# Supplementary material for: Gating mechanisms during actin filament elongation by formins
Source: eLife. 2018 Jul 23;7:e37342. doi: 10.7554/eLife.37342 (PMC6056239; doi:10.7554/eLife.37342)
Supplement: Figure 2—source data 1. — PDB file of the structure of Cdc12 FH2 domain interacting with an actin filament composed of seven actin subunits, obtained at 500 ns of the all-atom MD simulation. [file elife-37342-fig2-data1.pdb]

CRYST1  144.721  162.917  275.372  90.00  90.00  90.00 P 1           1
ATOM      1  CAY ASP A   1      14.535  40.523 -69.562  0.00  0.00      A1    
ATOM      2  HY1 ASP A   1      15.152  40.118 -68.732  0.00  0.00      A1    
ATOM      3  HY2 ASP A   1      15.256  40.977 -70.275  0.00  0.00      A1    
ATOM      4  HY3 ASP A   1      14.066  39.702 -70.144  0.00  0.00      A1    
ATOM      5  CY  ASP A   1      13.486  41.460 -69.158  0.00  0.00      A1    
ATOM      6  OY  ASP A   1      12.980  41.317 -68.077  0.00  0.00      A1    
ATOM      7  N   ASP A   1      13.082  42.431 -69.994  0.00  0.00      A1    
ATOM      8  HN  ASP A   1      13.644  42.495 -70.816  0.00  0.00      A1    
ATOM      9  CA  ASP A   1      11.977  43.323 -69.956  0.00  0.00      A1    
ATOM     10  HA  ASP A   1      11.368  43.203 -69.072  0.00  0.00      A1    
ATOM     11  CB  ASP A   1      12.441  44.842 -69.997  0.00  0.00      A1    
ATOM     12  HB1 ASP A   1      12.905  45.108 -70.971  0.00  0.00      A1    
ATOM     13  HB2 ASP A   1      11.639  45.590 -69.822  0.00  0.00      A1    
ATOM     14  CG  ASP A   1      13.492  45.146 -68.879  0.00  0.00      A1    
ATOM     15  OD1 ASP A   1      13.020  45.075 -67.737  0.00  0.00      A1    
ATOM     16  OD2 ASP A   1      14.689  45.413 -69.084  0.00  0.00      A1    
ATOM     17  C   ASP A   1      11.007  42.965 -71.052  0.00  0.00      A1    
ATOM     18  O   ASP A   1      10.831  41.736 -71.366  0.00  0.00      A1    
ATOM     19  N   GLU A   2      10.276  43.914 -71.648  0.00  0.00      A1    
ATOM     20  HN  GLU A   2      10.535  44.860 -71.468  0.00  0.00      A1    
ATOM     21  CA  GLU A   2       9.065  43.718 -72.389  0.00  0.00      A1    
ATOM     22  HA  GLU A   2       8.782  42.697 -72.179  0.00  0.00      A1    
ATOM     23  CB  GLU A   2       7.965  44.694 -71.921  0.00  0.00      A1    
ATOM     24  HB1 GLU A   2       8.212  45.739 -72.206  0.00  0.00      A1    
ATOM     25  HB2 GLU A   2       7.022  44.416 -72.437  0.00  0.00      A1    
ATOM     26  CG  GLU A   2       7.771  44.676 -70.365  0.00  0.00      A1    
ATOM     27  HG1 GLU A   2       7.682  43.622 -70.025  0.00  0.00      A1    
ATOM     28  HG2 GLU A   2       8.660  45.027 -69.798  0.00  0.00      A1    
ATOM     29  CD  GLU A   2       6.588  45.399 -69.907  0.00  0.00      A1    
ATOM     30  OE1 GLU A   2       6.437  46.628 -70.164  0.00  0.00      A1    
ATOM     31  OE2 GLU A   2       5.690  44.717 -69.372  0.00  0.00      A1    
ATOM     32  C   GLU A   2       9.305  43.915 -73.802  0.00  0.00      A1    
ATOM     33  O   GLU A   2       8.437  43.740 -74.622  0.00  0.00      A1    
ATOM     34  N   ASP A   3      10.533  44.254 -74.149  0.00  0.00      A1    
ATOM     35  HN  ASP A   3      11.287  44.354 -73.504  0.00  0.00      A1    
ATOM     36  CA  ASP A   3      10.845  44.789 -75.482  0.00  0.00      A1    
ATOM     37  HA  ASP A   3      10.061  45.502 -75.691  0.00  0.00      A1    
ATOM     38  CB  ASP A   3      12.226  45.456 -75.552  0.00  0.00      A1    
ATOM     39  HB1 ASP A   3      12.402  45.805 -76.592  0.00  0.00      A1    
ATOM     40  HB2 ASP A   3      12.274  46.367 -74.918  0.00  0.00      A1    
ATOM     41  CG  ASP A   3      13.440  44.565 -75.112  0.00  0.00      A1    
ATOM     42  OD1 ASP A   3      13.859  44.815 -73.954  0.00  0.00      A1    
ATOM     43  OD2 ASP A   3      14.043  43.767 -75.882  0.00  0.00      A1    
ATOM     44  C   ASP A   3      10.668  43.741 -76.649  0.00  0.00      A1    
ATOM     45  O   ASP A   3      10.021  44.063 -77.651  0.00  0.00      A1    
ATOM     46  N   GLU A   4      11.092  42.466 -76.517  0.00  0.00      A1    
ATOM     47  HN  GLU A   4      11.650  42.169 -75.746  0.00  0.00      A1    
ATOM     48  CA  GLU A   4      10.650  41.446 -77.399  0.00  0.00      A1    
ATOM     49  HA  GLU A   4       9.808  41.722 -78.016  0.00  0.00      A1    
ATOM     50  CB  GLU A   4      11.873  41.047 -78.188  0.00  0.00      A1    
ATOM     51  HB1 GLU A   4      12.690  40.737 -77.502  0.00  0.00      A1    
ATOM     52  HB2 GLU A   4      11.573  40.187 -78.823  0.00  0.00      A1    
ATOM     53  CG  GLU A   4      12.435  42.141 -79.185  0.00  0.00      A1    
ATOM     54  HG1 GLU A   4      11.736  42.460 -79.987  0.00  0.00      A1    
ATOM     55  HG2 GLU A   4      12.829  42.996 -78.594  0.00  0.00      A1    
ATOM     56  CD  GLU A   4      13.612  41.474 -79.972  0.00  0.00      A1    
ATOM     57  OE1 GLU A   4      13.404  40.412 -80.600  0.00  0.00      A1    
ATOM     58  OE2 GLU A   4      14.730  42.033 -79.979  0.00  0.00      A1    
ATOM     59  C   GLU A   4      10.166  40.289 -76.590  0.00  0.00      A1    
ATOM     60  O   GLU A   4      10.525  39.987 -75.403  0.00  0.00      A1    
ATOM     61  N   THR A   5       9.133  39.604 -77.157  0.00  0.00      A1    
ATOM     62  HN  THR A   5       8.707  39.843 -78.026  0.00  0.00      A1    
ATOM     63  CA  THR A   5       8.629  38.387 -76.569  0.00  0.00      A1    
ATOM     64  HA  THR A   5       8.506  38.517 -75.504  0.00  0.00      A1    
ATOM     65  CB  THR A   5       7.204  37.951 -77.025  0.00  0.00      A1    
ATOM     66  HB  THR A   5       6.642  38.907 -76.958  0.00  0.00      A1    
ATOM     67  OG1 THR A   5       6.510  36.986 -76.231  0.00  0.00      A1    
ATOM     68  HG1 THR A   5       5.581  37.145 -76.416  0.00  0.00      A1    
ATOM     69  CG2 THR A   5       7.126  37.536 -78.476  0.00  0.00      A1    
ATOM     70 HG21 THR A   5       6.119  37.572 -78.944  0.00  0.00      A1    
ATOM     71 HG22 THR A   5       7.666  38.275 -79.106  0.00  0.00      A1    
ATOM     72 HG23 THR A   5       7.601  36.539 -78.604  0.00  0.00      A1    
ATOM     73  C   THR A   5       9.625  37.121 -76.729  0.00  0.00      A1    
ATOM     74  O   THR A   5      10.606  37.042 -77.435  0.00  0.00      A1    
ATOM     75  N   THR A   6       9.252  36.068 -76.011  0.00  0.00      A1    
ATOM     76  HN  THR A   6       8.440  36.139 -75.438  0.00  0.00      A1    
ATOM     77  CA  THR A   6      10.071  34.823 -75.931  0.00  0.00      A1    
ATOM     78  HA  THR A   6      10.877  34.926 -76.644  0.00  0.00      A1    
ATOM     79  CB  THR A   6      10.529  34.529 -74.477  0.00  0.00      A1    
ATOM     80  HB  THR A   6       9.598  34.540 -73.870  0.00  0.00      A1    
ATOM     81  OG1 THR A   6      11.438  35.532 -74.073  0.00  0.00      A1    
ATOM     82  HG1 THR A   6      10.890  36.317 -74.002  0.00  0.00      A1    
ATOM     83  CG2 THR A   6      11.289  33.139 -74.374  0.00  0.00      A1    
ATOM     84 HG21 THR A   6      11.701  32.957 -73.359  0.00  0.00      A1    
ATOM     85 HG22 THR A   6      10.619  32.349 -74.777  0.00  0.00      A1    
ATOM     86 HG23 THR A   6      12.143  33.022 -75.076  0.00  0.00      A1    
ATOM     87  C   THR A   6       9.249  33.702 -76.391  0.00  0.00      A1    
ATOM     88  O   THR A   6       8.042  33.513 -76.096  0.00  0.00      A1    
ATOM     89  N   ALA A   7       9.835  32.808 -77.215  0.00  0.00      A1    
ATOM     90  HN  ALA A   7      10.748  32.844 -77.614  0.00  0.00      A1    
ATOM     91  CA  ALA A   7       9.111  31.623 -77.612  0.00  0.00      A1    
ATOM     92  HA  ALA A   7       8.087  31.908 -77.802  0.00  0.00      A1    
ATOM     93  CB  ALA A   7       9.772  30.959 -78.888  0.00  0.00      A1    
ATOM     94  HB1 ALA A   7      10.717  30.478 -78.555  0.00  0.00      A1    
ATOM     95  HB2 ALA A   7       9.104  30.212 -79.369  0.00  0.00      A1    
ATOM     96  HB3 ALA A   7       9.986  31.649 -79.732  0.00  0.00      A1    
ATOM     97  C   ALA A   7       9.174  30.470 -76.557  0.00  0.00      A1    
ATOM     98  O   ALA A   7      10.216  30.123 -75.995  0.00  0.00      A1    
ATOM     99  N   LEU A   8       8.005  29.779 -76.380  0.00  0.00      A1    
ATOM    100  HN  LEU A   8       7.212  30.095 -76.894  0.00  0.00      A1    
ATOM    101  CA  LEU A   8       7.873  28.561 -75.586  0.00  0.00      A1    
ATOM    102  HA  LEU A   8       8.618  28.560 -74.805  0.00  0.00      A1    
ATOM    103  CB  LEU A   8       6.384  28.287 -75.086  0.00  0.00      A1    
ATOM    104  HB1 LEU A   8       5.617  28.946 -75.547  0.00  0.00      A1    
ATOM    105  HB2 LEU A   8       6.064  27.236 -75.249  0.00  0.00      A1    
ATOM    106  CG  LEU A   8       6.275  28.624 -73.578  0.00  0.00      A1    
ATOM    107  HG  LEU A   8       6.465  29.702 -73.392  0.00  0.00      A1    
ATOM    108  CD1 LEU A   8       4.747  28.594 -73.228  0.00  0.00      A1    
ATOM    109 HD11 LEU A   8       4.021  29.272 -73.725  0.00  0.00      A1    
ATOM    110 HD12 LEU A   8       4.347  27.632 -73.613  0.00  0.00      A1    
ATOM    111 HD13 LEU A   8       4.498  28.677 -72.148  0.00  0.00      A1    
ATOM    112  CD2 LEU A   8       7.040  27.621 -72.689  0.00  0.00      A1    
ATOM    113 HD21 LEU A   8       6.618  27.870 -71.692  0.00  0.00      A1    
ATOM    114 HD22 LEU A   8       6.644  26.613 -72.936  0.00  0.00      A1    
ATOM    115 HD23 LEU A   8       8.143  27.728 -72.780  0.00  0.00      A1    
ATOM    116  C   LEU A   8       8.144  27.454 -76.537  0.00  0.00      A1    
ATOM    117  O   LEU A   8       7.650  27.517 -77.646  0.00  0.00      A1    
ATOM    118  N   VAL A   9       8.920  26.467 -76.078  0.00  0.00      A1    
ATOM    119  HN  VAL A   9       9.132  26.503 -75.104  0.00  0.00      A1    
ATOM    120  CA  VAL A   9       9.325  25.351 -76.956  0.00  0.00      A1    
ATOM    121  HA  VAL A   9       8.662  25.465 -77.802  0.00  0.00      A1    
ATOM    122  CB  VAL A   9      10.729  25.341 -77.290  0.00  0.00      A1    
ATOM    123  HB  VAL A   9      11.237  25.299 -76.303  0.00  0.00      A1    
ATOM    124  CG1 VAL A   9      11.044  24.079 -78.093  0.00  0.00      A1    
ATOM    125 HG11 VAL A   9      12.154  24.061 -78.130  0.00  0.00      A1    
ATOM    126 HG12 VAL A   9      10.654  23.153 -77.619  0.00  0.00      A1    
ATOM    127 HG13 VAL A   9      10.598  24.075 -79.111  0.00  0.00      A1    
ATOM    128  CG2 VAL A   9      11.211  26.554 -78.096  0.00  0.00      A1    
ATOM    129 HG21 VAL A   9      10.527  26.576 -78.970  0.00  0.00      A1    
ATOM    130 HG22 VAL A   9      11.022  27.537 -77.613  0.00  0.00      A1    
ATOM    131 HG23 VAL A   9      12.211  26.469 -78.574  0.00  0.00      A1    
ATOM    132  C   VAL A   9       8.832  24.118 -76.144  0.00  0.00      A1    
ATOM    133  O   VAL A   9       9.317  23.934 -75.029  0.00  0.00      A1    
ATOM    134  N   CYS A  10       7.942  23.281 -76.717  0.00  0.00      A1    
ATOM    135  HN  CYS A  10       7.559  23.602 -77.579  0.00  0.00      A1    
ATOM    136  CA  CYS A  10       7.135  22.307 -75.995  0.00  0.00      A1    
ATOM    137  HA  CYS A  10       7.501  22.059 -75.010  0.00  0.00      A1    
ATOM    138  CB  CYS A  10       5.662  22.757 -75.885  0.00  0.00      A1    
ATOM    139  HB1 CYS A  10       5.223  23.101 -76.846  0.00  0.00      A1    
ATOM    140  HB2 CYS A  10       4.984  22.044 -75.370  0.00  0.00      A1    
ATOM    141  SG  CYS A  10       5.484  24.283 -74.952  0.00  0.00      A1    
ATOM    142  HG1 CYS A  10       4.719  25.116 -75.642  0.00  0.00      A1    
ATOM    143  C   CYS A  10       7.106  20.946 -76.741  0.00  0.00      A1    
ATOM    144  O   CYS A  10       6.591  20.877 -77.826  0.00  0.00      A1    
ATOM    145  N   ASP A  11       7.637  19.880 -76.127  0.00  0.00      A1    
ATOM    146  HN  ASP A  11       7.994  20.036 -75.209  0.00  0.00      A1    
ATOM    147  CA  ASP A  11       7.802  18.522 -76.654  0.00  0.00      A1    
ATOM    148  HA  ASP A  11       7.292  18.527 -77.605  0.00  0.00      A1    
ATOM    149  CB  ASP A  11       9.340  18.201 -76.798  0.00  0.00      A1    
ATOM    150  HB1 ASP A  11       9.691  18.986 -77.503  0.00  0.00      A1    
ATOM    151  HB2 ASP A  11       9.828  18.230 -75.801  0.00  0.00      A1    
ATOM    152  CG  ASP A  11       9.699  16.858 -77.456  0.00  0.00      A1    
ATOM    153  OD1 ASP A  11      10.793  16.336 -77.151  0.00  0.00      A1    
ATOM    154  OD2 ASP A  11       9.072  16.431 -78.444  0.00  0.00      A1    
ATOM    155  C   ASP A  11       6.970  17.593 -75.858  0.00  0.00      A1    
ATOM    156  O   ASP A  11       6.971  17.612 -74.629  0.00  0.00      A1    
ATOM    157  N   ASN A  12       6.400  16.588 -76.595  0.00  0.00      A1    
ATOM    158  HN  ASN A  12       6.541  16.584 -77.582  0.00  0.00      A1    
ATOM    159  CA  ASN A  12       5.644  15.555 -75.905  0.00  0.00      A1    
ATOM    160  HA  ASN A  12       5.813  15.586 -74.838  0.00  0.00      A1    
ATOM    161  CB  ASN A  12       4.106  15.672 -76.232  0.00  0.00      A1    
ATOM    162  HB1 ASN A  12       4.130  15.729 -77.341  0.00  0.00      A1    
ATOM    163  HB2 ASN A  12       3.525  14.797 -75.871  0.00  0.00      A1    
ATOM    164  CG  ASN A  12       3.611  16.902 -75.455  0.00  0.00      A1    
ATOM    165  OD1 ASN A  12       3.036  17.833 -76.100  0.00  0.00      A1    
ATOM    166  ND2 ASN A  12       3.619  16.813 -74.175  0.00  0.00      A1    
ATOM    167 HD21 ASN A  12       3.764  15.907 -73.777  0.00  0.00      A1    
ATOM    168 HD22 ASN A  12       3.470  17.646 -73.642  0.00  0.00      A1    
ATOM    169  C   ASN A  12       6.138  14.217 -76.265  0.00  0.00      A1    
ATOM    170  O   ASN A  12       5.764  13.567 -77.243  0.00  0.00      A1    
ATOM    171  N   GLY A  13       6.945  13.662 -75.384  0.00  0.00      A1    
ATOM    172  HN  GLY A  13       7.167  14.188 -74.566  0.00  0.00      A1    
ATOM    173  CA  GLY A  13       7.332  12.254 -75.380  0.00  0.00      A1    
ATOM    174  HA1 GLY A  13       8.247  12.229 -74.806  0.00  0.00      A1    
ATOM    175  HA2 GLY A  13       7.479  11.842 -76.367  0.00  0.00      A1    
ATOM    176  C   GLY A  13       6.294  11.337 -74.695  0.00  0.00      A1    
ATOM    177  O   GLY A  13       5.265  11.814 -74.196  0.00  0.00      A1    
ATOM    178  N   SER A  14       6.569  10.019 -74.671  0.00  0.00      A1    
ATOM    179  HN  SER A  14       7.478   9.716 -74.947  0.00  0.00      A1    
ATOM    180  CA  SER A  14       5.673   9.073 -74.031  0.00  0.00      A1    
ATOM    181  HA  SER A  14       4.672   9.247 -74.398  0.00  0.00      A1    
ATOM    182  CB  SER A  14       5.951   7.653 -74.438  0.00  0.00      A1    
ATOM    183  HB1 SER A  14       6.934   7.271 -74.090  0.00  0.00      A1    
ATOM    184  HB2 SER A  14       5.158   7.032 -73.969  0.00  0.00      A1    
ATOM    185  OG  SER A  14       5.841   7.445 -75.843  0.00  0.00      A1    
ATOM    186  HG1 SER A  14       6.776   7.464 -76.063  0.00  0.00      A1    
ATOM    187  C   SER A  14       5.631   9.169 -72.551  0.00  0.00      A1    
ATOM    188  O   SER A  14       4.586   8.996 -71.974  0.00  0.00      A1    
ATOM    189  N   GLY A  15       6.775   9.397 -71.837  0.00  0.00      A1    
ATOM    190  HN  GLY A  15       7.621   9.262 -72.347  0.00  0.00      A1    
ATOM    191  CA  GLY A  15       6.838   9.456 -70.447  0.00  0.00      A1    
ATOM    192  HA1 GLY A  15       7.523   8.669 -70.171  0.00  0.00      A1    
ATOM    193  HA2 GLY A  15       5.878   9.239 -70.002  0.00  0.00      A1    
ATOM    194  C   GLY A  15       7.153  10.781 -69.825  0.00  0.00      A1    
ATOM    195  O   GLY A  15       7.082  10.994 -68.606  0.00  0.00      A1    
ATOM    196  N   LEU A  16       7.679  11.740 -70.641  0.00  0.00      A1    
ATOM    197  HN  LEU A  16       7.732  11.494 -71.606  0.00  0.00      A1    
ATOM    198  CA  LEU A  16       8.051  13.067 -70.300  0.00  0.00      A1    
ATOM    199  HA  LEU A  16       7.854  13.248 -69.253  0.00  0.00      A1    
ATOM    200  CB  LEU A  16       9.609  13.228 -70.522  0.00  0.00      A1    
ATOM    201  HB1 LEU A  16       9.759  13.172 -71.622  0.00  0.00      A1    
ATOM    202  HB2 LEU A  16       9.698  14.272 -70.155  0.00  0.00      A1    
ATOM    203  CG  LEU A  16      10.533  12.461 -69.606  0.00  0.00      A1    
ATOM    204  HG  LEU A  16      10.410  11.370 -69.780  0.00  0.00      A1    
ATOM    205  CD1 LEU A  16      12.018  12.748 -69.994  0.00  0.00      A1    
ATOM    206 HD11 LEU A  16      12.285  12.466 -71.035  0.00  0.00      A1    
ATOM    207 HD12 LEU A  16      12.060  13.858 -69.994  0.00  0.00      A1    
ATOM    208 HD13 LEU A  16      12.686  12.245 -69.263  0.00  0.00      A1    
ATOM    209  CD2 LEU A  16      10.288  12.883 -68.158  0.00  0.00      A1    
ATOM    210 HD21 LEU A  16       9.298  12.437 -67.925  0.00  0.00      A1    
ATOM    211 HD22 LEU A  16      10.906  12.400 -67.370  0.00  0.00      A1    
ATOM    212 HD23 LEU A  16      10.270  13.993 -68.121  0.00  0.00      A1    
ATOM    213  C   LEU A  16       7.439  14.237 -71.127  0.00  0.00      A1    
ATOM    214  O   LEU A  16       7.691  14.329 -72.342  0.00  0.00      A1    
ATOM    215  N   VAL A  17       6.891  15.233 -70.408  0.00  0.00      A1    
ATOM    216  HN  VAL A  17       6.849  15.208 -69.412  0.00  0.00      A1    
ATOM    217  CA  VAL A  17       6.534  16.492 -70.994  0.00  0.00      A1    
ATOM    218  HA  VAL A  17       6.312  16.391 -72.046  0.00  0.00      A1    
ATOM    219  CB  VAL A  17       5.422  17.192 -70.221  0.00  0.00      A1    
ATOM    220  HB  VAL A  17       5.865  17.617 -69.295  0.00  0.00      A1    
ATOM    221  CG1 VAL A  17       4.864  18.296 -71.117  0.00  0.00      A1    
ATOM    222 HG11 VAL A  17       4.165  18.891 -70.491  0.00  0.00      A1    
ATOM    223 HG12 VAL A  17       5.730  18.887 -71.484  0.00  0.00      A1    
ATOM    224 HG13 VAL A  17       4.167  17.907 -71.889  0.00  0.00      A1    
ATOM    225  CG2 VAL A  17       4.401  16.152 -69.679  0.00  0.00      A1    
ATOM    226 HG21 VAL A  17       4.737  15.524 -68.827  0.00  0.00      A1    
ATOM    227 HG22 VAL A  17       3.583  16.598 -69.075  0.00  0.00      A1    
ATOM    228 HG23 VAL A  17       3.843  15.635 -70.489  0.00  0.00      A1    
ATOM    229  C   VAL A  17       7.842  17.350 -70.757  0.00  0.00      A1    
ATOM    230  O   VAL A  17       8.394  17.513 -69.656  0.00  0.00      A1    
ATOM    231  N   LYS A  18       8.373  17.951 -71.856  0.00  0.00      A1    
ATOM    232  HN  LYS A  18       8.000  17.979 -72.780  0.00  0.00      A1    
ATOM    233  CA  LYS A  18       9.543  18.775 -71.785  0.00  0.00      A1    
ATOM    234  HA  LYS A  18       9.917  18.818 -70.773  0.00  0.00      A1    
ATOM    235  CB  LYS A  18      10.610  18.171 -72.667  0.00  0.00      A1    
ATOM    236  HB1 LYS A  18      10.288  17.999 -73.716  0.00  0.00      A1    
ATOM    237  HB2 LYS A  18      11.538  18.770 -72.781  0.00  0.00      A1    
ATOM    238  CG  LYS A  18      11.076  16.819 -72.178  0.00  0.00      A1    
ATOM    239  HG1 LYS A  18      11.863  17.023 -71.420  0.00  0.00      A1    
ATOM    240  HG2 LYS A  18      10.315  16.239 -71.613  0.00  0.00      A1    
ATOM    241  CD  LYS A  18      11.701  16.060 -73.394  0.00  0.00      A1    
ATOM    242  HD1 LYS A  18      12.285  16.755 -74.034  0.00  0.00      A1    
ATOM    243  HD2 LYS A  18      12.475  15.355 -73.021  0.00  0.00      A1    
ATOM    244  CE  LYS A  18      10.683  15.153 -74.128  0.00  0.00      A1    
ATOM    245  HE1 LYS A  18      10.265  14.349 -73.486  0.00  0.00      A1    
ATOM    246  HE2 LYS A  18       9.813  15.723 -74.520  0.00  0.00      A1    
ATOM    247  NZ  LYS A  18      11.372  14.560 -75.231  0.00  0.00      A1    
ATOM    248  HZ1 LYS A  18      11.218  15.177 -76.054  0.00  0.00      A1    
ATOM    249  HZ2 LYS A  18      12.395  14.457 -75.078  0.00  0.00      A1    
ATOM    250  HZ3 LYS A  18      10.918  13.661 -75.490  0.00  0.00      A1    
ATOM    251  C   LYS A  18       9.163  20.175 -72.283  0.00  0.00      A1    
ATOM    252  O   LYS A  18       8.672  20.450 -73.415  0.00  0.00      A1    
ATOM    253  N   ALA A  19       9.384  21.199 -71.497  0.00  0.00      A1    
ATOM    254  HN  ALA A  19       9.887  21.094 -70.643  0.00  0.00      A1    
ATOM    255  CA  ALA A  19       9.034  22.542 -71.890  0.00  0.00      A1    
ATOM    256  HA  ALA A  19       8.942  22.695 -72.956  0.00  0.00      A1    
ATOM    257  CB  ALA A  19       7.758  22.949 -71.106  0.00  0.00      A1    
ATOM    258  HB1 ALA A  19       6.942  22.209 -71.252  0.00  0.00      A1    
ATOM    259  HB2 ALA A  19       8.148  22.994 -70.067  0.00  0.00      A1    
ATOM    260  HB3 ALA A  19       7.500  23.940 -71.537  0.00  0.00      A1    
ATOM    261  C   ALA A  19      10.179  23.512 -71.634  0.00  0.00      A1    
ATOM    262  O   ALA A  19      10.981  23.322 -70.663  0.00  0.00      A1    
ATOM    263  N   GLY A  20      10.328  24.525 -72.510  0.00  0.00      A1    
ATOM    264  HN  GLY A  20       9.633  24.690 -73.205  0.00  0.00      A1    
ATOM    265  CA  GLY A  20      11.457  25.400 -72.352  0.00  0.00      A1    
ATOM    266  HA1 GLY A  20      12.273  24.876 -72.826  0.00  0.00      A1    
ATOM    267  HA2 GLY A  20      11.550  25.525 -71.283  0.00  0.00      A1    
ATOM    268  C   GLY A  20      11.319  26.700 -73.067  0.00  0.00      A1    
ATOM    269  O   GLY A  20      10.197  27.117 -73.415  0.00  0.00      A1    
ATOM    270  N   PHE A  21      12.402  27.417 -73.326  0.00  0.00      A1    
ATOM    271  HN  PHE A  21      13.325  27.134 -73.080  0.00  0.00      A1    
ATOM    272  CA  PHE A  21      12.392  28.706 -74.040  0.00  0.00      A1    
ATOM    273  HA  PHE A  21      11.410  28.863 -74.460  0.00  0.00      A1    
ATOM    274  CB  PHE A  21      12.747  29.882 -73.102  0.00  0.00      A1    
ATOM    275  HB1 PHE A  21      13.802  29.735 -72.786  0.00  0.00      A1    
ATOM    276  HB2 PHE A  21      12.632  30.857 -73.622  0.00  0.00      A1    
ATOM    277  CG  PHE A  21      12.111  29.943 -71.768  0.00  0.00      A1    
ATOM    278  CD1 PHE A  21      12.855  30.447 -70.640  0.00  0.00      A1    
ATOM    279  HD1 PHE A  21      13.811  30.903 -70.851  0.00  0.00      A1    
ATOM    280  CE1 PHE A  21      12.328  30.623 -69.360  0.00  0.00      A1    
ATOM    281  HE1 PHE A  21      13.003  30.956 -68.586  0.00  0.00      A1    
ATOM    282  CZ  PHE A  21      10.993  30.252 -69.179  0.00  0.00      A1    
ATOM    283  HZ  PHE A  21      10.666  30.527 -68.187  0.00  0.00      A1    
ATOM    284  CD2 PHE A  21      10.763  29.666 -71.554  0.00  0.00      A1    
ATOM    285  HD2 PHE A  21      10.060  29.201 -72.230  0.00  0.00      A1    
ATOM    286  CE2 PHE A  21      10.216  29.765 -70.254  0.00  0.00      A1    
ATOM    287  HE2 PHE A  21       9.180  29.611 -69.990  0.00  0.00      A1    
ATOM    288  C   PHE A  21      13.397  28.618 -75.191  0.00  0.00      A1    
ATOM    289  O   PHE A  21      14.434  27.945 -75.109  0.00  0.00      A1    
ATOM    290  N   ALA A  22      13.006  29.213 -76.341  0.00  0.00      A1    
ATOM    291  HN  ALA A  22      12.160  29.733 -76.433  0.00  0.00      A1    
ATOM    292  CA  ALA A  22      13.844  29.179 -77.514  0.00  0.00      A1    
ATOM    293  HA  ALA A  22      14.031  28.164 -77.832  0.00  0.00      A1    
ATOM    294  CB  ALA A  22      13.159  29.702 -78.804  0.00  0.00      A1    
ATOM    295  HB1 ALA A  22      13.783  29.559 -79.713  0.00  0.00      A1    
ATOM    296  HB2 ALA A  22      12.195  29.186 -79.001  0.00  0.00      A1    
ATOM    297  HB3 ALA A  22      12.937  30.786 -78.713  0.00  0.00      A1    
ATOM    298  C   ALA A  22      15.237  29.842 -77.327  0.00  0.00      A1    
ATOM    299  O   ALA A  22      15.345  31.063 -76.904  0.00  0.00      A1    
ATOM    300  N   GLY A  23      16.326  29.159 -77.696  0.00  0.00      A1    
ATOM    301  HN  GLY A  23      16.248  28.222 -78.030  0.00  0.00      A1    
ATOM    302  CA  GLY A  23      17.662  29.608 -77.392  0.00  0.00      A1    
ATOM    303  HA1 GLY A  23      17.624  30.661 -77.158  0.00  0.00      A1    
ATOM    304  HA2 GLY A  23      18.236  29.372 -78.276  0.00  0.00      A1    
ATOM    305  C   GLY A  23      18.342  28.878 -76.208  0.00  0.00      A1    
ATOM    306  O   GLY A  23      19.565  28.913 -76.025  0.00  0.00      A1    
ATOM    307  N   ASP A  24      17.547  28.175 -75.418  0.00  0.00      A1    
ATOM    308  HN  ASP A  24      16.561  28.088 -75.542  0.00  0.00      A1    
ATOM    309  CA  ASP A  24      18.182  27.203 -74.538  0.00  0.00      A1    
ATOM    310  HA  ASP A  24      19.003  27.632 -73.984  0.00  0.00      A1    
ATOM    311  CB  ASP A  24      17.256  26.690 -73.454  0.00  0.00      A1    
ATOM    312  HB1 ASP A  24      16.245  26.560 -73.896  0.00  0.00      A1    
ATOM    313  HB2 ASP A  24      17.639  25.719 -73.071  0.00  0.00      A1    
ATOM    314  CG  ASP A  24      17.033  27.701 -72.258  0.00  0.00      A1    
ATOM    315  OD1 ASP A  24      17.573  28.817 -72.331  0.00  0.00      A1    
ATOM    316  OD2 ASP A  24      16.253  27.335 -71.356  0.00  0.00      A1    
ATOM    317  C   ASP A  24      18.714  26.035 -75.291  0.00  0.00      A1    
ATOM    318  O   ASP A  24      18.282  25.898 -76.492  0.00  0.00      A1    
ATOM    319  N   ASP A  25      19.590  25.250 -74.712  0.00  0.00      A1    
ATOM    320  HN  ASP A  25      19.794  25.390 -73.747  0.00  0.00      A1    
ATOM    321  CA  ASP A  25      20.193  23.996 -75.236  0.00  0.00      A1    
ATOM    322  HA  ASP A  25      19.990  24.006 -76.297  0.00  0.00      A1    
ATOM    323  CB  ASP A  25      21.718  24.009 -75.001  0.00  0.00      A1    
ATOM    324  HB1 ASP A  25      21.884  23.796 -73.923  0.00  0.00      A1    
ATOM    325  HB2 ASP A  25      22.146  23.144 -75.551  0.00  0.00      A1    
ATOM    326  CG  ASP A  25      22.297  25.272 -75.571  0.00  0.00      A1    
ATOM    327  OD1 ASP A  25      22.903  26.069 -74.799  0.00  0.00      A1    
ATOM    328  OD2 ASP A  25      22.085  25.526 -76.806  0.00  0.00      A1    
ATOM    329  C   ASP A  25      19.522  22.708 -74.616  0.00  0.00      A1    
ATOM    330  O   ASP A  25      19.756  21.545 -75.106  0.00  0.00      A1    
ATOM    331  N   ALA A  26      18.810  22.935 -73.503  0.00  0.00      A1    
ATOM    332  HN  ALA A  26      18.896  23.817 -73.046  0.00  0.00      A1    
ATOM    333  CA  ALA A  26      18.105  21.858 -72.886  0.00  0.00      A1    
ATOM    334  HA  ALA A  26      17.760  21.126 -73.601  0.00  0.00      A1    
ATOM    335  CB  ALA A  26      19.018  21.155 -71.893  0.00  0.00      A1    
ATOM    336  HB1 ALA A  26      19.983  20.886 -72.373  0.00  0.00      A1    
ATOM    337  HB2 ALA A  26      19.219  21.843 -71.045  0.00  0.00      A1    
ATOM    338  HB3 ALA A  26      18.644  20.165 -71.554  0.00  0.00      A1    
ATOM    339  C   ALA A  26      16.812  22.421 -72.196  0.00  0.00      A1    
ATOM    340  O   ALA A  26      16.811  23.607 -71.838  0.00  0.00      A1    
ATOM    341  N   PRO A  27      15.714  21.666 -71.957  0.00  0.00      A1    
ATOM    342  CD  PRO A  27      15.449  20.379 -72.634  0.00  0.00      A1    
ATOM    343  HD1 PRO A  27      15.111  20.569 -73.676  0.00  0.00      A1    
ATOM    344  HD2 PRO A  27      16.399  19.806 -72.588  0.00  0.00      A1    
ATOM    345  CA  PRO A  27      14.450  22.103 -71.315  0.00  0.00      A1    
ATOM    346  HA  PRO A  27      13.989  22.951 -71.799  0.00  0.00      A1    
ATOM    347  CB  PRO A  27      13.463  20.936 -71.441  0.00  0.00      A1    
ATOM    348  HB1 PRO A  27      12.908  21.134 -72.383  0.00  0.00      A1    
ATOM    349  HB2 PRO A  27      12.829  20.869 -70.531  0.00  0.00      A1    
ATOM    350  CG  PRO A  27      14.348  19.748 -71.889  0.00  0.00      A1    
ATOM    351  HG1 PRO A  27      13.753  18.894 -72.276  0.00  0.00      A1    
ATOM    352  HG2 PRO A  27      14.827  19.380 -70.956  0.00  0.00      A1    
ATOM    353  C   PRO A  27      14.651  22.564 -69.784  0.00  0.00      A1    
ATOM    354  O   PRO A  27      15.292  21.804 -68.980  0.00  0.00      A1    
ATOM    355  N   ARG A  28      14.108  23.725 -69.401  0.00  0.00      A1    
ATOM    356  HN  ARG A  28      13.616  24.305 -70.046  0.00  0.00      A1    
ATOM    357  CA  ARG A  28      14.088  24.008 -67.959  0.00  0.00      A1    
ATOM    358  HA  ARG A  28      14.994  23.818 -67.402  0.00  0.00      A1    
ATOM    359  CB  ARG A  28      13.802  25.523 -67.769  0.00  0.00      A1    
ATOM    360  HB1 ARG A  28      12.736  25.757 -67.975  0.00  0.00      A1    
ATOM    361  HB2 ARG A  28      14.079  25.725 -66.712  0.00  0.00      A1    
ATOM    362  CG  ARG A  28      14.670  26.430 -68.645  0.00  0.00      A1    
ATOM    363  HG1 ARG A  28      15.706  26.028 -68.632  0.00  0.00      A1    
ATOM    364  HG2 ARG A  28      14.224  26.439 -69.663  0.00  0.00      A1    
ATOM    365  CD  ARG A  28      14.915  27.822 -68.060  0.00  0.00      A1    
ATOM    366  HD1 ARG A  28      13.910  28.288 -67.979  0.00  0.00      A1    
ATOM    367  HD2 ARG A  28      15.290  27.748 -67.017  0.00  0.00      A1    
ATOM    368  NE  ARG A  28      15.784  28.538 -69.074  0.00  0.00      A1    
ATOM    369  HE  ARG A  28      15.852  28.029 -69.932  0.00  0.00      A1    
ATOM    370  CZ  ARG A  28      16.414  29.707 -68.992  0.00  0.00      A1    
ATOM    371  NH1 ARG A  28      16.413  30.429 -67.891  0.00  0.00      A1    
ATOM    372 HH11 ARG A  28      17.176  31.065 -67.780  0.00  0.00      A1    
ATOM    373 HH12 ARG A  28      15.855  30.110 -67.124  0.00  0.00      A1    
ATOM    374  NH2 ARG A  28      17.148  30.127 -69.984  0.00  0.00      A1    
ATOM    375 HH21 ARG A  28      17.702  30.956 -69.919  0.00  0.00      A1    
ATOM    376 HH22 ARG A  28      17.291  29.539 -70.780  0.00  0.00      A1    
ATOM    377  C   ARG A  28      13.059  23.232 -67.170  0.00  0.00      A1    
ATOM    378  O   ARG A  28      13.104  22.956 -65.954  0.00  0.00      A1    
ATOM    379  N   ALA A  29      11.909  22.833 -67.838  0.00  0.00      A1    
ATOM    380  HN  ALA A  29      11.855  23.265 -68.735  0.00  0.00      A1    
ATOM    381  CA  ALA A  29      10.903  21.991 -67.249  0.00  0.00      A1    
ATOM    382  HA  ALA A  29      11.107  21.897 -66.193  0.00  0.00      A1    
ATOM    383  CB  ALA A  29       9.549  22.885 -67.241  0.00  0.00      A1    
ATOM    384  HB1 ALA A  29       9.400  23.331 -68.247  0.00  0.00      A1    
ATOM    385  HB2 ALA A  29       8.598  22.456 -66.857  0.00  0.00      A1    
ATOM    386  HB3 ALA A  29       9.805  23.780 -66.635  0.00  0.00      A1    
ATOM    387  C   ALA A  29      10.847  20.679 -67.925  0.00  0.00      A1    
ATOM    388  O   ALA A  29      10.798  20.505 -69.150  0.00  0.00      A1    
ATOM    389  N   VAL A  30      10.988  19.581 -67.172  0.00  0.00      A1    
ATOM    390  HN  VAL A  30      11.275  19.697 -66.224  0.00  0.00      A1    
ATOM    391  CA  VAL A  30      10.980  18.218 -67.661  0.00  0.00      A1    
ATOM    392  HA  VAL A  30      10.368  18.175 -68.549  0.00  0.00      A1    
ATOM    393  CB  VAL A  30      12.355  17.589 -67.953  0.00  0.00      A1    
ATOM    394  HB  VAL A  30      12.938  17.717 -67.016  0.00  0.00      A1    
ATOM    395  CG1 VAL A  30      12.162  16.118 -68.291  0.00  0.00      A1    
ATOM    396 HG11 VAL A  30      11.576  16.035 -69.232  0.00  0.00      A1    
ATOM    397 HG12 VAL A  30      13.179  15.725 -68.502  0.00  0.00      A1    
ATOM    398 HG13 VAL A  30      11.808  15.638 -67.354  0.00  0.00      A1    
ATOM    399  CG2 VAL A  30      13.136  18.288 -69.033  0.00  0.00      A1    
ATOM    400 HG21 VAL A  30      13.394  19.300 -68.654  0.00  0.00      A1    
ATOM    401 HG22 VAL A  30      14.120  17.850 -69.307  0.00  0.00      A1    
ATOM    402 HG23 VAL A  30      12.557  18.342 -69.979  0.00  0.00      A1    
ATOM    403  C   VAL A  30      10.200  17.564 -66.555  0.00  0.00      A1    
ATOM    404  O   VAL A  30      10.615  17.449 -65.412  0.00  0.00      A1    
ATOM    405  N   PHE A  31       8.995  17.187 -66.961  0.00  0.00      A1    
ATOM    406  HN  PHE A  31       8.670  17.229 -67.903  0.00  0.00      A1    
ATOM    407  CA  PHE A  31       7.943  16.851 -65.953  0.00  0.00      A1    
ATOM    408  HA  PHE A  31       8.346  16.765 -64.954  0.00  0.00      A1    
ATOM    409  CB  PHE A  31       6.781  17.854 -66.000  0.00  0.00      A1    
ATOM    410  HB1 PHE A  31       7.216  18.865 -65.849  0.00  0.00      A1    
ATOM    411  HB2 PHE A  31       6.188  17.806 -66.939  0.00  0.00      A1    
ATOM    412  CG  PHE A  31       5.828  17.618 -64.872  0.00  0.00      A1    
ATOM    413  CD1 PHE A  31       4.472  17.346 -65.042  0.00  0.00      A1    
ATOM    414  HD1 PHE A  31       4.119  17.097 -66.032  0.00  0.00      A1    
ATOM    415  CE1 PHE A  31       3.630  17.183 -63.978  0.00  0.00      A1    
ATOM    416  HE1 PHE A  31       2.588  16.974 -64.174  0.00  0.00      A1    
ATOM    417  CZ  PHE A  31       4.121  17.375 -62.662  0.00  0.00      A1    
ATOM    418  HZ  PHE A  31       3.486  17.273 -61.795  0.00  0.00      A1    
ATOM    419  CD2 PHE A  31       6.292  17.689 -63.544  0.00  0.00      A1    
ATOM    420  HD2 PHE A  31       7.292  18.078 -63.417  0.00  0.00      A1    
ATOM    421  CE2 PHE A  31       5.433  17.713 -62.467  0.00  0.00      A1    
ATOM    422  HE2 PHE A  31       5.921  17.817 -61.509  0.00  0.00      A1    
ATOM    423  C   PHE A  31       7.414  15.492 -66.343  0.00  0.00      A1    
ATOM    424  O   PHE A  31       6.993  15.341 -67.487  0.00  0.00      A1    
ATOM    425  N   PRO A  32       7.221  14.378 -65.456  0.00  0.00      A1    
ATOM    426  CD  PRO A  32       7.960  14.205 -64.209  0.00  0.00      A1    
ATOM    427  HD1 PRO A  32       8.946  14.713 -64.277  0.00  0.00      A1    
ATOM    428  HD2 PRO A  32       7.278  14.619 -63.437  0.00  0.00      A1    
ATOM    429  CA  PRO A  32       6.600  13.128 -65.886  0.00  0.00      A1    
ATOM    430  HA  PRO A  32       7.157  12.643 -66.674  0.00  0.00      A1    
ATOM    431  CB  PRO A  32       6.683  12.262 -64.629  0.00  0.00      A1    
ATOM    432  HB1 PRO A  32       6.738  11.179 -64.866  0.00  0.00      A1    
ATOM    433  HB2 PRO A  32       5.820  12.473 -63.962  0.00  0.00      A1    
ATOM    434  CG  PRO A  32       8.066  12.670 -63.946  0.00  0.00      A1    
ATOM    435  HG1 PRO A  32       8.930  12.169 -64.433  0.00  0.00      A1    
ATOM    436  HG2 PRO A  32       8.010  12.495 -62.851  0.00  0.00      A1    
ATOM    437  C   PRO A  32       5.238  13.348 -66.522  0.00  0.00      A1    
ATOM    438  O   PRO A  32       4.336  14.013 -65.956  0.00  0.00      A1    
ATOM    439  N   SER A  33       5.096  12.683 -67.654  0.00  0.00      A1    
ATOM    440  HN  SER A  33       5.853  12.061 -67.837  0.00  0.00      A1    
ATOM    441  CA  SER A  33       3.753  12.542 -68.358  0.00  0.00      A1    
ATOM    442  HA  SER A  33       3.125  13.362 -68.043  0.00  0.00      A1    
ATOM    443  CB  SER A  33       3.954  12.539 -69.905  0.00  0.00      A1    
ATOM    444  HB1 SER A  33       4.441  13.480 -70.241  0.00  0.00      A1    
ATOM    445  HB2 SER A  33       4.564  11.655 -70.187  0.00  0.00      A1    
ATOM    446  OG  SER A  33       2.774  12.600 -70.691  0.00  0.00      A1    
ATOM    447  HG1 SER A  33       2.582  11.673 -70.852  0.00  0.00      A1    
ATOM    448  C   SER A  33       3.235  11.253 -67.941  0.00  0.00      A1    
ATOM    449  O   SER A  33       3.422  10.214 -68.639  0.00  0.00      A1    
ATOM    450  N   ILE A  34       2.527  11.290 -66.782  0.00  0.00      A1    
ATOM    451  HN  ILE A  34       2.473  12.151 -66.282  0.00  0.00      A1    
ATOM    452  CA  ILE A  34       1.944  10.161 -66.099  0.00  0.00      A1    
ATOM    453  HA  ILE A  34       1.525   9.396 -66.735  0.00  0.00      A1    
ATOM    454  CB  ILE A  34       2.937   9.408 -65.175  0.00  0.00      A1    
ATOM    455  HB  ILE A  34       3.777   9.119 -65.843  0.00  0.00      A1    
ATOM    456  CG2 ILE A  34       3.453  10.276 -63.996  0.00  0.00      A1    
ATOM    457 HG21 ILE A  34       2.628  10.853 -63.527  0.00  0.00      A1    
ATOM    458 HG22 ILE A  34       3.991   9.623 -63.276  0.00  0.00      A1    
ATOM    459 HG23 ILE A  34       4.227  10.987 -64.356  0.00  0.00      A1    
ATOM    460  CG1 ILE A  34       2.398   8.033 -64.664  0.00  0.00      A1    
ATOM    461 HG11 ILE A  34       1.504   8.157 -64.017  0.00  0.00      A1    
ATOM    462 HG12 ILE A  34       2.113   7.476 -65.582  0.00  0.00      A1    
ATOM    463  CD  ILE A  34       3.344   7.110 -63.890  0.00  0.00      A1    
ATOM    464  HD1 ILE A  34       3.287   7.411 -62.822  0.00  0.00      A1    
ATOM    465  HD2 ILE A  34       2.976   6.066 -63.994  0.00  0.00      A1    
ATOM    466  HD3 ILE A  34       4.387   7.236 -64.251  0.00  0.00      A1    
ATOM    467  C   ILE A  34       0.807  10.742 -65.268  0.00  0.00      A1    
ATOM    468  O   ILE A  34       0.876  11.923 -64.862  0.00  0.00      A1    
ATOM    469  N   VAL A  35      -0.273   9.977 -64.953  0.00  0.00      A1    
ATOM    470  HN  VAL A  35      -0.277   9.037 -65.285  0.00  0.00      A1    
ATOM    471  CA  VAL A  35      -1.270  10.234 -63.962  0.00  0.00      A1    
ATOM    472  HA  VAL A  35      -0.871  11.057 -63.388  0.00  0.00      A1    
ATOM    473  CB  VAL A  35      -2.575  10.669 -64.647  0.00  0.00      A1    
ATOM    474  HB  VAL A  35      -3.448  10.858 -63.987  0.00  0.00      A1    
ATOM    475  CG1 VAL A  35      -2.223  12.041 -65.208  0.00  0.00      A1    
ATOM    476 HG11 VAL A  35      -3.059  12.432 -65.826  0.00  0.00      A1    
ATOM    477 HG12 VAL A  35      -1.956  12.698 -64.354  0.00  0.00      A1    
ATOM    478 HG13 VAL A  35      -1.388  11.952 -65.936  0.00  0.00      A1    
ATOM    479  CG2 VAL A  35      -3.049   9.719 -65.651  0.00  0.00      A1    
ATOM    480 HG21 VAL A  35      -3.979  10.066 -66.149  0.00  0.00      A1    
ATOM    481 HG22 VAL A  35      -2.248   9.455 -66.375  0.00  0.00      A1    
ATOM    482 HG23 VAL A  35      -3.187   8.740 -65.143  0.00  0.00      A1    
ATOM    483  C   VAL A  35      -1.499   9.130 -63.029  0.00  0.00      A1    
ATOM    484  O   VAL A  35      -1.182   8.016 -63.346  0.00  0.00      A1    
ATOM    485  N   GLY A  36      -2.275   9.388 -61.923  0.00  0.00      A1    
ATOM    486  HN  GLY A  36      -2.565  10.298 -61.638  0.00  0.00      A1    
ATOM    487  CA  GLY A  36      -2.506   8.288 -61.038  0.00  0.00      A1    
ATOM    488  HA1 GLY A  36      -1.753   8.420 -60.275  0.00  0.00      A1    
ATOM    489  HA2 GLY A  36      -2.540   7.374 -61.612  0.00  0.00      A1    
ATOM    490  C   GLY A  36      -3.854   8.316 -60.468  0.00  0.00      A1    
ATOM    491  O   GLY A  36      -4.139   9.352 -59.947  0.00  0.00      A1    
ATOM    492  N   ARG A  37      -4.651   7.236 -60.597  0.00  0.00      A1    
ATOM    493  HN  ARG A  37      -4.312   6.407 -61.035  0.00  0.00      A1    
ATOM    494  CA  ARG A  37      -6.025   7.132 -60.223  0.00  0.00      A1    
ATOM    495  HA  ARG A  37      -6.521   8.085 -60.338  0.00  0.00      A1    
ATOM    496  CB  ARG A  37      -6.844   6.134 -61.157  0.00  0.00      A1    
ATOM    497  HB1 ARG A  37      -6.333   5.148 -61.118  0.00  0.00      A1    
ATOM    498  HB2 ARG A  37      -7.853   6.086 -60.695  0.00  0.00      A1    
ATOM    499  CG  ARG A  37      -6.754   6.467 -62.627  0.00  0.00      A1    
ATOM    500  HG1 ARG A  37      -5.703   6.410 -62.982  0.00  0.00      A1    
ATOM    501  HG2 ARG A  37      -7.328   5.625 -63.070  0.00  0.00      A1    
ATOM    502  CD  ARG A  37      -7.435   7.877 -62.942  0.00  0.00      A1    
ATOM    503  HD1 ARG A  37      -8.339   7.858 -62.297  0.00  0.00      A1    
ATOM    504  HD2 ARG A  37      -6.766   8.702 -62.615  0.00  0.00      A1    
ATOM    505  NE  ARG A  37      -7.734   7.987 -64.382  0.00  0.00      A1    
ATOM    506  HE  ARG A  37      -8.167   7.219 -64.854  0.00  0.00      A1    
ATOM    507  CZ  ARG A  37      -7.311   8.985 -65.145  0.00  0.00      A1    
ATOM    508  NH1 ARG A  37      -6.448   9.903 -64.727  0.00  0.00      A1    
ATOM    509 HH11 ARG A  37      -6.279  10.637 -65.385  0.00  0.00      A1    
ATOM    510 HH12 ARG A  37      -6.257  10.047 -63.756  0.00  0.00      A1    
ATOM    511  NH2 ARG A  37      -7.709   9.071 -66.407  0.00  0.00      A1    
ATOM    512 HH21 ARG A  37      -7.226   9.786 -66.911  0.00  0.00      A1    
ATOM    513 HH22 ARG A  37      -8.554   8.565 -66.580  0.00  0.00      A1    
ATOM    514  C   ARG A  37      -6.135   6.541 -58.774  0.00  0.00      A1    
ATOM    515  O   ARG A  37      -5.230   5.719 -58.505  0.00  0.00      A1    
ATOM    516  N   PRO A  38      -7.050   6.773 -57.849  0.00  0.00      A1    
ATOM    517  CD  PRO A  38      -7.856   8.000 -57.866  0.00  0.00      A1    
ATOM    518  HD1 PRO A  38      -8.571   7.990 -58.716  0.00  0.00      A1    
ATOM    519  HD2 PRO A  38      -7.258   8.937 -57.895  0.00  0.00      A1    
ATOM    520  CA  PRO A  38      -7.106   6.088 -56.509  0.00  0.00      A1    
ATOM    521  HA  PRO A  38      -6.258   6.331 -55.886  0.00  0.00      A1    
ATOM    522  CB  PRO A  38      -8.335   6.645 -55.894  0.00  0.00      A1    
ATOM    523  HB1 PRO A  38      -8.094   6.780 -54.818  0.00  0.00      A1    
ATOM    524  HB2 PRO A  38      -9.249   6.016 -55.843  0.00  0.00      A1    
ATOM    525  CG  PRO A  38      -8.621   8.025 -56.561  0.00  0.00      A1    
ATOM    526  HG1 PRO A  38      -9.674   7.999 -56.912  0.00  0.00      A1    
ATOM    527  HG2 PRO A  38      -8.292   8.912 -55.978  0.00  0.00      A1    
ATOM    528  C   PRO A  38      -7.038   4.515 -56.405  0.00  0.00      A1    
ATOM    529  O   PRO A  38      -7.998   3.987 -57.064  0.00  0.00      A1    
ATOM    530  N   ARG A  39      -6.068   3.801 -55.736  0.00  0.00      A1    
ATOM    531  HN  ARG A  39      -5.239   4.249 -55.410  0.00  0.00      A1    
ATOM    532  CA  ARG A  39      -5.982   2.329 -55.723  0.00  0.00      A1    
ATOM    533  HA  ARG A  39      -6.244   1.982 -56.712  0.00  0.00      A1    
ATOM    534  CB  ARG A  39      -4.538   1.714 -55.578  0.00  0.00      A1    
ATOM    535  HB1 ARG A  39      -3.948   2.211 -56.378  0.00  0.00      A1    
ATOM    536  HB2 ARG A  39      -4.131   1.960 -54.573  0.00  0.00      A1    
ATOM    537  CG  ARG A  39      -4.575   0.171 -55.547  0.00  0.00      A1    
ATOM    538  HG1 ARG A  39      -5.206  -0.092 -54.671  0.00  0.00      A1    
ATOM    539  HG2 ARG A  39      -5.104  -0.133 -56.475  0.00  0.00      A1    
ATOM    540  CD  ARG A  39      -3.252  -0.469 -55.284  0.00  0.00      A1    
ATOM    541  HD1 ARG A  39      -2.737   0.183 -54.546  0.00  0.00      A1    
ATOM    542  HD2 ARG A  39      -3.296  -1.512 -54.904  0.00  0.00      A1    
ATOM    543  NE  ARG A  39      -2.540  -0.453 -56.529  0.00  0.00      A1    
ATOM    544  HE  ARG A  39      -3.050  -0.575 -57.380  0.00  0.00      A1    
ATOM    545  CZ  ARG A  39      -1.211  -0.389 -56.619  0.00  0.00      A1    
ATOM    546  NH1 ARG A  39      -0.379  -0.304 -55.628  0.00  0.00      A1    
ATOM    547 HH11 ARG A  39       0.539  -0.220 -56.014  0.00  0.00      A1    
ATOM    548 HH12 ARG A  39      -0.740  -0.081 -54.723  0.00  0.00      A1    
ATOM    549  NH2 ARG A  39      -0.672  -0.554 -57.841  0.00  0.00      A1    
ATOM    550 HH21 ARG A  39       0.317  -0.672 -57.935  0.00  0.00      A1    
ATOM    551 HH22 ARG A  39      -1.318  -0.827 -58.554  0.00  0.00      A1    
ATOM    552  C   ARG A  39      -6.950   1.702 -54.675  0.00  0.00      A1    
ATOM    553  O   ARG A  39      -7.554   0.690 -54.905  0.00  0.00      A1    
ATOM    554  N   HSE A  40      -7.054   2.294 -53.448  0.00  0.00      A1    
ATOM    555  HN  HSE A  40      -6.620   3.181 -53.312  0.00  0.00      A1    
ATOM    556  CA  HSE A  40      -8.041   1.811 -52.449  0.00  0.00      A1    
ATOM    557  HA  HSE A  40      -8.162   0.738 -52.479  0.00  0.00      A1    
ATOM    558  CB  HSE A  40      -7.636   2.152 -51.005  0.00  0.00      A1    
ATOM    559  HB1 HSE A  40      -7.410   3.240 -50.984  0.00  0.00      A1    
ATOM    560  HB2 HSE A  40      -8.432   1.992 -50.246  0.00  0.00      A1    
ATOM    561  ND1 HSE A  40      -6.450   0.257 -49.857  0.00  0.00      A1    
ATOM    562  CG  HSE A  40      -6.311   1.523 -50.532  0.00  0.00      A1    
ATOM    563  CE1 HSE A  40      -5.199   0.045 -49.461  0.00  0.00      A1    
ATOM    564  HE1 HSE A  40      -4.847  -0.971 -49.285  0.00  0.00      A1    
ATOM    565  NE2 HSE A  40      -4.315   1.029 -49.747  0.00  0.00      A1    
ATOM    566  HE2 HSE A  40      -3.326   0.919 -49.841  0.00  0.00      A1    
ATOM    567  CD2 HSE A  40      -5.059   2.004 -50.481  0.00  0.00      A1    
ATOM    568  HD2 HSE A  40      -4.691   2.895 -50.974  0.00  0.00      A1    
ATOM    569  C   HSE A  40      -9.327   2.511 -52.772  0.00  0.00      A1    
ATOM    570  O   HSE A  40      -9.469   3.691 -52.539  0.00  0.00      A1    
ATOM    571  N   GLN A  41     -10.311   1.773 -53.365  0.00  0.00      A1    
ATOM    572  HN  GLN A  41     -10.141   0.840 -53.671  0.00  0.00      A1    
ATOM    573  CA  GLN A  41     -11.577   2.418 -53.733  0.00  0.00      A1    
ATOM    574  HA  GLN A  41     -11.544   3.494 -53.816  0.00  0.00      A1    
ATOM    575  CB  GLN A  41     -12.159   1.855 -55.004  0.00  0.00      A1    
ATOM    576  HB1 GLN A  41     -12.233   0.746 -55.006  0.00  0.00      A1    
ATOM    577  HB2 GLN A  41     -13.200   2.149 -55.260  0.00  0.00      A1    
ATOM    578  CG  GLN A  41     -11.261   2.193 -56.251  0.00  0.00      A1    
ATOM    579  HG1 GLN A  41     -11.350   3.300 -56.255  0.00  0.00      A1    
ATOM    580  HG2 GLN A  41     -10.189   1.924 -56.134  0.00  0.00      A1    
ATOM    581  CD  GLN A  41     -11.879   1.605 -57.563  0.00  0.00      A1    
ATOM    582  OE1 GLN A  41     -12.998   1.083 -57.582  0.00  0.00      A1    
ATOM    583  NE2 GLN A  41     -11.082   1.556 -58.715  0.00  0.00      A1    
ATOM    584 HE21 GLN A  41     -11.485   1.226 -59.569  0.00  0.00      A1    
ATOM    585 HE22 GLN A  41     -10.116   1.815 -58.710  0.00  0.00      A1    
ATOM    586  C   GLN A  41     -12.542   2.300 -52.587  0.00  0.00      A1    
ATOM    587  O   GLN A  41     -12.444   1.372 -51.764  0.00  0.00      A1    
ATOM    588  N   GLY A  42     -13.427   3.333 -52.340  0.00  0.00      A1    
ATOM    589  HN  GLY A  42     -13.549   4.158 -52.885  0.00  0.00      A1    
ATOM    590  CA  GLY A  42     -14.301   3.499 -51.251  0.00  0.00      A1    
ATOM    591  HA1 GLY A  42     -14.181   2.623 -50.631  0.00  0.00      A1    
ATOM    592  HA2 GLY A  42     -15.297   3.570 -51.661  0.00  0.00      A1    
ATOM    593  C   GLY A  42     -13.957   4.632 -50.266  0.00  0.00      A1    
ATOM    594  O   GLY A  42     -14.697   4.832 -49.348  0.00  0.00      A1    
ATOM    595  N   VAL A  43     -12.857   5.349 -50.463  0.00  0.00      A1    
ATOM    596  HN  VAL A  43     -12.363   5.024 -51.266  0.00  0.00      A1    
ATOM    597  CA  VAL A  43     -12.310   6.312 -49.549  0.00  0.00      A1    
ATOM    598  HA  VAL A  43     -12.719   5.953 -48.616  0.00  0.00      A1    
ATOM    599  CB  VAL A  43     -10.774   6.089 -49.511  0.00  0.00      A1    
ATOM    600  HB  VAL A  43     -10.263   6.534 -50.391  0.00  0.00      A1    
ATOM    601  CG1 VAL A  43     -10.382   6.845 -48.205  0.00  0.00      A1    
ATOM    602 HG11 VAL A  43      -9.287   6.844 -48.018  0.00  0.00      A1    
ATOM    603 HG12 VAL A  43     -10.580   7.919 -48.412  0.00  0.00      A1    
ATOM    604 HG13 VAL A  43     -10.965   6.423 -47.360  0.00  0.00      A1    
ATOM    605  CG2 VAL A  43     -10.483   4.567 -49.394  0.00  0.00      A1    
ATOM    606 HG21 VAL A  43     -11.254   4.147 -48.712  0.00  0.00      A1    
ATOM    607 HG22 VAL A  43     -10.468   4.032 -50.367  0.00  0.00      A1    
ATOM    608 HG23 VAL A  43      -9.435   4.367 -49.083  0.00  0.00      A1    
ATOM    609  C   VAL A  43     -12.665   7.728 -49.895  0.00  0.00      A1    
ATOM    610  O   VAL A  43     -12.208   8.377 -50.871  0.00  0.00      A1    
ATOM    611  N   MET A  44     -13.522   8.410 -49.058  0.00  0.00      A1    
ATOM    612  HN  MET A  44     -13.675   8.063 -48.136  0.00  0.00      A1    
ATOM    613  CA  MET A  44     -14.033   9.638 -49.445  0.00  0.00      A1    
ATOM    614  HA  MET A  44     -14.264   9.581 -50.498  0.00  0.00      A1    
ATOM    615  CB  MET A  44     -15.265   9.982 -48.633  0.00  0.00      A1    
ATOM    616  HB1 MET A  44     -15.887   9.067 -48.533  0.00  0.00      A1    
ATOM    617  HB2 MET A  44     -15.058  10.360 -47.609  0.00  0.00      A1    
ATOM    618  CG  MET A  44     -16.190  11.062 -49.307  0.00  0.00      A1    
ATOM    619  HG1 MET A  44     -15.671  12.043 -49.273  0.00  0.00      A1    
ATOM    620  HG2 MET A  44     -16.215  10.862 -50.400  0.00  0.00      A1    
ATOM    621  SD  MET A  44     -17.824  11.044 -48.569  0.00  0.00      A1    
ATOM    622  CE  MET A  44     -18.293  12.565 -49.505  0.00  0.00      A1    
ATOM    623  HE1 MET A  44     -18.671  12.364 -50.530  0.00  0.00      A1    
ATOM    624  HE2 MET A  44     -19.111  13.033 -48.915  0.00  0.00      A1    
ATOM    625  HE3 MET A  44     -17.436  13.272 -49.542  0.00  0.00      A1    
ATOM    626  C   MET A  44     -13.064  10.732 -49.178  0.00  0.00      A1    
ATOM    627  O   MET A  44     -12.836  11.602 -50.039  0.00  0.00      A1    
ATOM    628  N   VAL A  45     -12.453  10.755 -47.944  0.00  0.00      A1    
ATOM    629  HN  VAL A  45     -12.606  10.029 -47.278  0.00  0.00      A1    
ATOM    630  CA  VAL A  45     -11.580  11.874 -47.453  0.00  0.00      A1    
ATOM    631  HA  VAL A  45     -11.319  12.570 -48.236  0.00  0.00      A1    
ATOM    632  CB  VAL A  45     -12.288  12.740 -46.275  0.00  0.00      A1    
ATOM    633  HB  VAL A  45     -11.654  13.625 -46.053  0.00  0.00      A1    
ATOM    634  CG1 VAL A  45     -13.579  13.335 -46.861  0.00  0.00      A1    
ATOM    635 HG11 VAL A  45     -14.011  14.233 -46.368  0.00  0.00      A1    
ATOM    636 HG12 VAL A  45     -13.367  13.670 -47.899  0.00  0.00      A1    
ATOM    637 HG13 VAL A  45     -14.310  12.498 -46.869  0.00  0.00      A1    
ATOM    638  CG2 VAL A  45     -12.566  11.936 -45.040  0.00  0.00      A1    
ATOM    639 HG21 VAL A  45     -12.983  12.634 -44.282  0.00  0.00      A1    
ATOM    640 HG22 VAL A  45     -13.242  11.069 -45.204  0.00  0.00      A1    
ATOM    641 HG23 VAL A  45     -11.576  11.637 -44.636  0.00  0.00      A1    
ATOM    642  C   VAL A  45     -10.305  11.361 -46.818  0.00  0.00      A1    
ATOM    643  O   VAL A  45      -9.405  12.146 -46.563  0.00  0.00      A1    
ATOM    644  N   GLY A  46     -10.130  10.028 -46.570  0.00  0.00      A1    
ATOM    645  HN  GLY A  46     -10.895   9.436 -46.813  0.00  0.00      A1    
ATOM    646  CA  GLY A  46      -8.954   9.460 -45.861  0.00  0.00      A1    
ATOM    647  HA1 GLY A  46      -9.177   8.493 -45.435  0.00  0.00      A1    
ATOM    648  HA2 GLY A  46      -8.689  10.185 -45.105  0.00  0.00      A1    
ATOM    649  C   GLY A  46      -7.727   9.276 -46.679  0.00  0.00      A1    
ATOM    650  O   GLY A  46      -6.582   9.180 -46.190  0.00  0.00      A1    
ATOM    651  N   MET A  47      -7.835   9.206 -47.985  0.00  0.00      A1    
ATOM    652  HN  MET A  47      -8.718   9.133 -48.440  0.00  0.00      A1    
ATOM    653  CA  MET A  47      -6.650   9.134 -48.896  0.00  0.00      A1    
ATOM    654  HA  MET A  47      -5.729   8.827 -48.424  0.00  0.00      A1    
ATOM    655  CB  MET A  47      -6.928   8.185 -50.109  0.00  0.00      A1    
ATOM    656  HB1 MET A  47      -7.931   8.394 -50.538  0.00  0.00      A1    
ATOM    657  HB2 MET A  47      -6.109   8.432 -50.818  0.00  0.00      A1    
ATOM    658  CG  MET A  47      -6.935   6.688 -49.869  0.00  0.00      A1    
ATOM    659  HG1 MET A  47      -7.018   6.580 -48.766  0.00  0.00      A1    
ATOM    660  HG2 MET A  47      -7.952   6.364 -50.175  0.00  0.00      A1    
ATOM    661  SD  MET A  47      -5.688   5.538 -50.449  0.00  0.00      A1    
ATOM    662  CE  MET A  47      -6.023   5.867 -52.196  0.00  0.00      A1    
ATOM    663  HE1 MET A  47      -6.677   5.106 -52.671  0.00  0.00      A1    
ATOM    664  HE2 MET A  47      -6.500   6.853 -52.381  0.00  0.00      A1    
ATOM    665  HE3 MET A  47      -5.046   5.864 -52.724  0.00  0.00      A1    
ATOM    666  C   MET A  47      -6.368  10.485 -49.452  0.00  0.00      A1    
ATOM    667  O   MET A  47      -5.400  10.758 -50.227  0.00  0.00      A1    
ATOM    668  N   GLY A  48      -7.169  11.469 -49.065  0.00  0.00      A1    
ATOM    669  HN  GLY A  48      -7.924  11.126 -48.513  0.00  0.00      A1    
ATOM    670  CA  GLY A  48      -7.134  12.871 -49.531  0.00  0.00      A1    
ATOM    671  HA1 GLY A  48      -6.159  13.129 -49.919  0.00  0.00      A1    
ATOM    672  HA2 GLY A  48      -7.496  13.526 -48.753  0.00  0.00      A1    
ATOM    673  C   GLY A  48      -8.133  12.980 -50.610  0.00  0.00      A1    
ATOM    674  O   GLY A  48      -8.647  11.985 -51.124  0.00  0.00      A1    
ATOM    675  N   GLN A  49      -8.536  14.125 -51.110  0.00  0.00      A1    
ATOM    676  HN  GLN A  49      -8.027  14.921 -50.792  0.00  0.00      A1    
ATOM    677  CA  GLN A  49      -9.709  14.289 -51.928  0.00  0.00      A1    
ATOM    678  HA  GLN A  49     -10.243  13.351 -51.971  0.00  0.00      A1    
ATOM    679  CB  GLN A  49     -10.750  15.312 -51.361  0.00  0.00      A1    
ATOM    680  HB1 GLN A  49     -10.146  16.214 -51.126  0.00  0.00      A1    
ATOM    681  HB2 GLN A  49     -11.548  15.723 -52.016  0.00  0.00      A1    
ATOM    682  CG  GLN A  49     -11.454  14.887 -49.973  0.00  0.00      A1    
ATOM    683  HG1 GLN A  49     -12.387  14.301 -50.112  0.00  0.00      A1    
ATOM    684  HG2 GLN A  49     -10.798  14.153 -49.457  0.00  0.00      A1    
ATOM    685  CD  GLN A  49     -11.624  16.075 -48.940  0.00  0.00      A1    
ATOM    686  OE1 GLN A  49     -11.285  15.882 -47.763  0.00  0.00      A1    
ATOM    687  NE2 GLN A  49     -12.059  17.260 -49.437  0.00  0.00      A1    
ATOM    688 HE21 GLN A  49     -11.886  18.071 -48.878  0.00  0.00      A1    
ATOM    689 HE22 GLN A  49     -12.332  17.260 -50.399  0.00  0.00      A1    
ATOM    690  C   GLN A  49      -9.353  14.679 -53.407  0.00  0.00      A1    
ATOM    691  O   GLN A  49      -9.689  15.746 -53.851  0.00  0.00      A1    
ATOM    692  N   LYS A  50      -8.696  13.719 -54.138  0.00  0.00      A1    
ATOM    693  HN  LYS A  50      -8.359  12.828 -53.847  0.00  0.00      A1    
ATOM    694  CA  LYS A  50      -8.555  13.949 -55.574  0.00  0.00      A1    
ATOM    695  HA  LYS A  50      -9.127  14.793 -55.931  0.00  0.00      A1    
ATOM    696  CB  LYS A  50      -7.072  14.207 -55.993  0.00  0.00      A1    
ATOM    697  HB1 LYS A  50      -6.549  13.290 -56.340  0.00  0.00      A1    
ATOM    698  HB2 LYS A  50      -7.104  14.839 -56.906  0.00  0.00      A1    
ATOM    699  CG  LYS A  50      -6.215  15.021 -54.947  0.00  0.00      A1    
ATOM    700  HG1 LYS A  50      -6.642  16.029 -54.757  0.00  0.00      A1    
ATOM    701  HG2 LYS A  50      -6.196  14.440 -54.000  0.00  0.00      A1    
ATOM    702  CD  LYS A  50      -4.853  15.402 -55.500  0.00  0.00      A1    
ATOM    703  HD1 LYS A  50      -4.242  14.572 -55.915  0.00  0.00      A1    
ATOM    704  HD2 LYS A  50      -4.997  16.103 -56.350  0.00  0.00      A1    
ATOM    705  CE  LYS A  50      -4.068  16.169 -54.412  0.00  0.00      A1    
ATOM    706  HE1 LYS A  50      -4.734  17.010 -54.120  0.00  0.00      A1    
ATOM    707  HE2 LYS A  50      -3.777  15.549 -53.537  0.00  0.00      A1    
ATOM    708  NZ  LYS A  50      -2.768  16.712 -54.899  0.00  0.00      A1    
ATOM    709  HZ1 LYS A  50      -2.968  17.498 -55.550  0.00  0.00      A1    
ATOM    710  HZ2 LYS A  50      -2.259  17.069 -54.066  0.00  0.00      A1    
ATOM    711  HZ3 LYS A  50      -2.338  15.951 -55.462  0.00  0.00      A1    
ATOM    712  C   LYS A  50      -9.222  12.864 -56.397  0.00  0.00      A1    
ATOM    713  O   LYS A  50      -9.189  11.668 -56.195  0.00  0.00      A1    
ATOM    714  N   ASP A  51      -9.838  13.289 -57.567  0.00  0.00      A1    
ATOM    715  HN  ASP A  51      -9.915  14.263 -57.762  0.00  0.00      A1    
ATOM    716  CA  ASP A  51     -10.253  12.404 -58.599  0.00  0.00      A1    
ATOM    717  HA  ASP A  51     -10.750  11.594 -58.086  0.00  0.00      A1    
ATOM    718  CB  ASP A  51     -11.138  13.165 -59.679  0.00  0.00      A1    
ATOM    719  HB1 ASP A  51     -10.747  14.190 -59.857  0.00  0.00      A1    
ATOM    720  HB2 ASP A  51     -11.169  12.581 -60.623  0.00  0.00      A1    
ATOM    721  CG  ASP A  51     -12.490  13.369 -59.024  0.00  0.00      A1    
ATOM    722  OD1 ASP A  51     -13.242  12.443 -58.846  0.00  0.00      A1    
ATOM    723  OD2 ASP A  51     -12.677  14.570 -58.650  0.00  0.00      A1    
ATOM    724  C   ASP A  51      -9.061  11.744 -59.381  0.00  0.00      A1    
ATOM    725  O   ASP A  51      -9.190  10.660 -59.864  0.00  0.00      A1    
ATOM    726  N   SER A  52      -7.890  12.428 -59.599  0.00  0.00      A1    
ATOM    727  HN  SER A  52      -7.810  13.408 -59.430  0.00  0.00      A1    
ATOM    728  CA  SER A  52      -6.750  11.841 -60.208  0.00  0.00      A1    
ATOM    729  HA  SER A  52      -6.679  10.810 -59.893  0.00  0.00      A1    
ATOM    730  CB  SER A  52      -6.710  12.074 -61.803  0.00  0.00      A1    
ATOM    731  HB1 SER A  52      -6.752  13.183 -61.853  0.00  0.00      A1    
ATOM    732  HB2 SER A  52      -7.641  11.718 -62.292  0.00  0.00      A1    
ATOM    733  OG  SER A  52      -5.505  11.562 -62.490  0.00  0.00      A1    
ATOM    734  HG1 SER A  52      -4.917  12.266 -62.773  0.00  0.00      A1    
ATOM    735  C   SER A  52      -5.556  12.636 -59.737  0.00  0.00      A1    
ATOM    736  O   SER A  52      -5.602  13.826 -59.398  0.00  0.00      A1    
ATOM    737  N   TYR A  53      -4.383  12.020 -59.658  0.00  0.00      A1    
ATOM    738  HN  TYR A  53      -4.230  11.130 -60.081  0.00  0.00      A1    
ATOM    739  CA  TYR A  53      -3.123  12.593 -59.232  0.00  0.00      A1    
ATOM    740  HA  TYR A  53      -3.276  13.536 -58.727  0.00  0.00      A1    
ATOM    741  CB  TYR A  53      -2.392  11.729 -58.116  0.00  0.00      A1    
ATOM    742  HB1 TYR A  53      -2.179  10.716 -58.521  0.00  0.00      A1    
ATOM    743  HB2 TYR A  53      -1.374  12.167 -58.187  0.00  0.00      A1    
ATOM    744  CG  TYR A  53      -3.151  11.678 -56.843  0.00  0.00      A1    
ATOM    745  CD1 TYR A  53      -4.471  11.136 -56.759  0.00  0.00      A1    
ATOM    746  HD1 TYR A  53      -5.006  10.662 -57.568  0.00  0.00      A1    
ATOM    747  CE1 TYR A  53      -5.094  11.024 -55.521  0.00  0.00      A1    
ATOM    748  HE1 TYR A  53      -6.126  10.706 -55.539  0.00  0.00      A1    
ATOM    749  CZ  TYR A  53      -4.593  11.767 -54.388  0.00  0.00      A1    
ATOM    750  OH  TYR A  53      -5.477  11.833 -53.303  0.00  0.00      A1    
ATOM    751  HH  TYR A  53      -6.253  11.350 -53.595  0.00  0.00      A1    
ATOM    752  CD2 TYR A  53      -2.611  12.343 -55.712  0.00  0.00      A1    
ATOM    753  HD2 TYR A  53      -1.656  12.846 -55.699  0.00  0.00      A1    
ATOM    754  CE2 TYR A  53      -3.335  12.312 -54.443  0.00  0.00      A1    
ATOM    755  HE2 TYR A  53      -2.969  12.878 -53.599  0.00  0.00      A1    
ATOM    756  C   TYR A  53      -2.224  12.827 -60.388  0.00  0.00      A1    
ATOM    757  O   TYR A  53      -2.285  12.062 -61.306  0.00  0.00      A1    
ATOM    758  N   VAL A  54      -1.372  13.861 -60.381  0.00  0.00      A1    
ATOM    759  HN  VAL A  54      -1.494  14.606 -59.731  0.00  0.00      A1    
ATOM    760  CA  VAL A  54      -0.649  14.295 -61.592  0.00  0.00      A1    
ATOM    761  HA  VAL A  54      -0.696  13.450 -62.262  0.00  0.00      A1    
ATOM    762  CB  VAL A  54      -1.170  15.635 -62.029  0.00  0.00      A1    
ATOM    763  HB  VAL A  54      -1.136  16.295 -61.135  0.00  0.00      A1    
ATOM    764  CG1 VAL A  54      -0.273  16.269 -63.134  0.00  0.00      A1    
ATOM    765 HG11 VAL A  54       0.775  16.413 -62.795  0.00  0.00      A1    
ATOM    766 HG12 VAL A  54      -0.107  15.637 -64.032  0.00  0.00      A1    
ATOM    767 HG13 VAL A  54      -0.709  17.226 -63.492  0.00  0.00      A1    
ATOM    768  CG2 VAL A  54      -2.550  15.552 -62.646  0.00  0.00      A1    
ATOM    769 HG21 VAL A  54      -2.978  16.574 -62.728  0.00  0.00      A1    
ATOM    770 HG22 VAL A  54      -2.674  15.063 -63.636  0.00  0.00      A1    
ATOM    771 HG23 VAL A  54      -3.145  15.059 -61.848  0.00  0.00      A1    
ATOM    772  C   VAL A  54       0.870  14.276 -61.519  0.00  0.00      A1    
ATOM    773  O   VAL A  54       1.462  14.735 -60.572  0.00  0.00      A1    
ATOM    774  N   GLY A  55       1.442  13.765 -62.618  0.00  0.00      A1    
ATOM    775  HN  GLY A  55       0.900  13.358 -63.349  0.00  0.00      A1    
ATOM    776  CA  GLY A  55       2.906  13.768 -62.901  0.00  0.00      A1    
ATOM    777  HA1 GLY A  55       3.112  14.821 -63.031  0.00  0.00      A1    
ATOM    778  HA2 GLY A  55       3.060  13.151 -63.774  0.00  0.00      A1    
ATOM    779  C   GLY A  55       3.828  13.267 -61.845  0.00  0.00      A1    
ATOM    780  O   GLY A  55       3.824  12.048 -61.527  0.00  0.00      A1    
ATOM    781  N   ASP A  56       4.720  14.122 -61.333  0.00  0.00      A1    
ATOM    782  HN  ASP A  56       4.724  15.061 -61.668  0.00  0.00      A1    
ATOM    783  CA  ASP A  56       5.753  13.859 -60.430  0.00  0.00      A1    
ATOM    784  HA  ASP A  56       6.331  13.051 -60.855  0.00  0.00      A1    
ATOM    785  CB  ASP A  56       6.671  15.097 -60.398  0.00  0.00      A1    
ATOM    786  HB1 ASP A  56       7.058  15.401 -61.394  0.00  0.00      A1    
ATOM    787  HB2 ASP A  56       6.104  15.912 -59.898  0.00  0.00      A1    
ATOM    788  CG  ASP A  56       7.898  14.691 -59.534  0.00  0.00      A1    
ATOM    789  OD1 ASP A  56       8.113  15.240 -58.462  0.00  0.00      A1    
ATOM    790  OD2 ASP A  56       8.749  13.922 -60.071  0.00  0.00      A1    
ATOM    791  C   ASP A  56       5.289  13.333 -59.109  0.00  0.00      A1    
ATOM    792  O   ASP A  56       5.728  12.307 -58.661  0.00  0.00      A1    
ATOM    793  N   GLU A  57       4.276  13.964 -58.588  0.00  0.00      A1    
ATOM    794  HN  GLU A  57       4.004  14.900 -58.798  0.00  0.00      A1    
ATOM    795  CA  GLU A  57       3.471  13.477 -57.451  0.00  0.00      A1    
ATOM    796  HA  GLU A  57       4.181  13.344 -56.648  0.00  0.00      A1    
ATOM    797  CB  GLU A  57       2.505  14.610 -57.093  0.00  0.00      A1    
ATOM    798  HB1 GLU A  57       3.041  15.575 -56.966  0.00  0.00      A1    
ATOM    799  HB2 GLU A  57       1.838  14.848 -57.949  0.00  0.00      A1    
ATOM    800  CG  GLU A  57       1.724  14.495 -55.809  0.00  0.00      A1    
ATOM    801  HG1 GLU A  57       1.178  13.527 -55.817  0.00  0.00      A1    
ATOM    802  HG2 GLU A  57       2.314  14.605 -54.874  0.00  0.00      A1    
ATOM    803  CD  GLU A  57       0.627  15.557 -55.856  0.00  0.00      A1    
ATOM    804  OE1 GLU A  57       0.833  16.786 -55.804  0.00  0.00      A1    
ATOM    805  OE2 GLU A  57      -0.545  15.111 -55.837  0.00  0.00      A1    
ATOM    806  C   GLU A  57       2.756  12.149 -57.657  0.00  0.00      A1    
ATOM    807  O   GLU A  57       2.775  11.265 -56.829  0.00  0.00      A1    
ATOM    808  N   ALA A  58       2.225  11.947 -58.883  0.00  0.00      A1    
ATOM    809  HN  ALA A  58       2.282  12.575 -59.655  0.00  0.00      A1    
ATOM    810  CA  ALA A  58       1.565  10.685 -59.173  0.00  0.00      A1    
ATOM    811  HA  ALA A  58       0.970  10.430 -58.308  0.00  0.00      A1    
ATOM    812  CB  ALA A  58       0.927  10.718 -60.600  0.00  0.00      A1    
ATOM    813  HB1 ALA A  58       0.510   9.709 -60.803  0.00  0.00      A1    
ATOM    814  HB2 ALA A  58       0.098  11.457 -60.649  0.00  0.00      A1    
ATOM    815  HB3 ALA A  58       1.679  11.055 -61.346  0.00  0.00      A1    
ATOM    816  C   ALA A  58       2.550   9.472 -59.224  0.00  0.00      A1    
ATOM    817  O   ALA A  58       2.219   8.378 -58.691  0.00  0.00      A1    
ATOM    818  N   GLN A  59       3.814   9.571 -59.692  0.00  0.00      A1    
ATOM    819  HN  GLN A  59       4.048  10.443 -60.116  0.00  0.00      A1    
ATOM    820  CA  GLN A  59       4.784   8.546 -59.623  0.00  0.00      A1    
ATOM    821  HA  GLN A  59       4.361   7.597 -59.918  0.00  0.00      A1    
ATOM    822  CB  GLN A  59       6.020   8.947 -60.527  0.00  0.00      A1    
ATOM    823  HB1 GLN A  59       5.630   9.285 -61.511  0.00  0.00      A1    
ATOM    824  HB2 GLN A  59       6.558   9.810 -60.080  0.00  0.00      A1    
ATOM    825  CG  GLN A  59       7.104   7.870 -60.597  0.00  0.00      A1    
ATOM    826  HG1 GLN A  59       8.056   8.402 -60.806  0.00  0.00      A1    
ATOM    827  HG2 GLN A  59       7.120   7.276 -59.658  0.00  0.00      A1    
ATOM    828  CD  GLN A  59       7.033   6.887 -61.753  0.00  0.00      A1    
ATOM    829  OE1 GLN A  59       6.726   5.695 -61.622  0.00  0.00      A1    
ATOM    830  NE2 GLN A  59       7.417   7.367 -62.918  0.00  0.00      A1    
ATOM    831 HE21 GLN A  59       7.591   8.352 -62.947  0.00  0.00      A1    
ATOM    832 HE22 GLN A  59       7.618   6.887 -63.771  0.00  0.00      A1    
ATOM    833  C   GLN A  59       5.363   8.380 -58.259  0.00  0.00      A1    
ATOM    834  O   GLN A  59       5.657   7.222 -57.823  0.00  0.00      A1    
ATOM    835  N   SER A  60       5.505   9.491 -57.513  0.00  0.00      A1    
ATOM    836  HN  SER A  60       5.267  10.357 -57.946  0.00  0.00      A1    
ATOM    837  CA  SER A  60       6.051   9.486 -56.161  0.00  0.00      A1    
ATOM    838  HA  SER A  60       7.058   9.095 -56.179  0.00  0.00      A1    
ATOM    839  CB  SER A  60       6.035  10.957 -55.647  0.00  0.00      A1    
ATOM    840  HB1 SER A  60       6.538  11.580 -56.417  0.00  0.00      A1    
ATOM    841  HB2 SER A  60       4.965  11.161 -55.429  0.00  0.00      A1    
ATOM    842  OG  SER A  60       6.707  11.183 -54.392  0.00  0.00      A1    
ATOM    843  HG1 SER A  60       7.652  11.275 -54.530  0.00  0.00      A1    
ATOM    844  C   SER A  60       5.227   8.598 -55.239  0.00  0.00      A1    
ATOM    845  O   SER A  60       5.761   7.780 -54.468  0.00  0.00      A1    
ATOM    846  N   LYS A  61       3.907   8.626 -55.324  0.00  0.00      A1    
ATOM    847  HN  LYS A  61       3.491   9.141 -56.070  0.00  0.00      A1    
ATOM    848  CA  LYS A  61       3.000   7.927 -54.362  0.00  0.00      A1    
ATOM    849  HA  LYS A  61       3.584   7.593 -53.517  0.00  0.00      A1    
ATOM    850  CB  LYS A  61       1.988   8.884 -53.832  0.00  0.00      A1    
ATOM    851  HB1 LYS A  61       1.428   9.246 -54.721  0.00  0.00      A1    
ATOM    852  HB2 LYS A  61       1.297   8.463 -53.071  0.00  0.00      A1    
ATOM    853  CG  LYS A  61       2.562  10.191 -53.280  0.00  0.00      A1    
ATOM    854  HG1 LYS A  61       3.025  10.072 -52.277  0.00  0.00      A1    
ATOM    855  HG2 LYS A  61       3.406  10.607 -53.870  0.00  0.00      A1    
ATOM    856  CD  LYS A  61       1.396  11.197 -53.201  0.00  0.00      A1    
ATOM    857  HD1 LYS A  61       1.729  12.228 -52.959  0.00  0.00      A1    
ATOM    858  HD2 LYS A  61       0.848  11.348 -54.155  0.00  0.00      A1    
ATOM    859  CE  LYS A  61       0.344  10.776 -52.121  0.00  0.00      A1    
ATOM    860  HE1 LYS A  61      -0.569  10.319 -52.560  0.00  0.00      A1    
ATOM    861  HE2 LYS A  61       0.714  10.120 -51.304  0.00  0.00      A1    
ATOM    862  NZ  LYS A  61      -0.114  12.026 -51.400  0.00  0.00      A1    
ATOM    863  HZ1 LYS A  61      -0.383  12.758 -52.088  0.00  0.00      A1    
ATOM    864  HZ2 LYS A  61      -1.013  11.872 -50.900  0.00  0.00      A1    
ATOM    865  HZ3 LYS A  61       0.624  12.392 -50.765  0.00  0.00      A1    
ATOM    866  C   LYS A  61       2.284   6.776 -55.035  0.00  0.00      A1    
ATOM    867  O   LYS A  61       1.140   6.547 -54.791  0.00  0.00      A1    
ATOM    868  N   ARG A  62       2.988   6.156 -56.062  0.00  0.00      A1    
ATOM    869  HN  ARG A  62       3.928   6.476 -56.158  0.00  0.00      A1    
ATOM    870  CA  ARG A  62       2.371   5.132 -56.875  0.00  0.00      A1    
ATOM    871  HA  ARG A  62       1.560   5.529 -57.467  0.00  0.00      A1    
ATOM    872  CB  ARG A  62       3.318   4.674 -57.964  0.00  0.00      A1    
ATOM    873  HB1 ARG A  62       2.751   3.986 -58.626  0.00  0.00      A1    
ATOM    874  HB2 ARG A  62       3.520   5.632 -58.491  0.00  0.00      A1    
ATOM    875  CG  ARG A  62       4.618   4.084 -57.420  0.00  0.00      A1    
ATOM    876  HG1 ARG A  62       5.062   4.864 -56.765  0.00  0.00      A1    
ATOM    877  HG2 ARG A  62       4.516   3.166 -56.803  0.00  0.00      A1    
ATOM    878  CD  ARG A  62       5.556   3.990 -58.652  0.00  0.00      A1    
ATOM    879  HD1 ARG A  62       5.031   3.405 -59.438  0.00  0.00      A1    
ATOM    880  HD2 ARG A  62       5.925   4.982 -58.990  0.00  0.00      A1    
ATOM    881  NE  ARG A  62       6.715   3.172 -58.239  0.00  0.00      A1    
ATOM    882  HE  ARG A  62       6.583   2.445 -57.565  0.00  0.00      A1    
ATOM    883  CZ  ARG A  62       7.878   3.105 -59.007  0.00  0.00      A1    
ATOM    884  NH1 ARG A  62       8.010   3.900 -60.047  0.00  0.00      A1    
ATOM    885 HH11 ARG A  62       8.815   3.844 -60.638  0.00  0.00      A1    
ATOM    886 HH12 ARG A  62       7.240   4.444 -60.379  0.00  0.00      A1    
ATOM    887  NH2 ARG A  62       8.857   2.324 -58.545  0.00  0.00      A1    
ATOM    888 HH21 ARG A  62       9.670   2.356 -59.125  0.00  0.00      A1    
ATOM    889 HH22 ARG A  62       8.887   1.989 -57.603  0.00  0.00      A1    
ATOM    890  C   ARG A  62       1.781   3.913 -56.134  0.00  0.00      A1    
ATOM    891  O   ARG A  62       0.762   3.386 -56.586  0.00  0.00      A1    
ATOM    892  N   GLY A  63       2.374   3.551 -54.970  0.00  0.00      A1    
ATOM    893  HN  GLY A  63       3.031   4.170 -54.548  0.00  0.00      A1    
ATOM    894  CA  GLY A  63       1.773   2.469 -54.161  0.00  0.00      A1    
ATOM    895  HA1 GLY A  63       2.300   2.305 -53.233  0.00  0.00      A1    
ATOM    896  HA2 GLY A  63       1.666   1.641 -54.847  0.00  0.00      A1    
ATOM    897  C   GLY A  63       0.239   2.660 -53.716  0.00  0.00      A1    
ATOM    898  O   GLY A  63      -0.437   1.664 -53.460  0.00  0.00      A1    
ATOM    899  N   ILE A  64      -0.220   3.897 -53.534  0.00  0.00      A1    
ATOM    900  HN  ILE A  64       0.456   4.588 -53.775  0.00  0.00      A1    
ATOM    901  CA  ILE A  64      -1.610   4.185 -53.158  0.00  0.00      A1    
ATOM    902  HA  ILE A  64      -1.990   3.302 -52.667  0.00  0.00      A1    
ATOM    903  CB  ILE A  64      -1.734   5.223 -52.032  0.00  0.00      A1    
ATOM    904  HB  ILE A  64      -2.829   5.391 -51.956  0.00  0.00      A1    
ATOM    905  CG2 ILE A  64      -1.399   4.506 -50.774  0.00  0.00      A1    
ATOM    906 HG21 ILE A  64      -2.214   3.763 -50.641  0.00  0.00      A1    
ATOM    907 HG22 ILE A  64      -0.469   3.898 -50.809  0.00  0.00      A1    
ATOM    908 HG23 ILE A  64      -1.354   5.172 -49.886  0.00  0.00      A1    
ATOM    909  CG1 ILE A  64      -0.958   6.526 -52.326  0.00  0.00      A1    
ATOM    910 HG11 ILE A  64       0.104   6.428 -52.013  0.00  0.00      A1    
ATOM    911 HG12 ILE A  64      -1.012   6.865 -53.383  0.00  0.00      A1    
ATOM    912  CD  ILE A  64      -1.525   7.557 -51.305  0.00  0.00      A1    
ATOM    913  HD1 ILE A  64      -1.140   7.290 -50.297  0.00  0.00      A1    
ATOM    914  HD2 ILE A  64      -1.208   8.603 -51.501  0.00  0.00      A1    
ATOM    915  HD3 ILE A  64      -2.632   7.639 -51.349  0.00  0.00      A1    
ATOM    916  C   ILE A  64      -2.417   4.544 -54.371  0.00  0.00      A1    
ATOM    917  O   ILE A  64      -3.646   4.821 -54.291  0.00  0.00      A1    
ATOM    918  N   LEU A  65      -1.843   4.492 -55.529  0.00  0.00      A1    
ATOM    919  HN  LEU A  65      -0.891   4.199 -55.579  0.00  0.00      A1    
ATOM    920  CA  LEU A  65      -2.337   4.907 -56.871  0.00  0.00      A1    
ATOM    921  HA  LEU A  65      -3.376   5.147 -56.705  0.00  0.00      A1    
ATOM    922  CB  LEU A  65      -1.489   6.026 -57.451  0.00  0.00      A1    
ATOM    923  HB1 LEU A  65      -0.477   5.586 -57.577  0.00  0.00      A1    
ATOM    924  HB2 LEU A  65      -1.849   6.197 -58.488  0.00  0.00      A1    
ATOM    925  CG  LEU A  65      -1.498   7.369 -56.626  0.00  0.00      A1    
ATOM    926  HG  LEU A  65      -1.161   7.230 -55.576  0.00  0.00      A1    
ATOM    927  CD1 LEU A  65      -0.489   8.315 -57.244  0.00  0.00      A1    
ATOM    928 HD11 LEU A  65      -0.789   8.605 -58.274  0.00  0.00      A1    
ATOM    929 HD12 LEU A  65      -0.503   9.184 -56.552  0.00  0.00      A1    
ATOM    930 HD13 LEU A  65       0.426   7.707 -57.081  0.00  0.00      A1    
ATOM    931  CD2 LEU A  65      -2.919   8.000 -56.689  0.00  0.00      A1    
ATOM    932 HD21 LEU A  65      -2.969   8.965 -56.142  0.00  0.00      A1    
ATOM    933 HD22 LEU A  65      -3.319   8.192 -57.707  0.00  0.00      A1    
ATOM    934 HD23 LEU A  65      -3.601   7.286 -56.181  0.00  0.00      A1    
ATOM    935  C   LEU A  65      -2.382   3.771 -57.828  0.00  0.00      A1    
ATOM    936  O   LEU A  65      -1.648   2.801 -57.800  0.00  0.00      A1    
ATOM    937  N   THR A  66      -3.224   3.950 -58.847  0.00  0.00      A1    
ATOM    938  HN  THR A  66      -3.931   4.647 -58.757  0.00  0.00      A1    
ATOM    939  CA  THR A  66      -3.396   3.122 -59.957  0.00  0.00      A1    
ATOM    940  HA  THR A  66      -2.841   2.196 -59.983  0.00  0.00      A1    
ATOM    941  CB  THR A  66      -4.819   2.654 -60.240  0.00  0.00      A1    
ATOM    942  HB  THR A  66      -5.568   3.468 -60.136  0.00  0.00      A1    
ATOM    943  OG1 THR A  66      -5.263   1.585 -59.408  0.00  0.00      A1    
ATOM    944  HG1 THR A  66      -6.187   1.420 -59.613  0.00  0.00      A1    
ATOM    945  CG2 THR A  66      -4.904   1.953 -61.625  0.00  0.00      A1    
ATOM    946 HG21 THR A  66      -5.792   1.288 -61.689  0.00  0.00      A1    
ATOM    947 HG22 THR A  66      -4.945   2.690 -62.455  0.00  0.00      A1    
ATOM    948 HG23 THR A  66      -3.977   1.344 -61.694  0.00  0.00      A1    
ATOM    949  C   THR A  66      -2.887   3.955 -61.148  0.00  0.00      A1    
ATOM    950  O   THR A  66      -3.663   4.748 -61.661  0.00  0.00      A1    
ATOM    951  N   LEU A  67      -1.624   3.871 -61.541  0.00  0.00      A1    
ATOM    952  HN  LEU A  67      -1.076   3.193 -61.058  0.00  0.00      A1    
ATOM    953  CA  LEU A  67      -0.940   4.677 -62.557  0.00  0.00      A1    
ATOM    954  HA  LEU A  67      -1.240   5.693 -62.349  0.00  0.00      A1    
ATOM    955  CB  LEU A  67       0.512   4.679 -62.594  0.00  0.00      A1    
ATOM    956  HB1 LEU A  67       0.884   3.684 -62.921  0.00  0.00      A1    
ATOM    957  HB2 LEU A  67       0.954   5.504 -63.193  0.00  0.00      A1    
ATOM    958  CG  LEU A  67       1.201   4.882 -61.267  0.00  0.00      A1    
ATOM    959  HG  LEU A  67       0.700   4.217 -60.532  0.00  0.00      A1    
ATOM    960  CD1 LEU A  67       2.732   4.568 -61.442  0.00  0.00      A1    
ATOM    961 HD11 LEU A  67       2.979   4.945 -62.457  0.00  0.00      A1    
ATOM    962 HD12 LEU A  67       3.281   5.190 -60.703  0.00  0.00      A1    
ATOM    963 HD13 LEU A  67       2.935   3.477 -61.376  0.00  0.00      A1    
ATOM    964  CD2 LEU A  67       0.917   6.241 -60.793  0.00  0.00      A1    
ATOM    965 HD21 LEU A  67      -0.169   6.471 -60.846  0.00  0.00      A1    
ATOM    966 HD22 LEU A  67       1.197   6.323 -59.721  0.00  0.00      A1    
ATOM    967 HD23 LEU A  67       1.433   7.058 -61.340  0.00  0.00      A1    
ATOM    968  C   LEU A  67      -1.389   4.409 -63.933  0.00  0.00      A1    
ATOM    969  O   LEU A  67      -1.622   3.263 -64.378  0.00  0.00      A1    
ATOM    970  N   LYS A  68      -1.500   5.544 -64.698  0.00  0.00      A1    
ATOM    971  HN  LYS A  68      -1.271   6.434 -64.311  0.00  0.00      A1    
ATOM    972  CA  LYS A  68      -1.832   5.581 -66.126  0.00  0.00      A1    
ATOM    973  HA  LYS A  68      -1.666   4.600 -66.544  0.00  0.00      A1    
ATOM    974  CB  LYS A  68      -3.308   5.813 -66.312  0.00  0.00      A1    
ATOM    975  HB1 LYS A  68      -3.596   6.619 -65.604  0.00  0.00      A1    
ATOM    976  HB2 LYS A  68      -3.594   6.114 -67.342  0.00  0.00      A1    
ATOM    977  CG  LYS A  68      -4.081   4.532 -65.916  0.00  0.00      A1    
ATOM    978  HG1 LYS A  68      -3.557   3.735 -66.486  0.00  0.00      A1    
ATOM    979  HG2 LYS A  68      -4.077   4.396 -64.814  0.00  0.00      A1    
ATOM    980  CD  LYS A  68      -5.635   4.639 -65.976  0.00  0.00      A1    
ATOM    981  HD1 LYS A  68      -5.836   5.576 -65.414  0.00  0.00      A1    
ATOM    982  HD2 LYS A  68      -6.048   4.849 -66.986  0.00  0.00      A1    
ATOM    983  CE  LYS A  68      -6.407   3.405 -65.315  0.00  0.00      A1    
ATOM    984  HE1 LYS A  68      -5.953   3.118 -64.343  0.00  0.00      A1    
ATOM    985  HE2 LYS A  68      -7.503   3.493 -65.157  0.00  0.00      A1    
ATOM    986  NZ  LYS A  68      -6.166   2.331 -66.314  0.00  0.00      A1    
ATOM    987  HZ1 LYS A  68      -6.777   1.513 -66.115  0.00  0.00      A1    
ATOM    988  HZ2 LYS A  68      -6.432   2.655 -67.265  0.00  0.00      A1    
ATOM    989  HZ3 LYS A  68      -5.151   2.135 -66.193  0.00  0.00      A1    
ATOM    990  C   LYS A  68      -0.951   6.510 -66.848  0.00  0.00      A1    
ATOM    991  O   LYS A  68      -0.518   7.557 -66.293  0.00  0.00      A1    
ATOM    992  N   TYR A  69      -0.653   6.357 -68.147  0.00  0.00      A1    
ATOM    993  HN  TYR A  69      -1.019   5.546 -68.597  0.00  0.00      A1    
ATOM    994  CA  TYR A  69       0.205   7.304 -68.946  0.00  0.00      A1    
ATOM    995  HA  TYR A  69       0.545   8.163 -68.385  0.00  0.00      A1    
ATOM    996  CB  TYR A  69       1.291   6.471 -69.628  0.00  0.00      A1    
ATOM    997  HB1 TYR A  69       0.833   5.541 -70.029  0.00  0.00      A1    
ATOM    998  HB2 TYR A  69       1.593   6.948 -70.585  0.00  0.00      A1    
ATOM    999  CG  TYR A  69       2.510   6.359 -68.783  0.00  0.00      A1    
ATOM   1000  CD1 TYR A  69       2.697   5.278 -67.955  0.00  0.00      A1    
ATOM   1001  HD1 TYR A  69       1.929   4.525 -68.047  0.00  0.00      A1    
ATOM   1002  CE1 TYR A  69       3.856   4.990 -67.194  0.00  0.00      A1    
ATOM   1003  HE1 TYR A  69       3.859   4.120 -66.554  0.00  0.00      A1    
ATOM   1004  CZ  TYR A  69       4.818   5.996 -67.152  0.00  0.00      A1    
ATOM   1005  OH  TYR A  69       5.873   5.884 -66.188  0.00  0.00      A1    
ATOM   1006  HH  TYR A  69       6.524   6.530 -66.469  0.00  0.00      A1    
ATOM   1007  CD2 TYR A  69       3.602   7.244 -68.809  0.00  0.00      A1    
ATOM   1008  HD2 TYR A  69       3.587   8.081 -69.492  0.00  0.00      A1    
ATOM   1009  CE2 TYR A  69       4.824   7.048 -68.106  0.00  0.00      A1    
ATOM   1010  HE2 TYR A  69       5.703   7.672 -68.178  0.00  0.00      A1    
ATOM   1011  C   TYR A  69      -0.705   7.908 -70.043  0.00  0.00      A1    
ATOM   1012  O   TYR A  69      -1.348   7.075 -70.725  0.00  0.00      A1    
ATOM   1013  N   PRO A  70      -0.910   9.220 -70.234  0.00  0.00      A1    
ATOM   1014  CD  PRO A  70      -0.702  10.257 -69.209  0.00  0.00      A1    
ATOM   1015  HD1 PRO A  70      -0.898   9.941 -68.163  0.00  0.00      A1    
ATOM   1016  HD2 PRO A  70       0.319  10.670 -69.362  0.00  0.00      A1    
ATOM   1017  CA  PRO A  70      -1.783   9.698 -71.322  0.00  0.00      A1    
ATOM   1018  HA  PRO A  70      -2.688   9.242 -70.948  0.00  0.00      A1    
ATOM   1019  CB  PRO A  70      -1.855  11.276 -71.088  0.00  0.00      A1    
ATOM   1020  HB1 PRO A  70      -2.738  11.777 -71.539  0.00  0.00      A1    
ATOM   1021  HB2 PRO A  70      -1.053  11.895 -71.545  0.00  0.00      A1    
ATOM   1022  CG  PRO A  70      -1.732  11.371 -69.578  0.00  0.00      A1    
ATOM   1023  HG1 PRO A  70      -2.698  11.080 -69.113  0.00  0.00      A1    
ATOM   1024  HG2 PRO A  70      -1.460  12.351 -69.133  0.00  0.00      A1    
ATOM   1025  C   PRO A  70      -1.475   9.346 -72.769  0.00  0.00      A1    
ATOM   1026  O   PRO A  70      -2.435   9.302 -73.567  0.00  0.00      A1    
ATOM   1027  N   ILE A  71      -0.143   9.158 -73.135  0.00  0.00      A1    
ATOM   1028  HN  ILE A  71       0.536   9.363 -72.434  0.00  0.00      A1    
ATOM   1029  CA  ILE A  71       0.324   8.637 -74.460  0.00  0.00      A1    
ATOM   1030  HA  ILE A  71      -0.483   8.884 -75.134  0.00  0.00      A1    
ATOM   1031  CB  ILE A  71       1.544   9.403 -74.851  0.00  0.00      A1    
ATOM   1032  HB  ILE A  71       2.358   9.382 -74.095  0.00  0.00      A1    
ATOM   1033  CG2 ILE A  71       2.072   8.885 -76.222  0.00  0.00      A1    
ATOM   1034 HG21 ILE A  71       1.329   9.145 -77.006  0.00  0.00      A1    
ATOM   1035 HG22 ILE A  71       3.097   9.294 -76.350  0.00  0.00      A1    
ATOM   1036 HG23 ILE A  71       2.244   7.787 -76.231  0.00  0.00      A1    
ATOM   1037  CG1 ILE A  71       1.260  10.935 -74.996  0.00  0.00      A1    
ATOM   1038 HG11 ILE A  71       0.213  11.093 -75.333  0.00  0.00      A1    
ATOM   1039 HG12 ILE A  71       1.384  11.512 -74.055  0.00  0.00      A1    
ATOM   1040  CD  ILE A  71       2.260  11.680 -75.898  0.00  0.00      A1    
ATOM   1041  HD1 ILE A  71       2.215  11.238 -76.916  0.00  0.00      A1    
ATOM   1042  HD2 ILE A  71       2.080  12.776 -75.887  0.00  0.00      A1    
ATOM   1043  HD3 ILE A  71       3.353  11.671 -75.698  0.00  0.00      A1    
ATOM   1044  C   ILE A  71       0.604   7.124 -74.142  0.00  0.00      A1    
ATOM   1045  O   ILE A  71       1.482   6.749 -73.348  0.00  0.00      A1    
ATOM   1046  N   GLU A  72      -0.144   6.230 -74.815  0.00  0.00      A1    
ATOM   1047  HN  GLU A  72      -0.831   6.512 -75.480  0.00  0.00      A1    
ATOM   1048  CA  GLU A  72      -0.115   4.825 -74.602  0.00  0.00      A1    
ATOM   1049  HA  GLU A  72       0.851   4.701 -74.136  0.00  0.00      A1    
ATOM   1050  CB  GLU A  72      -1.240   4.370 -73.752  0.00  0.00      A1    
ATOM   1051  HB1 GLU A  72      -1.250   5.020 -72.851  0.00  0.00      A1    
ATOM   1052  HB2 GLU A  72      -2.176   4.389 -74.351  0.00  0.00      A1    
ATOM   1053  CG  GLU A  72      -1.184   2.829 -73.251  0.00  0.00      A1    
ATOM   1054  HG1 GLU A  72      -2.173   2.516 -72.854  0.00  0.00      A1    
ATOM   1055  HG2 GLU A  72      -0.878   2.128 -74.056  0.00  0.00      A1    
ATOM   1056  CD  GLU A  72      -0.074   2.599 -72.234  0.00  0.00      A1    
ATOM   1057  OE1 GLU A  72       1.082   2.738 -72.717  0.00  0.00      A1    
ATOM   1058  OE2 GLU A  72      -0.287   2.277 -71.040  0.00  0.00      A1    
ATOM   1059  C   GLU A  72      -0.079   4.105 -75.950  0.00  0.00      A1    
ATOM   1060  O   GLU A  72      -0.808   4.456 -76.857  0.00  0.00      A1    
ATOM   1061  N   HIC A  73       0.945   3.244 -76.201  0.00  0.00      A1    
ATOM   1062  HN  HIC A  73       1.499   3.060 -75.393  0.00  0.00      A1    
ATOM   1063  CA  HIC A  73       1.272   2.716 -77.539  0.00  0.00      A1    
ATOM   1064  HA  HIC A  73       2.251   2.260 -77.544  0.00  0.00      A1    
ATOM   1065  CB  HIC A  73       0.347   1.525 -77.980  0.00  0.00      A1    
ATOM   1066  HB1 HIC A  73       0.916   1.010 -78.783  0.00  0.00      A1    
ATOM   1067  HB2 HIC A  73       0.417   0.809 -77.133  0.00  0.00      A1    
ATOM   1068  CD2 HIC A  73      -2.136   2.171 -77.676  0.00  0.00      A1    
ATOM   1069  HD2 HIC A  73      -2.239   2.663 -76.717  0.00  0.00      A1    
ATOM   1070  CG  HIC A  73      -1.088   1.866 -78.393  0.00  0.00      A1    
ATOM   1071  NE2 HIC A  73      -3.211   2.098 -78.507  0.00  0.00      A1    
ATOM   1072  CAT HIC A  73      -4.567   2.582 -78.062  0.00  0.00      A1    
ATOM   1073  HT1 HIC A  73      -4.595   3.104 -77.082  0.00  0.00      A1    
ATOM   1074  HT2 HIC A  73      -4.924   3.355 -78.777  0.00  0.00      A1    
ATOM   1075  HT3 HIC A  73      -5.169   1.648 -78.061  0.00  0.00      A1    
ATOM   1076  ND1 HIC A  73      -1.514   1.615 -79.631  0.00  0.00      A1    
ATOM   1077  HD1 HIC A  73      -0.957   1.282 -80.393  0.00  0.00      A1    
ATOM   1078  CE1 HIC A  73      -2.816   1.683 -79.701  0.00  0.00      A1    
ATOM   1079  HE1 HIC A  73      -3.450   1.545 -80.551  0.00  0.00      A1    
ATOM   1080  C   HIC A  73       1.480   3.839 -78.503  0.00  0.00      A1    
ATOM   1081  O   HIC A  73       1.046   3.677 -79.652  0.00  0.00      A1    
ATOM   1082  N   GLY A  74       2.137   5.041 -78.093  0.00  0.00      A1    
ATOM   1083  HN  GLY A  74       2.590   5.063 -77.205  0.00  0.00      A1    
ATOM   1084  CA  GLY A  74       2.280   6.142 -78.990  0.00  0.00      A1    
ATOM   1085  HA1 GLY A  74       2.623   5.740 -79.932  0.00  0.00      A1    
ATOM   1086  HA2 GLY A  74       3.053   6.726 -78.514  0.00  0.00      A1    
ATOM   1087  C   GLY A  74       1.137   7.044 -79.225  0.00  0.00      A1    
ATOM   1088  O   GLY A  74       1.288   8.101 -79.914  0.00  0.00      A1    
ATOM   1089  N   ILE A  75       0.014   6.819 -78.593  0.00  0.00      A1    
ATOM   1090  HN  ILE A  75      -0.193   6.019 -78.035  0.00  0.00      A1    
ATOM   1091  CA  ILE A  75      -1.214   7.517 -78.876  0.00  0.00      A1    
ATOM   1092  HA  ILE A  75      -1.010   8.235 -79.655  0.00  0.00      A1    
ATOM   1093  CB  ILE A  75      -2.309   6.542 -79.413  0.00  0.00      A1    
ATOM   1094  HB  ILE A  75      -2.599   5.830 -78.611  0.00  0.00      A1    
ATOM   1095  CG2 ILE A  75      -3.642   7.338 -79.770  0.00  0.00      A1    
ATOM   1096 HG21 ILE A  75      -4.033   6.928 -80.725  0.00  0.00      A1    
ATOM   1097 HG22 ILE A  75      -4.341   7.334 -78.906  0.00  0.00      A1    
ATOM   1098 HG23 ILE A  75      -3.418   8.352 -80.166  0.00  0.00      A1    
ATOM   1099  CG1 ILE A  75      -1.753   5.767 -80.595  0.00  0.00      A1    
ATOM   1100 HG11 ILE A  75      -1.336   6.496 -81.322  0.00  0.00      A1    
ATOM   1101 HG12 ILE A  75      -0.880   5.179 -80.240  0.00  0.00      A1    
ATOM   1102  CD  ILE A  75      -2.840   4.903 -81.281  0.00  0.00      A1    
ATOM   1103  HD1 ILE A  75      -3.540   5.538 -81.865  0.00  0.00      A1    
ATOM   1104  HD2 ILE A  75      -2.390   4.137 -81.949  0.00  0.00      A1    
ATOM   1105  HD3 ILE A  75      -3.476   4.374 -80.540  0.00  0.00      A1    
ATOM   1106  C   ILE A  75      -1.746   8.403 -77.798  0.00  0.00      A1    
ATOM   1107  O   ILE A  75      -1.730   8.002 -76.633  0.00  0.00      A1    
ATOM   1108  N   ILE A  76      -2.136   9.639 -78.116  0.00  0.00      A1    
ATOM   1109  HN  ILE A  76      -2.008  10.057 -79.012  0.00  0.00      A1    
ATOM   1110  CA  ILE A  76      -2.836  10.381 -77.083  0.00  0.00      A1    
ATOM   1111  HA  ILE A  76      -2.300  10.356 -76.145  0.00  0.00      A1    
ATOM   1112  CB  ILE A  76      -2.895  11.863 -77.349  0.00  0.00      A1    
ATOM   1113  HB  ILE A  76      -3.612  12.130 -78.154  0.00  0.00      A1    
ATOM   1114  CG2 ILE A  76      -3.282  12.469 -76.012  0.00  0.00      A1    
ATOM   1115 HG21 ILE A  76      -2.536  12.264 -75.215  0.00  0.00      A1    
ATOM   1116 HG22 ILE A  76      -3.207  13.575 -76.085  0.00  0.00      A1    
ATOM   1117 HG23 ILE A  76      -4.331  12.235 -75.728  0.00  0.00      A1    
ATOM   1118  CG1 ILE A  76      -1.459  12.349 -77.910  0.00  0.00      A1    
ATOM   1119 HG11 ILE A  76      -0.754  11.909 -77.172  0.00  0.00      A1    
ATOM   1120 HG12 ILE A  76      -1.202  11.938 -78.909  0.00  0.00      A1    
ATOM   1121  CD  ILE A  76      -1.513  13.813 -78.099  0.00  0.00      A1    
ATOM   1122  HD1 ILE A  76      -0.547  14.111 -78.561  0.00  0.00      A1    
ATOM   1123  HD2 ILE A  76      -2.412  14.034 -78.713  0.00  0.00      A1    
ATOM   1124  HD3 ILE A  76      -1.610  14.369 -77.142  0.00  0.00      A1    
ATOM   1125  C   ILE A  76      -4.195   9.834 -76.789  0.00  0.00      A1    
ATOM   1126  O   ILE A  76      -5.124   9.930 -77.602  0.00  0.00      A1    
ATOM   1127  N   THR A  77      -4.475   9.231 -75.620  0.00  0.00      A1    
ATOM   1128  HN  THR A  77      -3.736   9.307 -74.955  0.00  0.00      A1    
ATOM   1129  CA  THR A  77      -5.663   8.526 -75.246  0.00  0.00      A1    
ATOM   1130  HA  THR A  77      -6.224   8.278 -76.134  0.00  0.00      A1    
ATOM   1131  CB  THR A  77      -5.230   7.174 -74.603  0.00  0.00      A1    
ATOM   1132  HB  THR A  77      -6.147   6.614 -74.321  0.00  0.00      A1    
ATOM   1133  OG1 THR A  77      -4.308   7.270 -73.580  0.00  0.00      A1    
ATOM   1134  HG1 THR A  77      -3.583   7.808 -73.908  0.00  0.00      A1    
ATOM   1135  CG2 THR A  77      -4.643   6.164 -75.633  0.00  0.00      A1    
ATOM   1136 HG21 THR A  77      -4.391   5.259 -75.039  0.00  0.00      A1    
ATOM   1137 HG22 THR A  77      -5.453   5.938 -76.360  0.00  0.00      A1    
ATOM   1138 HG23 THR A  77      -3.758   6.636 -76.109  0.00  0.00      A1    
ATOM   1139  C   THR A  77      -6.600   9.127 -74.277  0.00  0.00      A1    
ATOM   1140  O   THR A  77      -7.803   8.878 -74.309  0.00  0.00      A1    
ATOM   1141  N   ASN A  78      -6.143  10.151 -73.520  0.00  0.00      A1    
ATOM   1142  HN  ASN A  78      -5.173  10.378 -73.503  0.00  0.00      A1    
ATOM   1143  CA  ASN A  78      -6.883  10.810 -72.567  0.00  0.00      A1    
ATOM   1144  HA  ASN A  78      -7.927  10.731 -72.829  0.00  0.00      A1    
ATOM   1145  CB  ASN A  78      -6.558  10.186 -71.162  0.00  0.00      A1    
ATOM   1146  HB1 ASN A  78      -5.466  10.081 -70.984  0.00  0.00      A1    
ATOM   1147  HB2 ASN A  78      -6.867  10.878 -70.350  0.00  0.00      A1    
ATOM   1148  CG  ASN A  78      -7.312   8.843 -70.763  0.00  0.00      A1    
ATOM   1149  OD1 ASN A  78      -8.500   8.874 -70.943  0.00  0.00      A1    
ATOM   1150  ND2 ASN A  78      -6.510   7.849 -70.383  0.00  0.00      A1    
ATOM   1151 HD21 ASN A  78      -5.573   8.047 -70.094  0.00  0.00      A1    
ATOM   1152 HD22 ASN A  78      -7.010   7.052 -70.043  0.00  0.00      A1    
ATOM   1153  C   ASN A  78      -6.473  12.265 -72.486  0.00  0.00      A1    
ATOM   1154  O   ASN A  78      -5.253  12.572 -72.506  0.00  0.00      A1    
ATOM   1155  N   TRP A  79      -7.470  13.168 -72.445  0.00  0.00      A1    
ATOM   1156  HN  TRP A  79      -8.421  12.875 -72.377  0.00  0.00      A1    
ATOM   1157  CA  TRP A  79      -7.324  14.582 -72.783  0.00  0.00      A1    
ATOM   1158  HA  TRP A  79      -6.366  14.806 -73.229  0.00  0.00      A1    
ATOM   1159  CB  TRP A  79      -8.414  15.002 -73.799  0.00  0.00      A1    
ATOM   1160  HB1 TRP A  79      -9.468  14.710 -73.607  0.00  0.00      A1    
ATOM   1161  HB2 TRP A  79      -8.500  16.102 -73.927  0.00  0.00      A1    
ATOM   1162  CG  TRP A  79      -7.988  14.432 -75.126  0.00  0.00      A1    
ATOM   1163  CD1 TRP A  79      -8.369  13.228 -75.636  0.00  0.00      A1    
ATOM   1164  HD1 TRP A  79      -9.192  12.700 -75.177  0.00  0.00      A1    
ATOM   1165  NE1 TRP A  79      -7.726  12.965 -76.840  0.00  0.00      A1    
ATOM   1166  HE1 TRP A  79      -7.559  12.111 -77.283  0.00  0.00      A1    
ATOM   1167  CE2 TRP A  79      -6.766  13.981 -77.012  0.00  0.00      A1    
ATOM   1168  CD2 TRP A  79      -6.898  14.857 -75.997  0.00  0.00      A1    
ATOM   1169  CE3 TRP A  79      -6.026  15.965 -75.818  0.00  0.00      A1    
ATOM   1170  HE3 TRP A  79      -6.107  16.628 -74.969  0.00  0.00      A1    
ATOM   1171  CZ3 TRP A  79      -5.056  16.172 -76.799  0.00  0.00      A1    
ATOM   1172  HZ3 TRP A  79      -4.391  17.023 -76.781  0.00  0.00      A1    
ATOM   1173  CZ2 TRP A  79      -5.875  14.170 -78.030  0.00  0.00      A1    
ATOM   1174  HZ2 TRP A  79      -5.755  13.403 -78.781  0.00  0.00      A1    
ATOM   1175  CH2 TRP A  79      -5.006  15.317 -77.894  0.00  0.00      A1    
ATOM   1176  HH2 TRP A  79      -4.316  15.500 -78.705  0.00  0.00      A1    
ATOM   1177  C   TRP A  79      -7.512  15.389 -71.560  0.00  0.00      A1    
ATOM   1178  O   TRP A  79      -6.744  16.324 -71.402  0.00  0.00      A1    
ATOM   1179  N   ASP A  80      -8.378  15.066 -70.602  0.00  0.00      A1    
ATOM   1180  HN  ASP A  80      -8.784  14.162 -70.495  0.00  0.00      A1    
ATOM   1181  CA  ASP A  80      -8.384  15.792 -69.330  0.00  0.00      A1    
ATOM   1182  HA  ASP A  80      -8.520  16.844 -69.533  0.00  0.00      A1    
ATOM   1183  CB  ASP A  80      -9.499  15.265 -68.368  0.00  0.00      A1    
ATOM   1184  HB1 ASP A  80      -9.482  14.160 -68.262  0.00  0.00      A1    
ATOM   1185  HB2 ASP A  80      -9.320  15.630 -67.334  0.00  0.00      A1    
ATOM   1186  CG  ASP A  80     -10.836  15.818 -68.922  0.00  0.00      A1    
ATOM   1187  OD1 ASP A  80     -11.693  14.957 -69.238  0.00  0.00      A1    
ATOM   1188  OD2 ASP A  80     -11.036  17.006 -68.975  0.00  0.00      A1    
ATOM   1189  C   ASP A  80      -7.038  15.571 -68.555  0.00  0.00      A1    
ATOM   1190  O   ASP A  80      -6.476  16.436 -67.796  0.00  0.00      A1    
ATOM   1191  N   ASP A  81      -6.449  14.332 -68.689  0.00  0.00      A1    
ATOM   1192  HN  ASP A  81      -6.886  13.536 -69.101  0.00  0.00      A1    
ATOM   1193  CA  ASP A  81      -5.093  14.061 -68.179  0.00  0.00      A1    
ATOM   1194  HA  ASP A  81      -5.075  14.429 -67.164  0.00  0.00      A1    
ATOM   1195  CB  ASP A  81      -4.844  12.542 -68.230  0.00  0.00      A1    
ATOM   1196  HB1 ASP A  81      -4.984  12.016 -69.198  0.00  0.00      A1    
ATOM   1197  HB2 ASP A  81      -3.810  12.392 -67.851  0.00  0.00      A1    
ATOM   1198  CG  ASP A  81      -5.834  11.835 -67.385  0.00  0.00      A1    
ATOM   1199  OD1 ASP A  81      -6.421  10.868 -67.925  0.00  0.00      A1    
ATOM   1200  OD2 ASP A  81      -6.093  12.063 -66.150  0.00  0.00      A1    
ATOM   1201  C   ASP A  81      -4.072  14.796 -69.053  0.00  0.00      A1    
ATOM   1202  O   ASP A  81      -3.141  15.403 -68.454  0.00  0.00      A1    
ATOM   1203  N   MET A  82      -4.164  14.873 -70.423  0.00  0.00      A1    
ATOM   1204  HN  MET A  82      -4.864  14.431 -70.978  0.00  0.00      A1    
ATOM   1205  CA  MET A  82      -3.272  15.792 -71.223  0.00  0.00      A1    
ATOM   1206  HA  MET A  82      -2.291  15.464 -70.913  0.00  0.00      A1    
ATOM   1207  CB  MET A  82      -3.422  15.522 -72.751  0.00  0.00      A1    
ATOM   1208  HB1 MET A  82      -3.362  14.414 -72.705  0.00  0.00      A1    
ATOM   1209  HB2 MET A  82      -4.439  15.869 -73.034  0.00  0.00      A1    
ATOM   1210  CG  MET A  82      -2.220  15.799 -73.678  0.00  0.00      A1    
ATOM   1211  HG1 MET A  82      -2.540  15.738 -74.740  0.00  0.00      A1    
ATOM   1212  HG2 MET A  82      -1.862  16.837 -73.509  0.00  0.00      A1    
ATOM   1213  SD  MET A  82      -0.878  14.583 -73.391  0.00  0.00      A1    
ATOM   1214  CE  MET A  82       0.426  15.314 -74.435  0.00  0.00      A1    
ATOM   1215  HE1 MET A  82       1.417  15.044 -74.012  0.00  0.00      A1    
ATOM   1216  HE2 MET A  82       0.424  15.048 -75.514  0.00  0.00      A1    
ATOM   1217  HE3 MET A  82       0.243  16.409 -74.380  0.00  0.00      A1    
ATOM   1218  C   MET A  82      -3.335  17.196 -70.882  0.00  0.00      A1    
ATOM   1219  O   MET A  82      -2.280  17.763 -70.701  0.00  0.00      A1    
ATOM   1220  N   GLU A  83      -4.530  17.812 -70.636  0.00  0.00      A1    
ATOM   1221  HN  GLU A  83      -5.384  17.405 -70.951  0.00  0.00      A1    
ATOM   1222  CA  GLU A  83      -4.633  19.138 -70.180  0.00  0.00      A1    
ATOM   1223  HA  GLU A  83      -4.058  19.717 -70.887  0.00  0.00      A1    
ATOM   1224  CB  GLU A  83      -6.168  19.515 -70.064  0.00  0.00      A1    
ATOM   1225  HB1 GLU A  83      -6.484  19.369 -71.119  0.00  0.00      A1    
ATOM   1226  HB2 GLU A  83      -6.759  18.842 -69.407  0.00  0.00      A1    
ATOM   1227  CG  GLU A  83      -6.500  21.052 -69.694  0.00  0.00      A1    
ATOM   1228  HG1 GLU A  83      -6.191  21.081 -68.627  0.00  0.00      A1    
ATOM   1229  HG2 GLU A  83      -5.968  21.681 -70.439  0.00  0.00      A1    
ATOM   1230  CD  GLU A  83      -8.041  21.276 -69.838  0.00  0.00      A1    
ATOM   1231  OE1 GLU A  83      -8.481  22.461 -70.167  0.00  0.00      A1    
ATOM   1232  OE2 GLU A  83      -8.749  20.272 -69.758  0.00  0.00      A1    
ATOM   1233  C   GLU A  83      -4.046  19.331 -68.770  0.00  0.00      A1    
ATOM   1234  O   GLU A  83      -3.442  20.341 -68.458  0.00  0.00      A1    
ATOM   1235  N   LYS A  84      -4.175  18.356 -67.904  0.00  0.00      A1    
ATOM   1236  HN  LYS A  84      -4.491  17.428 -68.085  0.00  0.00      A1    
ATOM   1237  CA  LYS A  84      -3.766  18.501 -66.518  0.00  0.00      A1    
ATOM   1238  HA  LYS A  84      -4.089  17.573 -66.070  0.00  0.00      A1    
ATOM   1239  CB  LYS A  84      -4.574  19.468 -65.624  0.00  0.00      A1    
ATOM   1240  HB1 LYS A  84      -4.368  20.521 -65.909  0.00  0.00      A1    
ATOM   1241  HB2 LYS A  84      -5.646  19.248 -65.817  0.00  0.00      A1    
ATOM   1242  CG  LYS A  84      -4.313  19.342 -64.077  0.00  0.00      A1    
ATOM   1243  HG1 LYS A  84      -4.752  18.359 -63.804  0.00  0.00      A1    
ATOM   1244  HG2 LYS A  84      -3.261  19.364 -63.721  0.00  0.00      A1    
ATOM   1245  CD  LYS A  84      -5.048  20.381 -63.226  0.00  0.00      A1    
ATOM   1246  HD1 LYS A  84      -4.585  20.547 -62.229  0.00  0.00      A1    
ATOM   1247  HD2 LYS A  84      -5.002  21.317 -63.822  0.00  0.00      A1    
ATOM   1248  CE  LYS A  84      -6.520  20.080 -62.892  0.00  0.00      A1    
ATOM   1249  HE1 LYS A  84      -7.023  19.851 -63.856  0.00  0.00      A1    
ATOM   1250  HE2 LYS A  84      -6.739  19.221 -62.223  0.00  0.00      A1    
ATOM   1251  NZ  LYS A  84      -7.206  21.197 -62.299  0.00  0.00      A1    
ATOM   1252  HZ1 LYS A  84      -7.299  21.886 -63.072  0.00  0.00      A1    
ATOM   1253  HZ2 LYS A  84      -8.192  21.055 -61.999  0.00  0.00      A1    
ATOM   1254  HZ3 LYS A  84      -6.703  21.704 -61.543  0.00  0.00      A1    
ATOM   1255  C   LYS A  84      -2.250  18.689 -66.402  0.00  0.00      A1    
ATOM   1256  O   LYS A  84      -1.683  19.585 -65.803  0.00  0.00      A1    
ATOM   1257  N   ILE A  85      -1.507  17.717 -67.025  0.00  0.00      A1    
ATOM   1258  HN  ILE A  85      -1.822  16.875 -67.456  0.00  0.00      A1    
ATOM   1259  CA  ILE A  85      -0.049  17.650 -66.970  0.00  0.00      A1    
ATOM   1260  HA  ILE A  85       0.253  17.525 -65.941  0.00  0.00      A1    
ATOM   1261  CB  ILE A  85       0.511  16.343 -67.594  0.00  0.00      A1    
ATOM   1262  HB  ILE A  85       1.622  16.311 -67.581  0.00  0.00      A1    
ATOM   1263  CG2 ILE A  85       0.189  15.022 -66.708  0.00  0.00      A1    
ATOM   1264 HG21 ILE A  85       0.948  15.093 -65.900  0.00  0.00      A1    
ATOM   1265 HG22 ILE A  85      -0.870  14.953 -66.379  0.00  0.00      A1    
ATOM   1266 HG23 ILE A  85       0.378  14.103 -67.303  0.00  0.00      A1    
ATOM   1267  CG1 ILE A  85       0.115  16.143 -69.074  0.00  0.00      A1    
ATOM   1268 HG11 ILE A  85      -0.986  16.228 -69.194  0.00  0.00      A1    
ATOM   1269 HG12 ILE A  85       0.468  17.057 -69.599  0.00  0.00      A1    
ATOM   1270  CD  ILE A  85       0.689  14.926 -69.815  0.00  0.00      A1    
ATOM   1271  HD1 ILE A  85       0.201  13.973 -69.519  0.00  0.00      A1    
ATOM   1272  HD2 ILE A  85       0.702  15.031 -70.921  0.00  0.00      A1    
ATOM   1273  HD3 ILE A  85       1.761  14.847 -69.533  0.00  0.00      A1    
ATOM   1274  C   ILE A  85       0.603  18.861 -67.600  0.00  0.00      A1    
ATOM   1275  O   ILE A  85       1.612  19.347 -67.056  0.00  0.00      A1    
ATOM   1276  N   TRP A  86      -0.002  19.323 -68.738  0.00  0.00      A1    
ATOM   1277  HN  TRP A  86      -0.777  18.868 -69.170  0.00  0.00      A1    
ATOM   1278  CA  TRP A  86       0.467  20.570 -69.342  0.00  0.00      A1    
ATOM   1279  HA  TRP A  86       1.523  20.401 -69.493  0.00  0.00      A1    
ATOM   1280  CB  TRP A  86      -0.124  20.818 -70.707  0.00  0.00      A1    
ATOM   1281  HB1 TRP A  86      -1.140  20.372 -70.663  0.00  0.00      A1    
ATOM   1282  HB2 TRP A  86      -0.245  21.886 -70.985  0.00  0.00      A1    
ATOM   1283  CG  TRP A  86       0.706  20.262 -71.838  0.00  0.00      A1    
ATOM   1284  CD1 TRP A  86       0.445  19.249 -72.697  0.00  0.00      A1    
ATOM   1285  HD1 TRP A  86      -0.497  18.736 -72.821  0.00  0.00      A1    
ATOM   1286  NE1 TRP A  86       1.511  19.060 -73.508  0.00  0.00      A1    
ATOM   1287  HE1 TRP A  86       1.586  18.312 -74.130  0.00  0.00      A1    
ATOM   1288  CE2 TRP A  86       2.554  19.794 -73.147  0.00  0.00      A1    
ATOM   1289  CD2 TRP A  86       2.095  20.595 -72.119  0.00  0.00      A1    
ATOM   1290  CE3 TRP A  86       2.957  21.479 -71.484  0.00  0.00      A1    
ATOM   1291  HE3 TRP A  86       2.758  21.988 -70.553  0.00  0.00      A1    
ATOM   1292  CZ3 TRP A  86       4.214  21.595 -72.018  0.00  0.00      A1    
ATOM   1293  HZ3 TRP A  86       4.986  22.260 -71.660  0.00  0.00      A1    
ATOM   1294  CZ2 TRP A  86       3.766  19.997 -73.725  0.00  0.00      A1    
ATOM   1295  HZ2 TRP A  86       4.096  19.544 -74.648  0.00  0.00      A1    
ATOM   1296  CH2 TRP A  86       4.647  20.885 -73.122  0.00  0.00      A1    
ATOM   1297  HH2 TRP A  86       5.659  20.885 -73.501  0.00  0.00      A1    
ATOM   1298  C   TRP A  86       0.367  21.731 -68.392  0.00  0.00      A1    
ATOM   1299  O   TRP A  86       1.309  22.531 -68.272  0.00  0.00      A1    
ATOM   1300  N   HSD A  87      -0.746  21.813 -67.640  0.00  0.00      A1    
ATOM   1301  HN  HSD A  87      -1.430  21.088 -67.647  0.00  0.00      A1    
ATOM   1302  CA  HSD A  87      -1.085  22.881 -66.741  0.00  0.00      A1    
ATOM   1303  HA  HSD A  87      -1.084  23.833 -67.251  0.00  0.00      A1    
ATOM   1304  CB  HSD A  87      -2.564  22.631 -66.193  0.00  0.00      A1    
ATOM   1305  HB1 HSD A  87      -3.197  22.635 -67.106  0.00  0.00      A1    
ATOM   1306  HB2 HSD A  87      -2.503  21.590 -65.810  0.00  0.00      A1    
ATOM   1307  ND1 HSD A  87      -2.758  23.878 -63.921  0.00  0.00      A1    
ATOM   1308  HD1 HSD A  87      -2.072  23.335 -63.437  0.00  0.00      A1    
ATOM   1309  CG  HSD A  87      -3.209  23.625 -65.192  0.00  0.00      A1    
ATOM   1310  CE1 HSD A  87      -3.475  24.834 -63.414  0.00  0.00      A1    
ATOM   1311  HE1 HSD A  87      -3.460  25.164 -62.376  0.00  0.00      A1    
ATOM   1312  NE2 HSD A  87      -4.437  25.230 -64.225  0.00  0.00      A1    
ATOM   1313  CD2 HSD A  87      -4.299  24.522 -65.364  0.00  0.00      A1    
ATOM   1314  HD2 HSD A  87      -4.860  24.632 -66.284  0.00  0.00      A1    
ATOM   1315  C   HSD A  87      -0.149  22.910 -65.612  0.00  0.00      A1    
ATOM   1316  O   HSD A  87       0.385  23.974 -65.261  0.00  0.00      A1    
ATOM   1317  N   HSE A  88       0.105  21.748 -65.106  0.00  0.00      A1    
ATOM   1318  HN  HSE A  88      -0.337  20.937 -65.481  0.00  0.00      A1    
ATOM   1319  CA  HSE A  88       1.085  21.526 -64.104  0.00  0.00      A1    
ATOM   1320  HA  HSE A  88       0.717  22.127 -63.286  0.00  0.00      A1    
ATOM   1321  CB  HSE A  88       0.932  20.042 -63.744  0.00  0.00      A1    
ATOM   1322  HB1 HSE A  88      -0.129  19.727 -63.649  0.00  0.00      A1    
ATOM   1323  HB2 HSE A  88       1.290  19.465 -64.623  0.00  0.00      A1    
ATOM   1324  ND1 HSE A  88       0.693  19.414 -61.349  0.00  0.00      A1    
ATOM   1325  CG  HSE A  88       1.601  19.741 -62.346  0.00  0.00      A1    
ATOM   1326  CE1 HSE A  88       1.385  19.426 -60.301  0.00  0.00      A1    
ATOM   1327  HE1 HSE A  88       1.121  19.239 -59.260  0.00  0.00      A1    
ATOM   1328  NE2 HSE A  88       2.705  19.706 -60.460  0.00  0.00      A1    
ATOM   1329  HE2 HSE A  88       3.352  19.892 -59.720  0.00  0.00      A1    
ATOM   1330  CD2 HSE A  88       2.863  19.860 -61.829  0.00  0.00      A1    
ATOM   1331  HD2 HSE A  88       3.763  20.092 -62.384  0.00  0.00      A1    
ATOM   1332  C   HSE A  88       2.542  21.861 -64.520  0.00  0.00      A1    
ATOM   1333  O   HSE A  88       3.310  22.507 -63.726  0.00  0.00      A1    
ATOM   1334  N   THR A  89       3.074  21.492 -65.728  0.00  0.00      A1    
ATOM   1335  HN  THR A  89       2.635  20.865 -66.366  0.00  0.00      A1    
ATOM   1336  CA  THR A  89       4.352  21.924 -66.303  0.00  0.00      A1    
ATOM   1337  HA  THR A  89       5.037  21.725 -65.492  0.00  0.00      A1    
ATOM   1338  CB  THR A  89       4.653  21.202 -67.691  0.00  0.00      A1    
ATOM   1339  HB  THR A  89       4.087  21.638 -68.542  0.00  0.00      A1    
ATOM   1340  OG1 THR A  89       4.337  19.847 -67.783  0.00  0.00      A1    
ATOM   1341  HG1 THR A  89       3.396  19.733 -67.633  0.00  0.00      A1    
ATOM   1342  CG2 THR A  89       6.110  21.289 -67.930  0.00  0.00      A1    
ATOM   1343 HG21 THR A  89       6.377  20.701 -68.834  0.00  0.00      A1    
ATOM   1344 HG22 THR A  89       6.581  22.286 -68.065  0.00  0.00      A1    
ATOM   1345 HG23 THR A  89       6.765  20.982 -67.086  0.00  0.00      A1    
ATOM   1346  C   THR A  89       4.528  23.391 -66.518  0.00  0.00      A1    
ATOM   1347  O   THR A  89       5.524  24.003 -66.161  0.00  0.00      A1    
ATOM   1348  N   PHE A  90       3.491  24.126 -67.046  0.00  0.00      A1    
ATOM   1349  HN  PHE A  90       2.661  23.679 -67.371  0.00  0.00      A1    
ATOM   1350  CA  PHE A  90       3.615  25.530 -67.213  0.00  0.00      A1    
ATOM   1351  HA  PHE A  90       4.580  25.773 -67.633  0.00  0.00      A1    
ATOM   1352  CB  PHE A  90       2.407  26.004 -68.099  0.00  0.00      A1    
ATOM   1353  HB1 PHE A  90       1.477  25.719 -67.562  0.00  0.00      A1    
ATOM   1354  HB2 PHE A  90       2.245  27.094 -68.239  0.00  0.00      A1    
ATOM   1355  CG  PHE A  90       2.419  25.486 -69.581  0.00  0.00      A1    
ATOM   1356  CD1 PHE A  90       3.543  25.618 -70.379  0.00  0.00      A1    
ATOM   1357  HD1 PHE A  90       4.467  25.985 -69.956  0.00  0.00      A1    
ATOM   1358  CE1 PHE A  90       3.547  25.233 -71.693  0.00  0.00      A1    
ATOM   1359  HE1 PHE A  90       4.443  25.329 -72.289  0.00  0.00      A1    
ATOM   1360  CZ  PHE A  90       2.312  24.727 -72.235  0.00  0.00      A1    
ATOM   1361  HZ  PHE A  90       2.361  24.302 -73.227  0.00  0.00      A1    
ATOM   1362  CD2 PHE A  90       1.208  24.955 -70.110  0.00  0.00      A1    
ATOM   1363  HD2 PHE A  90       0.343  24.903 -69.466  0.00  0.00      A1    
ATOM   1364  CE2 PHE A  90       1.182  24.609 -71.449  0.00  0.00      A1    
ATOM   1365  HE2 PHE A  90       0.288  24.214 -71.908  0.00  0.00      A1    
ATOM   1366  C   PHE A  90       3.611  26.315 -65.914  0.00  0.00      A1    
ATOM   1367  O   PHE A  90       4.535  27.132 -65.727  0.00  0.00      A1    
ATOM   1368  N   TYR A  91       2.609  26.173 -65.046  0.00  0.00      A1    
ATOM   1369  HN  TYR A  91       1.829  25.686 -65.430  0.00  0.00      A1    
ATOM   1370  CA  TYR A  91       2.409  27.104 -63.935  0.00  0.00      A1    
ATOM   1371  HA  TYR A  91       2.751  28.085 -64.228  0.00  0.00      A1    
ATOM   1372  CB  TYR A  91       0.856  27.175 -63.650  0.00  0.00      A1    
ATOM   1373  HB1 TYR A  91       0.370  26.212 -63.382  0.00  0.00      A1    
ATOM   1374  HB2 TYR A  91       0.705  27.857 -62.786  0.00  0.00      A1    
ATOM   1375  CG  TYR A  91       0.026  27.728 -64.820  0.00  0.00      A1    
ATOM   1376  CD1 TYR A  91      -0.979  26.875 -65.418  0.00  0.00      A1    
ATOM   1377  HD1 TYR A  91      -1.271  26.002 -64.854  0.00  0.00      A1    
ATOM   1378  CE1 TYR A  91      -1.601  27.272 -66.549  0.00  0.00      A1    
ATOM   1379  HE1 TYR A  91      -2.413  26.648 -66.892  0.00  0.00      A1    
ATOM   1380  CZ  TYR A  91      -1.300  28.448 -67.188  0.00  0.00      A1    
ATOM   1381  OH  TYR A  91      -2.080  28.811 -68.341  0.00  0.00      A1    
ATOM   1382  HH  TYR A  91      -2.070  29.764 -68.452  0.00  0.00      A1    
ATOM   1383  CD2 TYR A  91       0.399  28.912 -65.544  0.00  0.00      A1    
ATOM   1384  HD2 TYR A  91       1.161  29.534 -65.096  0.00  0.00      A1    
ATOM   1385  CE2 TYR A  91      -0.429  29.342 -66.609  0.00  0.00      A1    
ATOM   1386  HE2 TYR A  91      -0.239  30.319 -67.027  0.00  0.00      A1    
ATOM   1387  C   TYR A  91       3.188  26.634 -62.626  0.00  0.00      A1    
ATOM   1388  O   TYR A  91       3.810  27.420 -62.003  0.00  0.00      A1    
ATOM   1389  N   ASN A  92       3.058  25.403 -62.142  0.00  0.00      A1    
ATOM   1390  HN  ASN A  92       2.582  24.665 -62.613  0.00  0.00      A1    
ATOM   1391  CA  ASN A  92       3.786  24.967 -60.956  0.00  0.00      A1    
ATOM   1392  HA  ASN A  92       3.545  25.754 -60.257  0.00  0.00      A1    
ATOM   1393  CB  ASN A  92       3.302  23.505 -60.433  0.00  0.00      A1    
ATOM   1394  HB1 ASN A  92       3.542  22.674 -61.131  0.00  0.00      A1    
ATOM   1395  HB2 ASN A  92       3.856  23.284 -59.496  0.00  0.00      A1    
ATOM   1396  CG  ASN A  92       1.875  23.575 -60.055  0.00  0.00      A1    
ATOM   1397  OD1 ASN A  92       1.412  24.550 -59.459  0.00  0.00      A1    
ATOM   1398  ND2 ASN A  92       1.131  22.496 -60.378  0.00  0.00      A1    
ATOM   1399 HD21 ASN A  92       0.167  22.564 -60.638  0.00  0.00      A1    
ATOM   1400 HD22 ASN A  92       1.633  21.691 -60.693  0.00  0.00      A1    
ATOM   1401  C   ASN A  92       5.295  24.886 -61.096  0.00  0.00      A1    
ATOM   1402  O   ASN A  92       6.044  25.319 -60.257  0.00  0.00      A1    
ATOM   1403  N   GLU A  93       5.643  24.384 -62.322  0.00  0.00      A1    
ATOM   1404  HN  GLU A  93       4.924  24.120 -62.960  0.00  0.00      A1    
ATOM   1405  CA  GLU A  93       7.027  23.987 -62.577  0.00  0.00      A1    
ATOM   1406  HA  GLU A  93       7.513  23.934 -61.614  0.00  0.00      A1    
ATOM   1407  CB  GLU A  93       7.107  22.628 -63.229  0.00  0.00      A1    
ATOM   1408  HB1 GLU A  93       6.542  22.652 -64.186  0.00  0.00      A1    
ATOM   1409  HB2 GLU A  93       8.171  22.394 -63.450  0.00  0.00      A1    
ATOM   1410  CG  GLU A  93       6.490  21.508 -62.340  0.00  0.00      A1    
ATOM   1411  HG1 GLU A  93       5.404  21.640 -62.148  0.00  0.00      A1    
ATOM   1412  HG2 GLU A  93       6.608  20.568 -62.921  0.00  0.00      A1    
ATOM   1413  CD  GLU A  93       7.179  21.379 -60.995  0.00  0.00      A1    
ATOM   1414  OE1 GLU A  93       6.452  21.516 -59.973  0.00  0.00      A1    
ATOM   1415  OE2 GLU A  93       8.375  21.110 -60.978  0.00  0.00      A1    
ATOM   1416  C   GLU A  93       7.734  25.069 -63.320  0.00  0.00      A1    
ATOM   1417  O   GLU A  93       8.543  25.726 -62.712  0.00  0.00      A1    
ATOM   1418  N   LEU A  94       7.371  25.357 -64.540  0.00  0.00      A1    
ATOM   1419  HN  LEU A  94       6.715  24.828 -65.073  0.00  0.00      A1    
ATOM   1420  CA  LEU A  94       8.099  26.286 -65.401  0.00  0.00      A1    
ATOM   1421  HA  LEU A  94       9.145  26.057 -65.263  0.00  0.00      A1    
ATOM   1422  CB  LEU A  94       7.819  26.107 -66.890  0.00  0.00      A1    
ATOM   1423  HB1 LEU A  94       7.918  25.041 -67.187  0.00  0.00      A1    
ATOM   1424  HB2 LEU A  94       6.783  26.429 -67.127  0.00  0.00      A1    
ATOM   1425  CG  LEU A  94       8.605  26.994 -67.904  0.00  0.00      A1    
ATOM   1426  HG  LEU A  94       8.261  28.032 -67.708  0.00  0.00      A1    
ATOM   1427  CD1 LEU A  94      10.134  26.867 -67.819  0.00  0.00      A1    
ATOM   1428 HD11 LEU A  94      10.577  26.943 -66.804  0.00  0.00      A1    
ATOM   1429 HD12 LEU A  94      10.404  25.869 -68.225  0.00  0.00      A1    
ATOM   1430 HD13 LEU A  94      10.676  27.663 -68.373  0.00  0.00      A1    
ATOM   1431  CD2 LEU A  94       8.305  26.657 -69.403  0.00  0.00      A1    
ATOM   1432 HD21 LEU A  94       8.858  27.288 -70.132  0.00  0.00      A1    
ATOM   1433 HD22 LEU A  94       8.323  25.569 -69.628  0.00  0.00      A1    
ATOM   1434 HD23 LEU A  94       7.229  26.759 -69.657  0.00  0.00      A1    
ATOM   1435  C   LEU A  94       8.058  27.717 -64.933  0.00  0.00      A1    
ATOM   1436  O   LEU A  94       9.066  28.404 -64.863  0.00  0.00      A1    
ATOM   1437  N   ARG A  95       6.826  28.116 -64.530  0.00  0.00      A1    
ATOM   1438  HN  ARG A  95       6.022  27.562 -64.732  0.00  0.00      A1    
ATOM   1439  CA  ARG A  95       6.411  29.357 -64.094  0.00  0.00      A1    
ATOM   1440  HA  ARG A  95       5.362  29.198 -63.891  0.00  0.00      A1    
ATOM   1441  CB  ARG A  95       7.004  29.909 -62.664  0.00  0.00      A1    
ATOM   1442  HB1 ARG A  95       8.040  30.230 -62.901  0.00  0.00      A1    
ATOM   1443  HB2 ARG A  95       6.351  30.773 -62.415  0.00  0.00      A1    
ATOM   1444  CG  ARG A  95       6.939  28.670 -61.752  0.00  0.00      A1    
ATOM   1445  HG1 ARG A  95       5.876  28.346 -61.767  0.00  0.00      A1    
ATOM   1446  HG2 ARG A  95       7.508  27.847 -62.235  0.00  0.00      A1    
ATOM   1447  CD  ARG A  95       7.389  28.941 -60.348  0.00  0.00      A1    
ATOM   1448  HD1 ARG A  95       8.275  29.596 -60.492  0.00  0.00      A1    
ATOM   1449  HD2 ARG A  95       6.650  29.476 -59.715  0.00  0.00      A1    
ATOM   1450  NE  ARG A  95       7.713  27.554 -59.725  0.00  0.00      A1    
ATOM   1451  HE  ARG A  95       7.324  26.754 -60.183  0.00  0.00      A1    
ATOM   1452  CZ  ARG A  95       8.164  27.438 -58.455  0.00  0.00      A1    
ATOM   1453  NH1 ARG A  95       8.650  28.452 -57.757  0.00  0.00      A1    
ATOM   1454 HH11 ARG A  95       9.063  28.158 -56.895  0.00  0.00      A1    
ATOM   1455 HH12 ARG A  95       8.911  29.309 -58.199  0.00  0.00      A1    
ATOM   1456  NH2 ARG A  95       8.219  26.250 -57.917  0.00  0.00      A1    
ATOM   1457 HH21 ARG A  95       8.617  26.289 -57.000  0.00  0.00      A1    
ATOM   1458 HH22 ARG A  95       8.133  25.390 -58.420  0.00  0.00      A1    
ATOM   1459  C   ARG A  95       6.299  30.348 -65.171  0.00  0.00      A1    
ATOM   1460  O   ARG A  95       6.870  31.434 -65.041  0.00  0.00      A1    
ATOM   1461  N   VAL A  96       5.654  30.075 -66.343  0.00  0.00      A1    
ATOM   1462  HN  VAL A  96       5.393  29.115 -66.413  0.00  0.00      A1    
ATOM   1463  CA  VAL A  96       5.333  31.079 -67.355  0.00  0.00      A1    
ATOM   1464  HA  VAL A  96       5.428  32.089 -66.985  0.00  0.00      A1    
ATOM   1465  CB  VAL A  96       6.304  31.091 -68.500  0.00  0.00      A1    
ATOM   1466  HB  VAL A  96       6.040  31.854 -69.264  0.00  0.00      A1    
ATOM   1467  CG1 VAL A  96       7.713  31.392 -68.024  0.00  0.00      A1    
ATOM   1468 HG11 VAL A  96       8.067  30.555 -67.385  0.00  0.00      A1    
ATOM   1469 HG12 VAL A  96       8.469  31.705 -68.776  0.00  0.00      A1    
ATOM   1470 HG13 VAL A  96       7.643  32.210 -67.275  0.00  0.00      A1    
ATOM   1471  CG2 VAL A  96       6.180  29.817 -69.403  0.00  0.00      A1    
ATOM   1472 HG21 VAL A  96       5.175  29.572 -69.808  0.00  0.00      A1    
ATOM   1473 HG22 VAL A  96       6.795  29.922 -70.323  0.00  0.00      A1    
ATOM   1474 HG23 VAL A  96       6.584  28.986 -68.787  0.00  0.00      A1    
ATOM   1475  C   VAL A  96       3.943  30.940 -67.843  0.00  0.00      A1    
ATOM   1476  O   VAL A  96       3.218  29.964 -67.629  0.00  0.00      A1    
ATOM   1477  N   ALA A  97       3.511  32.007 -68.528  0.00  0.00      A1    
ATOM   1478  HN  ALA A  97       4.099  32.769 -68.789  0.00  0.00      A1    
ATOM   1479  CA  ALA A  97       2.133  32.082 -68.937  0.00  0.00      A1    
ATOM   1480  HA  ALA A  97       1.538  31.384 -68.367  0.00  0.00      A1    
ATOM   1481  CB  ALA A  97       1.667  33.460 -68.452  0.00  0.00      A1    
ATOM   1482  HB1 ALA A  97       2.392  34.220 -68.814  0.00  0.00      A1    
ATOM   1483  HB2 ALA A  97       0.627  33.628 -68.804  0.00  0.00      A1    
ATOM   1484  HB3 ALA A  97       1.731  33.458 -67.342  0.00  0.00      A1    
ATOM   1485  C   ALA A  97       2.090  31.947 -70.422  0.00  0.00      A1    
ATOM   1486  O   ALA A  97       2.585  32.821 -71.120  0.00  0.00      A1    
ATOM   1487  N   PRO A  98       1.553  30.841 -70.903  0.00  0.00      A1    
ATOM   1488  CD  PRO A  98       1.239  29.614 -70.109  0.00  0.00      A1    
ATOM   1489  HD1 PRO A  98       1.959  29.254 -69.343  0.00  0.00      A1    
ATOM   1490  HD2 PRO A  98       0.289  29.879 -69.599  0.00  0.00      A1    
ATOM   1491  CA  PRO A  98       1.494  30.543 -72.272  0.00  0.00      A1    
ATOM   1492  HA  PRO A  98       2.510  30.450 -72.627  0.00  0.00      A1    
ATOM   1493  CB  PRO A  98       0.543  29.357 -72.422  0.00  0.00      A1    
ATOM   1494  HB1 PRO A  98       0.732  28.886 -73.410  0.00  0.00      A1    
ATOM   1495  HB2 PRO A  98      -0.478  29.794 -72.397  0.00  0.00      A1    
ATOM   1496  CG  PRO A  98       0.992  28.551 -71.201  0.00  0.00      A1    
ATOM   1497  HG1 PRO A  98       1.976  28.066 -71.375  0.00  0.00      A1    
ATOM   1498  HG2 PRO A  98       0.277  27.746 -70.927  0.00  0.00      A1    
ATOM   1499  C   PRO A  98       0.936  31.716 -73.096  0.00  0.00      A1    
ATOM   1500  O   PRO A  98       1.561  32.017 -74.112  0.00  0.00      A1    
ATOM   1501  N   GLU A  99      -0.120  32.431 -72.549  0.00  0.00      A1    
ATOM   1502  HN  GLU A  99      -0.521  32.115 -71.692  0.00  0.00      A1    
ATOM   1503  CA  GLU A  99      -0.736  33.604 -73.098  0.00  0.00      A1    
ATOM   1504  HA  GLU A  99      -1.112  33.350 -74.078  0.00  0.00      A1    
ATOM   1505  CB  GLU A  99      -1.898  34.187 -72.198  0.00  0.00      A1    
ATOM   1506  HB1 GLU A  99      -2.331  35.030 -72.778  0.00  0.00      A1    
ATOM   1507  HB2 GLU A  99      -2.653  33.375 -72.267  0.00  0.00      A1    
ATOM   1508  CG  GLU A  99      -1.545  34.780 -70.803  0.00  0.00      A1    
ATOM   1509  HG1 GLU A  99      -1.108  33.957 -70.198  0.00  0.00      A1    
ATOM   1510  HG2 GLU A  99      -0.965  35.727 -70.786  0.00  0.00      A1    
ATOM   1511  CD  GLU A  99      -2.711  35.028 -69.875  0.00  0.00      A1    
ATOM   1512  OE1 GLU A  99      -3.303  34.086 -69.267  0.00  0.00      A1    
ATOM   1513  OE2 GLU A  99      -3.119  36.223 -69.674  0.00  0.00      A1    
ATOM   1514  C   GLU A  99       0.258  34.772 -73.341  0.00  0.00      A1    
ATOM   1515  O   GLU A  99      -0.101  35.746 -73.968  0.00  0.00      A1    
ATOM   1516  N   GLU A 100       1.552  34.641 -72.848  0.00  0.00      A1    
ATOM   1517  HN  GLU A 100       1.770  33.849 -72.283  0.00  0.00      A1    
ATOM   1518  CA  GLU A 100       2.591  35.680 -73.003  0.00  0.00      A1    
ATOM   1519  HA  GLU A 100       2.251  36.486 -73.637  0.00  0.00      A1    
ATOM   1520  CB  GLU A 100       2.986  36.267 -71.684  0.00  0.00      A1    
ATOM   1521  HB1 GLU A 100       3.421  35.374 -71.186  0.00  0.00      A1    
ATOM   1522  HB2 GLU A 100       3.701  37.112 -71.783  0.00  0.00      A1    
ATOM   1523  CG  GLU A 100       1.841  36.639 -70.675  0.00  0.00      A1    
ATOM   1524  HG1 GLU A 100       1.089  37.288 -71.173  0.00  0.00      A1    
ATOM   1525  HG2 GLU A 100       1.391  35.681 -70.340  0.00  0.00      A1    
ATOM   1526  CD  GLU A 100       2.369  37.276 -69.341  0.00  0.00      A1    
ATOM   1527  OE1 GLU A 100       3.171  36.644 -68.617  0.00  0.00      A1    
ATOM   1528  OE2 GLU A 100       2.047  38.444 -69.074  0.00  0.00      A1    
ATOM   1529  C   GLU A 100       3.821  35.135 -73.682  0.00  0.00      A1    
ATOM   1530  O   GLU A 100       4.815  35.848 -73.737  0.00  0.00      A1    
ATOM   1531  N   HSD A 101       3.774  33.942 -74.230  0.00  0.00      A1    
ATOM   1532  HN  HSD A 101       2.876  33.511 -74.173  0.00  0.00      A1    
ATOM   1533  CA  HSD A 101       4.802  33.170 -74.992  0.00  0.00      A1    
ATOM   1534  HA  HSD A 101       5.580  33.892 -75.193  0.00  0.00      A1    
ATOM   1535  CB  HSD A 101       5.410  32.095 -74.121  0.00  0.00      A1    
ATOM   1536  HB1 HSD A 101       4.514  31.556 -73.745  0.00  0.00      A1    
ATOM   1537  HB2 HSD A 101       6.088  31.440 -74.709  0.00  0.00      A1    
ATOM   1538  ND1 HSD A 101       5.751  33.014 -71.844  0.00  0.00      A1    
ATOM   1539  HD1 HSD A 101       4.801  32.905 -71.552  0.00  0.00      A1    
ATOM   1540  CG  HSD A 101       6.254  32.602 -73.002  0.00  0.00      A1    
ATOM   1541  CE1 HSD A 101       6.801  33.393 -71.065  0.00  0.00      A1    
ATOM   1542  HE1 HSD A 101       6.706  33.947 -70.131  0.00  0.00      A1    
ATOM   1543  NE2 HSD A 101       7.960  33.220 -71.687  0.00  0.00      A1    
ATOM   1544  CD2 HSD A 101       7.616  32.627 -72.950  0.00  0.00      A1    
ATOM   1545  HD2 HSD A 101       8.337  32.320 -73.698  0.00  0.00      A1    
ATOM   1546  C   HSD A 101       4.234  32.477 -76.231  0.00  0.00      A1    
ATOM   1547  O   HSD A 101       3.675  31.398 -76.064  0.00  0.00      A1    
ATOM   1548  N   PRO A 102       4.350  32.963 -77.421  0.00  0.00      A1    
ATOM   1549  CD  PRO A 102       4.887  34.281 -77.713  0.00  0.00      A1    
ATOM   1550  HD1 PRO A 102       4.350  35.036 -77.100  0.00  0.00      A1    
ATOM   1551  HD2 PRO A 102       5.979  34.331 -77.516  0.00  0.00      A1    
ATOM   1552  CA  PRO A 102       4.209  32.233 -78.626  0.00  0.00      A1    
ATOM   1553  HA  PRO A 102       3.149  32.196 -78.833  0.00  0.00      A1    
ATOM   1554  CB  PRO A 102       4.853  33.083 -79.726  0.00  0.00      A1    
ATOM   1555  HB1 PRO A 102       4.429  32.901 -80.737  0.00  0.00      A1    
ATOM   1556  HB2 PRO A 102       5.944  32.873 -79.747  0.00  0.00      A1    
ATOM   1557  CG  PRO A 102       4.596  34.463 -79.179  0.00  0.00      A1    
ATOM   1558  HG1 PRO A 102       5.221  35.255 -79.644  0.00  0.00      A1    
ATOM   1559  HG2 PRO A 102       3.533  34.778 -79.245  0.00  0.00      A1    
ATOM   1560  C   PRO A 102       4.790  30.878 -78.622  0.00  0.00      A1    
ATOM   1561  O   PRO A 102       5.919  30.689 -78.109  0.00  0.00      A1    
ATOM   1562  N   THR A 103       4.032  29.937 -79.136  0.00  0.00      A1    
ATOM   1563  HN  THR A 103       3.171  30.231 -79.543  0.00  0.00      A1    
ATOM   1564  CA  THR A 103       4.291  28.499 -78.781  0.00  0.00      A1    
ATOM   1565  HA  THR A 103       5.180  28.564 -78.172  0.00  0.00      A1    
ATOM   1566  CB  THR A 103       3.223  27.815 -77.931  0.00  0.00      A1    
ATOM   1567  HB  THR A 103       2.314  27.590 -78.528  0.00  0.00      A1    
ATOM   1568  OG1 THR A 103       2.922  28.563 -76.813  0.00  0.00      A1    
ATOM   1569  HG1 THR A 103       3.303  29.443 -76.860  0.00  0.00      A1    
ATOM   1570  CG2 THR A 103       3.730  26.467 -77.338  0.00  0.00      A1    
ATOM   1571 HG21 THR A 103       4.652  26.658 -76.748  0.00  0.00      A1    
ATOM   1572 HG22 THR A 103       2.992  25.974 -76.670  0.00  0.00      A1    
ATOM   1573 HG23 THR A 103       3.914  25.739 -78.157  0.00  0.00      A1    
ATOM   1574  C   THR A 103       4.705  27.712 -80.046  0.00  0.00      A1    
ATOM   1575  O   THR A 103       4.039  27.651 -81.041  0.00  0.00      A1    
ATOM   1576  N   LEU A 104       5.868  27.039 -79.908  0.00  0.00      A1    
ATOM   1577  HN  LEU A 104       6.514  27.176 -79.161  0.00  0.00      A1    
ATOM   1578  CA  LEU A 104       6.189  25.853 -80.767  0.00  0.00      A1    
ATOM   1579  HA  LEU A 104       5.658  25.906 -81.706  0.00  0.00      A1    
ATOM   1580  CB  LEU A 104       7.735  25.758 -80.995  0.00  0.00      A1    
ATOM   1581  HB1 LEU A 104       7.984  26.771 -81.377  0.00  0.00      A1    
ATOM   1582  HB2 LEU A 104       8.332  25.607 -80.070  0.00  0.00      A1    
ATOM   1583  CG  LEU A 104       8.223  24.708 -82.014  0.00  0.00      A1    
ATOM   1584  HG  LEU A 104       9.227  25.096 -82.289  0.00  0.00      A1    
ATOM   1585  CD1 LEU A 104       8.430  23.298 -81.362  0.00  0.00      A1    
ATOM   1586 HD11 LEU A 104       7.428  22.931 -81.053  0.00  0.00      A1    
ATOM   1587 HD12 LEU A 104       8.698  22.447 -82.024  0.00  0.00      A1    
ATOM   1588 HD13 LEU A 104       9.084  23.331 -80.465  0.00  0.00      A1    
ATOM   1589  CD2 LEU A 104       7.410  24.686 -83.244  0.00  0.00      A1    
ATOM   1590 HD21 LEU A 104       7.255  25.745 -83.544  0.00  0.00      A1    
ATOM   1591 HD22 LEU A 104       7.945  24.127 -84.041  0.00  0.00      A1    
ATOM   1592 HD23 LEU A 104       6.425  24.187 -83.121  0.00  0.00      A1    
ATOM   1593  C   LEU A 104       5.719  24.680 -79.972  0.00  0.00      A1    
ATOM   1594  O   LEU A 104       6.325  24.423 -78.880  0.00  0.00      A1    
ATOM   1595  N   LEU A 105       4.720  23.913 -80.466  0.00  0.00      A1    
ATOM   1596  HN  LEU A 105       4.144  24.297 -81.183  0.00  0.00      A1    
ATOM   1597  CA  LEU A 105       4.328  22.587 -80.020  0.00  0.00      A1    
ATOM   1598  HA  LEU A 105       4.627  22.428 -78.995  0.00  0.00      A1    
ATOM   1599  CB  LEU A 105       2.815  22.489 -80.175  0.00  0.00      A1    
ATOM   1600  HB1 LEU A 105       2.402  23.453 -79.809  0.00  0.00      A1    
ATOM   1601  HB2 LEU A 105       2.414  22.449 -81.211  0.00  0.00      A1    
ATOM   1602  CG  LEU A 105       2.118  21.349 -79.468  0.00  0.00      A1    
ATOM   1603  HG  LEU A 105       2.295  20.366 -79.955  0.00  0.00      A1    
ATOM   1604  CD1 LEU A 105       2.736  21.185 -78.004  0.00  0.00      A1    
ATOM   1605 HD11 LEU A 105       2.796  22.151 -77.458  0.00  0.00      A1    
ATOM   1606 HD12 LEU A 105       1.972  20.623 -77.425  0.00  0.00      A1    
ATOM   1607 HD13 LEU A 105       3.692  20.622 -77.946  0.00  0.00      A1    
ATOM   1608  CD2 LEU A 105       0.567  21.577 -79.603  0.00  0.00      A1    
ATOM   1609 HD21 LEU A 105       0.284  21.349 -80.653  0.00  0.00      A1    
ATOM   1610 HD22 LEU A 105      -0.033  20.750 -79.166  0.00  0.00      A1    
ATOM   1611 HD23 LEU A 105       0.263  22.535 -79.129  0.00  0.00      A1    
ATOM   1612  C   LEU A 105       4.867  21.476 -80.921  0.00  0.00      A1    
ATOM   1613  O   LEU A 105       4.729  21.548 -82.154  0.00  0.00      A1    
ATOM   1614  N   THR A 106       5.356  20.414 -80.357  0.00  0.00      A1    
ATOM   1615  HN  THR A 106       5.735  20.403 -79.435  0.00  0.00      A1    
ATOM   1616  CA  THR A 106       5.676  19.163 -81.143  0.00  0.00      A1    
ATOM   1617  HA  THR A 106       5.776  19.504 -82.162  0.00  0.00      A1    
ATOM   1618  CB  THR A 106       7.027  18.382 -80.884  0.00  0.00      A1    
ATOM   1619  HB  THR A 106       7.169  17.931 -81.889  0.00  0.00      A1    
ATOM   1620  OG1 THR A 106       7.014  17.355 -79.838  0.00  0.00      A1    
ATOM   1621  HG1 THR A 106       7.916  17.148 -79.583  0.00  0.00      A1    
ATOM   1622  CG2 THR A 106       8.141  19.426 -80.761  0.00  0.00      A1    
ATOM   1623 HG21 THR A 106       8.333  20.114 -81.611  0.00  0.00      A1    
ATOM   1624 HG22 THR A 106       7.876  19.975 -79.832  0.00  0.00      A1    
ATOM   1625 HG23 THR A 106       9.086  18.885 -80.539  0.00  0.00      A1    
ATOM   1626  C   THR A 106       4.565  18.223 -81.174  0.00  0.00      A1    
ATOM   1627  O   THR A 106       3.632  18.375 -80.394  0.00  0.00      A1    
ATOM   1628  N   GLU A 107       4.579  17.194 -82.068  0.00  0.00      A1    
ATOM   1629  HN  GLU A 107       5.292  17.112 -82.760  0.00  0.00      A1    
ATOM   1630  CA  GLU A 107       3.455  16.282 -82.265  0.00  0.00      A1    
ATOM   1631  HA  GLU A 107       2.744  16.514 -81.486  0.00  0.00      A1    
ATOM   1632  CB  GLU A 107       2.810  16.198 -83.644  0.00  0.00      A1    
ATOM   1633  HB1 GLU A 107       2.517  17.248 -83.859  0.00  0.00      A1    
ATOM   1634  HB2 GLU A 107       3.499  15.858 -84.446  0.00  0.00      A1    
ATOM   1635  CG  GLU A 107       1.457  15.453 -83.630  0.00  0.00      A1    
ATOM   1636  HG1 GLU A 107       1.589  14.440 -83.193  0.00  0.00      A1    
ATOM   1637  HG2 GLU A 107       0.761  16.045 -82.998  0.00  0.00      A1    
ATOM   1638  CD  GLU A 107       0.829  15.371 -85.010  0.00  0.00      A1    
ATOM   1639  OE1 GLU A 107      -0.302  16.009 -85.194  0.00  0.00      A1    
ATOM   1640  OE2 GLU A 107       1.485  14.877 -85.978  0.00  0.00      A1    
ATOM   1641  C   GLU A 107       3.918  14.869 -81.956  0.00  0.00      A1    
ATOM   1642  O   GLU A 107       5.042  14.486 -82.290  0.00  0.00      A1    
ATOM   1643  N   ALA A 108       3.148  14.100 -81.128  0.00  0.00      A1    
ATOM   1644  HN  ALA A 108       2.355  14.581 -80.761  0.00  0.00      A1    
ATOM   1645  CA  ALA A 108       3.463  12.762 -80.735  0.00  0.00      A1    
ATOM   1646  HA  ALA A 108       4.450  12.684 -80.305  0.00  0.00      A1    
ATOM   1647  CB  ALA A 108       2.347  12.403 -79.719  0.00  0.00      A1    
ATOM   1648  HB1 ALA A 108       2.517  13.092 -78.865  0.00  0.00      A1    
ATOM   1649  HB2 ALA A 108       1.320  12.480 -80.134  0.00  0.00      A1    
ATOM   1650  HB3 ALA A 108       2.417  11.328 -79.444  0.00  0.00      A1    
ATOM   1651  C   ALA A 108       3.349  11.773 -81.923  0.00  0.00      A1    
ATOM   1652  O   ALA A 108       2.329  11.931 -82.641  0.00  0.00      A1    
ATOM   1653  N   PRO A 109       4.267  10.800 -82.137  0.00  0.00      A1    
ATOM   1654  CD  PRO A 109       5.231  10.332 -81.085  0.00  0.00      A1    
ATOM   1655  HD1 PRO A 109       5.823  11.137 -80.599  0.00  0.00      A1    
ATOM   1656  HD2 PRO A 109       4.536   9.779 -80.417  0.00  0.00      A1    
ATOM   1657  CA  PRO A 109       4.392  10.006 -83.362  0.00  0.00      A1    
ATOM   1658  HA  PRO A 109       4.967  10.527 -84.112  0.00  0.00      A1    
ATOM   1659  CB  PRO A 109       5.173   8.857 -82.885  0.00  0.00      A1    
ATOM   1660  HB1 PRO A 109       5.752   8.334 -83.676  0.00  0.00      A1    
ATOM   1661  HB2 PRO A 109       4.488   8.129 -82.401  0.00  0.00      A1    
ATOM   1662  CG  PRO A 109       6.168   9.354 -81.880  0.00  0.00      A1    
ATOM   1663  HG1 PRO A 109       6.636   8.567 -81.252  0.00  0.00      A1    
ATOM   1664  HG2 PRO A 109       6.914   9.999 -82.392  0.00  0.00      A1    
ATOM   1665  C   PRO A 109       3.168   9.561 -84.016  0.00  0.00      A1    
ATOM   1666  O   PRO A 109       2.317   8.899 -83.445  0.00  0.00      A1    
ATOM   1667  N   LEU A 110       3.035   9.889 -85.352  0.00  0.00      A1    
ATOM   1668  HN  LEU A 110       3.641  10.494 -85.862  0.00  0.00      A1    
ATOM   1669  CA  LEU A 110       1.967   9.495 -86.273  0.00  0.00      A1    
ATOM   1670  HA  LEU A 110       2.057  10.225 -87.065  0.00  0.00      A1    
ATOM   1671  CB  LEU A 110       2.153   8.008 -86.777  0.00  0.00      A1    
ATOM   1672  HB1 LEU A 110       1.818   7.272 -86.015  0.00  0.00      A1    
ATOM   1673  HB2 LEU A 110       1.567   7.831 -87.704  0.00  0.00      A1    
ATOM   1674  CG  LEU A 110       3.523   7.661 -87.381  0.00  0.00      A1    
ATOM   1675  HG  LEU A 110       4.383   8.032 -86.783  0.00  0.00      A1    
ATOM   1676  CD1 LEU A 110       3.651   6.196 -87.775  0.00  0.00      A1    
ATOM   1677 HD11 LEU A 110       2.737   5.870 -88.315  0.00  0.00      A1    
ATOM   1678 HD12 LEU A 110       4.656   5.960 -88.187  0.00  0.00      A1    
ATOM   1679 HD13 LEU A 110       3.575   5.585 -86.850  0.00  0.00      A1    
ATOM   1680  CD2 LEU A 110       3.800   8.563 -88.654  0.00  0.00      A1    
ATOM   1681 HD21 LEU A 110       3.315   8.040 -89.506  0.00  0.00      A1    
ATOM   1682 HD22 LEU A 110       3.465   9.619 -88.572  0.00  0.00      A1    
ATOM   1683 HD23 LEU A 110       4.898   8.585 -88.820  0.00  0.00      A1    
ATOM   1684  C   LEU A 110       0.478   9.538 -85.859  0.00  0.00      A1    
ATOM   1685  O   LEU A 110      -0.380   8.757 -86.245  0.00  0.00      A1    
ATOM   1686  N   ASN A 111       0.071  10.468 -84.983  0.00  0.00      A1    
ATOM   1687  HN  ASN A 111       0.783  11.099 -84.683  0.00  0.00      A1    
ATOM   1688  CA  ASN A 111      -1.271  10.537 -84.480  0.00  0.00      A1    
ATOM   1689  HA  ASN A 111      -1.596   9.554 -84.174  0.00  0.00      A1    
ATOM   1690  CB  ASN A 111      -1.290  11.385 -83.144  0.00  0.00      A1    
ATOM   1691  HB1 ASN A 111      -0.506  12.154 -83.313  0.00  0.00      A1    
ATOM   1692  HB2 ASN A 111      -2.174  12.056 -83.110  0.00  0.00      A1    
ATOM   1693  CG  ASN A 111      -1.043  10.607 -81.882  0.00  0.00      A1    
ATOM   1694  OD1 ASN A 111      -1.958  10.380 -81.148  0.00  0.00      A1    
ATOM   1695  ND2 ASN A 111       0.142  10.063 -81.740  0.00  0.00      A1    
ATOM   1696 HD21 ASN A 111       0.305   9.466 -80.955  0.00  0.00      A1    
ATOM   1697 HD22 ASN A 111       0.926  10.344 -82.295  0.00  0.00      A1    
ATOM   1698  C   ASN A 111      -2.201  11.240 -85.427  0.00  0.00      A1    
ATOM   1699  O   ASN A 111      -1.826  12.106 -86.206  0.00  0.00      A1    
ATOM   1700  N   PRO A 112      -3.546  10.912 -85.296  0.00  0.00      A1    
ATOM   1701  CD  PRO A 112      -4.066   9.605 -84.635  0.00  0.00      A1    
ATOM   1702  HD1 PRO A 112      -3.602   8.732 -85.141  0.00  0.00      A1    
ATOM   1703  HD2 PRO A 112      -3.782   9.784 -83.576  0.00  0.00      A1    
ATOM   1704  CA  PRO A 112      -4.643  11.579 -86.012  0.00  0.00      A1    
ATOM   1705  HA  PRO A 112      -4.489  11.344 -87.054  0.00  0.00      A1    
ATOM   1706  CB  PRO A 112      -5.934  11.030 -85.415  0.00  0.00      A1    
ATOM   1707  HB1 PRO A 112      -6.296  11.565 -84.511  0.00  0.00      A1    
ATOM   1708  HB2 PRO A 112      -6.805  10.896 -86.090  0.00  0.00      A1    
ATOM   1709  CG  PRO A 112      -5.601   9.657 -84.916  0.00  0.00      A1    
ATOM   1710  HG1 PRO A 112      -6.200   9.212 -84.093  0.00  0.00      A1    
ATOM   1711  HG2 PRO A 112      -5.752   8.972 -85.778  0.00  0.00      A1    
ATOM   1712  C   PRO A 112      -4.649  13.185 -86.120  0.00  0.00      A1    
ATOM   1713  O   PRO A 112      -4.366  13.962 -85.210  0.00  0.00      A1    
ATOM   1714  N   LYS A 113      -5.270  13.636 -87.205  0.00  0.00      A1    
ATOM   1715  HN  LYS A 113      -5.619  13.007 -87.895  0.00  0.00      A1    
ATOM   1716  CA  LYS A 113      -5.692  15.048 -87.324  0.00  0.00      A1    
ATOM   1717  HA  LYS A 113      -4.812  15.611 -87.052  0.00  0.00      A1    
ATOM   1718  CB  LYS A 113      -5.906  15.443 -88.807  0.00  0.00      A1    
ATOM   1719  HB1 LYS A 113      -6.601  14.696 -89.248  0.00  0.00      A1    
ATOM   1720  HB2 LYS A 113      -6.436  16.420 -88.821  0.00  0.00      A1    
ATOM   1721  CG  LYS A 113      -4.651  15.402 -89.634  0.00  0.00      A1    
ATOM   1722  HG1 LYS A 113      -4.078  14.496 -89.340  0.00  0.00      A1    
ATOM   1723  HG2 LYS A 113      -4.860  15.172 -90.700  0.00  0.00      A1    
ATOM   1724  CD  LYS A 113      -3.691  16.566 -89.484  0.00  0.00      A1    
ATOM   1725  HD1 LYS A 113      -4.241  17.514 -89.668  0.00  0.00      A1    
ATOM   1726  HD2 LYS A 113      -3.333  16.522 -88.434  0.00  0.00      A1    
ATOM   1727  CE  LYS A 113      -2.382  16.477 -90.369  0.00  0.00      A1    
ATOM   1728  HE1 LYS A 113      -2.665  16.377 -91.439  0.00  0.00      A1    
ATOM   1729  HE2 LYS A 113      -1.628  17.291 -90.323  0.00  0.00      A1    
ATOM   1730  NZ  LYS A 113      -1.571  15.330 -89.887  0.00  0.00      A1    
ATOM   1731  HZ1 LYS A 113      -1.497  15.293 -88.850  0.00  0.00      A1    
ATOM   1732  HZ2 LYS A 113      -2.020  14.401 -90.018  0.00  0.00      A1    
ATOM   1733  HZ3 LYS A 113      -0.595  15.237 -90.233  0.00  0.00      A1    
ATOM   1734  C   LYS A 113      -6.916  15.364 -86.480  0.00  0.00      A1    
ATOM   1735  O   LYS A 113      -7.038  16.448 -86.004  0.00  0.00      A1    
ATOM   1736  N   ALA A 114      -7.713  14.318 -86.167  0.00  0.00      A1    
ATOM   1737  HN  ALA A 114      -7.585  13.507 -86.732  0.00  0.00      A1    
ATOM   1738  CA  ALA A 114      -8.506  14.462 -84.966  0.00  0.00      A1    
ATOM   1739  HA  ALA A 114      -9.250  15.220 -85.160  0.00  0.00      A1    
ATOM   1740  CB  ALA A 114      -9.281  13.137 -84.800  0.00  0.00      A1    
ATOM   1741  HB1 ALA A 114     -10.219  13.187 -84.206  0.00  0.00      A1    
ATOM   1742  HB2 ALA A 114      -9.597  12.843 -85.824  0.00  0.00      A1    
ATOM   1743  HB3 ALA A 114      -8.643  12.372 -84.309  0.00  0.00      A1    
ATOM   1744  C   ALA A 114      -7.873  14.879 -83.614  0.00  0.00      A1    
ATOM   1745  O   ALA A 114      -8.312  15.833 -82.945  0.00  0.00      A1    
ATOM   1746  N   ASN A 115      -6.771  14.195 -83.258  0.00  0.00      A1    
ATOM   1747  HN  ASN A 115      -6.405  13.502 -83.874  0.00  0.00      A1    
ATOM   1748  CA  ASN A 115      -5.998  14.558 -82.152  0.00  0.00      A1    
ATOM   1749  HA  ASN A 115      -6.741  14.542 -81.369  0.00  0.00      A1    
ATOM   1750  CB  ASN A 115      -4.922  13.410 -81.839  0.00  0.00      A1    
ATOM   1751  HB1 ASN A 115      -4.203  13.289 -82.677  0.00  0.00      A1    
ATOM   1752  HB2 ASN A 115      -4.372  13.754 -80.937  0.00  0.00      A1    
ATOM   1753  CG  ASN A 115      -5.653  12.118 -81.596  0.00  0.00      A1    
ATOM   1754  OD1 ASN A 115      -6.813  11.870 -81.909  0.00  0.00      A1    
ATOM   1755  ND2 ASN A 115      -5.014  11.164 -80.911  0.00  0.00      A1    
ATOM   1756 HD21 ASN A 115      -5.395  10.278 -80.647  0.00  0.00      A1    
ATOM   1757 HD22 ASN A 115      -4.019  11.251 -80.859  0.00  0.00      A1    
ATOM   1758  C   ASN A 115      -5.311  15.967 -82.205  0.00  0.00      A1    
ATOM   1759  O   ASN A 115      -5.193  16.663 -81.208  0.00  0.00      A1    
ATOM   1760  N   ARG A 116      -4.773  16.421 -83.365  0.00  0.00      A1    
ATOM   1761  HN  ARG A 116      -4.705  15.791 -84.135  0.00  0.00      A1    
ATOM   1762  CA  ARG A 116      -4.119  17.680 -83.443  0.00  0.00      A1    
ATOM   1763  HA  ARG A 116      -3.418  17.749 -82.624  0.00  0.00      A1    
ATOM   1764  CB  ARG A 116      -3.537  17.805 -84.837  0.00  0.00      A1    
ATOM   1765  HB1 ARG A 116      -2.955  16.872 -84.992  0.00  0.00      A1    
ATOM   1766  HB2 ARG A 116      -4.281  17.975 -85.644  0.00  0.00      A1    
ATOM   1767  CG  ARG A 116      -2.383  18.821 -84.920  0.00  0.00      A1    
ATOM   1768  HG1 ARG A 116      -2.828  19.758 -84.522  0.00  0.00      A1    
ATOM   1769  HG2 ARG A 116      -1.484  18.563 -84.320  0.00  0.00      A1    
ATOM   1770  CD  ARG A 116      -1.986  19.083 -86.382  0.00  0.00      A1    
ATOM   1771  HD1 ARG A 116      -2.886  19.022 -87.031  0.00  0.00      A1    
ATOM   1772  HD2 ARG A 116      -1.509  20.075 -86.535  0.00  0.00      A1    
ATOM   1773  NE  ARG A 116      -1.095  17.960 -86.742  0.00  0.00      A1    
ATOM   1774  HE  ARG A 116      -0.887  17.244 -86.075  0.00  0.00      A1    
ATOM   1775  CZ  ARG A 116      -0.150  17.949 -87.690  0.00  0.00      A1    
ATOM   1776  NH1 ARG A 116      -0.204  18.851 -88.678  0.00  0.00      A1    
ATOM   1777 HH11 ARG A 116       0.448  18.818 -89.435  0.00  0.00      A1    
ATOM   1778 HH12 ARG A 116      -1.105  19.278 -88.756  0.00  0.00      A1    
ATOM   1779  NH2 ARG A 116       0.690  16.906 -87.842  0.00  0.00      A1    
ATOM   1780 HH21 ARG A 116       1.461  17.199 -88.408  0.00  0.00      A1    
ATOM   1781 HH22 ARG A 116       0.676  16.215 -87.120  0.00  0.00      A1    
ATOM   1782  C   ARG A 116      -5.183  18.864 -83.288  0.00  0.00      A1    
ATOM   1783  O   ARG A 116      -4.850  19.822 -82.582  0.00  0.00      A1    
ATOM   1784  N   GLU A 117      -6.352  18.629 -83.891  0.00  0.00      A1    
ATOM   1785  HN  GLU A 117      -6.487  17.811 -84.445  0.00  0.00      A1    
ATOM   1786  CA  GLU A 117      -7.528  19.451 -83.599  0.00  0.00      A1    
ATOM   1787  HA  GLU A 117      -7.228  20.465 -83.820  0.00  0.00      A1    
ATOM   1788  CB  GLU A 117      -8.691  19.039 -84.431  0.00  0.00      A1    
ATOM   1789  HB1 GLU A 117      -8.882  17.955 -84.279  0.00  0.00      A1    
ATOM   1790  HB2 GLU A 117      -9.649  19.455 -84.053  0.00  0.00      A1    
ATOM   1791  CG  GLU A 117      -8.517  19.431 -85.895  0.00  0.00      A1    
ATOM   1792  HG1 GLU A 117      -8.518  20.530 -86.053  0.00  0.00      A1    
ATOM   1793  HG2 GLU A 117      -7.646  18.933 -86.373  0.00  0.00      A1    
ATOM   1794  CD  GLU A 117      -9.764  18.944 -86.713  0.00  0.00      A1    
ATOM   1795  OE1 GLU A 117     -10.735  18.356 -86.147  0.00  0.00      A1    
ATOM   1796  OE2 GLU A 117      -9.711  19.061 -87.985  0.00  0.00      A1    
ATOM   1797  C   GLU A 117      -7.957  19.577 -82.170  0.00  0.00      A1    
ATOM   1798  O   GLU A 117      -8.220  20.709 -81.699  0.00  0.00      A1    
ATOM   1799  N   LYS A 118      -8.013  18.434 -81.403  0.00  0.00      A1    
ATOM   1800  HN  LYS A 118      -7.942  17.510 -81.772  0.00  0.00      A1    
ATOM   1801  CA  LYS A 118      -8.264  18.459 -80.005  0.00  0.00      A1    
ATOM   1802  HA  LYS A 118      -9.146  19.032 -79.760  0.00  0.00      A1    
ATOM   1803  CB  LYS A 118      -8.408  17.013 -79.532  0.00  0.00      A1    
ATOM   1804  HB1 LYS A 118      -9.314  16.629 -80.047  0.00  0.00      A1    
ATOM   1805  HB2 LYS A 118      -7.588  16.350 -79.884  0.00  0.00      A1    
ATOM   1806  CG  LYS A 118      -8.531  16.771 -78.031  0.00  0.00      A1    
ATOM   1807  HG1 LYS A 118      -8.490  15.663 -77.965  0.00  0.00      A1    
ATOM   1808  HG2 LYS A 118      -7.697  17.256 -77.480  0.00  0.00      A1    
ATOM   1809  CD  LYS A 118      -9.914  17.142 -77.376  0.00  0.00      A1    
ATOM   1810  HD1 LYS A 118     -10.735  16.885 -78.078  0.00  0.00      A1    
ATOM   1811  HD2 LYS A 118      -9.922  16.527 -76.451  0.00  0.00      A1    
ATOM   1812  CE  LYS A 118     -10.213  18.577 -76.881  0.00  0.00      A1    
ATOM   1813  HE1 LYS A 118      -9.295  18.968 -76.392  0.00  0.00      A1    
ATOM   1814  HE2 LYS A 118     -10.458  19.134 -77.811  0.00  0.00      A1    
ATOM   1815  NZ  LYS A 118     -11.326  18.786 -75.891  0.00  0.00      A1    
ATOM   1816  HZ1 LYS A 118     -11.189  19.786 -75.641  0.00  0.00      A1    
ATOM   1817  HZ2 LYS A 118     -12.267  18.561 -76.274  0.00  0.00      A1    
ATOM   1818  HZ3 LYS A 118     -11.161  18.208 -75.042  0.00  0.00      A1    
ATOM   1819  C   LYS A 118      -7.177  19.154 -79.227  0.00  0.00      A1    
ATOM   1820  O   LYS A 118      -7.469  20.056 -78.400  0.00  0.00      A1    
ATOM   1821  N   MET A 119      -5.896  18.860 -79.552  0.00  0.00      A1    
ATOM   1822  HN  MET A 119      -5.702  18.191 -80.266  0.00  0.00      A1    
ATOM   1823  CA  MET A 119      -4.761  19.539 -78.939  0.00  0.00      A1    
ATOM   1824  HA  MET A 119      -4.857  19.305 -77.890  0.00  0.00      A1    
ATOM   1825  CB  MET A 119      -3.371  19.019 -79.481  0.00  0.00      A1    
ATOM   1826  HB1 MET A 119      -3.377  17.910 -79.537  0.00  0.00      A1    
ATOM   1827  HB2 MET A 119      -3.126  19.310 -80.525  0.00  0.00      A1    
ATOM   1828  CG  MET A 119      -2.152  19.285 -78.528  0.00  0.00      A1    
ATOM   1829  HG1 MET A 119      -1.373  18.557 -78.842  0.00  0.00      A1    
ATOM   1830  HG2 MET A 119      -1.858  20.353 -78.607  0.00  0.00      A1    
ATOM   1831  SD  MET A 119      -2.375  18.951 -76.707  0.00  0.00      A1    
ATOM   1832  CE  MET A 119      -0.662  19.302 -76.318  0.00  0.00      A1    
ATOM   1833  HE1 MET A 119      -0.490  19.331 -75.221  0.00  0.00      A1    
ATOM   1834  HE2 MET A 119       0.093  18.743 -76.911  0.00  0.00      A1    
ATOM   1835  HE3 MET A 119      -0.314  20.253 -76.776  0.00  0.00      A1    
ATOM   1836  C   MET A 119      -4.767  21.107 -79.053  0.00  0.00      A1    
ATOM   1837  O   MET A 119      -4.458  21.796 -78.140  0.00  0.00      A1    
ATOM   1838  N   THR A 120      -5.061  21.600 -80.220  0.00  0.00      A1    
ATOM   1839  HN  THR A 120      -5.260  20.964 -80.962  0.00  0.00      A1    
ATOM   1840  CA  THR A 120      -5.181  23.071 -80.558  0.00  0.00      A1    
ATOM   1841  HA  THR A 120      -4.266  23.431 -80.112  0.00  0.00      A1    
ATOM   1842  CB  THR A 120      -5.461  23.213 -82.115  0.00  0.00      A1    
ATOM   1843  HB  THR A 120      -6.373  22.661 -82.426  0.00  0.00      A1    
ATOM   1844  OG1 THR A 120      -4.379  22.610 -82.821  0.00  0.00      A1    
ATOM   1845  HG1 THR A 120      -4.545  21.689 -82.606  0.00  0.00      A1    
ATOM   1846  CG2 THR A 120      -5.507  24.714 -82.505  0.00  0.00      A1    
ATOM   1847 HG21 THR A 120      -4.471  25.096 -82.382  0.00  0.00      A1    
ATOM   1848 HG22 THR A 120      -5.776  24.977 -83.550  0.00  0.00      A1    
ATOM   1849 HG23 THR A 120      -6.248  25.325 -81.946  0.00  0.00      A1    
ATOM   1850  C   THR A 120      -6.268  23.700 -79.785  0.00  0.00      A1    
ATOM   1851  O   THR A 120      -6.052  24.846 -79.447  0.00  0.00      A1    
ATOM   1852  N   GLN A 121      -7.407  23.057 -79.569  0.00  0.00      A1    
ATOM   1853  HN  GLN A 121      -7.578  22.181 -80.014  0.00  0.00      A1    
ATOM   1854  CA  GLN A 121      -8.476  23.636 -78.837  0.00  0.00      A1    
ATOM   1855  HA  GLN A 121      -8.630  24.646 -79.189  0.00  0.00      A1    
ATOM   1856  CB  GLN A 121      -9.742  22.820 -78.967  0.00  0.00      A1    
ATOM   1857  HB1 GLN A 121      -9.880  22.811 -80.069  0.00  0.00      A1    
ATOM   1858  HB2 GLN A 121      -9.599  21.754 -78.690  0.00  0.00      A1    
ATOM   1859  CG  GLN A 121     -10.873  23.333 -77.981  0.00  0.00      A1    
ATOM   1860  HG1 GLN A 121     -10.527  23.343 -76.925  0.00  0.00      A1    
ATOM   1861  HG2 GLN A 121     -11.032  24.422 -78.133  0.00  0.00      A1    
ATOM   1862  CD  GLN A 121     -12.258  22.550 -78.142  0.00  0.00      A1    
ATOM   1863  OE1 GLN A 121     -12.269  21.367 -77.731  0.00  0.00      A1    
ATOM   1864  NE2 GLN A 121     -13.314  23.242 -78.638  0.00  0.00      A1    
ATOM   1865 HE21 GLN A 121     -14.241  22.867 -78.633  0.00  0.00      A1    
ATOM   1866 HE22 GLN A 121     -13.085  24.198 -78.822  0.00  0.00      A1    
ATOM   1867  C   GLN A 121      -8.115  23.803 -77.343  0.00  0.00      A1    
ATOM   1868  O   GLN A 121      -8.386  24.822 -76.758  0.00  0.00      A1    
ATOM   1869  N   ILE A 122      -7.450  22.809 -76.639  0.00  0.00      A1    
ATOM   1870  HN  ILE A 122      -7.142  21.989 -77.115  0.00  0.00      A1    
ATOM   1871  CA  ILE A 122      -6.986  22.939 -75.228  0.00  0.00      A1    
ATOM   1872  HA  ILE A 122      -7.869  23.060 -74.619  0.00  0.00      A1    
ATOM   1873  CB  ILE A 122      -6.217  21.651 -74.775  0.00  0.00      A1    
ATOM   1874  HB  ILE A 122      -5.337  21.467 -75.428  0.00  0.00      A1    
ATOM   1875  CG2 ILE A 122      -5.728  21.831 -73.340  0.00  0.00      A1    
ATOM   1876 HG21 ILE A 122      -5.149  22.759 -73.146  0.00  0.00      A1    
ATOM   1877 HG22 ILE A 122      -6.626  21.827 -72.686  0.00  0.00      A1    
ATOM   1878 HG23 ILE A 122      -5.138  20.901 -73.192  0.00  0.00      A1    
ATOM   1879  CG1 ILE A 122      -7.233  20.453 -74.843  0.00  0.00      A1    
ATOM   1880 HG11 ILE A 122      -8.177  20.857 -74.418  0.00  0.00      A1    
ATOM   1881 HG12 ILE A 122      -7.419  20.284 -75.925  0.00  0.00      A1    
ATOM   1882  CD  ILE A 122      -6.732  19.212 -74.143  0.00  0.00      A1    
ATOM   1883  HD1 ILE A 122      -7.220  18.238 -74.362  0.00  0.00      A1    
ATOM   1884  HD2 ILE A 122      -5.668  19.024 -74.403  0.00  0.00      A1    
ATOM   1885  HD3 ILE A 122      -6.888  19.368 -73.054  0.00  0.00      A1    
ATOM   1886  C   ILE A 122      -6.038  24.144 -75.176  0.00  0.00      A1    
ATOM   1887  O   ILE A 122      -6.134  24.983 -74.327  0.00  0.00      A1    
ATOM   1888  N   MET A 123      -5.151  24.381 -76.176  0.00  0.00      A1    
ATOM   1889  HN  MET A 123      -5.221  23.771 -76.961  0.00  0.00      A1    
ATOM   1890  CA  MET A 123      -4.259  25.510 -76.304  0.00  0.00      A1    
ATOM   1891  HA  MET A 123      -3.688  25.553 -75.389  0.00  0.00      A1    
ATOM   1892  CB  MET A 123      -3.093  25.353 -77.316  0.00  0.00      A1    
ATOM   1893  HB1 MET A 123      -3.497  25.284 -78.348  0.00  0.00      A1    
ATOM   1894  HB2 MET A 123      -2.573  26.335 -77.329  0.00  0.00      A1    
ATOM   1895  CG  MET A 123      -1.997  24.326 -76.961  0.00  0.00      A1    
ATOM   1896  HG1 MET A 123      -2.462  23.321 -76.873  0.00  0.00      A1    
ATOM   1897  HG2 MET A 123      -1.236  24.352 -77.770  0.00  0.00      A1    
ATOM   1898  SD  MET A 123      -1.028  24.868 -75.499  0.00  0.00      A1    
ATOM   1899  CE  MET A 123      -0.149  23.343 -75.444  0.00  0.00      A1    
ATOM   1900  HE1 MET A 123       0.120  22.873 -76.414  0.00  0.00      A1    
ATOM   1901  HE2 MET A 123       0.837  23.456 -74.945  0.00  0.00      A1    
ATOM   1902  HE3 MET A 123      -0.699  22.614 -74.811  0.00  0.00      A1    
ATOM   1903  C   MET A 123      -4.847  26.903 -76.355  0.00  0.00      A1    
ATOM   1904  O   MET A 123      -4.373  27.861 -75.746  0.00  0.00      A1    
ATOM   1905  N   PHE A 124      -5.814  27.155 -77.270  0.00  0.00      A1    
ATOM   1906  HN  PHE A 124      -5.861  26.393 -77.911  0.00  0.00      A1    
ATOM   1907  CA  PHE A 124      -6.366  28.524 -77.398  0.00  0.00      A1    
ATOM   1908  HA  PHE A 124      -5.616  29.296 -77.307  0.00  0.00      A1    
ATOM   1909  CB  PHE A 124      -7.097  28.692 -78.701  0.00  0.00      A1    
ATOM   1910  HB1 PHE A 124      -7.594  27.729 -78.944  0.00  0.00      A1    
ATOM   1911  HB2 PHE A 124      -7.909  29.449 -78.741  0.00  0.00      A1    
ATOM   1912  CG  PHE A 124      -6.218  28.986 -79.908  0.00  0.00      A1    
ATOM   1913  CD1 PHE A 124      -5.488  30.188 -79.973  0.00  0.00      A1    
ATOM   1914  HD1 PHE A 124      -5.535  30.968 -79.227  0.00  0.00      A1    
ATOM   1915  CE1 PHE A 124      -4.446  30.372 -80.948  0.00  0.00      A1    
ATOM   1916  HE1 PHE A 124      -3.805  31.236 -81.043  0.00  0.00      A1    
ATOM   1917  CZ  PHE A 124      -4.204  29.424 -81.913  0.00  0.00      A1    
ATOM   1918  HZ  PHE A 124      -3.456  29.525 -82.685  0.00  0.00      A1    
ATOM   1919  CD2 PHE A 124      -5.881  28.019 -80.848  0.00  0.00      A1    
ATOM   1920  HD2 PHE A 124      -6.399  27.071 -80.849  0.00  0.00      A1    
ATOM   1921  CE2 PHE A 124      -5.017  28.263 -81.867  0.00  0.00      A1    
ATOM   1922  HE2 PHE A 124      -4.875  27.438 -82.549  0.00  0.00      A1    
ATOM   1923  C   PHE A 124      -7.422  28.862 -76.366  0.00  0.00      A1    
ATOM   1924  O   PHE A 124      -7.647  30.061 -76.175  0.00  0.00      A1    
ATOM   1925  N   GLU A 125      -8.078  27.923 -75.652  0.00  0.00      A1    
ATOM   1926  HN  GLU A 125      -8.056  26.942 -75.829  0.00  0.00      A1    
ATOM   1927  CA  GLU A 125      -9.017  28.331 -74.571  0.00  0.00      A1    
ATOM   1928  HA  GLU A 125      -9.302  29.358 -74.746  0.00  0.00      A1    
ATOM   1929  CB  GLU A 125     -10.243  27.402 -74.641  0.00  0.00      A1    
ATOM   1930  HB1 GLU A 125      -9.952  26.330 -74.667  0.00  0.00      A1    
ATOM   1931  HB2 GLU A 125     -10.834  27.540 -73.711  0.00  0.00      A1    
ATOM   1932  CG  GLU A 125     -11.261  27.691 -75.763  0.00  0.00      A1    
ATOM   1933  HG1 GLU A 125     -11.583  28.755 -75.757  0.00  0.00      A1    
ATOM   1934  HG2 GLU A 125     -10.882  27.340 -76.747  0.00  0.00      A1    
ATOM   1935  CD  GLU A 125     -12.486  26.836 -75.530  0.00  0.00      A1    
ATOM   1936  OE1 GLU A 125     -13.305  27.227 -74.634  0.00  0.00      A1    
ATOM   1937  OE2 GLU A 125     -12.651  25.777 -76.165  0.00  0.00      A1    
ATOM   1938  C   GLU A 125      -8.354  28.198 -73.176  0.00  0.00      A1    
ATOM   1939  O   GLU A 125      -8.351  29.208 -72.417  0.00  0.00      A1    
ATOM   1940  N   THR A 126      -7.808  27.005 -72.807  0.00  0.00      A1    
ATOM   1941  HN  THR A 126      -7.733  26.246 -73.450  0.00  0.00      A1    
ATOM   1942  CA  THR A 126      -7.279  26.773 -71.458  0.00  0.00      A1    
ATOM   1943  HA  THR A 126      -8.094  27.101 -70.829  0.00  0.00      A1    
ATOM   1944  CB  THR A 126      -6.928  25.323 -71.196  0.00  0.00      A1    
ATOM   1945  HB  THR A 126      -5.943  25.147 -71.680  0.00  0.00      A1    
ATOM   1946  OG1 THR A 126      -7.789  24.446 -71.922  0.00  0.00      A1    
ATOM   1947  HG1 THR A 126      -7.789  23.620 -71.432  0.00  0.00      A1    
ATOM   1948  CG2 THR A 126      -6.839  25.025 -69.684  0.00  0.00      A1    
ATOM   1949 HG21 THR A 126      -6.055  25.639 -69.192  0.00  0.00      A1    
ATOM   1950 HG22 THR A 126      -7.825  25.274 -69.236  0.00  0.00      A1    
ATOM   1951 HG23 THR A 126      -6.644  23.949 -69.489  0.00  0.00      A1    
ATOM   1952  C   THR A 126      -6.016  27.634 -71.145  0.00  0.00      A1    
ATOM   1953  O   THR A 126      -5.844  28.355 -70.157  0.00  0.00      A1    
ATOM   1954  N   PHE A 127      -5.005  27.533 -72.064  0.00  0.00      A1    
ATOM   1955  HN  PHE A 127      -5.079  26.913 -72.841  0.00  0.00      A1    
ATOM   1956  CA  PHE A 127      -3.740  28.171 -71.893  0.00  0.00      A1    
ATOM   1957  HA  PHE A 127      -3.515  28.332 -70.849  0.00  0.00      A1    
ATOM   1958  CB  PHE A 127      -2.688  27.282 -72.728  0.00  0.00      A1    
ATOM   1959  HB1 PHE A 127      -3.070  27.126 -73.759  0.00  0.00      A1    
ATOM   1960  HB2 PHE A 127      -1.720  27.810 -72.861  0.00  0.00      A1    
ATOM   1961  CG  PHE A 127      -2.587  25.982 -71.940  0.00  0.00      A1    
ATOM   1962  CD1 PHE A 127      -2.165  26.081 -70.604  0.00  0.00      A1    
ATOM   1963  HD1 PHE A 127      -1.735  27.018 -70.283  0.00  0.00      A1    
ATOM   1964  CE1 PHE A 127      -2.084  24.992 -69.771  0.00  0.00      A1    
ATOM   1965  HE1 PHE A 127      -1.775  25.200 -68.757  0.00  0.00      A1    
ATOM   1966  CZ  PHE A 127      -2.476  23.776 -70.246  0.00  0.00      A1    
ATOM   1967  HZ  PHE A 127      -2.474  22.930 -69.574  0.00  0.00      A1    
ATOM   1968  CD2 PHE A 127      -3.132  24.756 -72.375  0.00  0.00      A1    
ATOM   1969  HD2 PHE A 127      -3.548  24.588 -73.357  0.00  0.00      A1    
ATOM   1970  CE2 PHE A 127      -2.928  23.622 -71.535  0.00  0.00      A1    
ATOM   1971  HE2 PHE A 127      -3.326  22.653 -71.796  0.00  0.00      A1    
ATOM   1972  C   PHE A 127      -3.725  29.547 -72.507  0.00  0.00      A1    
ATOM   1973  O   PHE A 127      -2.968  30.394 -71.978  0.00  0.00      A1    
ATOM   1974  N   ASN A 128      -4.517  29.846 -73.591  0.00  0.00      A1    
ATOM   1975  HN  ASN A 128      -5.086  29.119 -73.967  0.00  0.00      A1    
ATOM   1976  CA  ASN A 128      -4.778  31.051 -74.300  0.00  0.00      A1    
ATOM   1977  HA  ASN A 128      -5.606  30.936 -74.984  0.00  0.00      A1    
ATOM   1978  CB  ASN A 128      -5.407  32.001 -73.245  0.00  0.00      A1    
ATOM   1979  HB1 ASN A 128      -6.117  31.408 -72.630  0.00  0.00      A1    
ATOM   1980  HB2 ASN A 128      -4.555  32.293 -72.595  0.00  0.00      A1    
ATOM   1981  CG  ASN A 128      -6.084  33.322 -73.753  0.00  0.00      A1    
ATOM   1982  OD1 ASN A 128      -6.681  33.370 -74.813  0.00  0.00      A1    
ATOM   1983  ND2 ASN A 128      -6.068  34.381 -72.898  0.00  0.00      A1    
ATOM   1984 HD21 ASN A 128      -6.526  35.243 -73.114  0.00  0.00      A1    
ATOM   1985 HD22 ASN A 128      -5.682  34.208 -71.992  0.00  0.00      A1    
ATOM   1986  C   ASN A 128      -3.562  31.546 -75.092  0.00  0.00      A1    
ATOM   1987  O   ASN A 128      -3.195  32.726 -75.068  0.00  0.00      A1    
ATOM   1988  N   VAL A 129      -2.949  30.603 -75.923  0.00  0.00      A1    
ATOM   1989  HN  VAL A 129      -3.274  29.678 -76.101  0.00  0.00      A1    
ATOM   1990  CA  VAL A 129      -1.857  30.831 -76.890  0.00  0.00      A1    
ATOM   1991  HA  VAL A 129      -1.082  31.108 -76.190  0.00  0.00      A1    
ATOM   1992  CB  VAL A 129      -1.323  29.600 -77.534  0.00  0.00      A1    
ATOM   1993  HB  VAL A 129      -0.442  29.890 -78.145  0.00  0.00      A1    
ATOM   1994  CG1 VAL A 129      -0.951  28.573 -76.404  0.00  0.00      A1    
ATOM   1995 HG11 VAL A 129      -0.261  29.102 -75.711  0.00  0.00      A1    
ATOM   1996 HG12 VAL A 129      -1.872  28.273 -75.860  0.00  0.00      A1    
ATOM   1997 HG13 VAL A 129      -0.463  27.722 -76.925  0.00  0.00      A1    
ATOM   1998  CG2 VAL A 129      -2.412  29.036 -78.531  0.00  0.00      A1    
ATOM   1999 HG21 VAL A 129      -2.386  29.788 -79.348  0.00  0.00      A1    
ATOM   2000 HG22 VAL A 129      -2.047  28.048 -78.886  0.00  0.00      A1    
ATOM   2001 HG23 VAL A 129      -3.346  29.040 -77.930  0.00  0.00      A1    
ATOM   2002  C   VAL A 129      -2.120  32.011 -77.770  0.00  0.00      A1    
ATOM   2003  O   VAL A 129      -3.227  32.045 -78.309  0.00  0.00      A1    
ATOM   2004  N   PRO A 130      -1.156  32.896 -77.966  0.00  0.00      A1    
ATOM   2005  CD  PRO A 130       0.021  33.057 -77.095  0.00  0.00      A1    
ATOM   2006  HD1 PRO A 130      -0.321  33.305 -76.068  0.00  0.00      A1    
ATOM   2007  HD2 PRO A 130       0.658  32.149 -77.156  0.00  0.00      A1    
ATOM   2008  CA  PRO A 130      -1.385  34.081 -78.758  0.00  0.00      A1    
ATOM   2009  HA  PRO A 130      -2.419  34.372 -78.645  0.00  0.00      A1    
ATOM   2010  CB  PRO A 130      -0.289  35.089 -78.214  0.00  0.00      A1    
ATOM   2011  HB1 PRO A 130      -0.012  35.874 -78.950  0.00  0.00      A1    
ATOM   2012  HB2 PRO A 130      -0.676  35.630 -77.324  0.00  0.00      A1    
ATOM   2013  CG  PRO A 130       0.825  34.268 -77.675  0.00  0.00      A1    
ATOM   2014  HG1 PRO A 130       1.407  33.879 -78.538  0.00  0.00      A1    
ATOM   2015  HG2 PRO A 130       1.500  34.754 -76.938  0.00  0.00      A1    
ATOM   2016  C   PRO A 130      -1.100  33.786 -80.142  0.00  0.00      A1    
ATOM   2017  O   PRO A 130      -1.661  34.406 -81.052  0.00  0.00      A1    
ATOM   2018  N   ALA A 131      -0.224  32.811 -80.357  0.00  0.00      A1    
ATOM   2019  HN  ALA A 131       0.245  32.293 -79.646  0.00  0.00      A1    
ATOM   2020  CA  ALA A 131       0.049  32.361 -81.715  0.00  0.00      A1    
ATOM   2021  HA  ALA A 131      -0.860  32.251 -82.288  0.00  0.00      A1    
ATOM   2022  CB  ALA A 131       1.087  33.305 -82.353  0.00  0.00      A1    
ATOM   2023  HB1 ALA A 131       1.289  32.935 -83.381  0.00  0.00      A1    
ATOM   2024  HB2 ALA A 131       0.839  34.383 -82.458  0.00  0.00      A1    
ATOM   2025  HB3 ALA A 131       2.125  33.239 -81.963  0.00  0.00      A1    
ATOM   2026  C   ALA A 131       0.648  31.004 -81.471  0.00  0.00      A1    
ATOM   2027  O   ALA A 131       1.229  30.804 -80.368  0.00  0.00      A1    
ATOM   2028  N   MET A 132       0.702  30.106 -82.454  0.00  0.00      A1    
ATOM   2029  HN  MET A 132       0.213  30.223 -83.315  0.00  0.00      A1    
ATOM   2030  CA  MET A 132       1.177  28.790 -82.235  0.00  0.00      A1    
ATOM   2031  HA  MET A 132       2.007  28.766 -81.545  0.00  0.00      A1    
ATOM   2032  CB  MET A 132       0.155  27.976 -81.344  0.00  0.00      A1    
ATOM   2033  HB1 MET A 132       0.594  26.973 -81.158  0.00  0.00      A1    
ATOM   2034  HB2 MET A 132      -0.035  28.528 -80.398  0.00  0.00      A1    
ATOM   2035  CG  MET A 132      -1.183  27.765 -82.110  0.00  0.00      A1    
ATOM   2036  HG1 MET A 132      -2.042  27.795 -81.406  0.00  0.00      A1    
ATOM   2037  HG2 MET A 132      -1.398  28.546 -82.872  0.00  0.00      A1    
ATOM   2038  SD  MET A 132      -1.359  26.239 -83.104  0.00  0.00      A1    
ATOM   2039  CE  MET A 132      -1.451  25.083 -81.701  0.00  0.00      A1    
ATOM   2040  HE1 MET A 132      -2.400  25.271 -81.155  0.00  0.00      A1    
ATOM   2041  HE2 MET A 132      -1.402  24.065 -82.144  0.00  0.00      A1    
ATOM   2042  HE3 MET A 132      -0.674  25.260 -80.927  0.00  0.00      A1    
ATOM   2043  C   MET A 132       1.478  28.129 -83.570  0.00  0.00      A1    
ATOM   2044  O   MET A 132       1.157  28.701 -84.604  0.00  0.00      A1    
ATOM   2045  N   TYR A 133       2.234  27.047 -83.495  0.00  0.00      A1    
ATOM   2046  HN  TYR A 133       2.579  26.717 -82.619  0.00  0.00      A1    
ATOM   2047  CA  TYR A 133       2.512  26.243 -84.673  0.00  0.00      A1    
ATOM   2048  HA  TYR A 133       1.688  26.184 -85.368  0.00  0.00      A1    
ATOM   2049  CB  TYR A 133       3.799  26.919 -85.366  0.00  0.00      A1    
ATOM   2050  HB1 TYR A 133       3.491  27.973 -85.532  0.00  0.00      A1    
ATOM   2051  HB2 TYR A 133       4.684  27.103 -84.719  0.00  0.00      A1    
ATOM   2052  CG  TYR A 133       4.323  26.229 -86.555  0.00  0.00      A1    
ATOM   2053  CD1 TYR A 133       3.598  26.393 -87.759  0.00  0.00      A1    
ATOM   2054  HD1 TYR A 133       2.829  27.151 -87.734  0.00  0.00      A1    
ATOM   2055  CE1 TYR A 133       3.901  25.700 -88.872  0.00  0.00      A1    
ATOM   2056  HE1 TYR A 133       3.476  25.978 -89.825  0.00  0.00      A1    
ATOM   2057  CZ  TYR A 133       4.929  24.741 -88.891  0.00  0.00      A1    
ATOM   2058  OH  TYR A 133       5.382  24.110 -90.057  0.00  0.00      A1    
ATOM   2059  HH  TYR A 133       5.238  24.747 -90.761  0.00  0.00      A1    
ATOM   2060  CD2 TYR A 133       5.345  25.170 -86.572  0.00  0.00      A1    
ATOM   2061  HD2 TYR A 133       5.826  24.857 -85.657  0.00  0.00      A1    
ATOM   2062  CE2 TYR A 133       5.566  24.385 -87.746  0.00  0.00      A1    
ATOM   2063  HE2 TYR A 133       6.346  23.639 -87.791  0.00  0.00      A1    
ATOM   2064  C   TYR A 133       2.872  24.827 -84.165  0.00  0.00      A1    
ATOM   2065  O   TYR A 133       3.374  24.726 -83.067  0.00  0.00      A1    
ATOM   2066  N   VAL A 134       2.638  23.791 -84.963  0.00  0.00      A1    
ATOM   2067  HN  VAL A 134       2.394  23.798 -85.929  0.00  0.00      A1    
ATOM   2068  CA  VAL A 134       2.835  22.424 -84.615  0.00  0.00      A1    
ATOM   2069  HA  VAL A 134       3.087  22.396 -83.565  0.00  0.00      A1    
ATOM   2070  CB  VAL A 134       1.648  21.534 -84.924  0.00  0.00      A1    
ATOM   2071  HB  VAL A 134       1.010  21.799 -85.794  0.00  0.00      A1    
ATOM   2072  CG1 VAL A 134       2.039  20.002 -84.930  0.00  0.00      A1    
ATOM   2073 HG11 VAL A 134       2.628  19.756 -85.839  0.00  0.00      A1    
ATOM   2074 HG12 VAL A 134       2.572  19.845 -83.968  0.00  0.00      A1    
ATOM   2075 HG13 VAL A 134       1.095  19.440 -85.095  0.00  0.00      A1    
ATOM   2076  CG2 VAL A 134       0.690  21.700 -83.690  0.00  0.00      A1    
ATOM   2077 HG21 VAL A 134       0.656  22.786 -83.456  0.00  0.00      A1    
ATOM   2078 HG22 VAL A 134      -0.316  21.237 -83.773  0.00  0.00      A1    
ATOM   2079 HG23 VAL A 134       1.125  21.248 -82.774  0.00  0.00      A1    
ATOM   2080  C   VAL A 134       3.998  21.856 -85.520  0.00  0.00      A1    
ATOM   2081  O   VAL A 134       3.934  21.904 -86.745  0.00  0.00      A1    
ATOM   2082  N   ALA A 135       5.084  21.215 -85.008  0.00  0.00      A1    
ATOM   2083  HN  ALA A 135       5.063  21.148 -84.013  0.00  0.00      A1    
ATOM   2084  CA  ALA A 135       6.251  20.702 -85.741  0.00  0.00      A1    
ATOM   2085  HA  ALA A 135       6.168  20.753 -86.816  0.00  0.00      A1    
ATOM   2086  CB  ALA A 135       7.589  21.484 -85.260  0.00  0.00      A1    
ATOM   2087  HB1 ALA A 135       7.775  21.293 -84.182  0.00  0.00      A1    
ATOM   2088  HB2 ALA A 135       8.461  21.073 -85.813  0.00  0.00      A1    
ATOM   2089  HB3 ALA A 135       7.543  22.568 -85.497  0.00  0.00      A1    
ATOM   2090  C   ALA A 135       6.494  19.186 -85.526  0.00  0.00      A1    
ATOM   2091  O   ALA A 135       6.253  18.615 -84.487  0.00  0.00      A1    
ATOM   2092  N   ILE A 136       6.916  18.432 -86.608  0.00  0.00      A1    
ATOM   2093  HN  ILE A 136       7.105  18.750 -87.534  0.00  0.00      A1    
ATOM   2094  CA  ILE A 136       7.042  16.985 -86.583  0.00  0.00      A1    
ATOM   2095  HA  ILE A 136       6.286  16.547 -85.948  0.00  0.00      A1    
ATOM   2096  CB  ILE A 136       6.899  16.312 -87.957  0.00  0.00      A1    
ATOM   2097  HB  ILE A 136       5.819  16.294 -88.219  0.00  0.00      A1    
ATOM   2098  CG2 ILE A 136       7.568  17.255 -89.016  0.00  0.00      A1    
ATOM   2099 HG21 ILE A 136       6.824  18.073 -89.121  0.00  0.00      A1    
ATOM   2100 HG22 ILE A 136       8.517  17.647 -88.591  0.00  0.00      A1    
ATOM   2101 HG23 ILE A 136       7.705  16.745 -89.994  0.00  0.00      A1    
ATOM   2102  CG1 ILE A 136       7.417  14.816 -88.191  0.00  0.00      A1    
ATOM   2103 HG11 ILE A 136       8.518  14.932 -88.291  0.00  0.00      A1    
ATOM   2104 HG12 ILE A 136       7.161  14.185 -87.314  0.00  0.00      A1    
ATOM   2105  CD  ILE A 136       6.930  14.139 -89.495  0.00  0.00      A1    
ATOM   2106  HD1 ILE A 136       5.826  14.108 -89.375  0.00  0.00      A1    
ATOM   2107  HD2 ILE A 136       7.234  14.779 -90.351  0.00  0.00      A1    
ATOM   2108  HD3 ILE A 136       7.313  13.099 -89.581  0.00  0.00      A1    
ATOM   2109  C   ILE A 136       8.416  16.558 -86.092  0.00  0.00      A1    
ATOM   2110  O   ILE A 136       9.434  17.100 -86.441  0.00  0.00      A1    
ATOM   2111  N   GLN A 137       8.412  15.715 -85.050  0.00  0.00      A1    
ATOM   2112  HN  GLN A 137       7.572  15.202 -84.891  0.00  0.00      A1    
ATOM   2113  CA  GLN A 137       9.665  15.374 -84.365  0.00  0.00      A1    
ATOM   2114  HA  GLN A 137      10.100  16.281 -83.974  0.00  0.00      A1    
ATOM   2115  CB  GLN A 137       9.463  14.448 -83.106  0.00  0.00      A1    
ATOM   2116  HB1 GLN A 137       8.927  13.610 -83.601  0.00  0.00      A1    
ATOM   2117  HB2 GLN A 137      10.435  14.118 -82.680  0.00  0.00      A1    
ATOM   2118  CG  GLN A 137       8.498  14.924 -81.964  0.00  0.00      A1    
ATOM   2119  HG1 GLN A 137       9.086  15.739 -81.490  0.00  0.00      A1    
ATOM   2120  HG2 GLN A 137       7.531  15.292 -82.368  0.00  0.00      A1    
ATOM   2121  CD  GLN A 137       8.170  13.849 -81.018  0.00  0.00      A1    
ATOM   2122  OE1 GLN A 137       8.284  12.588 -81.213  0.00  0.00      A1    
ATOM   2123  NE2 GLN A 137       7.652  14.237 -79.863  0.00  0.00      A1    
ATOM   2124 HE21 GLN A 137       7.045  13.723 -79.256  0.00  0.00      A1    
ATOM   2125 HE22 GLN A 137       7.915  15.146 -79.541  0.00  0.00      A1    
ATOM   2126  C   GLN A 137      10.866  14.866 -85.070  0.00  0.00      A1    
ATOM   2127  O   GLN A 137      12.027  15.138 -84.802  0.00  0.00      A1    
ATOM   2128  N   ALA A 138      10.549  14.003 -86.038  0.00  0.00      A1    
ATOM   2129  HN  ALA A 138       9.597  13.724 -85.945  0.00  0.00      A1    
ATOM   2130  CA  ALA A 138      11.588  13.494 -86.953  0.00  0.00      A1    
ATOM   2131  HA  ALA A 138      12.244  12.855 -86.381  0.00  0.00      A1    
ATOM   2132  CB  ALA A 138      10.814  12.554 -87.949  0.00  0.00      A1    
ATOM   2133  HB1 ALA A 138      10.104  11.896 -87.404  0.00  0.00      A1    
ATOM   2134  HB2 ALA A 138      10.186  13.157 -88.639  0.00  0.00      A1    
ATOM   2135  HB3 ALA A 138      11.484  11.867 -88.509  0.00  0.00      A1    
ATOM   2136  C   ALA A 138      12.517  14.479 -87.658  0.00  0.00      A1    
ATOM   2137  O   ALA A 138      13.662  14.165 -87.808  0.00  0.00      A1    
ATOM   2138  N   VAL A 139      11.984  15.534 -88.161  0.00  0.00      A1    
ATOM   2139  HN  VAL A 139      11.051  15.751 -87.885  0.00  0.00      A1    
ATOM   2140  CA  VAL A 139      12.733  16.619 -88.881  0.00  0.00      A1    
ATOM   2141  HA  VAL A 139      13.545  16.190 -89.450  0.00  0.00      A1    
ATOM   2142  CB  VAL A 139      11.833  17.495 -89.777  0.00  0.00      A1    
ATOM   2143  HB  VAL A 139      11.008  17.877 -89.138  0.00  0.00      A1    
ATOM   2144  CG1 VAL A 139      12.521  18.615 -90.494  0.00  0.00      A1    
ATOM   2145 HG11 VAL A 139      13.300  18.317 -91.228  0.00  0.00      A1    
ATOM   2146 HG12 VAL A 139      11.805  19.274 -91.030  0.00  0.00      A1    
ATOM   2147 HG13 VAL A 139      13.103  19.271 -89.811  0.00  0.00      A1    
ATOM   2148  CG2 VAL A 139      11.094  16.501 -90.737  0.00  0.00      A1    
ATOM   2149 HG21 VAL A 139      10.350  17.044 -91.358  0.00  0.00      A1    
ATOM   2150 HG22 VAL A 139      11.864  16.033 -91.386  0.00  0.00      A1    
ATOM   2151 HG23 VAL A 139      10.483  15.801 -90.128  0.00  0.00      A1    
ATOM   2152  C   VAL A 139      13.505  17.393 -87.919  0.00  0.00      A1    
ATOM   2153  O   VAL A 139      14.551  17.931 -88.235  0.00  0.00      A1    
ATOM   2154  N   LEU A 140      13.032  17.453 -86.634  0.00  0.00      A1    
ATOM   2155  HN  LEU A 140      12.113  17.082 -86.527  0.00  0.00      A1    
ATOM   2156  CA  LEU A 140      13.662  18.243 -85.622  0.00  0.00      A1    
ATOM   2157  HA  LEU A 140      13.934  19.111 -86.203  0.00  0.00      A1    
ATOM   2158  CB  LEU A 140      12.813  18.537 -84.365  0.00  0.00      A1    
ATOM   2159  HB1 LEU A 140      12.529  17.564 -83.910  0.00  0.00      A1    
ATOM   2160  HB2 LEU A 140      13.439  19.125 -83.660  0.00  0.00      A1    
ATOM   2161  CG  LEU A 140      11.469  19.302 -84.595  0.00  0.00      A1    
ATOM   2162  HG  LEU A 140      10.793  18.680 -85.220  0.00  0.00      A1    
ATOM   2163  CD1 LEU A 140      10.864  19.528 -83.134  0.00  0.00      A1    
ATOM   2164 HD11 LEU A 140      11.718  20.023 -82.624  0.00  0.00      A1    
ATOM   2165 HD12 LEU A 140      10.064  20.281 -83.299  0.00  0.00      A1    
ATOM   2166 HD13 LEU A 140      10.494  18.584 -82.679  0.00  0.00      A1    
ATOM   2167  CD2 LEU A 140      11.677  20.664 -85.336  0.00  0.00      A1    
ATOM   2168 HD21 LEU A 140      10.871  21.399 -85.126  0.00  0.00      A1    
ATOM   2169 HD22 LEU A 140      12.582  21.088 -84.852  0.00  0.00      A1    
ATOM   2170 HD23 LEU A 140      11.891  20.620 -86.426  0.00  0.00      A1    
ATOM   2171  C   LEU A 140      15.027  17.688 -85.185  0.00  0.00      A1    
ATOM   2172  O   LEU A 140      15.994  18.470 -85.083  0.00  0.00      A1    
ATOM   2173  N   SER A 141      15.100  16.341 -84.968  0.00  0.00      A1    
ATOM   2174  HN  SER A 141      14.308  15.765 -85.151  0.00  0.00      A1    
ATOM   2175  CA  SER A 141      16.317  15.572 -84.719  0.00  0.00      A1    
ATOM   2176  HA  SER A 141      16.867  15.963 -83.875  0.00  0.00      A1    
ATOM   2177  CB  SER A 141      16.065  14.026 -84.553  0.00  0.00      A1    
ATOM   2178  HB1 SER A 141      15.139  14.041 -83.941  0.00  0.00      A1    
ATOM   2179  HB2 SER A 141      15.713  13.637 -85.532  0.00  0.00      A1    
ATOM   2180  OG  SER A 141      17.203  13.369 -84.011  0.00  0.00      A1    
ATOM   2181  HG1 SER A 141      17.050  12.422 -84.035  0.00  0.00      A1    
ATOM   2182  C   SER A 141      17.281  15.738 -85.908  0.00  0.00      A1    
ATOM   2183  O   SER A 141      18.446  16.166 -85.868  0.00  0.00      A1    
ATOM   2184  N   LEU A 142      16.715  15.638 -87.197  0.00  0.00      A1    
ATOM   2185  HN  LEU A 142      15.766  15.357 -87.319  0.00  0.00      A1    
ATOM   2186  CA  LEU A 142      17.415  15.763 -88.460  0.00  0.00      A1    
ATOM   2187  HA  LEU A 142      18.279  15.119 -88.535  0.00  0.00      A1    
ATOM   2188  CB  LEU A 142      16.450  15.496 -89.606  0.00  0.00      A1    
ATOM   2189  HB1 LEU A 142      15.995  14.487 -89.507  0.00  0.00      A1    
ATOM   2190  HB2 LEU A 142      15.600  16.189 -89.426  0.00  0.00      A1    
ATOM   2191  CG  LEU A 142      16.877  15.673 -91.135  0.00  0.00      A1    
ATOM   2192  HG  LEU A 142      17.715  16.402 -91.162  0.00  0.00      A1    
ATOM   2193  CD1 LEU A 142      17.318  14.400 -91.875  0.00  0.00      A1    
ATOM   2194 HD11 LEU A 142      17.181  14.493 -92.974  0.00  0.00      A1    
ATOM   2195 HD12 LEU A 142      18.396  14.212 -91.680  0.00  0.00      A1    
ATOM   2196 HD13 LEU A 142      16.778  13.470 -91.597  0.00  0.00      A1    
ATOM   2197  CD2 LEU A 142      15.783  16.459 -91.836  0.00  0.00      A1    
ATOM   2198 HD21 LEU A 142      14.934  15.772 -92.041  0.00  0.00      A1    
ATOM   2199 HD22 LEU A 142      15.382  17.292 -91.220  0.00  0.00      A1    
ATOM   2200 HD23 LEU A 142      16.137  16.923 -92.781  0.00  0.00      A1    
ATOM   2201  C   LEU A 142      18.005  17.135 -88.574  0.00  0.00      A1    
ATOM   2202  O   LEU A 142      19.119  17.343 -89.079  0.00  0.00      A1    
ATOM   2203  N   TYR A 143      17.259  18.250 -88.267  0.00  0.00      A1    
ATOM   2204  HN  TYR A 143      16.368  18.009 -87.890  0.00  0.00      A1    
ATOM   2205  CA  TYR A 143      17.606  19.660 -88.359  0.00  0.00      A1    
ATOM   2206  HA  TYR A 143      17.899  19.867 -89.378  0.00  0.00      A1    
ATOM   2207  CB  TYR A 143      16.357  20.582 -87.987  0.00  0.00      A1    
ATOM   2208  HB1 TYR A 143      15.531  20.203 -88.626  0.00  0.00      A1    
ATOM   2209  HB2 TYR A 143      16.260  20.453 -86.887  0.00  0.00      A1    
ATOM   2210  CG  TYR A 143      16.339  22.061 -88.297  0.00  0.00      A1    
ATOM   2211  CD1 TYR A 143      16.719  22.456 -89.603  0.00  0.00      A1    
ATOM   2212  HD1 TYR A 143      16.960  21.689 -90.324  0.00  0.00      A1    
ATOM   2213  CE1 TYR A 143      16.670  23.839 -89.963  0.00  0.00      A1    
ATOM   2214  HE1 TYR A 143      17.022  24.161 -90.932  0.00  0.00      A1    
ATOM   2215  CZ  TYR A 143      16.209  24.809 -89.038  0.00  0.00      A1    
ATOM   2216  OH  TYR A 143      16.177  26.139 -89.477  0.00  0.00      A1    
ATOM   2217  HH  TYR A 143      16.008  26.663 -88.690  0.00  0.00      A1    
ATOM   2218  CD2 TYR A 143      15.889  22.999 -87.386  0.00  0.00      A1    
ATOM   2219  HD2 TYR A 143      15.580  22.811 -86.368  0.00  0.00      A1    
ATOM   2220  CE2 TYR A 143      15.760  24.383 -87.772  0.00  0.00      A1    
ATOM   2221  HE2 TYR A 143      15.444  25.138 -87.068  0.00  0.00      A1    
ATOM   2222  C   TYR A 143      18.813  19.988 -87.375  0.00  0.00      A1    
ATOM   2223  O   TYR A 143      19.693  20.822 -87.688  0.00  0.00      A1    
ATOM   2224  N   ALA A 144      18.789  19.336 -86.181  0.00  0.00      A1    
ATOM   2225  HN  ALA A 144      18.015  18.718 -86.070  0.00  0.00      A1    
ATOM   2226  CA  ALA A 144      19.828  19.370 -85.114  0.00  0.00      A1    
ATOM   2227  HA  ALA A 144      19.838  20.382 -84.735  0.00  0.00      A1    
ATOM   2228  CB  ALA A 144      19.448  18.546 -83.867  0.00  0.00      A1    
ATOM   2229  HB1 ALA A 144      19.213  17.522 -84.229  0.00  0.00      A1    
ATOM   2230  HB2 ALA A 144      20.121  18.465 -82.986  0.00  0.00      A1    
ATOM   2231  HB3 ALA A 144      18.537  18.889 -83.331  0.00  0.00      A1    
ATOM   2232  C   ALA A 144      21.226  18.860 -85.555  0.00  0.00      A1    
ATOM   2233  O   ALA A 144      22.266  19.356 -85.245  0.00  0.00      A1    
ATOM   2234  N   SER A 145      21.144  17.795 -86.385  0.00  0.00      A1    
ATOM   2235  HN  SER A 145      20.234  17.432 -86.566  0.00  0.00      A1    
ATOM   2236  CA  SER A 145      22.236  17.313 -87.184  0.00  0.00      A1    
ATOM   2237  HA  SER A 145      23.068  17.267 -86.497  0.00  0.00      A1    
ATOM   2238  CB  SER A 145      21.861  15.986 -87.621  0.00  0.00      A1    
ATOM   2239  HB1 SER A 145      21.354  15.478 -86.773  0.00  0.00      A1    
ATOM   2240  HB2 SER A 145      21.120  15.996 -88.449  0.00  0.00      A1    
ATOM   2241  OG  SER A 145      22.940  15.239 -88.112  0.00  0.00      A1    
ATOM   2242  HG1 SER A 145      23.650  15.330 -87.473  0.00  0.00      A1    
ATOM   2243  C   SER A 145      22.738  18.269 -88.347  0.00  0.00      A1    
ATOM   2244  O   SER A 145      23.898  18.253 -88.769  0.00  0.00      A1    
ATOM   2245  N   GLY A 146      21.818  18.973 -88.964  0.00  0.00      A1    
ATOM   2246  HN  GLY A 146      20.848  18.900 -88.747  0.00  0.00      A1    
ATOM   2247  CA  GLY A 146      22.122  19.910 -90.064  0.00  0.00      A1    
ATOM   2248  HA1 GLY A 146      23.163  20.189 -90.134  0.00  0.00      A1    
ATOM   2249  HA2 GLY A 146      21.534  20.772 -89.784  0.00  0.00      A1    
ATOM   2250  C   GLY A 146      21.684  19.396 -91.408  0.00  0.00      A1    
ATOM   2251  O   GLY A 146      22.124  19.904 -92.424  0.00  0.00      A1    
ATOM   2252  N   ARG A 147      20.855  18.351 -91.457  0.00  0.00      A1    
ATOM   2253  HN  ARG A 147      20.453  17.960 -90.633  0.00  0.00      A1    
ATOM   2254  CA  ARG A 147      20.496  17.810 -92.786  0.00  0.00      A1    
ATOM   2255  HA  ARG A 147      21.247  18.108 -93.503  0.00  0.00      A1    
ATOM   2256  CB  ARG A 147      20.363  16.296 -92.658  0.00  0.00      A1    
ATOM   2257  HB1 ARG A 147      19.472  16.056 -92.038  0.00  0.00      A1    
ATOM   2258  HB2 ARG A 147      20.145  15.908 -93.676  0.00  0.00      A1    
ATOM   2259  CG  ARG A 147      21.552  15.429 -92.124  0.00  0.00      A1    
ATOM   2260  HG1 ARG A 147      21.698  15.833 -91.100  0.00  0.00      A1    
ATOM   2261  HG2 ARG A 147      21.290  14.354 -92.025  0.00  0.00      A1    
ATOM   2262  CD  ARG A 147      22.808  15.482 -93.018  0.00  0.00      A1    
ATOM   2263  HD1 ARG A 147      23.248  16.491 -93.171  0.00  0.00      A1    
ATOM   2264  HD2 ARG A 147      23.477  14.759 -92.504  0.00  0.00      A1    
ATOM   2265  NE  ARG A 147      22.471  14.855 -94.364  0.00  0.00      A1    
ATOM   2266  HE  ARG A 147      21.533  14.758 -94.697  0.00  0.00      A1    
ATOM   2267  CZ  ARG A 147      23.362  14.655 -95.287  0.00  0.00      A1    
ATOM   2268  NH1 ARG A 147      24.661  14.863 -95.193  0.00  0.00      A1    
ATOM   2269 HH11 ARG A 147      25.117  14.923 -96.081  0.00  0.00      A1    
ATOM   2270 HH12 ARG A 147      25.101  15.015 -94.308  0.00  0.00      A1    
ATOM   2271  NH2 ARG A 147      22.954  14.378 -96.541  0.00  0.00      A1    
ATOM   2272 HH21 ARG A 147      23.751  14.173 -97.109  0.00  0.00      A1    
ATOM   2273 HH22 ARG A 147      22.015  14.392 -96.884  0.00  0.00      A1    
ATOM   2274  C   ARG A 147      19.173  18.345 -93.334  0.00  0.00      A1    
ATOM   2275  O   ARG A 147      18.353  18.881 -92.597  0.00  0.00      A1    
ATOM   2276  N   THR A 148      19.069  18.316 -94.703  0.00  0.00      A1    
ATOM   2277  HN  THR A 148      19.876  18.261 -95.285  0.00  0.00      A1    
ATOM   2278  CA  THR A 148      17.778  18.503 -95.304  0.00  0.00      A1    
ATOM   2279  HA  THR A 148      17.010  18.721 -94.576  0.00  0.00      A1    
ATOM   2280  CB  THR A 148      18.045  19.681 -96.303  0.00  0.00      A1    
ATOM   2281  HB  THR A 148      18.881  19.439 -96.994  0.00  0.00      A1    
ATOM   2282  OG1 THR A 148      18.385  20.917 -95.600  0.00  0.00      A1    
ATOM   2283  HG1 THR A 148      19.302  20.780 -95.348  0.00  0.00      A1    
ATOM   2284  CG2 THR A 148      16.707  19.857 -97.133  0.00  0.00      A1    
ATOM   2285 HG21 THR A 148      16.845  20.718 -97.822  0.00  0.00      A1    
ATOM   2286 HG22 THR A 148      16.545  18.987 -97.805  0.00  0.00      A1    
ATOM   2287 HG23 THR A 148      15.885  19.964 -96.394  0.00  0.00      A1    
ATOM   2288  C   THR A 148      17.432  17.169 -96.096  0.00  0.00      A1    
ATOM   2289  O   THR A 148      16.264  16.909 -96.397  0.00  0.00      A1    
ATOM   2290  N   THR A 149      18.407  16.242 -96.220  0.00  0.00      A1    
ATOM   2291  HN  THR A 149      19.353  16.529 -96.091  0.00  0.00      A1    
ATOM   2292  CA  THR A 149      18.441  14.930 -96.865  0.00  0.00      A1    
ATOM   2293  HA  THR A 149      17.447  14.739 -97.240  0.00  0.00      A1    
ATOM   2294  CB  THR A 149      19.344  14.775 -98.147  0.00  0.00      A1    
ATOM   2295  HB  THR A 149      19.303  13.712 -98.466  0.00  0.00      A1    
ATOM   2296  OG1 THR A 149      20.659  15.159 -98.016  0.00  0.00      A1    
ATOM   2297  HG1 THR A 149      21.073  14.781 -98.795  0.00  0.00      A1    
ATOM   2298  CG2 THR A 149      18.681  15.878 -99.206  0.00  0.00      A1    
ATOM   2299 HG21 THR A 149      19.127  15.747-100.215  0.00  0.00      A1    
ATOM   2300 HG22 THR A 149      17.626  15.540 -99.289  0.00  0.00      A1    
ATOM   2301 HG23 THR A 149      18.732  16.868 -98.705  0.00  0.00      A1    
ATOM   2302  C   THR A 149      18.941  13.939 -95.885  0.00  0.00      A1    
ATOM   2303  O   THR A 149      20.090  14.045 -95.382  0.00  0.00      A1    
ATOM   2304  N   GLY A 150      18.168  12.847 -95.674  0.00  0.00      A1    
ATOM   2305  HN  GLY A 150      17.364  12.676 -96.239  0.00  0.00      A1    
ATOM   2306  CA  GLY A 150      18.422  11.726 -94.768  0.00  0.00      A1    
ATOM   2307  HA1 GLY A 150      18.738  12.002 -93.774  0.00  0.00      A1    
ATOM   2308  HA2 GLY A 150      19.078  11.011 -95.244  0.00  0.00      A1    
ATOM   2309  C   GLY A 150      17.183  10.950 -94.519  0.00  0.00      A1    
ATOM   2310  O   GLY A 150      16.071  11.404 -94.941  0.00  0.00      A1    
ATOM   2311  N   ILE A 151      17.309   9.743 -93.912  0.00  0.00      A1    
ATOM   2312  HN  ILE A 151      18.263   9.494 -93.765  0.00  0.00      A1    
ATOM   2313  CA  ILE A 151      16.160   8.988 -93.423  0.00  0.00      A1    
ATOM   2314  HA  ILE A 151      15.282   9.599 -93.574  0.00  0.00      A1    
ATOM   2315  CB  ILE A 151      15.985   7.649 -94.200  0.00  0.00      A1    
ATOM   2316  HB  ILE A 151      15.943   7.733 -95.307  0.00  0.00      A1    
ATOM   2317  CG2 ILE A 151      17.265   6.801 -94.024  0.00  0.00      A1    
ATOM   2318 HG21 ILE A 151      17.138   6.239 -93.075  0.00  0.00      A1    
ATOM   2319 HG22 ILE A 151      17.297   6.076 -94.866  0.00  0.00      A1    
ATOM   2320 HG23 ILE A 151      18.134   7.491 -93.959  0.00  0.00      A1    
ATOM   2321  CG1 ILE A 151      14.807   6.920 -93.730  0.00  0.00      A1    
ATOM   2322 HG11 ILE A 151      14.720   6.921 -92.623  0.00  0.00      A1    
ATOM   2323 HG12 ILE A 151      13.860   7.340 -94.133  0.00  0.00      A1    
ATOM   2324  CD  ILE A 151      14.669   5.543 -94.240  0.00  0.00      A1    
ATOM   2325  HD1 ILE A 151      15.372   4.751 -93.905  0.00  0.00      A1    
ATOM   2326  HD2 ILE A 151      13.644   5.141 -94.090  0.00  0.00      A1    
ATOM   2327  HD3 ILE A 151      14.757   5.533 -95.347  0.00  0.00      A1    
ATOM   2328  C   ILE A 151      16.284   8.851 -91.906  0.00  0.00      A1    
ATOM   2329  O   ILE A 151      17.339   8.564 -91.393  0.00  0.00      A1    
ATOM   2330  N   VAL A 152      15.307   9.144 -91.171  0.00  0.00      A1    
ATOM   2331  HN  VAL A 152      14.544   9.576 -91.646  0.00  0.00      A1    
ATOM   2332  CA  VAL A 152      15.415   9.030 -89.700  0.00  0.00      A1    
ATOM   2333  HA  VAL A 152      16.438   8.841 -89.410  0.00  0.00      A1    
ATOM   2334  CB  VAL A 152      14.883  10.310 -89.001  0.00  0.00      A1    
ATOM   2335  HB  VAL A 152      13.889  10.420 -89.484  0.00  0.00      A1    
ATOM   2336  CG1 VAL A 152      14.808  10.333 -87.466  0.00  0.00      A1    
ATOM   2337 HG11 VAL A 152      14.218   9.448 -87.142  0.00  0.00      A1    
ATOM   2338 HG12 VAL A 152      15.842  10.387 -87.064  0.00  0.00      A1    
ATOM   2339 HG13 VAL A 152      14.367  11.301 -87.146  0.00  0.00      A1    
ATOM   2340  CG2 VAL A 152      15.735  11.590 -89.388  0.00  0.00      A1    
ATOM   2341 HG21 VAL A 152      16.631  11.596 -88.730  0.00  0.00      A1    
ATOM   2342 HG22 VAL A 152      15.977  11.736 -90.462  0.00  0.00      A1    
ATOM   2343 HG23 VAL A 152      15.095  12.391 -88.962  0.00  0.00      A1    
ATOM   2344  C   VAL A 152      14.673   7.817 -89.186  0.00  0.00      A1    
ATOM   2345  O   VAL A 152      13.494   7.748 -89.382  0.00  0.00      A1    
ATOM   2346  N   LEU A 153      15.314   6.931 -88.398  0.00  0.00      A1    
ATOM   2347  HN  LEU A 153      16.298   7.017 -88.263  0.00  0.00      A1    
ATOM   2348  CA  LEU A 153      14.741   5.902 -87.556  0.00  0.00      A1    
ATOM   2349  HA  LEU A 153      13.794   5.546 -87.933  0.00  0.00      A1    
ATOM   2350  CB  LEU A 153      15.692   4.651 -87.580  0.00  0.00      A1    
ATOM   2351  HB1 LEU A 153      15.860   4.300 -88.620  0.00  0.00      A1    
ATOM   2352  HB2 LEU A 153      16.703   4.945 -87.227  0.00  0.00      A1    
ATOM   2353  CG  LEU A 153      15.256   3.479 -86.700  0.00  0.00      A1    
ATOM   2354  HG  LEU A 153      15.142   3.797 -85.642  0.00  0.00      A1    
ATOM   2355  CD1 LEU A 153      13.975   2.870 -87.236  0.00  0.00      A1    
ATOM   2356 HD11 LEU A 153      14.176   2.711 -88.317  0.00  0.00      A1    
ATOM   2357 HD12 LEU A 153      13.789   1.872 -86.785  0.00  0.00      A1    
ATOM   2358 HD13 LEU A 153      13.098   3.481 -86.933  0.00  0.00      A1    
ATOM   2359  CD2 LEU A 153      16.363   2.429 -86.652  0.00  0.00      A1    
ATOM   2360 HD21 LEU A 153      16.740   2.332 -87.692  0.00  0.00      A1    
ATOM   2361 HD22 LEU A 153      17.217   2.645 -85.975  0.00  0.00      A1    
ATOM   2362 HD23 LEU A 153      15.920   1.527 -86.178  0.00  0.00      A1    
ATOM   2363  C   LEU A 153      14.530   6.400 -86.169  0.00  0.00      A1    
ATOM   2364  O   LEU A 153      15.534   6.645 -85.450  0.00  0.00      A1    
ATOM   2365  N   ASP A 154      13.279   6.558 -85.769  0.00  0.00      A1    
ATOM   2366  HN  ASP A 154      12.498   6.398 -86.367  0.00  0.00      A1    
ATOM   2367  CA  ASP A 154      13.024   7.101 -84.459  0.00  0.00      A1    
ATOM   2368  HA  ASP A 154      13.952   7.233 -83.924  0.00  0.00      A1    
ATOM   2369  CB  ASP A 154      12.203   8.462 -84.624  0.00  0.00      A1    
ATOM   2370  HB1 ASP A 154      12.545   9.039 -85.510  0.00  0.00      A1    
ATOM   2371  HB2 ASP A 154      11.157   8.100 -84.721  0.00  0.00      A1    
ATOM   2372  CG  ASP A 154      12.142   9.449 -83.469  0.00  0.00      A1    
ATOM   2373  OD1 ASP A 154      12.635   9.166 -82.363  0.00  0.00      A1    
ATOM   2374  OD2 ASP A 154      11.516  10.509 -83.646  0.00  0.00      A1    
ATOM   2375  C   ASP A 154      12.184   6.162 -83.534  0.00  0.00      A1    
ATOM   2376  O   ASP A 154      11.108   5.597 -83.889  0.00  0.00      A1    
ATOM   2377  N   SER A 155      12.738   5.819 -82.415  0.00  0.00      A1    
ATOM   2378  HN  SER A 155      13.618   6.194 -82.133  0.00  0.00      A1    
ATOM   2379  CA  SER A 155      12.434   4.538 -81.827  0.00  0.00      A1    
ATOM   2380  HA  SER A 155      11.471   4.219 -82.197  0.00  0.00      A1    
ATOM   2381  CB  SER A 155      13.500   3.523 -82.147  0.00  0.00      A1    
ATOM   2382  HB1 SER A 155      13.582   3.283 -83.229  0.00  0.00      A1    
ATOM   2383  HB2 SER A 155      14.466   3.979 -81.841  0.00  0.00      A1    
ATOM   2384  OG  SER A 155      13.249   2.222 -81.502  0.00  0.00      A1    
ATOM   2385  HG1 SER A 155      12.393   1.969 -81.856  0.00  0.00      A1    
ATOM   2386  C   SER A 155      12.257   4.831 -80.334  0.00  0.00      A1    
ATOM   2387  O   SER A 155      13.211   5.299 -79.697  0.00  0.00      A1    
ATOM   2388  N   GLY A 156      11.086   4.624 -79.766  0.00  0.00      A1    
ATOM   2389  HN  GLY A 156      10.356   4.165 -80.266  0.00  0.00      A1    
ATOM   2390  CA  GLY A 156      10.758   4.919 -78.355  0.00  0.00      A1    
ATOM   2391  HA1 GLY A 156      10.310   5.901 -78.379  0.00  0.00      A1    
ATOM   2392  HA2 GLY A 156      11.711   5.015 -77.856  0.00  0.00      A1    
ATOM   2393  C   GLY A 156      10.010   4.029 -77.583  0.00  0.00      A1    
ATOM   2394  O   GLY A 156      10.062   2.861 -77.823  0.00  0.00      A1    
ATOM   2395  N   ASP A 157       9.281   4.626 -76.612  0.00  0.00      A1    
ATOM   2396  HN  ASP A 157       9.151   5.604 -76.474  0.00  0.00      A1    
ATOM   2397  CA  ASP A 157       8.538   3.770 -75.712  0.00  0.00      A1    
ATOM   2398  HA  ASP A 157       9.223   3.064 -75.266  0.00  0.00      A1    
ATOM   2399  CB  ASP A 157       8.095   4.683 -74.504  0.00  0.00      A1    
ATOM   2400  HB1 ASP A 157       8.877   5.443 -74.295  0.00  0.00      A1    
ATOM   2401  HB2 ASP A 157       7.125   5.125 -74.818  0.00  0.00      A1    
ATOM   2402  CG  ASP A 157       7.970   3.941 -73.240  0.00  0.00      A1    
ATOM   2403  OD1 ASP A 157       9.108   3.772 -72.601  0.00  0.00      A1    
ATOM   2404  OD2 ASP A 157       6.877   3.520 -72.790  0.00  0.00      A1    
ATOM   2405  C   ASP A 157       7.376   3.006 -76.371  0.00  0.00      A1    
ATOM   2406  O   ASP A 157       7.229   1.853 -76.160  0.00  0.00      A1    
ATOM   2407  N   GLY A 158       6.488   3.625 -77.213  0.00  0.00      A1    
ATOM   2408  HN  GLY A 158       6.518   4.612 -77.350  0.00  0.00      A1    
ATOM   2409  CA  GLY A 158       5.396   2.846 -77.829  0.00  0.00      A1    
ATOM   2410  HA1 GLY A 158       4.445   3.317 -77.626  0.00  0.00      A1    
ATOM   2411  HA2 GLY A 158       5.417   1.793 -77.589  0.00  0.00      A1    
ATOM   2412  C   GLY A 158       5.417   2.775 -79.301  0.00  0.00      A1    
ATOM   2413  O   GLY A 158       4.746   1.912 -79.863  0.00  0.00      A1    
ATOM   2414  N   VAL A 159       6.243   3.574 -80.037  0.00  0.00      A1    
ATOM   2415  HN  VAL A 159       6.814   4.193 -79.505  0.00  0.00      A1    
ATOM   2416  CA  VAL A 159       6.417   3.536 -81.508  0.00  0.00      A1    
ATOM   2417  HA  VAL A 159       5.824   2.766 -81.978  0.00  0.00      A1    
ATOM   2418  CB  VAL A 159       5.770   4.828 -82.051  0.00  0.00      A1    
ATOM   2419  HB  VAL A 159       6.121   5.661 -81.406  0.00  0.00      A1    
ATOM   2420  CG1 VAL A 159       6.211   5.103 -83.519  0.00  0.00      A1    
ATOM   2421 HG11 VAL A 159       5.886   4.302 -84.217  0.00  0.00      A1    
ATOM   2422 HG12 VAL A 159       5.741   5.990 -83.997  0.00  0.00      A1    
ATOM   2423 HG13 VAL A 159       7.289   5.287 -83.715  0.00  0.00      A1    
ATOM   2424  CG2 VAL A 159       4.273   4.776 -81.998  0.00  0.00      A1    
ATOM   2425 HG21 VAL A 159       3.846   5.731 -82.373  0.00  0.00      A1    
ATOM   2426 HG22 VAL A 159       3.877   3.949 -82.627  0.00  0.00      A1    
ATOM   2427 HG23 VAL A 159       3.894   4.696 -80.957  0.00  0.00      A1    
ATOM   2428  C   VAL A 159       7.891   3.458 -82.017  0.00  0.00      A1    
ATOM   2429  O   VAL A 159       8.754   4.261 -81.650  0.00  0.00      A1    
ATOM   2430  N   THR A 160       8.216   2.525 -82.895  0.00  0.00      A1    
ATOM   2431  HN  THR A 160       7.528   1.819 -83.041  0.00  0.00      A1    
ATOM   2432  CA  THR A 160       9.431   2.588 -83.696  0.00  0.00      A1    
ATOM   2433  HA  THR A 160      10.063   3.419 -83.419  0.00  0.00      A1    
ATOM   2434  CB  THR A 160      10.242   1.334 -83.611  0.00  0.00      A1    
ATOM   2435  HB  THR A 160       9.646   0.414 -83.790  0.00  0.00      A1    
ATOM   2436  OG1 THR A 160      10.837   1.161 -82.314  0.00  0.00      A1    
ATOM   2437  HG1 THR A 160      10.634   0.253 -82.078  0.00  0.00      A1    
ATOM   2438  CG2 THR A 160      11.471   1.269 -84.507  0.00  0.00      A1    
ATOM   2439 HG21 THR A 160      12.184   2.107 -84.353  0.00  0.00      A1    
ATOM   2440 HG22 THR A 160      12.081   0.367 -84.288  0.00  0.00      A1    
ATOM   2441 HG23 THR A 160      11.144   1.200 -85.567  0.00  0.00      A1    
ATOM   2442  C   THR A 160       9.109   2.785 -85.139  0.00  0.00      A1    
ATOM   2443  O   THR A 160       8.248   2.171 -85.746  0.00  0.00      A1    
ATOM   2444  N   HSD A 161       9.755   3.796 -85.791  0.00  0.00      A1    
ATOM   2445  HN  HSD A 161      10.414   4.429 -85.391  0.00  0.00      A1    
ATOM   2446  CA  HSD A 161       9.446   4.019 -87.216  0.00  0.00      A1    
ATOM   2447  HA  HSD A 161       9.427   3.049 -87.690  0.00  0.00      A1    
ATOM   2448  CB  HSD A 161       8.090   4.859 -87.351  0.00  0.00      A1    
ATOM   2449  HB1 HSD A 161       7.974   4.837 -88.456  0.00  0.00      A1    
ATOM   2450  HB2 HSD A 161       7.301   4.219 -86.901  0.00  0.00      A1    
ATOM   2451  ND1 HSD A 161       9.004   7.144 -86.760  0.00  0.00      A1    
ATOM   2452  HD1 HSD A 161       9.912   6.919 -87.114  0.00  0.00      A1    
ATOM   2453  CG  HSD A 161       7.947   6.275 -86.918  0.00  0.00      A1    
ATOM   2454  CE1 HSD A 161       8.595   8.263 -86.096  0.00  0.00      A1    
ATOM   2455  HE1 HSD A 161       9.256   9.053 -85.740  0.00  0.00      A1    
ATOM   2456  NE2 HSD A 161       7.282   8.161 -85.878  0.00  0.00      A1    
ATOM   2457  CD2 HSD A 161       6.900   6.913 -86.299  0.00  0.00      A1    
ATOM   2458  HD2 HSD A 161       5.858   6.623 -86.232  0.00  0.00      A1    
ATOM   2459  C   HSD A 161      10.557   4.816 -87.999  0.00  0.00      A1    
ATOM   2460  O   HSD A 161      11.379   5.595 -87.513  0.00  0.00      A1    
ATOM   2461  N   ASN A 162      10.561   4.497 -89.282  0.00  0.00      A1    
ATOM   2462  HN  ASN A 162       9.807   3.946 -89.631  0.00  0.00      A1    
ATOM   2463  CA  ASN A 162      11.392   5.139 -90.355  0.00  0.00      A1    
ATOM   2464  HA  ASN A 162      12.271   5.522 -89.858  0.00  0.00      A1    
ATOM   2465  CB  ASN A 162      11.890   4.187 -91.490  0.00  0.00      A1    
ATOM   2466  HB1 ASN A 162      11.092   3.658 -92.052  0.00  0.00      A1    
ATOM   2467  HB2 ASN A 162      12.409   4.823 -92.239  0.00  0.00      A1    
ATOM   2468  CG  ASN A 162      12.694   3.060 -90.949  0.00  0.00      A1    
ATOM   2469  OD1 ASN A 162      12.251   2.014 -90.435  0.00  0.00      A1    
ATOM   2470  ND2 ASN A 162      14.094   3.208 -91.050  0.00  0.00      A1    
ATOM   2471 HD21 ASN A 162      14.633   2.427 -90.736  0.00  0.00      A1    
ATOM   2472 HD22 ASN A 162      14.438   4.013 -91.534  0.00  0.00      A1    
ATOM   2473  C   ASN A 162      10.662   6.195 -91.076  0.00  0.00      A1    
ATOM   2474  O   ASN A 162       9.584   5.877 -91.590  0.00  0.00      A1    
ATOM   2475  N   VAL A 163      11.272   7.480 -91.198  0.00  0.00      A1    
ATOM   2476  HN  VAL A 163      12.039   7.703 -90.602  0.00  0.00      A1    
ATOM   2477  CA  VAL A 163      10.716   8.589 -91.876  0.00  0.00      A1    
ATOM   2478  HA  VAL A 163       9.832   8.195 -92.353  0.00  0.00      A1    
ATOM   2479  CB  VAL A 163      10.324   9.775 -91.042  0.00  0.00      A1    
ATOM   2480  HB  VAL A 163      11.229  10.208 -90.566  0.00  0.00      A1    
ATOM   2481  CG1 VAL A 163       9.583  10.934 -91.818  0.00  0.00      A1    
ATOM   2482 HG11 VAL A 163       8.813  10.498 -92.491  0.00  0.00      A1    
ATOM   2483 HG12 VAL A 163       9.161  11.572 -91.013  0.00  0.00      A1    
ATOM   2484 HG13 VAL A 163      10.407  11.395 -92.403  0.00  0.00      A1    
ATOM   2485  CG2 VAL A 163       9.352   9.300 -89.937  0.00  0.00      A1    
ATOM   2486 HG21 VAL A 163       9.944   8.887 -89.092  0.00  0.00      A1    
ATOM   2487 HG22 VAL A 163       8.689  10.144 -89.649  0.00  0.00      A1    
ATOM   2488 HG23 VAL A 163       8.686   8.483 -90.285  0.00  0.00      A1    
ATOM   2489  C   VAL A 163      11.693   9.043 -92.917  0.00  0.00      A1    
ATOM   2490  O   VAL A 163      12.745   9.517 -92.502  0.00  0.00      A1    
ATOM   2491  N   PRO A 164      11.445   9.023 -94.220  0.00  0.00      A1    
ATOM   2492  CD  PRO A 164      10.512   8.033 -94.887  0.00  0.00      A1    
ATOM   2493  HD1 PRO A 164      10.951   7.016 -94.808  0.00  0.00      A1    
ATOM   2494  HD2 PRO A 164       9.508   8.125 -94.420  0.00  0.00      A1    
ATOM   2495  CA  PRO A 164      12.330   9.597 -95.234  0.00  0.00      A1    
ATOM   2496  HA  PRO A 164      13.391   9.449 -95.098  0.00  0.00      A1    
ATOM   2497  CB  PRO A 164      11.987   8.942 -96.545  0.00  0.00      A1    
ATOM   2498  HB1 PRO A 164      12.657   8.075 -96.730  0.00  0.00      A1    
ATOM   2499  HB2 PRO A 164      12.065   9.566 -97.460  0.00  0.00      A1    
ATOM   2500  CG  PRO A 164      10.518   8.454 -96.359  0.00  0.00      A1    
ATOM   2501  HG1 PRO A 164      10.263   7.563 -96.972  0.00  0.00      A1    
ATOM   2502  HG2 PRO A 164       9.796   9.260 -96.612  0.00  0.00      A1    
ATOM   2503  C   PRO A 164      12.121  11.127 -95.326  0.00  0.00      A1    
ATOM   2504  O   PRO A 164      10.966  11.558 -95.399  0.00  0.00      A1    
ATOM   2505  N   ILE A 165      13.204  11.958 -95.465  0.00  0.00      A1    
ATOM   2506  HN  ILE A 165      14.067  11.501 -95.264  0.00  0.00      A1    
ATOM   2507  CA  ILE A 165      13.131  13.395 -95.568  0.00  0.00      A1    
ATOM   2508  HA  ILE A 165      12.124  13.672 -95.844  0.00  0.00      A1    
ATOM   2509  CB  ILE A 165      13.632  14.060 -94.359  0.00  0.00      A1    
ATOM   2510  HB  ILE A 165      14.716  13.818 -94.329  0.00  0.00      A1    
ATOM   2511  CG2 ILE A 165      13.438  15.651 -94.555  0.00  0.00      A1    
ATOM   2512 HG21 ILE A 165      12.360  15.896 -94.660  0.00  0.00      A1    
ATOM   2513 HG22 ILE A 165      13.872  16.087 -93.630  0.00  0.00      A1    
ATOM   2514 HG23 ILE A 165      13.907  16.105 -95.454  0.00  0.00      A1    
ATOM   2515  CG1 ILE A 165      12.888  13.706 -93.062  0.00  0.00      A1    
ATOM   2516 HG11 ILE A 165      12.833  14.682 -92.533  0.00  0.00      A1    
ATOM   2517 HG12 ILE A 165      11.845  13.468 -93.362  0.00  0.00      A1    
ATOM   2518  CD  ILE A 165      13.651  12.819 -92.143  0.00  0.00      A1    
ATOM   2519  HD1 ILE A 165      13.198  12.885 -91.130  0.00  0.00      A1    
ATOM   2520  HD2 ILE A 165      13.663  11.764 -92.489  0.00  0.00      A1    
ATOM   2521  HD3 ILE A 165      14.685  13.222 -92.081  0.00  0.00      A1    
ATOM   2522  C   ILE A 165      14.026  13.754 -96.791  0.00  0.00      A1    
ATOM   2523  O   ILE A 165      15.207  13.455 -96.792  0.00  0.00      A1    
ATOM   2524  N   TYR A 166      13.568  14.316 -97.919  0.00  0.00      A1    
ATOM   2525  HN  TYR A 166      12.597  14.498 -98.051  0.00  0.00      A1    
ATOM   2526  CA  TYR A 166      14.418  14.755 -98.984  0.00  0.00      A1    
ATOM   2527  HA  TYR A 166      15.446  14.549 -98.728  0.00  0.00      A1    
ATOM   2528  CB  TYR A 166      14.093  13.882-100.317  0.00  0.00      A1    
ATOM   2529  HB1 TYR A 166      14.108  12.800-100.066  0.00  0.00      A1    
ATOM   2530  HB2 TYR A 166      13.042  14.045-100.637  0.00  0.00      A1    
ATOM   2531  CG  TYR A 166      14.984  14.134-101.537  0.00  0.00      A1    
ATOM   2532  CD1 TYR A 166      16.268  13.677-101.569  0.00  0.00      A1    
ATOM   2533  HD1 TYR A 166      16.544  13.227-100.627  0.00  0.00      A1    
ATOM   2534  CE1 TYR A 166      17.097  13.783-102.734  0.00  0.00      A1    
ATOM   2535  HE1 TYR A 166      18.149  13.541-102.691  0.00  0.00      A1    
ATOM   2536  CZ  TYR A 166      16.627  14.530-103.831  0.00  0.00      A1    
ATOM   2537  OH  TYR A 166      17.362  14.724-104.994  0.00  0.00      A1    
ATOM   2538  HH  TYR A 166      18.246  14.370-104.875  0.00  0.00      A1    
ATOM   2539  CD2 TYR A 166      14.491  14.783-102.693  0.00  0.00      A1    
ATOM   2540  HD2 TYR A 166      13.463  15.102-102.616  0.00  0.00      A1    
ATOM   2541  CE2 TYR A 166      15.308  15.113-103.784  0.00  0.00      A1    
ATOM   2542  HE2 TYR A 166      14.857  15.590-104.641  0.00  0.00      A1    
ATOM   2543  C   TYR A 166      14.334  16.158 -99.318  0.00  0.00      A1    
ATOM   2544  O   TYR A 166      15.360  16.740 -99.596  0.00  0.00      A1    
ATOM   2545  N   GLU A 167      13.140  16.690 -99.295  0.00  0.00      A1    
ATOM   2546  HN  GLU A 167      12.388  16.035 -99.287  0.00  0.00      A1    
ATOM   2547  CA  GLU A 167      12.832  18.054 -99.725  0.00  0.00      A1    
ATOM   2548  HA  GLU A 167      13.600  18.584-100.269  0.00  0.00      A1    
ATOM   2549  CB  GLU A 167      11.515  18.017-100.446  0.00  0.00      A1    
ATOM   2550  HB1 GLU A 167      10.779  17.554 -99.754  0.00  0.00      A1    
ATOM   2551  HB2 GLU A 167      11.172  19.065-100.576  0.00  0.00      A1    
ATOM   2552  CG  GLU A 167      11.402  17.339-101.841  0.00  0.00      A1    
ATOM   2553  HG1 GLU A 167      12.036  17.840-102.602  0.00  0.00      A1    
ATOM   2554  HG2 GLU A 167      11.781  16.307-101.678  0.00  0.00      A1    
ATOM   2555  CD  GLU A 167      10.004  17.226-102.358  0.00  0.00      A1    
ATOM   2556  OE1 GLU A 167       9.607  16.139-102.840  0.00  0.00      A1    
ATOM   2557  OE2 GLU A 167       9.255  18.231-102.340  0.00  0.00      A1    
ATOM   2558  C   GLU A 167      12.787  18.992 -98.474  0.00  0.00      A1    
ATOM   2559  O   GLU A 167      12.423  20.165 -98.627  0.00  0.00      A1    
ATOM   2560  N   GLY A 168      13.130  18.500 -97.260  0.00  0.00      A1    
ATOM   2561  HN  GLY A 168      13.482  17.571 -97.178  0.00  0.00      A1    
ATOM   2562  CA  GLY A 168      12.937  19.242 -96.028  0.00  0.00      A1    
ATOM   2563  HA1 GLY A 168      12.721  20.277 -96.246  0.00  0.00      A1    
ATOM   2564  HA2 GLY A 168      13.836  19.103 -95.446  0.00  0.00      A1    
ATOM   2565  C   GLY A 168      11.882  18.816 -95.166  0.00  0.00      A1    
ATOM   2566  O   GLY A 168      11.858  19.214 -93.984  0.00  0.00      A1    
ATOM   2567  N   TYR A 169      10.892  18.125 -95.737  0.00  0.00      A1    
ATOM   2568  HN  TYR A 169      11.116  17.841 -96.666  0.00  0.00      A1    
ATOM   2569  CA  TYR A 169       9.684  17.760 -95.116  0.00  0.00      A1    
ATOM   2570  HA  TYR A 169       9.678  17.927 -94.049  0.00  0.00      A1    
ATOM   2571  CB  TYR A 169       8.519  18.653 -95.506  0.00  0.00      A1    
ATOM   2572  HB1 TYR A 169       7.693  18.481 -94.782  0.00  0.00      A1    
ATOM   2573  HB2 TYR A 169       8.929  19.671 -95.336  0.00  0.00      A1    
ATOM   2574  CG  TYR A 169       7.882  18.463 -96.863  0.00  0.00      A1    
ATOM   2575  CD1 TYR A 169       6.935  17.467 -97.129  0.00  0.00      A1    
ATOM   2576  HD1 TYR A 169       6.643  16.855 -96.289  0.00  0.00      A1    
ATOM   2577  CE1 TYR A 169       6.603  17.268 -98.480  0.00  0.00      A1    
ATOM   2578  HE1 TYR A 169       5.811  16.575 -98.723  0.00  0.00      A1    
ATOM   2579  CZ  TYR A 169       7.222  17.986 -99.541  0.00  0.00      A1    
ATOM   2580  OH  TYR A 169       6.933  17.605-100.894  0.00  0.00      A1    
ATOM   2581  HH  TYR A 169       7.533  17.967-101.550  0.00  0.00      A1    
ATOM   2582  CD2 TYR A 169       8.358  19.311 -97.881  0.00  0.00      A1    
ATOM   2583  HD2 TYR A 169       8.897  20.210 -97.621  0.00  0.00      A1    
ATOM   2584  CE2 TYR A 169       8.209  18.999 -99.208  0.00  0.00      A1    
ATOM   2585  HE2 TYR A 169       8.574  19.591-100.034  0.00  0.00      A1    
ATOM   2586  C   TYR A 169       9.445  16.350 -95.439  0.00  0.00      A1    
ATOM   2587  O   TYR A 169       9.692  15.893 -96.552  0.00  0.00      A1    
ATOM   2588  N   ALA A 170       8.874  15.562 -94.537  0.00  0.00      A1    
ATOM   2589  HN  ALA A 170       8.576  15.951 -93.669  0.00  0.00      A1    
ATOM   2590  CA  ALA A 170       8.663  14.148 -94.739  0.00  0.00      A1    
ATOM   2591  HA  ALA A 170       9.589  13.594 -94.784  0.00  0.00      A1    
ATOM   2592  CB  ALA A 170       7.934  13.473 -93.570  0.00  0.00      A1    
ATOM   2593  HB1 ALA A 170       8.351  13.717 -92.569  0.00  0.00      A1    
ATOM   2594  HB2 ALA A 170       6.901  13.882 -93.586  0.00  0.00      A1    
ATOM   2595  HB3 ALA A 170       7.764  12.375 -93.571  0.00  0.00      A1    
ATOM   2596  C   ALA A 170       7.850  13.678 -95.973  0.00  0.00      A1    
ATOM   2597  O   ALA A 170       6.749  14.177 -96.239  0.00  0.00      A1    
ATOM   2598  N   LEU A 171       8.433  12.662 -96.702  0.00  0.00      A1    
ATOM   2599  HN  LEU A 171       9.338  12.321 -96.457  0.00  0.00      A1    
ATOM   2600  CA  LEU A 171       8.012  12.211 -98.097  0.00  0.00      A1    
ATOM   2601  HA  LEU A 171       8.188  13.042 -98.764  0.00  0.00      A1    
ATOM   2602  CB  LEU A 171       9.124  11.251 -98.449  0.00  0.00      A1    
ATOM   2603  HB1 LEU A 171      10.048  11.601 -97.940  0.00  0.00      A1    
ATOM   2604  HB2 LEU A 171       8.870  10.182 -98.291  0.00  0.00      A1    
ATOM   2605  CG  LEU A 171       9.514  11.414 -99.936  0.00  0.00      A1    
ATOM   2606  HG  LEU A 171       9.051  12.363-100.280  0.00  0.00      A1    
ATOM   2607  CD1 LEU A 171      11.021  11.463-100.089  0.00  0.00      A1    
ATOM   2608 HD11 LEU A 171      11.390  12.368 -99.562  0.00  0.00      A1    
ATOM   2609 HD12 LEU A 171      11.631  10.647 -99.644  0.00  0.00      A1    
ATOM   2610 HD13 LEU A 171      11.319  11.657-101.142  0.00  0.00      A1    
ATOM   2611  CD2 LEU A 171       8.982  10.128-100.723  0.00  0.00      A1    
ATOM   2612 HD21 LEU A 171       9.250  10.390-101.769  0.00  0.00      A1    
ATOM   2613 HD22 LEU A 171       9.456   9.239-100.256  0.00  0.00      A1    
ATOM   2614 HD23 LEU A 171       7.881   9.978-100.715  0.00  0.00      A1    
ATOM   2615  C   LEU A 171       6.641  11.640 -98.120  0.00  0.00      A1    
ATOM   2616  O   LEU A 171       6.263  10.747 -97.344  0.00  0.00      A1    
ATOM   2617  N   PRO A 172       5.626  12.167 -98.957  0.00  0.00      A1    
ATOM   2618  CD  PRO A 172       5.706  13.473 -99.627  0.00  0.00      A1    
ATOM   2619  HD1 PRO A 172       6.022  14.213 -98.861  0.00  0.00      A1    
ATOM   2620  HD2 PRO A 172       6.363  13.312-100.509  0.00  0.00      A1    
ATOM   2621  CA  PRO A 172       4.382  11.541 -99.104  0.00  0.00      A1    
ATOM   2622  HA  PRO A 172       3.947  11.706 -98.129  0.00  0.00      A1    
ATOM   2623  CB  PRO A 172       3.617  12.333-100.218  0.00  0.00      A1    
ATOM   2624  HB1 PRO A 172       3.883  11.926-101.217  0.00  0.00      A1    
ATOM   2625  HB2 PRO A 172       2.530  12.284 -99.993  0.00  0.00      A1    
ATOM   2626  CG  PRO A 172       4.245  13.731-100.021  0.00  0.00      A1    
ATOM   2627  HG1 PRO A 172       4.149  14.378-100.919  0.00  0.00      A1    
ATOM   2628  HG2 PRO A 172       3.830  14.253 -99.132  0.00  0.00      A1    
ATOM   2629  C   PRO A 172       4.413  10.047 -99.460  0.00  0.00      A1    
ATOM   2630  O   PRO A 172       5.173   9.638-100.339  0.00  0.00      A1    
ATOM   2631  N   HSE A 173       3.585   9.177 -98.757  0.00  0.00      A1    
ATOM   2632  HN  HSE A 173       2.961   9.477 -98.040  0.00  0.00      A1    
ATOM   2633  CA  HSE A 173       3.421   7.694 -99.039  0.00  0.00      A1    
ATOM   2634  HA  HSE A 173       2.721   7.428 -98.260  0.00  0.00      A1    
ATOM   2635  CB  HSE A 173       2.812   7.300-100.452  0.00  0.00      A1    
ATOM   2636  HB1 HSE A 173       3.603   7.513-101.202  0.00  0.00      A1    
ATOM   2637  HB2 HSE A 173       2.510   6.232-100.510  0.00  0.00      A1    
ATOM   2638  ND1 HSE A 173       0.299   7.617-100.441  0.00  0.00      A1    
ATOM   2639  CG  HSE A 173       1.544   8.072-100.805  0.00  0.00      A1    
ATOM   2640  CE1 HSE A 173      -0.535   8.507-100.959  0.00  0.00      A1    
ATOM   2641  HE1 HSE A 173      -1.624   8.477-100.929  0.00  0.00      A1    
ATOM   2642  NE2 HSE A 173       0.110   9.521-101.584  0.00  0.00      A1    
ATOM   2643  HE2 HSE A 173      -0.207  10.399-101.942  0.00  0.00      A1    
ATOM   2644  CD2 HSE A 173       1.464   9.260-101.519  0.00  0.00      A1    
ATOM   2645  HD2 HSE A 173       2.251   9.814-102.015  0.00  0.00      A1    
ATOM   2646  C   HSE A 173       4.683   6.894 -98.811  0.00  0.00      A1    
ATOM   2647  O   HSE A 173       5.140   6.116 -99.646  0.00  0.00      A1    
ATOM   2648  N   ALA A 174       5.418   6.852 -97.645  0.00  0.00      A1    
ATOM   2649  HN  ALA A 174       5.253   7.469 -96.879  0.00  0.00      A1    
ATOM   2650  CA  ALA A 174       6.691   6.175 -97.539  0.00  0.00      A1    
ATOM   2651  HA  ALA A 174       6.676   5.236 -98.073  0.00  0.00      A1    
ATOM   2652  CB  ALA A 174       7.810   7.028 -98.105  0.00  0.00      A1    
ATOM   2653  HB1 ALA A 174       8.029   7.896 -97.447  0.00  0.00      A1    
ATOM   2654  HB2 ALA A 174       8.794   6.517 -98.171  0.00  0.00      A1    
ATOM   2655  HB3 ALA A 174       7.560   7.418 -99.115  0.00  0.00      A1    
ATOM   2656  C   ALA A 174       7.254   5.880 -96.174  0.00  0.00      A1    
ATOM   2657  O   ALA A 174       8.054   4.991 -96.009  0.00  0.00      A1    
ATOM   2658  N   ILE A 175       6.726   6.556 -95.101  0.00  0.00      A1    
ATOM   2659  HN  ILE A 175       5.945   7.173 -95.037  0.00  0.00      A1    
ATOM   2660  CA  ILE A 175       6.989   6.226 -93.697  0.00  0.00      A1    
ATOM   2661  HA  ILE A 175       8.053   6.279 -93.516  0.00  0.00      A1    
ATOM   2662  CB  ILE A 175       6.292   7.238 -92.672  0.00  0.00      A1    
ATOM   2663  HB  ILE A 175       5.205   7.280 -92.900  0.00  0.00      A1    
ATOM   2664  CG2 ILE A 175       6.411   6.653 -91.183  0.00  0.00      A1    
ATOM   2665 HG21 ILE A 175       5.847   7.402 -90.587  0.00  0.00      A1    
ATOM   2666 HG22 ILE A 175       5.773   5.746 -91.102  0.00  0.00      A1    
ATOM   2667 HG23 ILE A 175       7.445   6.456 -90.828  0.00  0.00      A1    
ATOM   2668  CG1 ILE A 175       6.875   8.650 -92.731  0.00  0.00      A1    
ATOM   2669 HG11 ILE A 175       7.755   8.693 -92.055  0.00  0.00      A1    
ATOM   2670 HG12 ILE A 175       7.190   8.884 -93.771  0.00  0.00      A1    
ATOM   2671  CD  ILE A 175       5.893   9.728 -92.318  0.00  0.00      A1    
ATOM   2672  HD1 ILE A 175       5.057   9.841 -93.041  0.00  0.00      A1    
ATOM   2673  HD2 ILE A 175       5.424   9.437 -91.354  0.00  0.00      A1    
ATOM   2674  HD3 ILE A 175       6.375  10.716 -92.153  0.00  0.00      A1    
ATOM   2675  C   ILE A 175       6.640   4.737 -93.390  0.00  0.00      A1    
ATOM   2676  O   ILE A 175       5.633   4.259 -93.845  0.00  0.00      A1    
ATOM   2677  N   MET A 176       7.390   3.957 -92.627  0.00  0.00      A1    
ATOM   2678  HN  MET A 176       8.102   4.368 -92.064  0.00  0.00      A1    
ATOM   2679  CA  MET A 176       7.124   2.581 -92.264  0.00  0.00      A1    
ATOM   2680  HA  MET A 176       6.112   2.331 -92.546  0.00  0.00      A1    
ATOM   2681  CB  MET A 176       8.025   1.555 -92.915  0.00  0.00      A1    
ATOM   2682  HB1 MET A 176       9.029   1.933 -92.625  0.00  0.00      A1    
ATOM   2683  HB2 MET A 176       7.868   0.591 -92.385  0.00  0.00      A1    
ATOM   2684  CG  MET A 176       7.757   1.404 -94.435  0.00  0.00      A1    
ATOM   2685  HG1 MET A 176       7.878   2.398 -94.916  0.00  0.00      A1    
ATOM   2686  HG2 MET A 176       8.608   0.890 -94.930  0.00  0.00      A1    
ATOM   2687  SD  MET A 176       6.276   0.560 -95.057  0.00  0.00      A1    
ATOM   2688  CE  MET A 176       6.868   0.755 -96.760  0.00  0.00      A1    
ATOM   2689  HE1 MET A 176       7.173   1.777 -97.072  0.00  0.00      A1    
ATOM   2690  HE2 MET A 176       7.795   0.169 -96.938  0.00  0.00      A1    
ATOM   2691  HE3 MET A 176       6.181   0.209 -97.442  0.00  0.00      A1    
ATOM   2692  C   MET A 176       7.305   2.457 -90.787  0.00  0.00      A1    
ATOM   2693  O   MET A 176       8.176   3.058 -90.201  0.00  0.00      A1    
ATOM   2694  N   ARG A 177       6.333   1.704 -90.176  0.00  0.00      A1    
ATOM   2695  HN  ARG A 177       5.643   1.178 -90.666  0.00  0.00      A1    
ATOM   2696  CA  ARG A 177       6.437   1.262 -88.841  0.00  0.00      A1    
ATOM   2697  HA  ARG A 177       7.053   1.991 -88.335  0.00  0.00      A1    
ATOM   2698  CB  ARG A 177       4.981   1.123 -88.245  0.00  0.00      A1    
ATOM   2699  HB1 ARG A 177       4.535   0.151 -88.545  0.00  0.00      A1    
ATOM   2700  HB2 ARG A 177       5.119   1.020 -87.148  0.00  0.00      A1    
ATOM   2701  CG  ARG A 177       4.038   2.232 -88.559  0.00  0.00      A1    
ATOM   2702  HG1 ARG A 177       4.492   3.225 -88.353  0.00  0.00      A1    
ATOM   2703  HG2 ARG A 177       3.755   2.099 -89.625  0.00  0.00      A1    
ATOM   2704  CD  ARG A 177       2.721   2.025 -87.753  0.00  0.00      A1    
ATOM   2705  HD1 ARG A 177       1.815   2.463 -88.225  0.00  0.00      A1    
ATOM   2706  HD2 ARG A 177       2.491   0.952 -87.580  0.00  0.00      A1    
ATOM   2707  NE  ARG A 177       2.830   2.592 -86.356  0.00  0.00      A1    
ATOM   2708  HE  ARG A 177       3.530   2.177 -85.775  0.00  0.00      A1    
ATOM   2709  CZ  ARG A 177       1.854   3.156 -85.556  0.00  0.00      A1    
ATOM   2710  NH1 ARG A 177       0.684   3.537 -86.062  0.00  0.00      A1    
ATOM   2711 HH11 ARG A 177       0.269   4.384 -85.729  0.00  0.00      A1    
ATOM   2712 HH12 ARG A 177       0.589   3.448 -87.053  0.00  0.00      A1    
ATOM   2713  NH2 ARG A 177       2.190   3.442 -84.317  0.00  0.00      A1    
ATOM   2714 HH21 ARG A 177       1.499   3.668 -83.631  0.00  0.00      A1    
ATOM   2715 HH22 ARG A 177       2.996   3.013 -83.908  0.00  0.00      A1    
ATOM   2716  C   ARG A 177       7.031  -0.167 -88.830  0.00  0.00      A1    
ATOM   2717  O   ARG A 177       6.642  -0.923 -89.702  0.00  0.00      A1    
ATOM   2718  N   LEU A 178       7.866  -0.436 -87.733  0.00  0.00      A1    
ATOM   2719  HN  LEU A 178       8.028   0.340 -87.128  0.00  0.00      A1    
ATOM   2720  CA  LEU A 178       8.564  -1.687 -87.249  0.00  0.00      A1    
ATOM   2721  HA  LEU A 178       8.423  -2.504 -87.940  0.00  0.00      A1    
ATOM   2722  CB  LEU A 178      10.137  -1.524 -87.050  0.00  0.00      A1    
ATOM   2723  HB1 LEU A 178      10.503  -1.124 -88.020  0.00  0.00      A1    
ATOM   2724  HB2 LEU A 178      10.404  -0.756 -86.293  0.00  0.00      A1    
ATOM   2725  CG  LEU A 178      10.914  -2.840 -86.678  0.00  0.00      A1    
ATOM   2726  HG  LEU A 178      10.477  -3.206 -85.725  0.00  0.00      A1    
ATOM   2727  CD1 LEU A 178      10.932  -3.932 -87.800  0.00  0.00      A1    
ATOM   2728 HD11 LEU A 178      10.008  -3.957 -88.416  0.00  0.00      A1    
ATOM   2729 HD12 LEU A 178      11.783  -3.634 -88.450  0.00  0.00      A1    
ATOM   2730 HD13 LEU A 178      10.977  -4.936 -87.327  0.00  0.00      A1    
ATOM   2731  CD2 LEU A 178      12.314  -2.504 -86.214  0.00  0.00      A1    
ATOM   2732 HD21 LEU A 178      12.802  -3.469 -85.960  0.00  0.00      A1    
ATOM   2733 HD22 LEU A 178      12.923  -1.928 -86.943  0.00  0.00      A1    
ATOM   2734 HD23 LEU A 178      12.258  -1.907 -85.279  0.00  0.00      A1    
ATOM   2735  C   LEU A 178       7.902  -2.111 -85.956  0.00  0.00      A1    
ATOM   2736  O   LEU A 178       7.531  -1.205 -85.230  0.00  0.00      A1    
ATOM   2737  N   ASP A 179       7.743  -3.442 -85.687  0.00  0.00      A1    
ATOM   2738  HN  ASP A 179       7.906  -4.166 -86.353  0.00  0.00      A1    
ATOM   2739  CA  ASP A 179       6.879  -3.885 -84.545  0.00  0.00      A1    
ATOM   2740  HA  ASP A 179       5.971  -3.307 -84.637  0.00  0.00      A1    
ATOM   2741  CB  ASP A 179       6.491  -5.368 -84.777  0.00  0.00      A1    
ATOM   2742  HB1 ASP A 179       7.394  -5.920 -85.116  0.00  0.00      A1    
ATOM   2743  HB2 ASP A 179       6.187  -5.865 -83.831  0.00  0.00      A1    
ATOM   2744  CG  ASP A 179       5.369  -5.500 -85.719  0.00  0.00      A1    
ATOM   2745  OD1 ASP A 179       5.519  -5.575 -86.914  0.00  0.00      A1    
ATOM   2746  OD2 ASP A 179       4.261  -5.517 -85.146  0.00  0.00      A1    
ATOM   2747  C   ASP A 179       7.494  -3.756 -83.249  0.00  0.00      A1    
ATOM   2748  O   ASP A 179       6.719  -3.648 -82.294  0.00  0.00      A1    
ATOM   2749  N   LEU A 180       8.901  -3.722 -83.133  0.00  0.00      A1    
ATOM   2750  HN  LEU A 180       9.492  -3.739 -83.935  0.00  0.00      A1    
ATOM   2751  CA  LEU A 180       9.407  -3.695 -81.728  0.00  0.00      A1    
ATOM   2752  HA  LEU A 180       8.817  -4.308 -81.063  0.00  0.00      A1    
ATOM   2753  CB  LEU A 180      10.752  -4.515 -81.726  0.00  0.00      A1    
ATOM   2754  HB1 LEU A 180      11.442  -4.045 -82.459  0.00  0.00      A1    
ATOM   2755  HB2 LEU A 180      11.194  -4.410 -80.713  0.00  0.00      A1    
ATOM   2756  CG  LEU A 180      10.711  -6.008 -82.016  0.00  0.00      A1    
ATOM   2757  HG  LEU A 180      10.256  -6.238 -83.003  0.00  0.00      A1    
ATOM   2758  CD1 LEU A 180      12.099  -6.613 -82.180  0.00  0.00      A1    
ATOM   2759 HD11 LEU A 180      12.615  -6.144 -83.045  0.00  0.00      A1    
ATOM   2760 HD12 LEU A 180      12.687  -6.367 -81.270  0.00  0.00      A1    
ATOM   2761 HD13 LEU A 180      11.989  -7.705 -82.355  0.00  0.00      A1    
ATOM   2762  CD2 LEU A 180       9.995  -6.801 -80.864  0.00  0.00      A1    
ATOM   2763 HD21 LEU A 180       9.008  -6.368 -80.593  0.00  0.00      A1    
ATOM   2764 HD22 LEU A 180       9.865  -7.847 -81.216  0.00  0.00      A1    
ATOM   2765 HD23 LEU A 180      10.572  -6.663 -79.925  0.00  0.00      A1    
ATOM   2766  C   LEU A 180       9.730  -2.321 -81.134  0.00  0.00      A1    
ATOM   2767  O   LEU A 180      10.334  -1.501 -81.829  0.00  0.00      A1    
ATOM   2768  N   ALA A 181       9.115  -2.019 -79.921  0.00  0.00      A1    
ATOM   2769  HN  ALA A 181       8.523  -2.670 -79.452  0.00  0.00      A1    
ATOM   2770  CA  ALA A 181       9.344  -0.741 -79.218  0.00  0.00      A1    
ATOM   2771  HA  ALA A 181       9.691  -0.027 -79.950  0.00  0.00      A1    
ATOM   2772  CB  ALA A 181       8.032  -0.167 -78.623  0.00  0.00      A1    
ATOM   2773  HB1 ALA A 181       7.200  -0.283 -79.351  0.00  0.00      A1    
ATOM   2774  HB2 ALA A 181       7.813  -0.699 -77.673  0.00  0.00      A1    
ATOM   2775  HB3 ALA A 181       8.155   0.896 -78.325  0.00  0.00      A1    
ATOM   2776  C   ALA A 181      10.292  -0.863 -78.048  0.00  0.00      A1    
ATOM   2777  O   ALA A 181      10.670  -1.947 -77.623  0.00  0.00      A1    
ATOM   2778  N   GLY A 182      10.499   0.207 -77.434  0.00  0.00      A1    
ATOM   2779  HN  GLY A 182      10.127   1.024 -77.869  0.00  0.00      A1    
ATOM   2780  CA  GLY A 182      11.194   0.205 -76.088  0.00  0.00      A1    
ATOM   2781  HA1 GLY A 182      11.102   1.207 -75.697  0.00  0.00      A1    
ATOM   2782  HA2 GLY A 182      12.186  -0.192 -76.243  0.00  0.00      A1    
ATOM   2783  C   GLY A 182      10.598  -0.654 -74.986  0.00  0.00      A1    
ATOM   2784  O   GLY A 182      11.268  -1.284 -74.189  0.00  0.00      A1    
ATOM   2785  N   ARG A 183       9.245  -0.725 -74.924  0.00  0.00      A1    
ATOM   2786  HN  ARG A 183       8.666  -0.351 -75.644  0.00  0.00      A1    
ATOM   2787  CA  ARG A 183       8.573  -1.569 -73.858  0.00  0.00      A1    
ATOM   2788  HA  ARG A 183       9.266  -1.576 -73.030  0.00  0.00      A1    
ATOM   2789  CB  ARG A 183       7.189  -0.975 -73.595  0.00  0.00      A1    
ATOM   2790  HB1 ARG A 183       6.562  -1.607 -72.930  0.00  0.00      A1    
ATOM   2791  HB2 ARG A 183       7.076   0.076 -73.252  0.00  0.00      A1    
ATOM   2792  CG  ARG A 183       6.314  -0.970 -74.896  0.00  0.00      A1    
ATOM   2793  HG1 ARG A 183       6.825  -0.445 -75.731  0.00  0.00      A1    
ATOM   2794  HG2 ARG A 183       6.230  -2.031 -75.214  0.00  0.00      A1    
ATOM   2795  CD  ARG A 183       4.884  -0.574 -74.755  0.00  0.00      A1    
ATOM   2796  HD1 ARG A 183       4.272  -0.611 -75.682  0.00  0.00      A1    
ATOM   2797  HD2 ARG A 183       4.513  -1.161 -73.887  0.00  0.00      A1    
ATOM   2798  NE  ARG A 183       5.045   0.842 -74.352  0.00  0.00      A1    
ATOM   2799  HE  ARG A 183       5.949   1.268 -74.366  0.00  0.00      A1    
ATOM   2800  CZ  ARG A 183       3.998   1.462 -73.755  0.00  0.00      A1    
ATOM   2801  NH1 ARG A 183       2.787   0.949 -73.655  0.00  0.00      A1    
ATOM   2802 HH11 ARG A 183       2.101   1.512 -73.194  0.00  0.00      A1    
ATOM   2803 HH12 ARG A 183       2.655   0.011 -73.975  0.00  0.00      A1    
ATOM   2804  NH2 ARG A 183       4.237   2.671 -73.290  0.00  0.00      A1    
ATOM   2805 HH21 ARG A 183       3.574   2.983 -72.609  0.00  0.00      A1    
ATOM   2806 HH22 ARG A 183       5.180   2.970 -73.146  0.00  0.00      A1    
ATOM   2807  C   ARG A 183       8.476  -3.037 -74.254  0.00  0.00      A1    
ATOM   2808  O   ARG A 183       8.536  -3.841 -73.337  0.00  0.00      A1    
ATOM   2809  N   ASP A 184       8.513  -3.343 -75.580  0.00  0.00      A1    
ATOM   2810  HN  ASP A 184       8.498  -2.728 -76.365  0.00  0.00      A1    
ATOM   2811  CA  ASP A 184       8.850  -4.721 -75.938  0.00  0.00      A1    
ATOM   2812  HA  ASP A 184       8.196  -5.340 -75.343  0.00  0.00      A1    
ATOM   2813  CB  ASP A 184       8.612  -4.836 -77.489  0.00  0.00      A1    
ATOM   2814  HB1 ASP A 184       9.395  -4.292 -78.059  0.00  0.00      A1    
ATOM   2815  HB2 ASP A 184       8.735  -5.895 -77.803  0.00  0.00      A1    
ATOM   2816  CG  ASP A 184       7.196  -4.569 -77.991  0.00  0.00      A1    
ATOM   2817  OD1 ASP A 184       6.203  -5.295 -77.702  0.00  0.00      A1    
ATOM   2818  OD2 ASP A 184       7.147  -3.579 -78.766  0.00  0.00      A1    
ATOM   2819  C   ASP A 184      10.297  -5.166 -75.581  0.00  0.00      A1    
ATOM   2820  O   ASP A 184      10.513  -6.339 -75.301  0.00  0.00      A1    
ATOM   2821  N   LEU A 185      11.296  -4.258 -75.615  0.00  0.00      A1    
ATOM   2822  HN  LEU A 185      11.003  -3.326 -75.817  0.00  0.00      A1    
ATOM   2823  CA  LEU A 185      12.677  -4.600 -75.139  0.00  0.00      A1    
ATOM   2824  HA  LEU A 185      12.854  -5.617 -75.457  0.00  0.00      A1    
ATOM   2825  CB  LEU A 185      13.742  -3.586 -75.590  0.00  0.00      A1    
ATOM   2826  HB1 LEU A 185      13.370  -2.553 -75.423  0.00  0.00      A1    
ATOM   2827  HB2 LEU A 185      14.636  -3.679 -74.938  0.00  0.00      A1    
ATOM   2828  CG  LEU A 185      14.320  -3.787 -77.076  0.00  0.00      A1    
ATOM   2829  HG  LEU A 185      14.566  -4.866 -77.162  0.00  0.00      A1    
ATOM   2830  CD1 LEU A 185      13.354  -3.240 -78.134  0.00  0.00      A1    
ATOM   2831 HD11 LEU A 185      12.443  -3.870 -78.218  0.00  0.00      A1    
ATOM   2832 HD12 LEU A 185      13.080  -2.219 -77.792  0.00  0.00      A1    
ATOM   2833 HD13 LEU A 185      13.891  -3.198 -79.105  0.00  0.00      A1    
ATOM   2834  CD2 LEU A 185      15.651  -3.148 -77.192  0.00  0.00      A1    
ATOM   2835 HD21 LEU A 185      16.160  -3.600 -78.070  0.00  0.00      A1    
ATOM   2836 HD22 LEU A 185      15.422  -2.093 -77.455  0.00  0.00      A1    
ATOM   2837 HD23 LEU A 185      16.213  -3.091 -76.235  0.00  0.00      A1    
ATOM   2838  C   LEU A 185      12.744  -4.771 -73.592  0.00  0.00      A1    
ATOM   2839  O   LEU A 185      13.327  -5.795 -73.171  0.00  0.00      A1    
ATOM   2840  N   THR A 186      11.988  -3.920 -72.835  0.00  0.00      A1    
ATOM   2841  HN  THR A 186      11.441  -3.155 -73.166  0.00  0.00      A1    
ATOM   2842  CA  THR A 186      11.687  -4.177 -71.385  0.00  0.00      A1    
ATOM   2843  HA  THR A 186      12.674  -4.223 -70.948  0.00  0.00      A1    
ATOM   2844  CB  THR A 186      10.929  -3.130 -70.641  0.00  0.00      A1    
ATOM   2845  HB  THR A 186       9.853  -3.209 -70.906  0.00  0.00      A1    
ATOM   2846  OG1 THR A 186      11.259  -1.810 -71.152  0.00  0.00      A1    
ATOM   2847  HG1 THR A 186      10.419  -1.345 -71.141  0.00  0.00      A1    
ATOM   2848  CG2 THR A 186      11.240  -3.160 -69.184  0.00  0.00      A1    
ATOM   2849 HG21 THR A 186      10.686  -2.327 -68.700  0.00  0.00      A1    
ATOM   2850 HG22 THR A 186      10.865  -4.099 -68.724  0.00  0.00      A1    
ATOM   2851 HG23 THR A 186      12.311  -2.934 -68.996  0.00  0.00      A1    
ATOM   2852  C   THR A 186      11.044  -5.529 -70.988  0.00  0.00      A1    
ATOM   2853  O   THR A 186      11.497  -6.186 -70.064  0.00  0.00      A1    
ATOM   2854  N   ASP A 187       9.994  -5.947 -71.711  0.00  0.00      A1    
ATOM   2855  HN  ASP A 187       9.490  -5.354 -72.334  0.00  0.00      A1    
ATOM   2856  CA  ASP A 187       9.309  -7.230 -71.696  0.00  0.00      A1    
ATOM   2857  HA  ASP A 187       9.168  -7.363 -70.633  0.00  0.00      A1    
ATOM   2858  CB  ASP A 187       7.990  -7.351 -72.529  0.00  0.00      A1    
ATOM   2859  HB1 ASP A 187       7.960  -6.666 -73.403  0.00  0.00      A1    
ATOM   2860  HB2 ASP A 187       7.776  -8.358 -72.947  0.00  0.00      A1    
ATOM   2861  CG  ASP A 187       6.853  -6.894 -71.747  0.00  0.00      A1    
ATOM   2862  OD1 ASP A 187       6.774  -7.155 -70.484  0.00  0.00      A1    
ATOM   2863  OD2 ASP A 187       6.026  -6.066 -72.174  0.00  0.00      A1    
ATOM   2864  C   ASP A 187      10.281  -8.326 -72.087  0.00  0.00      A1    
ATOM   2865  O   ASP A 187      10.333  -9.387 -71.401  0.00  0.00      A1    
ATOM   2866  N   TYR A 188      11.027  -8.147 -73.153  0.00  0.00      A1    
ATOM   2867  HN  TYR A 188      10.913  -7.352 -73.743  0.00  0.00      A1    
ATOM   2868  CA  TYR A 188      11.995  -9.132 -73.644  0.00  0.00      A1    
ATOM   2869  HA  TYR A 188      11.367 -10.009 -73.583  0.00  0.00      A1    
ATOM   2870  CB  TYR A 188      12.526  -8.882 -75.061  0.00  0.00      A1    
ATOM   2871  HB1 TYR A 188      11.646  -8.612 -75.684  0.00  0.00      A1    
ATOM   2872  HB2 TYR A 188      13.198  -7.998 -75.069  0.00  0.00      A1    
ATOM   2873  CG  TYR A 188      13.150 -10.086 -75.650  0.00  0.00      A1    
ATOM   2874  CD1 TYR A 188      12.428 -11.240 -76.120  0.00  0.00      A1    
ATOM   2875  HD1 TYR A 188      11.357 -11.204 -76.256  0.00  0.00      A1    
ATOM   2876  CE1 TYR A 188      13.101 -12.330 -76.618  0.00  0.00      A1    
ATOM   2877  HE1 TYR A 188      12.623 -13.172 -77.096  0.00  0.00      A1    
ATOM   2878  CZ  TYR A 188      14.537 -12.345 -76.494  0.00  0.00      A1    
ATOM   2879  OH  TYR A 188      15.141 -13.505 -76.889  0.00  0.00      A1    
ATOM   2880  HH  TYR A 188      14.488 -14.020 -77.370  0.00  0.00      A1    
ATOM   2881  CD2 TYR A 188      14.501 -10.065 -75.609  0.00  0.00      A1    
ATOM   2882  HD2 TYR A 188      15.118  -9.209 -75.380  0.00  0.00      A1    
ATOM   2883  CE2 TYR A 188      15.224 -11.273 -75.948  0.00  0.00      A1    
ATOM   2884  HE2 TYR A 188      16.299 -11.278 -75.851  0.00  0.00      A1    
ATOM   2885  C   TYR A 188      13.165  -9.363 -72.680  0.00  0.00      A1    
ATOM   2886  O   TYR A 188      13.451 -10.531 -72.472  0.00  0.00      A1    
ATOM   2887  N   LEU A 189      13.744  -8.310 -72.142  0.00  0.00      A1    
ATOM   2888  HN  LEU A 189      13.526  -7.401 -72.490  0.00  0.00      A1    
ATOM   2889  CA  LEU A 189      14.708  -8.424 -71.085  0.00  0.00      A1    
ATOM   2890  HA  LEU A 189      15.460  -9.068 -71.517  0.00  0.00      A1    
ATOM   2891  CB  LEU A 189      15.231  -7.028 -70.774  0.00  0.00      A1    
ATOM   2892  HB1 LEU A 189      15.695  -6.726 -71.737  0.00  0.00      A1    
ATOM   2893  HB2 LEU A 189      14.374  -6.330 -70.662  0.00  0.00      A1    
ATOM   2894  CG  LEU A 189      16.276  -6.967 -69.677  0.00  0.00      A1    
ATOM   2895  HG  LEU A 189      15.892  -7.404 -68.730  0.00  0.00      A1    
ATOM   2896  CD1 LEU A 189      17.486  -7.917 -70.059  0.00  0.00      A1    
ATOM   2897 HD11 LEU A 189      17.060  -8.942 -70.107  0.00  0.00      A1    
ATOM   2898 HD12 LEU A 189      17.951  -7.612 -71.020  0.00  0.00      A1    
ATOM   2899 HD13 LEU A 189      18.278  -8.015 -69.286  0.00  0.00      A1    
ATOM   2900  CD2 LEU A 189      16.772  -5.557 -69.371  0.00  0.00      A1    
ATOM   2901 HD21 LEU A 189      17.271  -4.996 -70.190  0.00  0.00      A1    
ATOM   2902 HD22 LEU A 189      15.882  -4.996 -69.014  0.00  0.00      A1    
ATOM   2903 HD23 LEU A 189      17.459  -5.610 -68.499  0.00  0.00      A1    
ATOM   2904  C   LEU A 189      14.228  -9.151 -69.841  0.00  0.00      A1    
ATOM   2905  O   LEU A 189      14.830 -10.073 -69.303  0.00  0.00      A1    
ATOM   2906  N   MET A 190      12.975  -8.865 -69.450  0.00  0.00      A1    
ATOM   2907  HN  MET A 190      12.496  -8.133 -69.928  0.00  0.00      A1    
ATOM   2908  CA  MET A 190      12.202  -9.487 -68.431  0.00  0.00      A1    
ATOM   2909  HA  MET A 190      12.780  -9.471 -67.519  0.00  0.00      A1    
ATOM   2910  CB  MET A 190      10.811  -8.779 -68.279  0.00  0.00      A1    
ATOM   2911  HB1 MET A 190      10.907  -7.673 -68.325  0.00  0.00      A1    
ATOM   2912  HB2 MET A 190      10.087  -9.120 -69.049  0.00  0.00      A1    
ATOM   2913  CG  MET A 190      10.162  -9.171 -66.914  0.00  0.00      A1    
ATOM   2914  HG1 MET A 190       9.957 -10.258 -66.814  0.00  0.00      A1    
ATOM   2915  HG2 MET A 190      10.875  -8.842 -66.128  0.00  0.00      A1    
ATOM   2916  SD  MET A 190       8.558  -8.359 -66.611  0.00  0.00      A1    
ATOM   2917  CE  MET A 190       9.168  -6.751 -66.046  0.00  0.00      A1    
ATOM   2918  HE1 MET A 190       8.370  -5.978 -66.045  0.00  0.00      A1    
ATOM   2919  HE2 MET A 190       9.509  -6.692 -64.990  0.00  0.00      A1    
ATOM   2920  HE3 MET A 190       9.957  -6.403 -66.746  0.00  0.00      A1    
ATOM   2921  C   MET A 190      11.937 -10.977 -68.719  0.00  0.00      A1    
ATOM   2922  O   MET A 190      12.052 -11.811 -67.798  0.00  0.00      A1    
ATOM   2923  N   LYS A 191      11.687 -11.316 -70.036  0.00  0.00      A1    
ATOM   2924  HN  LYS A 191      11.426 -10.513 -70.566  0.00  0.00      A1    
ATOM   2925  CA  LYS A 191      11.556 -12.713 -70.511  0.00  0.00      A1    
ATOM   2926  HA  LYS A 191      10.786 -13.290 -70.021  0.00  0.00      A1    
ATOM   2927  CB  LYS A 191      11.026 -12.696 -72.012  0.00  0.00      A1    
ATOM   2928  HB1 LYS A 191      10.411 -11.797 -72.228  0.00  0.00      A1    
ATOM   2929  HB2 LYS A 191      11.937 -12.518 -72.623  0.00  0.00      A1    
ATOM   2930  CG  LYS A 191      10.344 -13.963 -72.482  0.00  0.00      A1    
ATOM   2931  HG1 LYS A 191      11.012 -14.803 -72.194  0.00  0.00      A1    
ATOM   2932  HG2 LYS A 191       9.323 -14.158 -72.090  0.00  0.00      A1    
ATOM   2933  CD  LYS A 191      10.280 -13.941 -73.978  0.00  0.00      A1    
ATOM   2934  HD1 LYS A 191       9.785 -13.042 -74.405  0.00  0.00      A1    
ATOM   2935  HD2 LYS A 191      11.301 -13.937 -74.417  0.00  0.00      A1    
ATOM   2936  CE  LYS A 191       9.494 -15.117 -74.500  0.00  0.00      A1    
ATOM   2937  HE1 LYS A 191      10.074 -16.058 -74.391  0.00  0.00      A1    
ATOM   2938  HE2 LYS A 191       8.594 -15.356 -73.894  0.00  0.00      A1    
ATOM   2939  NZ  LYS A 191       9.105 -14.882 -75.888  0.00  0.00      A1    
ATOM   2940  HZ1 LYS A 191       9.887 -15.037 -76.556  0.00  0.00      A1    
ATOM   2941  HZ2 LYS A 191       8.273 -15.459 -76.127  0.00  0.00      A1    
ATOM   2942  HZ3 LYS A 191       8.878 -13.872 -75.986  0.00  0.00      A1    
ATOM   2943  C   LYS A 191      12.824 -13.537 -70.337  0.00  0.00      A1    
ATOM   2944  O   LYS A 191      12.765 -14.690 -69.856  0.00  0.00      A1    
ATOM   2945  N   ILE A 192      13.922 -13.018 -70.790  0.00  0.00      A1    
ATOM   2946  HN  ILE A 192      14.018 -12.114 -71.200  0.00  0.00      A1    
ATOM   2947  CA  ILE A 192      15.179 -13.714 -70.684  0.00  0.00      A1    
ATOM   2948  HA  ILE A 192      15.072 -14.769 -70.892  0.00  0.00      A1    
ATOM   2949  CB  ILE A 192      16.156 -13.294 -71.762  0.00  0.00      A1    
ATOM   2950  HB  ILE A 192      17.124 -13.838 -71.769  0.00  0.00      A1    
ATOM   2951  CG2 ILE A 192      15.387 -13.623 -73.061  0.00  0.00      A1    
ATOM   2952 HG21 ILE A 192      16.055 -13.721 -73.944  0.00  0.00      A1    
ATOM   2953 HG22 ILE A 192      14.943 -14.618 -72.846  0.00  0.00      A1    
ATOM   2954 HG23 ILE A 192      14.454 -13.063 -73.284  0.00  0.00      A1    
ATOM   2955  CG1 ILE A 192      16.623 -11.856 -71.501  0.00  0.00      A1    
ATOM   2956 HG11 ILE A 192      15.733 -11.271 -71.183  0.00  0.00      A1    
ATOM   2957 HG12 ILE A 192      17.404 -11.940 -70.716  0.00  0.00      A1    
ATOM   2958  CD  ILE A 192      17.224 -11.201 -72.742  0.00  0.00      A1    
ATOM   2959  HD1 ILE A 192      17.736 -10.234 -72.553  0.00  0.00      A1    
ATOM   2960  HD2 ILE A 192      17.959 -11.840 -73.276  0.00  0.00      A1    
ATOM   2961  HD3 ILE A 192      16.419 -11.065 -73.495  0.00  0.00      A1    
ATOM   2962  C   ILE A 192      15.694 -13.693 -69.285  0.00  0.00      A1    
ATOM   2963  O   ILE A 192      16.585 -14.532 -68.958  0.00  0.00      A1    
ATOM   2964  N   LEU A 193      15.361 -12.662 -68.423  0.00  0.00      A1    
ATOM   2965  HN  LEU A 193      14.744 -11.955 -68.760  0.00  0.00      A1    
ATOM   2966  CA  LEU A 193      15.846 -12.663 -67.107  0.00  0.00      A1    
ATOM   2967  HA  LEU A 193      16.826 -13.104 -67.000  0.00  0.00      A1    
ATOM   2968  CB  LEU A 193      15.657 -11.332 -66.350  0.00  0.00      A1    
ATOM   2969  HB1 LEU A 193      14.749 -10.804 -66.712  0.00  0.00      A1    
ATOM   2970  HB2 LEU A 193      15.677 -11.477 -65.249  0.00  0.00      A1    
ATOM   2971  CG  LEU A 193      16.863 -10.377 -66.712  0.00  0.00      A1    
ATOM   2972  HG  LEU A 193      16.965 -10.297 -67.815  0.00  0.00      A1    
ATOM   2973  CD1 LEU A 193      16.617  -8.991 -66.190  0.00  0.00      A1    
ATOM   2974 HD11 LEU A 193      17.288  -8.177 -66.539  0.00  0.00      A1    
ATOM   2975 HD12 LEU A 193      15.617  -8.699 -66.579  0.00  0.00      A1    
ATOM   2976 HD13 LEU A 193      16.676  -9.003 -65.081  0.00  0.00      A1    
ATOM   2977  CD2 LEU A 193      18.139 -10.974 -66.104  0.00  0.00      A1    
ATOM   2978 HD21 LEU A 193      18.040 -11.381 -65.075  0.00  0.00      A1    
ATOM   2979 HD22 LEU A 193      18.455 -11.883 -66.660  0.00  0.00      A1    
ATOM   2980 HD23 LEU A 193      18.961 -10.240 -66.251  0.00  0.00      A1    
ATOM   2981  C   LEU A 193      15.011 -13.694 -66.317  0.00  0.00      A1    
ATOM   2982  O   LEU A 193      15.644 -14.467 -65.522  0.00  0.00      A1    
ATOM   2983  N   THR A 194      13.682 -13.811 -66.562  0.00  0.00      A1    
ATOM   2984  HN  THR A 194      13.257 -13.008 -66.970  0.00  0.00      A1    
ATOM   2985  CA  THR A 194      12.892 -14.919 -66.168  0.00  0.00      A1    
ATOM   2986  HA  THR A 194      12.846 -14.904 -65.089  0.00  0.00      A1    
ATOM   2987  CB  THR A 194      11.387 -14.711 -66.501  0.00  0.00      A1    
ATOM   2988  HB  THR A 194      11.224 -14.830 -67.593  0.00  0.00      A1    
ATOM   2989  OG1 THR A 194      10.832 -13.491 -66.028  0.00  0.00      A1    
ATOM   2990  HG1 THR A 194      11.378 -12.769 -66.347  0.00  0.00      A1    
ATOM   2991  CG2 THR A 194      10.523 -15.820 -65.938  0.00  0.00      A1    
ATOM   2992 HG21 THR A 194       9.452 -15.644 -66.176  0.00  0.00      A1    
ATOM   2993 HG22 THR A 194      10.875 -16.865 -66.072  0.00  0.00      A1    
ATOM   2994 HG23 THR A 194      10.512 -15.744 -64.830  0.00  0.00      A1    
ATOM   2995  C   THR A 194      13.341 -16.255 -66.485  0.00  0.00      A1    
ATOM   2996  O   THR A 194      13.438 -17.058 -65.571  0.00  0.00      A1    
ATOM   2997  N   GLU A 195      13.661 -16.558 -67.719  0.00  0.00      A1    
ATOM   2998  HN  GLU A 195      13.603 -15.782 -68.342  0.00  0.00      A1    
ATOM   2999  CA  GLU A 195      14.265 -17.747 -68.276  0.00  0.00      A1    
ATOM   3000  HA  GLU A 195      13.524 -18.522 -68.152  0.00  0.00      A1    
ATOM   3001  CB  GLU A 195      14.733 -17.389 -69.725  0.00  0.00      A1    
ATOM   3002  HB1 GLU A 195      13.851 -16.926 -70.216  0.00  0.00      A1    
ATOM   3003  HB2 GLU A 195      15.554 -16.641 -69.752  0.00  0.00      A1    
ATOM   3004  CG  GLU A 195      15.148 -18.663 -70.657  0.00  0.00      A1    
ATOM   3005  HG1 GLU A 195      16.071 -19.210 -70.368  0.00  0.00      A1    
ATOM   3006  HG2 GLU A 195      14.332 -19.408 -70.539  0.00  0.00      A1    
ATOM   3007  CD  GLU A 195      15.502 -18.220 -72.076  0.00  0.00      A1    
ATOM   3008  OE1 GLU A 195      14.782 -17.409 -72.721  0.00  0.00      A1    
ATOM   3009  OE2 GLU A 195      16.661 -18.583 -72.591  0.00  0.00      A1    
ATOM   3010  C   GLU A 195      15.554 -18.213 -67.495  0.00  0.00      A1    
ATOM   3011  O   GLU A 195      15.815 -19.358 -67.317  0.00  0.00      A1    
ATOM   3012  N   ARG A 196      16.360 -17.226 -67.100  0.00  0.00      A1    
ATOM   3013  HN  ARG A 196      15.976 -16.333 -67.322  0.00  0.00      A1    
ATOM   3014  CA  ARG A 196      17.541 -17.393 -66.213  0.00  0.00      A1    
ATOM   3015  HA  ARG A 196      18.178 -18.107 -66.714  0.00  0.00      A1    
ATOM   3016  CB  ARG A 196      18.498 -16.115 -66.272  0.00  0.00      A1    
ATOM   3017  HB1 ARG A 196      18.458 -15.659 -67.284  0.00  0.00      A1    
ATOM   3018  HB2 ARG A 196      18.055 -15.385 -65.562  0.00  0.00      A1    
ATOM   3019  CG  ARG A 196      19.888 -16.470 -65.775  0.00  0.00      A1    
ATOM   3020  HG1 ARG A 196      19.871 -16.937 -64.768  0.00  0.00      A1    
ATOM   3021  HG2 ARG A 196      20.453 -17.262 -66.312  0.00  0.00      A1    
ATOM   3022  CD  ARG A 196      20.768 -15.095 -65.794  0.00  0.00      A1    
ATOM   3023  HD1 ARG A 196      21.010 -14.734 -66.816  0.00  0.00      A1    
ATOM   3024  HD2 ARG A 196      20.347 -14.241 -65.221  0.00  0.00      A1    
ATOM   3025  NE  ARG A 196      22.058 -15.596 -65.143  0.00  0.00      A1    
ATOM   3026  HE  ARG A 196      22.148 -15.990 -64.228  0.00  0.00      A1    
ATOM   3027  CZ  ARG A 196      23.304 -15.381 -65.638  0.00  0.00      A1    
ATOM   3028  NH1 ARG A 196      23.534 -14.741 -66.804  0.00  0.00      A1    
ATOM   3029 HH11 ARG A 196      24.500 -14.662 -67.052  0.00  0.00      A1    
ATOM   3030 HH12 ARG A 196      22.847 -14.213 -67.302  0.00  0.00      A1    
ATOM   3031  NH2 ARG A 196      24.253 -15.819 -64.855  0.00  0.00      A1    
ATOM   3032 HH21 ARG A 196      25.147 -15.759 -65.299  0.00  0.00      A1    
ATOM   3033 HH22 ARG A 196      24.035 -16.651 -64.345  0.00  0.00      A1    
ATOM   3034  C   ARG A 196      17.332 -17.943 -64.792  0.00  0.00      A1    
ATOM   3035  O   ARG A 196      18.003 -18.854 -64.304  0.00  0.00      A1    
ATOM   3036  N   GLY A 197      16.427 -17.297 -64.110  0.00  0.00      A1    
ATOM   3037  HN  GLY A 197      16.228 -16.413 -64.524  0.00  0.00      A1    
ATOM   3038  CA  GLY A 197      15.698 -17.876 -63.023  0.00  0.00      A1    
ATOM   3039  HA1 GLY A 197      16.341 -18.466 -62.388  0.00  0.00      A1    
ATOM   3040  HA2 GLY A 197      14.855 -18.469 -63.347  0.00  0.00      A1    
ATOM   3041  C   GLY A 197      15.124 -16.801 -62.156  0.00  0.00      A1    
ATOM   3042  O   GLY A 197      14.873 -16.965 -60.961  0.00  0.00      A1    
ATOM   3043  N   TYR A 198      14.854 -15.599 -62.743  0.00  0.00      A1    
ATOM   3044  HN  TYR A 198      14.934 -15.299 -63.691  0.00  0.00      A1    
ATOM   3045  CA  TYR A 198      14.456 -14.405 -61.944  0.00  0.00      A1    
ATOM   3046  HA  TYR A 198      14.188 -14.710 -60.943  0.00  0.00      A1    
ATOM   3047  CB  TYR A 198      15.575 -13.319 -62.089  0.00  0.00      A1    
ATOM   3048  HB1 TYR A 198      15.581 -12.952 -63.138  0.00  0.00      A1    
ATOM   3049  HB2 TYR A 198      15.282 -12.511 -61.386  0.00  0.00      A1    
ATOM   3050  CG  TYR A 198      16.956 -13.820 -61.716  0.00  0.00      A1    
ATOM   3051  CD1 TYR A 198      17.193 -14.189 -60.397  0.00  0.00      A1    
ATOM   3052  HD1 TYR A 198      16.440 -14.111 -59.626  0.00  0.00      A1    
ATOM   3053  CE1 TYR A 198      18.506 -14.664 -60.079  0.00  0.00      A1    
ATOM   3054  HE1 TYR A 198      18.710 -15.035 -59.085  0.00  0.00      A1    
ATOM   3055  CZ  TYR A 198      19.513 -14.644 -61.035  0.00  0.00      A1    
ATOM   3056  OH  TYR A 198      20.818 -15.197 -60.756  0.00  0.00      A1    
ATOM   3057  HH  TYR A 198      20.794 -15.450 -59.830  0.00  0.00      A1    
ATOM   3058  CD2 TYR A 198      17.994 -13.875 -62.721  0.00  0.00      A1    
ATOM   3059  HD2 TYR A 198      17.833 -13.451 -63.702  0.00  0.00      A1    
ATOM   3060  CE2 TYR A 198      19.298 -14.236 -62.309  0.00  0.00      A1    
ATOM   3061  HE2 TYR A 198      20.049 -14.246 -63.085  0.00  0.00      A1    
ATOM   3062  C   TYR A 198      13.129 -13.844 -62.507  0.00  0.00      A1    
ATOM   3063  O   TYR A 198      13.085 -13.233 -63.608  0.00  0.00      A1    
ATOM   3064  N   SER A 199      12.046 -14.022 -61.746  0.00  0.00      A1    
ATOM   3065  HN  SER A 199      12.224 -14.411 -60.845  0.00  0.00      A1    
ATOM   3066  CA  SER A 199      10.624 -13.687 -62.190  0.00  0.00      A1    
ATOM   3067  HA  SER A 199      10.435 -13.749 -63.252  0.00  0.00      A1    
ATOM   3068  CB  SER A 199       9.422 -14.629 -61.669  0.00  0.00      A1    
ATOM   3069  HB1 SER A 199       9.608 -15.642 -62.086  0.00  0.00      A1    
ATOM   3070  HB2 SER A 199       9.588 -14.739 -60.576  0.00  0.00      A1    
ATOM   3071  OG  SER A 199       8.054 -14.216 -61.980  0.00  0.00      A1    
ATOM   3072  HG1 SER A 199       7.880 -13.600 -61.265  0.00  0.00      A1    
ATOM   3073  C   SER A 199      10.238 -12.323 -61.642  0.00  0.00      A1    
ATOM   3074  O   SER A 199      10.385 -11.956 -60.433  0.00  0.00      A1    
ATOM   3075  N   PHE A 200       9.747 -11.397 -62.514  0.00  0.00      A1    
ATOM   3076  HN  PHE A 200       9.480 -11.679 -63.432  0.00  0.00      A1    
ATOM   3077  CA  PHE A 200       9.364 -10.045 -62.129  0.00  0.00      A1    
ATOM   3078  HA  PHE A 200       9.427  -9.885 -61.063  0.00  0.00      A1    
ATOM   3079  CB  PHE A 200      10.378  -9.096 -62.764  0.00  0.00      A1    
ATOM   3080  HB1 PHE A 200      10.397  -9.152 -63.874  0.00  0.00      A1    
ATOM   3081  HB2 PHE A 200      10.046  -8.093 -62.422  0.00  0.00      A1    
ATOM   3082  CG  PHE A 200      11.788  -9.171 -62.272  0.00  0.00      A1    
ATOM   3083  CD1 PHE A 200      12.784  -9.694 -63.128  0.00  0.00      A1    
ATOM   3084  HD1 PHE A 200      12.541 -10.202 -64.049  0.00  0.00      A1    
ATOM   3085  CE1 PHE A 200      14.111  -9.743 -62.664  0.00  0.00      A1    
ATOM   3086  HE1 PHE A 200      14.883 -10.112 -63.325  0.00  0.00      A1    
ATOM   3087  CZ  PHE A 200      14.441  -9.386 -61.342  0.00  0.00      A1    
ATOM   3088  HZ  PHE A 200      15.466  -9.414 -61.003  0.00  0.00      A1    
ATOM   3089  CD2 PHE A 200      12.155  -8.752 -60.912  0.00  0.00      A1    
ATOM   3090  HD2 PHE A 200      11.384  -8.383 -60.253  0.00  0.00      A1    
ATOM   3091  CE2 PHE A 200      13.449  -8.878 -60.517  0.00  0.00      A1    
ATOM   3092  HE2 PHE A 200      13.777  -8.695 -59.504  0.00  0.00      A1    
ATOM   3093  C   PHE A 200       7.940  -9.820 -62.493  0.00  0.00      A1    
ATOM   3094  O   PHE A 200       7.461 -10.193 -63.559  0.00  0.00      A1    
ATOM   3095  N   VAL A 201       7.047  -9.263 -61.662  0.00  0.00      A1    
ATOM   3096  HN  VAL A 201       7.295  -8.995 -60.734  0.00  0.00      A1    
ATOM   3097  CA  VAL A 201       5.618  -9.058 -61.883  0.00  0.00      A1    
ATOM   3098  HA  VAL A 201       5.512  -9.100 -62.958  0.00  0.00      A1    
ATOM   3099  CB  VAL A 201       4.702 -10.206 -61.381  0.00  0.00      A1    
ATOM   3100  HB  VAL A 201       3.649 -10.005 -61.675  0.00  0.00      A1    
ATOM   3101  CG1 VAL A 201       5.078 -11.531 -62.023  0.00  0.00      A1    
ATOM   3102 HG11 VAL A 201       4.522 -12.289 -61.431  0.00  0.00      A1    
ATOM   3103 HG12 VAL A 201       4.765 -11.484 -63.088  0.00  0.00      A1    
ATOM   3104 HG13 VAL A 201       6.163 -11.765 -62.055  0.00  0.00      A1    
ATOM   3105  CG2 VAL A 201       4.833 -10.316 -59.851  0.00  0.00      A1    
ATOM   3106 HG21 VAL A 201       5.869 -10.611 -59.577  0.00  0.00      A1    
ATOM   3107 HG22 VAL A 201       4.613  -9.365 -59.320  0.00  0.00      A1    
ATOM   3108 HG23 VAL A 201       4.278 -11.176 -59.419  0.00  0.00      A1    
ATOM   3109  C   VAL A 201       5.016  -7.691 -61.444  0.00  0.00      A1    
ATOM   3110  O   VAL A 201       3.947  -7.343 -61.955  0.00  0.00      A1    
ATOM   3111  N   THR A 202       5.723  -6.869 -60.639  0.00  0.00      A1    
ATOM   3112  HN  THR A 202       6.635  -7.133 -60.336  0.00  0.00      A1    
ATOM   3113  CA  THR A 202       5.235  -5.564 -60.141  0.00  0.00      A1    
ATOM   3114  HA  THR A 202       4.162  -5.518 -60.250  0.00  0.00      A1    
ATOM   3115  CB  THR A 202       5.476  -5.283 -58.611  0.00  0.00      A1    
ATOM   3116  HB  THR A 202       4.858  -4.434 -58.249  0.00  0.00      A1    
ATOM   3117  OG1 THR A 202       6.791  -4.919 -58.329  0.00  0.00      A1    
ATOM   3118  HG1 THR A 202       6.855  -4.711 -57.394  0.00  0.00      A1    
ATOM   3119  CG2 THR A 202       5.093  -6.531 -57.814  0.00  0.00      A1    
ATOM   3120 HG21 THR A 202       5.393  -6.334 -56.763  0.00  0.00      A1    
ATOM   3121 HG22 THR A 202       4.036  -6.845 -57.954  0.00  0.00      A1    
ATOM   3122 HG23 THR A 202       5.594  -7.453 -58.179  0.00  0.00      A1    
ATOM   3123  C   THR A 202       5.728  -4.431 -60.924  0.00  0.00      A1    
ATOM   3124  O   THR A 202       6.605  -4.554 -61.804  0.00  0.00      A1    
ATOM   3125  N   THR A 203       5.122  -3.279 -60.650  0.00  0.00      A1    
ATOM   3126  HN  THR A 203       4.295  -3.251 -60.095  0.00  0.00      A1    
ATOM   3127  CA  THR A 203       5.598  -2.030 -61.334  0.00  0.00      A1    
ATOM   3128  HA  THR A 203       5.515  -2.243 -62.389  0.00  0.00      A1    
ATOM   3129  CB  THR A 203       4.720  -0.852 -60.932  0.00  0.00      A1    
ATOM   3130  HB  THR A 203       4.828  -0.749 -59.831  0.00  0.00      A1    
ATOM   3131  OG1 THR A 203       3.395  -1.111 -61.185  0.00  0.00      A1    
ATOM   3132  HG1 THR A 203       3.050  -1.101 -60.290  0.00  0.00      A1    
ATOM   3133  CG2 THR A 203       5.052   0.514 -61.570  0.00  0.00      A1    
ATOM   3134 HG21 THR A 203       6.012   0.889 -61.154  0.00  0.00      A1    
ATOM   3135 HG22 THR A 203       4.971   0.240 -62.643  0.00  0.00      A1    
ATOM   3136 HG23 THR A 203       4.272   1.237 -61.249  0.00  0.00      A1    
ATOM   3137  C   THR A 203       7.023  -1.526 -60.962  0.00  0.00      A1    
ATOM   3138  O   THR A 203       7.850  -1.097 -61.764  0.00  0.00      A1    
ATOM   3139  N   ALA A 204       7.359  -1.747 -59.664  0.00  0.00      A1    
ATOM   3140  HN  ALA A 204       6.775  -2.098 -58.936  0.00  0.00      A1    
ATOM   3141  CA  ALA A 204       8.668  -1.487 -59.100  0.00  0.00      A1    
ATOM   3142  HA  ALA A 204       8.994  -0.521 -59.454  0.00  0.00      A1    
ATOM   3143  CB  ALA A 204       8.684  -1.390 -57.528  0.00  0.00      A1    
ATOM   3144  HB1 ALA A 204       9.525  -0.723 -57.240  0.00  0.00      A1    
ATOM   3145  HB2 ALA A 204       7.671  -0.988 -57.315  0.00  0.00      A1    
ATOM   3146  HB3 ALA A 204       8.712  -2.349 -56.968  0.00  0.00      A1    
ATOM   3147  C   ALA A 204       9.730  -2.432 -59.632  0.00  0.00      A1    
ATOM   3148  O   ALA A 204      10.869  -2.042 -59.919  0.00  0.00      A1    
ATOM   3149  N   GLU A 205       9.387  -3.752 -59.830  0.00  0.00      A1    
ATOM   3150  HN  GLU A 205       8.529  -4.073 -59.435  0.00  0.00      A1    
ATOM   3151  CA  GLU A 205      10.279  -4.725 -60.453  0.00  0.00      A1    
ATOM   3152  HA  GLU A 205      11.208  -4.771 -59.905  0.00  0.00      A1    
ATOM   3153  CB  GLU A 205       9.606  -6.060 -60.440  0.00  0.00      A1    
ATOM   3154  HB1 GLU A 205       8.588  -5.988 -60.881  0.00  0.00      A1    
ATOM   3155  HB2 GLU A 205      10.107  -6.817 -61.081  0.00  0.00      A1    
ATOM   3156  CG  GLU A 205       9.599  -6.634 -58.973  0.00  0.00      A1    
ATOM   3157  HG1 GLU A 205      10.658  -6.770 -58.669  0.00  0.00      A1    
ATOM   3158  HG2 GLU A 205       9.208  -5.876 -58.262  0.00  0.00      A1    
ATOM   3159  CD  GLU A 205       8.960  -7.971 -58.747  0.00  0.00      A1    
ATOM   3160  OE1 GLU A 205       9.423  -8.756 -57.889  0.00  0.00      A1    
ATOM   3161  OE2 GLU A 205       7.896  -8.233 -59.363  0.00  0.00      A1    
ATOM   3162  C   GLU A 205      10.544  -4.411 -61.899  0.00  0.00      A1    
ATOM   3163  O   GLU A 205      11.630  -4.553 -62.443  0.00  0.00      A1    
ATOM   3164  N   ARG A 206       9.488  -4.061 -62.613  0.00  0.00      A1    
ATOM   3165  HN  ARG A 206       8.603  -4.030 -62.156  0.00  0.00      A1    
ATOM   3166  CA  ARG A 206       9.426  -3.711 -64.007  0.00  0.00      A1    
ATOM   3167  HA  ARG A 206       9.830  -4.554 -64.548  0.00  0.00      A1    
ATOM   3168  CB  ARG A 206       7.952  -3.465 -64.571  0.00  0.00      A1    
ATOM   3169  HB1 ARG A 206       7.272  -4.317 -64.354  0.00  0.00      A1    
ATOM   3170  HB2 ARG A 206       7.453  -2.674 -63.971  0.00  0.00      A1    
ATOM   3171  CG  ARG A 206       7.868  -3.220 -66.030  0.00  0.00      A1    
ATOM   3172  HG1 ARG A 206       8.310  -2.238 -66.306  0.00  0.00      A1    
ATOM   3173  HG2 ARG A 206       8.378  -4.049 -66.564  0.00  0.00      A1    
ATOM   3174  CD  ARG A 206       6.410  -3.208 -66.602  0.00  0.00      A1    
ATOM   3175  HD1 ARG A 206       5.756  -4.059 -66.315  0.00  0.00      A1    
ATOM   3176  HD2 ARG A 206       5.836  -2.326 -66.248  0.00  0.00      A1    
ATOM   3177  NE  ARG A 206       6.502  -3.031 -68.127  0.00  0.00      A1    
ATOM   3178  HE  ARG A 206       6.324  -2.192 -68.641  0.00  0.00      A1    
ATOM   3179  CZ  ARG A 206       6.637  -4.094 -68.984  0.00  0.00      A1    
ATOM   3180  NH1 ARG A 206       6.648  -5.324 -68.647  0.00  0.00      A1    
ATOM   3181 HH11 ARG A 206       6.713  -6.032 -69.350  0.00  0.00      A1    
ATOM   3182 HH12 ARG A 206       6.436  -5.627 -67.717  0.00  0.00      A1    
ATOM   3183  NH2 ARG A 206       6.633  -3.762 -70.296  0.00  0.00      A1    
ATOM   3184 HH21 ARG A 206       6.560  -4.501 -70.966  0.00  0.00      A1    
ATOM   3185 HH22 ARG A 206       6.554  -2.781 -70.471  0.00  0.00      A1    
ATOM   3186  C   ARG A 206      10.304  -2.494 -64.305  0.00  0.00      A1    
ATOM   3187  O   ARG A 206      10.878  -2.358 -65.404  0.00  0.00      A1    
ATOM   3188  N   GLU A 207      10.259  -1.532 -63.354  0.00  0.00      A1    
ATOM   3189  HN  GLU A 207       9.731  -1.793 -62.550  0.00  0.00      A1    
ATOM   3190  CA  GLU A 207      11.030  -0.311 -63.444  0.00  0.00      A1    
ATOM   3191  HA  GLU A 207      10.861   0.145 -64.408  0.00  0.00      A1    
ATOM   3192  CB  GLU A 207      10.543   0.666 -62.364  0.00  0.00      A1    
ATOM   3193  HB1 GLU A 207       9.452   0.872 -62.393  0.00  0.00      A1    
ATOM   3194  HB2 GLU A 207      10.617   0.108 -61.406  0.00  0.00      A1    
ATOM   3195  CG  GLU A 207      11.263   2.012 -62.359  0.00  0.00      A1    
ATOM   3196  HG1 GLU A 207      12.364   1.933 -62.234  0.00  0.00      A1    
ATOM   3197  HG2 GLU A 207      11.201   2.460 -63.374  0.00  0.00      A1    
ATOM   3198  CD  GLU A 207      10.739   2.916 -61.191  0.00  0.00      A1    
ATOM   3199  OE1 GLU A 207      10.105   3.968 -61.455  0.00  0.00      A1    
ATOM   3200  OE2 GLU A 207      10.955   2.599 -59.957  0.00  0.00      A1    
ATOM   3201  C   GLU A 207      12.494  -0.592 -63.261  0.00  0.00      A1    
ATOM   3202  O   GLU A 207      13.383  -0.009 -63.939  0.00  0.00      A1    
ATOM   3203  N   ILE A 208      12.824  -1.604 -62.365  0.00  0.00      A1    
ATOM   3204  HN  ILE A 208      12.144  -2.054 -61.791  0.00  0.00      A1    
ATOM   3205  CA  ILE A 208      14.171  -2.167 -62.286  0.00  0.00      A1    
ATOM   3206  HA  ILE A 208      14.810  -1.317 -62.099  0.00  0.00      A1    
ATOM   3207  CB  ILE A 208      14.319  -3.127 -61.062  0.00  0.00      A1    
ATOM   3208  HB  ILE A 208      13.640  -4.007 -61.087  0.00  0.00      A1    
ATOM   3209  CG2 ILE A 208      15.702  -3.864 -61.124  0.00  0.00      A1    
ATOM   3210 HG21 ILE A 208      16.558  -3.157 -61.179  0.00  0.00      A1    
ATOM   3211 HG22 ILE A 208      15.897  -4.376 -60.157  0.00  0.00      A1    
ATOM   3212 HG23 ILE A 208      15.771  -4.612 -61.942  0.00  0.00      A1    
ATOM   3213  CG1 ILE A 208      14.239  -2.485 -59.682  0.00  0.00      A1    
ATOM   3214 HG11 ILE A 208      15.191  -1.957 -59.463  0.00  0.00      A1    
ATOM   3215 HG12 ILE A 208      13.480  -1.681 -59.794  0.00  0.00      A1    
ATOM   3216  CD  ILE A 208      13.908  -3.433 -58.598  0.00  0.00      A1    
ATOM   3217  HD1 ILE A 208      14.888  -3.845 -58.276  0.00  0.00      A1    
ATOM   3218  HD2 ILE A 208      13.610  -2.942 -57.647  0.00  0.00      A1    
ATOM   3219  HD3 ILE A 208      13.174  -4.176 -58.978  0.00  0.00      A1    
ATOM   3220  C   ILE A 208      14.662  -2.863 -63.551  0.00  0.00      A1    
ATOM   3221  O   ILE A 208      15.776  -2.700 -64.056  0.00  0.00      A1    
ATOM   3222  N   VAL A 209      13.861  -3.716 -64.242  0.00  0.00      A1    
ATOM   3223  HN  VAL A 209      12.959  -3.899 -63.858  0.00  0.00      A1    
ATOM   3224  CA  VAL A 209      14.188  -4.389 -65.546  0.00  0.00      A1    
ATOM   3225  HA  VAL A 209      15.148  -4.883 -65.581  0.00  0.00      A1    
ATOM   3226  CB  VAL A 209      13.071  -5.372 -65.938  0.00  0.00      A1    
ATOM   3227  HB  VAL A 209      12.021  -5.028 -66.058  0.00  0.00      A1    
ATOM   3228  CG1 VAL A 209      13.508  -5.960 -67.305  0.00  0.00      A1    
ATOM   3229 HG11 VAL A 209      12.686  -6.548 -67.768  0.00  0.00      A1    
ATOM   3230 HG12 VAL A 209      13.829  -5.324 -68.158  0.00  0.00      A1    
ATOM   3231 HG13 VAL A 209      14.411  -6.588 -67.151  0.00  0.00      A1    
ATOM   3232  CG2 VAL A 209      13.083  -6.477 -64.875  0.00  0.00      A1    
ATOM   3233 HG21 VAL A 209      12.654  -5.961 -63.990  0.00  0.00      A1    
ATOM   3234 HG22 VAL A 209      12.255  -7.139 -65.209  0.00  0.00      A1    
ATOM   3235 HG23 VAL A 209      14.009  -7.011 -64.571  0.00  0.00      A1    
ATOM   3236  C   VAL A 209      14.381  -3.199 -66.522  0.00  0.00      A1    
ATOM   3237  O   VAL A 209      15.355  -3.239 -67.252  0.00  0.00      A1    
ATOM   3238  N   ARG A 210      13.660  -2.121 -66.434  0.00  0.00      A1    
ATOM   3239  HN  ARG A 210      12.908  -2.037 -65.785  0.00  0.00      A1    
ATOM   3240  CA  ARG A 210      14.019  -0.940 -67.215  0.00  0.00      A1    
ATOM   3241  HA  ARG A 210      14.089  -1.235 -68.251  0.00  0.00      A1    
ATOM   3242  CB  ARG A 210      12.809  -0.002 -67.024  0.00  0.00      A1    
ATOM   3243  HB1 ARG A 210      12.087  -0.537 -66.371  0.00  0.00      A1    
ATOM   3244  HB2 ARG A 210      13.163   0.890 -66.464  0.00  0.00      A1    
ATOM   3245  CG  ARG A 210      12.205   0.452 -68.320  0.00  0.00      A1    
ATOM   3246  HG1 ARG A 210      12.903   0.985 -69.000  0.00  0.00      A1    
ATOM   3247  HG2 ARG A 210      11.877  -0.537 -68.705  0.00  0.00      A1    
ATOM   3248  CD  ARG A 210      10.968   1.290 -68.170  0.00  0.00      A1    
ATOM   3249  HD1 ARG A 210      10.188   0.723 -67.618  0.00  0.00      A1    
ATOM   3250  HD2 ARG A 210      10.496   1.548 -69.143  0.00  0.00      A1    
ATOM   3251  NE  ARG A 210      11.252   2.614 -67.514  0.00  0.00      A1    
ATOM   3252  HE  ARG A 210      12.143   3.057 -67.608  0.00  0.00      A1    
ATOM   3253  CZ  ARG A 210      10.551   3.082 -66.487  0.00  0.00      A1    
ATOM   3254  NH1 ARG A 210      11.128   4.014 -65.695  0.00  0.00      A1    
ATOM   3255 HH11 ARG A 210      10.705   4.414 -64.882  0.00  0.00      A1    
ATOM   3256 HH12 ARG A 210      12.103   4.143 -65.878  0.00  0.00      A1    
ATOM   3257  NH2 ARG A 210       9.408   2.542 -66.161  0.00  0.00      A1    
ATOM   3258 HH21 ARG A 210       8.886   1.878 -66.696  0.00  0.00      A1    
ATOM   3259 HH22 ARG A 210       9.071   2.665 -65.228  0.00  0.00      A1    
ATOM   3260  C   ARG A 210      15.319  -0.244 -66.851  0.00  0.00      A1    
ATOM   3261  O   ARG A 210      16.037   0.293 -67.709  0.00  0.00      A1    
ATOM   3262  N   ASP A 211      15.687  -0.128 -65.535  0.00  0.00      A1    
ATOM   3263  HN  ASP A 211      15.175  -0.378 -64.717  0.00  0.00      A1    
ATOM   3264  CA  ASP A 211      17.048   0.318 -65.289  0.00  0.00      A1    
ATOM   3265  HA  ASP A 211      17.109   1.231 -65.864  0.00  0.00      A1    
ATOM   3266  CB  ASP A 211      17.020   0.559 -63.711  0.00  0.00      A1    
ATOM   3267  HB1 ASP A 211      16.061   1.002 -63.368  0.00  0.00      A1    
ATOM   3268  HB2 ASP A 211      17.056  -0.366 -63.095  0.00  0.00      A1    
ATOM   3269  CG  ASP A 211      18.137   1.347 -63.201  0.00  0.00      A1    
ATOM   3270  OD1 ASP A 211      18.134   2.586 -63.437  0.00  0.00      A1    
ATOM   3271  OD2 ASP A 211      19.047   0.790 -62.583  0.00  0.00      A1    
ATOM   3272  C   ASP A 211      18.212  -0.657 -65.766  0.00  0.00      A1    
ATOM   3273  O   ASP A 211      19.244  -0.118 -66.160  0.00  0.00      A1    
ATOM   3274  N   ILE A 212      18.030  -2.015 -65.726  0.00  0.00      A1    
ATOM   3275  HN  ILE A 212      17.193  -2.349 -65.300  0.00  0.00      A1    
ATOM   3276  CA  ILE A 212      19.017  -2.925 -66.369  0.00  0.00      A1    
ATOM   3277  HA  ILE A 212      20.007  -2.828 -65.948  0.00  0.00      A1    
ATOM   3278  CB  ILE A 212      18.627  -4.336 -65.988  0.00  0.00      A1    
ATOM   3279  HB  ILE A 212      17.580  -4.501 -66.320  0.00  0.00      A1    
ATOM   3280  CG2 ILE A 212      19.626  -5.383 -66.598  0.00  0.00      A1    
ATOM   3281 HG21 ILE A 212      19.660  -5.322 -67.707  0.00  0.00      A1    
ATOM   3282 HG22 ILE A 212      20.712  -5.282 -66.386  0.00  0.00      A1    
ATOM   3283 HG23 ILE A 212      19.326  -6.389 -66.233  0.00  0.00      A1    
ATOM   3284  CG1 ILE A 212      18.712  -4.604 -64.446  0.00  0.00      A1    
ATOM   3285 HG11 ILE A 212      19.771  -4.585 -64.109  0.00  0.00      A1    
ATOM   3286 HG12 ILE A 212      18.176  -3.728 -64.022  0.00  0.00      A1    
ATOM   3287  CD  ILE A 212      17.928  -5.812 -63.865  0.00  0.00      A1    
ATOM   3288  HD1 ILE A 212      16.923  -5.844 -64.336  0.00  0.00      A1    
ATOM   3289  HD2 ILE A 212      18.494  -6.761 -63.980  0.00  0.00      A1    
ATOM   3290  HD3 ILE A 212      17.782  -5.658 -62.774  0.00  0.00      A1    
ATOM   3291  C   ILE A 212      19.025  -2.685 -67.869  0.00  0.00      A1    
ATOM   3292  O   ILE A 212      20.029  -2.681 -68.459  0.00  0.00      A1    
ATOM   3293  N   LYS A 213      17.838  -2.530 -68.446  0.00  0.00      A1    
ATOM   3294  HN  LYS A 213      16.945  -2.595 -68.009  0.00  0.00      A1    
ATOM   3295  CA  LYS A 213      17.715  -2.129 -69.886  0.00  0.00      A1    
ATOM   3296  HA  LYS A 213      18.064  -2.899 -70.557  0.00  0.00      A1    
ATOM   3297  CB  LYS A 213      16.189  -2.037 -70.216  0.00  0.00      A1    
ATOM   3298  HB1 LYS A 213      15.739  -2.914 -69.703  0.00  0.00      A1    
ATOM   3299  HB2 LYS A 213      15.812  -1.149 -69.666  0.00  0.00      A1    
ATOM   3300  CG  LYS A 213      16.031  -1.855 -71.736  0.00  0.00      A1    
ATOM   3301  HG1 LYS A 213      16.710  -1.066 -72.126  0.00  0.00      A1    
ATOM   3302  HG2 LYS A 213      16.385  -2.724 -72.331  0.00  0.00      A1    
ATOM   3303  CD  LYS A 213      14.629  -1.457 -72.212  0.00  0.00      A1    
ATOM   3304  HD1 LYS A 213      14.695  -1.492 -73.320  0.00  0.00      A1    
ATOM   3305  HD2 LYS A 213      13.842  -2.139 -71.825  0.00  0.00      A1    
ATOM   3306  CE  LYS A 213      14.120  -0.078 -71.707  0.00  0.00      A1    
ATOM   3307  HE1 LYS A 213      13.895  -0.123 -70.620  0.00  0.00      A1    
ATOM   3308  HE2 LYS A 213      14.973   0.600 -71.920  0.00  0.00      A1    
ATOM   3309  NZ  LYS A 213      12.948   0.373 -72.536  0.00  0.00      A1    
ATOM   3310  HZ1 LYS A 213      13.264   0.723 -73.464  0.00  0.00      A1    
ATOM   3311  HZ2 LYS A 213      12.164  -0.305 -72.617  0.00  0.00      A1    
ATOM   3312  HZ3 LYS A 213      12.521   1.201 -72.073  0.00  0.00      A1    
ATOM   3313  C   LYS A 213      18.405  -0.803 -70.231  0.00  0.00      A1    
ATOM   3314  O   LYS A 213      19.093  -0.765 -71.227  0.00  0.00      A1    
ATOM   3315  N   GLU A 214      18.265   0.314 -69.413  0.00  0.00      A1    
ATOM   3316  HN  GLU A 214      17.615   0.237 -68.660  0.00  0.00      A1    
ATOM   3317  CA  GLU A 214      19.019   1.517 -69.638  0.00  0.00      A1    
ATOM   3318  HA  GLU A 214      18.962   1.908 -70.643  0.00  0.00      A1    
ATOM   3319  CB  GLU A 214      18.612   2.616 -68.697  0.00  0.00      A1    
ATOM   3320  HB1 GLU A 214      17.559   2.836 -68.976  0.00  0.00      A1    
ATOM   3321  HB2 GLU A 214      18.717   2.307 -67.635  0.00  0.00      A1    
ATOM   3322  CG  GLU A 214      19.391   3.956 -68.916  0.00  0.00      A1    
ATOM   3323  HG1 GLU A 214      20.500   4.011 -68.882  0.00  0.00      A1    
ATOM   3324  HG2 GLU A 214      19.207   4.224 -69.978  0.00  0.00      A1    
ATOM   3325  CD  GLU A 214      18.922   5.061 -67.893  0.00  0.00      A1    
ATOM   3326  OE1 GLU A 214      17.720   5.442 -68.034  0.00  0.00      A1    
ATOM   3327  OE2 GLU A 214      19.638   5.448 -66.993  0.00  0.00      A1    
ATOM   3328  C   GLU A 214      20.560   1.367 -69.325  0.00  0.00      A1    
ATOM   3329  O   GLU A 214      21.383   1.633 -70.183  0.00  0.00      A1    
ATOM   3330  N   LYS A 215      20.954   0.912 -68.107  0.00  0.00      A1    
ATOM   3331  HN  LYS A 215      20.303   0.582 -67.428  0.00  0.00      A1    
ATOM   3332  CA  LYS A 215      22.377   1.157 -67.719  0.00  0.00      A1    
ATOM   3333  HA  LYS A 215      22.807   2.057 -68.133  0.00  0.00      A1    
ATOM   3334  CB  LYS A 215      22.351   1.493 -66.209  0.00  0.00      A1    
ATOM   3335  HB1 LYS A 215      21.809   0.766 -65.567  0.00  0.00      A1    
ATOM   3336  HB2 LYS A 215      23.431   1.441 -65.953  0.00  0.00      A1    
ATOM   3337  CG  LYS A 215      21.813   2.891 -65.929  0.00  0.00      A1    
ATOM   3338  HG1 LYS A 215      22.306   3.809 -66.313  0.00  0.00      A1    
ATOM   3339  HG2 LYS A 215      20.778   2.818 -66.327  0.00  0.00      A1    
ATOM   3340  CD  LYS A 215      21.726   3.129 -64.409  0.00  0.00      A1    
ATOM   3341  HD1 LYS A 215      21.181   2.243 -64.018  0.00  0.00      A1    
ATOM   3342  HD2 LYS A 215      22.735   3.195 -63.949  0.00  0.00      A1    
ATOM   3343  CE  LYS A 215      20.978   4.462 -64.040  0.00  0.00      A1    
ATOM   3344  HE1 LYS A 215      20.874   4.690 -62.958  0.00  0.00      A1    
ATOM   3345  HE2 LYS A 215      21.500   5.342 -64.473  0.00  0.00      A1    
ATOM   3346  NZ  LYS A 215      19.578   4.482 -64.523  0.00  0.00      A1    
ATOM   3347  HZ1 LYS A 215      19.025   5.318 -64.247  0.00  0.00      A1    
ATOM   3348  HZ2 LYS A 215      19.539   4.531 -65.561  0.00  0.00      A1    
ATOM   3349  HZ3 LYS A 215      19.116   3.622 -64.163  0.00  0.00      A1    
ATOM   3350  C   LYS A 215      23.352   0.006 -68.040  0.00  0.00      A1    
ATOM   3351  O   LYS A 215      24.500   0.177 -68.097  0.00  0.00      A1    
ATOM   3352  N   LEU A 216      22.845  -1.119 -68.471  0.00  0.00      A1    
ATOM   3353  HN  LEU A 216      21.864  -1.209 -68.625  0.00  0.00      A1    
ATOM   3354  CA  LEU A 216      23.728  -2.290 -68.503  0.00  0.00      A1    
ATOM   3355  HA  LEU A 216      24.766  -2.021 -68.368  0.00  0.00      A1    
ATOM   3356  CB  LEU A 216      23.347  -3.239 -67.282  0.00  0.00      A1    
ATOM   3357  HB1 LEU A 216      22.280  -3.532 -67.378  0.00  0.00      A1    
ATOM   3358  HB2 LEU A 216      24.033  -4.113 -67.266  0.00  0.00      A1    
ATOM   3359  CG  LEU A 216      23.503  -2.626 -65.869  0.00  0.00      A1    
ATOM   3360  HG  LEU A 216      23.103  -1.613 -65.647  0.00  0.00      A1    
ATOM   3361  CD1 LEU A 216      22.971  -3.647 -64.881  0.00  0.00      A1    
ATOM   3362 HD11 LEU A 216      23.411  -4.665 -64.957  0.00  0.00      A1    
ATOM   3363 HD12 LEU A 216      22.960  -3.290 -63.829  0.00  0.00      A1    
ATOM   3364 HD13 LEU A 216      21.893  -3.752 -65.131  0.00  0.00      A1    
ATOM   3365  CD2 LEU A 216      25.071  -2.365 -65.438  0.00  0.00      A1    
ATOM   3366 HD21 LEU A 216      25.403  -1.453 -65.979  0.00  0.00      A1    
ATOM   3367 HD22 LEU A 216      25.175  -2.197 -64.345  0.00  0.00      A1    
ATOM   3368 HD23 LEU A 216      25.755  -3.221 -65.619  0.00  0.00      A1    
ATOM   3369  C   LEU A 216      23.689  -3.134 -69.769  0.00  0.00      A1    
ATOM   3370  O   LEU A 216      24.198  -4.205 -69.917  0.00  0.00      A1    
ATOM   3371  N   CYS A 217      22.963  -2.654 -70.809  0.00  0.00      A1    
ATOM   3372  HN  CYS A 217      22.448  -1.802 -70.756  0.00  0.00      A1    
ATOM   3373  CA  CYS A 217      22.642  -3.364 -72.001  0.00  0.00      A1    
ATOM   3374  HA  CYS A 217      22.860  -4.395 -71.766  0.00  0.00      A1    
ATOM   3375  CB  CYS A 217      21.164  -3.200 -72.486  0.00  0.00      A1    
ATOM   3376  HB1 CYS A 217      20.841  -2.181 -72.182  0.00  0.00      A1    
ATOM   3377  HB2 CYS A 217      20.923  -3.363 -73.558  0.00  0.00      A1    
ATOM   3378  SG  CYS A 217      20.226  -4.472 -71.532  0.00  0.00      A1    
ATOM   3379  HG1 CYS A 217      20.559  -3.893 -70.387  0.00  0.00      A1    
ATOM   3380  C   CYS A 217      23.640  -2.930 -73.042  0.00  0.00      A1    
ATOM   3381  O   CYS A 217      24.192  -1.838 -72.930  0.00  0.00      A1    
ATOM   3382  N   TYR A 218      23.882  -3.806 -74.117  0.00  0.00      A1    
ATOM   3383  HN  TYR A 218      23.643  -4.769 -74.024  0.00  0.00      A1    
ATOM   3384  CA  TYR A 218      24.834  -3.365 -75.169  0.00  0.00      A1    
ATOM   3385  HA  TYR A 218      24.571  -2.357 -75.451  0.00  0.00      A1    
ATOM   3386  CB  TYR A 218      26.349  -3.318 -74.691  0.00  0.00      A1    
ATOM   3387  HB1 TYR A 218      26.989  -2.827 -75.455  0.00  0.00      A1    
ATOM   3388  HB2 TYR A 218      26.414  -2.819 -73.700  0.00  0.00      A1    
ATOM   3389  CG  TYR A 218      27.018  -4.693 -74.475  0.00  0.00      A1    
ATOM   3390  CD1 TYR A 218      27.761  -5.288 -75.472  0.00  0.00      A1    
ATOM   3391  HD1 TYR A 218      27.962  -4.626 -76.300  0.00  0.00      A1    
ATOM   3392  CE1 TYR A 218      28.201  -6.599 -75.382  0.00  0.00      A1    
ATOM   3393  HE1 TYR A 218      28.739  -7.116 -76.164  0.00  0.00      A1    
ATOM   3394  CZ  TYR A 218      28.093  -7.284 -74.153  0.00  0.00      A1    
ATOM   3395  OH  TYR A 218      28.576  -8.528 -73.905  0.00  0.00      A1    
ATOM   3396  HH  TYR A 218      29.247  -8.772 -74.548  0.00  0.00      A1    
ATOM   3397  CD2 TYR A 218      26.815  -5.444 -73.239  0.00  0.00      A1    
ATOM   3398  HD2 TYR A 218      26.280  -4.947 -72.443  0.00  0.00      A1    
ATOM   3399  CE2 TYR A 218      27.373  -6.713 -73.119  0.00  0.00      A1    
ATOM   3400  HE2 TYR A 218      27.253  -7.164 -72.145  0.00  0.00      A1    
ATOM   3401  C   TYR A 218      24.518  -4.215 -76.387  0.00  0.00      A1    
ATOM   3402  O   TYR A 218      24.187  -5.354 -76.327  0.00  0.00      A1    
ATOM   3403  N   VAL A 219      24.670  -3.708 -77.603  0.00  0.00      A1    
ATOM   3404  HN  VAL A 219      24.965  -2.764 -77.726  0.00  0.00      A1    
ATOM   3405  CA  VAL A 219      24.480  -4.538 -78.782  0.00  0.00      A1    
ATOM   3406  HA  VAL A 219      23.568  -5.095 -78.627  0.00  0.00      A1    
ATOM   3407  CB  VAL A 219      24.184  -3.801 -80.083  0.00  0.00      A1    
ATOM   3408  HB  VAL A 219      25.055  -3.244 -80.491  0.00  0.00      A1    
ATOM   3409  CG1 VAL A 219      23.529  -4.638 -81.169  0.00  0.00      A1    
ATOM   3410 HG11 VAL A 219      22.810  -5.314 -80.660  0.00  0.00      A1    
ATOM   3411 HG12 VAL A 219      22.974  -4.001 -81.891  0.00  0.00      A1    
ATOM   3412 HG13 VAL A 219      24.298  -5.219 -81.723  0.00  0.00      A1    
ATOM   3413  CG2 VAL A 219      23.177  -2.669 -79.745  0.00  0.00      A1    
ATOM   3414 HG21 VAL A 219      22.328  -2.814 -79.043  0.00  0.00      A1    
ATOM   3415 HG22 VAL A 219      23.806  -1.877 -79.285  0.00  0.00      A1    
ATOM   3416 HG23 VAL A 219      22.653  -2.296 -80.651  0.00  0.00      A1    
ATOM   3417  C   VAL A 219      25.696  -5.434 -79.173  0.00  0.00      A1    
ATOM   3418  O   VAL A 219      26.853  -4.947 -79.175  0.00  0.00      A1    
ATOM   3419  N   ALA A 220      25.433  -6.673 -79.572  0.00  0.00      A1    
ATOM   3420  HN  ALA A 220      24.491  -6.991 -79.501  0.00  0.00      A1    
ATOM   3421  CA  ALA A 220      26.347  -7.629 -80.177  0.00  0.00      A1    
ATOM   3422  HA  ALA A 220      27.277  -7.478 -79.649  0.00  0.00      A1    
ATOM   3423  CB  ALA A 220      25.917  -9.100 -80.138  0.00  0.00      A1    
ATOM   3424  HB1 ALA A 220      26.746  -9.703 -80.566  0.00  0.00      A1    
ATOM   3425  HB2 ALA A 220      25.827  -9.523 -79.114  0.00  0.00      A1    
ATOM   3426  HB3 ALA A 220      25.092  -9.423 -80.809  0.00  0.00      A1    
ATOM   3427  C   ALA A 220      26.729  -7.129 -81.558  0.00  0.00      A1    
ATOM   3428  O   ALA A 220      25.923  -6.779 -82.393  0.00  0.00      A1    
ATOM   3429  N   LEU A 221      28.066  -7.100 -81.774  0.00  0.00      A1    
ATOM   3430  HN  LEU A 221      28.656  -7.269 -80.989  0.00  0.00      A1    
ATOM   3431  CA  LEU A 221      28.569  -6.874 -83.078  0.00  0.00      A1    
ATOM   3432  HA  LEU A 221      27.948  -6.104 -83.512  0.00  0.00      A1    
ATOM   3433  CB  LEU A 221      30.057  -6.427 -82.977  0.00  0.00      A1    
ATOM   3434  HB1 LEU A 221      30.619  -7.250 -82.487  0.00  0.00      A1    
ATOM   3435  HB2 LEU A 221      30.480  -6.320 -83.999  0.00  0.00      A1    
ATOM   3436  CG  LEU A 221      30.295  -5.088 -82.190  0.00  0.00      A1    
ATOM   3437  HG  LEU A 221      29.853  -5.312 -81.196  0.00  0.00      A1    
ATOM   3438  CD1 LEU A 221      31.822  -4.888 -82.025  0.00  0.00      A1    
ATOM   3439 HD11 LEU A 221      32.414  -5.782 -81.731  0.00  0.00      A1    
ATOM   3440 HD12 LEU A 221      32.212  -4.730 -83.053  0.00  0.00      A1    
ATOM   3441 HD13 LEU A 221      32.166  -4.090 -81.333  0.00  0.00      A1    
ATOM   3442  CD2 LEU A 221      29.627  -3.832 -82.686  0.00  0.00      A1    
ATOM   3443 HD21 LEU A 221      29.651  -3.044 -81.902  0.00  0.00      A1    
ATOM   3444 HD22 LEU A 221      29.873  -3.543 -83.730  0.00  0.00      A1    
ATOM   3445 HD23 LEU A 221      28.550  -4.101 -82.718  0.00  0.00      A1    
ATOM   3446  C   LEU A 221      28.252  -8.048 -84.045  0.00  0.00      A1    
ATOM   3447  O   LEU A 221      27.637  -7.861 -85.106  0.00  0.00      A1    
ATOM   3448  N   ASP A 222      28.473  -9.193 -83.500  0.00  0.00      A1    
ATOM   3449  HN  ASP A 222      28.743  -9.198 -82.540  0.00  0.00      A1    
ATOM   3450  CA  ASP A 222      27.898 -10.420 -83.944  0.00  0.00      A1    
ATOM   3451  HA  ASP A 222      26.877 -10.272 -84.265  0.00  0.00      A1    
ATOM   3452  CB  ASP A 222      28.633 -11.151 -85.055  0.00  0.00      A1    
ATOM   3453  HB1 ASP A 222      28.886 -10.488 -85.910  0.00  0.00      A1    
ATOM   3454  HB2 ASP A 222      29.591 -11.574 -84.682  0.00  0.00      A1    
ATOM   3455  CG  ASP A 222      27.944 -12.386 -85.627  0.00  0.00      A1    
ATOM   3456  OD1 ASP A 222      28.397 -13.486 -85.375  0.00  0.00      A1    
ATOM   3457  OD2 ASP A 222      27.103 -12.167 -86.516  0.00  0.00      A1    
ATOM   3458  C   ASP A 222      27.655 -11.317 -82.758  0.00  0.00      A1    
ATOM   3459  O   ASP A 222      28.517 -11.385 -81.881  0.00  0.00      A1    
ATOM   3460  N   PHE A 223      26.459 -11.916 -82.680  0.00  0.00      A1    
ATOM   3461  HN  PHE A 223      25.792 -11.816 -83.414  0.00  0.00      A1    
ATOM   3462  CA  PHE A 223      25.995 -12.681 -81.594  0.00  0.00      A1    
ATOM   3463  HA  PHE A 223      25.989 -12.120 -80.671  0.00  0.00      A1    
ATOM   3464  CB  PHE A 223      24.528 -13.146 -81.891  0.00  0.00      A1    
ATOM   3465  HB1 PHE A 223      23.852 -12.275 -82.026  0.00  0.00      A1    
ATOM   3466  HB2 PHE A 223      24.563 -13.867 -82.736  0.00  0.00      A1    
ATOM   3467  CG  PHE A 223      23.900 -13.812 -80.692  0.00  0.00      A1    
ATOM   3468  CD1 PHE A 223      23.724 -15.154 -80.476  0.00  0.00      A1    
ATOM   3469  HD1 PHE A 223      24.001 -15.899 -81.208  0.00  0.00      A1    
ATOM   3470  CE1 PHE A 223      23.001 -15.645 -79.352  0.00  0.00      A1    
ATOM   3471  HE1 PHE A 223      22.766 -16.692 -79.228  0.00  0.00      A1    
ATOM   3472  CZ  PHE A 223      22.617 -14.786 -78.315  0.00  0.00      A1    
ATOM   3473  HZ  PHE A 223      22.248 -15.081 -77.344  0.00  0.00      A1    
ATOM   3474  CD2 PHE A 223      23.341 -12.966 -79.701  0.00  0.00      A1    
ATOM   3475  HD2 PHE A 223      23.435 -11.909 -79.902  0.00  0.00      A1    
ATOM   3476  CE2 PHE A 223      22.804 -13.421 -78.508  0.00  0.00      A1    
ATOM   3477  HE2 PHE A 223      22.509 -12.674 -77.786  0.00  0.00      A1    
ATOM   3478  C   PHE A 223      26.952 -13.818 -81.243  0.00  0.00      A1    
ATOM   3479  O   PHE A 223      27.518 -13.818 -80.150  0.00  0.00      A1    
ATOM   3480  N   GLU A 224      27.404 -14.691 -82.205  0.00  0.00      A1    
ATOM   3481  HN  GLU A 224      27.188 -14.533 -83.165  0.00  0.00      A1    
ATOM   3482  CA  GLU A 224      28.447 -15.704 -81.985  0.00  0.00      A1    
ATOM   3483  HA  GLU A 224      28.057 -16.335 -81.200  0.00  0.00      A1    
ATOM   3484  CB  GLU A 224      28.785 -16.321 -83.320  0.00  0.00      A1    
ATOM   3485  HB1 GLU A 224      27.880 -16.622 -83.889  0.00  0.00      A1    
ATOM   3486  HB2 GLU A 224      29.284 -15.497 -83.874  0.00  0.00      A1    
ATOM   3487  CG  GLU A 224      29.660 -17.614 -83.198  0.00  0.00      A1    
ATOM   3488  HG1 GLU A 224      30.449 -17.497 -82.425  0.00  0.00      A1    
ATOM   3489  HG2 GLU A 224      28.981 -18.449 -82.922  0.00  0.00      A1    
ATOM   3490  CD  GLU A 224      30.210 -17.974 -84.566  0.00  0.00      A1    
ATOM   3491  OE1 GLU A 224      29.431 -18.119 -85.532  0.00  0.00      A1    
ATOM   3492  OE2 GLU A 224      31.445 -18.061 -84.705  0.00  0.00      A1    
ATOM   3493  C   GLU A 224      29.760 -15.051 -81.439  0.00  0.00      A1    
ATOM   3494  O   GLU A 224      30.243 -15.573 -80.415  0.00  0.00      A1    
ATOM   3495  N   ASN A 225      30.352 -14.012 -82.037  0.00  0.00      A1    
ATOM   3496  HN  ASN A 225      30.098 -13.723 -82.957  0.00  0.00      A1    
ATOM   3497  CA  ASN A 225      31.524 -13.288 -81.493  0.00  0.00      A1    
ATOM   3498  HA  ASN A 225      32.398 -13.922 -81.481  0.00  0.00      A1    
ATOM   3499  CB  ASN A 225      31.928 -12.017 -82.257  0.00  0.00      A1    
ATOM   3500  HB1 ASN A 225      31.208 -11.175 -82.335  0.00  0.00      A1    
ATOM   3501  HB2 ASN A 225      32.871 -11.598 -81.846  0.00  0.00      A1    
ATOM   3502  CG  ASN A 225      32.329 -12.503 -83.629  0.00  0.00      A1    
ATOM   3503  OD1 ASN A 225      32.324 -13.655 -83.968  0.00  0.00      A1    
ATOM   3504  ND2 ASN A 225      32.777 -11.532 -84.477  0.00  0.00      A1    
ATOM   3505 HD21 ASN A 225      33.475 -11.915 -85.083  0.00  0.00      A1    
ATOM   3506 HD22 ASN A 225      32.612 -10.585 -84.202  0.00  0.00      A1    
ATOM   3507  C   ASN A 225      31.381 -12.932 -80.029  0.00  0.00      A1    
ATOM   3508  O   ASN A 225      32.294 -13.042 -79.236  0.00  0.00      A1    
ATOM   3509  N   GLU A 226      30.211 -12.374 -79.667  0.00  0.00      A1    
ATOM   3510  HN  GLU A 226      29.507 -12.089 -80.313  0.00  0.00      A1    
ATOM   3511  CA  GLU A 226      29.973 -12.032 -78.258  0.00  0.00      A1    
ATOM   3512  HA  GLU A 226      30.819 -11.536 -77.806  0.00  0.00      A1    
ATOM   3513  CB  GLU A 226      28.944 -10.963 -78.193  0.00  0.00      A1    
ATOM   3514  HB1 GLU A 226      28.967 -10.409 -79.156  0.00  0.00      A1    
ATOM   3515  HB2 GLU A 226      27.927 -11.398 -78.301  0.00  0.00      A1    
ATOM   3516  CG  GLU A 226      28.968 -10.045 -76.847  0.00  0.00      A1    
ATOM   3517  HG1 GLU A 226      28.172  -9.280 -76.974  0.00  0.00      A1    
ATOM   3518  HG2 GLU A 226      28.669 -10.720 -76.016  0.00  0.00      A1    
ATOM   3519  CD  GLU A 226      30.333  -9.452 -76.435  0.00  0.00      A1    
ATOM   3520  OE1 GLU A 226      30.776  -9.333 -75.297  0.00  0.00      A1    
ATOM   3521  OE2 GLU A 226      30.944  -8.908 -77.452  0.00  0.00      A1    
ATOM   3522  C   GLU A 226      29.686 -13.230 -77.267  0.00  0.00      A1    
ATOM   3523  O   GLU A 226      30.198 -13.365 -76.106  0.00  0.00      A1    
ATOM   3524  N   MET A 227      28.782 -14.149 -77.639  0.00  0.00      A1    
ATOM   3525  HN  MET A 227      28.283 -13.979 -78.485  0.00  0.00      A1    
ATOM   3526  CA  MET A 227      28.489 -15.344 -76.898  0.00  0.00      A1    
ATOM   3527  HA  MET A 227      28.181 -15.005 -75.920  0.00  0.00      A1    
ATOM   3528  CB  MET A 227      27.357 -16.063 -77.698  0.00  0.00      A1    
ATOM   3529  HB1 MET A 227      26.387 -15.533 -77.587  0.00  0.00      A1    
ATOM   3530  HB2 MET A 227      27.779 -15.995 -78.723  0.00  0.00      A1    
ATOM   3531  CG  MET A 227      27.041 -17.540 -77.379  0.00  0.00      A1    
ATOM   3532  HG1 MET A 227      27.866 -18.260 -77.568  0.00  0.00      A1    
ATOM   3533  HG2 MET A 227      26.837 -17.610 -76.289  0.00  0.00      A1    
ATOM   3534  SD  MET A 227      25.416 -18.202 -78.051  0.00  0.00      A1    
ATOM   3535  CE  MET A 227      25.732 -17.785 -79.797  0.00  0.00      A1    
ATOM   3536  HE1 MET A 227      26.669 -18.323 -80.054  0.00  0.00      A1    
ATOM   3537  HE2 MET A 227      24.947 -18.238 -80.440  0.00  0.00      A1    
ATOM   3538  HE3 MET A 227      25.783 -16.688 -79.963  0.00  0.00      A1    
ATOM   3539  C   MET A 227      29.722 -16.262 -76.765  0.00  0.00      A1    
ATOM   3540  O   MET A 227      29.996 -16.866 -75.701  0.00  0.00      A1    
ATOM   3541  N   ALA A 228      30.575 -16.377 -77.792  0.00  0.00      A1    
ATOM   3542  HN  ALA A 228      30.461 -15.884 -78.651  0.00  0.00      A1    
ATOM   3543  CA  ALA A 228      31.777 -17.214 -77.683  0.00  0.00      A1    
ATOM   3544  HA  ALA A 228      31.534 -18.178 -77.262  0.00  0.00      A1    
ATOM   3545  CB  ALA A 228      32.385 -17.321 -79.113  0.00  0.00      A1    
ATOM   3546  HB1 ALA A 228      31.740 -17.723 -79.924  0.00  0.00      A1    
ATOM   3547  HB2 ALA A 228      32.542 -16.249 -79.358  0.00  0.00      A1    
ATOM   3548  HB3 ALA A 228      33.388 -17.798 -79.122  0.00  0.00      A1    
ATOM   3549  C   ALA A 228      32.768 -16.724 -76.653  0.00  0.00      A1    
ATOM   3550  O   ALA A 228      33.392 -17.544 -76.021  0.00  0.00      A1    
ATOM   3551  N   THR A 229      32.987 -15.382 -76.537  0.00  0.00      A1    
ATOM   3552  HN  THR A 229      32.540 -14.728 -77.143  0.00  0.00      A1    
ATOM   3553  CA  THR A 229      33.855 -14.802 -75.498  0.00  0.00      A1    
ATOM   3554  HA  THR A 229      34.793 -15.334 -75.540  0.00  0.00      A1    
ATOM   3555  CB  THR A 229      34.324 -13.351 -75.728  0.00  0.00      A1    
ATOM   3556  HB  THR A 229      34.891 -13.008 -74.836  0.00  0.00      A1    
ATOM   3557  OG1 THR A 229      33.277 -12.440 -75.855  0.00  0.00      A1    
ATOM   3558  HG1 THR A 229      33.622 -11.544 -75.854  0.00  0.00      A1    
ATOM   3559  CG2 THR A 229      35.241 -13.234 -76.926  0.00  0.00      A1    
ATOM   3560 HG21 THR A 229      36.081 -13.936 -76.731  0.00  0.00      A1    
ATOM   3561 HG22 THR A 229      34.785 -13.568 -77.882  0.00  0.00      A1    
ATOM   3562 HG23 THR A 229      35.635 -12.214 -77.125  0.00  0.00      A1    
ATOM   3563  C   THR A 229      33.266 -14.898 -74.128  0.00  0.00      A1    
ATOM   3564  O   THR A 229      33.999 -14.998 -73.183  0.00  0.00      A1    
ATOM   3565  N   ALA A 230      31.868 -14.887 -74.029  0.00  0.00      A1    
ATOM   3566  HN  ALA A 230      31.347 -14.870 -74.879  0.00  0.00      A1    
ATOM   3567  CA  ALA A 230      31.237 -15.338 -72.793  0.00  0.00      A1    
ATOM   3568  HA  ALA A 230      31.671 -14.697 -72.041  0.00  0.00      A1    
ATOM   3569  CB  ALA A 230      29.762 -15.046 -72.977  0.00  0.00      A1    
ATOM   3570  HB1 ALA A 230      29.719 -13.939 -72.889  0.00  0.00      A1    
ATOM   3571  HB2 ALA A 230      29.327 -15.326 -73.960  0.00  0.00      A1    
ATOM   3572  HB3 ALA A 230      29.138 -15.395 -72.126  0.00  0.00      A1    
ATOM   3573  C   ALA A 230      31.548 -16.746 -72.390  0.00  0.00      A1    
ATOM   3574  O   ALA A 230      31.792 -17.055 -71.233  0.00  0.00      A1    
ATOM   3575  N   ALA A 231      31.391 -17.683 -73.348  0.00  0.00      A1    
ATOM   3576  HN  ALA A 231      31.138 -17.418 -74.275  0.00  0.00      A1    
ATOM   3577  CA  ALA A 231      31.698 -19.028 -73.153  0.00  0.00      A1    
ATOM   3578  HA  ALA A 231      31.089 -19.378 -72.333  0.00  0.00      A1    
ATOM   3579  CB  ALA A 231      31.182 -19.932 -74.246  0.00  0.00      A1    
ATOM   3580  HB1 ALA A 231      30.071 -19.948 -74.259  0.00  0.00      A1    
ATOM   3581  HB2 ALA A 231      31.647 -19.639 -75.211  0.00  0.00      A1    
ATOM   3582  HB3 ALA A 231      31.538 -20.973 -74.090  0.00  0.00      A1    
ATOM   3583  C   ALA A 231      33.160 -19.345 -72.820  0.00  0.00      A1    
ATOM   3584  O   ALA A 231      33.344 -20.152 -71.900  0.00  0.00      A1    
ATOM   3585  N   SER A 232      34.178 -18.709 -73.401  0.00  0.00      A1    
ATOM   3586  HN  SER A 232      33.952 -18.117 -74.171  0.00  0.00      A1    
ATOM   3587  CA  SER A 232      35.662 -18.853 -73.107  0.00  0.00      A1    
ATOM   3588  HA  SER A 232      35.885 -19.905 -73.215  0.00  0.00      A1    
ATOM   3589  CB  SER A 232      36.501 -18.105 -74.240  0.00  0.00      A1    
ATOM   3590  HB1 SER A 232      37.551 -18.464 -74.172  0.00  0.00      A1    
ATOM   3591  HB2 SER A 232      36.044 -18.461 -75.188  0.00  0.00      A1    
ATOM   3592  OG  SER A 232      36.470 -16.679 -74.139  0.00  0.00      A1    
ATOM   3593  HG1 SER A 232      37.279 -16.385 -74.564  0.00  0.00      A1    
ATOM   3594  C   SER A 232      36.181 -18.415 -71.784  0.00  0.00      A1    
ATOM   3595  O   SER A 232      37.340 -18.510 -71.496  0.00  0.00      A1    
ATOM   3596  N   SER A 233      35.321 -17.674 -71.072  0.00  0.00      A1    
ATOM   3597  HN  SER A 233      34.397 -17.719 -71.445  0.00  0.00      A1    
ATOM   3598  CA  SER A 233      35.568 -16.924 -69.846  0.00  0.00      A1    
ATOM   3599  HA  SER A 233      34.607 -16.623 -69.458  0.00  0.00      A1    
ATOM   3600  CB  SER A 233      36.087 -17.803 -68.593  0.00  0.00      A1    
ATOM   3601  HB1 SER A 233      37.138 -18.046 -68.855  0.00  0.00      A1    
ATOM   3602  HB2 SER A 233      35.989 -17.068 -67.766  0.00  0.00      A1    
ATOM   3603  OG  SER A 233      35.329 -18.988 -68.306  0.00  0.00      A1    
ATOM   3604  HG1 SER A 233      35.716 -19.706 -68.812  0.00  0.00      A1    
ATOM   3605  C   SER A 233      36.380 -15.638 -70.020  0.00  0.00      A1    
ATOM   3606  O   SER A 233      36.982 -15.109 -69.088  0.00  0.00      A1    
ATOM   3607  N   SER A 234      36.337 -15.000 -71.198  0.00  0.00      A1    
ATOM   3608  HN  SER A 234      35.705 -15.334 -71.893  0.00  0.00      A1    
ATOM   3609  CA  SER A 234      36.958 -13.716 -71.450  0.00  0.00      A1    
ATOM   3610  HA  SER A 234      37.722 -13.425 -70.745  0.00  0.00      A1    
ATOM   3611  CB  SER A 234      37.790 -13.673 -72.772  0.00  0.00      A1    
ATOM   3612  HB1 SER A 234      37.150 -13.679 -73.679  0.00  0.00      A1    
ATOM   3613  HB2 SER A 234      38.460 -12.799 -72.922  0.00  0.00      A1    
ATOM   3614  OG  SER A 234      38.604 -14.816 -72.877  0.00  0.00      A1    
ATOM   3615  HG1 SER A 234      39.010 -14.838 -73.746  0.00  0.00      A1    
ATOM   3616  C   SER A 234      35.982 -12.530 -71.336  0.00  0.00      A1    
ATOM   3617  O   SER A 234      36.370 -11.382 -71.014  0.00  0.00      A1    
ATOM   3618  N   SER A 235      34.718 -12.740 -71.568  0.00  0.00      A1    
ATOM   3619  HN  SER A 235      34.467 -13.686 -71.758  0.00  0.00      A1    
ATOM   3620  CA  SER A 235      33.633 -11.736 -71.364  0.00  0.00      A1    
ATOM   3621  HA  SER A 235      33.996 -10.745 -71.135  0.00  0.00      A1    
ATOM   3622  CB  SER A 235      32.645 -11.718 -72.514  0.00  0.00      A1    
ATOM   3623  HB1 SER A 235      33.171 -11.782 -73.491  0.00  0.00      A1    
ATOM   3624  HB2 SER A 235      32.002 -12.623 -72.561  0.00  0.00      A1    
ATOM   3625  OG  SER A 235      31.643 -10.588 -72.333  0.00  0.00      A1    
ATOM   3626  HG1 SER A 235      30.875 -10.829 -72.856  0.00  0.00      A1    
ATOM   3627  C   SER A 235      33.031 -12.195 -70.048  0.00  0.00      A1    
ATOM   3628  O   SER A 235      32.725 -13.331 -69.836  0.00  0.00      A1    
ATOM   3629  N   LEU A 236      32.975 -11.350 -69.055  0.00  0.00      A1    
ATOM   3630  HN  LEU A 236      33.222 -10.412 -69.283  0.00  0.00      A1    
ATOM   3631  CA  LEU A 236      32.727 -11.639 -67.671  0.00  0.00      A1    
ATOM   3632  HA  LEU A 236      32.708 -12.718 -67.709  0.00  0.00      A1    
ATOM   3633  CB  LEU A 236      33.850 -11.108 -66.755  0.00  0.00      A1    
ATOM   3634  HB1 LEU A 236      34.896 -11.238 -67.103  0.00  0.00      A1    
ATOM   3635  HB2 LEU A 236      33.718 -10.019 -66.577  0.00  0.00      A1    
ATOM   3636  CG  LEU A 236      33.659 -11.757 -65.398  0.00  0.00      A1    
ATOM   3637  HG  LEU A 236      32.589 -11.693 -65.106  0.00  0.00      A1    
ATOM   3638  CD1 LEU A 236      34.216 -13.183 -65.345  0.00  0.00      A1    
ATOM   3639 HD11 LEU A 236      34.263 -13.593 -64.313  0.00  0.00      A1    
ATOM   3640 HD12 LEU A 236      33.553 -13.864 -65.919  0.00  0.00      A1    
ATOM   3641 HD13 LEU A 236      35.211 -13.276 -65.831  0.00  0.00      A1    
ATOM   3642  CD2 LEU A 236      34.405 -10.985 -64.331  0.00  0.00      A1    
ATOM   3643 HD21 LEU A 236      35.472 -10.814 -64.590  0.00  0.00      A1    
ATOM   3644 HD22 LEU A 236      33.958  -9.975 -64.209  0.00  0.00      A1    
ATOM   3645 HD23 LEU A 236      34.365 -11.533 -63.366  0.00  0.00      A1    
ATOM   3646  C   LEU A 236      31.269 -11.056 -67.293  0.00  0.00      A1    
ATOM   3647  O   LEU A 236      30.781 -10.019 -67.739  0.00  0.00      A1    
ATOM   3648  N   GLU A 237      30.432 -11.779 -66.493  0.00  0.00      A1    
ATOM   3649  HN  GLU A 237      30.800 -12.606 -66.075  0.00  0.00      A1    
ATOM   3650  CA  GLU A 237      29.074 -11.303 -66.239  0.00  0.00      A1    
ATOM   3651  HA  GLU A 237      28.655 -10.811 -67.104  0.00  0.00      A1    
ATOM   3652  CB  GLU A 237      28.207 -12.520 -65.772  0.00  0.00      A1    
ATOM   3653  HB1 GLU A 237      28.656 -12.957 -64.855  0.00  0.00      A1    
ATOM   3654  HB2 GLU A 237      27.177 -12.146 -65.590  0.00  0.00      A1    
ATOM   3655  CG  GLU A 237      28.113 -13.725 -66.800  0.00  0.00      A1    
ATOM   3656  HG1 GLU A 237      27.602 -13.401 -67.732  0.00  0.00      A1    
ATOM   3657  HG2 GLU A 237      29.156 -13.988 -67.078  0.00  0.00      A1    
ATOM   3658  CD  GLU A 237      27.475 -14.984 -66.284  0.00  0.00      A1    
ATOM   3659  OE1 GLU A 237      28.237 -15.709 -65.587  0.00  0.00      A1    
ATOM   3660  OE2 GLU A 237      26.269 -15.275 -66.466  0.00  0.00      A1    
ATOM   3661  C   GLU A 237      29.083 -10.174 -65.093  0.00  0.00      A1    
ATOM   3662  O   GLU A 237      30.054  -9.828 -64.445  0.00  0.00      A1    
ATOM   3663  N   LYS A 238      27.965  -9.464 -65.070  0.00  0.00      A1    
ATOM   3664  HN  LYS A 238      27.184  -9.680 -65.651  0.00  0.00      A1    
ATOM   3665  CA  LYS A 238      27.676  -8.416 -64.073  0.00  0.00      A1    
ATOM   3666  HA  LYS A 238      28.652  -8.179 -63.677  0.00  0.00      A1    
ATOM   3667  CB  LYS A 238      27.048  -7.210 -64.789  0.00  0.00      A1    
ATOM   3668  HB1 LYS A 238      27.832  -6.891 -65.509  0.00  0.00      A1    
ATOM   3669  HB2 LYS A 238      26.200  -7.553 -65.418  0.00  0.00      A1    
ATOM   3670  CG  LYS A 238      26.602  -5.926 -64.070  0.00  0.00      A1    
ATOM   3671  HG1 LYS A 238      26.431  -5.238 -64.925  0.00  0.00      A1    
ATOM   3672  HG2 LYS A 238      25.669  -6.078 -63.485  0.00  0.00      A1    
ATOM   3673  CD  LYS A 238      27.697  -5.277 -63.142  0.00  0.00      A1    
ATOM   3674  HD1 LYS A 238      27.839  -5.944 -62.265  0.00  0.00      A1    
ATOM   3675  HD2 LYS A 238      28.677  -5.158 -63.651  0.00  0.00      A1    
ATOM   3676  CE  LYS A 238      27.344  -3.984 -62.583  0.00  0.00      A1    
ATOM   3677  HE1 LYS A 238      27.261  -3.273 -63.432  0.00  0.00      A1    
ATOM   3678  HE2 LYS A 238      26.348  -3.968 -62.092  0.00  0.00      A1    
ATOM   3679  NZ  LYS A 238      28.362  -3.467 -61.715  0.00  0.00      A1    
ATOM   3680  HZ1 LYS A 238      28.007  -2.729 -61.074  0.00  0.00      A1    
ATOM   3681  HZ2 LYS A 238      28.860  -4.239 -61.227  0.00  0.00      A1    
ATOM   3682  HZ3 LYS A 238      29.122  -3.060 -62.297  0.00  0.00      A1    
ATOM   3683  C   LYS A 238      26.591  -8.906 -63.041  0.00  0.00      A1    
ATOM   3684  O   LYS A 238      25.533  -9.401 -63.410  0.00  0.00      A1    
ATOM   3685  N   SER A 239      26.837  -8.778 -61.730  0.00  0.00      A1    
ATOM   3686  HN  SER A 239      27.759  -8.503 -61.469  0.00  0.00      A1    
ATOM   3687  CA  SER A 239      25.908  -8.930 -60.622  0.00  0.00      A1    
ATOM   3688  HA  SER A 239      25.072  -9.589 -60.803  0.00  0.00      A1    
ATOM   3689  CB  SER A 239      26.633  -9.630 -59.472  0.00  0.00      A1    
ATOM   3690  HB1 SER A 239      26.081  -9.598 -58.508  0.00  0.00      A1    
ATOM   3691  HB2 SER A 239      26.772 -10.714 -59.671  0.00  0.00      A1    
ATOM   3692  OG  SER A 239      27.925  -9.048 -59.178  0.00  0.00      A1    
ATOM   3693  HG1 SER A 239      28.330  -9.553 -58.469  0.00  0.00      A1    
ATOM   3694  C   SER A 239      25.370  -7.656 -60.154  0.00  0.00      A1    
ATOM   3695  O   SER A 239      26.024  -6.625 -60.409  0.00  0.00      A1    
ATOM   3696  N   TYR A 240      24.132  -7.694 -59.666  0.00  0.00      A1    
ATOM   3697  HN  TYR A 240      23.669  -8.576 -59.627  0.00  0.00      A1    
ATOM   3698  CA  TYR A 240      23.263  -6.546 -59.494  0.00  0.00      A1    
ATOM   3699  HA  TYR A 240      23.919  -5.724 -59.251  0.00  0.00      A1    
ATOM   3700  CB  TYR A 240      22.430  -6.506 -60.832  0.00  0.00      A1    
ATOM   3701  HB1 TYR A 240      23.124  -6.348 -61.685  0.00  0.00      A1    
ATOM   3702  HB2 TYR A 240      21.946  -7.505 -60.886  0.00  0.00      A1    
ATOM   3703  CG  TYR A 240      21.539  -5.321 -60.909  0.00  0.00      A1    
ATOM   3704  CD1 TYR A 240      20.170  -5.350 -60.575  0.00  0.00      A1    
ATOM   3705  HD1 TYR A 240      19.681  -6.235 -60.197  0.00  0.00      A1    
ATOM   3706  CE1 TYR A 240      19.447  -4.174 -60.578  0.00  0.00      A1    
ATOM   3707  HE1 TYR A 240      18.389  -4.213 -60.366  0.00  0.00      A1    
ATOM   3708  CZ  TYR A 240      20.049  -2.896 -60.851  0.00  0.00      A1    
ATOM   3709  OH  TYR A 240      19.260  -1.758 -60.833  0.00  0.00      A1    
ATOM   3710  HH  TYR A 240      19.704  -1.046 -61.300  0.00  0.00      A1    
ATOM   3711  CD2 TYR A 240      22.083  -4.052 -61.272  0.00  0.00      A1    
ATOM   3712  HD2 TYR A 240      23.157  -4.040 -61.379  0.00  0.00      A1    
ATOM   3713  CE2 TYR A 240      21.401  -2.863 -61.177  0.00  0.00      A1    
ATOM   3714  HE2 TYR A 240      21.870  -1.897 -61.292  0.00  0.00      A1    
ATOM   3715  C   TYR A 240      22.335  -6.714 -58.377  0.00  0.00      A1    
ATOM   3716  O   TYR A 240      21.720  -7.736 -58.098  0.00  0.00      A1    
ATOM   3717  N   GLU A 241      22.309  -5.681 -57.589  0.00  0.00      A1    
ATOM   3718  HN  GLU A 241      22.551  -4.753 -57.859  0.00  0.00      A1    
ATOM   3719  CA  GLU A 241      21.652  -5.685 -56.281  0.00  0.00      A1    
ATOM   3720  HA  GLU A 241      21.612  -6.734 -56.028  0.00  0.00      A1    
ATOM   3721  CB  GLU A 241      22.464  -5.062 -55.085  0.00  0.00      A1    
ATOM   3722  HB1 GLU A 241      23.520  -5.379 -55.219  0.00  0.00      A1    
ATOM   3723  HB2 GLU A 241      22.534  -3.966 -55.251  0.00  0.00      A1    
ATOM   3724  CG  GLU A 241      21.907  -5.317 -53.691  0.00  0.00      A1    
ATOM   3725  HG1 GLU A 241      20.916  -4.819 -53.623  0.00  0.00      A1    
ATOM   3726  HG2 GLU A 241      21.962  -6.385 -53.389  0.00  0.00      A1    
ATOM   3727  CD  GLU A 241      22.692  -4.465 -52.735  0.00  0.00      A1    
ATOM   3728  OE1 GLU A 241      22.375  -3.245 -52.389  0.00  0.00      A1    
ATOM   3729  OE2 GLU A 241      23.613  -5.047 -52.161  0.00  0.00      A1    
ATOM   3730  C   GLU A 241      20.242  -5.121 -56.299  0.00  0.00      A1    
ATOM   3731  O   GLU A 241      19.857  -4.042 -56.698  0.00  0.00      A1    
ATOM   3732  N   LEU A 242      19.280  -5.917 -55.760  0.00  0.00      A1    
ATOM   3733  HN  LEU A 242      19.626  -6.705 -55.256  0.00  0.00      A1    
ATOM   3734  CA  LEU A 242      17.900  -5.715 -55.579  0.00  0.00      A1    
ATOM   3735  HA  LEU A 242      17.531  -5.007 -56.307  0.00  0.00      A1    
ATOM   3736  CB  LEU A 242      17.097  -7.004 -55.929  0.00  0.00      A1    
ATOM   3737  HB1 LEU A 242      17.181  -7.800 -55.158  0.00  0.00      A1    
ATOM   3738  HB2 LEU A 242      16.010  -6.781 -55.869  0.00  0.00      A1    
ATOM   3739  CG  LEU A 242      17.239  -7.470 -57.382  0.00  0.00      A1    
ATOM   3740  HG  LEU A 242      18.280  -7.744 -57.655  0.00  0.00      A1    
ATOM   3741  CD1 LEU A 242      16.278  -8.655 -57.504  0.00  0.00      A1    
ATOM   3742 HD11 LEU A 242      16.342  -9.053 -58.539  0.00  0.00      A1    
ATOM   3743 HD12 LEU A 242      16.557  -9.473 -56.806  0.00  0.00      A1    
ATOM   3744 HD13 LEU A 242      15.234  -8.330 -57.309  0.00  0.00      A1    
ATOM   3745  CD2 LEU A 242      16.820  -6.283 -58.350  0.00  0.00      A1    
ATOM   3746 HD21 LEU A 242      17.727  -5.644 -58.415  0.00  0.00      A1    
ATOM   3747 HD22 LEU A 242      16.621  -6.532 -59.414  0.00  0.00      A1    
ATOM   3748 HD23 LEU A 242      15.914  -5.721 -58.035  0.00  0.00      A1    
ATOM   3749  C   LEU A 242      17.515  -5.218 -54.205  0.00  0.00      A1    
ATOM   3750  O   LEU A 242      18.188  -5.686 -53.296  0.00  0.00      A1    
ATOM   3751  N   PRO A 243      16.491  -4.343 -53.923  0.00  0.00      A1    
ATOM   3752  CD  PRO A 243      15.518  -4.032 -54.950  0.00  0.00      A1    
ATOM   3753  HD1 PRO A 243      15.890  -3.514 -55.860  0.00  0.00      A1    
ATOM   3754  HD2 PRO A 243      14.879  -4.916 -55.160  0.00  0.00      A1    
ATOM   3755  CA  PRO A 243      16.384  -3.512 -52.664  0.00  0.00      A1    
ATOM   3756  HA  PRO A 243      17.096  -2.700 -52.628  0.00  0.00      A1    
ATOM   3757  CB  PRO A 243      14.966  -2.932 -52.831  0.00  0.00      A1    
ATOM   3758  HB1 PRO A 243      14.842  -1.942 -52.342  0.00  0.00      A1    
ATOM   3759  HB2 PRO A 243      14.270  -3.618 -52.304  0.00  0.00      A1    
ATOM   3760  CG  PRO A 243      14.664  -2.946 -54.342  0.00  0.00      A1    
ATOM   3761  HG1 PRO A 243      14.966  -1.920 -54.644  0.00  0.00      A1    
ATOM   3762  HG2 PRO A 243      13.570  -3.125 -54.413  0.00  0.00      A1    
ATOM   3763  C   PRO A 243      16.504  -4.240 -51.364  0.00  0.00      A1    
ATOM   3764  O   PRO A 243      16.995  -3.656 -50.395  0.00  0.00      A1    
ATOM   3765  N   ASP A 244      16.091  -5.518 -51.288  0.00  0.00      A1    
ATOM   3766  HN  ASP A 244      15.584  -5.915 -52.049  0.00  0.00      A1    
ATOM   3767  CA  ASP A 244      15.976  -6.153 -50.011  0.00  0.00      A1    
ATOM   3768  HA  ASP A 244      15.814  -5.446 -49.211  0.00  0.00      A1    
ATOM   3769  CB  ASP A 244      14.773  -7.166 -50.144  0.00  0.00      A1    
ATOM   3770  HB1 ASP A 244      14.891  -8.030 -50.832  0.00  0.00      A1    
ATOM   3771  HB2 ASP A 244      14.796  -7.664 -49.151  0.00  0.00      A1    
ATOM   3772  CG  ASP A 244      13.373  -6.631 -50.350  0.00  0.00      A1    
ATOM   3773  OD1 ASP A 244      12.816  -5.963 -49.449  0.00  0.00      A1    
ATOM   3774  OD2 ASP A 244      12.803  -6.882 -51.502  0.00  0.00      A1    
ATOM   3775  C   ASP A 244      17.206  -6.965 -49.686  0.00  0.00      A1    
ATOM   3776  O   ASP A 244      17.211  -7.859 -48.858  0.00  0.00      A1    
ATOM   3777  N   GLY A 245      18.305  -6.759 -50.475  0.00  0.00      A1    
ATOM   3778  HN  GLY A 245      18.337  -6.027 -51.152  0.00  0.00      A1    
ATOM   3779  CA  GLY A 245      19.529  -7.485 -50.327  0.00  0.00      A1    
ATOM   3780  HA1 GLY A 245      19.650  -7.772 -49.293  0.00  0.00      A1    
ATOM   3781  HA2 GLY A 245      20.388  -6.925 -50.664  0.00  0.00      A1    
ATOM   3782  C   GLY A 245      19.517  -8.696 -51.177  0.00  0.00      A1    
ATOM   3783  O   GLY A 245      20.394  -9.511 -50.946  0.00  0.00      A1    
ATOM   3784  N   GLN A 246      18.634  -8.849 -52.161  0.00  0.00      A1    
ATOM   3785  HN  GLN A 246      18.009  -8.124 -52.439  0.00  0.00      A1    
ATOM   3786  CA  GLN A 246      18.847  -9.964 -53.083  0.00  0.00      A1    
ATOM   3787  HA  GLN A 246      19.263 -10.802 -52.544  0.00  0.00      A1    
ATOM   3788  CB  GLN A 246      17.503 -10.561 -53.548  0.00  0.00      A1    
ATOM   3789  HB1 GLN A 246      17.168  -9.974 -54.430  0.00  0.00      A1    
ATOM   3790  HB2 GLN A 246      17.662 -11.627 -53.815  0.00  0.00      A1    
ATOM   3791  CG  GLN A 246      16.382 -10.497 -52.471  0.00  0.00      A1    
ATOM   3792  HG1 GLN A 246      16.793 -11.027 -51.586  0.00  0.00      A1    
ATOM   3793  HG2 GLN A 246      16.133  -9.424 -52.323  0.00  0.00      A1    
ATOM   3794  CD  GLN A 246      15.205 -11.324 -52.940  0.00  0.00      A1    
ATOM   3795  OE1 GLN A 246      15.141 -12.554 -52.693  0.00  0.00      A1    
ATOM   3796  NE2 GLN A 246      14.187 -10.720 -53.628  0.00  0.00      A1    
ATOM   3797 HE21 GLN A 246      13.608 -11.389 -54.095  0.00  0.00      A1    
ATOM   3798 HE22 GLN A 246      14.157  -9.754 -53.885  0.00  0.00      A1    
ATOM   3799  C   GLN A 246      19.659  -9.625 -54.287  0.00  0.00      A1    
ATOM   3800  O   GLN A 246      19.497  -8.585 -54.879  0.00  0.00      A1    
ATOM   3801  N   VAL A 247      20.625 -10.462 -54.593  0.00  0.00      A1    
ATOM   3802  HN  VAL A 247      20.638 -11.354 -54.146  0.00  0.00      A1    
ATOM   3803  CA  VAL A 247      21.605 -10.182 -55.714  0.00  0.00      A1    
ATOM   3804  HA  VAL A 247      21.472  -9.155 -56.019  0.00  0.00      A1    
ATOM   3805  CB  VAL A 247      23.096 -10.342 -55.214  0.00  0.00      A1    
ATOM   3806  HB  VAL A 247      23.368 -11.419 -55.196  0.00  0.00      A1    
ATOM   3807  CG1 VAL A 247      24.112  -9.638 -56.100  0.00  0.00      A1    
ATOM   3808 HG11 VAL A 247      24.129  -8.553 -55.863  0.00  0.00      A1    
ATOM   3809 HG12 VAL A 247      25.085 -10.116 -55.855  0.00  0.00      A1    
ATOM   3810 HG13 VAL A 247      23.852  -9.814 -57.166  0.00  0.00      A1    
ATOM   3811  CG2 VAL A 247      23.133  -9.981 -53.757  0.00  0.00      A1    
ATOM   3812 HG21 VAL A 247      22.415 -10.597 -53.174  0.00  0.00      A1    
ATOM   3813 HG22 VAL A 247      24.174 -10.177 -53.422  0.00  0.00      A1    
ATOM   3814 HG23 VAL A 247      22.790  -8.924 -53.746  0.00  0.00      A1    
ATOM   3815  C   VAL A 247      21.313 -11.002 -56.946  0.00  0.00      A1    
ATOM   3816  O   VAL A 247      21.183 -12.217 -56.988  0.00  0.00      A1    
ATOM   3817  N   ILE A 248      21.176 -10.374 -58.135  0.00  0.00      A1    
ATOM   3818  HN  ILE A 248      21.283  -9.383 -58.132  0.00  0.00      A1    
ATOM   3819  CA  ILE A 248      20.911 -11.091 -59.403  0.00  0.00      A1    
ATOM   3820  HA  ILE A 248      20.626 -12.106 -59.168  0.00  0.00      A1    
ATOM   3821  CB  ILE A 248      19.663 -10.681 -60.205  0.00  0.00      A1    
ATOM   3822  HB  ILE A 248      19.582 -11.187 -61.192  0.00  0.00      A1    
ATOM   3823  CG2 ILE A 248      18.473 -10.969 -59.310  0.00  0.00      A1    
ATOM   3824 HG21 ILE A 248      18.538 -10.322 -58.409  0.00  0.00      A1    
ATOM   3825 HG22 ILE A 248      17.525 -10.809 -59.867  0.00  0.00      A1    
ATOM   3826 HG23 ILE A 248      18.437 -12.055 -59.079  0.00  0.00      A1    
ATOM   3827  CG1 ILE A 248      19.549  -9.204 -60.569  0.00  0.00      A1    
ATOM   3828 HG11 ILE A 248      19.552  -8.535 -59.682  0.00  0.00      A1    
ATOM   3829 HG12 ILE A 248      20.505  -8.965 -61.082  0.00  0.00      A1    
ATOM   3830  CD  ILE A 248      18.445  -8.810 -61.570  0.00  0.00      A1    
ATOM   3831  HD1 ILE A 248      18.893  -8.042 -62.236  0.00  0.00      A1    
ATOM   3832  HD2 ILE A 248      18.088  -9.655 -62.196  0.00  0.00      A1    
ATOM   3833  HD3 ILE A 248      17.623  -8.232 -61.096  0.00  0.00      A1    
ATOM   3834  C   ILE A 248      22.167 -10.998 -60.272  0.00  0.00      A1    
ATOM   3835  O   ILE A 248      23.165 -10.316 -59.814  0.00  0.00      A1    
ATOM   3836  N   THR A 249      22.169 -11.789 -61.344  0.00  0.00      A1    
ATOM   3837  HN  THR A 249      21.412 -12.379 -61.614  0.00  0.00      A1    
ATOM   3838  CA  THR A 249      23.371 -11.810 -62.222  0.00  0.00      A1    
ATOM   3839  HA  THR A 249      23.850 -10.857 -62.053  0.00  0.00      A1    
ATOM   3840  CB  THR A 249      24.351 -12.970 -61.930  0.00  0.00      A1    
ATOM   3841  HB  THR A 249      23.898 -13.983 -61.999  0.00  0.00      A1    
ATOM   3842  OG1 THR A 249      24.894 -12.871 -60.603  0.00  0.00      A1    
ATOM   3843  HG1 THR A 249      24.231 -12.550 -59.988  0.00  0.00      A1    
ATOM   3844  CG2 THR A 249      25.585 -12.909 -62.844  0.00  0.00      A1    
ATOM   3845 HG21 THR A 249      26.481 -13.490 -62.537  0.00  0.00      A1    
ATOM   3846 HG22 THR A 249      25.354 -13.171 -63.898  0.00  0.00      A1    
ATOM   3847 HG23 THR A 249      25.919 -11.849 -62.828  0.00  0.00      A1    
ATOM   3848  C   THR A 249      22.900 -11.864 -63.691  0.00  0.00      A1    
ATOM   3849  O   THR A 249      21.905 -12.513 -63.925  0.00  0.00      A1    
ATOM   3850  N   ILE A 250      23.487 -11.072 -64.597  0.00  0.00      A1    
ATOM   3851  HN  ILE A 250      24.268 -10.484 -64.401  0.00  0.00      A1    
ATOM   3852  CA  ILE A 250      23.000 -10.774 -65.925  0.00  0.00      A1    
ATOM   3853  HA  ILE A 250      22.257 -11.534 -66.116  0.00  0.00      A1    
ATOM   3854  CB  ILE A 250      22.431  -9.415 -66.186  0.00  0.00      A1    
ATOM   3855  HB  ILE A 250      23.222  -8.647 -66.323  0.00  0.00      A1    
ATOM   3856  CG2 ILE A 250      21.743  -9.384 -67.577  0.00  0.00      A1    
ATOM   3857 HG21 ILE A 250      22.439  -9.595 -68.417  0.00  0.00      A1    
ATOM   3858 HG22 ILE A 250      20.926 -10.127 -67.458  0.00  0.00      A1    
ATOM   3859 HG23 ILE A 250      21.374  -8.339 -67.656  0.00  0.00      A1    
ATOM   3860  CG1 ILE A 250      21.425  -8.951 -65.092  0.00  0.00      A1    
ATOM   3861 HG11 ILE A 250      20.493  -8.568 -65.559  0.00  0.00      A1    
ATOM   3862 HG12 ILE A 250      21.150  -9.815 -64.449  0.00  0.00      A1    
ATOM   3863  CD  ILE A 250      22.163  -7.843 -64.337  0.00  0.00      A1    
ATOM   3864  HD1 ILE A 250      21.600  -7.559 -63.423  0.00  0.00      A1    
ATOM   3865  HD2 ILE A 250      23.134  -8.216 -63.946  0.00  0.00      A1    
ATOM   3866  HD3 ILE A 250      22.309  -6.943 -64.972  0.00  0.00      A1    
ATOM   3867  C   ILE A 250      24.175 -11.030 -66.861  0.00  0.00      A1    
ATOM   3868  O   ILE A 250      25.301 -10.594 -66.696  0.00  0.00      A1    
ATOM   3869  N   GLY A 251      23.998 -11.843 -67.914  0.00  0.00      A1    
ATOM   3870  HN  GLY A 251      23.135 -12.328 -68.033  0.00  0.00      A1    
ATOM   3871  CA  GLY A 251      25.147 -12.282 -68.691  0.00  0.00      A1    
ATOM   3872  HA1 GLY A 251      25.173 -13.342 -68.487  0.00  0.00      A1    
ATOM   3873  HA2 GLY A 251      26.082 -11.891 -68.321  0.00  0.00      A1    
ATOM   3874  C   GLY A 251      24.934 -12.132 -70.162  0.00  0.00      A1    
ATOM   3875  O   GLY A 251      25.034 -10.986 -70.584  0.00  0.00      A1    
ATOM   3876  N   ASN A 252      24.527 -13.206 -70.891  0.00  0.00      A1    
ATOM   3877  HN  ASN A 252      24.366 -14.072 -70.423  0.00  0.00      A1    
ATOM   3878  CA  ASN A 252      24.136 -13.223 -72.340  0.00  0.00      A1    
ATOM   3879  HA  ASN A 252      24.878 -12.721 -72.944  0.00  0.00      A1    
ATOM   3880  CB  ASN A 252      24.116 -14.618 -73.005  0.00  0.00      A1    
ATOM   3881  HB1 ASN A 252      23.503 -15.301 -72.379  0.00  0.00      A1    
ATOM   3882  HB2 ASN A 252      23.654 -14.579 -74.015  0.00  0.00      A1    
ATOM   3883  CG  ASN A 252      25.509 -15.330 -73.060  0.00  0.00      A1    
ATOM   3884  OD1 ASN A 252      26.462 -14.928 -72.436  0.00  0.00      A1    
ATOM   3885  ND2 ASN A 252      25.656 -16.378 -73.861  0.00  0.00      A1    
ATOM   3886 HD21 ASN A 252      26.536 -16.853 -73.872  0.00  0.00      A1    
ATOM   3887 HD22 ASN A 252      24.903 -16.669 -74.451  0.00  0.00      A1    
ATOM   3888  C   ASN A 252      22.842 -12.406 -72.631  0.00  0.00      A1    
ATOM   3889  O   ASN A 252      22.629 -11.786 -73.633  0.00  0.00      A1    
ATOM   3890  N   GLU A 253      21.947 -12.283 -71.610  0.00  0.00      A1    
ATOM   3891  HN  GLU A 253      21.992 -12.904 -70.831  0.00  0.00      A1    
ATOM   3892  CA  GLU A 253      20.810 -11.397 -71.579  0.00  0.00      A1    
ATOM   3893  HA  GLU A 253      20.106 -11.668 -72.352  0.00  0.00      A1    
ATOM   3894  CB  GLU A 253      20.128 -11.529 -70.235  0.00  0.00      A1    
ATOM   3895  HB1 GLU A 253      20.915 -11.199 -69.522  0.00  0.00      A1    
ATOM   3896  HB2 GLU A 253      19.311 -10.783 -70.127  0.00  0.00      A1    
ATOM   3897  CG  GLU A 253      19.679 -12.854 -69.587  0.00  0.00      A1    
ATOM   3898  HG1 GLU A 253      19.231 -12.560 -68.614  0.00  0.00      A1    
ATOM   3899  HG2 GLU A 253      18.881 -13.438 -70.095  0.00  0.00      A1    
ATOM   3900  CD  GLU A 253      20.877 -13.780 -69.254  0.00  0.00      A1    
ATOM   3901  OE1 GLU A 253      21.802 -13.380 -68.478  0.00  0.00      A1    
ATOM   3902  OE2 GLU A 253      20.870 -14.800 -69.965  0.00  0.00      A1    
ATOM   3903  C   GLU A 253      21.128  -9.968 -71.943  0.00  0.00      A1    
ATOM   3904  O   GLU A 253      20.325  -9.277 -72.585  0.00  0.00      A1    
ATOM   3905  N   ARG A 254      22.288  -9.448 -71.588  0.00  0.00      A1    
ATOM   3906  HN  ARG A 254      22.930  -9.954 -71.017  0.00  0.00      A1    
ATOM   3907  CA  ARG A 254      22.844  -8.113 -71.890  0.00  0.00      A1    
ATOM   3908  HA  ARG A 254      22.176  -7.376 -71.468  0.00  0.00      A1    
ATOM   3909  CB  ARG A 254      24.191  -7.814 -71.321  0.00  0.00      A1    
ATOM   3910  HB1 ARG A 254      24.906  -8.503 -71.820  0.00  0.00      A1    
ATOM   3911  HB2 ARG A 254      24.504  -6.808 -71.673  0.00  0.00      A1    
ATOM   3912  CG  ARG A 254      24.280  -7.899 -69.790  0.00  0.00      A1    
ATOM   3913  HG1 ARG A 254      23.605  -7.120 -69.375  0.00  0.00      A1    
ATOM   3914  HG2 ARG A 254      23.975  -8.908 -69.440  0.00  0.00      A1    
ATOM   3915  CD  ARG A 254      25.700  -7.537 -69.276  0.00  0.00      A1    
ATOM   3916  HD1 ARG A 254      26.065  -6.552 -69.637  0.00  0.00      A1    
ATOM   3917  HD2 ARG A 254      25.604  -7.500 -68.170  0.00  0.00      A1    
ATOM   3918  NE  ARG A 254      26.667  -8.591 -69.606  0.00  0.00      A1    
ATOM   3919  HE  ARG A 254      26.378  -9.395 -70.126  0.00  0.00      A1    
ATOM   3920  CZ  ARG A 254      27.993  -8.469 -69.308  0.00  0.00      A1    
ATOM   3921  NH1 ARG A 254      28.561  -7.483 -68.661  0.00  0.00      A1    
ATOM   3922 HH11 ARG A 254      29.552  -7.616 -68.662  0.00  0.00      A1    
ATOM   3923 HH12 ARG A 254      28.063  -6.633 -68.485  0.00  0.00      A1    
ATOM   3924  NH2 ARG A 254      28.744  -9.469 -69.733  0.00  0.00      A1    
ATOM   3925 HH21 ARG A 254      29.668  -9.594 -69.371  0.00  0.00      A1    
ATOM   3926 HH22 ARG A 254      28.288 -10.083 -70.378  0.00  0.00      A1    
ATOM   3927  C   ARG A 254      22.843  -7.689 -73.410  0.00  0.00      A1    
ATOM   3928  O   ARG A 254      22.433  -6.589 -73.748  0.00  0.00      A1    
ATOM   3929  N   PHE A 255      23.317  -8.564 -74.323  0.00  0.00      A1    
ATOM   3930  HN  PHE A 255      23.819  -9.386 -74.064  0.00  0.00      A1    
ATOM   3931  CA  PHE A 255      23.146  -8.319 -75.669  0.00  0.00      A1    
ATOM   3932  HA  PHE A 255      22.977  -7.281 -75.918  0.00  0.00      A1    
ATOM   3933  CB  PHE A 255      24.572  -8.725 -76.341  0.00  0.00      A1    
ATOM   3934  HB1 PHE A 255      24.427  -8.633 -77.438  0.00  0.00      A1    
ATOM   3935  HB2 PHE A 255      25.304  -7.988 -75.947  0.00  0.00      A1    
ATOM   3936  CG  PHE A 255      25.097 -10.076 -76.013  0.00  0.00      A1    
ATOM   3937  CD1 PHE A 255      24.758 -11.276 -76.700  0.00  0.00      A1    
ATOM   3938  HD1 PHE A 255      23.984 -11.161 -77.444  0.00  0.00      A1    
ATOM   3939  CE1 PHE A 255      25.226 -12.555 -76.356  0.00  0.00      A1    
ATOM   3940  HE1 PHE A 255      24.800 -13.462 -76.759  0.00  0.00      A1    
ATOM   3941  CZ  PHE A 255      26.244 -12.666 -75.393  0.00  0.00      A1    
ATOM   3942  HZ  PHE A 255      26.552 -13.581 -74.909  0.00  0.00      A1    
ATOM   3943  CD2 PHE A 255      26.008 -10.266 -74.968  0.00  0.00      A1    
ATOM   3944  HD2 PHE A 255      26.252  -9.430 -74.328  0.00  0.00      A1    
ATOM   3945  CE2 PHE A 255      26.594 -11.496 -74.684  0.00  0.00      A1    
ATOM   3946  HE2 PHE A 255      27.287 -11.566 -73.859  0.00  0.00      A1    
ATOM   3947  C   PHE A 255      22.137  -9.161 -76.471  0.00  0.00      A1    
ATOM   3948  O   PHE A 255      21.960  -8.910 -77.700  0.00  0.00      A1    
ATOM   3949  N   ARG A 256      21.463 -10.178 -75.842  0.00  0.00      A1    
ATOM   3950  HN  ARG A 256      21.660 -10.354 -74.881  0.00  0.00      A1    
ATOM   3951  CA  ARG A 256      20.419 -10.925 -76.527  0.00  0.00      A1    
ATOM   3952  HA  ARG A 256      20.926 -11.059 -77.471  0.00  0.00      A1    
ATOM   3953  CB  ARG A 256      20.102 -12.140 -75.722  0.00  0.00      A1    
ATOM   3954  HB1 ARG A 256      21.044 -12.700 -75.540  0.00  0.00      A1    
ATOM   3955  HB2 ARG A 256      19.885 -11.916 -74.656  0.00  0.00      A1    
ATOM   3956  CG  ARG A 256      19.123 -13.165 -76.286  0.00  0.00      A1    
ATOM   3957  HG1 ARG A 256      18.176 -12.593 -76.391  0.00  0.00      A1    
ATOM   3958  HG2 ARG A 256      19.529 -13.402 -77.292  0.00  0.00      A1    
ATOM   3959  CD  ARG A 256      19.056 -14.406 -75.408  0.00  0.00      A1    
ATOM   3960  HD1 ARG A 256      19.757 -15.226 -75.675  0.00  0.00      A1    
ATOM   3961  HD2 ARG A 256      19.317 -14.021 -74.399  0.00  0.00      A1    
ATOM   3962  NE  ARG A 256      17.656 -14.913 -75.445  0.00  0.00      A1    
ATOM   3963  HE  ARG A 256      16.952 -14.489 -76.015  0.00  0.00      A1    
ATOM   3964  CZ  ARG A 256      17.177 -15.968 -74.754  0.00  0.00      A1    
ATOM   3965  NH1 ARG A 256      17.972 -16.764 -74.045  0.00  0.00      A1    
ATOM   3966 HH11 ARG A 256      17.557 -17.510 -73.524  0.00  0.00      A1    
ATOM   3967 HH12 ARG A 256      18.846 -16.403 -73.719  0.00  0.00      A1    
ATOM   3968  NH2 ARG A 256      15.926 -16.386 -74.898  0.00  0.00      A1    
ATOM   3969 HH21 ARG A 256      15.559 -16.998 -74.198  0.00  0.00      A1    
ATOM   3970 HH22 ARG A 256      15.182 -15.874 -75.326  0.00  0.00      A1    
ATOM   3971  C   ARG A 256      19.122  -9.952 -76.615  0.00  0.00      A1    
ATOM   3972  O   ARG A 256      18.217 -10.082 -77.438  0.00  0.00      A1    
ATOM   3973  N   CYS A 257      19.131  -8.930 -75.768  0.00  0.00      A1    
ATOM   3974  HN  CYS A 257      19.703  -8.782 -74.965  0.00  0.00      A1    
ATOM   3975  CA  CYS A 257      18.024  -8.062 -75.663  0.00  0.00      A1    
ATOM   3976  HA  CYS A 257      17.182  -8.738 -75.676  0.00  0.00      A1    
ATOM   3977  CB  CYS A 257      17.983  -7.276 -74.254  0.00  0.00      A1    
ATOM   3978  HB1 CYS A 257      17.580  -8.006 -73.520  0.00  0.00      A1    
ATOM   3979  HB2 CYS A 257      18.977  -7.024 -73.825  0.00  0.00      A1    
ATOM   3980  SG  CYS A 257      17.051  -5.678 -74.208  0.00  0.00      A1    
ATOM   3981  HG1 CYS A 257      16.016  -6.054 -74.944  0.00  0.00      A1    
ATOM   3982  C   CYS A 257      17.876  -7.204 -76.908  0.00  0.00      A1    
ATOM   3983  O   CYS A 257      16.777  -7.222 -77.473  0.00  0.00      A1    
ATOM   3984  N   PRO A 258      18.879  -6.373 -77.382  0.00  0.00      A1    
ATOM   3985  CD  PRO A 258      19.996  -5.925 -76.612  0.00  0.00      A1    
ATOM   3986  HD1 PRO A 258      19.624  -5.215 -75.841  0.00  0.00      A1    
ATOM   3987  HD2 PRO A 258      20.501  -6.788 -76.128  0.00  0.00      A1    
ATOM   3988  CA  PRO A 258      18.739  -5.471 -78.588  0.00  0.00      A1    
ATOM   3989  HA  PRO A 258      17.747  -5.045 -78.591  0.00  0.00      A1    
ATOM   3990  CB  PRO A 258      19.824  -4.411 -78.413  0.00  0.00      A1    
ATOM   3991  HB1 PRO A 258      20.211  -3.975 -79.359  0.00  0.00      A1    
ATOM   3992  HB2 PRO A 258      19.591  -3.592 -77.699  0.00  0.00      A1    
ATOM   3993  CG  PRO A 258      20.931  -5.140 -77.628  0.00  0.00      A1    
ATOM   3994  HG1 PRO A 258      21.411  -5.892 -78.290  0.00  0.00      A1    
ATOM   3995  HG2 PRO A 258      21.650  -4.463 -77.118  0.00  0.00      A1    
ATOM   3996  C   PRO A 258      18.840  -6.292 -79.849  0.00  0.00      A1    
ATOM   3997  O   PRO A 258      18.541  -5.704 -80.930  0.00  0.00      A1    
ATOM   3998  N   GLU A 259      19.225  -7.535 -79.811  0.00  0.00      A1    
ATOM   3999  HN  GLU A 259      19.349  -7.931 -78.904  0.00  0.00      A1    
ATOM   4000  CA  GLU A 259      19.455  -8.377 -81.081  0.00  0.00      A1    
ATOM   4001  HA  GLU A 259      20.137  -7.870 -81.747  0.00  0.00      A1    
ATOM   4002  CB  GLU A 259      20.211  -9.689 -80.639  0.00  0.00      A1    
ATOM   4003  HB1 GLU A 259      21.118  -9.592 -80.004  0.00  0.00      A1    
ATOM   4004  HB2 GLU A 259      19.515 -10.296 -80.022  0.00  0.00      A1    
ATOM   4005  CG  GLU A 259      20.627 -10.637 -81.788  0.00  0.00      A1    
ATOM   4006  HG1 GLU A 259      20.844 -11.656 -81.403  0.00  0.00      A1    
ATOM   4007  HG2 GLU A 259      19.825 -10.803 -82.538  0.00  0.00      A1    
ATOM   4008  CD  GLU A 259      21.816 -10.069 -82.585  0.00  0.00      A1    
ATOM   4009  OE1 GLU A 259      22.575  -9.211 -82.097  0.00  0.00      A1    
ATOM   4010  OE2 GLU A 259      21.865 -10.403 -83.767  0.00  0.00      A1    
ATOM   4011  C   GLU A 259      18.198  -8.656 -81.792  0.00  0.00      A1    
ATOM   4012  O   GLU A 259      18.191  -8.767 -83.028  0.00  0.00      A1    
ATOM   4013  N   THR A 260      17.043  -8.767 -81.058  0.00  0.00      A1    
ATOM   4014  HN  THR A 260      17.132  -8.762 -80.065  0.00  0.00      A1    
ATOM   4015  CA  THR A 260      15.644  -8.869 -81.553  0.00  0.00      A1    
ATOM   4016  HA  THR A 260      15.566  -9.861 -81.972  0.00  0.00      A1    
ATOM   4017  CB  THR A 260      14.665  -8.793 -80.377  0.00  0.00      A1    
ATOM   4018  HB  THR A 260      13.644  -8.644 -80.789  0.00  0.00      A1    
ATOM   4019  OG1 THR A 260      14.872  -7.672 -79.544  0.00  0.00      A1    
ATOM   4020  HG1 THR A 260      15.442  -7.824 -78.786  0.00  0.00      A1    
ATOM   4021  CG2 THR A 260      14.691 -10.082 -79.553  0.00  0.00      A1    
ATOM   4022 HG21 THR A 260      14.246 -10.898 -80.161  0.00  0.00      A1    
ATOM   4023 HG22 THR A 260      15.741 -10.312 -79.270  0.00  0.00      A1    
ATOM   4024 HG23 THR A 260      14.086  -9.991 -78.626  0.00  0.00      A1    
ATOM   4025  C   THR A 260      15.309  -8.014 -82.677  0.00  0.00      A1    
ATOM   4026  O   THR A 260      14.489  -8.238 -83.532  0.00  0.00      A1    
ATOM   4027  N   LEU A 261      15.826  -6.804 -82.833  0.00  0.00      A1    
ATOM   4028  HN  LEU A 261      16.350  -6.307 -82.146  0.00  0.00      A1    
ATOM   4029  CA  LEU A 261      15.447  -5.870 -83.930  0.00  0.00      A1    
ATOM   4030  HA  LEU A 261      14.374  -5.865 -84.049  0.00  0.00      A1    
ATOM   4031  CB  LEU A 261      16.081  -4.499 -83.417  0.00  0.00      A1    
ATOM   4032  HB1 LEU A 261      17.074  -4.744 -82.982  0.00  0.00      A1    
ATOM   4033  HB2 LEU A 261      16.139  -3.857 -84.322  0.00  0.00      A1    
ATOM   4034  CG  LEU A 261      15.158  -3.816 -82.334  0.00  0.00      A1    
ATOM   4035  HG  LEU A 261      14.931  -4.732 -81.747  0.00  0.00      A1    
ATOM   4036  CD1 LEU A 261      16.001  -2.831 -81.477  0.00  0.00      A1    
ATOM   4037 HD11 LEU A 261      15.265  -2.238 -80.892  0.00  0.00      A1    
ATOM   4038 HD12 LEU A 261      16.750  -3.403 -80.889  0.00  0.00      A1    
ATOM   4039 HD13 LEU A 261      16.659  -2.102 -81.997  0.00  0.00      A1    
ATOM   4040  CD2 LEU A 261      13.875  -3.072 -82.908  0.00  0.00      A1    
ATOM   4041 HD21 LEU A 261      14.189  -2.165 -83.467  0.00  0.00      A1    
ATOM   4042 HD22 LEU A 261      13.312  -3.786 -83.547  0.00  0.00      A1    
ATOM   4043 HD23 LEU A 261      13.149  -2.723 -82.143  0.00  0.00      A1    
ATOM   4044  C   LEU A 261      16.161  -6.241 -85.232  0.00  0.00      A1    
ATOM   4045  O   LEU A 261      15.626  -6.170 -86.349  0.00  0.00      A1    
ATOM   4046  N   PHE A 262      17.420  -6.818 -85.100  0.00  0.00      A1    
ATOM   4047  HN  PHE A 262      17.569  -7.180 -84.184  0.00  0.00      A1    
ATOM   4048  CA  PHE A 262      18.286  -7.274 -86.204  0.00  0.00      A1    
ATOM   4049  HA  PHE A 262      18.126  -6.652 -87.073  0.00  0.00      A1    
ATOM   4050  CB  PHE A 262      19.812  -7.266 -85.646  0.00  0.00      A1    
ATOM   4051  HB1 PHE A 262      19.997  -7.998 -84.830  0.00  0.00      A1    
ATOM   4052  HB2 PHE A 262      20.481  -7.428 -86.518  0.00  0.00      A1    
ATOM   4053  CG  PHE A 262      20.177  -5.813 -85.258  0.00  0.00      A1    
ATOM   4054  CD1 PHE A 262      20.488  -4.752 -86.066  0.00  0.00      A1    
ATOM   4055  HD1 PHE A 262      20.519  -4.919 -87.132  0.00  0.00      A1    
ATOM   4056  CE1 PHE A 262      20.678  -3.444 -85.595  0.00  0.00      A1    
ATOM   4057  HE1 PHE A 262      20.852  -2.621 -86.273  0.00  0.00      A1    
ATOM   4058  CZ  PHE A 262      20.647  -3.217 -84.299  0.00  0.00      A1    
ATOM   4059  HZ  PHE A 262      20.736  -2.213 -83.912  0.00  0.00      A1    
ATOM   4060  CD2 PHE A 262      20.356  -5.590 -83.890  0.00  0.00      A1    
ATOM   4061  HD2 PHE A 262      20.101  -6.343 -83.159  0.00  0.00      A1    
ATOM   4062  CE2 PHE A 262      20.562  -4.320 -83.393  0.00  0.00      A1    
ATOM   4063  HE2 PHE A 262      20.537  -4.195 -82.320  0.00  0.00      A1    
ATOM   4064  C   PHE A 262      18.112  -8.715 -86.732  0.00  0.00      A1    
ATOM   4065  O   PHE A 262      18.323  -9.070 -87.852  0.00  0.00      A1    
ATOM   4066  N   GLN A 263      17.481  -9.510 -85.875  0.00  0.00      A1    
ATOM   4067  HN  GLN A 263      17.350  -9.235 -84.925  0.00  0.00      A1    
ATOM   4068  CA  GLN A 263      17.051 -10.828 -86.128  0.00  0.00      A1    
ATOM   4069  HA  GLN A 263      16.982 -11.164 -87.152  0.00  0.00      A1    
ATOM   4070  CB  GLN A 263      18.293 -11.742 -85.749  0.00  0.00      A1    
ATOM   4071  HB1 GLN A 263      19.207 -11.420 -86.293  0.00  0.00      A1    
ATOM   4072  HB2 GLN A 263      18.491 -11.596 -84.666  0.00  0.00      A1    
ATOM   4073  CG  GLN A 263      18.067 -13.290 -85.890  0.00  0.00      A1    
ATOM   4074  HG1 GLN A 263      19.087 -13.653 -85.639  0.00  0.00      A1    
ATOM   4075  HG2 GLN A 263      17.364 -13.674 -85.120  0.00  0.00      A1    
ATOM   4076  CD  GLN A 263      17.583 -13.639 -87.262  0.00  0.00      A1    
ATOM   4077  OE1 GLN A 263      16.453 -14.039 -87.397  0.00  0.00      A1    
ATOM   4078  NE2 GLN A 263      18.462 -13.488 -88.270  0.00  0.00      A1    
ATOM   4079 HE21 GLN A 263      18.157 -13.411 -89.220  0.00  0.00      A1    
ATOM   4080 HE22 GLN A 263      19.421 -13.306 -88.053  0.00  0.00      A1    
ATOM   4081  C   GLN A 263      15.757 -11.218 -85.391  0.00  0.00      A1    
ATOM   4082  O   GLN A 263      15.726 -11.476 -84.196  0.00  0.00      A1    
ATOM   4083  N   PRO A 264      14.672 -11.273 -86.179  0.00  0.00      A1    
ATOM   4084  CD  PRO A 264      14.598 -10.759 -87.548  0.00  0.00      A1    
ATOM   4085  HD1 PRO A 264      15.224  -9.848 -87.665  0.00  0.00      A1    
ATOM   4086  HD2 PRO A 264      14.956 -11.571 -88.216  0.00  0.00      A1    
ATOM   4087  CA  PRO A 264      13.365 -11.399 -85.591  0.00  0.00      A1    
ATOM   4088  HA  PRO A 264      13.294 -10.656 -84.810  0.00  0.00      A1    
ATOM   4089  CB  PRO A 264      12.434 -11.287 -86.760  0.00  0.00      A1    
ATOM   4090  HB1 PRO A 264      12.263 -12.309 -87.162  0.00  0.00      A1    
ATOM   4091  HB2 PRO A 264      11.577 -10.724 -86.331  0.00  0.00      A1    
ATOM   4092  CG  PRO A 264      13.140 -10.422 -87.819  0.00  0.00      A1    
ATOM   4093  HG1 PRO A 264      12.809 -10.529 -88.874  0.00  0.00      A1    
ATOM   4094  HG2 PRO A 264      12.909  -9.370 -87.550  0.00  0.00      A1    
ATOM   4095  C   PRO A 264      13.164 -12.715 -84.894  0.00  0.00      A1    
ATOM   4096  O   PRO A 264      12.281 -12.701 -84.041  0.00  0.00      A1    
ATOM   4097  N   SER A 265      13.917 -13.799 -85.143  0.00  0.00      A1    
ATOM   4098  HN  SER A 265      14.521 -13.764 -85.936  0.00  0.00      A1    
ATOM   4099  CA  SER A 265      13.769 -15.125 -84.551  0.00  0.00      A1    
ATOM   4100  HA  SER A 265      12.807 -15.523 -84.840  0.00  0.00      A1    
ATOM   4101  CB  SER A 265      14.901 -16.041 -84.952  0.00  0.00      A1    
ATOM   4102  HB1 SER A 265      15.939 -15.702 -84.748  0.00  0.00      A1    
ATOM   4103  HB2 SER A 265      14.734 -17.057 -84.534  0.00  0.00      A1    
ATOM   4104  OG  SER A 265      14.861 -16.409 -86.341  0.00  0.00      A1    
ATOM   4105  HG1 SER A 265      15.715 -16.825 -86.482  0.00  0.00      A1    
ATOM   4106  C   SER A 265      13.833 -15.244 -82.999  0.00  0.00      A1    
ATOM   4107  O   SER A 265      13.252 -16.118 -82.380  0.00  0.00      A1    
ATOM   4108  N   PHE A 266      14.530 -14.356 -82.294  0.00  0.00      A1    
ATOM   4109  HN  PHE A 266      15.051 -13.631 -82.738  0.00  0.00      A1    
ATOM   4110  CA  PHE A 266      14.779 -14.311 -80.777  0.00  0.00      A1    
ATOM   4111  HA  PHE A 266      15.069 -15.305 -80.470  0.00  0.00      A1    
ATOM   4112  CB  PHE A 266      15.727 -13.182 -80.393  0.00  0.00      A1    
ATOM   4113  HB1 PHE A 266      15.652 -12.322 -81.091  0.00  0.00      A1    
ATOM   4114  HB2 PHE A 266      15.645 -12.871 -79.329  0.00  0.00      A1    
ATOM   4115  CG  PHE A 266      17.124 -13.668 -80.648  0.00  0.00      A1    
ATOM   4116  CD1 PHE A 266      17.767 -14.363 -79.652  0.00  0.00      A1    
ATOM   4117  HD1 PHE A 266      17.287 -14.670 -78.735  0.00  0.00      A1    
ATOM   4118  CE1 PHE A 266      19.027 -14.925 -79.972  0.00  0.00      A1    
ATOM   4119  HE1 PHE A 266      19.456 -15.629 -79.275  0.00  0.00      A1    
ATOM   4120  CZ  PHE A 266      19.671 -14.738 -81.218  0.00  0.00      A1    
ATOM   4121  HZ  PHE A 266      20.483 -15.385 -81.515  0.00  0.00      A1    
ATOM   4122  CD2 PHE A 266      17.759 -13.378 -81.851  0.00  0.00      A1    
ATOM   4123  HD2 PHE A 266      17.266 -12.827 -82.638  0.00  0.00      A1    
ATOM   4124  CE2 PHE A 266      19.000 -13.916 -82.161  0.00  0.00      A1    
ATOM   4125  HE2 PHE A 266      19.379 -13.755 -83.159  0.00  0.00      A1    
ATOM   4126  C   PHE A 266      13.458 -14.123 -80.116  0.00  0.00      A1    
ATOM   4127  O   PHE A 266      13.099 -14.765 -79.080  0.00  0.00      A1    
ATOM   4128  N   ILE A 267      12.571 -13.262 -80.724  0.00  0.00      A1    
ATOM   4129  HN  ILE A 267      12.778 -12.808 -81.587  0.00  0.00      A1    
ATOM   4130  CA  ILE A 267      11.232 -12.911 -80.239  0.00  0.00      A1    
ATOM   4131  HA  ILE A 267      11.173 -13.194 -79.198  0.00  0.00      A1    
ATOM   4132  CB  ILE A 267      11.050 -11.390 -80.165  0.00  0.00      A1    
ATOM   4133  HB  ILE A 267      11.889 -10.994 -79.553  0.00  0.00      A1    
ATOM   4134  CG2 ILE A 267      11.166 -10.670 -81.517  0.00  0.00      A1    
ATOM   4135 HG21 ILE A 267      10.649 -11.171 -82.363  0.00  0.00      A1    
ATOM   4136 HG22 ILE A 267      10.634  -9.698 -81.426  0.00  0.00      A1    
ATOM   4137 HG23 ILE A 267      12.217 -10.517 -81.845  0.00  0.00      A1    
ATOM   4138  CG1 ILE A 267       9.770 -11.077 -79.285  0.00  0.00      A1    
ATOM   4139 HG11 ILE A 267       8.885 -11.100 -79.956  0.00  0.00      A1    
ATOM   4140 HG12 ILE A 267       9.622 -11.894 -78.546  0.00  0.00      A1    
ATOM   4141  CD  ILE A 267       9.942  -9.778 -78.476  0.00  0.00      A1    
ATOM   4142  HD1 ILE A 267       9.887  -9.021 -79.287  0.00  0.00      A1    
ATOM   4143  HD2 ILE A 267       9.127  -9.500 -77.775  0.00  0.00      A1    
ATOM   4144  HD3 ILE A 267      10.931  -9.735 -77.971  0.00  0.00      A1    
ATOM   4145  C   ILE A 267      10.229 -13.687 -80.999  0.00  0.00      A1    
ATOM   4146  O   ILE A 267       9.085 -13.311 -81.035  0.00  0.00      A1    
ATOM   4147  N   GLY A 268      10.595 -14.655 -81.779  0.00  0.00      A1    
ATOM   4148  HN  GLY A 268      11.574 -14.846 -81.762  0.00  0.00      A1    
ATOM   4149  CA  GLY A 268       9.871 -15.440 -82.773  0.00  0.00      A1    
ATOM   4150  HA1 GLY A 268       9.090 -15.953 -82.232  0.00  0.00      A1    
ATOM   4151  HA2 GLY A 268      10.536 -16.136 -83.263  0.00  0.00      A1    
ATOM   4152  C   GLY A 268       9.145 -14.772 -83.984  0.00  0.00      A1    
ATOM   4153  O   GLY A 268       8.114 -15.245 -84.444  0.00  0.00      A1    
ATOM   4154  N   MET A 269       9.504 -13.545 -84.339  0.00  0.00      A1    
ATOM   4155  HN  MET A 269      10.296 -13.060 -83.976  0.00  0.00      A1    
ATOM   4156  CA  MET A 269       8.667 -12.962 -85.409  0.00  0.00      A1    
ATOM   4157  HA  MET A 269       7.615 -13.127 -85.225  0.00  0.00      A1    
ATOM   4158  CB  MET A 269       8.860 -11.414 -85.267  0.00  0.00      A1    
ATOM   4159  HB1 MET A 269       9.946 -11.183 -85.218  0.00  0.00      A1    
ATOM   4160  HB2 MET A 269       8.442 -10.946 -86.184  0.00  0.00      A1    
ATOM   4161  CG  MET A 269       8.268 -10.743 -84.080  0.00  0.00      A1    
ATOM   4162  HG1 MET A 269       7.166 -10.876 -84.132  0.00  0.00      A1    
ATOM   4163  HG2 MET A 269       8.578 -11.178 -83.106  0.00  0.00      A1    
ATOM   4164  SD  MET A 269       8.641  -8.904 -84.044  0.00  0.00      A1    
ATOM   4165  CE  MET A 269       7.698  -8.690 -82.492  0.00  0.00      A1    
ATOM   4166  HE1 MET A 269       7.831  -7.614 -82.246  0.00  0.00      A1    
ATOM   4167  HE2 MET A 269       6.677  -9.089 -82.668  0.00  0.00      A1    
ATOM   4168  HE3 MET A 269       8.084  -9.256 -81.617  0.00  0.00      A1    
ATOM   4169  C   MET A 269       8.944 -13.453 -86.829  0.00  0.00      A1    
ATOM   4170  O   MET A 269      10.018 -13.947 -87.140  0.00  0.00      A1    
ATOM   4171  N   GLU A 270       7.962 -13.369 -87.748  0.00  0.00      A1    
ATOM   4172  HN  GLU A 270       7.115 -13.040 -87.337  0.00  0.00      A1    
ATOM   4173  CA  GLU A 270       8.163 -13.696 -89.174  0.00  0.00      A1    
ATOM   4174  HA  GLU A 270       9.199 -13.959 -89.331  0.00  0.00      A1    
ATOM   4175  CB  GLU A 270       7.307 -14.830 -89.704  0.00  0.00      A1    
ATOM   4176  HB1 GLU A 270       6.229 -14.560 -89.722  0.00  0.00      A1    
ATOM   4177  HB2 GLU A 270       7.612 -15.049 -90.749  0.00  0.00      A1    
ATOM   4178  CG  GLU A 270       7.407 -16.228 -88.907  0.00  0.00      A1    
ATOM   4179  HG1 GLU A 270       8.446 -16.619 -88.942  0.00  0.00      A1    
ATOM   4180  HG2 GLU A 270       7.103 -16.100 -87.847  0.00  0.00      A1    
ATOM   4181  CD  GLU A 270       6.623 -17.394 -89.518  0.00  0.00      A1    
ATOM   4182  OE1 GLU A 270       5.928 -18.080 -88.723  0.00  0.00      A1    
ATOM   4183  OE2 GLU A 270       6.657 -17.641 -90.781  0.00  0.00      A1    
ATOM   4184  C   GLU A 270       8.040 -12.466 -90.056  0.00  0.00      A1    
ATOM   4185  O   GLU A 270       8.498 -12.529 -91.171  0.00  0.00      A1    
ATOM   4186  N   SER A 271       7.584 -11.343 -89.510  0.00  0.00      A1    
ATOM   4187  HN  SER A 271       7.135 -11.324 -88.619  0.00  0.00      A1    
ATOM   4188  CA  SER A 271       7.796 -10.052 -90.129  0.00  0.00      A1    
ATOM   4189  HA  SER A 271       7.396 -10.034 -91.132  0.00  0.00      A1    
ATOM   4190  CB  SER A 271       7.051  -8.918 -89.372  0.00  0.00      A1    
ATOM   4191  HB1 SER A 271       7.319  -8.791 -88.301  0.00  0.00      A1    
ATOM   4192  HB2 SER A 271       7.288  -7.932 -89.827  0.00  0.00      A1    
ATOM   4193  OG  SER A 271       5.659  -9.109 -89.394  0.00  0.00      A1    
ATOM   4194  HG1 SER A 271       5.371  -8.565 -88.657  0.00  0.00      A1    
ATOM   4195  C   SER A 271       9.265  -9.653 -90.107  0.00  0.00      A1    
ATOM   4196  O   SER A 271      10.053  -9.917 -89.178  0.00  0.00      A1    
ATOM   4197  N   ALA A 272       9.722  -8.958 -91.134  0.00  0.00      A1    
ATOM   4198  HN  ALA A 272       9.191  -8.931 -91.978  0.00  0.00      A1    
ATOM   4199  CA  ALA A 272      11.086  -8.490 -91.366  0.00  0.00      A1    
ATOM   4200  HA  ALA A 272      11.693  -9.381 -91.308  0.00  0.00      A1    
ATOM   4201  CB  ALA A 272      11.222  -7.846 -92.720  0.00  0.00      A1    
ATOM   4202  HB1 ALA A 272      10.896  -6.789 -92.617  0.00  0.00      A1    
ATOM   4203  HB2 ALA A 272      12.320  -7.813 -92.885  0.00  0.00      A1    
ATOM   4204  HB3 ALA A 272      10.766  -8.364 -93.591  0.00  0.00      A1    
ATOM   4205  C   ALA A 272      11.706  -7.491 -90.258  0.00  0.00      A1    
ATOM   4206  O   ALA A 272      10.979  -6.689 -89.587  0.00  0.00      A1    
ATOM   4207  N   GLY A 273      13.045  -7.672 -89.956  0.00  0.00      A1    
ATOM   4208  HN  GLY A 273      13.558  -8.340 -90.490  0.00  0.00      A1    
ATOM   4209  CA  GLY A 273      13.701  -6.910 -88.906  0.00  0.00      A1    
ATOM   4210  HA1 GLY A 273      14.626  -7.421 -88.681  0.00  0.00      A1    
ATOM   4211  HA2 GLY A 273      13.167  -6.871 -87.969  0.00  0.00      A1    
ATOM   4212  C   GLY A 273      13.943  -5.485 -89.356  0.00  0.00      A1    
ATOM   4213  O   GLY A 273      13.652  -4.925 -90.368  0.00  0.00      A1    
ATOM   4214  N   ILE A 274      14.601  -4.758 -88.471  0.00  0.00      A1    
ATOM   4215  HN  ILE A 274      14.944  -5.012 -87.570  0.00  0.00      A1    
ATOM   4216  CA  ILE A 274      15.065  -3.372 -88.610  0.00  0.00      A1    
ATOM   4217  HA  ILE A 274      14.138  -2.819 -88.634  0.00  0.00      A1    
ATOM   4218  CB  ILE A 274      15.926  -3.043 -87.417  0.00  0.00      A1    
ATOM   4219  HB  ILE A 274      15.340  -3.475 -86.578  0.00  0.00      A1    
ATOM   4220  CG2 ILE A 274      17.271  -3.739 -87.412  0.00  0.00      A1    
ATOM   4221 HG21 ILE A 274      17.166  -4.824 -87.623  0.00  0.00      A1    
ATOM   4222 HG22 ILE A 274      18.010  -3.203 -88.045  0.00  0.00      A1    
ATOM   4223 HG23 ILE A 274      17.653  -3.677 -86.370  0.00  0.00      A1    
ATOM   4224  CG1 ILE A 274      16.107  -1.500 -87.109  0.00  0.00      A1    
ATOM   4225 HG11 ILE A 274      16.864  -1.006 -87.756  0.00  0.00      A1    
ATOM   4226 HG12 ILE A 274      15.138  -0.961 -87.178  0.00  0.00      A1    
ATOM   4227  CD  ILE A 274      16.512  -1.255 -85.658  0.00  0.00      A1    
ATOM   4228  HD1 ILE A 274      17.576  -1.533 -85.505  0.00  0.00      A1    
ATOM   4229  HD2 ILE A 274      16.273  -0.243 -85.268  0.00  0.00      A1    
ATOM   4230  HD3 ILE A 274      15.823  -1.866 -85.037  0.00  0.00      A1    
ATOM   4231  C   ILE A 274      15.659  -2.921 -89.896  0.00  0.00      A1    
ATOM   4232  O   ILE A 274      15.122  -1.956 -90.522  0.00  0.00      A1    
ATOM   4233  N   HSD A 275      16.749  -3.590 -90.388  0.00  0.00      A1    
ATOM   4234  HN  HSD A 275      17.138  -4.348 -89.870  0.00  0.00      A1    
ATOM   4235  CA  HSD A 275      17.470  -3.052 -91.526  0.00  0.00      A1    
ATOM   4236  HA  HSD A 275      17.446  -1.982 -91.381  0.00  0.00      A1    
ATOM   4237  CB  HSD A 275      18.937  -3.530 -91.708  0.00  0.00      A1    
ATOM   4238  HB1 HSD A 275      19.632  -3.255 -90.886  0.00  0.00      A1    
ATOM   4239  HB2 HSD A 275      18.891  -4.638 -91.634  0.00  0.00      A1    
ATOM   4240  ND1 HSD A 275      20.539  -3.884 -93.624  0.00  0.00      A1    
ATOM   4241  HD1 HSD A 275      20.996  -4.741 -93.385  0.00  0.00      A1    
ATOM   4242  CG  HSD A 275      19.603  -3.114 -92.984  0.00  0.00      A1    
ATOM   4243  CE1 HSD A 275      20.901  -3.096 -94.708  0.00  0.00      A1    
ATOM   4244  HE1 HSD A 275      21.736  -3.454 -95.310  0.00  0.00      A1    
ATOM   4245  NE2 HSD A 275      20.305  -1.948 -94.774  0.00  0.00      A1    
ATOM   4246  CD2 HSD A 275      19.456  -1.924 -93.684  0.00  0.00      A1    
ATOM   4247  HD2 HSD A 275      18.745  -1.113 -93.585  0.00  0.00      A1    
ATOM   4248  C   HSD A 275      16.613  -3.269 -92.784  0.00  0.00      A1    
ATOM   4249  O   HSD A 275      16.549  -2.377 -93.605  0.00  0.00      A1    
ATOM   4250  N   GLU A 276      15.934  -4.412 -92.857  0.00  0.00      A1    
ATOM   4251  HN  GLU A 276      16.056  -5.159 -92.208  0.00  0.00      A1    
ATOM   4252  CA  GLU A 276      14.997  -4.687 -93.929  0.00  0.00      A1    
ATOM   4253  HA  GLU A 276      15.434  -4.616 -94.914  0.00  0.00      A1    
ATOM   4254  CB  GLU A 276      14.510  -6.120 -93.801  0.00  0.00      A1    
ATOM   4255  HB1 GLU A 276      14.173  -6.335 -92.764  0.00  0.00      A1    
ATOM   4256  HB2 GLU A 276      13.730  -6.303 -94.571  0.00  0.00      A1    
ATOM   4257  CG  GLU A 276      15.612  -7.199 -94.075  0.00  0.00      A1    
ATOM   4258  HG1 GLU A 276      16.188  -6.844 -94.957  0.00  0.00      A1    
ATOM   4259  HG2 GLU A 276      16.333  -7.319 -93.239  0.00  0.00      A1    
ATOM   4260  CD  GLU A 276      15.040  -8.597 -94.362  0.00  0.00      A1    
ATOM   4261  OE1 GLU A 276      14.782  -9.394 -93.394  0.00  0.00      A1    
ATOM   4262  OE2 GLU A 276      14.880  -8.949 -95.562  0.00  0.00      A1    
ATOM   4263  C   GLU A 276      13.770  -3.830 -93.981  0.00  0.00      A1    
ATOM   4264  O   GLU A 276      13.453  -3.326 -95.065  0.00  0.00      A1    
ATOM   4265  N   THR A 277      13.122  -3.586 -92.862  0.00  0.00      A1    
ATOM   4266  HN  THR A 277      13.494  -4.020 -92.045  0.00  0.00      A1    
ATOM   4267  CA  THR A 277      12.042  -2.579 -92.640  0.00  0.00      A1    
ATOM   4268  HA  THR A 277      11.114  -2.707 -93.179  0.00  0.00      A1    
ATOM   4269  CB  THR A 277      11.437  -2.576 -91.216  0.00  0.00      A1    
ATOM   4270  HB  THR A 277      12.164  -2.195 -90.468  0.00  0.00      A1    
ATOM   4271  OG1 THR A 277      10.925  -3.874 -90.919  0.00  0.00      A1    
ATOM   4272  HG1 THR A 277      11.720  -4.392 -90.778  0.00  0.00      A1    
ATOM   4273  CG2 THR A 277      10.157  -1.719 -91.131  0.00  0.00      A1    
ATOM   4274 HG21 THR A 277       9.500  -2.133 -91.926  0.00  0.00      A1    
ATOM   4275 HG22 THR A 277       9.727  -1.837 -90.114  0.00  0.00      A1    
ATOM   4276 HG23 THR A 277      10.385  -0.645 -91.301  0.00  0.00      A1    
ATOM   4277  C   THR A 277      12.468  -1.215 -92.990  0.00  0.00      A1    
ATOM   4278  O   THR A 277      11.808  -0.346 -93.579  0.00  0.00      A1    
ATOM   4279  N   THR A 278      13.738  -0.870 -92.605  0.00  0.00      A1    
ATOM   4280  HN  THR A 278      14.256  -1.550 -92.091  0.00  0.00      A1    
ATOM   4281  CA  THR A 278      14.395   0.412 -93.042  0.00  0.00      A1    
ATOM   4282  HA  THR A 278      13.781   1.228 -92.690  0.00  0.00      A1    
ATOM   4283  CB  THR A 278      15.773   0.587 -92.436  0.00  0.00      A1    
ATOM   4284  HB  THR A 278      16.410  -0.316 -92.546  0.00  0.00      A1    
ATOM   4285  OG1 THR A 278      15.644   0.721 -90.947  0.00  0.00      A1    
ATOM   4286  HG1 THR A 278      15.265  -0.041 -90.503  0.00  0.00      A1    
ATOM   4287  CG2 THR A 278      16.554   1.718 -92.961  0.00  0.00      A1    
ATOM   4288 HG21 THR A 278      17.365   1.894 -92.222  0.00  0.00      A1    
ATOM   4289 HG22 THR A 278      16.871   1.730 -94.026  0.00  0.00      A1    
ATOM   4290 HG23 THR A 278      16.056   2.707 -92.883  0.00  0.00      A1    
ATOM   4291  C   THR A 278      14.516   0.513 -94.488  0.00  0.00      A1    
ATOM   4292  O   THR A 278      14.064   1.448 -95.176  0.00  0.00      A1    
ATOM   4293  N   TYR A 279      15.094  -0.560 -95.151  0.00  0.00      A1    
ATOM   4294  HN  TYR A 279      15.570  -1.299 -94.679  0.00  0.00      A1    
ATOM   4295  CA  TYR A 279      15.318  -0.555 -96.592  0.00  0.00      A1    
ATOM   4296  HA  TYR A 279      15.540   0.496 -96.709  0.00  0.00      A1    
ATOM   4297  CB  TYR A 279      16.400  -1.534 -96.981  0.00  0.00      A1    
ATOM   4298  HB1 TYR A 279      17.314  -1.449 -96.354  0.00  0.00      A1    
ATOM   4299  HB2 TYR A 279      16.018  -2.576 -96.951  0.00  0.00      A1    
ATOM   4300  CG  TYR A 279      16.776  -1.372 -98.407  0.00  0.00      A1    
ATOM   4301  CD1 TYR A 279      16.550  -2.330 -99.396  0.00  0.00      A1    
ATOM   4302  HD1 TYR A 279      16.162  -3.284 -99.070  0.00  0.00      A1    
ATOM   4303  CE1 TYR A 279      17.108  -2.173-100.696  0.00  0.00      A1    
ATOM   4304  HE1 TYR A 279      16.998  -2.957-101.430  0.00  0.00      A1    
ATOM   4305  CZ  TYR A 279      17.723  -0.974-101.068  0.00  0.00      A1    
ATOM   4306  OH  TYR A 279      18.191  -0.842-102.399  0.00  0.00      A1    
ATOM   4307  HH  TYR A 279      18.061  -1.683-102.842  0.00  0.00      A1    
ATOM   4308  CD2 TYR A 279      17.467  -0.194 -98.816  0.00  0.00      A1    
ATOM   4309  HD2 TYR A 279      17.676   0.529 -98.041  0.00  0.00      A1    
ATOM   4310  CE2 TYR A 279      17.762   0.068-100.136  0.00  0.00      A1    
ATOM   4311  HE2 TYR A 279      18.338   0.914-100.479  0.00  0.00      A1    
ATOM   4312  C   TYR A 279      14.022  -0.804 -97.381  0.00  0.00      A1    
ATOM   4313  O   TYR A 279      13.944  -0.368 -98.504  0.00  0.00      A1    
ATOM   4314  N   ASN A 280      13.032  -1.390 -96.809  0.00  0.00      A1    
ATOM   4315  HN  ASN A 280      13.178  -2.079 -96.103  0.00  0.00      A1    
ATOM   4316  CA  ASN A 280      11.675  -1.381 -97.412  0.00  0.00      A1    
ATOM   4317  HA  ASN A 280      11.643  -1.850 -98.385  0.00  0.00      A1    
ATOM   4318  CB  ASN A 280      10.715  -2.251 -96.517  0.00  0.00      A1    
ATOM   4319  HB1 ASN A 280      10.946  -2.143 -95.436  0.00  0.00      A1    
ATOM   4320  HB2 ASN A 280       9.685  -1.850 -96.628  0.00  0.00      A1    
ATOM   4321  CG  ASN A 280      10.723  -3.789 -96.876  0.00  0.00      A1    
ATOM   4322  OD1 ASN A 280      11.289  -4.296 -97.826  0.00  0.00      A1    
ATOM   4323  ND2 ASN A 280      10.151  -4.572 -95.890  0.00  0.00      A1    
ATOM   4324 HD21 ASN A 280      10.205  -5.551 -96.087  0.00  0.00      A1    
ATOM   4325 HD22 ASN A 280       9.551  -4.165 -95.201  0.00  0.00      A1    
ATOM   4326  C   ASN A 280      11.111  -0.022 -97.580  0.00  0.00      A1    
ATOM   4327  O   ASN A 280      10.558   0.312 -98.628  0.00  0.00      A1    
ATOM   4328  N   SER A 281      11.233   0.964 -96.619  0.00  0.00      A1    
ATOM   4329  HN  SER A 281      11.643   0.797 -95.726  0.00  0.00      A1    
ATOM   4330  CA  SER A 281      10.759   2.426 -96.794  0.00  0.00      A1    
ATOM   4331  HA  SER A 281       9.712   2.363 -97.051  0.00  0.00      A1    
ATOM   4332  CB  SER A 281      11.028   3.313 -95.570  0.00  0.00      A1    
ATOM   4333  HB1 SER A 281      10.453   2.954 -94.690  0.00  0.00      A1    
ATOM   4334  HB2 SER A 281      12.106   3.349 -95.304  0.00  0.00      A1    
ATOM   4335  OG  SER A 281      10.681   4.675 -95.770  0.00  0.00      A1    
ATOM   4336  HG1 SER A 281       9.724   4.644 -95.834  0.00  0.00      A1    
ATOM   4337  C   SER A 281      11.396   3.070 -98.009  0.00  0.00      A1    
ATOM   4338  O   SER A 281      10.735   3.700 -98.809  0.00  0.00      A1    
ATOM   4339  N   ILE A 282      12.738   2.859 -98.088  0.00  0.00      A1    
ATOM   4340  HN  ILE A 282      13.159   2.451 -97.282  0.00  0.00      A1    
ATOM   4341  CA  ILE A 282      13.669   3.219 -99.166  0.00  0.00      A1    
ATOM   4342  HA  ILE A 282      13.605   4.297 -99.191  0.00  0.00      A1    
ATOM   4343  CB  ILE A 282      15.092   2.889 -98.814  0.00  0.00      A1    
ATOM   4344  HB  ILE A 282      15.168   1.832 -98.482  0.00  0.00      A1    
ATOM   4345  CG2 ILE A 282      16.002   3.072-100.035  0.00  0.00      A1    
ATOM   4346 HG21 ILE A 282      17.107   3.038 -99.920  0.00  0.00      A1    
ATOM   4347 HG22 ILE A 282      15.716   2.245-100.719  0.00  0.00      A1    
ATOM   4348 HG23 ILE A 282      15.683   3.982-100.586  0.00  0.00      A1    
ATOM   4349  CG1 ILE A 282      15.655   3.872 -97.741  0.00  0.00      A1    
ATOM   4350 HG11 ILE A 282      15.901   4.807 -98.289  0.00  0.00      A1    
ATOM   4351 HG12 ILE A 282      14.793   4.181 -97.112  0.00  0.00      A1    
ATOM   4352  CD  ILE A 282      16.827   3.252 -96.921  0.00  0.00      A1    
ATOM   4353  HD1 ILE A 282      16.602   2.217 -96.585  0.00  0.00      A1    
ATOM   4354  HD2 ILE A 282      17.577   3.139 -97.733  0.00  0.00      A1    
ATOM   4355  HD3 ILE A 282      17.345   3.917 -96.197  0.00  0.00      A1    
ATOM   4356  C   ILE A 282      13.125   2.641-100.552  0.00  0.00      A1    
ATOM   4357  O   ILE A 282      13.016   3.354-101.559  0.00  0.00      A1    
ATOM   4358  N   MET A 283      12.779   1.332-100.543  0.00  0.00      A1    
ATOM   4359  HN  MET A 283      12.981   0.716 -99.785  0.00  0.00      A1    
ATOM   4360  CA  MET A 283      12.131   0.593-101.610  0.00  0.00      A1    
ATOM   4361  HA  MET A 283      12.739   0.740-102.491  0.00  0.00      A1    
ATOM   4362  CB  MET A 283      12.043  -0.973-101.331  0.00  0.00      A1    
ATOM   4363  HB1 MET A 283      11.506  -1.033-100.360  0.00  0.00      A1    
ATOM   4364  HB2 MET A 283      11.458  -1.440-102.152  0.00  0.00      A1    
ATOM   4365  CG  MET A 283      13.436  -1.702-101.375  0.00  0.00      A1    
ATOM   4366  HG1 MET A 283      14.095  -1.210-100.627  0.00  0.00      A1    
ATOM   4367  HG2 MET A 283      13.306  -2.771-101.102  0.00  0.00      A1    
ATOM   4368  SD  MET A 283      14.400  -1.546-102.968  0.00  0.00      A1    
ATOM   4369  CE  MET A 283      13.162  -2.325-104.058  0.00  0.00      A1    
ATOM   4370  HE1 MET A 283      12.296  -1.637-104.156  0.00  0.00      A1    
ATOM   4371  HE2 MET A 283      13.537  -2.416-105.100  0.00  0.00      A1    
ATOM   4372  HE3 MET A 283      12.927  -3.362-103.735  0.00  0.00      A1    
ATOM   4373  C   MET A 283      10.749   1.208-101.993  0.00  0.00      A1    
ATOM   4374  O   MET A 283      10.461   1.395-103.212  0.00  0.00      A1    
ATOM   4375  N   LYS A 284       9.938   1.593-101.116  0.00  0.00      A1    
ATOM   4376  HN  LYS A 284      10.112   1.350-100.165  0.00  0.00      A1    
ATOM   4377  CA  LYS A 284       8.585   2.143-101.294  0.00  0.00      A1    
ATOM   4378  HA  LYS A 284       7.955   1.463-101.849  0.00  0.00      A1    
ATOM   4379  CB  LYS A 284       7.815   2.248 -99.898  0.00  0.00      A1    
ATOM   4380  HB1 LYS A 284       7.733   1.186 -99.585  0.00  0.00      A1    
ATOM   4381  HB2 LYS A 284       8.551   2.752 -99.236  0.00  0.00      A1    
ATOM   4382  CG  LYS A 284       6.472   3.032 -99.885  0.00  0.00      A1    
ATOM   4383  HG1 LYS A 284       6.194   3.203 -98.823  0.00  0.00      A1    
ATOM   4384  HG2 LYS A 284       6.572   4.034-100.355  0.00  0.00      A1    
ATOM   4385  CD  LYS A 284       5.400   2.249-100.683  0.00  0.00      A1    
ATOM   4386  HD1 LYS A 284       5.824   1.856-101.632  0.00  0.00      A1    
ATOM   4387  HD2 LYS A 284       5.002   1.536 -99.929  0.00  0.00      A1    
ATOM   4388  CE  LYS A 284       4.227   3.108-101.222  0.00  0.00      A1    
ATOM   4389  HE1 LYS A 284       3.366   2.488-101.554  0.00  0.00      A1    
ATOM   4390  HE2 LYS A 284       3.923   3.786-100.396  0.00  0.00      A1    
ATOM   4391  NZ  LYS A 284       4.529   4.040-102.335  0.00  0.00      A1    
ATOM   4392  HZ1 LYS A 284       3.658   4.520-102.637  0.00  0.00      A1    
ATOM   4393  HZ2 LYS A 284       5.103   4.862-102.057  0.00  0.00      A1    
ATOM   4394  HZ3 LYS A 284       4.925   3.668-103.222  0.00  0.00      A1    
ATOM   4395  C   LYS A 284       8.610   3.551-101.937  0.00  0.00      A1    
ATOM   4396  O   LYS A 284       7.839   3.709-102.895  0.00  0.00      A1    
ATOM   4397  N   CYS A 285       9.623   4.401-101.583  0.00  0.00      A1    
ATOM   4398  HN  CYS A 285      10.098   4.183-100.734  0.00  0.00      A1    
ATOM   4399  CA  CYS A 285      10.004   5.707-102.221  0.00  0.00      A1    
ATOM   4400  HA  CYS A 285       9.208   6.420-102.063  0.00  0.00      A1    
ATOM   4401  CB  CYS A 285      11.270   6.468-101.661  0.00  0.00      A1    
ATOM   4402  HB1 CYS A 285      12.171   5.993-102.106  0.00  0.00      A1    
ATOM   4403  HB2 CYS A 285      11.282   7.548-101.924  0.00  0.00      A1    
ATOM   4404  SG  CYS A 285      11.490   6.398 -99.862  0.00  0.00      A1    
ATOM   4405  HG1 CYS A 285      11.594   5.109 -99.570  0.00  0.00      A1    
ATOM   4406  C   CYS A 285      10.271   5.605-103.700  0.00  0.00      A1    
ATOM   4407  O   CYS A 285      10.604   4.556-104.255  0.00  0.00      A1    
ATOM   4408  N   ASP A 286      10.067   6.676-104.430  0.00  0.00      A1    
ATOM   4409  HN  ASP A 286       9.350   7.310-104.151  0.00  0.00      A1    
ATOM   4410  CA  ASP A 286      10.653   6.908-105.751  0.00  0.00      A1    
ATOM   4411  HA  ASP A 286      10.103   6.319-106.470  0.00  0.00      A1    
ATOM   4412  CB  ASP A 286      10.517   8.425-106.190  0.00  0.00      A1    
ATOM   4413  HB1 ASP A 286      10.999   9.076-105.430  0.00  0.00      A1    
ATOM   4414  HB2 ASP A 286      11.029   8.692-107.138  0.00  0.00      A1    
ATOM   4415  CG  ASP A 286       9.043   8.718-106.341  0.00  0.00      A1    
ATOM   4416  OD1 ASP A 286       8.409   8.014-107.168  0.00  0.00      A1    
ATOM   4417  OD2 ASP A 286       8.452   9.550-105.657  0.00  0.00      A1    
ATOM   4418  C   ASP A 286      12.106   6.624-105.829  0.00  0.00      A1    
ATOM   4419  O   ASP A 286      12.859   6.697-104.850  0.00  0.00      A1    
ATOM   4420  N   ILE A 287      12.547   6.250-107.029  0.00  0.00      A1    
ATOM   4421  HN  ILE A 287      12.015   6.492-107.837  0.00  0.00      A1    
ATOM   4422  CA  ILE A 287      13.743   5.541-107.310  0.00  0.00      A1    
ATOM   4423  HA  ILE A 287      13.840   4.803-106.527  0.00  0.00      A1    
ATOM   4424  CB  ILE A 287      13.665   4.742-108.630  0.00  0.00      A1    
ATOM   4425  HB  ILE A 287      12.736   4.159-108.452  0.00  0.00      A1    
ATOM   4426  CG2 ILE A 287      13.567   5.550-109.887  0.00  0.00      A1    
ATOM   4427 HG21 ILE A 287      14.522   6.055-110.148  0.00  0.00      A1    
ATOM   4428 HG22 ILE A 287      13.282   4.910-110.750  0.00  0.00      A1    
ATOM   4429 HG23 ILE A 287      12.776   6.322-109.773  0.00  0.00      A1    
ATOM   4430  CG1 ILE A 287      14.836   3.729-108.718  0.00  0.00      A1    
ATOM   4431 HG11 ILE A 287      15.800   4.279-108.767  0.00  0.00      A1    
ATOM   4432 HG12 ILE A 287      14.839   3.021-107.862  0.00  0.00      A1    
ATOM   4433  CD  ILE A 287      14.631   2.877-109.957  0.00  0.00      A1    
ATOM   4434  HD1 ILE A 287      15.504   2.232-110.191  0.00  0.00      A1    
ATOM   4435  HD2 ILE A 287      13.766   2.183-109.898  0.00  0.00      A1    
ATOM   4436  HD3 ILE A 287      14.523   3.413-110.925  0.00  0.00      A1    
ATOM   4437  C   ILE A 287      15.011   6.427-107.387  0.00  0.00      A1    
ATOM   4438  O   ILE A 287      16.114   6.042-106.939  0.00  0.00      A1    
ATOM   4439  N   ASP A 288      14.846   7.590-107.936  0.00  0.00      A1    
ATOM   4440  HN  ASP A 288      13.937   7.768-108.305  0.00  0.00      A1    
ATOM   4441  CA  ASP A 288      15.873   8.583-108.148  0.00  0.00      A1    
ATOM   4442  HA  ASP A 288      16.740   8.132-108.609  0.00  0.00      A1    
ATOM   4443  CB  ASP A 288      15.347   9.771-108.951  0.00  0.00      A1    
ATOM   4444  HB1 ASP A 288      14.434  10.212-108.496  0.00  0.00      A1    
ATOM   4445  HB2 ASP A 288      16.178  10.502-108.866  0.00  0.00      A1    
ATOM   4446  CG  ASP A 288      15.110   9.465-110.437  0.00  0.00      A1    
ATOM   4447  OD1 ASP A 288      15.679   8.574-111.022  0.00  0.00      A1    
ATOM   4448  OD2 ASP A 288      14.227  10.105-111.090  0.00  0.00      A1    
ATOM   4449  C   ASP A 288      16.447   9.113-106.856  0.00  0.00      A1    
ATOM   4450  O   ASP A 288      17.642   9.450-106.787  0.00  0.00      A1    
ATOM   4451  N   ILE A 289      15.548   9.212-105.782  0.00  0.00      A1    
ATOM   4452  HN  ILE A 289      14.577   9.005-105.865  0.00  0.00      A1    
ATOM   4453  CA  ILE A 289      15.911   9.783-104.565  0.00  0.00      A1    
ATOM   4454  HA  ILE A 289      16.721  10.482-104.709  0.00  0.00      A1    
ATOM   4455  CB  ILE A 289      14.735  10.530-103.872  0.00  0.00      A1    
ATOM   4456  HB  ILE A 289      15.043  10.797-102.838  0.00  0.00      A1    
ATOM   4457  CG2 ILE A 289      14.244  11.617-104.701  0.00  0.00      A1    
ATOM   4458 HG21 ILE A 289      13.382  12.059-104.158  0.00  0.00      A1    
ATOM   4459 HG22 ILE A 289      14.956  12.467-104.769  0.00  0.00      A1    
ATOM   4460 HG23 ILE A 289      13.966  11.376-105.749  0.00  0.00      A1    
ATOM   4461  CG1 ILE A 289      13.507   9.531-103.744  0.00  0.00      A1    
ATOM   4462 HG11 ILE A 289      13.156   9.394-104.789  0.00  0.00      A1    
ATOM   4463 HG12 ILE A 289      13.887   8.558-103.366  0.00  0.00      A1    
ATOM   4464  CD  ILE A 289      12.300   9.964-102.842  0.00  0.00      A1    
ATOM   4465  HD1 ILE A 289      11.508   9.215-103.058  0.00  0.00      A1    
ATOM   4466  HD2 ILE A 289      12.803   9.875-101.855  0.00  0.00      A1    
ATOM   4467  HD3 ILE A 289      12.072  11.040-103.001  0.00  0.00      A1    
ATOM   4468  C   ILE A 289      16.481   8.754-103.661  0.00  0.00      A1    
ATOM   4469  O   ILE A 289      17.060   9.035-102.613  0.00  0.00      A1    
ATOM   4470  N   ARG A 290      16.518   7.416-103.986  0.00  0.00      A1    
ATOM   4471  HN  ARG A 290      16.118   7.074-104.833  0.00  0.00      A1    
ATOM   4472  CA  ARG A 290      16.914   6.372-103.135  0.00  0.00      A1    
ATOM   4473  HA  ARG A 290      16.243   6.476-102.295  0.00  0.00      A1    
ATOM   4474  CB  ARG A 290      16.728   4.950-103.753  0.00  0.00      A1    
ATOM   4475  HB1 ARG A 290      17.245   4.995-104.735  0.00  0.00      A1    
ATOM   4476  HB2 ARG A 290      17.272   4.214-103.123  0.00  0.00      A1    
ATOM   4477  CG  ARG A 290      15.287   4.385-103.812  0.00  0.00      A1    
ATOM   4478  HG1 ARG A 290      14.915   4.531-102.775  0.00  0.00      A1    
ATOM   4479  HG2 ARG A 290      14.675   5.050-104.458  0.00  0.00      A1    
ATOM   4480  CD  ARG A 290      15.189   2.960-104.263  0.00  0.00      A1    
ATOM   4481  HD1 ARG A 290      15.576   2.881-105.302  0.00  0.00      A1    
ATOM   4482  HD2 ARG A 290      15.634   2.343-103.455  0.00  0.00      A1    
ATOM   4483  NE  ARG A 290      13.731   2.594-104.324  0.00  0.00      A1    
ATOM   4484  HE  ARG A 290      13.187   3.232-103.779  0.00  0.00      A1    
ATOM   4485  CZ  ARG A 290      13.082   2.047-105.327  0.00  0.00      A1    
ATOM   4486  NH1 ARG A 290      13.551   1.188-106.226  0.00  0.00      A1    
ATOM   4487 HH11 ARG A 290      13.010   1.112-107.063  0.00  0.00      A1    
ATOM   4488 HH12 ARG A 290      14.511   0.908-106.224  0.00  0.00      A1    
ATOM   4489  NH2 ARG A 290      11.810   2.418-105.516  0.00  0.00      A1    
ATOM   4490 HH21 ARG A 290      11.171   1.787-105.956  0.00  0.00      A1    
ATOM   4491 HH22 ARG A 290      11.469   3.132-104.904  0.00  0.00      A1    
ATOM   4492  C   ARG A 290      18.346   6.368-102.593  0.00  0.00      A1    
ATOM   4493  O   ARG A 290      18.539   6.178-101.328  0.00  0.00      A1    
ATOM   4494  N   LYS A 291      19.362   6.546-103.561  0.00  0.00      A1    
ATOM   4495  HN  LYS A 291      19.156   6.669-104.529  0.00  0.00      A1    
ATOM   4496  CA  LYS A 291      20.751   6.490-103.183  0.00  0.00      A1    
ATOM   4497  HA  LYS A 291      20.972   5.511-102.786  0.00  0.00      A1    
ATOM   4498  CB  LYS A 291      21.710   6.746-104.429  0.00  0.00      A1    
ATOM   4499  HB1 LYS A 291      22.763   6.898-104.109  0.00  0.00      A1    
ATOM   4500  HB2 LYS A 291      21.633   5.847-105.077  0.00  0.00      A1    
ATOM   4501  CG  LYS A 291      21.280   7.944-105.291  0.00  0.00      A1    
ATOM   4502  HG1 LYS A 291      20.320   7.709-105.798  0.00  0.00      A1    
ATOM   4503  HG2 LYS A 291      21.110   8.792-104.594  0.00  0.00      A1    
ATOM   4504  CD  LYS A 291      22.338   8.332-106.297  0.00  0.00      A1    
ATOM   4505  HD1 LYS A 291      23.015   7.476-106.505  0.00  0.00      A1    
ATOM   4506  HD2 LYS A 291      21.816   8.428-107.273  0.00  0.00      A1    
ATOM   4507  CE  LYS A 291      23.229   9.504-105.921  0.00  0.00      A1    
ATOM   4508  HE1 LYS A 291      23.649   9.227-104.930  0.00  0.00      A1    
ATOM   4509  HE2 LYS A 291      23.985   9.676-106.717  0.00  0.00      A1    
ATOM   4510  NZ  LYS A 291      22.410  10.774-105.940  0.00  0.00      A1    
ATOM   4511  HZ1 LYS A 291      21.990  10.803-104.989  0.00  0.00      A1    
ATOM   4512  HZ2 LYS A 291      23.035  11.565-106.199  0.00  0.00      A1    
ATOM   4513  HZ3 LYS A 291      21.647  10.652-106.635  0.00  0.00      A1    
ATOM   4514  C   LYS A 291      21.079   7.507-102.042  0.00  0.00      A1    
ATOM   4515  O   LYS A 291      21.780   7.213-101.111  0.00  0.00      A1    
ATOM   4516  N   ASP A 292      20.611   8.759-102.070  0.00  0.00      A1    
ATOM   4517  HN  ASP A 292      20.203   9.121-102.905  0.00  0.00      A1    
ATOM   4518  CA  ASP A 292      20.829   9.753-101.025  0.00  0.00      A1    
ATOM   4519  HA  ASP A 292      21.881   9.900-100.833  0.00  0.00      A1    
ATOM   4520  CB  ASP A 292      20.077  11.049-101.535  0.00  0.00      A1    
ATOM   4521  HB1 ASP A 292      19.010  10.912-101.811  0.00  0.00      A1    
ATOM   4522  HB2 ASP A 292      20.016  11.941-100.875  0.00  0.00      A1    
ATOM   4523  CG  ASP A 292      20.780  11.494-102.800  0.00  0.00      A1    
ATOM   4524  OD1 ASP A 292      21.956  11.935-102.666  0.00  0.00      A1    
ATOM   4525  OD2 ASP A 292      20.294  11.372-103.950  0.00  0.00      A1    
ATOM   4526  C   ASP A 292      20.167   9.413 -99.631  0.00  0.00      A1    
ATOM   4527  O   ASP A 292      20.742   9.603 -98.558  0.00  0.00      A1    
ATOM   4528  N   LEU A 293      18.941   8.794 -99.578  0.00  0.00      A1    
ATOM   4529  HN  LEU A 293      18.498   8.700-100.466  0.00  0.00      A1    
ATOM   4530  CA  LEU A 293      18.288   8.343 -98.389  0.00  0.00      A1    
ATOM   4531  HA  LEU A 293      18.358   9.204 -97.741  0.00  0.00      A1    
ATOM   4532  CB  LEU A 293      16.835   7.971 -98.762  0.00  0.00      A1    
ATOM   4533  HB1 LEU A 293      16.798   7.113 -99.466  0.00  0.00      A1    
ATOM   4534  HB2 LEU A 293      16.366   7.510 -97.866  0.00  0.00      A1    
ATOM   4535  CG  LEU A 293      15.938   9.153 -99.268  0.00  0.00      A1    
ATOM   4536  HG  LEU A 293      16.281   9.430-100.287  0.00  0.00      A1    
ATOM   4537  CD1 LEU A 293      14.509   8.677 -99.348  0.00  0.00      A1    
ATOM   4538 HD11 LEU A 293      14.489   7.791-100.018  0.00  0.00      A1    
ATOM   4539 HD12 LEU A 293      14.072   8.452 -98.351  0.00  0.00      A1    
ATOM   4540 HD13 LEU A 293      13.828   9.478 -99.707  0.00  0.00      A1    
ATOM   4541  CD2 LEU A 293      16.128  10.451 -98.424  0.00  0.00      A1    
ATOM   4542 HD21 LEU A 293      15.434  11.292 -98.640  0.00  0.00      A1    
ATOM   4543 HD22 LEU A 293      15.909  10.125 -97.385  0.00  0.00      A1    
ATOM   4544 HD23 LEU A 293      17.181  10.802 -98.469  0.00  0.00      A1    
ATOM   4545  C   LEU A 293      19.072   7.223 -97.655  0.00  0.00      A1    
ATOM   4546  O   LEU A 293      19.307   7.196 -96.467  0.00  0.00      A1    
ATOM   4547  N   TYR A 294      19.454   6.209 -98.447  0.00  0.00      A1    
ATOM   4548  HN  TYR A 294      19.022   6.314 -99.339  0.00  0.00      A1    
ATOM   4549  CA  TYR A 294      20.144   5.015 -97.990  0.00  0.00      A1    
ATOM   4550  HA  TYR A 294      19.543   4.574 -97.208  0.00  0.00      A1    
ATOM   4551  CB  TYR A 294      20.324   3.873 -99.018  0.00  0.00      A1    
ATOM   4552  HB1 TYR A 294      19.440   3.847 -99.690  0.00  0.00      A1    
ATOM   4553  HB2 TYR A 294      21.218   4.118 -99.630  0.00  0.00      A1    
ATOM   4554  CG  TYR A 294      20.506   2.441 -98.535  0.00  0.00      A1    
ATOM   4555  CD1 TYR A 294      20.802   1.470 -99.474  0.00  0.00      A1    
ATOM   4556  HD1 TYR A 294      20.788   1.774-100.510  0.00  0.00      A1    
ATOM   4557  CE1 TYR A 294      20.841   0.111 -99.112  0.00  0.00      A1    
ATOM   4558  HE1 TYR A 294      21.054  -0.635 -99.864  0.00  0.00      A1    
ATOM   4559  CZ  TYR A 294      20.668  -0.331 -97.758  0.00  0.00      A1    
ATOM   4560  OH  TYR A 294      20.699  -1.663 -97.573  0.00  0.00      A1    
ATOM   4561  HH  TYR A 294      20.236  -1.904 -96.767  0.00  0.00      A1    
ATOM   4562  CD2 TYR A 294      20.316   1.964 -97.215  0.00  0.00      A1    
ATOM   4563  HD2 TYR A 294      20.016   2.645 -96.432  0.00  0.00      A1    
ATOM   4564  CE2 TYR A 294      20.357   0.651 -96.813  0.00  0.00      A1    
ATOM   4565  HE2 TYR A 294      20.050   0.472 -95.793  0.00  0.00      A1    
ATOM   4566  C   TYR A 294      21.496   5.351 -97.434  0.00  0.00      A1    
ATOM   4567  O   TYR A 294      21.930   4.686 -96.522  0.00  0.00      A1    
ATOM   4568  N   ALA A 295      22.132   6.450 -97.979  0.00  0.00      A1    
ATOM   4569  HN  ALA A 295      21.920   6.829 -98.876  0.00  0.00      A1    
ATOM   4570  CA  ALA A 295      23.371   6.978 -97.566  0.00  0.00      A1    
ATOM   4571  HA  ALA A 295      24.044   6.137 -97.483  0.00  0.00      A1    
ATOM   4572  CB  ALA A 295      23.973   8.097 -98.479  0.00  0.00      A1    
ATOM   4573  HB1 ALA A 295      24.001   7.674 -99.506  0.00  0.00      A1    
ATOM   4574  HB2 ALA A 295      23.205   8.895 -98.570  0.00  0.00      A1    
ATOM   4575  HB3 ALA A 295      24.983   8.370 -98.104  0.00  0.00      A1    
ATOM   4576  C   ALA A 295      23.375   7.537 -96.155  0.00  0.00      A1    
ATOM   4577  O   ALA A 295      24.386   7.589 -95.534  0.00  0.00      A1    
ATOM   4578  N   ASN A 296      22.280   8.061 -95.586  0.00  0.00      A1    
ATOM   4579  HN  ASN A 296      21.422   7.775 -96.007  0.00  0.00      A1    
ATOM   4580  CA  ASN A 296      22.316   9.056 -94.525  0.00  0.00      A1    
ATOM   4581  HA  ASN A 296      23.210   9.052 -93.918  0.00  0.00      A1    
ATOM   4582  CB  ASN A 296      21.999  10.455 -95.006  0.00  0.00      A1    
ATOM   4583  HB1 ASN A 296      21.190  10.441 -95.766  0.00  0.00      A1    
ATOM   4584  HB2 ASN A 296      21.726  11.051 -94.109  0.00  0.00      A1    
ATOM   4585  CG  ASN A 296      23.178  11.052 -95.717  0.00  0.00      A1    
ATOM   4586  OD1 ASN A 296      24.162  11.499 -95.174  0.00  0.00      A1    
ATOM   4587  ND2 ASN A 296      23.003  11.222 -97.039  0.00  0.00      A1    
ATOM   4588 HD21 ASN A 296      22.316  10.687 -97.530  0.00  0.00      A1    
ATOM   4589 HD22 ASN A 296      23.853  11.565 -97.439  0.00  0.00      A1    
ATOM   4590  C   ASN A 296      21.254   8.576 -93.529  0.00  0.00      A1    
ATOM   4591  O   ASN A 296      20.281   9.359 -93.211  0.00  0.00      A1    
ATOM   4592  N   ASN A 297      21.413   7.366 -93.054  0.00  0.00      A1    
ATOM   4593  HN  ASN A 297      22.256   6.858 -93.213  0.00  0.00      A1    
ATOM   4594  CA  ASN A 297      20.557   6.857 -91.961  0.00  0.00      A1    
ATOM   4595  HA  ASN A 297      19.521   7.011 -92.224  0.00  0.00      A1    
ATOM   4596  CB  ASN A 297      20.773   5.340 -91.658  0.00  0.00      A1    
ATOM   4597  HB1 ASN A 297      21.868   5.273 -91.482  0.00  0.00      A1    
ATOM   4598  HB2 ASN A 297      20.179   5.078 -90.757  0.00  0.00      A1    
ATOM   4599  CG  ASN A 297      20.308   4.412 -92.740  0.00  0.00      A1    
ATOM   4600  OD1 ASN A 297      19.429   3.577 -92.544  0.00  0.00      A1    
ATOM   4601  ND2 ASN A 297      20.859   4.513 -93.909  0.00  0.00      A1    
ATOM   4602 HD21 ASN A 297      21.660   5.105 -93.995  0.00  0.00      A1    
ATOM   4603 HD22 ASN A 297      20.582   3.841 -94.596  0.00  0.00      A1    
ATOM   4604  C   ASN A 297      20.793   7.600 -90.652  0.00  0.00      A1    
ATOM   4605  O   ASN A 297      21.877   7.642 -90.130  0.00  0.00      A1    
ATOM   4606  N   VAL A 298      19.716   8.101 -89.905  0.00  0.00      A1    
ATOM   4607  HN  VAL A 298      18.825   8.134 -90.352  0.00  0.00      A1    
ATOM   4608  CA  VAL A 298      19.896   9.023 -88.755  0.00  0.00      A1    
ATOM   4609  HA  VAL A 298      20.964   9.128 -88.632  0.00  0.00      A1    
ATOM   4610  CB  VAL A 298      19.332  10.422 -88.911  0.00  0.00      A1    
ATOM   4611  HB  VAL A 298      18.227  10.308 -88.886  0.00  0.00      A1    
ATOM   4612  CG1 VAL A 298      19.834  11.190 -87.684  0.00  0.00      A1    
ATOM   4613 HG11 VAL A 298      20.910  11.467 -87.671  0.00  0.00      A1    
ATOM   4614 HG12 VAL A 298      19.355  12.191 -87.712  0.00  0.00      A1    
ATOM   4615 HG13 VAL A 298      19.474  10.724 -86.742  0.00  0.00      A1    
ATOM   4616  CG2 VAL A 298      19.746  11.216 -90.128  0.00  0.00      A1    
ATOM   4617 HG21 VAL A 298      19.245  10.965 -91.088  0.00  0.00      A1    
ATOM   4618 HG22 VAL A 298      19.666  12.313 -89.976  0.00  0.00      A1    
ATOM   4619 HG23 VAL A 298      20.834  10.997 -90.168  0.00  0.00      A1    
ATOM   4620  C   VAL A 298      19.249   8.286 -87.582  0.00  0.00      A1    
ATOM   4621  O   VAL A 298      18.057   7.849 -87.605  0.00  0.00      A1    
ATOM   4622  N   MET A 299      20.055   8.130 -86.500  0.00  0.00      A1    
ATOM   4623  HN  MET A 299      20.943   8.583 -86.508  0.00  0.00      A1    
ATOM   4624  CA  MET A 299      19.524   7.548 -85.283  0.00  0.00      A1    
ATOM   4625  HA  MET A 299      18.827   6.745 -85.472  0.00  0.00      A1    
ATOM   4626  CB  MET A 299      20.665   7.043 -84.459  0.00  0.00      A1    
ATOM   4627  HB1 MET A 299      21.450   7.753 -84.121  0.00  0.00      A1    
ATOM   4628  HB2 MET A 299      20.344   6.639 -83.476  0.00  0.00      A1    
ATOM   4629  CG  MET A 299      21.365   5.883 -85.203  0.00  0.00      A1    
ATOM   4630  HG1 MET A 299      20.694   5.282 -85.852  0.00  0.00      A1    
ATOM   4631  HG2 MET A 299      22.067   6.376 -85.910  0.00  0.00      A1    
ATOM   4632  SD  MET A 299      22.325   4.629 -84.205  0.00  0.00      A1    
ATOM   4633  CE  MET A 299      23.519   5.777 -83.410  0.00  0.00      A1    
ATOM   4634  HE1 MET A 299      24.002   5.184 -82.605  0.00  0.00      A1    
ATOM   4635  HE2 MET A 299      24.214   6.320 -84.086  0.00  0.00      A1    
ATOM   4636  HE3 MET A 299      22.847   6.528 -82.942  0.00  0.00      A1    
ATOM   4637  C   MET A 299      18.817   8.538 -84.369  0.00  0.00      A1    
ATOM   4638  O   MET A 299      19.214   9.673 -84.144  0.00  0.00      A1    
ATOM   4639  N   SER A 300      17.698   8.157 -83.677  0.00  0.00      A1    
ATOM   4640  HN  SER A 300      17.186   7.308 -83.785  0.00  0.00      A1    
ATOM   4641  CA  SER A 300      16.952   9.038 -82.837  0.00  0.00      A1    
ATOM   4642  HA  SER A 300      17.646   9.661 -82.293  0.00  0.00      A1    
ATOM   4643  CB  SER A 300      16.022   9.977 -83.572  0.00  0.00      A1    
ATOM   4644  HB1 SER A 300      16.476  10.371 -84.506  0.00  0.00      A1    
ATOM   4645  HB2 SER A 300      15.170   9.358 -83.927  0.00  0.00      A1    
ATOM   4646  OG  SER A 300      15.644  11.106 -82.820  0.00  0.00      A1    
ATOM   4647  HG1 SER A 300      14.904  11.502 -83.286  0.00  0.00      A1    
ATOM   4648  C   SER A 300      16.058   8.236 -81.840  0.00  0.00      A1    
ATOM   4649  O   SER A 300      15.643   7.071 -82.040  0.00  0.00      A1    
ATOM   4650  N   GLY A 301      15.588   8.821 -80.748  0.00  0.00      A1    
ATOM   4651  HN  GLY A 301      15.813   9.785 -80.628  0.00  0.00      A1    
ATOM   4652  CA  GLY A 301      14.867   8.136 -79.656  0.00  0.00      A1    
ATOM   4653  HA1 GLY A 301      14.196   7.445 -80.144  0.00  0.00      A1    
ATOM   4654  HA2 GLY A 301      14.312   8.918 -79.158  0.00  0.00      A1    
ATOM   4655  C   GLY A 301      15.680   7.477 -78.644  0.00  0.00      A1    
ATOM   4656  O   GLY A 301      16.891   7.397 -78.666  0.00  0.00      A1    
ATOM   4657  N   GLY A 302      15.028   7.056 -77.575  0.00  0.00      A1    
ATOM   4658  HN  GLY A 302      14.042   7.192 -77.507  0.00  0.00      A1    
ATOM   4659  CA  GLY A 302      15.801   6.497 -76.463  0.00  0.00      A1    
ATOM   4660  HA1 GLY A 302      15.162   6.423 -75.596  0.00  0.00      A1    
ATOM   4661  HA2 GLY A 302      16.754   6.958 -76.246  0.00  0.00      A1    
ATOM   4662  C   GLY A 302      16.135   5.061 -76.688  0.00  0.00      A1    
ATOM   4663  O   GLY A 302      17.001   4.516 -75.960  0.00  0.00      A1    
ATOM   4664  N   THR A 303      15.515   4.410 -77.717  0.00  0.00      A1    
ATOM   4665  HN  THR A 303      14.780   4.788 -78.276  0.00  0.00      A1    
ATOM   4666  CA  THR A 303      15.548   2.981 -77.975  0.00  0.00      A1    
ATOM   4667  HA  THR A 303      15.913   2.417 -77.129  0.00  0.00      A1    
ATOM   4668  CB  THR A 303      14.162   2.390 -78.204  0.00  0.00      A1    
ATOM   4669  HB  THR A 303      13.726   2.668 -79.187  0.00  0.00      A1    
ATOM   4670  OG1 THR A 303      13.349   2.911 -77.211  0.00  0.00      A1    
ATOM   4671  HG1 THR A 303      12.433   2.898 -77.496  0.00  0.00      A1    
ATOM   4672  CG2 THR A 303      14.147   0.826 -78.112  0.00  0.00      A1    
ATOM   4673 HG21 THR A 303      14.778   0.308 -78.866  0.00  0.00      A1    
ATOM   4674 HG22 THR A 303      14.395   0.556 -77.064  0.00  0.00      A1    
ATOM   4675 HG23 THR A 303      13.125   0.412 -78.249  0.00  0.00      A1    
ATOM   4676  C   THR A 303      16.536   2.664 -79.014  0.00  0.00      A1    
ATOM   4677  O   THR A 303      16.737   1.542 -79.531  0.00  0.00      A1    
ATOM   4678  N   THR A 304      17.307   3.709 -79.546  0.00  0.00      A1    
ATOM   4679  HN  THR A 304      17.171   4.607 -79.135  0.00  0.00      A1    
ATOM   4680  CA  THR A 304      18.425   3.509 -80.483  0.00  0.00      A1    
ATOM   4681  HA  THR A 304      18.482   2.477 -80.794  0.00  0.00      A1    
ATOM   4682  CB  THR A 304      18.427   4.388 -81.705  0.00  0.00      A1    
ATOM   4683  HB  THR A 304      19.395   4.324 -82.248  0.00  0.00      A1    
ATOM   4684  OG1 THR A 304      17.988   5.711 -81.431  0.00  0.00      A1    
ATOM   4685  HG1 THR A 304      17.064   5.730 -81.691  0.00  0.00      A1    
ATOM   4686  CG2 THR A 304      17.451   3.797 -82.594  0.00  0.00      A1    
ATOM   4687 HG21 THR A 304      17.646   2.809 -83.064  0.00  0.00      A1    
ATOM   4688 HG22 THR A 304      16.500   3.728 -82.023  0.00  0.00      A1    
ATOM   4689 HG23 THR A 304      17.212   4.308 -83.551  0.00  0.00      A1    
ATOM   4690  C   THR A 304      19.728   3.909 -79.783  0.00  0.00      A1    
ATOM   4691  O   THR A 304      20.781   4.340 -80.309  0.00  0.00      A1    
ATOM   4692  N   MET A 305      19.832   3.818 -78.422  0.00  0.00      A1    
ATOM   4693  HN  MET A 305      19.102   3.367 -77.915  0.00  0.00      A1    
ATOM   4694  CA  MET A 305      20.918   4.368 -77.671  0.00  0.00      A1    
ATOM   4695  HA  MET A 305      21.475   5.038 -78.309  0.00  0.00      A1    
ATOM   4696  CB  MET A 305      20.366   5.356 -76.565  0.00  0.00      A1    
ATOM   4697  HB1 MET A 305      19.579   4.857 -75.960  0.00  0.00      A1    
ATOM   4698  HB2 MET A 305      21.260   5.615 -75.958  0.00  0.00      A1    
ATOM   4699  CG  MET A 305      19.842   6.698 -77.122  0.00  0.00      A1    
ATOM   4700  HG1 MET A 305      20.714   7.248 -77.536  0.00  0.00      A1    
ATOM   4701  HG2 MET A 305      19.126   6.523 -77.953  0.00  0.00      A1    
ATOM   4702  SD  MET A 305      19.208   7.822 -75.725  0.00  0.00      A1    
ATOM   4703  CE  MET A 305      19.514   9.324 -76.773  0.00  0.00      A1    
ATOM   4704  HE1 MET A 305      19.325   9.045 -77.832  0.00  0.00      A1    
ATOM   4705  HE2 MET A 305      18.979  10.260 -76.505  0.00  0.00      A1    
ATOM   4706  HE3 MET A 305      20.590   9.600 -76.740  0.00  0.00      A1    
ATOM   4707  C   MET A 305      21.888   3.376 -77.038  0.00  0.00      A1    
ATOM   4708  O   MET A 305      22.794   3.716 -76.257  0.00  0.00      A1    
ATOM   4709  N   TYR A 306      21.702   2.101 -77.305  0.00  0.00      A1    
ATOM   4710  HN  TYR A 306      20.826   1.715 -77.582  0.00  0.00      A1    
ATOM   4711  CA  TYR A 306      22.672   1.061 -77.024  0.00  0.00      A1    
ATOM   4712  HA  TYR A 306      22.632   0.972 -75.948  0.00  0.00      A1    
ATOM   4713  CB  TYR A 306      22.169  -0.197 -77.636  0.00  0.00      A1    
ATOM   4714  HB1 TYR A 306      22.146  -0.072 -78.740  0.00  0.00      A1    
ATOM   4715  HB2 TYR A 306      22.891  -1.024 -77.465  0.00  0.00      A1    
ATOM   4716  CG  TYR A 306      20.857  -0.580 -77.105  0.00  0.00      A1    
ATOM   4717  CD1 TYR A 306      19.663  -0.493 -77.942  0.00  0.00      A1    
ATOM   4718  HD1 TYR A 306      19.822  -0.157 -78.956  0.00  0.00      A1    
ATOM   4719  CE1 TYR A 306      18.446  -0.693 -77.296  0.00  0.00      A1    
ATOM   4720  HE1 TYR A 306      17.465  -0.619 -77.742  0.00  0.00      A1    
ATOM   4721  CZ  TYR A 306      18.317  -0.913 -75.953  0.00  0.00      A1    
ATOM   4722  OH  TYR A 306      17.004  -1.047 -75.381  0.00  0.00      A1    
ATOM   4723  HH  TYR A 306      16.441  -1.336 -76.103  0.00  0.00      A1    
ATOM   4724  CD2 TYR A 306      20.695  -0.761 -75.732  0.00  0.00      A1    
ATOM   4725  HD2 TYR A 306      21.464  -0.702 -74.977  0.00  0.00      A1    
ATOM   4726  CE2 TYR A 306      19.458  -1.029 -75.187  0.00  0.00      A1    
ATOM   4727  HE2 TYR A 306      19.456  -1.235 -74.127  0.00  0.00      A1    
ATOM   4728  C   TYR A 306      24.161   1.288 -77.569  0.00  0.00      A1    
ATOM   4729  O   TYR A 306      24.347   1.347 -78.759  0.00  0.00      A1    
ATOM   4730  N   PRO A 307      25.155   1.459 -76.692  0.00  0.00      A1    
ATOM   4731  CD  PRO A 307      24.990   1.351 -75.206  0.00  0.00      A1    
ATOM   4732  HD1 PRO A 307      24.559   2.329 -74.905  0.00  0.00      A1    
ATOM   4733  HD2 PRO A 307      24.296   0.540 -74.896  0.00  0.00      A1    
ATOM   4734  CA  PRO A 307      26.520   0.987 -77.028  0.00  0.00      A1    
ATOM   4735  HA  PRO A 307      27.093   1.824 -77.401  0.00  0.00      A1    
ATOM   4736  CB  PRO A 307      27.129   0.442 -75.703  0.00  0.00      A1    
ATOM   4737  HB1 PRO A 307      28.228   0.576 -75.603  0.00  0.00      A1    
ATOM   4738  HB2 PRO A 307      26.792  -0.602 -75.527  0.00  0.00      A1    
ATOM   4739  CG  PRO A 307      26.338   1.147 -74.621  0.00  0.00      A1    
ATOM   4740  HG1 PRO A 307      26.307   0.521 -73.703  0.00  0.00      A1    
ATOM   4741  HG2 PRO A 307      26.890   2.098 -74.461  0.00  0.00      A1    
ATOM   4742  C   PRO A 307      26.756  -0.018 -78.111  0.00  0.00      A1    
ATOM   4743  O   PRO A 307      26.340  -1.205 -77.959  0.00  0.00      A1    
ATOM   4744  N   GLY A 308      27.517   0.414 -79.119  0.00  0.00      A1    
ATOM   4745  HN  GLY A 308      28.051   1.256 -79.124  0.00  0.00      A1    
ATOM   4746  CA  GLY A 308      27.782  -0.472 -80.188  0.00  0.00      A1    
ATOM   4747  HA1 GLY A 308      27.762  -1.490 -79.829  0.00  0.00      A1    
ATOM   4748  HA2 GLY A 308      28.759  -0.238 -80.584  0.00  0.00      A1    
ATOM   4749  C   GLY A 308      26.807  -0.365 -81.300  0.00  0.00      A1    
ATOM   4750  O   GLY A 308      27.022  -1.067 -82.277  0.00  0.00      A1    
ATOM   4751  N   ILE A 309      25.653   0.324 -81.209  0.00  0.00      A1    
ATOM   4752  HN  ILE A 309      25.438   0.972 -80.483  0.00  0.00      A1    
ATOM   4753  CA  ILE A 309      24.471   0.345 -82.145  0.00  0.00      A1    
ATOM   4754  HA  ILE A 309      24.327  -0.669 -82.486  0.00  0.00      A1    
ATOM   4755  CB  ILE A 309      23.137   0.882 -81.534  0.00  0.00      A1    
ATOM   4756  HB  ILE A 309      22.931   0.396 -80.556  0.00  0.00      A1    
ATOM   4757  CG2 ILE A 309      23.095   2.401 -81.388  0.00  0.00      A1    
ATOM   4758 HG21 ILE A 309      23.143   2.884 -82.387  0.00  0.00      A1    
ATOM   4759 HG22 ILE A 309      22.126   2.611 -80.887  0.00  0.00      A1    
ATOM   4760 HG23 ILE A 309      23.836   2.730 -80.628  0.00  0.00      A1    
ATOM   4761  CG1 ILE A 309      22.054   0.358 -82.484  0.00  0.00      A1    
ATOM   4762 HG11 ILE A 309      21.963   0.769 -83.512  0.00  0.00      A1    
ATOM   4763 HG12 ILE A 309      22.161  -0.743 -82.589  0.00  0.00      A1    
ATOM   4764  CD  ILE A 309      20.694   0.619 -81.879  0.00  0.00      A1    
ATOM   4765  HD1 ILE A 309      20.646   0.250 -80.832  0.00  0.00      A1    
ATOM   4766  HD2 ILE A 309      20.393   1.687 -81.814  0.00  0.00      A1    
ATOM   4767  HD3 ILE A 309      19.957  -0.017 -82.415  0.00  0.00      A1    
ATOM   4768  C   ILE A 309      24.883   1.036 -83.480  0.00  0.00      A1    
ATOM   4769  O   ILE A 309      24.526   0.502 -84.538  0.00  0.00      A1    
ATOM   4770  N   ALA A 310      25.716   2.117 -83.452  0.00  0.00      A1    
ATOM   4771  HN  ALA A 310      25.803   2.524 -82.545  0.00  0.00      A1    
ATOM   4772  CA  ALA A 310      26.231   2.788 -84.618  0.00  0.00      A1    
ATOM   4773  HA  ALA A 310      25.353   3.096 -85.167  0.00  0.00      A1    
ATOM   4774  CB  ALA A 310      26.986   4.078 -84.170  0.00  0.00      A1    
ATOM   4775  HB1 ALA A 310      27.377   4.586 -85.077  0.00  0.00      A1    
ATOM   4776  HB2 ALA A 310      26.437   4.756 -83.482  0.00  0.00      A1    
ATOM   4777  HB3 ALA A 310      27.930   3.802 -83.653  0.00  0.00      A1    
ATOM   4778  C   ALA A 310      27.223   1.902 -85.361  0.00  0.00      A1    
ATOM   4779  O   ALA A 310      27.217   1.742 -86.574  0.00  0.00      A1    
ATOM   4780  N   ASP A 311      28.084   1.177 -84.583  0.00  0.00      A1    
ATOM   4781  HN  ASP A 311      28.130   1.319 -83.597  0.00  0.00      A1    
ATOM   4782  CA  ASP A 311      28.937   0.223 -85.235  0.00  0.00      A1    
ATOM   4783  HA  ASP A 311      29.405   0.703 -86.082  0.00  0.00      A1    
ATOM   4784  CB  ASP A 311      30.001  -0.386 -84.244  0.00  0.00      A1    
ATOM   4785  HB1 ASP A 311      29.479  -0.773 -83.343  0.00  0.00      A1    
ATOM   4786  HB2 ASP A 311      30.505  -1.227 -84.766  0.00  0.00      A1    
ATOM   4787  CG  ASP A 311      30.827   0.736 -83.688  0.00  0.00      A1    
ATOM   4788  OD1 ASP A 311      30.382   1.391 -82.684  0.00  0.00      A1    
ATOM   4789  OD2 ASP A 311      31.985   0.961 -84.175  0.00  0.00      A1    
ATOM   4790  C   ASP A 311      28.244  -1.031 -85.750  0.00  0.00      A1    
ATOM   4791  O   ASP A 311      28.645  -1.505 -86.804  0.00  0.00      A1    
ATOM   4792  N   ARG A 312      27.196  -1.604 -85.059  0.00  0.00      A1    
ATOM   4793  HN  ARG A 312      27.156  -1.339 -84.098  0.00  0.00      A1    
ATOM   4794  CA  ARG A 312      26.411  -2.722 -85.688  0.00  0.00      A1    
ATOM   4795  HA  ARG A 312      27.125  -3.462 -86.018  0.00  0.00      A1    
ATOM   4796  CB  ARG A 312      25.530  -3.334 -84.696  0.00  0.00      A1    
ATOM   4797  HB1 ARG A 312      26.234  -3.899 -84.047  0.00  0.00      A1    
ATOM   4798  HB2 ARG A 312      24.994  -2.590 -84.068  0.00  0.00      A1    
ATOM   4799  CG  ARG A 312      24.475  -4.362 -85.196  0.00  0.00      A1    
ATOM   4800  HG1 ARG A 312      23.767  -4.641 -84.386  0.00  0.00      A1    
ATOM   4801  HG2 ARG A 312      23.857  -3.995 -86.043  0.00  0.00      A1    
ATOM   4802  CD  ARG A 312      25.096  -5.605 -85.826  0.00  0.00      A1    
ATOM   4803  HD1 ARG A 312      25.500  -5.349 -86.829  0.00  0.00      A1    
ATOM   4804  HD2 ARG A 312      25.743  -6.078 -85.056  0.00  0.00      A1    
ATOM   4805  NE  ARG A 312      23.972  -6.579 -86.060  0.00  0.00      A1    
ATOM   4806  HE  ARG A 312      23.730  -6.762 -87.013  0.00  0.00      A1    
ATOM   4807  CZ  ARG A 312      23.547  -7.547 -85.178  0.00  0.00      A1    
ATOM   4808  NH1 ARG A 312      23.929  -7.565 -83.884  0.00  0.00      A1    
ATOM   4809 HH11 ARG A 312      23.527  -8.351 -83.413  0.00  0.00      A1    
ATOM   4810 HH12 ARG A 312      24.720  -7.053 -83.548  0.00  0.00      A1    
ATOM   4811  NH2 ARG A 312      22.743  -8.546 -85.669  0.00  0.00      A1    
ATOM   4812 HH21 ARG A 312      22.280  -9.061 -84.948  0.00  0.00      A1    
ATOM   4813 HH22 ARG A 312      22.196  -8.384 -86.490  0.00  0.00      A1    
ATOM   4814  C   ARG A 312      25.685  -2.205 -86.900  0.00  0.00      A1    
ATOM   4815  O   ARG A 312      25.772  -2.709 -88.012  0.00  0.00      A1    
ATOM   4816  N   MET A 313      24.900  -1.128 -86.800  0.00  0.00      A1    
ATOM   4817  HN  MET A 313      24.775  -0.658 -85.930  0.00  0.00      A1    
ATOM   4818  CA  MET A 313      24.118  -0.709 -87.897  0.00  0.00      A1    
ATOM   4819  HA  MET A 313      23.606  -1.571 -88.298  0.00  0.00      A1    
ATOM   4820  CB  MET A 313      22.909   0.280 -87.552  0.00  0.00      A1    
ATOM   4821  HB1 MET A 313      22.413  -0.106 -86.636  0.00  0.00      A1    
ATOM   4822  HB2 MET A 313      23.369   1.263 -87.315  0.00  0.00      A1    
ATOM   4823  CG  MET A 313      21.729   0.401 -88.562  0.00  0.00      A1    
ATOM   4824  HG1 MET A 313      21.061   1.161 -88.102  0.00  0.00      A1    
ATOM   4825  HG2 MET A 313      22.121   0.809 -89.518  0.00  0.00      A1    
ATOM   4826  SD  MET A 313      20.744  -0.980 -88.769  0.00  0.00      A1    
ATOM   4827  CE  MET A 313      19.528   0.067 -89.625  0.00  0.00      A1    
ATOM   4828  HE1 MET A 313      18.683  -0.457 -90.121  0.00  0.00      A1    
ATOM   4829  HE2 MET A 313      19.109   0.868 -88.980  0.00  0.00      A1    
ATOM   4830  HE3 MET A 313      20.063   0.482 -90.506  0.00  0.00      A1    
ATOM   4831  C   MET A 313      24.776  -0.247 -89.250  0.00  0.00      A1    
ATOM   4832  O   MET A 313      24.334  -0.391 -90.352  0.00  0.00      A1    
ATOM   4833  N   GLN A 314      25.920   0.413 -89.130  0.00  0.00      A1    
ATOM   4834  HN  GLN A 314      26.082   0.570 -88.159  0.00  0.00      A1    
ATOM   4835  CA  GLN A 314      26.825   0.655 -90.250  0.00  0.00      A1    
ATOM   4836  HA  GLN A 314      26.291   1.229 -90.993  0.00  0.00      A1    
ATOM   4837  CB  GLN A 314      28.053   1.428 -89.817  0.00  0.00      A1    
ATOM   4838  HB1 GLN A 314      27.635   2.372 -89.408  0.00  0.00      A1    
ATOM   4839  HB2 GLN A 314      28.444   0.742 -89.035  0.00  0.00      A1    
ATOM   4840  CG  GLN A 314      29.249   1.723 -90.808  0.00  0.00      A1    
ATOM   4841  HG1 GLN A 314      29.714   0.779 -91.165  0.00  0.00      A1    
ATOM   4842  HG2 GLN A 314      28.866   2.300 -91.676  0.00  0.00      A1    
ATOM   4843  CD  GLN A 314      30.383   2.606 -90.231  0.00  0.00      A1    
ATOM   4844  OE1 GLN A 314      30.825   3.655 -90.679  0.00  0.00      A1    
ATOM   4845  NE2 GLN A 314      30.851   2.065 -89.123  0.00  0.00      A1    
ATOM   4846 HE21 GLN A 314      30.582   1.107 -89.023  0.00  0.00      A1    
ATOM   4847 HE22 GLN A 314      31.595   2.506 -88.622  0.00  0.00      A1    
ATOM   4848  C   GLN A 314      27.295  -0.601 -90.990  0.00  0.00      A1    
ATOM   4849  O   GLN A 314      27.339  -0.648 -92.217  0.00  0.00      A1    
ATOM   4850  N   LYS A 315      27.589  -1.677 -90.253  0.00  0.00      A1    
ATOM   4851  HN  LYS A 315      27.729  -1.556 -89.274  0.00  0.00      A1    
ATOM   4852  CA  LYS A 315      27.982  -2.915 -90.778  0.00  0.00      A1    
ATOM   4853  HA  LYS A 315      28.753  -2.705 -91.505  0.00  0.00      A1    
ATOM   4854  CB  LYS A 315      28.639  -3.771 -89.651  0.00  0.00      A1    
ATOM   4855  HB1 LYS A 315      29.387  -3.263 -89.006  0.00  0.00      A1    
ATOM   4856  HB2 LYS A 315      27.809  -4.017 -88.956  0.00  0.00      A1    
ATOM   4857  CG  LYS A 315      29.347  -5.105 -90.125  0.00  0.00      A1    
ATOM   4858  HG1 LYS A 315      28.534  -5.840 -90.308  0.00  0.00      A1    
ATOM   4859  HG2 LYS A 315      29.892  -4.950 -91.081  0.00  0.00      A1    
ATOM   4860  CD  LYS A 315      30.371  -5.794 -89.127  0.00  0.00      A1    
ATOM   4861  HD1 LYS A 315      30.967  -6.569 -89.654  0.00  0.00      A1    
ATOM   4862  HD2 LYS A 315      31.107  -5.017 -88.827  0.00  0.00      A1    
ATOM   4863  CE  LYS A 315      29.612  -6.387 -87.902  0.00  0.00      A1    
ATOM   4864  HE1 LYS A 315      30.309  -6.401 -87.037  0.00  0.00      A1    
ATOM   4865  HE2 LYS A 315      28.775  -5.730 -87.583  0.00  0.00      A1    
ATOM   4866  NZ  LYS A 315      28.972  -7.696 -88.273  0.00  0.00      A1    
ATOM   4867  HZ1 LYS A 315      28.046  -7.536 -88.719  0.00  0.00      A1    
ATOM   4868  HZ2 LYS A 315      29.732  -8.233 -88.736  0.00  0.00      A1    
ATOM   4869  HZ3 LYS A 315      28.664  -8.240 -87.442  0.00  0.00      A1    
ATOM   4870  C   LYS A 315      26.820  -3.644 -91.523  0.00  0.00      A1    
ATOM   4871  O   LYS A 315      27.105  -4.411 -92.455  0.00  0.00      A1    
ATOM   4872  N   GLU A 316      25.609  -3.468 -91.039  0.00  0.00      A1    
ATOM   4873  HN  GLU A 316      25.567  -3.144 -90.097  0.00  0.00      A1    
ATOM   4874  CA  GLU A 316      24.398  -3.962 -91.670  0.00  0.00      A1    
ATOM   4875  HA  GLU A 316      24.470  -5.032 -91.793  0.00  0.00      A1    
ATOM   4876  CB  GLU A 316      23.077  -3.920 -90.884  0.00  0.00      A1    
ATOM   4877  HB1 GLU A 316      22.826  -2.857 -90.679  0.00  0.00      A1    
ATOM   4878  HB2 GLU A 316      22.209  -4.259 -91.490  0.00  0.00      A1    
ATOM   4879  CG  GLU A 316      23.120  -4.577 -89.511  0.00  0.00      A1    
ATOM   4880  HG1 GLU A 316      24.055  -4.182 -89.061  0.00  0.00      A1    
ATOM   4881  HG2 GLU A 316      22.272  -4.268 -88.863  0.00  0.00      A1    
ATOM   4882  CD  GLU A 316      23.196  -6.151 -89.559  0.00  0.00      A1    
ATOM   4883  OE1 GLU A 316      22.526  -6.804 -90.399  0.00  0.00      A1    
ATOM   4884  OE2 GLU A 316      24.039  -6.662 -88.772  0.00  0.00      A1    
ATOM   4885  C   GLU A 316      24.187  -3.434 -93.091  0.00  0.00      A1    
ATOM   4886  O   GLU A 316      23.957  -4.195 -94.095  0.00  0.00      A1    
ATOM   4887  N   ILE A 317      24.189  -2.075 -93.211  0.00  0.00      A1    
ATOM   4888  HN  ILE A 317      24.149  -1.649 -92.310  0.00  0.00      A1    
ATOM   4889  CA  ILE A 317      23.962  -1.324 -94.466  0.00  0.00      A1    
ATOM   4890  HA  ILE A 317      23.069  -1.769 -94.880  0.00  0.00      A1    
ATOM   4891  CB  ILE A 317      23.809   0.217 -94.315  0.00  0.00      A1    
ATOM   4892  HB  ILE A 317      24.741   0.576 -93.827  0.00  0.00      A1    
ATOM   4893  CG2 ILE A 317      23.514   0.890 -95.674  0.00  0.00      A1    
ATOM   4894 HG21 ILE A 317      23.081   1.909 -95.583  0.00  0.00      A1    
ATOM   4895 HG22 ILE A 317      24.451   0.972 -96.264  0.00  0.00      A1    
ATOM   4896 HG23 ILE A 317      22.929   0.247 -96.366  0.00  0.00      A1    
ATOM   4897  CG1 ILE A 317      22.732   0.413 -93.160  0.00  0.00      A1    
ATOM   4898 HG11 ILE A 317      21.777   0.194 -93.685  0.00  0.00      A1    
ATOM   4899 HG12 ILE A 317      22.912  -0.196 -92.249  0.00  0.00      A1    
ATOM   4900  CD  ILE A 317      22.570   1.810 -92.610  0.00  0.00      A1    
ATOM   4901  HD1 ILE A 317      23.589   2.190 -92.381  0.00  0.00      A1    
ATOM   4902  HD2 ILE A 317      22.119   2.538 -93.318  0.00  0.00      A1    
ATOM   4903  HD3 ILE A 317      21.953   1.882 -91.689  0.00  0.00      A1    
ATOM   4904  C   ILE A 317      25.083  -1.482 -95.450  0.00  0.00      A1    
ATOM   4905  O   ILE A 317      24.821  -1.697 -96.600  0.00  0.00      A1    
ATOM   4906  N   THR A 318      26.354  -1.417 -94.979  0.00  0.00      A1    
ATOM   4907  HN  THR A 318      26.418  -1.343 -93.987  0.00  0.00      A1    
ATOM   4908  CA  THR A 318      27.488  -1.579 -95.871  0.00  0.00      A1    
ATOM   4909  HA  THR A 318      27.428  -0.838 -96.656  0.00  0.00      A1    
ATOM   4910  CB  THR A 318      28.820  -1.381 -95.103  0.00  0.00      A1    
ATOM   4911  HB  THR A 318      29.079  -2.006 -94.221  0.00  0.00      A1    
ATOM   4912  OG1 THR A 318      28.620  -0.161 -94.445  0.00  0.00      A1    
ATOM   4913  HG1 THR A 318      28.024  -0.275 -93.702  0.00  0.00      A1    
ATOM   4914  CG2 THR A 318      30.004  -1.271 -96.023  0.00  0.00      A1    
ATOM   4915 HG21 THR A 318      29.850  -0.362 -96.644  0.00  0.00      A1    
ATOM   4916 HG22 THR A 318      30.884  -1.061 -95.378  0.00  0.00      A1    
ATOM   4917 HG23 THR A 318      30.047  -2.273 -96.501  0.00  0.00      A1    
ATOM   4918  C   THR A 318      27.549  -2.985 -96.561  0.00  0.00      A1    
ATOM   4919  O   THR A 318      27.910  -3.028 -97.727  0.00  0.00      A1    
ATOM   4920  N   ALA A 319      27.153  -4.041 -95.817  0.00  0.00      A1    
ATOM   4921  HN  ALA A 319      26.771  -4.125 -94.899  0.00  0.00      A1    
ATOM   4922  CA  ALA A 319      27.074  -5.310 -96.460  0.00  0.00      A1    
ATOM   4923  HA  ALA A 319      28.095  -5.456 -96.780  0.00  0.00      A1    
ATOM   4924  CB  ALA A 319      26.834  -6.493 -95.560  0.00  0.00      A1    
ATOM   4925  HB1 ALA A 319      25.823  -6.618 -95.117  0.00  0.00      A1    
ATOM   4926  HB2 ALA A 319      26.850  -7.450 -96.124  0.00  0.00      A1    
ATOM   4927  HB3 ALA A 319      27.472  -6.415 -94.654  0.00  0.00      A1    
ATOM   4928  C   ALA A 319      26.159  -5.592 -97.566  0.00  0.00      A1    
ATOM   4929  O   ALA A 319      26.528  -6.336 -98.470  0.00  0.00      A1    
ATOM   4930  N   LEU A 320      24.896  -4.984 -97.472  0.00  0.00      A1    
ATOM   4931  HN  LEU A 320      24.697  -4.418 -96.676  0.00  0.00      A1    
ATOM   4932  CA  LEU A 320      23.954  -5.125 -98.537  0.00  0.00      A1    
ATOM   4933  HA  LEU A 320      24.144  -6.083 -98.998  0.00  0.00      A1    
ATOM   4934  CB  LEU A 320      22.547  -4.836 -97.966  0.00  0.00      A1    
ATOM   4935  HB1 LEU A 320      22.553  -3.852 -97.450  0.00  0.00      A1    
ATOM   4936  HB2 LEU A 320      21.828  -4.603 -98.780  0.00  0.00      A1    
ATOM   4937  CG  LEU A 320      21.968  -5.996 -97.128  0.00  0.00      A1    
ATOM   4938  HG  LEU A 320      22.486  -5.841 -96.158  0.00  0.00      A1    
ATOM   4939  CD1 LEU A 320      20.477  -5.823 -96.902  0.00  0.00      A1    
ATOM   4940 HD11 LEU A 320      20.141  -4.769 -96.799  0.00  0.00      A1    
ATOM   4941 HD12 LEU A 320      19.836  -6.279 -97.687  0.00  0.00      A1    
ATOM   4942 HD13 LEU A 320      20.311  -6.333 -95.928  0.00  0.00      A1    
ATOM   4943  CD2 LEU A 320      22.340  -7.431 -97.511  0.00  0.00      A1    
ATOM   4944 HD21 LEU A 320      23.339  -7.840 -97.247  0.00  0.00      A1    
ATOM   4945 HD22 LEU A 320      21.632  -8.105 -96.983  0.00  0.00      A1    
ATOM   4946 HD23 LEU A 320      22.212  -7.728 -98.574  0.00  0.00      A1    
ATOM   4947  C   LEU A 320      24.184  -4.187 -99.723  0.00  0.00      A1    
ATOM   4948  O   LEU A 320      24.023  -4.541-100.898  0.00  0.00      A1    
ATOM   4949  N   ALA A 321      24.519  -2.882 -99.421  0.00  0.00      A1    
ATOM   4950  HN  ALA A 321      24.508  -2.590 -98.468  0.00  0.00      A1    
ATOM   4951  CA  ALA A 321      24.805  -1.785-100.393  0.00  0.00      A1    
ATOM   4952  HA  ALA A 321      23.859  -1.670-100.902  0.00  0.00      A1    
ATOM   4953  CB  ALA A 321      25.119  -0.473 -99.575  0.00  0.00      A1    
ATOM   4954  HB1 ALA A 321      26.035  -0.616 -98.962  0.00  0.00      A1    
ATOM   4955  HB2 ALA A 321      25.168   0.334-100.338  0.00  0.00      A1    
ATOM   4956  HB3 ALA A 321      24.249  -0.223 -98.931  0.00  0.00      A1    
ATOM   4957  C   ALA A 321      25.833  -1.985-101.492  0.00  0.00      A1    
ATOM   4958  O   ALA A 321      26.749  -2.766-101.316  0.00  0.00      A1    
ATOM   4959  N   PRO A 322      25.796  -1.442-102.696  0.00  0.00      A1    
ATOM   4960  CD  PRO A 322      24.641  -0.643-103.163  0.00  0.00      A1    
ATOM   4961  HD1 PRO A 322      23.749  -1.285-103.327  0.00  0.00      A1    
ATOM   4962  HD2 PRO A 322      24.443   0.126-102.387  0.00  0.00      A1    
ATOM   4963  CA  PRO A 322      26.937  -1.291-103.590  0.00  0.00      A1    
ATOM   4964  HA  PRO A 322      27.546  -2.180-103.661  0.00  0.00      A1    
ATOM   4965  CB  PRO A 322      26.321  -0.809-104.947  0.00  0.00      A1    
ATOM   4966  HB1 PRO A 322      26.951  -0.077-105.496  0.00  0.00      A1    
ATOM   4967  HB2 PRO A 322      26.137  -1.674-105.620  0.00  0.00      A1    
ATOM   4968  CG  PRO A 322      25.007  -0.068-104.562  0.00  0.00      A1    
ATOM   4969  HG1 PRO A 322      25.203   1.024-104.511  0.00  0.00      A1    
ATOM   4970  HG2 PRO A 322      24.204  -0.161-105.324  0.00  0.00      A1    
ATOM   4971  C   PRO A 322      27.913  -0.235-103.114  0.00  0.00      A1    
ATOM   4972  O   PRO A 322      27.692   0.418-102.138  0.00  0.00      A1    
ATOM   4973  N   SER A 323      29.078  -0.242-103.826  0.00  0.00      A1    
ATOM   4974  HN  SER A 323      29.288  -0.741-104.663  0.00  0.00      A1    
ATOM   4975  CA  SER A 323      30.282   0.377-103.239  0.00  0.00      A1    
ATOM   4976  HA  SER A 323      30.271   0.353-102.160  0.00  0.00      A1    
ATOM   4977  CB  SER A 323      31.549  -0.335-103.557  0.00  0.00      A1    
ATOM   4978  HB1 SER A 323      31.675  -0.481-104.651  0.00  0.00      A1    
ATOM   4979  HB2 SER A 323      32.406   0.198-103.093  0.00  0.00      A1    
ATOM   4980  OG  SER A 323      31.643  -1.645-102.872  0.00  0.00      A1    
ATOM   4981  HG1 SER A 323      32.468  -1.994-103.217  0.00  0.00      A1    
ATOM   4982  C   SER A 323      30.428   1.856-103.631  0.00  0.00      A1    
ATOM   4983  O   SER A 323      31.358   2.542-103.284  0.00  0.00      A1    
ATOM   4984  N   THR A 324      29.475   2.345-104.399  0.00  0.00      A1    
ATOM   4985  HN  THR A 324      28.605   1.907-104.609  0.00  0.00      A1    
ATOM   4986  CA  THR A 324      29.446   3.683-104.913  0.00  0.00      A1    
ATOM   4987  HA  THR A 324      30.389   4.035-105.305  0.00  0.00      A1    
ATOM   4988  CB  THR A 324      28.492   3.758-106.119  0.00  0.00      A1    
ATOM   4989  HB  THR A 324      28.056   4.773-106.236  0.00  0.00      A1    
ATOM   4990  OG1 THR A 324      27.358   2.835-105.942  0.00  0.00      A1    
ATOM   4991  HG1 THR A 324      26.615   3.436-105.842  0.00  0.00      A1    
ATOM   4992  CG2 THR A 324      29.313   3.332-107.388  0.00  0.00      A1    
ATOM   4993 HG21 THR A 324      28.777   3.320-108.362  0.00  0.00      A1    
ATOM   4994 HG22 THR A 324      30.154   4.037-107.558  0.00  0.00      A1    
ATOM   4995 HG23 THR A 324      29.703   2.305-107.221  0.00  0.00      A1    
ATOM   4996  C   THR A 324      28.992   4.697-103.936  0.00  0.00      A1    
ATOM   4997  O   THR A 324      29.248   5.862-103.990  0.00  0.00      A1    
ATOM   4998  N   MET A 325      28.344   4.237-102.812  0.00  0.00      A1    
ATOM   4999  HN  MET A 325      28.194   3.252-102.852  0.00  0.00      A1    
ATOM   5000  CA  MET A 325      27.842   5.120-101.746  0.00  0.00      A1    
ATOM   5001  HA  MET A 325      27.945   6.143-102.075  0.00  0.00      A1    
ATOM   5002  CB  MET A 325      26.307   4.851-101.517  0.00  0.00      A1    
ATOM   5003  HB1 MET A 325      25.970   5.703-100.888  0.00  0.00      A1    
ATOM   5004  HB2 MET A 325      25.824   5.070-102.494  0.00  0.00      A1    
ATOM   5005  CG  MET A 325      25.995   3.481-100.924  0.00  0.00      A1    
ATOM   5006  HG1 MET A 325      26.449   2.703-101.575  0.00  0.00      A1    
ATOM   5007  HG2 MET A 325      26.504   3.309 -99.952  0.00  0.00      A1    
ATOM   5008  SD  MET A 325      24.163   3.220-100.629  0.00  0.00      A1    
ATOM   5009  CE  MET A 325      23.466   3.946-102.134  0.00  0.00      A1    
ATOM   5010  HE1 MET A 325      23.963   3.896-103.126  0.00  0.00      A1    
ATOM   5011  HE2 MET A 325      22.473   3.458-102.236  0.00  0.00      A1    
ATOM   5012  HE3 MET A 325      23.205   4.997-101.886  0.00  0.00      A1    
ATOM   5013  C   MET A 325      28.731   4.903-100.510  0.00  0.00      A1    
ATOM   5014  O   MET A 325      29.393   3.922-100.259  0.00  0.00      A1    
ATOM   5015  N   LYS A 326      28.900   5.942 -99.685  0.00  0.00      A1    
ATOM   5016  HN  LYS A 326      28.415   6.807 -99.787  0.00  0.00      A1    
ATOM   5017  CA  LYS A 326      29.674   6.012 -98.443  0.00  0.00      A1    
ATOM   5018  HA  LYS A 326      30.373   5.189 -98.475  0.00  0.00      A1    
ATOM   5019  CB  LYS A 326      30.553   7.282 -98.364  0.00  0.00      A1    
ATOM   5020  HB1 LYS A 326      31.320   7.064 -99.138  0.00  0.00      A1    
ATOM   5021  HB2 LYS A 326      30.006   8.200 -98.670  0.00  0.00      A1    
ATOM   5022  CG  LYS A 326      31.511   7.529 -97.108  0.00  0.00      A1    
ATOM   5023  HG1 LYS A 326      30.828   7.656 -96.241  0.00  0.00      A1    
ATOM   5024  HG2 LYS A 326      32.090   6.620 -96.838  0.00  0.00      A1    
ATOM   5025  CD  LYS A 326      32.416   8.718 -97.412  0.00  0.00      A1    
ATOM   5026  HD1 LYS A 326      33.175   8.912 -96.626  0.00  0.00      A1    
ATOM   5027  HD2 LYS A 326      32.904   8.472 -98.379  0.00  0.00      A1    
ATOM   5028  CE  LYS A 326      31.757  10.119 -97.646  0.00  0.00      A1    
ATOM   5029  HE1 LYS A 326      31.002   9.976 -98.448  0.00  0.00      A1    
ATOM   5030  HE2 LYS A 326      31.303  10.439 -96.683  0.00  0.00      A1    
ATOM   5031  NZ  LYS A 326      32.700  11.139 -98.101  0.00  0.00      A1    
ATOM   5032  HZ1 LYS A 326      33.070  10.855 -99.030  0.00  0.00      A1    
ATOM   5033  HZ2 LYS A 326      32.271  12.085 -98.062  0.00  0.00      A1    
ATOM   5034  HZ3 LYS A 326      33.550  11.178 -97.503  0.00  0.00      A1    
ATOM   5035  C   LYS A 326      28.704   5.850 -97.327  0.00  0.00      A1    
ATOM   5036  O   LYS A 326      27.831   6.721 -97.188  0.00  0.00      A1    
ATOM   5037  N   ILE A 327      28.831   4.792 -96.549  0.00  0.00      A1    
ATOM   5038  HN  ILE A 327      29.491   4.065 -96.718  0.00  0.00      A1    
ATOM   5039  CA  ILE A 327      28.027   4.613 -95.384  0.00  0.00      A1    
ATOM   5040  HA  ILE A 327      27.183   5.279 -95.491  0.00  0.00      A1    
ATOM   5041  CB  ILE A 327      27.544   3.153 -95.351  0.00  0.00      A1    
ATOM   5042  HB  ILE A 327      28.352   2.407 -95.194  0.00  0.00      A1    
ATOM   5043  CG2 ILE A 327      26.499   3.036 -94.171  0.00  0.00      A1    
ATOM   5044 HG21 ILE A 327      25.836   3.899 -94.396  0.00  0.00      A1    
ATOM   5045 HG22 ILE A 327      25.899   2.154 -94.479  0.00  0.00      A1    
ATOM   5046 HG23 ILE A 327      26.901   2.991 -93.136  0.00  0.00      A1    
ATOM   5047  CG1 ILE A 327      26.938   2.628 -96.701  0.00  0.00      A1    
ATOM   5048 HG11 ILE A 327      27.737   2.461 -97.454  0.00  0.00      A1    
ATOM   5049 HG12 ILE A 327      26.545   1.648 -96.356  0.00  0.00      A1    
ATOM   5050  CD  ILE A 327      25.739   3.364 -97.255  0.00  0.00      A1    
ATOM   5051  HD1 ILE A 327      25.140   2.710 -97.924  0.00  0.00      A1    
ATOM   5052  HD2 ILE A 327      25.047   3.626 -96.426  0.00  0.00      A1    
ATOM   5053  HD3 ILE A 327      26.073   4.255 -97.829  0.00  0.00      A1    
ATOM   5054  C   ILE A 327      28.729   4.915 -94.088  0.00  0.00      A1    
ATOM   5055  O   ILE A 327      29.807   4.392 -93.802  0.00  0.00      A1    
ATOM   5056  N   LYS A 328      28.099   5.627 -93.220  0.00  0.00      A1    
ATOM   5057  HN  LYS A 328      27.325   6.191 -93.497  0.00  0.00      A1    
ATOM   5058  CA  LYS A 328      28.433   6.017 -91.834  0.00  0.00      A1    
ATOM   5059  HA  LYS A 328      28.829   5.096 -91.432  0.00  0.00      A1    
ATOM   5060  CB  LYS A 328      29.309   7.325 -91.851  0.00  0.00      A1    
ATOM   5061  HB1 LYS A 328      29.409   7.729 -90.821  0.00  0.00      A1    
ATOM   5062  HB2 LYS A 328      30.359   7.054 -92.092  0.00  0.00      A1
[truncated: 3,881,196 more chars]
