# Supplementary material for: Gating mechanisms during actin filament elongation by formins
Source: eLife. 2018 Jul 23;7:e37342. doi: 10.7554/eLife.37342 (PMC6056239; doi:10.7554/eLife.37342)
Supplement: Figure 2—source data 2. — PDB file of the structure of Bni1 FH2 domain interacting with an actin filament composed of seven actin subunits, obtained at 500 ns of the all-atom MD simulation. [file elife-37342-fig2-data2.pdb]

CRYST1  157.543  152.659  262.273  90.00  90.00  90.00 P 1           1
ATOM      1  CAY ASP A   1      16.119  73.673 -88.935  0.00  0.00      A1    
ATOM      2  HY1 ASP A   1      15.991  73.681 -90.039  0.00  0.00      A1    
ATOM      3  HY2 ASP A   1      17.191  73.813 -88.681  0.00  0.00      A1    
ATOM      4  HY3 ASP A   1      15.604  74.587 -88.570  0.00  0.00      A1    
ATOM      5  CY  ASP A   1      15.646  72.469 -88.283  0.00  0.00      A1    
ATOM      6  OY  ASP A   1      16.156  71.396 -88.526  0.00  0.00      A1    
ATOM      7  N   ASP A   1      14.634  72.650 -87.488  0.00  0.00      A1    
ATOM      8  HN  ASP A   1      14.257  73.561 -87.340  0.00  0.00      A1    
ATOM      9  CA  ASP A   1      14.011  71.583 -86.700  0.00  0.00      A1    
ATOM     10  HA  ASP A   1      14.803  71.003 -86.249  0.00  0.00      A1    
ATOM     11  CB  ASP A   1      13.122  72.209 -85.549  0.00  0.00      A1    
ATOM     12  HB1 ASP A   1      12.133  72.563 -85.910  0.00  0.00      A1    
ATOM     13  HB2 ASP A   1      12.872  71.482 -84.746  0.00  0.00      A1    
ATOM     14  CG  ASP A   1      13.795  73.339 -84.945  0.00  0.00      A1    
ATOM     15  OD1 ASP A   1      14.920  73.286 -84.376  0.00  0.00      A1    
ATOM     16  OD2 ASP A   1      13.226  74.456 -85.078  0.00  0.00      A1    
ATOM     17  C   ASP A   1      13.088  70.540 -87.494  0.00  0.00      A1    
ATOM     18  O   ASP A   1      13.424  70.252 -88.649  0.00  0.00      A1    
ATOM     19  N   GLU A   2      12.011  70.058 -86.872  0.00  0.00      A1    
ATOM     20  HN  GLU A   2      11.746  70.415 -85.979  0.00  0.00      A1    
ATOM     21  CA  GLU A   2      10.993  69.300 -87.642  0.00  0.00      A1    
ATOM     22  HA  GLU A   2      10.149  69.272 -86.968  0.00  0.00      A1    
ATOM     23  CB  GLU A   2      10.437  69.959 -89.001  0.00  0.00      A1    
ATOM     24  HB1 GLU A   2      11.231  70.150 -89.755  0.00  0.00      A1    
ATOM     25  HB2 GLU A   2       9.640  69.355 -89.484  0.00  0.00      A1    
ATOM     26  CG  GLU A   2       9.841  71.377 -88.843  0.00  0.00      A1    
ATOM     27  HG1 GLU A   2      10.487  71.983 -88.172  0.00  0.00      A1    
ATOM     28  HG2 GLU A   2       9.671  71.709 -89.889  0.00  0.00      A1    
ATOM     29  CD  GLU A   2       8.485  71.342 -88.120  0.00  0.00      A1    
ATOM     30  OE1 GLU A   2       8.454  71.013 -86.906  0.00  0.00      A1    
ATOM     31  OE2 GLU A   2       7.463  71.670 -88.861  0.00  0.00      A1    
ATOM     32  C   GLU A   2      11.418  67.859 -87.860  0.00  0.00      A1    
ATOM     33  O   GLU A   2      10.937  67.250 -88.741  0.00  0.00      A1    
ATOM     34  N   ASP A   3      12.260  67.247 -86.931  0.00  0.00      A1    
ATOM     35  HN  ASP A   3      12.535  67.543 -86.020  0.00  0.00      A1    
ATOM     36  CA  ASP A   3      12.612  65.863 -87.024  0.00  0.00      A1    
ATOM     37  HA  ASP A   3      12.709  65.712 -88.089  0.00  0.00      A1    
ATOM     38  CB  ASP A   3      13.985  65.750 -86.363  0.00  0.00      A1    
ATOM     39  HB1 ASP A   3      14.744  66.492 -86.693  0.00  0.00      A1    
ATOM     40  HB2 ASP A   3      13.870  65.966 -85.280  0.00  0.00      A1    
ATOM     41  CG  ASP A   3      14.603  64.383 -86.516  0.00  0.00      A1    
ATOM     42  OD1 ASP A   3      14.704  63.869 -87.652  0.00  0.00      A1    
ATOM     43  OD2 ASP A   3      15.146  63.888 -85.517  0.00  0.00      A1    
ATOM     44  C   ASP A   3      11.441  64.965 -86.508  0.00  0.00      A1    
ATOM     45  O   ASP A   3      10.462  65.367 -85.877  0.00  0.00      A1    
ATOM     46  N   GLU A   4      11.607  63.654 -86.754  0.00  0.00      A1    
ATOM     47  HN  GLU A   4      12.365  63.386 -87.343  0.00  0.00      A1    
ATOM     48  CA  GLU A   4      10.853  62.504 -86.304  0.00  0.00      A1    
ATOM     49  HA  GLU A   4      10.178  62.783 -85.509  0.00  0.00      A1    
ATOM     50  CB  GLU A   4      10.085  61.904 -87.507  0.00  0.00      A1    
ATOM     51  HB1 GLU A   4       9.410  62.674 -87.938  0.00  0.00      A1    
ATOM     52  HB2 GLU A   4      10.677  61.551 -88.378  0.00  0.00      A1    
ATOM     53  CG  GLU A   4       9.179  60.745 -87.092  0.00  0.00      A1    
ATOM     54  HG1 GLU A   4       8.787  60.209 -87.983  0.00  0.00      A1    
ATOM     55  HG2 GLU A   4       9.811  60.025 -86.529  0.00  0.00      A1    
ATOM     56  CD  GLU A   4       8.036  61.225 -86.171  0.00  0.00      A1    
ATOM     57  OE1 GLU A   4       8.266  61.272 -84.905  0.00  0.00      A1    
ATOM     58  OE2 GLU A   4       6.956  61.436 -86.722  0.00  0.00      A1    
ATOM     59  C   GLU A   4      11.871  61.473 -85.781  0.00  0.00      A1    
ATOM     60  O   GLU A   4      13.080  61.503 -86.075  0.00  0.00      A1    
ATOM     61  N   THR A   5      11.280  60.703 -84.826  0.00  0.00      A1    
ATOM     62  HN  THR A   5      10.358  60.844 -84.472  0.00  0.00      A1    
ATOM     63  CA  THR A   5      11.928  59.648 -84.169  0.00  0.00      A1    
ATOM     64  HA  THR A   5      12.773  60.186 -83.765  0.00  0.00      A1    
ATOM     65  CB  THR A   5      11.112  59.080 -83.049  0.00  0.00      A1    
ATOM     66  HB  THR A   5      11.735  58.393 -82.437  0.00  0.00      A1    
ATOM     67  OG1 THR A   5      10.063  58.308 -83.574  0.00  0.00      A1    
ATOM     68  HG1 THR A   5       9.618  57.890 -82.833  0.00  0.00      A1    
ATOM     69  CG2 THR A   5      10.673  60.155 -82.060  0.00  0.00      A1    
ATOM     70 HG21 THR A   5       9.649  60.537 -82.257  0.00  0.00      A1    
ATOM     71 HG22 THR A   5      10.646  59.539 -81.136  0.00  0.00      A1    
ATOM     72 HG23 THR A   5      11.376  61.015 -82.044  0.00  0.00      A1    
ATOM     73  C   THR A   5      12.474  58.503 -85.097  0.00  0.00      A1    
ATOM     74  O   THR A   5      12.068  58.248 -86.282  0.00  0.00      A1    
ATOM     75  N   THR A   6      13.505  57.790 -84.503  0.00  0.00      A1    
ATOM     76  HN  THR A   6      13.918  57.826 -83.596  0.00  0.00      A1    
ATOM     77  CA  THR A   6      14.187  56.697 -85.278  0.00  0.00      A1    
ATOM     78  HA  THR A   6      14.422  57.007 -86.285  0.00  0.00      A1    
ATOM     79  CB  THR A   6      15.448  56.173 -84.595  0.00  0.00      A1    
ATOM     80  HB  THR A   6      15.247  55.850 -83.551  0.00  0.00      A1    
ATOM     81  OG1 THR A   6      16.426  57.174 -84.596  0.00  0.00      A1    
ATOM     82  HG1 THR A   6      17.156  56.716 -84.173  0.00  0.00      A1    
ATOM     83  CG2 THR A   6      16.278  55.097 -85.443  0.00  0.00      A1    
ATOM     84 HG21 THR A   6      17.106  54.673 -84.836  0.00  0.00      A1    
ATOM     85 HG22 THR A   6      15.637  54.272 -85.820  0.00  0.00      A1    
ATOM     86 HG23 THR A   6      16.721  55.458 -86.395  0.00  0.00      A1    
ATOM     87  C   THR A   6      13.309  55.433 -85.421  0.00  0.00      A1    
ATOM     88  O   THR A   6      12.559  55.037 -84.558  0.00  0.00      A1    
ATOM     89  N   ALA A   7      13.190  54.827 -86.588  0.00  0.00      A1    
ATOM     90  HN  ALA A   7      13.723  55.197 -87.345  0.00  0.00      A1    
ATOM     91  CA  ALA A   7      12.258  53.722 -86.897  0.00  0.00      A1    
ATOM     92  HA  ALA A   7      11.358  53.922 -86.335  0.00  0.00      A1    
ATOM     93  CB  ALA A   7      11.738  53.594 -88.361  0.00  0.00      A1    
ATOM     94  HB1 ALA A   7      10.664  53.361 -88.199  0.00  0.00      A1    
ATOM     95  HB2 ALA A   7      11.903  54.502 -88.980  0.00  0.00      A1    
ATOM     96  HB3 ALA A   7      12.290  52.848 -88.970  0.00  0.00      A1    
ATOM     97  C   ALA A   7      12.731  52.347 -86.379  0.00  0.00      A1    
ATOM     98  O   ALA A   7      13.920  51.972 -86.397  0.00  0.00      A1    
ATOM     99  N   LEU A   8      11.799  51.529 -85.803  0.00  0.00      A1    
ATOM    100  HN  LEU A   8      10.855  51.850 -85.829  0.00  0.00      A1    
ATOM    101  CA  LEU A   8      12.149  50.302 -85.259  0.00  0.00      A1    
ATOM    102  HA  LEU A   8      13.111  50.340 -84.770  0.00  0.00      A1    
ATOM    103  CB  LEU A   8      11.157  49.916 -84.117  0.00  0.00      A1    
ATOM    104  HB1 LEU A   8      10.222  49.686 -84.671  0.00  0.00      A1    
ATOM    105  HB2 LEU A   8      11.545  49.072 -83.506  0.00  0.00      A1    
ATOM    106  CG  LEU A   8      10.655  51.145 -83.224  0.00  0.00      A1    
ATOM    107  HG  LEU A   8      10.402  52.040 -83.832  0.00  0.00      A1    
ATOM    108  CD1 LEU A   8       9.395  50.727 -82.554  0.00  0.00      A1    
ATOM    109 HD11 LEU A   8       8.948  51.409 -81.800  0.00  0.00      A1    
ATOM    110 HD12 LEU A   8       8.656  50.518 -83.357  0.00  0.00      A1    
ATOM    111 HD13 LEU A   8       9.456  49.709 -82.114  0.00  0.00      A1    
ATOM    112  CD2 LEU A   8      11.821  51.499 -82.348  0.00  0.00      A1    
ATOM    113 HD21 LEU A   8      11.548  52.140 -81.483  0.00  0.00      A1    
ATOM    114 HD22 LEU A   8      12.308  50.611 -81.890  0.00  0.00      A1    
ATOM    115 HD23 LEU A   8      12.603  52.033 -82.929  0.00  0.00      A1    
ATOM    116  C   LEU A   8      12.229  49.190 -86.304  0.00  0.00      A1    
ATOM    117  O   LEU A   8      11.487  49.175 -87.283  0.00  0.00      A1    
ATOM    118  N   VAL A   9      13.246  48.244 -86.255  0.00  0.00      A1    
ATOM    119  HN  VAL A   9      13.902  48.334 -85.510  0.00  0.00      A1    
ATOM    120  CA  VAL A   9      13.615  47.307 -87.377  0.00  0.00      A1    
ATOM    121  HA  VAL A   9      12.849  47.379 -88.135  0.00  0.00      A1    
ATOM    122  CB  VAL A   9      15.027  47.542 -88.055  0.00  0.00      A1    
ATOM    123  HB  VAL A   9      15.852  47.401 -87.325  0.00  0.00      A1    
ATOM    124  CG1 VAL A   9      15.105  46.549 -89.257  0.00  0.00      A1    
ATOM    125 HG11 VAL A   9      15.254  45.476 -89.012  0.00  0.00      A1    
ATOM    126 HG12 VAL A   9      14.185  46.609 -89.876  0.00  0.00      A1    
ATOM    127 HG13 VAL A   9      15.959  46.874 -89.889  0.00  0.00      A1    
ATOM    128  CG2 VAL A   9      15.050  49.002 -88.478  0.00  0.00      A1    
ATOM    129 HG21 VAL A   9      15.998  49.260 -88.997  0.00  0.00      A1    
ATOM    130 HG22 VAL A   9      14.172  49.276 -89.100  0.00  0.00      A1    
ATOM    131 HG23 VAL A   9      15.107  49.601 -87.544  0.00  0.00      A1    
ATOM    132  C   VAL A   9      13.578  45.861 -86.797  0.00  0.00      A1    
ATOM    133  O   VAL A   9      14.272  45.550 -85.813  0.00  0.00      A1    
ATOM    134  N   CYS A  10      12.700  45.035 -87.401  0.00  0.00      A1    
ATOM    135  HN  CYS A  10      12.170  45.417 -88.155  0.00  0.00      A1    
ATOM    136  CA  CYS A  10      12.333  43.706 -86.849  0.00  0.00      A1    
ATOM    137  HA  CYS A  10      12.725  43.596 -85.849  0.00  0.00      A1    
ATOM    138  CB  CYS A  10      10.779  43.504 -86.604  0.00  0.00      A1    
ATOM    139  HB1 CYS A  10      10.293  43.578 -87.601  0.00  0.00      A1    
ATOM    140  HB2 CYS A  10      10.597  42.494 -86.179  0.00  0.00      A1    
ATOM    141  SG  CYS A  10      10.097  44.864 -85.508  0.00  0.00      A1    
ATOM    142  HG1 CYS A  10      10.422  45.984 -86.137  0.00  0.00      A1    
ATOM    143  C   CYS A  10      12.756  42.604 -87.820  0.00  0.00      A1    
ATOM    144  O   CYS A  10      12.716  42.852 -89.033  0.00  0.00      A1    
ATOM    145  N   ASP A  11      13.155  41.449 -87.348  0.00  0.00      A1    
ATOM    146  HN  ASP A  11      13.218  41.311 -86.362  0.00  0.00      A1    
ATOM    147  CA  ASP A  11      13.303  40.193 -88.093  0.00  0.00      A1    
ATOM    148  HA  ASP A  11      12.698  40.395 -88.965  0.00  0.00      A1    
ATOM    149  CB  ASP A  11      14.778  39.857 -88.406  0.00  0.00      A1    
ATOM    150  HB1 ASP A  11      15.216  40.662 -89.034  0.00  0.00      A1    
ATOM    151  HB2 ASP A  11      15.421  39.850 -87.500  0.00  0.00      A1    
ATOM    152  CG  ASP A  11      15.068  38.720 -89.345  0.00  0.00      A1    
ATOM    153  OD1 ASP A  11      16.160  38.114 -89.253  0.00  0.00      A1    
ATOM    154  OD2 ASP A  11      14.218  38.245 -90.073  0.00  0.00      A1    
ATOM    155  C   ASP A  11      12.807  39.066 -87.189  0.00  0.00      A1    
ATOM    156  O   ASP A  11      13.083  38.932 -86.005  0.00  0.00      A1    
ATOM    157  N   ASN A  12      12.112  38.122 -87.789  0.00  0.00      A1    
ATOM    158  HN  ASN A  12      11.762  38.112 -88.722  0.00  0.00      A1    
ATOM    159  CA  ASN A  12      11.497  36.964 -87.067  0.00  0.00      A1    
ATOM    160  HA  ASN A  12      11.581  37.146 -86.005  0.00  0.00      A1    
ATOM    161  CB  ASN A  12      10.024  36.770 -87.197  0.00  0.00      A1    
ATOM    162  HB1 ASN A  12       9.736  36.675 -88.266  0.00  0.00      A1    
ATOM    163  HB2 ASN A  12       9.644  35.806 -86.795  0.00  0.00      A1    
ATOM    164  CG  ASN A  12       9.269  37.904 -86.493  0.00  0.00      A1    
ATOM    165  OD1 ASN A  12       8.827  38.768 -87.227  0.00  0.00      A1    
ATOM    166  ND2 ASN A  12       9.038  37.847 -85.177  0.00  0.00      A1    
ATOM    167 HD21 ASN A  12       9.341  37.044 -84.664  0.00  0.00      A1    
ATOM    168 HD22 ASN A  12       8.402  38.502 -84.769  0.00  0.00      A1    
ATOM    169  C   ASN A  12      12.286  35.672 -87.467  0.00  0.00      A1    
ATOM    170  O   ASN A  12      12.208  35.322 -88.646  0.00  0.00      A1    
ATOM    171  N   GLY A  13      12.921  34.986 -86.534  0.00  0.00      A1    
ATOM    172  HN  GLY A  13      13.002  35.383 -85.623  0.00  0.00      A1    
ATOM    173  CA  GLY A  13      13.345  33.626 -86.713  0.00  0.00      A1    
ATOM    174  HA1 GLY A  13      14.278  33.449 -86.199  0.00  0.00      A1    
ATOM    175  HA2 GLY A  13      13.435  33.393 -87.764  0.00  0.00      A1    
ATOM    176  C   GLY A  13      12.273  32.609 -86.242  0.00  0.00      A1    
ATOM    177  O   GLY A  13      11.334  33.032 -85.587  0.00  0.00      A1    
ATOM    178  N   SER A  14      12.518  31.297 -86.483  0.00  0.00      A1    
ATOM    179  HN  SER A  14      13.241  31.052 -87.123  0.00  0.00      A1    
ATOM    180  CA  SER A  14      11.666  30.272 -85.916  0.00  0.00      A1    
ATOM    181  HA  SER A  14      10.686  30.704 -85.775  0.00  0.00      A1    
ATOM    182  CB  SER A  14      11.550  29.010 -86.813  0.00  0.00      A1    
ATOM    183  HB1 SER A  14      12.551  28.569 -87.009  0.00  0.00      A1    
ATOM    184  HB2 SER A  14      10.868  28.265 -86.350  0.00  0.00      A1    
ATOM    185  OG  SER A  14      10.977  29.306 -88.071  0.00  0.00      A1    
ATOM    186  HG1 SER A  14      11.586  29.742 -88.672  0.00  0.00      A1    
ATOM    187  C   SER A  14      11.943  29.797 -84.514  0.00  0.00      A1    
ATOM    188  O   SER A  14      11.039  29.324 -83.799  0.00  0.00      A1    
ATOM    189  N   GLY A  15      13.114  30.112 -83.891  0.00  0.00      A1    
ATOM    190  HN  GLY A  15      13.832  30.605 -84.376  0.00  0.00      A1    
ATOM    191  CA  GLY A  15      13.352  29.836 -82.438  0.00  0.00      A1    
ATOM    192  HA1 GLY A  15      14.079  29.038 -82.403  0.00  0.00      A1    
ATOM    193  HA2 GLY A  15      12.426  29.638 -81.919  0.00  0.00      A1    
ATOM    194  C   GLY A  15      13.959  31.009 -81.772  0.00  0.00      A1    
ATOM    195  O   GLY A  15      14.235  30.989 -80.601  0.00  0.00      A1    
ATOM    196  N   LEU A  16      14.107  32.200 -82.409  0.00  0.00      A1    
ATOM    197  HN  LEU A  16      14.088  32.217 -83.406  0.00  0.00      A1    
ATOM    198  CA  LEU A  16      14.668  33.414 -81.987  0.00  0.00      A1    
ATOM    199  HA  LEU A  16      14.464  33.576 -80.939  0.00  0.00      A1    
ATOM    200  CB  LEU A  16      16.088  33.484 -82.463  0.00  0.00      A1    
ATOM    201  HB1 LEU A  16      16.479  32.504 -82.116  0.00  0.00      A1    
ATOM    202  HB2 LEU A  16      16.102  33.458 -83.574  0.00  0.00      A1    
ATOM    203  CG  LEU A  16      16.988  34.552 -81.896  0.00  0.00      A1    
ATOM    204  HG  LEU A  16      16.408  35.489 -82.040  0.00  0.00      A1    
ATOM    205  CD1 LEU A  16      17.448  34.263 -80.442  0.00  0.00      A1    
ATOM    206 HD11 LEU A  16      18.081  33.358 -80.317  0.00  0.00      A1    
ATOM    207 HD12 LEU A  16      18.027  35.034 -79.889  0.00  0.00      A1    
ATOM    208 HD13 LEU A  16      16.510  34.068 -79.881  0.00  0.00      A1    
ATOM    209  CD2 LEU A  16      18.221  34.650 -82.799  0.00  0.00      A1    
ATOM    210 HD21 LEU A  16      18.864  33.751 -82.686  0.00  0.00      A1    
ATOM    211 HD22 LEU A  16      17.987  34.730 -83.882  0.00  0.00      A1    
ATOM    212 HD23 LEU A  16      18.728  35.565 -82.425  0.00  0.00      A1    
ATOM    213  C   LEU A  16      13.918  34.580 -82.624  0.00  0.00      A1    
ATOM    214  O   LEU A  16      13.309  34.514 -83.669  0.00  0.00      A1    
ATOM    215  N   VAL A  17      13.834  35.719 -81.898  0.00  0.00      A1    
ATOM    216  HN  VAL A  17      14.199  35.681 -80.971  0.00  0.00      A1    
ATOM    217  CA  VAL A  17      13.269  36.994 -82.291  0.00  0.00      A1    
ATOM    218  HA  VAL A  17      13.038  37.037 -83.345  0.00  0.00      A1    
ATOM    219  CB  VAL A  17      11.984  37.377 -81.586  0.00  0.00      A1    
ATOM    220  HB  VAL A  17      11.200  36.590 -81.545  0.00  0.00      A1    
ATOM    221  CG1 VAL A  17      12.193  37.604 -80.084  0.00  0.00      A1    
ATOM    222 HG11 VAL A  17      11.287  37.957 -79.547  0.00  0.00      A1    
ATOM    223 HG12 VAL A  17      12.390  36.636 -79.576  0.00  0.00      A1    
ATOM    224 HG13 VAL A  17      13.092  38.226 -79.885  0.00  0.00      A1    
ATOM    225  CG2 VAL A  17      11.323  38.624 -82.150  0.00  0.00      A1    
ATOM    226 HG21 VAL A  17      11.187  38.497 -83.245  0.00  0.00      A1    
ATOM    227 HG22 VAL A  17      10.336  38.652 -81.640  0.00  0.00      A1    
ATOM    228 HG23 VAL A  17      11.826  39.555 -81.814  0.00  0.00      A1    
ATOM    229  C   VAL A  17      14.374  38.075 -82.161  0.00  0.00      A1    
ATOM    230  O   VAL A  17      15.189  38.115 -81.251  0.00  0.00      A1    
ATOM    231  N   LYS A  18      14.460  38.881 -83.223  0.00  0.00      A1    
ATOM    232  HN  LYS A  18      13.810  38.801 -83.975  0.00  0.00      A1    
ATOM    233  CA  LYS A  18      15.478  39.870 -83.457  0.00  0.00      A1    
ATOM    234  HA  LYS A  18      16.088  39.984 -82.573  0.00  0.00      A1    
ATOM    235  CB  LYS A  18      16.367  39.498 -84.598  0.00  0.00      A1    
ATOM    236  HB1 LYS A  18      15.657  39.243 -85.414  0.00  0.00      A1    
ATOM    237  HB2 LYS A  18      17.081  40.307 -84.862  0.00  0.00      A1    
ATOM    238  CG  LYS A  18      17.331  38.359 -84.288  0.00  0.00      A1    
ATOM    239  HG1 LYS A  18      18.352  38.743 -84.082  0.00  0.00      A1    
ATOM    240  HG2 LYS A  18      16.996  37.710 -83.450  0.00  0.00      A1    
ATOM    241  CD  LYS A  18      17.628  37.535 -85.542  0.00  0.00      A1    
ATOM    242  HD1 LYS A  18      17.870  38.208 -86.391  0.00  0.00      A1    
ATOM    243  HD2 LYS A  18      18.388  36.802 -85.194  0.00  0.00      A1    
ATOM    244  CE  LYS A  18      16.370  36.659 -85.972  0.00  0.00      A1    
ATOM    245  HE1 LYS A  18      16.380  35.859 -85.201  0.00  0.00      A1    
ATOM    246  HE2 LYS A  18      15.418  37.231 -85.959  0.00  0.00      A1    
ATOM    247  NZ  LYS A  18      16.518  36.088 -87.312  0.00  0.00      A1    
ATOM    248  HZ1 LYS A  18      16.280  35.075 -87.300  0.00  0.00      A1    
ATOM    249  HZ2 LYS A  18      16.059  36.665 -88.045  0.00  0.00      A1    
ATOM    250  HZ3 LYS A  18      17.544  35.994 -87.454  0.00  0.00      A1    
ATOM    251  C   LYS A  18      14.849  41.188 -83.719  0.00  0.00      A1    
ATOM    252  O   LYS A  18      14.054  41.380 -84.661  0.00  0.00      A1    
ATOM    253  N   ALA A  19      15.240  42.271 -82.969  0.00  0.00      A1    
ATOM    254  HN  ALA A  19      15.911  42.200 -82.236  0.00  0.00      A1    
ATOM    255  CA  ALA A  19      14.826  43.617 -83.348  0.00  0.00      A1    
ATOM    256  HA  ALA A  19      14.742  43.690 -84.422  0.00  0.00      A1    
ATOM    257  CB  ALA A  19      13.503  43.856 -82.661  0.00  0.00      A1    
ATOM    258  HB1 ALA A  19      13.758  43.840 -81.579  0.00  0.00      A1    
ATOM    259  HB2 ALA A  19      13.060  44.839 -82.928  0.00  0.00      A1    
ATOM    260  HB3 ALA A  19      12.757  43.094 -82.972  0.00  0.00      A1    
ATOM    261  C   ALA A  19      15.775  44.724 -82.973  0.00  0.00      A1    
ATOM    262  O   ALA A  19      16.789  44.566 -82.286  0.00  0.00      A1    
ATOM    263  N   GLY A  20      15.680  45.958 -83.626  0.00  0.00      A1    
ATOM    264  HN  GLY A  20      15.000  46.001 -84.354  0.00  0.00      A1    
ATOM    265  CA  GLY A  20      16.579  47.082 -83.367  0.00  0.00      A1    
ATOM    266  HA1 GLY A  20      17.543  46.781 -83.751  0.00  0.00      A1    
ATOM    267  HA2 GLY A  20      16.604  47.342 -82.319  0.00  0.00      A1    
ATOM    268  C   GLY A  20      16.116  48.388 -83.888  0.00  0.00      A1    
ATOM    269  O   GLY A  20      14.925  48.553 -84.086  0.00  0.00      A1    
ATOM    270  N   PHE A  21      17.026  49.331 -84.117  0.00  0.00      A1    
ATOM    271  HN  PHE A  21      17.974  49.024 -84.097  0.00  0.00      A1    
ATOM    272  CA  PHE A  21      16.788  50.661 -84.448  0.00  0.00      A1    
ATOM    273  HA  PHE A  21      15.719  50.798 -84.518  0.00  0.00      A1    
ATOM    274  CB  PHE A  21      17.534  51.564 -83.420  0.00  0.00      A1    
ATOM    275  HB1 PHE A  21      18.586  51.248 -83.256  0.00  0.00      A1    
ATOM    276  HB2 PHE A  21      17.599  52.629 -83.730  0.00  0.00      A1    
ATOM    277  CG  PHE A  21      17.037  51.461 -82.042  0.00  0.00      A1    
ATOM    278  CD1 PHE A  21      15.820  52.128 -81.750  0.00  0.00      A1    
ATOM    279  HD1 PHE A  21      15.371  52.683 -82.560  0.00  0.00      A1    
ATOM    280  CE1 PHE A  21      15.105  51.934 -80.583  0.00  0.00      A1    
ATOM    281  HE1 PHE A  21      14.172  52.422 -80.342  0.00  0.00      A1    
ATOM    282  CZ  PHE A  21      15.722  51.077 -79.595  0.00  0.00      A1    
ATOM    283  HZ  PHE A  21      15.227  50.901 -78.651  0.00  0.00      A1    
ATOM    284  CD2 PHE A  21      17.557  50.523 -81.060  0.00  0.00      A1    
ATOM    285  HD2 PHE A  21      18.464  49.980 -81.281  0.00  0.00      A1    
ATOM    286  CE2 PHE A  21      16.907  50.371 -79.845  0.00  0.00      A1    
ATOM    287  HE2 PHE A  21      17.300  49.771 -79.038  0.00  0.00      A1    
ATOM    288  C   PHE A  21      17.389  51.052 -85.840  0.00  0.00      A1    
ATOM    289  O   PHE A  21      18.432  50.572 -86.286  0.00  0.00      A1    
ATOM    290  N   ALA A  22      16.699  51.943 -86.599  0.00  0.00      A1    
ATOM    291  HN  ALA A  22      15.769  52.250 -86.408  0.00  0.00      A1    
ATOM    292  CA  ALA A  22      17.129  52.398 -87.899  0.00  0.00      A1    
ATOM    293  HA  ALA A  22      17.292  51.483 -88.450  0.00  0.00      A1    
ATOM    294  CB  ALA A  22      15.960  53.149 -88.558  0.00  0.00      A1    
ATOM    295  HB1 ALA A  22      16.325  53.322 -89.593  0.00  0.00      A1    
ATOM    296  HB2 ALA A  22      15.019  52.560 -88.519  0.00  0.00      A1    
ATOM    297  HB3 ALA A  22      15.796  54.182 -88.181  0.00  0.00      A1    
ATOM    298  C   ALA A  22      18.456  53.092 -87.991  0.00  0.00      A1    
ATOM    299  O   ALA A  22      18.599  54.102 -87.353  0.00  0.00      A1    
ATOM    300  N   GLY A  23      19.362  52.655 -88.857  0.00  0.00      A1    
ATOM    301  HN  GLY A  23      19.208  51.871 -89.453  0.00  0.00      A1    
ATOM    302  CA  GLY A  23      20.679  53.261 -88.935  0.00  0.00      A1    
ATOM    303  HA1 GLY A  23      20.580  54.293 -88.631  0.00  0.00      A1    
ATOM    304  HA2 GLY A  23      21.013  53.068 -89.944  0.00  0.00      A1    
ATOM    305  C   GLY A  23      21.724  52.699 -88.087  0.00  0.00      A1    
ATOM    306  O   GLY A  23      22.757  53.347 -87.952  0.00  0.00      A1    
ATOM    307  N   ASP A  24      21.503  51.540 -87.454  0.00  0.00      A1    
ATOM    308  HN  ASP A  24      20.609  51.121 -87.594  0.00  0.00      A1    
ATOM    309  CA  ASP A  24      22.443  50.959 -86.434  0.00  0.00      A1    
ATOM    310  HA  ASP A  24      23.223  51.684 -86.253  0.00  0.00      A1    
ATOM    311  CB  ASP A  24      21.711  51.030 -85.060  0.00  0.00      A1    
ATOM    312  HB1 ASP A  24      21.483  52.117 -85.038  0.00  0.00      A1    
ATOM    313  HB2 ASP A  24      20.803  50.412 -85.228  0.00  0.00      A1    
ATOM    314  CG  ASP A  24      22.449  50.622 -83.866  0.00  0.00      A1    
ATOM    315  OD1 ASP A  24      21.893  50.012 -82.905  0.00  0.00      A1    
ATOM    316  OD2 ASP A  24      23.667  50.972 -83.773  0.00  0.00      A1    
ATOM    317  C   ASP A  24      23.079  49.579 -86.801  0.00  0.00      A1    
ATOM    318  O   ASP A  24      22.651  48.951 -87.768  0.00  0.00      A1    
ATOM    319  N   ASP A  25      24.185  49.151 -86.142  0.00  0.00      A1    
ATOM    320  HN  ASP A  25      24.499  49.639 -85.331  0.00  0.00      A1    
ATOM    321  CA  ASP A  25      25.014  48.050 -86.623  0.00  0.00      A1    
ATOM    322  HA  ASP A  25      25.167  48.236 -87.676  0.00  0.00      A1    
ATOM    323  CB  ASP A  25      26.405  48.036 -85.897  0.00  0.00      A1    
ATOM    324  HB1 ASP A  25      26.210  48.056 -84.803  0.00  0.00      A1    
ATOM    325  HB2 ASP A  25      26.887  47.098 -86.247  0.00  0.00      A1    
ATOM    326  CG  ASP A  25      27.413  49.137 -86.272  0.00  0.00      A1    
ATOM    327  OD1 ASP A  25      27.399  50.113 -85.539  0.00  0.00      A1    
ATOM    328  OD2 ASP A  25      28.151  49.043 -87.284  0.00  0.00      A1    
ATOM    329  C   ASP A  25      24.284  46.638 -86.526  0.00  0.00      A1    
ATOM    330  O   ASP A  25      24.481  45.794 -87.410  0.00  0.00      A1    
ATOM    331  N   ALA A  26      23.597  46.353 -85.357  0.00  0.00      A1    
ATOM    332  HN  ALA A  26      23.613  46.959 -84.565  0.00  0.00      A1    
ATOM    333  CA  ALA A  26      23.004  45.035 -85.134  0.00  0.00      A1    
ATOM    334  HA  ALA A  26      22.759  44.606 -86.094  0.00  0.00      A1    
ATOM    335  CB  ALA A  26      24.010  44.192 -84.313  0.00  0.00      A1    
ATOM    336  HB1 ALA A  26      23.594  43.342 -83.732  0.00  0.00      A1    
ATOM    337  HB2 ALA A  26      24.705  43.678 -85.011  0.00  0.00      A1    
ATOM    338  HB3 ALA A  26      24.490  44.918 -83.622  0.00  0.00      A1    
ATOM    339  C   ALA A  26      21.737  45.149 -84.370  0.00  0.00      A1    
ATOM    340  O   ALA A  26      21.500  46.133 -83.678  0.00  0.00      A1    
ATOM    341  N   PRO A  27      20.900  44.077 -84.296  0.00  0.00      A1    
ATOM    342  CD  PRO A  27      21.027  42.917 -85.138  0.00  0.00      A1    
ATOM    343  HD1 PRO A  27      20.767  43.182 -86.185  0.00  0.00      A1    
ATOM    344  HD2 PRO A  27      22.000  42.447 -84.881  0.00  0.00      A1    
ATOM    345  CA  PRO A  27      19.746  43.955 -83.359  0.00  0.00      A1    
ATOM    346  HA  PRO A  27      19.081  44.793 -83.510  0.00  0.00      A1    
ATOM    347  CB  PRO A  27      19.006  42.729 -83.849  0.00  0.00      A1    
ATOM    348  HB1 PRO A  27      18.237  43.052 -84.583  0.00  0.00      A1    
ATOM    349  HB2 PRO A  27      18.450  42.244 -83.018  0.00  0.00      A1    
ATOM    350  CG  PRO A  27      20.076  41.870 -84.569  0.00  0.00      A1    
ATOM    351  HG1 PRO A  27      19.431  41.285 -85.259  0.00  0.00      A1    
ATOM    352  HG2 PRO A  27      20.531  41.211 -83.799  0.00  0.00      A1    
ATOM    353  C   PRO A  27      20.167  44.007 -81.861  0.00  0.00      A1    
ATOM    354  O   PRO A  27      21.056  43.321 -81.367  0.00  0.00      A1    
ATOM    355  N   ARG A  28      19.436  44.851 -81.044  0.00  0.00      A1    
ATOM    356  HN  ARG A  28      18.663  45.343 -81.438  0.00  0.00      A1    
ATOM    357  CA  ARG A  28      19.572  45.202 -79.591  0.00  0.00      A1    
ATOM    358  HA  ARG A  28      20.510  44.848 -79.188  0.00  0.00      A1    
ATOM    359  CB  ARG A  28      19.482  46.761 -79.371  0.00  0.00      A1    
ATOM    360  HB1 ARG A  28      18.419  47.062 -79.489  0.00  0.00      A1    
ATOM    361  HB2 ARG A  28      19.758  47.104 -78.351  0.00  0.00      A1    
ATOM    362  CG  ARG A  28      20.400  47.504 -80.354  0.00  0.00      A1    
ATOM    363  HG1 ARG A  28      20.053  47.364 -81.400  0.00  0.00      A1    
ATOM    364  HG2 ARG A  28      20.276  48.579 -80.102  0.00  0.00      A1    
ATOM    365  CD  ARG A  28      21.859  46.992 -80.281  0.00  0.00      A1    
ATOM    366  HD1 ARG A  28      22.181  47.211 -79.240  0.00  0.00      A1    
ATOM    367  HD2 ARG A  28      21.937  45.910 -80.521  0.00  0.00      A1    
ATOM    368  NE  ARG A  28      22.570  47.822 -81.367  0.00  0.00      A1    
ATOM    369  HE  ARG A  28      22.179  48.577 -81.894  0.00  0.00      A1    
ATOM    370  CZ  ARG A  28      23.837  47.521 -81.596  0.00  0.00      A1    
ATOM    371  NH1 ARG A  28      24.484  46.447 -81.064  0.00  0.00      A1    
ATOM    372 HH11 ARG A  28      25.426  46.327 -81.378  0.00  0.00      A1    
ATOM    373 HH12 ARG A  28      23.976  45.830 -80.463  0.00  0.00      A1    
ATOM    374  NH2 ARG A  28      24.576  48.420 -82.317  0.00  0.00      A1    
ATOM    375 HH21 ARG A  28      25.572  48.360 -82.383  0.00  0.00      A1    
ATOM    376 HH22 ARG A  28      24.078  49.268 -82.501  0.00  0.00      A1    
ATOM    377  C   ARG A  28      18.476  44.591 -78.732  0.00  0.00      A1    
ATOM    378  O   ARG A  28      18.527  44.616 -77.481  0.00  0.00      A1    
ATOM    379  N   ALA A  29      17.484  43.987 -79.301  0.00  0.00      A1    
ATOM    380  HN  ALA A  29      17.344  44.014 -80.287  0.00  0.00      A1    
ATOM    381  CA  ALA A  29      16.654  43.043 -78.624  0.00  0.00      A1    
ATOM    382  HA  ALA A  29      16.967  42.914 -77.598  0.00  0.00      A1    
ATOM    383  CB  ALA A  29      15.184  43.554 -78.784  0.00  0.00      A1    
ATOM    384  HB1 ALA A  29      15.087  43.958 -79.814  0.00  0.00      A1    
ATOM    385  HB2 ALA A  29      14.478  42.728 -78.551  0.00  0.00      A1    
ATOM    386  HB3 ALA A  29      14.884  44.343 -78.062  0.00  0.00      A1    
ATOM    387  C   ALA A  29      16.789  41.699 -79.343  0.00  0.00      A1    
ATOM    388  O   ALA A  29      16.389  41.551 -80.511  0.00  0.00      A1    
ATOM    389  N   VAL A  30      17.453  40.737 -78.694  0.00  0.00      A1    
ATOM    390  HN  VAL A  30      17.778  40.876 -77.762  0.00  0.00      A1    
ATOM    391  CA  VAL A  30      17.528  39.434 -79.330  0.00  0.00      A1    
ATOM    392  HA  VAL A  30      16.664  39.324 -79.969  0.00  0.00      A1    
ATOM    393  CB  VAL A  30      18.921  39.257 -80.123  0.00  0.00      A1    
ATOM    394  HB  VAL A  30      19.729  39.606 -79.445  0.00  0.00      A1    
ATOM    395  CG1 VAL A  30      19.187  37.791 -80.574  0.00  0.00      A1    
ATOM    396 HG11 VAL A  30      18.396  37.378 -81.236  0.00  0.00      A1    
ATOM    397 HG12 VAL A  30      20.100  37.763 -81.207  0.00  0.00      A1    
ATOM    398 HG13 VAL A  30      19.368  37.164 -79.675  0.00  0.00      A1    
ATOM    399  CG2 VAL A  30      18.978  40.143 -81.390  0.00  0.00      A1    
ATOM    400 HG21 VAL A  30      19.922  39.891 -81.917  0.00  0.00      A1    
ATOM    401 HG22 VAL A  30      18.134  39.952 -82.087  0.00  0.00      A1    
ATOM    402 HG23 VAL A  30      19.009  41.198 -81.042  0.00  0.00      A1    
ATOM    403  C   VAL A  30      17.420  38.361 -78.268  0.00  0.00      A1    
ATOM    404  O   VAL A  30      18.234  38.391 -77.359  0.00  0.00      A1    
ATOM    405  N   PHE A  31      16.316  37.604 -78.371  0.00  0.00      A1    
ATOM    406  HN  PHE A  31      15.717  37.579 -79.168  0.00  0.00      A1    
ATOM    407  CA  PHE A  31      15.958  36.680 -77.363  0.00  0.00      A1    
ATOM    408  HA  PHE A  31      16.852  36.250 -76.937  0.00  0.00      A1    
ATOM    409  CB  PHE A  31      15.193  37.398 -76.191  0.00  0.00      A1    
ATOM    410  HB1 PHE A  31      15.056  36.759 -75.292  0.00  0.00      A1    
ATOM    411  HB2 PHE A  31      15.873  38.186 -75.803  0.00  0.00      A1    
ATOM    412  CG  PHE A  31      13.845  37.976 -76.389  0.00  0.00      A1    
ATOM    413  CD1 PHE A  31      13.733  39.312 -76.626  0.00  0.00      A1    
ATOM    414  HD1 PHE A  31      14.565  39.970 -76.827  0.00  0.00      A1    
ATOM    415  CE1 PHE A  31      12.455  39.804 -77.002  0.00  0.00      A1    
ATOM    416  HE1 PHE A  31      12.326  40.875 -77.068  0.00  0.00      A1    
ATOM    417  CZ  PHE A  31      11.275  39.065 -76.930  0.00  0.00      A1    
ATOM    418  HZ  PHE A  31      10.320  39.530 -77.128  0.00  0.00      A1    
ATOM    419  CD2 PHE A  31      12.654  37.202 -76.284  0.00  0.00      A1    
ATOM    420  HD2 PHE A  31      12.773  36.144 -76.100  0.00  0.00      A1    
ATOM    421  CE2 PHE A  31      11.372  37.758 -76.432  0.00  0.00      A1    
ATOM    422  HE2 PHE A  31      10.551  37.063 -76.331  0.00  0.00      A1    
ATOM    423  C   PHE A  31      15.217  35.406 -77.943  0.00  0.00      A1    
ATOM    424  O   PHE A  31      14.788  35.538 -79.079  0.00  0.00      A1    
ATOM    425  N   PRO A  32      15.180  34.261 -77.274  0.00  0.00      A1    
ATOM    426  CD  PRO A  32      15.933  34.038 -75.979  0.00  0.00      A1    
ATOM    427  HD1 PRO A  32      16.913  34.561 -76.004  0.00  0.00      A1    
ATOM    428  HD2 PRO A  32      15.262  34.448 -75.194  0.00  0.00      A1    
ATOM    429  CA  PRO A  32      14.466  33.082 -77.703  0.00  0.00      A1    
ATOM    430  HA  PRO A  32      14.903  32.817 -78.655  0.00  0.00      A1    
ATOM    431  CB  PRO A  32      14.768  32.035 -76.603  0.00  0.00      A1    
ATOM    432  HB1 PRO A  32      14.677  31.086 -77.172  0.00  0.00      A1    
ATOM    433  HB2 PRO A  32      13.965  31.941 -75.840  0.00  0.00      A1    
ATOM    434  CG  PRO A  32      16.076  32.444 -75.950  0.00  0.00      A1    
ATOM    435  HG1 PRO A  32      16.950  32.150 -76.570  0.00  0.00      A1    
ATOM    436  HG2 PRO A  32      16.182  31.921 -74.976  0.00  0.00      A1    
ATOM    437  C   PRO A  32      12.959  33.354 -78.020  0.00  0.00      A1    
ATOM    438  O   PRO A  32      12.223  33.887 -77.225  0.00  0.00      A1    
ATOM    439  N   SER A  33      12.600  33.019 -79.247  0.00  0.00      A1    
ATOM    440  HN  SER A  33      13.282  32.617 -79.852  0.00  0.00      A1    
ATOM    441  CA  SER A  33      11.170  33.184 -79.576  0.00  0.00      A1    
ATOM    442  HA  SER A  33      10.802  34.123 -79.188  0.00  0.00      A1    
ATOM    443  CB  SER A  33      10.966  33.178 -81.067  0.00  0.00      A1    
ATOM    444  HB1 SER A  33      11.465  34.145 -81.290  0.00  0.00      A1    
ATOM    445  HB2 SER A  33      11.505  32.366 -81.601  0.00  0.00      A1    
ATOM    446  OG  SER A  33       9.629  33.410 -81.426  0.00  0.00      A1    
ATOM    447  HG1 SER A  33       9.203  32.564 -81.583  0.00  0.00      A1    
ATOM    448  C   SER A  33      10.398  31.952 -79.079  0.00  0.00      A1    
ATOM    449  O   SER A  33      10.244  30.937 -79.765  0.00  0.00      A1    
ATOM    450  N   ILE A  34      10.038  31.978 -77.805  0.00  0.00      A1    
ATOM    451  HN  ILE A  34      10.244  32.787 -77.260  0.00  0.00      A1    
ATOM    452  CA  ILE A  34       9.470  30.873 -77.057  0.00  0.00      A1    
ATOM    453  HA  ILE A  34       8.758  30.311 -77.643  0.00  0.00      A1    
ATOM    454  CB  ILE A  34      10.418  29.801 -76.458  0.00  0.00      A1    
ATOM    455  HB  ILE A  34       9.776  29.003 -76.027  0.00  0.00      A1    
ATOM    456  CG2 ILE A  34      11.140  28.911 -77.513  0.00  0.00      A1    
ATOM    457 HG21 ILE A  34      10.368  28.420 -78.144  0.00  0.00      A1    
ATOM    458 HG22 ILE A  34      11.687  29.511 -78.271  0.00  0.00      A1    
ATOM    459 HG23 ILE A  34      11.710  28.077 -77.052  0.00  0.00      A1    
ATOM    460  CG1 ILE A  34      11.519  30.347 -75.536  0.00  0.00      A1    
ATOM    461 HG11 ILE A  34      12.188  30.744 -76.330  0.00  0.00      A1    
ATOM    462 HG12 ILE A  34      11.158  31.164 -74.876  0.00  0.00      A1    
ATOM    463  CD  ILE A  34      12.207  29.286 -74.681  0.00  0.00      A1    
ATOM    464  HD1 ILE A  34      12.399  28.351 -75.250  0.00  0.00      A1    
ATOM    465  HD2 ILE A  34      13.131  29.625 -74.164  0.00  0.00      A1    
ATOM    466  HD3 ILE A  34      11.605  28.966 -73.804  0.00  0.00      A1    
ATOM    467  C   ILE A  34       8.749  31.482 -75.822  0.00  0.00      A1    
ATOM    468  O   ILE A  34       8.976  32.570 -75.391  0.00  0.00      A1    
ATOM    469  N   VAL A  35       7.809  30.611 -75.447  0.00  0.00      A1    
ATOM    470  HN  VAL A  35       7.603  29.801 -75.990  0.00  0.00      A1    
ATOM    471  CA  VAL A  35       6.938  30.838 -74.274  0.00  0.00      A1    
ATOM    472  HA  VAL A  35       7.496  31.535 -73.666  0.00  0.00      A1    
ATOM    473  CB  VAL A  35       5.667  31.426 -74.753  0.00  0.00      A1    
ATOM    474  HB  VAL A  35       5.016  31.362 -73.855  0.00  0.00      A1    
ATOM    475  CG1 VAL A  35       5.847  32.887 -75.144  0.00  0.00      A1    
ATOM    476 HG11 VAL A  35       6.606  33.133 -75.917  0.00  0.00      A1    
ATOM    477 HG12 VAL A  35       4.876  33.326 -75.459  0.00  0.00      A1    
ATOM    478 HG13 VAL A  35       6.191  33.422 -74.234  0.00  0.00      A1    
ATOM    479  CG2 VAL A  35       4.950  30.681 -75.910  0.00  0.00      A1    
ATOM    480 HG21 VAL A  35       4.963  29.605 -75.634  0.00  0.00      A1    
ATOM    481 HG22 VAL A  35       3.855  30.851 -75.996  0.00  0.00      A1    
ATOM    482 HG23 VAL A  35       5.427  30.871 -76.896  0.00  0.00      A1    
ATOM    483  C   VAL A  35       6.580  29.579 -73.428  0.00  0.00      A1    
ATOM    484  O   VAL A  35       6.381  28.481 -73.972  0.00  0.00      A1    
ATOM    485  N   GLY A  36       6.565  29.704 -72.058  0.00  0.00      A1    
ATOM    486  HN  GLY A  36       6.704  30.619 -71.686  0.00  0.00      A1    
ATOM    487  CA  GLY A  36       6.293  28.622 -71.119  0.00  0.00      A1    
ATOM    488  HA1 GLY A  36       7.146  28.452 -70.479  0.00  0.00      A1    
ATOM    489  HA2 GLY A  36       5.994  27.834 -71.794  0.00  0.00      A1    
ATOM    490  C   GLY A  36       5.149  28.709 -70.187  0.00  0.00      A1    
ATOM    491  O   GLY A  36       4.446  29.746 -70.218  0.00  0.00      A1    
ATOM    492  N   ARG A  37       4.923  27.701 -69.342  0.00  0.00      A1    
ATOM    493  HN  ARG A  37       5.541  26.920 -69.306  0.00  0.00      A1    
ATOM    494  CA  ARG A  37       3.814  27.572 -68.392  0.00  0.00      A1    
ATOM    495  HA  ARG A  37       3.821  28.402 -67.701  0.00  0.00      A1    
ATOM    496  CB  ARG A  37       2.522  27.263 -69.118  0.00  0.00      A1    
ATOM    497  HB1 ARG A  37       1.712  27.377 -68.367  0.00  0.00      A1    
ATOM    498  HB2 ARG A  37       2.315  28.100 -69.818  0.00  0.00      A1    
ATOM    499  CG  ARG A  37       2.337  25.928 -69.863  0.00  0.00      A1    
ATOM    500  HG1 ARG A  37       3.198  25.764 -70.546  0.00  0.00      A1    
ATOM    501  HG2 ARG A  37       2.337  25.088 -69.136  0.00  0.00      A1    
ATOM    502  CD  ARG A  37       1.026  25.917 -70.726  0.00  0.00      A1    
ATOM    503  HD1 ARG A  37       0.110  26.179 -70.154  0.00  0.00      A1    
ATOM    504  HD2 ARG A  37       1.050  26.595 -71.606  0.00  0.00      A1    
ATOM    505  NE  ARG A  37       0.782  24.460 -71.196  0.00  0.00      A1    
ATOM    506  HE  ARG A  37       0.135  23.920 -70.657  0.00  0.00      A1    
ATOM    507  CZ  ARG A  37       1.427  23.861 -72.190  0.00  0.00      A1    
ATOM    508  NH1 ARG A  37       2.331  24.344 -73.012  0.00  0.00      A1    
ATOM    509 HH11 ARG A  37       2.475  25.330 -73.098  0.00  0.00      A1    
ATOM    510 HH12 ARG A  37       2.792  23.772 -73.691  0.00  0.00      A1    
ATOM    511  NH2 ARG A  37       1.128  22.558 -72.349  0.00  0.00      A1    
ATOM    512 HH21 ARG A  37       1.631  21.995 -73.006  0.00  0.00      A1    
ATOM    513 HH22 ARG A  37       0.417  22.128 -71.793  0.00  0.00      A1    
ATOM    514  C   ARG A  37       4.231  26.372 -67.525  0.00  0.00      A1    
ATOM    515  O   ARG A  37       5.139  25.657 -67.952  0.00  0.00      A1    
ATOM    516  N   PRO A  38       3.719  26.134 -66.309  0.00  0.00      A1    
ATOM    517  CD  PRO A  38       3.025  27.118 -65.498  0.00  0.00      A1    
ATOM    518  HD1 PRO A  38       2.015  26.671 -65.386  0.00  0.00      A1    
ATOM    519  HD2 PRO A  38       2.853  28.118 -65.952  0.00  0.00      A1    
ATOM    520  CA  PRO A  38       4.244  25.137 -65.403  0.00  0.00      A1    
ATOM    521  HA  PRO A  38       5.318  25.059 -65.492  0.00  0.00      A1    
ATOM    522  CB  PRO A  38       3.856  25.512 -63.962  0.00  0.00      A1    
ATOM    523  HB1 PRO A  38       4.524  25.091 -63.181  0.00  0.00      A1    
ATOM    524  HB2 PRO A  38       2.869  25.011 -63.862  0.00  0.00      A1    
ATOM    525  CG  PRO A  38       3.616  27.004 -64.106  0.00  0.00      A1    
ATOM    526  HG1 PRO A  38       2.920  27.495 -63.393  0.00  0.00      A1    
ATOM    527  HG2 PRO A  38       4.602  27.517 -64.109  0.00  0.00      A1    
ATOM    528  C   PRO A  38       3.642  23.749 -65.768  0.00  0.00      A1    
ATOM    529  O   PRO A  38       2.635  23.703 -66.419  0.00  0.00      A1    
ATOM    530  N   ARG A  39       4.365  22.653 -65.381  0.00  0.00      A1    
ATOM    531  HN  ARG A  39       5.051  22.726 -64.661  0.00  0.00      A1    
ATOM    532  CA  ARG A  39       3.951  21.322 -65.666  0.00  0.00      A1    
ATOM    533  HA  ARG A  39       3.634  21.341 -66.698  0.00  0.00      A1    
ATOM    534  CB  ARG A  39       5.242  20.508 -65.666  0.00  0.00      A1    
ATOM    535  HB1 ARG A  39       5.655  20.341 -64.648  0.00  0.00      A1    
ATOM    536  HB2 ARG A  39       5.106  19.521 -66.159  0.00  0.00      A1    
ATOM    537  CG  ARG A  39       6.487  20.980 -66.470  0.00  0.00      A1    
ATOM    538  HG1 ARG A  39       6.197  21.435 -67.441  0.00  0.00      A1    
ATOM    539  HG2 ARG A  39       6.805  21.862 -65.874  0.00  0.00      A1    
ATOM    540  CD  ARG A  39       7.683  19.956 -66.637  0.00  0.00      A1    
ATOM    541  HD1 ARG A  39       7.813  19.530 -65.619  0.00  0.00      A1    
ATOM    542  HD2 ARG A  39       7.423  19.185 -67.394  0.00  0.00      A1    
ATOM    543  NE  ARG A  39       8.923  20.618 -67.189  0.00  0.00      A1    
ATOM    544  HE  ARG A  39       8.882  21.480 -67.694  0.00  0.00      A1    
ATOM    545  CZ  ARG A  39      10.077  19.960 -67.239  0.00  0.00      A1    
ATOM    546  NH1 ARG A  39      10.165  18.789 -66.564  0.00  0.00      A1    
ATOM    547 HH11 ARG A  39      11.086  18.407 -66.493  0.00  0.00      A1    
ATOM    548 HH12 ARG A  39       9.461  18.461 -65.933  0.00  0.00      A1    
ATOM    549  NH2 ARG A  39      11.215  20.446 -67.738  0.00  0.00      A1    
ATOM    550 HH21 ARG A  39      12.014  19.856 -67.860  0.00  0.00      A1    
ATOM    551 HH22 ARG A  39      11.383  21.399 -67.990  0.00  0.00      A1    
ATOM    552  C   ARG A  39       2.856  20.714 -64.822  0.00  0.00      A1    
ATOM    553  O   ARG A  39       1.940  20.105 -65.371  0.00  0.00      A1    
ATOM    554  N   HSE A  40       2.981  20.891 -63.517  0.00  0.00      A1    
ATOM    555  HN  HSE A  40       3.699  21.461 -63.126  0.00  0.00      A1    
ATOM    556  CA  HSE A  40       2.065  20.472 -62.469  0.00  0.00      A1    
ATOM    557  HA  HSE A  40       1.128  20.176 -62.917  0.00  0.00      A1    
ATOM    558  CB  HSE A  40       2.509  19.128 -61.730  0.00  0.00      A1    
ATOM    559  HB1 HSE A  40       3.000  18.515 -62.515  0.00  0.00      A1    
ATOM    560  HB2 HSE A  40       3.194  19.404 -60.900  0.00  0.00      A1    
ATOM    561  ND1 HSE A  40       0.245  17.887 -61.767  0.00  0.00      A1    
ATOM    562  CG  HSE A  40       1.482  18.292 -61.097  0.00  0.00      A1    
ATOM    563  CE1 HSE A  40      -0.416  17.057 -60.870  0.00  0.00      A1    
ATOM    564  HE1 HSE A  40      -1.379  16.574 -61.035  0.00  0.00      A1    
ATOM    565  NE2 HSE A  40       0.249  17.051 -59.729  0.00  0.00      A1    
ATOM    566  HE2 HSE A  40       0.102  16.409 -58.976  0.00  0.00      A1    
ATOM    567  CD2 HSE A  40       1.377  17.858 -59.785  0.00  0.00      A1    
ATOM    568  HD2 HSE A  40       2.029  18.095 -58.953  0.00  0.00      A1    
ATOM    569  C   HSE A  40       1.594  21.485 -61.402  0.00  0.00      A1    
ATOM    570  O   HSE A  40       2.057  22.602 -61.446  0.00  0.00      A1    
ATOM    571  N   GLN A  41       0.580  21.209 -60.623  0.00  0.00      A1    
ATOM    572  HN  GLN A  41       0.150  20.310 -60.626  0.00  0.00      A1    
ATOM    573  CA  GLN A  41       0.054  22.152 -59.737  0.00  0.00      A1    
ATOM    574  HA  GLN A  41      -0.256  23.011 -60.315  0.00  0.00      A1    
ATOM    575  CB  GLN A  41      -1.123  21.475 -59.035  0.00  0.00      A1    
ATOM    576  HB1 GLN A  41      -1.650  22.154 -58.331  0.00  0.00      A1    
ATOM    577  HB2 GLN A  41      -1.886  21.277 -59.818  0.00  0.00      A1    
ATOM    578  CG  GLN A  41      -0.900  20.183 -58.188  0.00  0.00      A1    
ATOM    579  HG1 GLN A  41      -0.645  19.481 -59.010  0.00  0.00      A1    
ATOM    580  HG2 GLN A  41      -0.047  20.178 -57.476  0.00  0.00      A1    
ATOM    581  CD  GLN A  41      -2.172  19.553 -57.672  0.00  0.00      A1    
ATOM    582  OE1 GLN A  41      -3.232  19.350 -58.237  0.00  0.00      A1    
ATOM    583  NE2 GLN A  41      -1.918  19.070 -56.368  0.00  0.00      A1    
ATOM    584 HE21 GLN A  41      -1.116  19.445 -55.904  0.00  0.00      A1    
ATOM    585 HE22 GLN A  41      -2.580  18.540 -55.839  0.00  0.00      A1    
ATOM    586  C   GLN A  41       0.938  22.702 -58.617  0.00  0.00      A1    
ATOM    587  O   GLN A  41       1.812  22.013 -58.059  0.00  0.00      A1    
ATOM    588  N   GLY A  42       0.691  23.931 -58.226  0.00  0.00      A1    
ATOM    589  HN  GLY A  42       0.149  24.520 -58.820  0.00  0.00      A1    
ATOM    590  CA  GLY A  42       0.978  24.475 -56.890  0.00  0.00      A1    
ATOM    591  HA1 GLY A  42       1.602  23.779 -56.348  0.00  0.00      A1    
ATOM    592  HA2 GLY A  42       0.044  24.794 -56.452  0.00  0.00      A1    
ATOM    593  C   GLY A  42       1.884  25.641 -57.041  0.00  0.00      A1    
ATOM    594  O   GLY A  42       2.987  25.741 -56.520  0.00  0.00      A1    
ATOM    595  N   VAL A  43       1.262  26.669 -57.646  0.00  0.00      A1    
ATOM    596  HN  VAL A  43       0.413  26.613 -58.166  0.00  0.00      A1    
ATOM    597  CA  VAL A  43       2.043  27.848 -58.034  0.00  0.00      A1    
ATOM    598  HA  VAL A  43       3.101  27.640 -58.097  0.00  0.00      A1    
ATOM    599  CB  VAL A  43       1.538  28.269 -59.418  0.00  0.00      A1    
ATOM    600  HB  VAL A  43       1.916  29.277 -59.693  0.00  0.00      A1    
ATOM    601  CG1 VAL A  43       2.126  27.197 -60.331  0.00  0.00      A1    
ATOM    602 HG11 VAL A  43       2.098  27.464 -61.409  0.00  0.00      A1    
ATOM    603 HG12 VAL A  43       3.202  27.028 -60.110  0.00  0.00      A1    
ATOM    604 HG13 VAL A  43       1.547  26.265 -60.152  0.00  0.00      A1    
ATOM    605  CG2 VAL A  43       0.002  28.357 -59.566  0.00  0.00      A1    
ATOM    606 HG21 VAL A  43      -0.268  28.711 -60.584  0.00  0.00      A1    
ATOM    607 HG22 VAL A  43      -0.553  27.399 -59.478  0.00  0.00      A1    
ATOM    608 HG23 VAL A  43      -0.430  29.031 -58.795  0.00  0.00      A1    
ATOM    609  C   VAL A  43       1.831  29.026 -57.170  0.00  0.00      A1    
ATOM    610  O   VAL A  43       2.372  30.106 -57.368  0.00  0.00      A1    
ATOM    611  N   MET A  44       0.868  28.874 -56.225  0.00  0.00      A1    
ATOM    612  HN  MET A  44       0.398  28.021 -56.013  0.00  0.00      A1    
ATOM    613  CA  MET A  44       0.358  29.996 -55.410  0.00  0.00      A1    
ATOM    614  HA  MET A  44      -0.100  30.776 -56.000  0.00  0.00      A1    
ATOM    615  CB  MET A  44      -0.872  29.518 -54.534  0.00  0.00      A1    
ATOM    616  HB1 MET A  44      -0.562  28.639 -53.930  0.00  0.00      A1    
ATOM    617  HB2 MET A  44      -1.090  30.386 -53.876  0.00  0.00      A1    
ATOM    618  CG  MET A  44      -2.101  29.208 -55.352  0.00  0.00      A1    
ATOM    619  HG1 MET A  44      -2.246  30.089 -56.013  0.00  0.00      A1    
ATOM    620  HG2 MET A  44      -1.919  28.315 -55.988  0.00  0.00      A1    
ATOM    621  SD  MET A  44      -3.526  29.052 -54.200  0.00  0.00      A1    
ATOM    622  CE  MET A  44      -4.855  28.782 -55.414  0.00  0.00      A1    
ATOM    623  HE1 MET A  44      -4.570  27.995 -56.145  0.00  0.00      A1    
ATOM    624  HE2 MET A  44      -5.758  28.529 -54.818  0.00  0.00      A1    
ATOM    625  HE3 MET A  44      -5.018  29.755 -55.926  0.00  0.00      A1    
ATOM    626  C   MET A  44       1.331  30.635 -54.461  0.00  0.00      A1    
ATOM    627  O   MET A  44       1.598  31.819 -54.560  0.00  0.00      A1    
ATOM    628  N   VAL A  45       2.120  29.896 -53.637  0.00  0.00      A1    
ATOM    629  HN  VAL A  45       2.002  28.909 -53.717  0.00  0.00      A1    
ATOM    630  CA  VAL A  45       2.907  30.267 -52.474  0.00  0.00      A1    
ATOM    631  HA  VAL A  45       2.211  30.893 -51.934  0.00  0.00      A1    
ATOM    632  CB  VAL A  45       3.230  29.064 -51.560  0.00  0.00      A1    
ATOM    633  HB  VAL A  45       3.720  29.567 -50.699  0.00  0.00      A1    
ATOM    634  CG1 VAL A  45       1.970  28.332 -51.157  0.00  0.00      A1    
ATOM    635 HG11 VAL A  45       1.489  27.820 -52.017  0.00  0.00      A1    
ATOM    636 HG12 VAL A  45       2.138  27.535 -50.401  0.00  0.00      A1    
ATOM    637 HG13 VAL A  45       1.252  29.085 -50.768  0.00  0.00      A1    
ATOM    638  CG2 VAL A  45       4.144  28.030 -52.095  0.00  0.00      A1    
ATOM    639 HG21 VAL A  45       4.217  27.210 -51.348  0.00  0.00      A1    
ATOM    640 HG22 VAL A  45       3.703  27.623 -53.030  0.00  0.00      A1    
ATOM    641 HG23 VAL A  45       5.163  28.442 -52.256  0.00  0.00      A1    
ATOM    642  C   VAL A  45       4.173  30.947 -52.770  0.00  0.00      A1    
ATOM    643  O   VAL A  45       4.667  31.748 -51.943  0.00  0.00      A1    
ATOM    644  N   GLY A  46       4.750  30.873 -54.002  0.00  0.00      A1    
ATOM    645  HN  GLY A  46       4.479  30.128 -54.607  0.00  0.00      A1    
ATOM    646  CA  GLY A  46       5.904  31.627 -54.289  0.00  0.00      A1    
ATOM    647  HA1 GLY A  46       6.672  31.183 -53.673  0.00  0.00      A1    
ATOM    648  HA2 GLY A  46       5.632  32.650 -54.073  0.00  0.00      A1    
ATOM    649  C   GLY A  46       6.448  31.621 -55.709  0.00  0.00      A1    
ATOM    650  O   GLY A  46       7.234  32.454 -56.162  0.00  0.00      A1    
ATOM    651  N   MET A  47       5.948  30.723 -56.554  0.00  0.00      A1    
ATOM    652  HN  MET A  47       5.312  30.012 -56.266  0.00  0.00      A1    
ATOM    653  CA  MET A  47       6.233  30.635 -57.973  0.00  0.00      A1    
ATOM    654  HA  MET A  47       7.297  30.653 -58.156  0.00  0.00      A1    
ATOM    655  CB  MET A  47       5.473  29.421 -58.546  0.00  0.00      A1    
ATOM    656  HB1 MET A  47       5.914  28.519 -58.069  0.00  0.00      A1    
ATOM    657  HB2 MET A  47       4.374  29.452 -58.386  0.00  0.00      A1    
ATOM    658  CG  MET A  47       5.575  29.220 -60.064  0.00  0.00      A1    
ATOM    659  HG1 MET A  47       5.208  28.211 -60.349  0.00  0.00      A1    
ATOM    660  HG2 MET A  47       4.889  29.982 -60.493  0.00  0.00      A1    
ATOM    661  SD  MET A  47       7.246  29.245 -60.808  0.00  0.00      A1    
ATOM    662  CE  MET A  47       6.573  28.201 -62.163  0.00  0.00      A1    
ATOM    663  HE1 MET A  47       5.568  28.436 -62.575  0.00  0.00      A1    
ATOM    664  HE2 MET A  47       7.228  28.265 -63.057  0.00  0.00      A1    
ATOM    665  HE3 MET A  47       6.562  27.112 -61.940  0.00  0.00      A1    
ATOM    666  C   MET A  47       5.694  31.828 -58.684  0.00  0.00      A1    
ATOM    667  O   MET A  47       6.367  32.527 -59.450  0.00  0.00      A1    
ATOM    668  N   GLY A  48       4.466  32.146 -58.343  0.00  0.00      A1    
ATOM    669  HN  GLY A  48       3.938  31.467 -57.838  0.00  0.00      A1    
ATOM    670  CA  GLY A  48       3.589  33.196 -58.821  0.00  0.00      A1    
ATOM    671  HA1 GLY A  48       4.201  33.918 -59.340  0.00  0.00      A1    
ATOM    672  HA2 GLY A  48       3.156  33.515 -57.884  0.00  0.00      A1    
ATOM    673  C   GLY A  48       2.530  32.580 -59.714  0.00  0.00      A1    
ATOM    674  O   GLY A  48       2.613  31.541 -60.359  0.00  0.00      A1    
ATOM    675  N   GLN A  49       1.531  33.447 -59.945  0.00  0.00      A1    
ATOM    676  HN  GLN A  49       1.657  34.363 -59.572  0.00  0.00      A1    
ATOM    677  CA  GLN A  49       0.343  33.030 -60.582  0.00  0.00      A1    
ATOM    678  HA  GLN A  49       0.207  31.959 -60.606  0.00  0.00      A1    
ATOM    679  CB  GLN A  49      -0.824  33.584 -59.701  0.00  0.00      A1    
ATOM    680  HB1 GLN A  49      -0.850  34.693 -59.766  0.00  0.00      A1    
ATOM    681  HB2 GLN A  49      -1.724  33.130 -60.168  0.00  0.00      A1    
ATOM    682  CG  GLN A  49      -0.925  33.090 -58.213  0.00  0.00      A1    
ATOM    683  HG1 GLN A  49      -1.148  32.002 -58.190  0.00  0.00      A1    
ATOM    684  HG2 GLN A  49       0.010  33.300 -57.651  0.00  0.00      A1    
ATOM    685  CD  GLN A  49      -2.065  33.777 -57.499  0.00  0.00      A1    
ATOM    686  OE1 GLN A  49      -3.245  33.433 -57.684  0.00  0.00      A1    
ATOM    687  NE2 GLN A  49      -1.758  34.907 -56.865  0.00  0.00      A1    
ATOM    688 HE21 GLN A  49      -2.473  35.489 -56.477  0.00  0.00      A1    
ATOM    689 HE22 GLN A  49      -0.852  35.268 -57.086  0.00  0.00      A1    
ATOM    690  C   GLN A  49       0.219  33.555 -62.053  0.00  0.00      A1    
ATOM    691  O   GLN A  49      -0.848  33.361 -62.564  0.00  0.00      A1    
ATOM    692  N   LYS A  50       1.215  34.143 -62.748  0.00  0.00      A1    
ATOM    693  HN  LYS A  50       2.152  34.108 -62.408  0.00  0.00      A1    
ATOM    694  CA  LYS A  50       1.106  34.708 -64.113  0.00  0.00      A1    
ATOM    695  HA  LYS A  50       0.351  35.481 -64.130  0.00  0.00      A1    
ATOM    696  CB  LYS A  50       2.375  35.564 -64.414  0.00  0.00      A1    
ATOM    697  HB1 LYS A  50       2.214  35.964 -65.438  0.00  0.00      A1    
ATOM    698  HB2 LYS A  50       2.384  36.425 -63.712  0.00  0.00      A1    
ATOM    699  CG  LYS A  50       3.766  34.897 -64.279  0.00  0.00      A1    
ATOM    700  HG1 LYS A  50       3.855  34.835 -63.174  0.00  0.00      A1    
ATOM    701  HG2 LYS A  50       3.711  33.875 -64.713  0.00  0.00      A1    
ATOM    702  CD  LYS A  50       4.931  35.645 -64.941  0.00  0.00      A1    
ATOM    703  HD1 LYS A  50       4.487  35.872 -65.934  0.00  0.00      A1    
ATOM    704  HD2 LYS A  50       5.017  36.671 -64.523  0.00  0.00      A1    
ATOM    705  CE  LYS A  50       6.354  35.039 -65.115  0.00  0.00      A1    
ATOM    706  HE1 LYS A  50       6.344  33.978 -65.445  0.00  0.00      A1    
ATOM    707  HE2 LYS A  50       6.758  35.618 -65.973  0.00  0.00      A1    
ATOM    708  NZ  LYS A  50       7.230  35.085 -63.915  0.00  0.00      A1    
ATOM    709  HZ1 LYS A  50       8.267  35.100 -63.995  0.00  0.00      A1    
ATOM    710  HZ2 LYS A  50       7.022  35.992 -63.450  0.00  0.00      A1    
ATOM    711  HZ3 LYS A  50       6.991  34.345 -63.225  0.00  0.00      A1    
ATOM    712  C   LYS A  50       0.922  33.635 -65.169  0.00  0.00      A1    
ATOM    713  O   LYS A  50       1.457  32.553 -65.146  0.00  0.00      A1    
ATOM    714  N   ASP A  51       0.072  33.951 -66.172  0.00  0.00      A1    
ATOM    715  HN  ASP A  51      -0.306  34.874 -66.166  0.00  0.00      A1    
ATOM    716  CA  ASP A  51      -0.323  32.993 -67.196  0.00  0.00      A1    
ATOM    717  HA  ASP A  51      -0.677  32.105 -66.693  0.00  0.00      A1    
ATOM    718  CB  ASP A  51      -1.496  33.602 -68.004  0.00  0.00      A1    
ATOM    719  HB1 ASP A  51      -1.226  34.625 -68.344  0.00  0.00      A1    
ATOM    720  HB2 ASP A  51      -1.819  32.995 -68.877  0.00  0.00      A1    
ATOM    721  CG  ASP A  51      -2.731  33.615 -67.143  0.00  0.00      A1    
ATOM    722  OD1 ASP A  51      -3.416  32.509 -67.055  0.00  0.00      A1    
ATOM    723  OD2 ASP A  51      -3.100  34.632 -66.549  0.00  0.00      A1    
ATOM    724  C   ASP A  51       0.765  32.521 -68.095  0.00  0.00      A1    
ATOM    725  O   ASP A  51       0.587  31.369 -68.557  0.00  0.00      A1    
ATOM    726  N   SER A  52       1.807  33.275 -68.264  0.00  0.00      A1    
ATOM    727  HN  SER A  52       1.776  34.151 -67.791  0.00  0.00      A1    
ATOM    728  CA  SER A  52       2.787  32.885 -69.205  0.00  0.00      A1    
ATOM    729  HA  SER A  52       2.859  31.807 -69.214  0.00  0.00      A1    
ATOM    730  CB  SER A  52       2.472  33.244 -70.683  0.00  0.00      A1    
ATOM    731  HB1 SER A  52       1.538  32.751 -71.029  0.00  0.00      A1    
ATOM    732  HB2 SER A  52       3.354  32.929 -71.280  0.00  0.00      A1    
ATOM    733  OG  SER A  52       2.269  34.698 -70.724  0.00  0.00      A1    
ATOM    734  HG1 SER A  52       2.323  34.937 -71.652  0.00  0.00      A1    
ATOM    735  C   SER A  52       4.203  33.376 -68.880  0.00  0.00      A1    
ATOM    736  O   SER A  52       4.398  34.302 -68.072  0.00  0.00      A1    
ATOM    737  N   TYR A  53       5.159  32.596 -69.437  0.00  0.00      A1    
ATOM    738  HN  TYR A  53       4.849  31.901 -70.081  0.00  0.00      A1    
ATOM    739  CA  TYR A  53       6.564  32.843 -69.218  0.00  0.00      A1    
ATOM    740  HA  TYR A  53       6.680  33.792 -68.717  0.00  0.00      A1    
ATOM    741  CB  TYR A  53       7.241  31.653 -68.466  0.00  0.00      A1    
ATOM    742  HB1 TYR A  53       6.947  30.672 -68.895  0.00  0.00      A1    
ATOM    743  HB2 TYR A  53       8.347  31.759 -68.448  0.00  0.00      A1    
ATOM    744  CG  TYR A  53       6.866  31.530 -67.065  0.00  0.00      A1    
ATOM    745  CD1 TYR A  53       5.518  31.104 -66.733  0.00  0.00      A1    
ATOM    746  HD1 TYR A  53       4.675  31.036 -67.405  0.00  0.00      A1    
ATOM    747  CE1 TYR A  53       5.167  31.001 -65.410  0.00  0.00      A1    
ATOM    748  HE1 TYR A  53       4.130  30.794 -65.188  0.00  0.00      A1    
ATOM    749  CZ  TYR A  53       6.086  31.267 -64.354  0.00  0.00      A1    
ATOM    750  OH  TYR A  53       5.643  31.353 -63.002  0.00  0.00      A1    
ATOM    751  HH  TYR A  53       4.727  31.071 -62.953  0.00  0.00      A1    
ATOM    752  CD2 TYR A  53       7.771  31.728 -66.126  0.00  0.00      A1    
ATOM    753  HD2 TYR A  53       8.796  31.874 -66.434  0.00  0.00      A1    
ATOM    754  CE2 TYR A  53       7.478  31.538 -64.774  0.00  0.00      A1    
ATOM    755  HE2 TYR A  53       8.312  31.664 -64.099  0.00  0.00      A1    
ATOM    756  C   TYR A  53       7.227  33.065 -70.504  0.00  0.00      A1    
ATOM    757  O   TYR A  53       7.102  32.237 -71.382  0.00  0.00      A1    
ATOM    758  N   VAL A  54       7.935  34.143 -70.703  0.00  0.00      A1    
ATOM    759  HN  VAL A  54       8.099  34.738 -69.920  0.00  0.00      A1    
ATOM    760  CA  VAL A  54       8.270  34.668 -71.977  0.00  0.00      A1    
ATOM    761  HA  VAL A  54       7.717  34.098 -72.710  0.00  0.00      A1    
ATOM    762  CB  VAL A  54       7.939  36.200 -72.105  0.00  0.00      A1    
ATOM    763  HB  VAL A  54       8.571  36.857 -71.471  0.00  0.00      A1    
ATOM    764  CG1 VAL A  54       8.155  36.816 -73.511  0.00  0.00      A1    
ATOM    765 HG11 VAL A  54       7.953  37.904 -73.413  0.00  0.00      A1    
ATOM    766 HG12 VAL A  54       9.187  36.641 -73.883  0.00  0.00      A1    
ATOM    767 HG13 VAL A  54       7.427  36.390 -74.234  0.00  0.00      A1    
ATOM    768  CG2 VAL A  54       6.479  36.282 -71.872  0.00  0.00      A1    
ATOM    769 HG21 VAL A  54       6.161  36.249 -70.808  0.00  0.00      A1    
ATOM    770 HG22 VAL A  54       5.957  37.092 -72.424  0.00  0.00      A1    
ATOM    771 HG23 VAL A  54       6.041  35.317 -72.207  0.00  0.00      A1    
ATOM    772  C   VAL A  54       9.739  34.523 -72.182  0.00  0.00      A1    
ATOM    773  O   VAL A  54      10.559  34.839 -71.362  0.00  0.00      A1    
ATOM    774  N   GLY A  55      10.159  33.943 -73.333  0.00  0.00      A1    
ATOM    775  HN  GLY A  55       9.528  33.497 -73.963  0.00  0.00      A1    
ATOM    776  CA  GLY A  55      11.481  34.233 -73.903  0.00  0.00      A1    
ATOM    777  HA1 GLY A  55      11.496  35.289 -74.128  0.00  0.00      A1    
ATOM    778  HA2 GLY A  55      11.520  33.662 -74.819  0.00  0.00      A1    
ATOM    779  C   GLY A  55      12.663  33.777 -72.989  0.00  0.00      A1    
ATOM    780  O   GLY A  55      12.971  32.586 -72.959  0.00  0.00      A1    
ATOM    781  N   ASP A  56      13.464  34.728 -72.350  0.00  0.00      A1    
ATOM    782  HN  ASP A  56      13.164  35.674 -72.441  0.00  0.00      A1    
ATOM    783  CA  ASP A  56      14.655  34.570 -71.478  0.00  0.00      A1    
ATOM    784  HA  ASP A  56      15.262  33.802 -71.934  0.00  0.00      A1    
ATOM    785  CB  ASP A  56      15.456  35.936 -71.345  0.00  0.00      A1    
ATOM    786  HB1 ASP A  56      15.582  36.264 -72.400  0.00  0.00      A1    
ATOM    787  HB2 ASP A  56      14.763  36.594 -70.779  0.00  0.00      A1    
ATOM    788  CG  ASP A  56      16.725  35.719 -70.682  0.00  0.00      A1    
ATOM    789  OD1 ASP A  56      16.991  36.340 -69.635  0.00  0.00      A1    
ATOM    790  OD2 ASP A  56      17.502  34.781 -71.060  0.00  0.00      A1    
ATOM    791  C   ASP A  56      14.223  33.983 -70.150  0.00  0.00      A1    
ATOM    792  O   ASP A  56      14.927  33.082 -69.550  0.00  0.00      A1    
ATOM    793  N   GLU A  57      13.001  34.372 -69.648  0.00  0.00      A1    
ATOM    794  HN  GLU A  57      12.364  34.982 -70.113  0.00  0.00      A1    
ATOM    795  CA  GLU A  57      12.493  33.663 -68.516  0.00  0.00      A1    
ATOM    796  HA  GLU A  57      13.236  33.564 -67.738  0.00  0.00      A1    
ATOM    797  CB  GLU A  57      11.377  34.476 -67.862  0.00  0.00      A1    
ATOM    798  HB1 GLU A  57      11.694  35.536 -67.968  0.00  0.00      A1    
ATOM    799  HB2 GLU A  57      10.389  34.279 -68.330  0.00  0.00      A1    
ATOM    800  CG  GLU A  57      11.340  34.283 -66.334  0.00  0.00      A1    
ATOM    801  HG1 GLU A  57      11.290  33.192 -66.131  0.00  0.00      A1    
ATOM    802  HG2 GLU A  57      12.317  34.676 -65.981  0.00  0.00      A1    
ATOM    803  CD  GLU A  57      10.193  34.996 -65.599  0.00  0.00      A1    
ATOM    804  OE1 GLU A  57       9.857  34.523 -64.533  0.00  0.00      A1    
ATOM    805  OE2 GLU A  57       9.738  36.048 -66.067  0.00  0.00      A1    
ATOM    806  C   GLU A  57      12.113  32.187 -68.734  0.00  0.00      A1    
ATOM    807  O   GLU A  57      12.354  31.311 -67.904  0.00  0.00      A1    
ATOM    808  N   ALA A  58      11.544  31.870 -69.966  0.00  0.00      A1    
ATOM    809  HN  ALA A  58      11.347  32.674 -70.523  0.00  0.00      A1    
ATOM    810  CA  ALA A  58      11.153  30.532 -70.400  0.00  0.00      A1    
ATOM    811  HA  ALA A  58      10.505  29.964 -69.749  0.00  0.00      A1    
ATOM    812  CB  ALA A  58      10.415  30.649 -71.713  0.00  0.00      A1    
ATOM    813  HB1 ALA A  58       9.591  31.395 -71.690  0.00  0.00      A1    
ATOM    814  HB2 ALA A  58      11.035  31.035 -72.551  0.00  0.00      A1    
ATOM    815  HB3 ALA A  58       9.838  29.736 -71.973  0.00  0.00      A1    
ATOM    816  C   ALA A  58      12.324  29.658 -70.518  0.00  0.00      A1    
ATOM    817  O   ALA A  58      12.388  28.521 -70.182  0.00  0.00      A1    
ATOM    818  N   GLN A  59      13.437  30.266 -70.949  0.00  0.00      A1    
ATOM    819  HN  GLN A  59      13.369  31.196 -71.303  0.00  0.00      A1    
ATOM    820  CA  GLN A  59      14.720  29.617 -70.916  0.00  0.00      A1    
ATOM    821  HA  GLN A  59      14.626  28.609 -71.293  0.00  0.00      A1    
ATOM    822  CB  GLN A  59      15.645  30.391 -71.997  0.00  0.00      A1    
ATOM    823  HB1 GLN A  59      15.068  30.531 -72.936  0.00  0.00      A1    
ATOM    824  HB2 GLN A  59      15.628  31.391 -71.513  0.00  0.00      A1    
ATOM    825  CG  GLN A  59      17.090  29.913 -72.247  0.00  0.00      A1    
ATOM    826  HG1 GLN A  59      17.684  30.606 -72.881  0.00  0.00      A1    
ATOM    827  HG2 GLN A  59      17.662  29.857 -71.297  0.00  0.00      A1    
ATOM    828  CD  GLN A  59      17.003  28.561 -72.824  0.00  0.00      A1    
ATOM    829  OE1 GLN A  59      16.254  28.257 -73.749  0.00  0.00      A1    
ATOM    830  NE2 GLN A  59      17.809  27.598 -72.297  0.00  0.00      A1    
ATOM    831 HE21 GLN A  59      17.819  26.674 -72.679  0.00  0.00      A1    
ATOM    832 HE22 GLN A  59      18.312  27.772 -71.451  0.00  0.00      A1    
ATOM    833  C   GLN A  59      15.277  29.344 -69.592  0.00  0.00      A1    
ATOM    834  O   GLN A  59      15.609  28.196 -69.281  0.00  0.00      A1    
ATOM    835  N   SER A  60      15.478  30.364 -68.701  0.00  0.00      A1    
ATOM    836  HN  SER A  60      15.154  31.304 -68.770  0.00  0.00      A1    
ATOM    837  CA  SER A  60      15.999  30.093 -67.369  0.00  0.00      A1    
ATOM    838  HA  SER A  60      17.009  29.726 -67.475  0.00  0.00      A1    
ATOM    839  CB  SER A  60      15.945  31.399 -66.475  0.00  0.00      A1    
ATOM    840  HB1 SER A  60      14.890  31.746 -66.455  0.00  0.00      A1    
ATOM    841  HB2 SER A  60      16.167  31.280 -65.393  0.00  0.00      A1    
ATOM    842  OG  SER A  60      16.821  32.353 -67.012  0.00  0.00      A1    
ATOM    843  HG1 SER A  60      17.633  32.425 -66.505  0.00  0.00      A1    
ATOM    844  C   SER A  60      15.337  29.086 -66.505  0.00  0.00      A1    
ATOM    845  O   SER A  60      16.054  28.571 -65.642  0.00  0.00      A1    
ATOM    846  N   LYS A  61      14.038  28.905 -66.562  0.00  0.00      A1    
ATOM    847  HN  LYS A  61      13.667  29.525 -67.249  0.00  0.00      A1    
ATOM    848  CA  LYS A  61      13.240  28.168 -65.597  0.00  0.00      A1    
ATOM    849  HA  LYS A  61      13.927  27.763 -64.869  0.00  0.00      A1    
ATOM    850  CB  LYS A  61      12.191  29.049 -64.857  0.00  0.00      A1    
ATOM    851  HB1 LYS A  61      11.336  29.338 -65.504  0.00  0.00      A1    
ATOM    852  HB2 LYS A  61      11.675  28.336 -64.180  0.00  0.00      A1    
ATOM    853  CG  LYS A  61      12.788  30.329 -64.149  0.00  0.00      A1    
ATOM    854  HG1 LYS A  61      13.396  29.929 -63.309  0.00  0.00      A1    
ATOM    855  HG2 LYS A  61      13.525  30.821 -64.819  0.00  0.00      A1    
ATOM    856  CD  LYS A  61      11.702  31.355 -63.800  0.00  0.00      A1    
ATOM    857  HD1 LYS A  61      11.203  31.846 -64.663  0.00  0.00      A1    
ATOM    858  HD2 LYS A  61      10.886  30.784 -63.307  0.00  0.00      A1    
ATOM    859  CE  LYS A  61      12.349  32.556 -62.984  0.00  0.00      A1    
ATOM    860  HE1 LYS A  61      12.841  32.150 -62.074  0.00  0.00      A1    
ATOM    861  HE2 LYS A  61      13.089  33.143 -63.568  0.00  0.00      A1    
ATOM    862  NZ  LYS A  61      11.256  33.450 -62.554  0.00  0.00      A1    
ATOM    863  HZ1 LYS A  61      10.742  33.786 -63.394  0.00  0.00      A1    
ATOM    864  HZ2 LYS A  61      10.690  32.937 -61.849  0.00  0.00      A1    
ATOM    865  HZ3 LYS A  61      11.676  34.280 -62.089  0.00  0.00      A1    
ATOM    866  C   LYS A  61      12.562  26.825 -66.274  0.00  0.00      A1    
ATOM    867  O   LYS A  61      11.592  26.214 -65.706  0.00  0.00      A1    
ATOM    868  N   ARG A  62      13.061  26.425 -67.451  0.00  0.00      A1    
ATOM    869  HN  ARG A  62      13.719  27.027 -67.896  0.00  0.00      A1    
ATOM    870  CA  ARG A  62      12.728  25.244 -68.241  0.00  0.00      A1    
ATOM    871  HA  ARG A  62      11.739  25.380 -68.651  0.00  0.00      A1    
ATOM    872  CB  ARG A  62      13.701  25.239 -69.437  0.00  0.00      A1    
ATOM    873  HB1 ARG A  62      13.492  26.171 -70.005  0.00  0.00      A1    
ATOM    874  HB2 ARG A  62      14.737  25.242 -69.038  0.00  0.00      A1    
ATOM    875  CG  ARG A  62      13.584  24.054 -70.432  0.00  0.00      A1    
ATOM    876  HG1 ARG A  62      13.799  23.037 -70.042  0.00  0.00      A1    
ATOM    877  HG2 ARG A  62      12.487  23.999 -70.602  0.00  0.00      A1    
ATOM    878  CD  ARG A  62      14.463  24.188 -71.669  0.00  0.00      A1    
ATOM    879  HD1 ARG A  62      14.159  23.333 -72.312  0.00  0.00      A1    
ATOM    880  HD2 ARG A  62      14.281  25.167 -72.162  0.00  0.00      A1    
ATOM    881  NE  ARG A  62      15.925  24.289 -71.385  0.00  0.00      A1    
ATOM    882  HE  ARG A  62      16.225  23.772 -70.584  0.00  0.00      A1    
ATOM    883  CZ  ARG A  62      16.908  24.378 -72.247  0.00  0.00      A1    
ATOM    884  NH1 ARG A  62      16.754  24.971 -73.444  0.00  0.00      A1    
ATOM    885 HH11 ARG A  62      17.568  25.191 -73.982  0.00  0.00      A1    
ATOM    886 HH12 ARG A  62      15.859  25.284 -73.764  0.00  0.00      A1    
ATOM    887  NH2 ARG A  62      18.112  24.176 -71.918  0.00  0.00      A1    
ATOM    888 HH21 ARG A  62      18.829  24.330 -72.597  0.00  0.00      A1    
ATOM    889 HH22 ARG A  62      18.275  24.247 -70.934  0.00  0.00      A1    
ATOM    890  C   ARG A  62      12.622  23.929 -67.477  0.00  0.00      A1    
ATOM    891  O   ARG A  62      11.832  23.072 -67.904  0.00  0.00      A1    
ATOM    892  N   GLY A  63      13.264  23.731 -66.304  0.00  0.00      A1    
ATOM    893  HN  GLY A  63      14.042  24.341 -66.174  0.00  0.00      A1    
ATOM    894  CA  GLY A  63      13.278  22.529 -65.517  0.00  0.00      A1    
ATOM    895  HA1 GLY A  63      14.201  22.626 -64.965  0.00  0.00      A1    
ATOM    896  HA2 GLY A  63      13.294  21.658 -66.154  0.00  0.00      A1    
ATOM    897  C   GLY A  63      12.078  22.322 -64.656  0.00  0.00      A1    
ATOM    898  O   GLY A  63      11.873  21.258 -64.113  0.00  0.00      A1    
ATOM    899  N   ILE A  64      11.231  23.319 -64.580  0.00  0.00      A1    
ATOM    900  HN  ILE A  64      11.409  24.227 -64.953  0.00  0.00      A1    
ATOM    901  CA  ILE A  64       9.861  23.233 -64.070  0.00  0.00      A1    
ATOM    902  HA  ILE A  64       9.558  22.197 -64.042  0.00  0.00      A1    
ATOM    903  CB  ILE A  64       9.754  23.922 -62.727  0.00  0.00      A1    
ATOM    904  HB  ILE A  64       8.733  23.831 -62.298  0.00  0.00      A1    
ATOM    905  CG2 ILE A  64      10.731  23.281 -61.703  0.00  0.00      A1    
ATOM    906 HG21 ILE A  64      10.756  22.181 -61.854  0.00  0.00      A1    
ATOM    907 HG22 ILE A  64      11.756  23.676 -61.873  0.00  0.00      A1    
ATOM    908 HG23 ILE A  64      10.395  23.630 -60.703  0.00  0.00      A1    
ATOM    909  CG1 ILE A  64      10.082  25.456 -62.926  0.00  0.00      A1    
ATOM    910 HG11 ILE A  64      11.138  25.591 -63.245  0.00  0.00      A1    
ATOM    911 HG12 ILE A  64       9.467  25.956 -63.704  0.00  0.00      A1    
ATOM    912  CD  ILE A  64       9.674  26.296 -61.741  0.00  0.00      A1    
ATOM    913  HD1 ILE A  64      10.350  26.091 -60.883  0.00  0.00      A1    
ATOM    914  HD2 ILE A  64       9.747  27.372 -62.011  0.00  0.00      A1    
ATOM    915  HD3 ILE A  64       8.619  26.161 -61.420  0.00  0.00      A1    
ATOM    916  C   ILE A  64       8.781  23.805 -65.018  0.00  0.00      A1    
ATOM    917  O   ILE A  64       7.626  24.051 -64.601  0.00  0.00      A1    
ATOM    918  N   LEU A  65       9.013  24.050 -66.324  0.00  0.00      A1    
ATOM    919  HN  LEU A  65       9.913  23.870 -66.715  0.00  0.00      A1    
ATOM    920  CA  LEU A  65       8.036  24.585 -67.262  0.00  0.00      A1    
ATOM    921  HA  LEU A  65       7.097  24.749 -66.755  0.00  0.00      A1    
ATOM    922  CB  LEU A  65       8.429  25.937 -67.917  0.00  0.00      A1    
ATOM    923  HB1 LEU A  65       9.383  25.855 -68.480  0.00  0.00      A1    
ATOM    924  HB2 LEU A  65       7.614  26.207 -68.622  0.00  0.00      A1    
ATOM    925  CG  LEU A  65       8.562  27.109 -66.964  0.00  0.00      A1    
ATOM    926  HG  LEU A  65       9.124  26.748 -66.076  0.00  0.00      A1    
ATOM    927  CD1 LEU A  65       9.252  28.399 -67.509  0.00  0.00      A1    
ATOM    928 HD11 LEU A  65       8.558  28.973 -68.158  0.00  0.00      A1    
ATOM    929 HD12 LEU A  65       9.556  29.025 -66.643  0.00  0.00      A1    
ATOM    930 HD13 LEU A  65      10.202  28.113 -68.009  0.00  0.00      A1    
ATOM    931  CD2 LEU A  65       7.279  27.598 -66.253  0.00  0.00      A1    
ATOM    932 HD21 LEU A  65       7.497  28.356 -65.470  0.00  0.00      A1    
ATOM    933 HD22 LEU A  65       6.568  28.138 -66.913  0.00  0.00      A1    
ATOM    934 HD23 LEU A  65       6.738  26.788 -65.718  0.00  0.00      A1    
ATOM    935  C   LEU A  65       7.905  23.661 -68.472  0.00  0.00      A1    
ATOM    936  O   LEU A  65       8.718  22.800 -68.794  0.00  0.00      A1    
ATOM    937  N   THR A  66       6.796  23.781 -69.183  0.00  0.00      A1    
ATOM    938  HN  THR A  66       6.109  24.350 -68.739  0.00  0.00      A1    
ATOM    939  CA  THR A  66       6.525  23.191 -70.448  0.00  0.00      A1    
ATOM    940  HA  THR A  66       7.291  22.462 -70.666  0.00  0.00      A1    
ATOM    941  CB  THR A  66       5.119  22.579 -70.429  0.00  0.00      A1    
ATOM    942  HB  THR A  66       4.494  23.472 -70.215  0.00  0.00      A1    
ATOM    943  OG1 THR A  66       4.883  21.612 -69.363  0.00  0.00      A1    
ATOM    944  HG1 THR A  66       5.731  21.179 -69.241  0.00  0.00      A1    
ATOM    945  CG2 THR A  66       4.695  22.000 -71.760  0.00  0.00      A1    
ATOM    946 HG21 THR A  66       5.514  21.368 -72.165  0.00  0.00      A1    
ATOM    947 HG22 THR A  66       3.653  21.614 -71.776  0.00  0.00      A1    
ATOM    948 HG23 THR A  66       4.646  22.890 -72.422  0.00  0.00      A1    
ATOM    949  C   THR A  66       6.587  24.338 -71.421  0.00  0.00      A1    
ATOM    950  O   THR A  66       6.020  25.448 -71.201  0.00  0.00      A1    
ATOM    951  N   LEU A  67       7.337  24.168 -72.546  0.00  0.00      A1    
ATOM    952  HN  LEU A  67       7.858  23.396 -72.902  0.00  0.00      A1    
ATOM    953  CA  LEU A  67       7.609  25.265 -73.441  0.00  0.00      A1    
ATOM    954  HA  LEU A  67       7.144  26.179 -73.104  0.00  0.00      A1    
ATOM    955  CB  LEU A  67       9.157  25.564 -73.559  0.00  0.00      A1    
ATOM    956  HB1 LEU A  67       9.554  24.830 -74.293  0.00  0.00      A1    
ATOM    957  HB2 LEU A  67       9.211  26.539 -74.088  0.00  0.00      A1    
ATOM    958  CG  LEU A  67      10.007  25.678 -72.325  0.00  0.00      A1    
ATOM    959  HG  LEU A  67       9.989  24.651 -71.903  0.00  0.00      A1    
ATOM    960  CD1 LEU A  67      11.429  26.163 -72.660  0.00  0.00      A1    
ATOM    961 HD11 LEU A  67      11.496  27.246 -72.899  0.00  0.00      A1    
ATOM    962 HD12 LEU A  67      11.915  25.973 -71.679  0.00  0.00      A1    
ATOM    963 HD13 LEU A  67      11.994  25.547 -73.392  0.00  0.00      A1    
ATOM    964  CD2 LEU A  67       9.375  26.697 -71.354  0.00  0.00      A1    
ATOM    965 HD21 LEU A  67      10.107  26.900 -70.544  0.00  0.00      A1    
ATOM    966 HD22 LEU A  67       9.287  27.712 -71.797  0.00  0.00      A1    
ATOM    967 HD23 LEU A  67       8.396  26.411 -70.913  0.00  0.00      A1    
ATOM    968  C   LEU A  67       6.897  25.066 -74.839  0.00  0.00      A1    
ATOM    969  O   LEU A  67       6.541  23.960 -75.306  0.00  0.00      A1    
ATOM    970  N   LYS A  68       6.693  26.161 -75.492  0.00  0.00      A1    
ATOM    971  HN  LYS A  68       6.965  27.067 -75.176  0.00  0.00      A1    
ATOM    972  CA  LYS A  68       5.996  26.295 -76.738  0.00  0.00      A1    
ATOM    973  HA  LYS A  68       5.982  25.349 -77.259  0.00  0.00      A1    
ATOM    974  CB  LYS A  68       4.490  26.648 -76.534  0.00  0.00      A1    
ATOM    975  HB1 LYS A  68       4.121  25.979 -75.728  0.00  0.00      A1    
ATOM    976  HB2 LYS A  68       4.527  27.630 -76.016  0.00  0.00      A1    
ATOM    977  CG  LYS A  68       3.546  26.659 -77.721  0.00  0.00      A1    
ATOM    978  HG1 LYS A  68       4.070  26.917 -78.667  0.00  0.00      A1    
ATOM    979  HG2 LYS A  68       3.056  25.676 -77.885  0.00  0.00      A1    
ATOM    980  CD  LYS A  68       2.456  27.734 -77.578  0.00  0.00      A1    
ATOM    981  HD1 LYS A  68       3.008  28.662 -77.315  0.00  0.00      A1    
ATOM    982  HD2 LYS A  68       1.880  27.963 -78.500  0.00  0.00      A1    
ATOM    983  CE  LYS A  68       1.501  27.471 -76.385  0.00  0.00      A1    
ATOM    984  HE1 LYS A  68       0.961  26.500 -76.403  0.00  0.00      A1    
ATOM    985  HE2 LYS A  68       2.094  27.575 -75.451  0.00  0.00      A1    
ATOM    986  NZ  LYS A  68       0.545  28.562 -76.269  0.00  0.00      A1    
ATOM    987  HZ1 LYS A  68      -0.018  28.356 -75.419  0.00  0.00      A1    
ATOM    988  HZ2 LYS A  68       0.915  29.531 -76.192  0.00  0.00      A1    
ATOM    989  HZ3 LYS A  68      -0.146  28.536 -77.047  0.00  0.00      A1    
ATOM    990  C   LYS A  68       6.783  27.306 -77.615  0.00  0.00      A1    
ATOM    991  O   LYS A  68       7.522  28.138 -77.082  0.00  0.00      A1    
ATOM    992  N   TYR A  69       6.525  27.237 -78.985  0.00  0.00      A1    
ATOM    993  HN  TYR A  69       5.894  26.559 -79.352  0.00  0.00      A1    
ATOM    994  CA  TYR A  69       7.186  28.056 -80.027  0.00  0.00      A1    
ATOM    995  HA  TYR A  69       7.867  28.759 -79.571  0.00  0.00      A1    
ATOM    996  CB  TYR A  69       7.853  27.198 -81.096  0.00  0.00      A1    
ATOM    997  HB1 TYR A  69       7.202  26.396 -81.505  0.00  0.00      A1    
ATOM    998  HB2 TYR A  69       8.177  27.850 -81.935  0.00  0.00      A1    
ATOM    999  CG  TYR A  69       9.026  26.510 -80.522  0.00  0.00      A1    
ATOM   1000  CD1 TYR A  69      10.219  27.195 -80.474  0.00  0.00      A1    
ATOM   1001  HD1 TYR A  69      10.152  28.217 -80.818  0.00  0.00      A1    
ATOM   1002  CE1 TYR A  69      11.260  26.691 -79.641  0.00  0.00      A1    
ATOM   1003  HE1 TYR A  69      12.203  27.216 -79.617  0.00  0.00      A1    
ATOM   1004  CZ  TYR A  69      11.260  25.430 -79.249  0.00  0.00      A1    
ATOM   1005  OH  TYR A  69      12.321  24.870 -78.565  0.00  0.00      A1    
ATOM   1006  HH  TYR A  69      12.075  23.943 -78.520  0.00  0.00      A1    
ATOM   1007  CD2 TYR A  69       8.943  25.348 -79.744  0.00  0.00      A1    
ATOM   1008  HD2 TYR A  69       8.012  24.804 -79.687  0.00  0.00      A1    
ATOM   1009  CE2 TYR A  69      10.068  24.681 -79.205  0.00  0.00      A1    
ATOM   1010  HE2 TYR A  69      10.004  23.675 -78.818  0.00  0.00      A1    
ATOM   1011  C   TYR A  69       5.935  28.754 -80.632  0.00  0.00      A1    
ATOM   1012  O   TYR A  69       5.049  27.998 -80.982  0.00  0.00      A1    
ATOM   1013  N   PRO A  70       5.831  30.036 -80.801  0.00  0.00      A1    
ATOM   1014  CD  PRO A  70       6.642  30.989 -80.015  0.00  0.00      A1    
ATOM   1015  HD1 PRO A  70       6.381  31.031 -78.936  0.00  0.00      A1    
ATOM   1016  HD2 PRO A  70       7.684  30.646 -80.191  0.00  0.00      A1    
ATOM   1017  CA  PRO A  70       4.813  30.646 -81.601  0.00  0.00      A1    
ATOM   1018  HA  PRO A  70       3.819  30.298 -81.362  0.00  0.00      A1    
ATOM   1019  CB  PRO A  70       4.895  32.114 -81.156  0.00  0.00      A1    
ATOM   1020  HB1 PRO A  70       4.305  32.294 -80.232  0.00  0.00      A1    
ATOM   1021  HB2 PRO A  70       4.676  32.856 -81.953  0.00  0.00      A1    
ATOM   1022  CG  PRO A  70       6.368  32.340 -80.718  0.00  0.00      A1    
ATOM   1023  HG1 PRO A  70       6.474  33.215 -80.041  0.00  0.00      A1    
ATOM   1024  HG2 PRO A  70       7.092  32.529 -81.539  0.00  0.00      A1    
ATOM   1025  C   PRO A  70       4.994  30.527 -83.094  0.00  0.00      A1    
ATOM   1026  O   PRO A  70       4.010  30.765 -83.786  0.00  0.00      A1    
ATOM   1027  N   ILE A  71       6.257  30.279 -83.595  0.00  0.00      A1    
ATOM   1028  HN  ILE A  71       6.949  30.180 -82.884  0.00  0.00      A1    
ATOM   1029  CA  ILE A  71       6.562  30.100 -85.014  0.00  0.00      A1    
ATOM   1030  HA  ILE A  71       5.683  30.290 -85.613  0.00  0.00      A1    
ATOM   1031  CB  ILE A  71       7.535  31.198 -85.487  0.00  0.00      A1    
ATOM   1032  HB  ILE A  71       8.327  31.182 -84.709  0.00  0.00      A1    
ATOM   1033  CG2 ILE A  71       8.023  30.922 -86.822  0.00  0.00      A1    
ATOM   1034 HG21 ILE A  71       7.277  31.144 -87.615  0.00  0.00      A1    
ATOM   1035 HG22 ILE A  71       8.906  31.545 -87.078  0.00  0.00      A1    
ATOM   1036 HG23 ILE A  71       8.378  29.877 -86.946  0.00  0.00      A1    
ATOM   1037  CG1 ILE A  71       6.961  32.642 -85.359  0.00  0.00      A1    
ATOM   1038 HG11 ILE A  71       6.127  32.865 -86.059  0.00  0.00      A1    
ATOM   1039 HG12 ILE A  71       6.603  32.771 -84.316  0.00  0.00      A1    
ATOM   1040  CD  ILE A  71       8.007  33.726 -85.539  0.00  0.00      A1    
ATOM   1041  HD1 ILE A  71       7.551  34.519 -84.908  0.00  0.00      A1    
ATOM   1042  HD2 ILE A  71       8.892  33.451 -84.927  0.00  0.00      A1    
ATOM   1043  HD3 ILE A  71       8.280  33.939 -86.594  0.00  0.00      A1    
ATOM   1044  C   ILE A  71       6.949  28.663 -85.248  0.00  0.00      A1    
ATOM   1045  O   ILE A  71       7.796  28.123 -84.607  0.00  0.00      A1    
ATOM   1046  N   GLU A  72       6.326  28.037 -86.202  0.00  0.00      A1    
ATOM   1047  HN  GLU A  72       5.642  28.511 -86.750  0.00  0.00      A1    
ATOM   1048  CA  GLU A  72       6.651  26.686 -86.685  0.00  0.00      A1    
ATOM   1049  HA  GLU A  72       7.561  26.275 -86.273  0.00  0.00      A1    
ATOM   1050  CB  GLU A  72       5.498  25.714 -86.467  0.00  0.00      A1    
ATOM   1051  HB1 GLU A  72       5.089  25.731 -85.434  0.00  0.00      A1    
ATOM   1052  HB2 GLU A  72       4.622  26.019 -87.079  0.00  0.00      A1    
ATOM   1053  CG  GLU A  72       5.843  24.266 -86.748  0.00  0.00      A1    
ATOM   1054  HG1 GLU A  72       4.884  23.715 -86.637  0.00  0.00      A1    
ATOM   1055  HG2 GLU A  72       6.218  24.202 -87.792  0.00  0.00      A1    
ATOM   1056  CD  GLU A  72       6.929  23.556 -85.928  0.00  0.00      A1    
ATOM   1057  OE1 GLU A  72       7.247  22.431 -86.299  0.00  0.00      A1    
ATOM   1058  OE2 GLU A  72       7.507  24.123 -84.988  0.00  0.00      A1    
ATOM   1059  C   GLU A  72       6.799  26.880 -88.132  0.00  0.00      A1    
ATOM   1060  O   GLU A  72       5.986  27.556 -88.708  0.00  0.00      A1    
ATOM   1061  N   HIC A  73       7.977  26.353 -88.655  0.00  0.00      A1    
ATOM   1062  HN  HIC A  73       8.497  25.719 -88.088  0.00  0.00      A1    
ATOM   1063  CA  HIC A  73       8.410  26.340 -90.080  0.00  0.00      A1    
ATOM   1064  HA  HIC A  73       9.443  26.047 -89.969  0.00  0.00      A1    
ATOM   1065  CB  HIC A  73       7.662  25.172 -90.791  0.00  0.00      A1    
ATOM   1066  HB1 HIC A  73       7.727  24.294 -90.113  0.00  0.00      A1    
ATOM   1067  HB2 HIC A  73       6.578  25.268 -91.013  0.00  0.00      A1    
ATOM   1068  CD2 HIC A  73       7.792  24.460 -93.358  0.00  0.00      A1    
ATOM   1069  HD2 HIC A  73       6.738  24.530 -93.598  0.00  0.00      A1    
ATOM   1070  CG  HIC A  73       8.297  24.776 -92.098  0.00  0.00      A1    
ATOM   1071  NE2 HIC A  73       8.863  24.147 -94.109  0.00  0.00      A1    
ATOM   1072  CAT HIC A  73       8.837  23.962 -95.551  0.00  0.00      A1    
ATOM   1073  HT1 HIC A  73       7.824  23.613 -95.843  0.00  0.00      A1    
ATOM   1074  HT2 HIC A  73       9.125  24.869 -96.125  0.00  0.00      A1    
ATOM   1075  HT3 HIC A  73       9.571  23.156 -95.764  0.00  0.00      A1    
ATOM   1076  ND1 HIC A  73       9.655  24.457 -92.196  0.00  0.00      A1    
ATOM   1077  HD1 HIC A  73      10.331  24.600 -91.473  0.00  0.00      A1    
ATOM   1078  CE1 HIC A  73       9.960  24.080 -93.376  0.00  0.00      A1    
ATOM   1079  HE1 HIC A  73      10.913  23.800 -93.773  0.00  0.00      A1    
ATOM   1080  C   HIC A  73       8.441  27.666 -90.769  0.00  0.00      A1    
ATOM   1081  O   HIC A  73       8.132  27.721 -91.939  0.00  0.00      A1    
ATOM   1082  N   GLY A  74       8.816  28.696 -89.996  0.00  0.00      A1    
ATOM   1083  HN  GLY A  74       9.036  28.440 -89.058  0.00  0.00      A1    
ATOM   1084  CA  GLY A  74       8.780  30.110 -90.534  0.00  0.00      A1    
ATOM   1085  HA1 GLY A  74       9.166  30.266 -91.531  0.00  0.00      A1    
ATOM   1086  HA2 GLY A  74       9.383  30.589 -89.775  0.00  0.00      A1    
ATOM   1087  C   GLY A  74       7.456  30.850 -90.497  0.00  0.00      A1    
ATOM   1088  O   GLY A  74       7.370  31.950 -90.925  0.00  0.00      A1    
ATOM   1089  N   ILE A  75       6.414  30.260 -89.918  0.00  0.00      A1    
ATOM   1090  HN  ILE A  75       6.481  29.345 -89.527  0.00  0.00      A1    
ATOM   1091  CA  ILE A  75       5.066  30.825 -90.102  0.00  0.00      A1    
ATOM   1092  HA  ILE A  75       5.125  31.845 -90.451  0.00  0.00      A1    
ATOM   1093  CB  ILE A  75       4.202  29.883 -91.021  0.00  0.00      A1    
ATOM   1094  HB  ILE A  75       3.978  29.009 -90.372  0.00  0.00      A1    
ATOM   1095  CG2 ILE A  75       2.810  30.561 -91.244  0.00  0.00      A1    
ATOM   1096 HG21 ILE A  75       2.220  29.903 -91.917  0.00  0.00      A1    
ATOM   1097 HG22 ILE A  75       2.229  30.695 -90.307  0.00  0.00      A1    
ATOM   1098 HG23 ILE A  75       3.058  31.550 -91.687  0.00  0.00      A1    
ATOM   1099  CG1 ILE A  75       4.760  29.390 -92.402  0.00  0.00      A1    
ATOM   1100 HG11 ILE A  75       5.699  28.845 -92.164  0.00  0.00      A1    
ATOM   1101 HG12 ILE A  75       4.019  28.663 -92.799  0.00  0.00      A1    
ATOM   1102  CD  ILE A  75       4.931  30.470 -93.480  0.00  0.00      A1    
ATOM   1103  HD1 ILE A  75       5.274  29.958 -94.404  0.00  0.00      A1    
ATOM   1104  HD2 ILE A  75       3.995  30.909 -93.886  0.00  0.00      A1    
ATOM   1105  HD3 ILE A  75       5.669  31.226 -93.135  0.00  0.00      A1    
ATOM   1106  C   ILE A  75       4.522  30.968 -88.693  0.00  0.00      A1    
ATOM   1107  O   ILE A  75       4.699  30.095 -87.830  0.00  0.00      A1    
ATOM   1108  N   ILE A  76       3.949  32.123 -88.374  0.00  0.00      A1    
ATOM   1109  HN  ILE A  76       3.812  32.868 -89.023  0.00  0.00      A1    
ATOM   1110  CA  ILE A  76       3.204  32.308 -87.114  0.00  0.00      A1    
ATOM   1111  HA  ILE A  76       3.864  31.977 -86.326  0.00  0.00      A1    
ATOM   1112  CB  ILE A  76       2.820  33.754 -86.826  0.00  0.00      A1    
ATOM   1113  HB  ILE A  76       2.018  34.006 -87.553  0.00  0.00      A1    
ATOM   1114  CG2 ILE A  76       2.379  33.925 -85.385  0.00  0.00      A1    
ATOM   1115 HG21 ILE A  76       3.229  33.705 -84.705  0.00  0.00      A1    
ATOM   1116 HG22 ILE A  76       1.924  34.932 -85.265  0.00  0.00      A1    
ATOM   1117 HG23 ILE A  76       1.544  33.240 -85.126  0.00  0.00      A1    
ATOM   1118  CG1 ILE A  76       3.921  34.877 -87.247  0.00  0.00      A1    
ATOM   1119 HG11 ILE A  76       4.855  34.885 -86.646  0.00  0.00      A1    
ATOM   1120 HG12 ILE A  76       4.112  34.741 -88.333  0.00  0.00      A1    
ATOM   1121  CD  ILE A  76       3.261  36.273 -87.147  0.00  0.00      A1    
ATOM   1122  HD1 ILE A  76       2.368  36.358 -87.803  0.00  0.00      A1    
ATOM   1123  HD2 ILE A  76       2.860  36.466 -86.129  0.00  0.00      A1    
ATOM   1124  HD3 ILE A  76       4.048  37.029 -87.356  0.00  0.00      A1    
ATOM   1125  C   ILE A  76       1.964  31.409 -87.057  0.00  0.00      A1    
ATOM   1126  O   ILE A  76       0.859  31.618 -87.576  0.00  0.00      A1    
ATOM   1127  N   THR A  77       2.093  30.227 -86.366  0.00  0.00      A1    
ATOM   1128  HN  THR A  77       3.020  29.992 -86.085  0.00  0.00      A1    
ATOM   1129  CA  THR A  77       1.073  29.303 -85.930  0.00  0.00      A1    
ATOM   1130  HA  THR A  77       0.406  29.320 -86.780  0.00  0.00      A1    
ATOM   1131  CB  THR A  77       1.538  27.925 -85.417  0.00  0.00      A1    
ATOM   1132  HB  THR A  77       0.768  27.276 -84.947  0.00  0.00      A1    
ATOM   1133  OG1 THR A  77       2.516  27.948 -84.415  0.00  0.00      A1    
ATOM   1134  HG1 THR A  77       2.059  28.023 -83.574  0.00  0.00      A1    
ATOM   1135  CG2 THR A  77       2.105  27.267 -86.581  0.00  0.00      A1    
ATOM   1136 HG21 THR A  77       3.057  27.739 -86.906  0.00  0.00      A1    
ATOM   1137 HG22 THR A  77       2.411  26.203 -86.480  0.00  0.00      A1    
ATOM   1138 HG23 THR A  77       1.383  27.369 -87.419  0.00  0.00      A1    
ATOM   1139  C   THR A  77       0.190  29.872 -84.816  0.00  0.00      A1    
ATOM   1140  O   THR A  77      -1.017  29.629 -84.827  0.00  0.00      A1    
ATOM   1141  N   ASN A  78       0.805  30.470 -83.673  0.00  0.00      A1    
ATOM   1142  HN  ASN A  78       1.753  30.763 -83.765  0.00  0.00      A1    
ATOM   1143  CA  ASN A  78       0.132  30.861 -82.447  0.00  0.00      A1    
ATOM   1144  HA  ASN A  78      -0.928  30.674 -82.530  0.00  0.00      A1    
ATOM   1145  CB  ASN A  78       0.592  30.135 -81.158  0.00  0.00      A1    
ATOM   1146  HB1 ASN A  78       1.663  30.350 -80.956  0.00  0.00      A1    
ATOM   1147  HB2 ASN A  78       0.087  30.357 -80.194  0.00  0.00      A1    
ATOM   1148  CG  ASN A  78       0.505  28.570 -81.371  0.00  0.00      A1    
ATOM   1149  OD1 ASN A  78       1.507  27.994 -81.766  0.00  0.00      A1    
ATOM   1150  ND2 ASN A  78      -0.649  27.905 -81.078  0.00  0.00      A1    
ATOM   1151 HD21 ASN A  78      -0.568  26.909 -81.022  0.00  0.00      A1    
ATOM   1152 HD22 ASN A  78      -1.382  28.498 -80.745  0.00  0.00      A1    
ATOM   1153  C   ASN A  78       0.391  32.295 -82.141  0.00  0.00      A1    
ATOM   1154  O   ASN A  78       1.401  32.816 -81.725  0.00  0.00      A1    
ATOM   1155  N   TRP A  79      -0.683  33.096 -82.369  0.00  0.00      A1    
ATOM   1156  HN  TRP A  79      -1.538  32.650 -82.619  0.00  0.00      A1    
ATOM   1157  CA  TRP A  79      -0.715  34.571 -82.402  0.00  0.00      A1    
ATOM   1158  HA  TRP A  79       0.246  34.892 -82.776  0.00  0.00      A1    
ATOM   1159  CB  TRP A  79      -1.758  35.018 -83.461  0.00  0.00      A1    
ATOM   1160  HB1 TRP A  79      -2.609  34.345 -83.222  0.00  0.00      A1    
ATOM   1161  HB2 TRP A  79      -2.028  36.080 -83.279  0.00  0.00      A1    
ATOM   1162  CG  TRP A  79      -1.438  34.753 -84.875  0.00  0.00      A1    
ATOM   1163  CD1 TRP A  79      -1.528  33.515 -85.525  0.00  0.00      A1    
ATOM   1164  HD1 TRP A  79      -1.491  32.640 -84.894  0.00  0.00      A1    
ATOM   1165  NE1 TRP A  79      -1.229  33.657 -86.836  0.00  0.00      A1    
ATOM   1166  HE1 TRP A  79      -1.099  32.919 -87.461  0.00  0.00      A1    
ATOM   1167  CE2 TRP A  79      -0.843  34.997 -87.074  0.00  0.00      A1    
ATOM   1168  CD2 TRP A  79      -0.833  35.654 -85.816  0.00  0.00      A1    
ATOM   1169  CE3 TRP A  79      -0.480  37.011 -85.661  0.00  0.00      A1    
ATOM   1170  HE3 TRP A  79      -0.645  37.683 -84.831  0.00  0.00      A1    
ATOM   1171  CZ3 TRP A  79      -0.191  37.675 -86.831  0.00  0.00      A1    
ATOM   1172  HZ3 TRP A  79      -0.022  38.741 -86.776  0.00  0.00      A1    
ATOM   1173  CZ2 TRP A  79      -0.340  35.666 -88.161  0.00  0.00      A1    
ATOM   1174  HZ2 TRP A  79      -0.160  35.160 -89.098  0.00  0.00      A1    
ATOM   1175  CH2 TRP A  79      -0.093  37.023 -88.032  0.00  0.00      A1    
ATOM   1176  HH2 TRP A  79       0.412  37.508 -88.855  0.00  0.00      A1    
ATOM   1177  C   TRP A  79      -0.740  35.284 -81.104  0.00  0.00      A1    
ATOM   1178  O   TRP A  79      -0.179  36.372 -81.012  0.00  0.00      A1    
ATOM   1179  N   ASP A  80      -1.306  34.731 -80.044  0.00  0.00      A1    
ATOM   1180  HN  ASP A  80      -1.668  33.804 -80.084  0.00  0.00      A1    
ATOM   1181  CA  ASP A  80      -1.478  35.386 -78.797  0.00  0.00      A1    
ATOM   1182  HA  ASP A  80      -1.636  36.432 -79.017  0.00  0.00      A1    
ATOM   1183  CB  ASP A  80      -2.651  34.748 -77.918  0.00  0.00      A1    
ATOM   1184  HB1 ASP A  80      -3.394  34.318 -78.623  0.00  0.00      A1    
ATOM   1185  HB2 ASP A  80      -2.189  33.943 -77.308  0.00  0.00      A1    
ATOM   1186  CG  ASP A  80      -3.412  35.611 -76.907  0.00  0.00      A1    
ATOM   1187  OD1 ASP A  80      -4.436  36.267 -77.337  0.00  0.00      A1    
ATOM   1188  OD2 ASP A  80      -3.114  35.470 -75.681  0.00  0.00      A1    
ATOM   1189  C   ASP A  80      -0.108  35.197 -78.100  0.00  0.00      A1    
ATOM   1190  O   ASP A  80       0.430  36.109 -77.448  0.00  0.00      A1    
ATOM   1191  N   ASP A  81       0.497  34.029 -78.313  0.00  0.00      A1    
ATOM   1192  HN  ASP A  81       0.132  33.209 -78.747  0.00  0.00      A1    
ATOM   1193  CA  ASP A  81       1.826  33.840 -77.776  0.00  0.00      A1    
ATOM   1194  HA  ASP A  81       1.814  34.043 -76.716  0.00  0.00      A1    
ATOM   1195  CB  ASP A  81       2.224  32.352 -77.913  0.00  0.00      A1    
ATOM   1196  HB1 ASP A  81       2.263  32.130 -79.001  0.00  0.00      A1    
ATOM   1197  HB2 ASP A  81       3.227  32.134 -77.488  0.00  0.00      A1    
ATOM   1198  CG  ASP A  81       1.238  31.351 -77.215  0.00  0.00      A1    
ATOM   1199  OD1 ASP A  81       0.215  30.999 -77.853  0.00  0.00      A1    
ATOM   1200  OD2 ASP A  81       1.488  30.888 -76.054  0.00  0.00      A1    
ATOM   1201  C   ASP A  81       2.842  34.754 -78.414  0.00  0.00      A1    
ATOM   1202  O   ASP A  81       3.624  35.395 -77.726  0.00  0.00      A1    
ATOM   1203  N   MET A  82       2.712  34.968 -79.735  0.00  0.00      A1    
ATOM   1204  HN  MET A  82       2.124  34.395 -80.301  0.00  0.00      A1    
ATOM   1205  CA  MET A  82       3.410  35.923 -80.468  0.00  0.00      A1    
ATOM   1206  HA  MET A  82       4.447  35.696 -80.272  0.00  0.00      A1    
ATOM   1207  CB  MET A  82       3.224  35.670 -81.960  0.00  0.00      A1    
ATOM   1208  HB1 MET A  82       3.166  34.591 -82.218  0.00  0.00      A1    
ATOM   1209  HB2 MET A  82       2.245  36.042 -82.330  0.00  0.00      A1    
ATOM   1210  CG  MET A  82       4.207  36.442 -82.909  0.00  0.00      A1    
ATOM   1211  HG1 MET A  82       3.944  36.306 -83.979  0.00  0.00      A1    
ATOM   1212  HG2 MET A  82       3.994  37.531 -82.848  0.00  0.00      A1    
ATOM   1213  SD  MET A  82       5.967  35.958 -82.755  0.00  0.00      A1    
ATOM   1214  CE  MET A  82       6.743  37.655 -82.971  0.00  0.00      A1    
ATOM   1215  HE1 MET A  82       6.347  38.191 -83.861  0.00  0.00      A1    
ATOM   1216  HE2 MET A  82       6.525  38.303 -82.096  0.00  0.00      A1    
ATOM   1217  HE3 MET A  82       7.850  37.563 -82.950  0.00  0.00      A1    
ATOM   1218  C   MET A  82       3.170  37.410 -80.193  0.00  0.00      A1    
ATOM   1219  O   MET A  82       4.091  38.196 -80.138  0.00  0.00      A1    
ATOM   1220  N   GLU A  83       1.943  37.854 -79.805  0.00  0.00      A1    
ATOM   1221  HN  GLU A  83       1.212  37.176 -79.809  0.00  0.00      A1    
ATOM   1222  CA  GLU A  83       1.629  39.132 -79.248  0.00  0.00      A1    
ATOM   1223  HA  GLU A  83       1.906  39.866 -79.991  0.00  0.00      A1    
ATOM   1224  CB  GLU A  83       0.106  39.242 -78.910  0.00  0.00      A1    
ATOM   1225  HB1 GLU A  83      -0.569  39.137 -79.786  0.00  0.00      A1    
ATOM   1226  HB2 GLU A  83      -0.174  38.317 -78.361  0.00  0.00      A1    
ATOM   1227  CG  GLU A  83      -0.309  40.465 -78.099  0.00  0.00      A1    
ATOM   1228  HG1 GLU A  83       0.100  40.551 -77.069  0.00  0.00      A1    
ATOM   1229  HG2 GLU A  83      -0.031  41.258 -78.826  0.00  0.00      A1    
ATOM   1230  CD  GLU A  83      -1.816  40.539 -77.916  0.00  0.00      A1    
ATOM   1231  OE1 GLU A  83      -2.306  41.489 -77.226  0.00  0.00      A1    
ATOM   1232  OE2 GLU A  83      -2.580  39.623 -78.389  0.00  0.00      A1    
ATOM   1233  C   GLU A  83       2.431  39.377 -77.986  0.00  0.00      A1    
ATOM   1234  O   GLU A  83       2.981  40.468 -77.806  0.00  0.00      A1    
ATOM   1235  N   LYS A  84       2.534  38.411 -77.067  0.00  0.00      A1    
ATOM   1236  HN  LYS A  84       2.090  37.556 -77.324  0.00  0.00      A1    
ATOM   1237  CA  LYS A  84       3.391  38.405 -75.874  0.00  0.00      A1    
ATOM   1238  HA  LYS A  84       3.385  37.373 -75.555  0.00  0.00      A1    
ATOM   1239  CB  LYS A  84       2.731  39.192 -74.645  0.00  0.00      A1    
ATOM   1240  HB1 LYS A  84       3.016  40.244 -74.862  0.00  0.00      A1    
ATOM   1241  HB2 LYS A  84       1.627  39.075 -74.618  0.00  0.00      A1    
ATOM   1242  CG  LYS A  84       3.105  38.840 -73.195  0.00  0.00      A1    
ATOM   1243  HG1 LYS A  84       3.197  37.739 -73.069  0.00  0.00      A1    
ATOM   1244  HG2 LYS A  84       4.166  39.162 -73.117  0.00  0.00      A1    
ATOM   1245  CD  LYS A  84       2.289  39.528 -72.152  0.00  0.00      A1    
ATOM   1246  HD1 LYS A  84       2.883  39.520 -71.213  0.00  0.00      A1    
ATOM   1247  HD2 LYS A  84       2.042  40.584 -72.393  0.00  0.00      A1    
ATOM   1248  CE  LYS A  84       1.007  38.753 -71.984  0.00  0.00      A1    
ATOM   1249  HE1 LYS A  84       0.471  38.743 -72.958  0.00  0.00      A1    
ATOM   1250  HE2 LYS A  84       1.147  37.664 -71.812  0.00  0.00      A1    
ATOM   1251  NZ  LYS A  84       0.246  39.353 -70.933  0.00  0.00      A1    
ATOM   1252  HZ1 LYS A  84       0.792  39.495 -70.059  0.00  0.00      A1    
ATOM   1253  HZ2 LYS A  84      -0.191  40.235 -71.267  0.00  0.00      A1    
ATOM   1254  HZ3 LYS A  84      -0.541  38.716 -70.696  0.00  0.00      A1    
ATOM   1255  C   LYS A  84       4.862  38.769 -76.150  0.00  0.00      A1    
ATOM   1256  O   LYS A  84       5.457  39.707 -75.607  0.00  0.00      A1    
ATOM   1257  N   ILE A  85       5.460  38.042 -77.122  0.00  0.00      A1    
ATOM   1258  HN  ILE A  85       4.924  37.274 -77.465  0.00  0.00      A1    
ATOM   1259  CA  ILE A  85       6.797  38.362 -77.723  0.00  0.00      A1    
ATOM   1260  HA  ILE A  85       7.594  38.308 -76.997  0.00  0.00      A1    
ATOM   1261  CB  ILE A  85       7.184  37.446 -78.883  0.00  0.00      A1    
ATOM   1262  HB  ILE A  85       6.666  37.704 -79.832  0.00  0.00      A1    
ATOM   1263  CG2 ILE A  85       8.721  37.579 -79.213  0.00  0.00      A1    
ATOM   1264 HG21 ILE A  85       9.261  37.125 -78.354  0.00  0.00      A1    
ATOM   1265 HG22 ILE A  85       8.855  37.032 -80.171  0.00  0.00      A1    
ATOM   1266 HG23 ILE A  85       9.037  38.615 -79.460  0.00  0.00      A1    
ATOM   1267  CG1 ILE A  85       6.804  36.007 -78.753  0.00  0.00      A1    
ATOM   1268 HG11 ILE A  85       5.694  35.982 -78.712  0.00  0.00      A1    
ATOM   1269 HG12 ILE A  85       7.080  35.574 -79.739  0.00  0.00      A1    
ATOM   1270  CD  ILE A  85       7.402  35.188 -77.552  0.00  0.00      A1    
ATOM   1271  HD1 ILE A  85       7.373  35.718 -76.576  0.00  0.00      A1    
ATOM   1272  HD2 ILE A  85       6.711  34.324 -77.448  0.00  0.00      A1    
ATOM   1273  HD3 ILE A  85       8.466  34.898 -77.685  0.00  0.00      A1    
ATOM   1274  C   ILE A  85       6.841  39.814 -78.291  0.00  0.00      A1    
ATOM   1275  O   ILE A  85       7.736  40.580 -78.021  0.00  0.00      A1    
ATOM   1276  N   TRP A  86       5.779  40.283 -79.014  0.00  0.00      A1    
ATOM   1277  HN  TRP A  86       5.059  39.603 -79.129  0.00  0.00      A1    
ATOM   1278  CA  TRP A  86       5.706  41.600 -79.593  0.00  0.00      A1    
ATOM   1279  HA  TRP A  86       6.698  41.760 -79.989  0.00  0.00      A1    
ATOM   1280  CB  TRP A  86       4.568  41.799 -80.623  0.00  0.00      A1    
ATOM   1281  HB1 TRP A  86       3.578  41.397 -80.316  0.00  0.00      A1    
ATOM   1282  HB2 TRP A  86       4.360  42.882 -80.755  0.00  0.00      A1    
ATOM   1283  CG  TRP A  86       4.803  41.206 -82.027  0.00  0.00      A1    
ATOM   1284  CD1 TRP A  86       3.950  40.446 -82.816  0.00  0.00      A1    
ATOM   1285  HD1 TRP A  86       3.086  39.907 -82.455  0.00  0.00      A1    
ATOM   1286  NE1 TRP A  86       4.553  40.211 -84.046  0.00  0.00      A1    
ATOM   1287  HE1 TRP A  86       4.133  39.788 -84.819  0.00  0.00      A1    
ATOM   1288  CE2 TRP A  86       5.757  40.900 -84.113  0.00  0.00      A1    
ATOM   1289  CD2 TRP A  86       5.994  41.479 -82.870  0.00  0.00      A1    
ATOM   1290  CE3 TRP A  86       7.181  42.179 -82.647  0.00  0.00      A1    
ATOM   1291  HE3 TRP A  86       7.508  42.553 -81.688  0.00  0.00      A1    
ATOM   1292  CZ3 TRP A  86       8.063  42.285 -83.711  0.00  0.00      A1    
ATOM   1293  HZ3 TRP A  86       8.971  42.835 -83.514  0.00  0.00      A1    
ATOM   1294  CZ2 TRP A  86       6.642  41.075 -85.140  0.00  0.00      A1    
ATOM   1295  HZ2 TRP A  86       6.461  40.697 -86.136  0.00  0.00      A1    
ATOM   1296  CH2 TRP A  86       7.779  41.883 -84.994  0.00  0.00      A1    
ATOM   1297  HH2 TRP A  86       8.583  41.930 -85.713  0.00  0.00      A1    
ATOM   1298  C   TRP A  86       5.589  42.698 -78.556  0.00  0.00      A1    
ATOM   1299  O   TRP A  86       6.184  43.766 -78.723  0.00  0.00      A1    
ATOM   1300  N   HSD A  87       4.852  42.506 -77.358  0.00  0.00      A1    
ATOM   1301  HN  HSD A  87       4.251  41.721 -77.229  0.00  0.00      A1    
ATOM   1302  CA  HSD A  87       4.899  43.499 -76.249  0.00  0.00      A1    
ATOM   1303  HA  HSD A  87       4.787  44.476 -76.694  0.00  0.00      A1    
ATOM   1304  CB  HSD A  87       3.854  43.268 -75.027  0.00  0.00      A1    
ATOM   1305  HB1 HSD A  87       3.970  42.298 -74.499  0.00  0.00      A1    
ATOM   1306  HB2 HSD A  87       4.066  43.947 -74.173  0.00  0.00      A1    
ATOM   1307  ND1 HSD A  87       1.636  42.633 -75.900  0.00  0.00      A1    
ATOM   1308  HD1 HSD A  87       1.841  41.683 -76.134  0.00  0.00      A1    
ATOM   1309  CG  HSD A  87       2.496  43.558 -75.366  0.00  0.00      A1    
ATOM   1310  CE1 HSD A  87       0.431  43.238 -75.985  0.00  0.00      A1    
ATOM   1311  HE1 HSD A  87      -0.472  42.741 -76.338  0.00  0.00      A1    
ATOM   1312  NE2 HSD A  87       0.494  44.455 -75.527  0.00  0.00      A1    
ATOM   1313  CD2 HSD A  87       1.810  44.640 -75.052  0.00  0.00      A1    
ATOM   1314  HD2 HSD A  87       2.085  45.607 -74.649  0.00  0.00      A1    
ATOM   1315  C   HSD A  87       6.288  43.636 -75.702  0.00  0.00      A1    
ATOM   1316  O   HSD A  87       6.801  44.779 -75.564  0.00  0.00      A1    
ATOM   1317  N   HSE A  88       6.963  42.545 -75.473  0.00  0.00      A1    
ATOM   1318  HN  HSE A  88       6.623  41.615 -75.591  0.00  0.00      A1    
ATOM   1319  CA  HSE A  88       8.195  42.490 -74.667  0.00  0.00      A1    
ATOM   1320  HA  HSE A  88       8.144  42.963 -73.697  0.00  0.00      A1    
ATOM   1321  CB  HSE A  88       8.528  41.062 -74.446  0.00  0.00      A1    
ATOM   1322  HB1 HSE A  88       7.668  40.551 -73.962  0.00  0.00      A1    
ATOM   1323  HB2 HSE A  88       8.716  40.437 -75.345  0.00  0.00      A1    
ATOM   1324  ND1 HSE A  88       9.542  41.292 -72.185  0.00  0.00      A1    
ATOM   1325  CG  HSE A  88       9.749  40.984 -73.544  0.00  0.00      A1    
ATOM   1326  CE1 HSE A  88      10.783  41.227 -71.662  0.00  0.00      A1    
ATOM   1327  HE1 HSE A  88      11.056  41.440 -70.629  0.00  0.00      A1    
ATOM   1328  NE2 HSE A  88      11.737  40.972 -72.562  0.00  0.00      A1    
ATOM   1329  HE2 HSE A  88      12.694  40.721 -72.420  0.00  0.00      A1    
ATOM   1330  CD2 HSE A  88      11.070  40.729 -73.760  0.00  0.00      A1    
ATOM   1331  HD2 HSE A  88      11.571  40.391 -74.659  0.00  0.00      A1    
ATOM   1332  C   HSE A  88       9.331  43.069 -75.507  0.00  0.00      A1    
ATOM   1333  O   HSE A  88      10.197  43.782 -74.948  0.00  0.00      A1    
ATOM   1334  N   THR A  89       9.289  42.868 -76.775  0.00  0.00      A1    
ATOM   1335  HN  THR A  89       8.508  42.384 -77.163  0.00  0.00      A1    
ATOM   1336  CA  THR A  89      10.277  43.442 -77.729  0.00  0.00      A1    
ATOM   1337  HA  THR A  89      11.261  43.021 -77.582  0.00  0.00      A1    
ATOM   1338  CB  THR A  89       9.859  43.117 -79.151  0.00  0.00      A1    
ATOM   1339  HB  THR A  89       8.822  43.483 -79.305  0.00  0.00      A1    
ATOM   1340  OG1 THR A  89       9.854  41.697 -79.374  0.00  0.00      A1    
ATOM   1341  HG1 THR A  89       9.096  41.436 -78.846  0.00  0.00      A1    
ATOM   1342  CG2 THR A  89      10.878  43.627 -80.131  0.00  0.00      A1    
ATOM   1343 HG21 THR A  89      11.899  43.189 -80.131  0.00  0.00      A1    
ATOM   1344 HG22 THR A  89      10.505  43.402 -81.153  0.00  0.00      A1    
ATOM   1345 HG23 THR A  89      11.005  44.721 -79.986  0.00  0.00      A1    
ATOM   1346  C   THR A  89      10.399  44.908 -77.559  0.00  0.00      A1    
ATOM   1347  O   THR A  89      11.409  45.376 -77.233  0.00  0.00      A1    
ATOM   1348  N   PHE A  90       9.228  45.628 -77.722  0.00  0.00      A1    
ATOM   1349  HN  PHE A  90       8.363  45.182 -77.940  0.00  0.00      A1    
ATOM   1350  CA  PHE A  90       9.288  47.066 -77.816  0.00  0.00      A1    
ATOM   1351  HA  PHE A  90      10.221  47.350 -78.279  0.00  0.00      A1    
ATOM   1352  CB  PHE A  90       8.082  47.583 -78.618  0.00  0.00      A1    
ATOM   1353  HB1 PHE A  90       7.154  47.272 -78.093  0.00  0.00      A1    
ATOM   1354  HB2 PHE A  90       8.113  48.688 -78.732  0.00  0.00      A1    
ATOM   1355  CG  PHE A  90       7.980  47.028 -79.976  0.00  0.00      A1    
ATOM   1356  CD1 PHE A  90       9.020  47.353 -80.837  0.00  0.00      A1    
ATOM   1357  HD1 PHE A  90       9.742  48.024 -80.396  0.00  0.00      A1    
ATOM   1358  CE1 PHE A  90       9.099  46.836 -82.121  0.00  0.00      A1    
ATOM   1359  HE1 PHE A  90       9.881  46.905 -82.863  0.00  0.00      A1    
ATOM   1360  CZ  PHE A  90       8.054  45.975 -82.538  0.00  0.00      A1    
ATOM   1361  HZ  PHE A  90       8.067  45.457 -83.485  0.00  0.00      A1    
ATOM   1362  CD2 PHE A  90       6.957  46.260 -80.353  0.00  0.00      A1    
ATOM   1363  HD2 PHE A  90       6.101  46.006 -79.746  0.00  0.00      A1    
ATOM   1364  CE2 PHE A  90       6.960  45.727 -81.681  0.00  0.00      A1    
ATOM   1365  HE2 PHE A  90       6.174  45.124 -82.111  0.00  0.00      A1    
ATOM   1366  C   PHE A  90       9.282  47.706 -76.461  0.00  0.00      A1    
ATOM   1367  O   PHE A  90      10.183  48.439 -76.136  0.00  0.00      A1    
ATOM   1368  N   TYR A  91       8.241  47.347 -75.539  0.00  0.00      A1    
ATOM   1369  HN  TYR A  91       7.606  46.644 -75.851  0.00  0.00      A1    
ATOM   1370  CA  TYR A  91       7.994  48.037 -74.298  0.00  0.00      A1    
ATOM   1371  HA  TYR A  91       8.047  49.107 -74.433  0.00  0.00      A1    
ATOM   1372  CB  TYR A  91       6.674  47.645 -73.620  0.00  0.00      A1    
ATOM   1373  HB1 TYR A  91       6.522  46.546 -73.686  0.00  0.00      A1    
ATOM   1374  HB2 TYR A  91       6.585  47.892 -72.541  0.00  0.00      A1    
ATOM   1375  CG  TYR A  91       5.457  48.221 -74.355  0.00  0.00      A1    
ATOM   1376  CD1 TYR A  91       4.480  47.291 -74.901  0.00  0.00      A1    
ATOM   1377  HD1 TYR A  91       4.797  46.277 -75.092  0.00  0.00      A1    
ATOM   1378  CE1 TYR A  91       3.299  47.843 -75.420  0.00  0.00      A1    
ATOM   1379  HE1 TYR A  91       2.642  47.133 -75.902  0.00  0.00      A1    
ATOM   1380  CZ  TYR A  91       3.004  49.169 -75.295  0.00  0.00      A1    
ATOM   1381  OH  TYR A  91       1.880  49.608 -75.905  0.00  0.00      A1    
ATOM   1382  HH  TYR A  91       1.357  48.831 -76.117  0.00  0.00      A1    
ATOM   1383  CD2 TYR A  91       5.141  49.571 -74.205  0.00  0.00      A1    
ATOM   1384  HD2 TYR A  91       5.794  50.303 -73.754  0.00  0.00      A1    
ATOM   1385  CE2 TYR A  91       3.931  50.093 -74.653  0.00  0.00      A1    
ATOM   1386  HE2 TYR A  91       3.674  51.138 -74.560  0.00  0.00      A1    
ATOM   1387  C   TYR A  91       9.091  47.773 -73.267  0.00  0.00      A1    
ATOM   1388  O   TYR A  91       9.333  48.661 -72.405  0.00  0.00      A1    
ATOM   1389  N   ASN A  92       9.732  46.594 -73.373  0.00  0.00      A1    
ATOM   1390  HN  ASN A  92       9.466  45.859 -73.991  0.00  0.00      A1    
ATOM   1391  CA  ASN A  92      10.687  46.302 -72.289  0.00  0.00      A1    
ATOM   1392  HA  ASN A  92      10.751  47.075 -71.537  0.00  0.00      A1    
ATOM   1393  CB  ASN A  92      10.388  44.914 -71.578  0.00  0.00      A1    
ATOM   1394  HB1 ASN A  92      10.370  44.154 -72.389  0.00  0.00      A1    
ATOM   1395  HB2 ASN A  92      11.116  44.574 -70.811  0.00  0.00      A1    
ATOM   1396  CG  ASN A  92       9.083  45.127 -70.824  0.00  0.00      A1    
ATOM   1397  OD1 ASN A  92       8.141  45.641 -71.320  0.00  0.00      A1    
ATOM   1398  ND2 ASN A  92       9.096  44.996 -69.484  0.00  0.00      A1    
ATOM   1399 HD21 ASN A  92       9.932  44.656 -69.053  0.00  0.00      A1    
ATOM   1400 HD22 ASN A  92       8.202  44.954 -69.039  0.00  0.00      A1    
ATOM   1401  C   ASN A  92      12.079  46.039 -72.791  0.00  0.00      A1    
ATOM   1402  O   ASN A  92      13.079  46.463 -72.174  0.00  0.00      A1    
ATOM   1403  N   GLU A  93      12.293  45.336 -73.920  0.00  0.00      A1    
ATOM   1404  HN  GLU A  93      11.538  44.980 -74.465  0.00  0.00      A1    
ATOM   1405  CA  GLU A  93      13.625  44.959 -74.283  0.00  0.00      A1    
ATOM   1406  HA  GLU A  93      14.260  44.837 -73.418  0.00  0.00      A1    
ATOM   1407  CB  GLU A  93      13.551  43.589 -75.028  0.00  0.00      A1    
ATOM   1408  HB1 GLU A  93      12.947  42.850 -74.460  0.00  0.00      A1    
ATOM   1409  HB2 GLU A  93      12.974  43.759 -75.962  0.00  0.00      A1    
ATOM   1410  CG  GLU A  93      14.934  42.824 -75.321  0.00  0.00      A1    
ATOM   1411  HG1 GLU A  93      14.688  42.045 -76.074  0.00  0.00      A1    
ATOM   1412  HG2 GLU A  93      15.680  43.511 -75.776  0.00  0.00      A1    
ATOM   1413  CD  GLU A  93      15.393  42.200 -73.988  0.00  0.00      A1    
ATOM   1414  OE1 GLU A  93      16.643  42.283 -73.827  0.00  0.00      A1    
ATOM   1415  OE2 GLU A  93      14.592  41.633 -73.182  0.00  0.00      A1    
ATOM   1416  C   GLU A  93      14.341  46.013 -75.071  0.00  0.00      A1    
ATOM   1417  O   GLU A  93      15.464  46.329 -74.735  0.00  0.00      A1    
ATOM   1418  N   LEU A  94      13.671  46.630 -76.095  0.00  0.00      A1    
ATOM   1419  HN  LEU A  94      12.779  46.278 -76.367  0.00  0.00      A1    
ATOM   1420  CA  LEU A  94      14.109  47.923 -76.629  0.00  0.00      A1    
ATOM   1421  HA  LEU A  94      15.180  47.922 -76.766  0.00  0.00      A1    
ATOM   1422  CB  LEU A  94      13.387  48.296 -77.947  0.00  0.00      A1    
ATOM   1423  HB1 LEU A  94      12.305  48.521 -77.833  0.00  0.00      A1    
ATOM   1424  HB2 LEU A  94      13.819  49.224 -78.378  0.00  0.00      A1    
ATOM   1425  CG  LEU A  94      13.587  47.312 -79.199  0.00  0.00      A1    
ATOM   1426  HG  LEU A  94      13.050  46.358 -79.009  0.00  0.00      A1    
ATOM   1427  CD1 LEU A  94      13.007  47.902 -80.435  0.00  0.00      A1    
ATOM   1428 HD11 LEU A  94      13.147  47.274 -81.341  0.00  0.00      A1    
ATOM   1429 HD12 LEU A  94      11.919  47.990 -80.228  0.00  0.00      A1    
ATOM   1430 HD13 LEU A  94      13.355  48.925 -80.691  0.00  0.00      A1    
ATOM   1431  CD2 LEU A  94      15.060  47.072 -79.427  0.00  0.00      A1    
ATOM   1432 HD21 LEU A  94      15.578  48.015 -79.704  0.00  0.00      A1    
ATOM   1433 HD22 LEU A  94      15.671  46.522 -78.679  0.00  0.00      A1    
ATOM   1434 HD23 LEU A  94      15.062  46.437 -80.338  0.00  0.00      A1    
ATOM   1435  C   LEU A  94      13.982  49.034 -75.611  0.00  0.00      A1    
ATOM   1436  O   LEU A  94      14.835  49.885 -75.480  0.00  0.00      A1    
ATOM   1437  N   ARG A  95      12.834  48.987 -74.902  0.00  0.00      A1    
ATOM   1438  HN  ARG A  95      12.208  48.265 -75.186  0.00  0.00      A1    
ATOM   1439  CA  ARG A  95      12.364  49.986 -73.898  0.00  0.00      A1    
ATOM   1440  HA  ARG A  95      11.401  49.671 -73.525  0.00  0.00      A1    
ATOM   1441  CB  ARG A  95      13.327  49.976 -72.720  0.00  0.00      A1    
ATOM   1442  HB1 ARG A  95      13.899  49.028 -72.629  0.00  0.00      A1    
ATOM   1443  HB2 ARG A  95      14.200  50.630 -72.930  0.00  0.00      A1    
ATOM   1444  CG  ARG A  95      12.646  50.463 -71.473  0.00  0.00      A1    
ATOM   1445  HG1 ARG A  95      12.054  51.401 -71.545  0.00  0.00      A1    
ATOM   1446  HG2 ARG A  95      11.893  49.711 -71.152  0.00  0.00      A1    
ATOM   1447  CD  ARG A  95      13.733  50.662 -70.391  0.00  0.00      A1    
ATOM   1448  HD1 ARG A  95      14.630  51.256 -70.669  0.00  0.00      A1    
ATOM   1449  HD2 ARG A  95      13.222  51.148 -69.532  0.00  0.00      A1    
ATOM   1450  NE  ARG A  95      14.179  49.329 -69.967  0.00  0.00      A1    
ATOM   1451  HE  ARG A  95      13.402  48.700 -70.001  0.00  0.00      A1    
ATOM   1452  CZ  ARG A  95      15.179  49.015 -69.129  0.00  0.00      A1    
ATOM   1453  NH1 ARG A  95      16.088  49.932 -68.755  0.00  0.00      A1    
ATOM   1454 HH11 ARG A  95      16.805  49.674 -68.107  0.00  0.00      A1    
ATOM   1455 HH12 ARG A  95      15.786  50.871 -68.922  0.00  0.00      A1    
ATOM   1456  NH2 ARG A  95      15.421  47.785 -68.685  0.00  0.00      A1    
ATOM   1457 HH21 ARG A  95      16.329  47.656 -68.286  0.00  0.00      A1    
ATOM   1458 HH22 ARG A  95      14.877  47.021 -69.030  0.00  0.00      A1    
ATOM   1459  C   ARG A  95      11.994  51.418 -74.481  0.00  0.00      A1    
ATOM   1460  O   ARG A  95      12.521  52.510 -74.098  0.00  0.00      A1    
ATOM   1461  N   VAL A  96      11.031  51.325 -75.455  0.00  0.00      A1    
ATOM   1462  HN  VAL A  96      10.554  50.522 -75.801  0.00  0.00      A1    
ATOM   1463  CA  VAL A  96      10.441  52.434 -76.202  0.00  0.00      A1    
ATOM   1464  HA  VAL A  96      10.509  53.362 -75.652  0.00  0.00      A1    
ATOM   1465  CB  VAL A  96      11.099  52.492 -77.609  0.00  0.00      A1    
ATOM   1466  HB  VAL A  96      10.549  53.031 -78.410  0.00  0.00      A1    
ATOM   1467  CG1 VAL A  96      12.450  53.227 -77.414  0.00  0.00      A1    
ATOM   1468 HG11 VAL A  96      13.168  52.678 -76.769  0.00  0.00      A1    
ATOM   1469 HG12 VAL A  96      13.006  53.209 -78.376  0.00  0.00      A1    
ATOM   1470 HG13 VAL A  96      12.337  54.307 -77.180  0.00  0.00      A1    
ATOM   1471  CG2 VAL A  96      11.455  51.095 -78.184  0.00  0.00      A1    
ATOM   1472 HG21 VAL A  96      11.884  51.167 -79.206  0.00  0.00      A1    
ATOM   1473 HG22 VAL A  96      12.172  50.513 -77.566  0.00  0.00      A1    
ATOM   1474 HG23 VAL A  96      10.552  50.453 -78.263  0.00  0.00      A1    
ATOM   1475  C   VAL A  96       8.920  52.156 -76.510  0.00  0.00      A1    
ATOM   1476  O   VAL A  96       8.475  51.007 -76.589  0.00  0.00      A1    
ATOM   1477  N   ALA A  97       8.098  53.214 -76.607  0.00  0.00      A1    
ATOM   1478  HN  ALA A  97       8.557  54.074 -76.400  0.00  0.00      A1    
ATOM   1479  CA  ALA A  97       6.702  53.097 -76.977  0.00  0.00      A1    
ATOM   1480  HA  ALA A  97       6.364  52.288 -76.347  0.00  0.00      A1    
ATOM   1481  CB  ALA A  97       5.932  54.331 -76.537  0.00  0.00      A1    
ATOM   1482  HB1 ALA A  97       5.842  54.528 -75.447  0.00  0.00      A1    
ATOM   1483  HB2 ALA A  97       6.412  55.200 -77.036  0.00  0.00      A1    
ATOM   1484  HB3 ALA A  97       4.939  54.306 -77.034  0.00  0.00      A1    
ATOM   1485  C   ALA A  97       6.592  52.738 -78.407  0.00  0.00      A1    
ATOM   1486  O   ALA A  97       7.043  53.559 -79.172  0.00  0.00      A1    
ATOM   1487  N   PRO A  98       5.965  51.594 -78.879  0.00  0.00      A1    
ATOM   1488  CD  PRO A  98       5.587  50.445 -78.128  0.00  0.00      A1    
ATOM   1489  HD1 PRO A  98       6.474  49.794 -77.971  0.00  0.00      A1    
ATOM   1490  HD2 PRO A  98       5.160  50.560 -77.109  0.00  0.00      A1    
ATOM   1491  CA  PRO A  98       5.652  51.470 -80.300  0.00  0.00      A1    
ATOM   1492  HA  PRO A  98       6.556  51.538 -80.887  0.00  0.00      A1    
ATOM   1493  CB  PRO A  98       5.023  50.138 -80.533  0.00  0.00      A1    
ATOM   1494  HB1 PRO A  98       5.718  49.408 -81.000  0.00  0.00      A1    
ATOM   1495  HB2 PRO A  98       4.154  50.176 -81.224  0.00  0.00      A1    
ATOM   1496  CG  PRO A  98       4.658  49.631 -79.117  0.00  0.00      A1    
ATOM   1497  HG1 PRO A  98       4.826  48.533 -79.094  0.00  0.00      A1    
ATOM   1498  HG2 PRO A  98       3.583  49.863 -78.962  0.00  0.00      A1    
ATOM   1499  C   PRO A  98       4.778  52.575 -80.865  0.00  0.00      A1    
ATOM   1500  O   PRO A  98       4.927  52.916 -82.020  0.00  0.00      A1    
ATOM   1501  N   GLU A  99       3.916  53.251 -80.156  0.00  0.00      A1    
ATOM   1502  HN  GLU A  99       3.778  53.017 -79.196  0.00  0.00      A1    
ATOM   1503  CA  GLU A  99       2.983  54.253 -80.614  0.00  0.00      A1    
ATOM   1504  HA  GLU A  99       2.636  53.983 -81.600  0.00  0.00      A1    
ATOM   1505  CB  GLU A  99       1.770  54.620 -79.751  0.00  0.00      A1    
ATOM   1506  HB1 GLU A  99       1.182  55.421 -80.249  0.00  0.00      A1    
ATOM   1507  HB2 GLU A  99       1.100  53.745 -79.605  0.00  0.00      A1    
ATOM   1508  CG  GLU A  99       2.039  55.023 -78.325  0.00  0.00      A1    
ATOM   1509  HG1 GLU A  99       2.636  54.267 -77.771  0.00  0.00      A1    
ATOM   1510  HG2 GLU A  99       2.610  55.968 -78.450  0.00  0.00      A1    
ATOM   1511  CD  GLU A  99       0.728  55.529 -77.651  0.00  0.00      A1    
ATOM   1512  OE1 GLU A  99       0.406  55.146 -76.530  0.00  0.00      A1    
ATOM   1513  OE2 GLU A  99       0.080  56.278 -78.421  0.00  0.00      A1    
ATOM   1514  C   GLU A  99       3.786  55.632 -80.874  0.00  0.00      A1    
ATOM   1515  O   GLU A  99       3.285  56.584 -81.502  0.00  0.00      A1    
ATOM   1516  N   GLU A 100       5.090  55.746 -80.548  0.00  0.00      A1    
ATOM   1517  HN  GLU A 100       5.570  54.964 -80.159  0.00  0.00      A1    
ATOM   1518  CA  GLU A 100       5.936  56.963 -80.613  0.00  0.00      A1    
ATOM   1519  HA  GLU A 100       5.269  57.726 -80.986  0.00  0.00      A1    
ATOM   1520  CB  GLU A 100       6.636  57.189 -79.269  0.00  0.00      A1    
ATOM   1521  HB1 GLU A 100       7.045  56.192 -78.998  0.00  0.00      A1    
ATOM   1522  HB2 GLU A 100       7.526  57.834 -79.430  0.00  0.00      A1    
ATOM   1523  CG  GLU A 100       5.752  57.634 -78.106  0.00  0.00      A1    
ATOM   1524  HG1 GLU A 100       5.295  58.577 -78.476  0.00  0.00      A1    
ATOM   1525  HG2 GLU A 100       4.924  56.914 -77.932  0.00  0.00      A1    
ATOM   1526  CD  GLU A 100       6.627  57.859 -76.841  0.00  0.00      A1    
ATOM   1527  OE1 GLU A 100       7.872  57.862 -76.796  0.00  0.00      A1    
ATOM   1528  OE2 GLU A 100       5.955  58.119 -75.762  0.00  0.00      A1    
ATOM   1529  C   GLU A 100       6.942  56.756 -81.619  0.00  0.00      A1    
ATOM   1530  O   GLU A 100       7.714  57.682 -81.983  0.00  0.00      A1    
ATOM   1531  N   HSD A 101       7.036  55.596 -82.309  0.00  0.00      A1    
ATOM   1532  HN  HSD A 101       6.484  54.805 -82.057  0.00  0.00      A1    
ATOM   1533  CA  HSD A 101       8.086  55.350 -83.342  0.00  0.00      A1    
ATOM   1534  HA  HSD A 101       8.477  56.299 -83.677  0.00  0.00      A1    
ATOM   1535  CB  HSD A 101       9.259  54.514 -82.835  0.00  0.00      A1    
ATOM   1536  HB1 HSD A 101       9.033  53.478 -82.504  0.00  0.00      A1    
ATOM   1537  HB2 HSD A 101      10.011  54.439 -83.649  0.00  0.00      A1    
ATOM   1538  ND1 HSD A 101       9.717  54.993 -80.377  0.00  0.00      A1    
ATOM   1539  HD1 HSD A 101       8.990  54.464 -79.937  0.00  0.00      A1    
ATOM   1540  CG  HSD A 101      10.011  55.133 -81.712  0.00  0.00      A1    
ATOM   1541  CE1 HSD A 101      10.786  55.511 -79.655  0.00  0.00      A1    
ATOM   1542  HE1 HSD A 101      10.797  55.432 -78.568  0.00  0.00      A1    
ATOM   1543  NE2 HSD A 101      11.651  56.001 -80.443  0.00  0.00      A1    
ATOM   1544  CD2 HSD A 101      11.228  55.721 -81.722  0.00  0.00      A1    
ATOM   1545  HD2 HSD A 101      11.688  56.086 -82.632  0.00  0.00      A1    
ATOM   1546  C   HSD A 101       7.459  54.601 -84.562  0.00  0.00      A1    
ATOM   1547  O   HSD A 101       6.840  53.555 -84.369  0.00  0.00      A1    
ATOM   1548  N   PRO A 102       7.550  55.082 -85.801  0.00  0.00      A1    
ATOM   1549  CD  PRO A 102       8.173  56.377 -86.158  0.00  0.00      A1    
ATOM   1550  HD1 PRO A 102       7.904  57.261 -85.541  0.00  0.00      A1    
ATOM   1551  HD2 PRO A 102       9.273  56.249 -86.248  0.00  0.00      A1    
ATOM   1552  CA  PRO A 102       7.323  54.266 -86.989  0.00  0.00      A1    
ATOM   1553  HA  PRO A 102       6.251  54.139 -86.967  0.00  0.00      A1    
ATOM   1554  CB  PRO A 102       7.628  55.172 -88.199  0.00  0.00      A1    
ATOM   1555  HB1 PRO A 102       6.881  55.134 -89.020  0.00  0.00      A1    
ATOM   1556  HB2 PRO A 102       8.593  54.841 -88.640  0.00  0.00      A1    
ATOM   1557  CG  PRO A 102       7.769  56.561 -87.619  0.00  0.00      A1    
ATOM   1558  HG1 PRO A 102       8.385  57.257 -88.228  0.00  0.00      A1    
ATOM   1559  HG2 PRO A 102       6.750  57.005 -87.644  0.00  0.00      A1    
ATOM   1560  C   PRO A 102       8.013  52.878 -87.014  0.00  0.00      A1    
ATOM   1561  O   PRO A 102       9.077  52.825 -86.479  0.00  0.00      A1    
ATOM   1562  N   THR A 103       7.397  51.797 -87.562  0.00  0.00      A1    
ATOM   1563  HN  THR A 103       6.564  51.903 -88.100  0.00  0.00      A1    
ATOM   1564  CA  THR A 103       8.255  50.590 -87.537  0.00  0.00      A1    
ATOM   1565  HA  THR A 103       9.273  50.789 -87.238  0.00  0.00      A1    
ATOM   1566  CB  THR A 103       7.739  49.597 -86.494  0.00  0.00      A1    
ATOM   1567  HB  THR A 103       7.433  50.136 -85.572  0.00  0.00      A1    
ATOM   1568  OG1 THR A 103       8.725  48.692 -86.128  0.00  0.00      A1    
ATOM   1569  HG1 THR A 103       8.268  48.099 -85.528  0.00  0.00      A1    
ATOM   1570  CG2 THR A 103       6.395  48.852 -86.940  0.00  0.00      A1    
ATOM   1571 HG21 THR A 103       5.654  49.658 -87.126  0.00  0.00      A1    
ATOM   1572 HG22 THR A 103       6.547  48.151 -87.788  0.00  0.00      A1    
ATOM   1573 HG23 THR A 103       6.026  48.314 -86.040  0.00  0.00      A1    
ATOM   1574  C   THR A 103       8.422  49.914 -88.925  0.00  0.00      A1    
ATOM   1575  O   THR A 103       7.720  50.313 -89.890  0.00  0.00      A1    
ATOM   1576  N   LEU A 104       9.204  48.916 -89.012  0.00  0.00      A1    
ATOM   1577  HN  LEU A 104       9.699  48.633 -88.194  0.00  0.00      A1    
ATOM   1578  CA  LEU A 104       9.510  48.087 -90.155  0.00  0.00      A1    
ATOM   1579  HA  LEU A 104       8.735  48.128 -90.905  0.00  0.00      A1    
ATOM   1580  CB  LEU A 104      10.807  48.398 -90.858  0.00  0.00      A1    
ATOM   1581  HB1 LEU A 104      10.875  49.466 -91.156  0.00  0.00      A1    
ATOM   1582  HB2 LEU A 104      11.649  48.305 -90.141  0.00  0.00      A1    
ATOM   1583  CG  LEU A 104      11.131  47.529 -92.064  0.00  0.00      A1    
ATOM   1584  HG  LEU A 104      11.103  46.479 -91.702  0.00  0.00      A1    
ATOM   1585  CD1 LEU A 104      10.147  47.660 -93.227  0.00  0.00      A1    
ATOM   1586 HD11 LEU A 104      10.378  48.549 -93.851  0.00  0.00      A1    
ATOM   1587 HD12 LEU A 104      10.176  46.807 -93.938  0.00  0.00      A1    
ATOM   1588 HD13 LEU A 104       9.108  47.782 -92.853  0.00  0.00      A1    
ATOM   1589  CD2 LEU A 104      12.499  47.726 -92.618  0.00  0.00      A1    
ATOM   1590 HD21 LEU A 104      12.698  48.732 -93.045  0.00  0.00      A1    
ATOM   1591 HD22 LEU A 104      13.189  47.570 -91.762  0.00  0.00      A1    
ATOM   1592 HD23 LEU A 104      12.691  47.034 -93.466  0.00  0.00      A1    
ATOM   1593  C   LEU A 104       9.539  46.583 -89.828  0.00  0.00      A1    
ATOM   1594  O   LEU A 104      10.118  46.090 -88.893  0.00  0.00      A1    
ATOM   1595  N   LEU A 105       8.666  45.903 -90.534  0.00  0.00      A1    
ATOM   1596  HN  LEU A 105       8.197  46.396 -91.262  0.00  0.00      A1    
ATOM   1597  CA  LEU A 105       8.361  44.542 -90.250  0.00  0.00      A1    
ATOM   1598  HA  LEU A 105       9.023  44.255 -89.446  0.00  0.00      A1    
ATOM   1599  CB  LEU A 105       6.796  44.360 -90.085  0.00  0.00      A1    
ATOM   1600  HB1 LEU A 105       6.245  44.779 -90.954  0.00  0.00      A1    
ATOM   1601  HB2 LEU A 105       6.592  43.274 -89.971  0.00  0.00      A1    
ATOM   1602  CG  LEU A 105       6.230  45.090 -88.828  0.00  0.00      A1    
ATOM   1603  HG  LEU A 105       6.555  46.137 -89.008  0.00  0.00      A1    
ATOM   1604  CD1 LEU A 105       4.711  45.005 -88.731  0.00  0.00      A1    
ATOM   1605 HD11 LEU A 105       4.450  45.783 -87.982  0.00  0.00      A1    
ATOM   1606 HD12 LEU A 105       4.093  45.272 -89.615  0.00  0.00      A1    
ATOM   1607 HD13 LEU A 105       4.435  44.003 -88.339  0.00  0.00      A1    
ATOM   1608  CD2 LEU A 105       6.865  44.829 -87.457  0.00  0.00      A1    
ATOM   1609 HD21 LEU A 105       6.613  43.814 -87.082  0.00  0.00      A1    
ATOM   1610 HD22 LEU A 105       7.971  44.909 -87.389  0.00  0.00      A1    
ATOM   1611 HD23 LEU A 105       6.613  45.571 -86.670  0.00  0.00      A1    
ATOM   1612  C   LEU A 105       8.868  43.696 -91.486  0.00  0.00      A1    
ATOM   1613  O   LEU A 105       8.960  44.152 -92.620  0.00  0.00      A1    
ATOM   1614  N   THR A 106       9.166  42.420 -91.175  0.00  0.00      A1    
ATOM   1615  HN  THR A 106       9.002  42.039 -90.268  0.00  0.00      A1    
ATOM   1616  CA  THR A 106       9.599  41.466 -92.230  0.00  0.00      A1    
ATOM   1617  HA  THR A 106       9.340  41.830 -93.213  0.00  0.00      A1    
ATOM   1618  CB  THR A 106      11.098  41.281 -92.223  0.00  0.00      A1    
ATOM   1619  HB  THR A 106      11.435  40.461 -92.892  0.00  0.00      A1    
ATOM   1620  OG1 THR A 106      11.573  41.009 -90.973  0.00  0.00      A1    
ATOM   1621  HG1 THR A 106      11.865  41.842 -90.596  0.00  0.00      A1    
ATOM   1622  CG2 THR A 106      11.760  42.488 -92.841  0.00  0.00      A1    
ATOM   1623 HG21 THR A 106      11.215  42.731 -93.778  0.00  0.00      A1    
ATOM   1624 HG22 THR A 106      11.569  43.333 -92.146  0.00  0.00      A1    
ATOM   1625 HG23 THR A 106      12.802  42.257 -93.149  0.00  0.00      A1    
ATOM   1626  C   THR A 106       8.980  40.142 -91.897  0.00  0.00      A1    
ATOM   1627  O   THR A 106       8.255  39.836 -90.937  0.00  0.00      A1    
ATOM   1628  N   GLU A 107       9.137  39.236 -92.852  0.00  0.00      A1    
ATOM   1629  HN  GLU A 107       9.635  39.531 -93.664  0.00  0.00      A1    
ATOM   1630  CA  GLU A 107       8.428  37.936 -92.752  0.00  0.00      A1    
ATOM   1631  HA  GLU A 107       8.410  37.499 -91.765  0.00  0.00      A1    
ATOM   1632  CB  GLU A 107       7.039  38.008 -93.382  0.00  0.00      A1    
ATOM   1633  HB1 GLU A 107       6.529  37.020 -93.394  0.00  0.00      A1    
ATOM   1634  HB2 GLU A 107       6.450  38.597 -92.648  0.00  0.00      A1    
ATOM   1635  CG  GLU A 107       7.023  38.577 -94.778  0.00  0.00      A1    
ATOM   1636  HG1 GLU A 107       7.513  39.573 -94.835  0.00  0.00      A1    
ATOM   1637  HG2 GLU A 107       7.484  37.847 -95.477  0.00  0.00      A1    
ATOM   1638  CD  GLU A 107       5.626  38.631 -95.392  0.00  0.00      A1    
ATOM   1639  OE1 GLU A 107       5.705  38.629 -96.651  0.00  0.00      A1    
ATOM   1640  OE2 GLU A 107       4.548  38.499 -94.791  0.00  0.00      A1    
ATOM   1641  C   GLU A 107       9.265  37.094 -93.654  0.00  0.00      A1    
ATOM   1642  O   GLU A 107      10.190  37.532 -94.416  0.00  0.00      A1    
ATOM   1643  N   ALA A 108       9.071  35.814 -93.474  0.00  0.00      A1    
ATOM   1644  HN  ALA A 108       8.390  35.592 -92.781  0.00  0.00      A1    
ATOM   1645  CA  ALA A 108       9.540  34.675 -94.281  0.00  0.00      A1    
ATOM   1646  HA  ALA A 108      10.616  34.746 -94.222  0.00  0.00      A1    
ATOM   1647  CB  ALA A 108       9.150  33.378 -93.627  0.00  0.00      A1    
ATOM   1648  HB1 ALA A 108       8.061  33.441 -93.417  0.00  0.00      A1    
ATOM   1649  HB2 ALA A 108       9.392  32.574 -94.354  0.00  0.00      A1    
ATOM   1650  HB3 ALA A 108       9.652  33.217 -92.648  0.00  0.00      A1    
ATOM   1651  C   ALA A 108       9.137  34.645 -95.742  0.00  0.00      A1    
ATOM   1652  O   ALA A 108       8.026  35.090 -96.071  0.00  0.00      A1    
ATOM   1653  N   PRO A 109       9.893  34.158 -96.668  0.00  0.00      A1    
ATOM   1654  CD  PRO A 109      11.271  33.778 -96.394  0.00  0.00      A1    
ATOM   1655  HD1 PRO A 109      11.892  34.516 -95.841  0.00  0.00      A1    
ATOM   1656  HD2 PRO A 109      11.531  32.843 -95.854  0.00  0.00      A1    
ATOM   1657  CA  PRO A 109       9.458  33.755 -97.989  0.00  0.00      A1    
ATOM   1658  HA  PRO A 109       9.250  34.704 -98.461  0.00  0.00      A1    
ATOM   1659  CB  PRO A 109      10.673  33.041 -98.659  0.00  0.00      A1    
ATOM   1660  HB1 PRO A 109      10.892  33.379 -99.694  0.00  0.00      A1    
ATOM   1661  HB2 PRO A 109      10.463  31.951 -98.614  0.00  0.00      A1    
ATOM   1662  CG  PRO A 109      11.891  33.555 -97.816  0.00  0.00      A1    
ATOM   1663  HG1 PRO A 109      12.665  32.760 -97.759  0.00  0.00      A1    
ATOM   1664  HG2 PRO A 109      12.395  34.475 -98.182  0.00  0.00      A1    
ATOM   1665  C   PRO A 109       8.138  32.957 -98.047  0.00  0.00      A1    
ATOM   1666  O   PRO A 109       8.048  31.951 -97.363  0.00  0.00      A1    
ATOM   1667  N   LEU A 110       7.181  33.247 -98.966  0.00  0.00      A1    
ATOM   1668  HN  LEU A 110       7.311  33.809 -99.779  0.00  0.00      A1    
ATOM   1669  CA  LEU A 110       5.932  32.560 -99.068  0.00  0.00      A1    
ATOM   1670  HA  LEU A 110       5.349  33.177 -99.735  0.00  0.00      A1    
ATOM   1671  CB  LEU A 110       6.015  31.169 -99.728  0.00  0.00      A1    
ATOM   1672  HB1 LEU A 110       6.653  30.412 -99.223  0.00  0.00      A1    
ATOM   1673  HB2 LEU A 110       5.000  30.717 -99.707  0.00  0.00      A1    
ATOM   1674  CG  LEU A 110       6.447  31.198-101.195  0.00  0.00      A1    
ATOM   1675  HG  LEU A 110       7.518  31.460-101.063  0.00  0.00      A1    
ATOM   1676  CD1 LEU A 110       6.214  29.730-101.691  0.00  0.00      A1    
ATOM   1677 HD11 LEU A 110       5.224  29.317-101.401  0.00  0.00      A1    
ATOM   1678 HD12 LEU A 110       6.194  29.681-102.801  0.00  0.00      A1    
ATOM   1679 HD13 LEU A 110       6.952  28.964-101.369  0.00  0.00      A1    
ATOM   1680  CD2 LEU A 110       5.815  32.296-102.132  0.00  0.00      A1    
ATOM   1681 HD21 LEU A 110       6.084  33.296-101.729  0.00  0.00      A1    
ATOM   1682 HD22 LEU A 110       6.117  32.339-103.200  0.00  0.00      A1    
ATOM   1683 HD23 LEU A 110       4.713  32.243-101.999  0.00  0.00      A1    
ATOM   1684  C   LEU A 110       5.166  32.420 -97.812  0.00  0.00      A1    
ATOM   1685  O   LEU A 110       4.748  31.371 -97.373  0.00  0.00      A1    
ATOM   1686  N   ASN A 111       5.062  33.552 -97.114  0.00  0.00      A1    
ATOM   1687  HN  ASN A 111       5.421  34.355 -97.584  0.00  0.00      A1    
ATOM   1688  CA  ASN A 111       4.161  33.777 -95.978  0.00  0.00      A1    
ATOM   1689  HA  ASN A 111       3.920  32.834 -95.510  0.00  0.00      A1    
ATOM   1690  CB  ASN A 111       4.822  34.735 -94.948  0.00  0.00      A1    
ATOM   1691  HB1 ASN A 111       5.711  34.213 -94.534  0.00  0.00      A1    
ATOM   1692  HB2 ASN A 111       5.208  35.697 -95.347  0.00  0.00      A1    
ATOM   1693  CG  ASN A 111       3.979  34.862 -93.704  0.00  0.00      A1    
ATOM   1694  OD1 ASN A 111       3.713  33.899 -93.059  0.00  0.00      A1    
ATOM   1695  ND2 ASN A 111       3.459  36.062 -93.436  0.00  0.00      A1    
ATOM   1696 HD21 ASN A 111       3.048  36.163 -92.531  0.00  0.00      A1    
ATOM   1697 HD22 ASN A 111       3.556  36.793 -94.112  0.00  0.00      A1    
ATOM   1698  C   ASN A 111       2.791  34.327 -96.450  0.00  0.00      A1    
ATOM   1699  O   ASN A 111       2.685  35.380 -97.097  0.00  0.00      A1    
ATOM   1700  N   PRO A 112       1.742  33.651 -96.070  0.00  0.00      A1    
ATOM   1701  CD  PRO A 112       1.553  32.285 -95.484  0.00  0.00      A1    
ATOM   1702  HD1 PRO A 112       2.194  31.615 -96.097  0.00  0.00      A1    
ATOM   1703  HD2 PRO A 112       1.781  32.391 -94.402  0.00  0.00      A1    
ATOM   1704  CA  PRO A 112       0.422  34.079 -96.706  0.00  0.00      A1    
ATOM   1705  HA  PRO A 112       0.501  33.854 -97.760  0.00  0.00      A1    
ATOM   1706  CB  PRO A 112      -0.594  33.114 -96.109  0.00  0.00      A1    
ATOM   1707  HB1 PRO A 112      -0.912  33.556 -95.141  0.00  0.00      A1    
ATOM   1708  HB2 PRO A 112      -1.521  32.959 -96.701  0.00  0.00      A1    
ATOM   1709  CG  PRO A 112       0.143  31.786 -95.788  0.00  0.00      A1    
ATOM   1710  HG1 PRO A 112      -0.226  31.189 -94.926  0.00  0.00      A1    
ATOM   1711  HG2 PRO A 112       0.096  31.009 -96.581  0.00  0.00      A1    
ATOM   1712  C   PRO A 112      -0.041  35.548 -96.666  0.00  0.00      A1    
ATOM   1713  O   PRO A 112       0.155  36.196 -95.626  0.00  0.00      A1    
ATOM   1714  N   LYS A 113      -0.696  36.047 -97.765  0.00  0.00      A1    
ATOM   1715  HN  LYS A 113      -0.642  35.661 -98.683  0.00  0.00      A1    
ATOM   1716  CA  LYS A 113      -1.232  37.375 -97.764  0.00  0.00      A1    
ATOM   1717  HA  LYS A 113      -0.425  38.093 -97.805  0.00  0.00      A1    
ATOM   1718  CB  LYS A 113      -2.026  37.584 -99.107  0.00  0.00      A1    
ATOM   1719  HB1 LYS A 113      -1.246  37.613 -99.898  0.00  0.00      A1    
ATOM   1720  HB2 LYS A 113      -2.706  36.716 -99.239  0.00  0.00      A1    
ATOM   1721  CG  LYS A 113      -2.900  38.832 -99.183  0.00  0.00      A1    
ATOM   1722  HG1 LYS A 113      -3.696  38.551 -98.461  0.00  0.00      A1    
ATOM   1723  HG2 LYS A 113      -2.362  39.744 -98.846  0.00  0.00      A1    
ATOM   1724  CD  LYS A 113      -3.558  39.016-100.529  0.00  0.00      A1    
ATOM   1725  HD1 LYS A 113      -2.848  39.175-101.369  0.00  0.00      A1    
ATOM   1726  HD2 LYS A 113      -3.977  38.035-100.839  0.00  0.00      A1    
ATOM   1727  CE  LYS A 113      -4.752  40.056-100.602  0.00  0.00      A1    
ATOM   1728  HE1 LYS A 113      -5.600  39.785 -99.938  0.00  0.00      A1    
ATOM   1729  HE2 LYS A 113      -4.351  41.070-100.391  0.00  0.00      A1    
ATOM   1730  NZ  LYS A 113      -5.232  40.248-102.003  0.00  0.00      A1    
ATOM   1731  HZ1 LYS A 113      -5.605  39.362-102.401  0.00  0.00      A1    
ATOM   1732  HZ2 LYS A 113      -5.940  41.001-102.118  0.00  0.00      A1    
ATOM   1733  HZ3 LYS A 113      -4.403  40.613-102.514  0.00  0.00      A1    
ATOM   1734  C   LYS A 113      -2.122  37.805 -96.635  0.00  0.00      A1    
ATOM   1735  O   LYS A 113      -1.974  38.893 -96.035  0.00  0.00      A1    
ATOM   1736  N   ALA A 114      -2.965  36.836 -96.247  0.00  0.00      A1    
ATOM   1737  HN  ALA A 114      -3.145  36.048 -96.831  0.00  0.00      A1    
ATOM   1738  CA  ALA A 114      -3.748  36.844 -95.018  0.00  0.00      A1    
ATOM   1739  HA  ALA A 114      -4.412  37.689 -95.125  0.00  0.00      A1    
ATOM   1740  CB  ALA A 114      -4.441  35.430 -94.916  0.00  0.00      A1    
ATOM   1741  HB1 ALA A 114      -3.744  34.639 -95.265  0.00  0.00      A1    
ATOM   1742  HB2 ALA A 114      -4.807  35.256 -93.882  0.00  0.00      A1    
ATOM   1743  HB3 ALA A 114      -5.318  35.350 -95.594  0.00  0.00      A1    
ATOM   1744  C   ALA A 114      -2.957  37.015 -93.682  0.00  0.00      A1    
ATOM   1745  O   ALA A 114      -3.301  37.840 -92.882  0.00  0.00      A1    
ATOM   1746  N   ASN A 115      -1.828  36.243 -93.549  0.00  0.00      A1    
ATOM   1747  HN  ASN A 115      -1.473  35.636 -94.256  0.00  0.00      A1    
ATOM   1748  CA  ASN A 115      -1.006  36.353 -92.341  0.00  0.00      A1    
ATOM   1749  HA  ASN A 115      -1.614  36.102 -91.484  0.00  0.00      A1    
ATOM   1750  CB  ASN A 115       0.128  35.322 -92.389  0.00  0.00      A1    
ATOM   1751  HB1 ASN A 115       0.715  35.347 -93.331  0.00  0.00      A1    
ATOM   1752  HB2 ASN A 115       0.891  35.517 -91.606  0.00  0.00      A1    
ATOM   1753  CG  ASN A 115      -0.408  33.912 -92.063  0.00  0.00      A1    
ATOM   1754  OD1 ASN A 115      -1.606  33.669 -91.975  0.00  0.00      A1    
ATOM   1755  ND2 ASN A 115       0.456  32.848 -91.929  0.00  0.00      A1    
ATOM   1756 HD21 ASN A 115       0.115  31.908 -91.919  0.00  0.00      A1    
ATOM   1757 HD22 ASN A 115       1.431  32.998 -92.091  0.00  0.00      A1    
ATOM   1758  C   ASN A 115      -0.406  37.727 -92.197  0.00  0.00      A1    
ATOM   1759  O   ASN A 115      -0.271  38.293 -91.076  0.00  0.00      A1    
ATOM   1760  N   ARG A 116      -0.023  38.331 -93.383  0.00  0.00      A1    
ATOM   1761  HN  ARG A 116      -0.109  37.829 -94.240  0.00  0.00      A1    
ATOM   1762  CA  ARG A 116       0.481  39.660 -93.443  0.00  0.00      A1    
ATOM   1763  HA  ARG A 116       1.315  39.714 -92.758  0.00  0.00      A1    
ATOM   1764  CB  ARG A 116       0.945  40.024 -94.912  0.00  0.00      A1    
ATOM   1765  HB1 ARG A 116       1.612  39.258 -95.360  0.00  0.00      A1    
ATOM   1766  HB2 ARG A 116       0.007  40.111 -95.500  0.00  0.00      A1    
ATOM   1767  CG  ARG A 116       1.712  41.371 -94.875  0.00  0.00      A1    
ATOM   1768  HG1 ARG A 116       0.967  41.969 -94.309  0.00  0.00      A1    
ATOM   1769  HG2 ARG A 116       2.703  41.286 -94.380  0.00  0.00      A1    
ATOM   1770  CD  ARG A 116       2.050  41.913 -96.330  0.00  0.00      A1    
ATOM   1771  HD1 ARG A 116       1.120  41.729 -96.909  0.00  0.00      A1    
ATOM   1772  HD2 ARG A 116       2.357  42.980 -96.382  0.00  0.00      A1    
ATOM   1773  NE  ARG A 116       3.149  41.058 -96.733  0.00  0.00      A1    
ATOM   1774  HE  ARG A 116       3.496  40.220 -96.311  0.00  0.00      A1    
ATOM   1775  CZ  ARG A 116       3.852  41.381 -97.883  0.00  0.00      A1    
ATOM   1776  NH1 ARG A 116       3.373  42.257 -98.731  0.00  0.00      A1    
ATOM   1777 HH11 ARG A 116       3.849  42.156 -99.604  0.00  0.00      A1    
ATOM   1778 HH12 ARG A 116       2.485  42.698 -98.602  0.00  0.00      A1    
ATOM   1779  NH2 ARG A 116       4.915  40.686 -98.222  0.00  0.00      A1    
ATOM   1780 HH21 ARG A 116       5.210  40.902 -99.153  0.00  0.00      A1    
ATOM   1781 HH22 ARG A 116       5.227  39.942 -97.631  0.00  0.00      A1    
ATOM   1782  C   ARG A 116      -0.584  40.648 -92.934  0.00  0.00      A1    
ATOM   1783  O   ARG A 116      -0.324  41.588 -92.185  0.00  0.00      A1    
ATOM   1784  N   GLU A 117      -1.785  40.445 -93.513  0.00  0.00      A1    
ATOM   1785  HN  GLU A 117      -1.854  39.645 -94.105  0.00  0.00      A1    
ATOM   1786  CA  GLU A 117      -2.972  41.164 -93.158  0.00  0.00      A1    
ATOM   1787  HA  GLU A 117      -2.724  42.189 -93.392  0.00  0.00      A1    
ATOM   1788  CB  GLU A 117      -4.200  40.783 -94.076  0.00  0.00      A1    
ATOM   1789  HB1 GLU A 117      -3.816  40.890 -95.113  0.00  0.00      A1    
ATOM   1790  HB2 GLU A 117      -4.260  39.679 -93.967  0.00  0.00      A1    
ATOM   1791  CG  GLU A 117      -5.495  41.454 -93.844  0.00  0.00      A1    
ATOM   1792  HG1 GLU A 117      -5.827  41.140 -92.832  0.00  0.00      A1    
ATOM   1793  HG2 GLU A 117      -5.406  42.561 -93.802  0.00  0.00      A1    
ATOM   1794  CD  GLU A 117      -6.433  41.142 -94.997  0.00  0.00      A1    
ATOM   1795  OE1 GLU A 117      -6.124  41.278 -96.242  0.00  0.00      A1    
ATOM   1796  OE2 GLU A 117      -7.603  40.767 -94.660  0.00  0.00      A1    
ATOM   1797  C   GLU A 117      -3.375  41.096 -91.684  0.00  0.00      A1    
ATOM   1798  O   GLU A 117      -3.576  42.117 -91.028  0.00  0.00      A1    
ATOM   1799  N   LYS A 118      -3.300  39.959 -91.085  0.00  0.00      A1    
ATOM   1800  HN  LYS A 118      -3.141  39.199 -91.710  0.00  0.00      A1    
ATOM   1801  CA  LYS A 118      -3.325  39.747 -89.620  0.00  0.00      A1    
ATOM   1802  HA  LYS A 118      -4.252  40.092 -89.189  0.00  0.00      A1    
ATOM   1803  CB  LYS A 118      -3.356  38.275 -89.472  0.00  0.00      A1    
ATOM   1804  HB1 LYS A 118      -2.754  37.792 -90.272  0.00  0.00      A1    
ATOM   1805  HB2 LYS A 118      -2.877  37.874 -88.554  0.00  0.00      A1    
ATOM   1806  CG  LYS A 118      -4.766  37.742 -89.474  0.00  0.00      A1    
ATOM   1807  HG1 LYS A 118      -5.334  38.167 -88.619  0.00  0.00      A1    
ATOM   1808  HG2 LYS A 118      -5.332  38.031 -90.385  0.00  0.00      A1    
ATOM   1809  CD  LYS A 118      -4.728  36.186 -89.413  0.00  0.00      A1    
ATOM   1810  HD1 LYS A 118      -5.701  35.813 -89.800  0.00  0.00      A1    
ATOM   1811  HD2 LYS A 118      -3.867  35.774 -89.982  0.00  0.00      A1    
ATOM   1812  CE  LYS A 118      -4.656  35.667 -88.005  0.00  0.00      A1    
ATOM   1813  HE1 LYS A 118      -3.686  35.894 -87.513  0.00  0.00      A1    
ATOM   1814  HE2 LYS A 118      -5.454  36.122 -87.379  0.00  0.00      A1    
ATOM   1815  NZ  LYS A 118      -4.832  34.180 -88.095  0.00  0.00      A1    
ATOM   1816  HZ1 LYS A 118      -5.715  34.022 -88.622  0.00  0.00      A1    
ATOM   1817  HZ2 LYS A 118      -4.028  33.765 -88.607  0.00  0.00      A1    
ATOM   1818  HZ3 LYS A 118      -4.894  33.684 -87.184  0.00  0.00      A1    
ATOM   1819  C   LYS A 118      -2.193  40.340 -88.760  0.00  0.00      A1    
ATOM   1820  O   LYS A 118      -2.507  40.915 -87.704  0.00  0.00      A1    
ATOM   1821  N   MET A 119      -0.924  40.314 -89.126  0.00  0.00      A1    
ATOM   1822  HN  MET A 119      -0.694  39.674 -89.855  0.00  0.00      A1    
ATOM   1823  CA  MET A 119       0.084  41.072 -88.431  0.00  0.00      A1    
ATOM   1824  HA  MET A 119       0.138  40.775 -87.394  0.00  0.00      A1    
ATOM   1825  CB  MET A 119       1.521  40.711 -88.917  0.00  0.00      A1    
ATOM   1826  HB1 MET A 119       1.572  39.607 -89.034  0.00  0.00      A1    
ATOM   1827  HB2 MET A 119       1.734  41.251 -89.863  0.00  0.00      A1    
ATOM   1828  CG  MET A 119       2.608  41.078 -87.862  0.00  0.00      A1    
ATOM   1829  HG1 MET A 119       2.957  42.119 -88.034  0.00  0.00      A1    
ATOM   1830  HG2 MET A 119       2.200  40.945 -86.837  0.00  0.00      A1    
ATOM   1831  SD  MET A 119       4.047  39.956 -87.920  0.00  0.00      A1    
ATOM   1832  CE  MET A 119       4.656  40.985 -89.263  0.00  0.00      A1    
ATOM   1833  HE1 MET A 119       5.655  40.603 -89.566  0.00  0.00      A1    
ATOM   1834  HE2 MET A 119       3.969  40.995 -90.136  0.00  0.00      A1    
ATOM   1835  HE3 MET A 119       5.011  41.992 -88.956  0.00  0.00      A1    
ATOM   1836  C   MET A 119      -0.149  42.542 -88.467  0.00  0.00      A1    
ATOM   1837  O   MET A 119      -0.071  43.312 -87.529  0.00  0.00      A1    
ATOM   1838  N   THR A 120      -0.546  42.943 -89.661  0.00  0.00      A1    
ATOM   1839  HN  THR A 120      -0.456  42.385 -90.482  0.00  0.00      A1    
ATOM   1840  CA  THR A 120      -0.903  44.374 -89.875  0.00  0.00      A1    
ATOM   1841  HA  THR A 120      -0.050  44.943 -89.534  0.00  0.00      A1    
ATOM   1842  CB  THR A 120      -1.319  44.643 -91.296  0.00  0.00      A1    
ATOM   1843  HB  THR A 120      -2.216  44.020 -91.495  0.00  0.00      A1    
ATOM   1844  OG1 THR A 120      -0.297  44.228 -92.150  0.00  0.00      A1    
ATOM   1845  HG1 THR A 120      -0.185  43.291 -91.971  0.00  0.00      A1    
ATOM   1846  CG2 THR A 120      -1.758  45.999 -91.801  0.00  0.00      A1    
ATOM   1847 HG21 THR A 120      -0.906  46.698 -91.657  0.00  0.00      A1    
ATOM   1848 HG22 THR A 120      -2.032  45.889 -92.872  0.00  0.00      A1    
ATOM   1849 HG23 THR A 120      -2.621  46.369 -91.207  0.00  0.00      A1    
ATOM   1850  C   THR A 120      -1.998  44.907 -88.940  0.00  0.00      A1    
ATOM   1851  O   THR A 120      -1.802  45.955 -88.332  0.00  0.00      A1    
ATOM   1852  N   GLN A 121      -3.118  44.169 -88.756  0.00  0.00      A1    
ATOM   1853  HN  GLN A 121      -3.206  43.310 -89.255  0.00  0.00      A1    
ATOM   1854  CA  GLN A 121      -4.229  44.466 -87.877  0.00  0.00      A1    
ATOM   1855  HA  GLN A 121      -4.679  45.412 -88.142  0.00  0.00      A1    
ATOM   1856  CB  GLN A 121      -5.381  43.442 -88.084  0.00  0.00      A1    
ATOM   1857  HB1 GLN A 121      -5.687  43.482 -89.151  0.00  0.00      A1    
ATOM   1858  HB2 GLN A 121      -4.914  42.456 -87.876  0.00  0.00      A1    
ATOM   1859  CG  GLN A 121      -6.577  43.756 -87.208  0.00  0.00      A1    
ATOM   1860  HG1 GLN A 121      -6.223  43.775 -86.155  0.00  0.00      A1    
ATOM   1861  HG2 GLN A 121      -7.046  44.742 -87.411  0.00  0.00      A1    
ATOM   1862  CD  GLN A 121      -7.684  42.726 -87.400  0.00  0.00      A1    
ATOM   1863  OE1 GLN A 121      -8.017  42.404 -88.573  0.00  0.00      A1    
ATOM   1864  NE2 GLN A 121      -8.141  42.057 -86.317  0.00  0.00      A1    
ATOM   1865 HE21 GLN A 121      -8.985  41.520 -86.303  0.00  0.00      A1    
ATOM   1866 HE22 GLN A 121      -7.669  42.253 -85.457  0.00  0.00      A1    
ATOM   1867  C   GLN A 121      -3.867  44.677 -86.453  0.00  0.00      A1    
ATOM   1868  O   GLN A 121      -4.206  45.654 -85.751  0.00  0.00      A1    
ATOM   1869  N   ILE A 122      -3.080  43.794 -85.754  0.00  0.00      A1    
ATOM   1870  HN  ILE A 122      -2.811  43.004 -86.299  0.00  0.00      A1    
ATOM   1871  CA  ILE A 122      -2.596  43.860 -84.339  0.00  0.00      A1    
ATOM   1872  HA  ILE A 122      -3.468  44.074 -83.738  0.00  0.00      A1    
ATOM   1873  CB  ILE A 122      -2.059  42.498 -83.738  0.00  0.00      A1    
ATOM   1874  HB  ILE A 122      -1.522  42.736 -82.795  0.00  0.00      A1    
ATOM   1875  CG2 ILE A 122      -3.226  41.555 -83.405  0.00  0.00      A1    
ATOM   1876 HG21 ILE A 122      -4.039  41.484 -84.159  0.00  0.00      A1    
ATOM   1877 HG22 ILE A 122      -2.730  40.610 -83.097  0.00  0.00      A1    
ATOM   1878 HG23 ILE A 122      -3.723  41.916 -82.480  0.00  0.00      A1    
ATOM   1879  CG1 ILE A 122      -1.061  41.781 -84.702  0.00  0.00      A1    
ATOM   1880 HG11 ILE A 122      -1.549  41.054 -85.386  0.00  0.00      A1    
ATOM   1881 HG12 ILE A 122      -0.622  42.562 -85.359  0.00  0.00      A1    
ATOM   1882  CD  ILE A 122       0.091  41.083 -83.956  0.00  0.00      A1    
ATOM   1883  HD1 ILE A 122       0.726  40.469 -84.630  0.00  0.00      A1    
ATOM   1884  HD2 ILE A 122       0.685  41.846 -83.409  0.00  0.00      A1    
ATOM   1885  HD3 ILE A 122      -0.316  40.382 -83.197  0.00  0.00      A1    
ATOM   1886  C   ILE A 122      -1.606  44.976 -84.166  0.00  0.00      A1    
ATOM   1887  O   ILE A 122      -1.737  45.665 -83.149  0.00  0.00      A1    
ATOM   1888  N   MET A 123      -0.788  45.250 -85.124  0.00  0.00      A1    
ATOM   1889  HN  MET A 123      -0.779  44.732 -85.976  0.00  0.00      A1    
ATOM   1890  CA  MET A 123       0.048  46.451 -85.103  0.00  0.00      A1    
ATOM   1891  HA  MET A 123       0.600  46.259 -84.195  0.00  0.00      A1    
ATOM   1892  CB  MET A 123       1.026  46.372 -86.308  0.00  0.00      A1    
ATOM   1893  HB1 MET A 123       0.468  46.028 -87.205  0.00  0.00      A1    
ATOM   1894  HB2 MET A 123       1.561  47.333 -86.469  0.00  0.00      A1    
ATOM   1895  CG  MET A 123       2.152  45.320 -86.100  0.00  0.00      A1    
ATOM   1896  HG1 MET A 123       1.608  44.471 -85.633  0.00  0.00      A1    
ATOM   1897  HG2 MET A 123       2.601  45.047 -87.078  0.00  0.00      A1    
ATOM   1898  SD  MET A 123       3.528  45.804 -85.019  0.00  0.00      A1    
ATOM   1899  CE  MET A 123       4.307  44.241 -84.607  0.00  0.00      A1    
ATOM   1900  HE1 MET A 123       5.240  44.388 -84.022  0.00  0.00      A1    
ATOM   1901  HE2 MET A 123       3.693  43.535 -84.007  0.00  0.00      A1    
ATOM   1902  HE3 MET A 123       4.639  43.710 -85.524  0.00  0.00      A1    
ATOM   1903  C   MET A 123      -0.734  47.760 -84.878  0.00  0.00      A1    
ATOM   1904  O   MET A 123      -0.371  48.579 -84.015  0.00  0.00      A1    
ATOM   1905  N   PHE A 124      -1.719  48.000 -85.766  0.00  0.00      A1    
ATOM   1906  HN  PHE A 124      -1.859  47.214 -86.364  0.00  0.00      A1    
ATOM   1907  CA  PHE A 124      -2.445  49.287 -85.740  0.00  0.00      A1    
ATOM   1908  HA  PHE A 124      -1.736  50.078 -85.543  0.00  0.00      A1    
ATOM   1909  CB  PHE A 124      -3.174  49.567 -87.074  0.00  0.00      A1    
ATOM   1910  HB1 PHE A 124      -3.736  48.636 -87.301  0.00  0.00      A1    
ATOM   1911  HB2 PHE A 124      -3.758  50.503 -86.951  0.00  0.00      A1    
ATOM   1912  CG  PHE A 124      -2.225  49.913 -88.184  0.00  0.00      A1    
ATOM   1913  CD1 PHE A 124      -1.577  51.179 -88.224  0.00  0.00      A1    
ATOM   1914  HD1 PHE A 124      -1.731  51.902 -87.437  0.00  0.00      A1    
ATOM   1915  CE1 PHE A 124      -0.649  51.476 -89.213  0.00  0.00      A1    
ATOM   1916  HE1 PHE A 124      -0.143  52.425 -89.312  0.00  0.00      A1    
ATOM   1917  CZ  PHE A 124      -0.455  50.599 -90.252  0.00  0.00      A1    
ATOM   1918  HZ  PHE A 124       0.307  50.726 -91.006  0.00  0.00      A1    
ATOM   1919  CD2 PHE A 124      -2.043  49.037 -89.269  0.00  0.00      A1    
ATOM   1920  HD2 PHE A 124      -2.778  48.249 -89.348  0.00  0.00      A1    
ATOM   1921  CE2 PHE A 124      -1.121  49.331 -90.246  0.00  0.00      A1    
ATOM   1922  HE2 PHE A 124      -0.872  48.742 -91.116  0.00  0.00      A1    
ATOM   1923  C   PHE A 124      -3.428  49.383 -84.619  0.00  0.00      A1    
ATOM   1924  O   PHE A 124      -3.504  50.428 -83.950  0.00  0.00      A1    
ATOM   1925  N   GLU A 125      -4.099  48.218 -84.312  0.00  0.00      A1    
ATOM   1926  HN  GLU A 125      -3.773  47.512 -84.935  0.00  0.00      A1    
ATOM   1927  CA  GLU A 125      -5.082  48.063 -83.321  0.00  0.00      A1    
ATOM   1928  HA  GLU A 125      -5.649  48.975 -83.430  0.00  0.00      A1    
ATOM   1929  CB  GLU A 125      -5.988  46.814 -83.637  0.00  0.00      A1    
ATOM   1930  HB1 GLU A 125      -5.411  45.865 -83.670  0.00  0.00      A1    
ATOM   1931  HB2 GLU A 125      -6.588  46.682 -82.711  0.00  0.00      A1    
ATOM   1932  CG  GLU A 125      -6.905  46.934 -84.922  0.00  0.00      A1    
ATOM   1933  HG1 GLU A 125      -6.417  47.546 -85.711  0.00  0.00      A1    
ATOM   1934  HG2 GLU A 125      -7.057  45.869 -85.200  0.00  0.00      A1    
ATOM   1935  CD  GLU A 125      -8.223  47.549 -84.548  0.00  0.00      A1    
ATOM   1936  OE1 GLU A 125      -8.352  48.738 -84.115  0.00  0.00      A1    
ATOM   1937  OE2 GLU A 125      -9.269  46.852 -84.791  0.00  0.00      A1    
ATOM   1938  C   GLU A 125      -4.453  47.836 -81.892  0.00  0.00      A1    
ATOM   1939  O   GLU A 125      -4.647  48.657 -80.977  0.00  0.00      A1    
ATOM   1940  N   THR A 126      -3.653  46.857 -81.576  0.00  0.00      A1    
ATOM   1941  HN  THR A 126      -3.343  46.358 -82.382  0.00  0.00      A1    
ATOM   1942  CA  THR A 126      -3.111  46.477 -80.323  0.00  0.00      A1    
ATOM   1943  HA  THR A 126      -3.941  46.603 -79.643  0.00  0.00      A1    
ATOM   1944  CB  THR A 126      -2.801  44.956 -80.238  0.00  0.00      A1    
ATOM   1945  HB  THR A 126      -2.051  44.615 -80.984  0.00  0.00      A1    
ATOM   1946  OG1 THR A 126      -4.007  44.204 -80.450  0.00  0.00      A1    
ATOM   1947  HG1 THR A 126      -4.036  43.406 -79.917  0.00  0.00      A1    
ATOM   1948  CG2 THR A 126      -2.180  44.421 -78.870  0.00  0.00      A1    
ATOM   1949 HG21 THR A 126      -1.146  44.777 -78.672  0.00  0.00      A1    
ATOM   1950 HG22 THR A 126      -2.754  44.716 -77.965  0.00  0.00      A1    
ATOM   1951 HG23 THR A 126      -2.278  43.316 -78.922  0.00  0.00      A1    
ATOM   1952  C   THR A 126      -2.024  47.351 -79.812  0.00  0.00      A1    
ATOM   1953  O   THR A 126      -1.955  47.666 -78.676  0.00  0.00      A1    
ATOM   1954  N   PHE A 127      -1.037  47.659 -80.730  0.00  0.00      A1    
ATOM   1955  HN  PHE A 127      -1.076  47.213 -81.621  0.00  0.00      A1    
ATOM   1956  CA  PHE A 127       0.234  48.233 -80.343  0.00  0.00      A1    
ATOM   1957  HA  PHE A 127       0.471  48.133 -79.294  0.00  0.00      A1    
ATOM   1958  CB  PHE A 127       1.399  47.588 -81.249  0.00  0.00      A1    
ATOM   1959  HB1 PHE A 127       1.093  47.546 -82.317  0.00  0.00      A1    
ATOM   1960  HB2 PHE A 127       2.396  48.057 -81.112  0.00  0.00      A1    
ATOM   1961  CG  PHE A 127       1.597  46.169 -80.652  0.00  0.00      A1    
ATOM   1962  CD1 PHE A 127       1.167  45.029 -81.332  0.00  0.00      A1    
ATOM   1963  HD1 PHE A 127       0.682  45.115 -82.292  0.00  0.00      A1    
ATOM   1964  CE1 PHE A 127       1.228  43.803 -80.706  0.00  0.00      A1    
ATOM   1965  HE1 PHE A 127       0.704  42.946 -81.103  0.00  0.00      A1    
ATOM   1966  CZ  PHE A 127       1.867  43.673 -79.462  0.00  0.00      A1    
ATOM   1967  HZ  PHE A 127       1.945  42.703 -78.994  0.00  0.00      A1    
ATOM   1968  CD2 PHE A 127       2.258  46.035 -79.456  0.00  0.00      A1    
ATOM   1969  HD2 PHE A 127       2.668  46.902 -78.959  0.00  0.00      A1    
ATOM   1970  CE2 PHE A 127       2.375  44.769 -78.799  0.00  0.00      A1    
ATOM   1971  HE2 PHE A 127       2.880  44.523 -77.877  0.00  0.00      A1    
ATOM   1972  C   PHE A 127       0.330  49.722 -80.609  0.00  0.00      A1    
ATOM   1973  O   PHE A 127       1.261  50.413 -80.172  0.00  0.00      A1    
ATOM   1974  N   ASN A 128      -0.696  50.178 -81.428  0.00  0.00      A1    
ATOM   1975  HN  ASN A 128      -1.358  49.467 -81.650  0.00  0.00      A1    
ATOM   1976  CA  ASN A 128      -0.981  51.509 -81.893  0.00  0.00      A1    
ATOM   1977  HA  ASN A 128      -1.768  51.527 -82.632  0.00  0.00      A1    
ATOM   1978  CB  ASN A 128      -1.443  52.395 -80.708  0.00  0.00      A1    
ATOM   1979  HB1 ASN A 128      -0.556  52.537 -80.055  0.00  0.00      A1    
ATOM   1980  HB2 ASN A 128      -1.810  53.394 -81.027  0.00  0.00      A1    
ATOM   1981  CG  ASN A 128      -2.556  51.719 -79.843  0.00  0.00      A1    
ATOM   1982  OD1 ASN A 128      -3.663  51.714 -80.361  0.00  0.00      A1    
ATOM   1983  ND2 ASN A 128      -2.228  51.349 -78.619  0.00  0.00      A1    
ATOM   1984 HD21 ASN A 128      -1.293  51.208 -78.294  0.00  0.00      A1    
ATOM   1985 HD22 ASN A 128      -2.902  51.042 -77.947  0.00  0.00      A1    
ATOM   1986  C   ASN A 128       0.175  52.252 -82.585  0.00  0.00      A1    
ATOM   1987  O   ASN A 128       0.353  53.422 -82.333  0.00  0.00      A1    
ATOM   1988  N   VAL A 129       0.883  51.536 -83.437  0.00  0.00      A1    
ATOM   1989  HN  VAL A 129       0.635  50.591 -83.638  0.00  0.00      A1    
ATOM   1990  CA  VAL A 129       1.903  52.150 -84.279  0.00  0.00      A1    
ATOM   1991  HA  VAL A 129       2.667  52.566 -83.640  0.00  0.00      A1    
ATOM   1992  CB  VAL A 129       2.619  51.149 -85.114  0.00  0.00      A1    
ATOM   1993  HB  VAL A 129       3.491  51.609 -85.627  0.00  0.00      A1    
ATOM   1994  CG1 VAL A 129       3.191  50.050 -84.199  0.00  0.00      A1    
ATOM   1995 HG11 VAL A 129       3.750  50.447 -83.325  0.00  0.00      A1    
ATOM   1996 HG12 VAL A 129       2.365  49.381 -83.875  0.00  0.00      A1    
ATOM   1997 HG13 VAL A 129       3.928  49.356 -84.657  0.00  0.00      A1    
ATOM   1998  CG2 VAL A 129       1.784  50.499 -86.230  0.00  0.00      A1    
ATOM   1999 HG21 VAL A 129       0.897  49.904 -85.923  0.00  0.00      A1    
ATOM   2000 HG22 VAL A 129       1.479  51.311 -86.924  0.00  0.00      A1    
ATOM   2001 HG23 VAL A 129       2.554  49.886 -86.745  0.00  0.00      A1    
ATOM   2002  C   VAL A 129       1.536  53.331 -85.134  0.00  0.00      A1    
ATOM   2003  O   VAL A 129       0.408  53.295 -85.675  0.00  0.00      A1    
ATOM   2004  N   PRO A 130       2.313  54.393 -85.357  0.00  0.00      A1    
ATOM   2005  CD  PRO A 130       3.471  54.644 -84.565  0.00  0.00      A1    
ATOM   2006  HD1 PRO A 130       3.224  54.801 -83.493  0.00  0.00      A1    
ATOM   2007  HD2 PRO A 130       4.194  53.803 -84.641  0.00  0.00      A1    
ATOM   2008  CA  PRO A 130       1.885  55.516 -86.202  0.00  0.00      A1    
ATOM   2009  HA  PRO A 130       0.851  55.750 -85.996  0.00  0.00      A1    
ATOM   2010  CB  PRO A 130       2.778  56.664 -85.746  0.00  0.00      A1    
ATOM   2011  HB1 PRO A 130       3.115  57.310 -86.585  0.00  0.00      A1    
ATOM   2012  HB2 PRO A 130       2.257  57.247 -84.958  0.00  0.00      A1    
ATOM   2013  CG  PRO A 130       4.031  55.850 -85.214  0.00  0.00      A1    
ATOM   2014  HG1 PRO A 130       4.606  55.500 -86.098  0.00  0.00      A1    
ATOM   2015  HG2 PRO A 130       4.522  56.405 -84.386  0.00  0.00      A1    
ATOM   2016  C   PRO A 130       2.021  55.250 -87.721  0.00  0.00      A1    
ATOM   2017  O   PRO A 130       1.239  55.748 -88.484  0.00  0.00      A1    
ATOM   2018  N   ALA A 131       3.011  54.416 -88.083  0.00  0.00      A1    
ATOM   2019  HN  ALA A 131       3.407  53.844 -87.368  0.00  0.00      A1    
ATOM   2020  CA  ALA A 131       3.114  53.921 -89.401  0.00  0.00      A1    
ATOM   2021  HA  ALA A 131       2.091  53.646 -89.613  0.00  0.00      A1    
ATOM   2022  CB  ALA A 131       3.690  55.033 -90.276  0.00  0.00      A1    
ATOM   2023  HB1 ALA A 131       3.141  55.996 -90.205  0.00  0.00      A1    
ATOM   2024  HB2 ALA A 131       4.780  55.202 -90.138  0.00  0.00      A1    
ATOM   2025  HB3 ALA A 131       3.558  54.600 -91.291  0.00  0.00      A1    
ATOM   2026  C   ALA A 131       3.865  52.612 -89.319  0.00  0.00      A1    
ATOM   2027  O   ALA A 131       4.780  52.458 -88.551  0.00  0.00      A1    
ATOM   2028  N   MET A 132       3.544  51.619 -90.204  0.00  0.00      A1    
ATOM   2029  HN  MET A 132       2.684  51.589 -90.706  0.00  0.00      A1    
ATOM   2030  CA  MET A 132       4.383  50.399 -90.362  0.00  0.00      A1    
ATOM   2031  HA  MET A 132       5.358  50.492 -89.906  0.00  0.00      A1    
ATOM   2032  CB  MET A 132       3.748  49.085 -89.661  0.00  0.00      A1    
ATOM   2033  HB1 MET A 132       4.457  48.279 -89.948  0.00  0.00      A1    
ATOM   2034  HB2 MET A 132       3.759  49.104 -88.550  0.00  0.00      A1    
ATOM   2035  CG  MET A 132       2.259  48.759 -90.074  0.00  0.00      A1    
ATOM   2036  HG1 MET A 132       1.607  49.249 -89.319  0.00  0.00      A1    
ATOM   2037  HG2 MET A 132       2.027  49.412 -90.943  0.00  0.00      A1    
ATOM   2038  SD  MET A 132       1.985  47.061 -90.431  0.00  0.00      A1    
ATOM   2039  CE  MET A 132       2.345  47.071 -92.240  0.00  0.00      A1    
ATOM   2040  HE1 MET A 132       3.444  46.983 -92.378  0.00  0.00      A1    
ATOM   2041  HE2 MET A 132       1.839  46.297 -92.857  0.00  0.00      A1    
ATOM   2042  HE3 MET A 132       2.068  48.030 -92.727  0.00  0.00      A1    
ATOM   2043  C   MET A 132       4.537  50.111 -91.842  0.00  0.00      A1    
ATOM   2044  O   MET A 132       3.785  50.666 -92.657  0.00  0.00      A1    
ATOM   2045  N   TYR A 133       5.520  49.324 -92.237  0.00  0.00      A1    
ATOM   2046  HN  TYR A 133       6.140  49.021 -91.517  0.00  0.00      A1    
ATOM   2047  CA  TYR A 133       5.760  48.791 -93.615  0.00  0.00      A1    
ATOM   2048  HA  TYR A 133       4.842  48.997 -94.145  0.00  0.00      A1    
ATOM   2049  CB  TYR A 133       6.836  49.633 -94.266  0.00  0.00      A1    
ATOM   2050  HB1 TYR A 133       6.511  50.671 -94.038  0.00  0.00      A1    
ATOM   2051  HB2 TYR A 133       7.860  49.470 -93.868  0.00  0.00      A1    
ATOM   2052  CG  TYR A 133       6.897  49.376 -95.750  0.00  0.00      A1    
ATOM   2053  CD1 TYR A 133       5.787  49.839 -96.604  0.00  0.00      A1    
ATOM   2054  HD1 TYR A 133       4.953  50.366 -96.165  0.00  0.00      A1    
ATOM   2055  CE1 TYR A 133       5.772  49.691 -97.999  0.00  0.00      A1    
ATOM   2056  HE1 TYR A 133       4.977  50.020 -98.651  0.00  0.00      A1    
ATOM   2057  CZ  TYR A 133       6.877  49.034 -98.588  0.00  0.00      A1    
ATOM   2058  OH  TYR A 133       6.987  48.902 -99.925  0.00  0.00      A1    
ATOM   2059  HH  TYR A 133       6.076  48.791-100.204  0.00  0.00      A1    
ATOM   2060  CD2 TYR A 133       7.967  48.682 -96.410  0.00  0.00      A1    
ATOM   2061  HD2 TYR A 133       8.816  48.253 -95.898  0.00  0.00      A1    
ATOM   2062  CE2 TYR A 133       7.973  48.610 -97.818  0.00  0.00      A1    
ATOM   2063  HE2 TYR A 133       8.833  48.234 -98.351  0.00  0.00      A1    
ATOM   2064  C   TYR A 133       6.225  47.327 -93.511  0.00  0.00      A1    
ATOM   2065  O   TYR A 133       6.884  46.943 -92.532  0.00  0.00      A1    
ATOM   2066  N   VAL A 134       5.970  46.620 -94.642  0.00  0.00      A1    
ATOM   2067  HN  VAL A 134       5.362  46.916 -95.374  0.00  0.00      A1    
ATOM   2068  CA  VAL A 134       6.526  45.250 -94.874  0.00  0.00      A1    
ATOM   2069  HA  VAL A 134       7.230  44.992 -94.097  0.00  0.00      A1    
ATOM   2070  CB  VAL A 134       5.434  44.201 -94.773  0.00  0.00      A1    
ATOM   2071  HB  VAL A 134       4.561  44.479 -95.402  0.00  0.00      A1    
ATOM   2072  CG1 VAL A 134       5.940  42.781 -95.163  0.00  0.00      A1    
ATOM   2073 HG11 VAL A 134       6.722  42.440 -94.451  0.00  0.00      A1    
ATOM   2074 HG12 VAL A 134       5.150  42.012 -95.020  0.00  0.00      A1    
ATOM   2075 HG13 VAL A 134       6.447  42.672 -96.146  0.00  0.00      A1    
ATOM   2076  CG2 VAL A 134       4.848  44.137 -93.312  0.00  0.00      A1    
ATOM   2077 HG21 VAL A 134       4.319  43.184 -93.097  0.00  0.00      A1    
ATOM   2078 HG22 VAL A 134       5.684  44.026 -92.588  0.00  0.00      A1    
ATOM   2079 HG23 VAL A 134       4.210  44.951 -92.904  0.00  0.00      A1    
ATOM   2080  C   VAL A 134       7.301  45.167 -96.141  0.00  0.00      A1    
ATOM   2081  O   VAL A 134       6.782  45.177 -97.248  0.00  0.00      A1    
ATOM   2082  N   ALA A 135       8.665  45.042 -96.042  0.00  0.00      A1    
ATOM   2083  HN  ALA A 135       9.165  44.885 -95.193  0.00  0.00      A1    
ATOM   2084  CA  ALA A 135       9.615  44.997 -97.151  0.00  0.00      A1    
ATOM   2085  HA  ALA A 135       9.065  45.078 -98.077  0.00  0.00      A1    
ATOM   2086  CB  ALA A 135      10.687  46.141 -97.043  0.00  0.00      A1    
ATOM   2087  HB1 ALA A 135      11.421  46.191 -97.875  0.00  0.00      A1    
ATOM   2088  HB2 ALA A 135      10.105  47.086 -96.991  0.00  0.00      A1    
ATOM   2089  HB3 ALA A 135      11.075  45.926 -96.024  0.00  0.00      A1    
ATOM   2090  C   ALA A 135      10.261  43.545 -97.420  0.00  0.00      A1    
ATOM   2091  O   ALA A 135      10.517  42.857 -96.443  0.00  0.00      A1    
ATOM   2092  N   ILE A 136      10.573  43.214 -98.746  0.00  0.00      A1    
ATOM   2093  HN  ILE A 136      10.425  43.834 -99.513  0.00  0.00      A1    
ATOM   2094  CA  ILE A 136      10.954  41.847 -98.985  0.00  0.00      A1    
ATOM   2095  HA  ILE A 136      10.186  41.294 -98.464  0.00  0.00      A1    
ATOM   2096  CB  ILE A 136      10.890  41.538-100.465  0.00  0.00      A1    
ATOM   2097  HB  ILE A 136      11.580  42.226-100.998  0.00  0.00      A1    
ATOM   2098  CG2 ILE A 136      11.398  40.045-100.722  0.00  0.00      A1    
ATOM   2099 HG21 ILE A 136      10.723  39.345-100.185  0.00  0.00      A1    
ATOM   2100 HG22 ILE A 136      11.329  39.702-101.777  0.00  0.00      A1    
ATOM   2101 HG23 ILE A 136      12.407  39.897-100.282  0.00  0.00      A1    
ATOM   2102  CG1 ILE A 136       9.464  41.753-100.935  0.00  0.00      A1    
ATOM   2103 HG11 ILE A 136       8.793  41.141-100.296  0.00  0.00      A1    
ATOM   2104 HG12 ILE A 136       9.176  42.824-100.872  0.00  0.00      A1    
ATOM   2105  CD  ILE A 136       9.281  41.434-102.404  0.00  0.00      A1    
ATOM   2106  HD1 ILE A 136      10.175  41.857-102.910  0.00  0.00      A1    
ATOM   2107  HD2 ILE A 136       9.435  40.348-102.580  0.00  0.00      A1    
ATOM   2108  HD3 ILE A 136       8.281  41.695-102.813  0.00  0.00      A1    
ATOM   2109  C   ILE A 136      12.291  41.486 -98.450  0.00  0.00      A1    
ATOM   2110  O   ILE A 136      13.291  42.116 -98.796  0.00  0.00      A1    
ATOM   2111  N   GLN A 137      12.413  40.470 -97.551  0.00  0.00      A1    
ATOM   2112  HN  GLN A 137      11.662  39.822 -97.452  0.00  0.00      A1    
ATOM   2113  CA  GLN A 137      13.618  40.067 -96.877  0.00  0.00      A1    
ATOM   2114  HA  GLN A 137      13.890  40.875 -96.214  0.00  0.00      A1    
ATOM   2115  CB  GLN A 137      13.182  38.847 -95.920  0.00  0.00      A1    
ATOM   2116  HB1 GLN A 137      13.911  38.716 -95.092  0.00  0.00      A1    
ATOM   2117  HB2 GLN A 137      12.161  39.067 -95.544  0.00  0.00      A1    
ATOM   2118  CG  GLN A 137      12.950  37.403 -96.515  0.00  0.00      A1    
ATOM   2119  HG1 GLN A 137      13.954  37.108 -96.887  0.00  0.00      A1    
ATOM   2120  HG2 GLN A 137      12.647  36.685 -95.722  0.00  0.00      A1    
ATOM   2121  CD  GLN A 137      11.930  37.350 -97.637  0.00  0.00      A1    
ATOM   2122  OE1 GLN A 137      12.264  37.325 -98.845  0.00  0.00      A1    
ATOM   2123  NE2 GLN A 137      10.632  37.375 -97.360  0.00  0.00      A1    
ATOM   2124 HE21 GLN A 137      10.253  37.456 -96.438  0.00  0.00      A1    
ATOM   2125 HE22 GLN A 137       9.955  37.463 -98.091  0.00  0.00      A1    
ATOM   2126  C   GLN A 137      14.805  39.759 -97.791  0.00  0.00      A1    
ATOM   2127  O   GLN A 137      15.925  40.204 -97.539  0.00  0.00      A1    
ATOM   2128  N   ALA A 138      14.599  39.086 -98.996  0.00  0.00      A1    
ATOM   2129  HN  ALA A 138      13.675  38.713 -99.035  0.00  0.00      A1    
ATOM   2130  CA  ALA A 138      15.562  38.870-100.004  0.00  0.00      A1    
ATOM   2131  HA  ALA A 138      16.392  38.415 -99.485  0.00  0.00      A1    
ATOM   2132  CB  ALA A 138      14.940  37.879-100.989  0.00  0.00      A1    
ATOM   2133  HB1 ALA A 138      14.764  36.868-100.565  0.00  0.00      A1    
ATOM   2134  HB2 ALA A 138      14.003  38.239-101.466  0.00  0.00      A1    
ATOM   2135  HB3 ALA A 138      15.688  37.630-101.772  0.00  0.00      A1    
ATOM   2136  C   ALA A 138      16.020  40.183-100.669  0.00  0.00      A1    
ATOM   2137  O   ALA A 138      17.176  40.396-100.953  0.00  0.00      A1    
ATOM   2138  N   VAL A 139      15.115  41.155-101.066  0.00  0.00      A1    
ATOM   2139  HN  VAL A 139      14.194  41.046-100.702  0.00  0.00      A1    
ATOM   2140  CA  VAL A 139      15.501  42.496-101.616  0.00  0.00      A1    
ATOM   2141  HA  VAL A 139      16.171  42.207-102.412  0.00  0.00      A1    
ATOM   2142  CB  VAL A 139      14.208  43.258-101.923  0.00  0.00      A1    
ATOM   2143  HB  VAL A 139      13.595  43.201-100.999  0.00  0.00      A1    
ATOM   2144  CG1 VAL A 139      14.560  44.728-102.193  0.00  0.00      A1    
ATOM   2145 HG11 VAL A 139      13.648  45.338-102.372  0.00  0.00      A1    
ATOM   2146 HG12 VAL A 139      15.043  45.273-101.355  0.00  0.00      A1    
ATOM   2147 HG13 VAL A 139      15.190  45.021-103.060  0.00  0.00      A1    
ATOM   2148  CG2 VAL A 139      13.435  42.751-103.194  0.00  0.00      A1    
ATOM   2149 HG21 VAL A 139      14.048  42.654-104.115  0.00  0.00      A1    
ATOM   2150 HG22 VAL A 139      13.028  41.748-102.944  0.00  0.00      A1    
ATOM   2151 HG23 VAL A 139      12.563  43.417-103.364  0.00  0.00      A1    
ATOM   2152  C   VAL A 139      16.355  43.248-100.538  0.00  0.00      A1    
ATOM   2153  O   VAL A 139      17.463  43.723-100.833  0.00  0.00      A1    
ATOM   2154  N   LEU A 140      15.997  43.113 -99.234  0.00  0.00      A1    
ATOM   2155  HN  LEU A 140      15.117  42.705 -99.004  0.00  0.00      A1    
ATOM   2156  CA  LEU A 140      16.774  43.627 -98.080  0.00  0.00      A1    
ATOM   2157  HA  LEU A 140      16.881  44.694 -98.211  0.00  0.00      A1    
ATOM   2158  CB  LEU A 140      16.074  43.415 -96.720  0.00  0.00      A1    
ATOM   2159  HB1 LEU A 140      16.039  42.366 -96.357  0.00  0.00      A1    
ATOM   2160  HB2 LEU A 140      16.659  43.893 -95.905  0.00  0.00      A1    
ATOM   2161  CG  LEU A 140      14.672  44.078 -96.582  0.00  0.00      A1    
ATOM   2162  HG  LEU A 140      14.049  43.748 -97.441  0.00  0.00      A1    
ATOM   2163  CD1 LEU A 140      14.011  43.725 -95.275  0.00  0.00      A1    
ATOM   2164 HD11 LEU A 140      13.957  42.617 -95.213  0.00  0.00      A1    
ATOM   2165 HD12 LEU A 140      14.558  44.201 -94.433  0.00  0.00      A1    
ATOM   2166 HD13 LEU A 140      13.079  44.330 -95.250  0.00  0.00      A1    
ATOM   2167  CD2 LEU A 140      14.791  45.626 -96.762  0.00  0.00      A1    
ATOM   2168 HD21 LEU A 140      15.181  45.721 -97.798  0.00  0.00      A1    
ATOM   2169 HD22 LEU A 140      13.792  46.086 -96.605  0.00  0.00      A1    
ATOM   2170 HD23 LEU A 140      15.503  46.121 -96.069  0.00  0.00      A1    
ATOM   2171  C   LEU A 140      18.169  43.017 -97.942  0.00  0.00      A1    
ATOM   2172  O   LEU A 140      19.278  43.563 -97.653  0.00  0.00      A1    
ATOM   2173  N   SER A 141      18.237  41.695 -98.144  0.00  0.00      A1    
ATOM   2174  HN  SER A 141      17.373  41.199 -98.191  0.00  0.00      A1    
ATOM   2175  CA  SER A 141      19.490  41.033 -98.123  0.00  0.00      A1    
ATOM   2176  HA  SER A 141      19.977  41.243 -97.182  0.00  0.00      A1    
ATOM   2177  CB  SER A 141      19.370  39.518 -98.287  0.00  0.00      A1    
ATOM   2178  HB1 SER A 141      18.702  39.110 -97.498  0.00  0.00      A1    
ATOM   2179  HB2 SER A 141      18.796  39.170 -99.172  0.00  0.00      A1    
ATOM   2180  OG  SER A 141      20.529  38.786 -98.008  0.00  0.00      A1    
ATOM   2181  HG1 SER A 141      21.138  39.120 -98.671  0.00  0.00      A1    
ATOM   2182  C   SER A 141      20.471  41.490 -99.253  0.00  0.00      A1    
ATOM   2183  O   SER A 141      21.693  41.549 -99.044  0.00  0.00      A1    
ATOM   2184  N   LEU A 142      19.867  41.816-100.398  0.00  0.00      A1    
ATOM   2185  HN  LEU A 142      18.881  41.888-100.527  0.00  0.00      A1    
ATOM   2186  CA  LEU A 142      20.594  42.499-101.451  0.00  0.00      A1    
ATOM   2187  HA  LEU A 142      21.530  41.966-101.535  0.00  0.00      A1    
ATOM   2188  CB  LEU A 142      19.831  42.517-102.838  0.00  0.00      A1    
ATOM   2189  HB1 LEU A 142      18.969  43.215-102.889  0.00  0.00      A1    
ATOM   2190  HB2 LEU A 142      20.620  42.926-103.505  0.00  0.00      A1    
ATOM   2191  CG  LEU A 142      19.399  41.142-103.374  0.00  0.00      A1    
ATOM   2192  HG  LEU A 142      18.539  40.807-102.755  0.00  0.00      A1    
ATOM   2193  CD1 LEU A 142      19.038  41.366-104.882  0.00  0.00      A1    
ATOM   2194 HD11 LEU A 142      19.900  41.846-105.392  0.00  0.00      A1    
ATOM   2195 HD12 LEU A 142      18.781  40.369-105.299  0.00  0.00      A1    
ATOM   2196 HD13 LEU A 142      18.133  42.009-104.934  0.00  0.00      A1    
ATOM   2197  CD2 LEU A 142      20.552  40.166-103.287  0.00  0.00      A1    
ATOM   2198 HD21 LEU A 142      20.207  39.304-103.897  0.00  0.00      A1    
ATOM   2199 HD22 LEU A 142      21.439  40.575-103.817  0.00  0.00      A1    
ATOM   2200 HD23 LEU A 142      20.716  39.871-102.229  0.00  0.00      A1    
ATOM   2201  C   LEU A 142      21.087  43.914-101.161  0.00  0.00      A1    
ATOM   2202  O   LEU A 142      22.265  44.206-101.494  0.00  0.00      A1    
ATOM   2203  N   TYR A 143      20.235  44.739-100.525  0.00  0.00      A1    
ATOM   2204  HN  TYR A 143      19.300  44.428-100.370  0.00  0.00      A1    
ATOM   2205  CA  TYR A 143      20.582  46.081-100.029  0.00  0.00      A1    
ATOM   2206  HA  TYR A 143      21.014  46.678-100.818  0.00  0.00      A1    
ATOM   2207  CB  TYR A 143      19.336  46.841 -99.346  0.00  0.00      A1    
ATOM   2208  HB1 TYR A 143      18.964  46.090 -98.617  0.00  0.00      A1    
ATOM   2209  HB2 TYR A 143      19.723  47.766 -98.866  0.00  0.00      A1    
ATOM   2210  CG  TYR A 143      18.131  47.316-100.132  0.00  0.00      A1    
ATOM   2211  CD1 TYR A 143      18.288  47.749-101.509  0.00  0.00      A1    
ATOM   2212  HD1 TYR A 143      19.247  47.701-102.005  0.00  0.00      A1    
ATOM   2213  CE1 TYR A 143      17.142  48.323-102.156  0.00  0.00      A1    
ATOM   2214  HE1 TYR A 143      17.259  48.888-103.068  0.00  0.00      A1    
ATOM   2215  CZ  TYR A 143      15.904  48.333-101.596  0.00  0.00      A1    
ATOM   2216  OH  TYR A 143      14.802  48.663-102.342  0.00  0.00      A1    
ATOM   2217  HH  TYR A 143      14.073  48.338-101.809  0.00  0.00      A1    
ATOM   2218  CD2 TYR A 143      16.867  47.267 -99.553  0.00  0.00      A1    
ATOM   2219  HD2 TYR A 143      16.735  46.658 -98.671  0.00  0.00      A1    
ATOM   2220  CE2 TYR A 143      15.785  47.791-100.315  0.00  0.00      A1    
ATOM   2221  HE2 TYR A 143      14.768  47.692 -99.965  0.00  0.00      A1    
ATOM   2222  C   TYR A 143      21.718  46.027 -98.971  0.00  0.00      A1    
ATOM   2223  O   TYR A 143      22.618  46.823 -99.154  0.00  0.00      A1    
ATOM   2224  N   ALA A 144      21.672  45.001 -98.092  0.00  0.00      A1    
ATOM   2225  HN  ALA A 144      20.864  44.453 -97.888  0.00  0.00      A1    
ATOM   2226  CA  ALA A 144      22.838  44.661 -97.254  0.00  0.00      A1    
ATOM   2227  HA  ALA A 144      22.973  45.483 -96.566  0.00  0.00      A1    
ATOM   2228  CB  ALA A 144      22.483  43.478 -96.351  0.00  0.00      A1    
ATOM   2229  HB1 ALA A 144      22.141  42.527 -96.813  0.00  0.00      A1    
ATOM   2230  HB2 ALA A 144      23.375  43.208 -95.747  0.00  0.00      A1    
ATOM   2231  HB3 ALA A 144      21.531  43.773 -95.858  0.00  0.00      A1    
ATOM   2232  C   ALA A 144      24.105  44.431 -98.064  0.00  0.00      A1    
ATOM   2233  O   ALA A 144      25.225  44.724 -97.684  0.00  0.00      A1    
ATOM   2234  N   SER A 145      24.061  43.817 -99.259  0.00  0.00      A1    
ATOM   2235  HN  SER A 145      23.168  43.581 -99.634  0.00  0.00      A1    
ATOM   2236  CA  SER A 145      25.114  43.407-100.162  0.00  0.00      A1    
ATOM   2237  HA  SER A 145      26.077  43.252 -99.699  0.00  0.00      A1    
ATOM   2238  CB  SER A 145      24.783  42.042-100.793  0.00  0.00      A1    
ATOM   2239  HB1 SER A 145      24.340  41.267-100.131  0.00  0.00      A1    
ATOM   2240  HB2 SER A 145      24.125  42.121-101.684  0.00  0.00      A1    
ATOM   2241  OG  SER A 145      25.924  41.381-101.243  0.00  0.00      A1    
ATOM   2242  HG1 SER A 145      26.660  41.742-100.743  0.00  0.00      A1    
ATOM   2243  C   SER A 145      25.423  44.422-101.127  0.00  0.00      A1    
ATOM   2244  O   SER A 145      26.352  44.248-101.972  0.00  0.00      A1    
ATOM   2245  N   GLY A 146      24.719  45.587-101.172  0.00  0.00      A1    
ATOM   2246  HN  GLY A 146      24.129  45.780-100.392  0.00  0.00      A1    
ATOM   2247  CA  GLY A 146      24.987  46.762-102.117  0.00  0.00      A1    
ATOM   2248  HA1 GLY A 146      26.033  46.908-102.344  0.00  0.00      A1    
ATOM   2249  HA2 GLY A 146      24.564  47.669-101.712  0.00  0.00      A1    
ATOM   2250  C   GLY A 146      24.460  46.437-103.545  0.00  0.00      A1    
ATOM   2251  O   GLY A 146      25.002  46.893-104.536  0.00  0.00      A1    
ATOM   2252  N   ARG A 147      23.476  45.570-103.632  0.00  0.00      A1    
ATOM   2253  HN  ARG A 147      23.129  45.168-102.788  0.00  0.00      A1    
ATOM   2254  CA  ARG A 147      22.841  45.117-104.911  0.00  0.00      A1    
ATOM   2255  HA  ARG A 147      23.292  45.732-105.676  0.00  0.00      A1    
ATOM   2256  CB  ARG A 147      22.919  43.568-105.113  0.00  0.00      A1    
ATOM   2257  HB1 ARG A 147      22.597  42.992-104.219  0.00  0.00      A1    
ATOM   2258  HB2 ARG A 147      22.185  43.262-105.888  0.00  0.00      A1    
ATOM   2259  CG  ARG A 147      24.291  43.090-105.656  0.00  0.00      A1    
ATOM   2260  HG1 ARG A 147      24.101  42.049-105.995  0.00  0.00      A1    
ATOM   2261  HG2 ARG A 147      24.566  43.626-106.589  0.00  0.00      A1    
ATOM   2262  CD  ARG A 147      25.473  43.191-104.715  0.00  0.00      A1    
ATOM   2263  HD1 ARG A 147      25.611  44.138-104.151  0.00  0.00      A1    
ATOM   2264  HD2 ARG A 147      25.548  42.392-103.946  0.00  0.00      A1    
ATOM   2265  NE  ARG A 147      26.677  43.046-105.496  0.00  0.00      A1    
ATOM   2266  HE  ARG A 147      26.634  42.876-106.481  0.00  0.00      A1    
ATOM   2267  CZ  ARG A 147      27.911  42.745-104.946  0.00  0.00      A1    
ATOM   2268  NH1 ARG A 147      28.177  42.697-103.665  0.00  0.00      A1    
ATOM   2269 HH11 ARG A 147      29.080  42.418-103.339  0.00  0.00      A1    
ATOM   2270 HH12 ARG A 147      27.394  42.838-103.059  0.00  0.00      A1    
ATOM   2271  NH2 ARG A 147      28.916  42.648-105.837  0.00  0.00      A1    
ATOM   2272 HH21 ARG A 147      29.844  42.676-105.466  0.00  0.00      A1    
ATOM   2273 HH22 ARG A 147      28.753  42.716-106.822  0.00  0.00      A1    
ATOM   2274  C   ARG A 147      21.366  45.574-104.866  0.00  0.00      A1    
ATOM   2275  O   ARG A 147      20.763  45.844-103.809  0.00  0.00      A1    
ATOM   2276  N   THR A 148      20.676  45.604-106.029  0.00  0.00      A1    
ATOM   2277  HN  THR A 148      21.165  45.707-106.892  0.00  0.00      A1    
ATOM   2278  CA  THR A 148      19.246  45.472-106.179  0.00  0.00      A1    
ATOM   2279  HA  THR A 148      18.808  45.216-105.226  0.00  0.00      A1    
ATOM   2280  CB  THR A 148      18.576  46.798-106.607  0.00  0.00      A1    
ATOM   2281  HB  THR A 148      17.511  46.679-106.901  0.00  0.00      A1    
ATOM   2282  OG1 THR A 148      19.343  47.423-107.693  0.00  0.00      A1    
ATOM   2283  HG1 THR A 148      18.646  47.830-108.212  0.00  0.00      A1    
ATOM   2284  CG2 THR A 148      18.604  47.793-105.475  0.00  0.00      A1    
ATOM   2285 HG21 THR A 148      18.118  47.489-104.524  0.00  0.00      A1    
ATOM   2286 HG22 THR A 148      19.673  47.985-105.241  0.00  0.00      A1    
ATOM   2287 HG23 THR A 148      18.080  48.714-105.811  0.00  0.00      A1    
ATOM   2288  C   THR A 148      18.834  44.249-107.036  0.00  0.00      A1    
ATOM   2289  O   THR A 148      17.676  43.981-107.250  0.00  0.00      A1    
ATOM   2290  N   THR A 149      19.865  43.514-107.543  0.00  0.00      A1    
ATOM   2291  HN  THR A 149      20.790  43.673-107.207  0.00  0.00      A1    
ATOM   2292  CA  THR A 149      19.692  42.510-108.567  0.00  0.00      A1    
ATOM   2293  HA  THR A 149      18.642  42.275-108.476  0.00  0.00      A1    
ATOM   2294  CB  THR A 149      20.114  42.829-109.984  0.00  0.00      A1    
ATOM   2295  HB  THR A 149      21.187  43.117-109.993  0.00  0.00      A1    
ATOM   2296  OG1 THR A 149      19.385  43.977-110.461  0.00  0.00      A1    
ATOM   2297  HG1 THR A 149      19.861  44.768-110.199  0.00  0.00      A1    
ATOM   2298  CG2 THR A 149      19.873  41.591-110.946  0.00  0.00      A1    
ATOM   2299 HG21 THR A 149      18.827  41.235-111.057  0.00  0.00      A1    
ATOM   2300 HG22 THR A 149      20.312  41.815-111.942  0.00  0.00      A1    
ATOM   2301 HG23 THR A 149      20.516  40.742-110.630  0.00  0.00      A1    
ATOM   2302  C   THR A 149      20.463  41.303-108.261  0.00  0.00      A1    
ATOM   2303  O   THR A 149      21.680  41.268-108.239  0.00  0.00      A1    
ATOM   2304  N   GLY A 150      19.792  40.076-108.144  0.00  0.00      A1    
ATOM   2305  HN  GLY A 150      18.829  39.981-108.384  0.00  0.00      A1    
ATOM   2306  CA  GLY A 150      20.464  38.821-107.883  0.00  0.00      A1    
ATOM   2307  HA1 GLY A 150      21.118  38.975-107.038  0.00  0.00      A1    
ATOM   2308  HA2 GLY A 150      20.910  38.443-108.791  0.00  0.00      A1    
ATOM   2309  C   GLY A 150      19.468  37.726-107.398  0.00  0.00      A1    
ATOM   2310  O   GLY A 150      18.281  38.004-107.325  0.00  0.00      A1    
ATOM   2311  N   ILE A 151      20.038  36.552-107.098  0.00  0.00      A1    
ATOM   2312  HN  ILE A 151      21.032  36.479-107.121  0.00  0.00      A1    
ATOM   2313  CA  ILE A 151      19.255  35.437-106.486  0.00  0.00      A1    
ATOM   2314  HA  ILE A 151      18.208  35.702-106.487  0.00  0.00      A1    
ATOM   2315  CB  ILE A 151      19.414  34.123-107.271  0.00  0.00      A1    
ATOM   2316  HB  ILE A 151      18.996  34.288-108.287  0.00  0.00      A1    
ATOM   2317  CG2 ILE A 151      20.899  33.594-107.402  0.00  0.00      A1    
ATOM   2318 HG21 ILE A 151      21.148  33.163-106.409  0.00  0.00      A1    
ATOM   2319 HG22 ILE A 151      21.023  32.814-108.183  0.00  0.00      A1    
ATOM   2320 HG23 ILE A 151      21.552  34.447-107.686  0.00  0.00      A1    
ATOM   2321  CG1 ILE A 151      18.468  33.088-106.631  0.00  0.00      A1    
ATOM   2322 HG11 ILE A 151      18.923  32.789-105.662  0.00  0.00      A1    
ATOM   2323 HG12 ILE A 151      17.497  33.555-106.362  0.00  0.00      A1    
ATOM   2324  CD  ILE A 151      18.201  31.823-107.458  0.00  0.00      A1    
ATOM   2325  HD1 ILE A 151      19.126  31.309-107.796  0.00  0.00      A1    
ATOM   2326  HD2 ILE A 151      17.505  31.199-106.857  0.00  0.00      A1    
ATOM   2327  HD3 ILE A 151      17.597  32.133-108.337  0.00  0.00      A1    
ATOM   2328  C   ILE A 151      19.705  35.276-105.034  0.00  0.00      A1    
ATOM   2329  O   ILE A 151      20.922  35.393-104.823  0.00  0.00      A1    
ATOM   2330  N   VAL A 152      18.745  35.118-104.119  0.00  0.00      A1    
ATOM   2331  HN  VAL A 152      17.809  35.000-104.444  0.00  0.00      A1    
ATOM   2332  CA  VAL A 152      18.996  35.154-102.688  0.00  0.00      A1    
ATOM   2333  HA  VAL A 152      20.019  35.397-102.441  0.00  0.00      A1    
ATOM   2334  CB  VAL A 152      18.093  36.253-102.012  0.00  0.00      A1    
ATOM   2335  HB  VAL A 152      17.056  35.905-101.821  0.00  0.00      A1    
ATOM   2336  CG1 VAL A 152      18.737  36.519-100.600  0.00  0.00      A1    
ATOM   2337 HG11 VAL A 152      18.500  37.576-100.357  0.00  0.00      A1    
ATOM   2338 HG12 VAL A 152      18.388  35.710 -99.923  0.00  0.00      A1    
ATOM   2339 HG13 VAL A 152      19.841  36.396-100.627  0.00  0.00      A1    
ATOM   2340  CG2 VAL A 152      18.285  37.569-102.779  0.00  0.00      A1    
ATOM   2341 HG21 VAL A 152      18.048  38.424-102.111  0.00  0.00      A1    
ATOM   2342 HG22 VAL A 152      19.357  37.806-102.950  0.00  0.00      A1    
ATOM   2343 HG23 VAL A 152      17.841  37.691-103.790  0.00  0.00      A1    
ATOM   2344  C   VAL A 152      18.770  33.761-102.001  0.00  0.00      A1    
ATOM   2345  O   VAL A 152      17.739  33.200-101.882  0.00  0.00      A1    
ATOM   2346  N   LEU A 153      19.792  33.255-101.332  0.00  0.00      A1    
ATOM   2347  HN  LEU A 153      20.669  33.725-101.393  0.00  0.00      A1    
ATOM   2348  CA  LEU A 153      19.640  31.989-100.589  0.00  0.00      A1    
ATOM   2349  HA  LEU A 153      18.829  31.344-100.893  0.00  0.00      A1    
ATOM   2350  CB  LEU A 153      20.983  31.203-100.503  0.00  0.00      A1    
ATOM   2351  HB1 LEU A 153      21.105  30.713-101.493  0.00  0.00      A1    
ATOM   2352  HB2 LEU A 153      21.742  32.009-100.411  0.00  0.00      A1    
ATOM   2353  CG  LEU A 153      21.303  30.190 -99.370  0.00  0.00      A1    
ATOM   2354  HG  LEU A 153      21.270  30.704 -98.386  0.00  0.00      A1    
ATOM   2355  CD1 LEU A 153      20.337  28.960 -99.347  0.00  0.00      A1    
ATOM   2356 HD11 LEU A 153      20.471  28.412-100.304  0.00  0.00      A1    
ATOM   2357 HD12 LEU A 153      20.583  28.393 -98.424  0.00  0.00      A1    
ATOM   2358 HD13 LEU A 153      19.267  29.259 -99.326  0.00  0.00      A1    
ATOM   2359  CD2 LEU A 153      22.706  29.689 -99.626  0.00  0.00      A1    
ATOM   2360 HD21 LEU A 153      23.410  30.548 -99.590  0.00  0.00      A1    
ATOM   2361 HD22 LEU A 153      22.851  28.862 -98.898  0.00  0.00      A1    
ATOM   2362 HD23 LEU A 153      22.804  29.281-100.655  0.00  0.00      A1    
ATOM   2363  C   LEU A 153      19.334  32.453 -99.211  0.00  0.00      A1    
ATOM   2364  O   LEU A 153      20.208  32.904 -98.430  0.00  0.00      A1    
ATOM   2365  N   ASP A 154      18.067  32.483 -98.786  0.00  0.00      A1    
ATOM   2366  HN  ASP A 154      17.370  32.230 -99.452  0.00  0.00      A1    
ATOM   2367  CA  ASP A 154      17.691  32.809 -97.390  0.00  0.00      A1    
ATOM   2368  HA  ASP A 154      18.439  33.394 -96.876  0.00  0.00      A1    
ATOM   2369  CB  ASP A 154      16.327  33.526 -97.411  0.00  0.00      A1    
ATOM   2370  HB1 ASP A 154      16.402  34.464 -98.002  0.00  0.00      A1    
ATOM   2371  HB2 ASP A 154      15.609  32.858 -97.933  0.00  0.00      A1    
ATOM   2372  CG  ASP A 154      15.745  33.906 -96.000  0.00  0.00      A1    
ATOM   2373  OD1 ASP A 154      16.326  34.759 -95.256  0.00  0.00      A1    
ATOM   2374  OD2 ASP A 154      14.742  33.375 -95.637  0.00  0.00      A1    
ATOM   2375  C   ASP A 154      17.649  31.478 -96.669  0.00  0.00      A1    
ATOM   2376  O   ASP A 154      16.828  30.570 -96.923  0.00  0.00      A1    
ATOM   2377  N   SER A 155      18.491  31.388 -95.652  0.00  0.00      A1    
ATOM   2378  HN  SER A 155      19.134  32.099 -95.380  0.00  0.00      A1    
ATOM   2379  CA  SER A 155      18.653  30.091 -94.929  0.00  0.00      A1    
ATOM   2380  HA  SER A 155      17.755  29.500 -95.034  0.00  0.00      A1    
ATOM   2381  CB  SER A 155      19.895  29.322 -95.334  0.00  0.00      A1    
ATOM   2382  HB1 SER A 155      19.997  29.273 -96.439  0.00  0.00      A1    
ATOM   2383  HB2 SER A 155      20.781  29.814 -94.878  0.00  0.00      A1    
ATOM   2384  OG  SER A 155      19.825  27.977 -94.883  0.00  0.00      A1    
ATOM   2385  HG1 SER A 155      19.050  27.567 -95.274  0.00  0.00      A1    
ATOM   2386  C   SER A 155      18.596  30.294 -93.395  0.00  0.00      A1    
ATOM   2387  O   SER A 155      19.598  30.529 -92.722  0.00  0.00      A1    
ATOM   2388  N   GLY A 156      17.379  30.207 -92.868  0.00  0.00      A1    
ATOM   2389  HN  GLY A 156      16.568  29.854 -93.329  0.00  0.00      A1    
ATOM   2390  CA  GLY A 156      17.117  30.268 -91.509  0.00  0.00      A1    
ATOM   2391  HA1 GLY A 156      16.112  30.553 -91.235  0.00  0.00      A1    
ATOM   2392  HA2 GLY A 156      17.869  30.884 -91.038  0.00  0.00      A1    
ATOM   2393  C   GLY A 156      17.177  29.014 -90.845  0.00  0.00      A1    
ATOM   2394  O   GLY A 156      17.645  27.997 -91.332  0.00  0.00      A1    
ATOM   2395  N   ASP A 157      16.686  29.106 -89.589  0.00  0.00      A1    
ATOM   2396  HN  ASP A 157      16.522  30.019 -89.223  0.00  0.00      A1    
ATOM   2397  CA  ASP A 157      16.386  28.086 -88.633  0.00  0.00      A1    
ATOM   2398  HA  ASP A 157      17.200  27.377 -88.592  0.00  0.00      A1    
ATOM   2399  CB  ASP A 157      16.201  28.670 -87.198  0.00  0.00      A1    
ATOM   2400  HB1 ASP A 157      17.030  29.390 -87.033  0.00  0.00      A1    
ATOM   2401  HB2 ASP A 157      15.201  29.142 -87.094  0.00  0.00      A1    
ATOM   2402  CG  ASP A 157      16.407  27.640 -86.113  0.00  0.00      A1    
ATOM   2403  OD1 ASP A 157      15.355  27.398 -85.459  0.00  0.00      A1    
ATOM   2404  OD2 ASP A 157      17.508  27.044 -85.910  0.00  0.00      A1    
ATOM   2405  C   ASP A 157      15.194  27.187 -89.109  0.00  0.00      A1    
ATOM   2406  O   ASP A 157      15.317  25.947 -89.109  0.00  0.00      A1    
ATOM   2407  N   GLY A 158      14.051  27.820 -89.491  0.00  0.00      A1    
ATOM   2408  HN  GLY A 158      14.039  28.816 -89.528  0.00  0.00      A1    
ATOM   2409  CA  GLY A 158      12.822  27.178 -89.921  0.00  0.00      A1    
ATOM   2410  HA1 GLY A 158      12.027  27.904 -89.836  0.00  0.00      A1    
ATOM   2411  HA2 GLY A 158      12.601  26.373 -89.236  0.00  0.00      A1    
ATOM   2412  C   GLY A 158      12.644  26.962 -91.443  0.00  0.00      A1    
ATOM   2413  O   GLY A 158      11.909  26.014 -91.702  0.00  0.00      A1    
ATOM   2414  N   VAL A 159      13.212  27.709 -92.300  0.00  0.00      A1    
ATOM   2415  HN  VAL A 159      13.873  28.410 -92.047  0.00  0.00      A1    
ATOM   2416  CA  VAL A 159      13.013  27.634 -93.714  0.00  0.00      A1    
ATOM   2417  HA  VAL A 159      12.655  26.656 -94.000  0.00  0.00      A1    
ATOM   2418  CB  VAL A 159      11.933  28.670 -94.242  0.00  0.00      A1    
ATOM   2419  HB  VAL A 159      11.995  28.656 -95.351  0.00  0.00      A1    
ATOM   2420  CG1 VAL A 159      10.534  28.170 -93.930  0.00  0.00      A1    
ATOM   2421 HG11 VAL A 159      10.327  27.119 -94.227  0.00  0.00      A1    
ATOM   2422 HG12 VAL A 159      10.425  28.352 -92.839  0.00  0.00      A1    
ATOM   2423 HG13 VAL A 159       9.757  28.847 -94.345  0.00  0.00      A1    
ATOM   2424  CG2 VAL A 159      12.133  30.022 -93.585  0.00  0.00      A1    
ATOM   2425 HG21 VAL A 159      13.133  30.466 -93.780  0.00  0.00      A1    
ATOM   2426 HG22 VAL A 159      11.421  30.824 -93.874  0.00  0.00      A1    
ATOM   2427 HG23 VAL A 159      12.141  29.955 -92.476  0.00  0.00      A1    
ATOM   2428  C   VAL A 159      14.315  27.887 -94.470  0.00  0.00      A1    
ATOM   2429  O   VAL A 159      15.095  28.713 -94.022  0.00  0.00      A1    
ATOM   2430  N   THR A 160      14.384  27.317 -95.689  0.00  0.00      A1    
ATOM   2431  HN  THR A 160      13.717  26.631 -95.971  0.00  0.00      A1    
ATOM   2432  CA  THR A 160      15.483  27.661 -96.606  0.00  0.00      A1    
ATOM   2433  HA  THR A 160      15.900  28.607 -96.292  0.00  0.00      A1    
ATOM   2434  CB  THR A 160      16.677  26.633 -96.614  0.00  0.00      A1    
ATOM   2435  HB  THR A 160      16.252  25.642 -96.881  0.00  0.00      A1    
ATOM   2436  OG1 THR A 160      17.269  26.442 -95.387  0.00  0.00      A1    
ATOM   2437  HG1 THR A 160      16.863  25.671 -94.984  0.00  0.00      A1    
ATOM   2438  CG2 THR A 160      17.805  27.110 -97.590  0.00  0.00      A1    
ATOM   2439 HG21 THR A 160      18.600  26.337 -97.662  0.00  0.00      A1    
ATOM   2440 HG22 THR A 160      17.421  27.235 -98.625  0.00  0.00      A1    
ATOM   2441 HG23 THR A 160      18.193  28.108 -97.294  0.00  0.00      A1    
ATOM   2442  C   THR A 160      15.011  27.854 -97.979  0.00  0.00      A1    
ATOM   2443  O   THR A 160      14.512  26.912 -98.577  0.00  0.00      A1    
ATOM   2444  N   HSD A 161      14.983  29.057 -98.535  0.00  0.00      A1    
ATOM   2445  HN  HSD A 161      15.372  29.845 -98.063  0.00  0.00      A1    
ATOM   2446  CA  HSD A 161      14.336  29.318 -99.810  0.00  0.00      A1    
ATOM   2447  HA  HSD A 161      14.106  28.355-100.240  0.00  0.00      A1    
ATOM   2448  CB  HSD A 161      13.111  30.228 -99.792  0.00  0.00      A1    
ATOM   2449  HB1 HSD A 161      13.201  31.137 -99.161  0.00  0.00      A1    
ATOM   2450  HB2 HSD A 161      12.901  30.638-100.803  0.00  0.00      A1    
ATOM   2451  ND1 HSD A 161      11.687  29.408 -97.732  0.00  0.00      A1    
ATOM   2452  HD1 HSD A 161      12.335  29.644 -97.007  0.00  0.00      A1    
ATOM   2453  CG  HSD A 161      11.860  29.628 -99.120  0.00  0.00      A1    
ATOM   2454  CE1 HSD A 161      10.400  29.059 -97.575  0.00  0.00      A1    
ATOM   2455  HE1 HSD A 161       9.958  28.723 -96.637  0.00  0.00      A1    
ATOM   2456  NE2 HSD A 161       9.781  28.934 -98.689  0.00  0.00      A1    
ATOM   2457  CD2 HSD A 161      10.645  29.411 -99.674  0.00  0.00      A1    
ATOM   2458  HD2 HSD A 161      10.281  29.561-100.683  0.00  0.00      A1    
ATOM   2459  C   HSD A 161      15.396  29.910-100.720  0.00  0.00      A1    
ATOM   2460  O   HSD A 161      16.433  30.457-100.391  0.00  0.00      A1    
ATOM   2461  N   ASN A 162      15.176  29.857-102.009  0.00  0.00      A1    
ATOM   2462  HN  ASN A 162      14.414  29.308-102.344  0.00  0.00      A1    
ATOM   2463  CA  ASN A 162      16.074  30.481-103.001  0.00  0.00      A1    
ATOM   2464  HA  ASN A 162      16.865  31.115-102.627  0.00  0.00      A1    
ATOM   2465  CB  ASN A 162      16.700  29.378-103.863  0.00  0.00      A1    
ATOM   2466  HB1 ASN A 162      15.918  28.840-104.442  0.00  0.00      A1    
ATOM   2467  HB2 ASN A 162      17.468  29.889-104.482  0.00  0.00      A1    
ATOM   2468  CG  ASN A 162      17.479  28.344-103.085  0.00  0.00      A1    
ATOM   2469  OD1 ASN A 162      17.102  27.174-102.971  0.00  0.00      A1    
ATOM   2470  ND2 ASN A 162      18.739  28.508-102.550  0.00  0.00      A1    
ATOM   2471 HD21 ASN A 162      19.107  27.853-101.890  0.00  0.00      A1    
ATOM   2472 HD22 ASN A 162      19.283  29.320-102.762  0.00  0.00      A1    
ATOM   2473  C   ASN A 162      15.196  31.405-103.834  0.00  0.00      A1    
ATOM   2474  O   ASN A 162      14.237  31.009-104.488  0.00  0.00      A1    
ATOM   2475  N   VAL A 163      15.458  32.759-103.686  0.00  0.00      A1    
ATOM   2476  HN  VAL A 163      16.199  33.154-103.148  0.00  0.00      A1    
ATOM   2477  CA  VAL A 163      14.627  33.809-104.264  0.00  0.00      A1    
ATOM   2478  HA  VAL A 163      13.757  33.424-104.776  0.00  0.00      A1    
ATOM   2479  CB  VAL A 163      14.135  34.787-103.245  0.00  0.00      A1    
ATOM   2480  HB  VAL A 163      15.032  35.416-103.057  0.00  0.00      A1    
ATOM   2481  CG1 VAL A 163      13.052  35.688-103.831  0.00  0.00      A1    
ATOM   2482 HG11 VAL A 163      12.145  35.140-104.165  0.00  0.00      A1    
ATOM   2483 HG12 VAL A 163      12.707  36.380-103.034  0.00  0.00      A1    
ATOM   2484 HG13 VAL A 163      13.396  36.227-104.740  0.00  0.00      A1    
ATOM   2485  CG2 VAL A 163      13.672  34.148-101.887  0.00  0.00      A1    
ATOM   2486 HG21 VAL A 163      13.232  34.852-101.148  0.00  0.00      A1    
ATOM   2487 HG22 VAL A 163      12.896  33.376-102.073  0.00  0.00      A1    
ATOM   2488 HG23 VAL A 163      14.453  33.723-101.220  0.00  0.00      A1    
ATOM   2489  C   VAL A 163      15.289  34.614-105.441  0.00  0.00      A1    
ATOM   2490  O   VAL A 163      16.292  35.384-105.172  0.00  0.00      A1    
ATOM   2491  N   PRO A 164      14.782  34.666-106.714  0.00  0.00      A1    
ATOM   2492  CD  PRO A 164      13.832  33.714-107.222  0.00  0.00      A1    
ATOM   2493  HD1 PRO A 164      14.102  32.640-107.138  0.00  0.00      A1    
ATOM   2494  HD2 PRO A 164      12.848  33.774-106.709  0.00  0.00      A1    
ATOM   2495  CA  PRO A 164      15.265  35.538-107.788  0.00  0.00      A1    
ATOM   2496  HA  PRO A 164      16.317  35.771-107.710  0.00  0.00      A1    
ATOM   2497  CB  PRO A 164      14.896  34.791-109.086  0.00  0.00      A1    
ATOM   2498  HB1 PRO A 164      15.674  34.063-109.401  0.00  0.00      A1    
ATOM   2499  HB2 PRO A 164      14.612  35.468-109.920  0.00  0.00      A1    
ATOM   2500  CG  PRO A 164      13.605  34.042-108.714  0.00  0.00      A1    
ATOM   2501  HG1 PRO A 164      13.437  33.257-109.483  0.00  0.00      A1    
ATOM   2502  HG2 PRO A 164      12.756  34.746-108.847  0.00  0.00      A1    
ATOM   2503  C   PRO A 164      14.678  36.985-107.574  0.00  0.00      A1    
ATOM   2504  O   PRO A 164      13.543  37.081-107.152  0.00  0.00      A1    
ATOM   2505  N   ILE A 165      15.503  38.038-107.681  0.00  0.00      A1    
ATOM   2506  HN  ILE A 165      16.460  37.909-107.928  0.00  0.00      A1    
ATOM   2507  CA  ILE A 165      15.153  39.472-107.575  0.00  0.00      A1    
ATOM   2508  HA  ILE A 165      14.076  39.549-107.551  0.00  0.00      A1    
ATOM   2509  CB  ILE A 165      15.785  40.052-106.314  0.00  0.00      A1    
ATOM   2510  HB  ILE A 165      16.884  39.932-106.429  0.00  0.00      A1    
ATOM   2511  CG2 ILE A 165      15.672  41.597-106.341  0.00  0.00      A1    
ATOM   2512 HG21 ILE A 165      16.158  42.058-107.228  0.00  0.00      A1    
ATOM   2513 HG22 ILE A 165      14.618  41.943-106.291  0.00  0.00      A1    
ATOM   2514 HG23 ILE A 165      15.997  41.958-105.342  0.00  0.00      A1    
ATOM   2515  CG1 ILE A 165      15.123  39.463-104.966  0.00  0.00      A1    
ATOM   2516 HG11 ILE A 165      15.577  38.459-104.825  0.00  0.00      A1    
ATOM   2517 HG12 ILE A 165      15.489  40.138-104.163  0.00  0.00      A1    
ATOM   2518  CD  ILE A 165      13.607  39.533-104.915  0.00  0.00      A1    
ATOM   2519  HD1 ILE A 165      13.302  39.858-103.897  0.00  0.00      A1    
ATOM   2520  HD2 ILE A 165      13.193  40.314-105.588  0.00  0.00      A1    
ATOM   2521  HD3 ILE A 165      13.175  38.540-105.163  0.00  0.00      A1    
ATOM   2522  C   ILE A 165      15.661  40.188-108.835  0.00  0.00      A1    
ATOM   2523  O   ILE A 165      16.795  39.843-109.274  0.00  0.00      A1    
ATOM   2524  N   TYR A 166      14.917  41.116-109.398  0.00  0.00      A1    
ATOM   2525  HN  TYR A 166      13.978  41.384-109.198  0.00  0.00      A1    
ATOM   2526  CA  TYR A 166      15.619  42.003-110.332  0.00  0.00      A1    
ATOM   2527  HA  TYR A 166      16.665  41.992-110.062  0.00  0.00      A1    
ATOM   2528  CB  TYR A 166      15.269  41.535-111.762  0.00  0.00      A1    
ATOM   2529  HB1 TYR A 166      15.042  40.448-111.772  0.00  0.00      A1    
ATOM   2530  HB2 TYR A 166      14.385  42.032-112.217  0.00  0.00      A1    
ATOM   2531  CG  TYR A 166      16.384  41.757-112.819  0.00  0.00      A1    
ATOM   2532  CD1 TYR A 166      17.276  40.810-113.196  0.00  0.00      A1    
ATOM   2533  HD1 TYR A 166      17.106  39.776-112.934  0.00  0.00      A1    
ATOM   2534  CE1 TYR A 166      18.434  41.175-113.958  0.00  0.00      A1    
ATOM   2535  HE1 TYR A 166      19.058  40.353-114.276  0.00  0.00      A1    
ATOM   2536  CZ  TYR A 166      18.637  42.544-114.364  0.00  0.00      A1    
ATOM   2537  OH  TYR A 166      19.729  42.903-115.192  0.00  0.00      A1    
ATOM   2538  HH  TYR A 166      20.256  42.105-115.271  0.00  0.00      A1    
ATOM   2539  CD2 TYR A 166      16.482  43.056-113.294  0.00  0.00      A1    
ATOM   2540  HD2 TYR A 166      15.729  43.783-113.029  0.00  0.00      A1    
ATOM   2541  CE2 TYR A 166      17.607  43.493-114.037  0.00  0.00      A1    
ATOM   2542  HE2 TYR A 166      17.701  44.520-114.358  0.00  0.00      A1    
ATOM   2543  C   TYR A 166      15.231  43.449-110.118  0.00  0.00      A1    
ATOM   2544  O   TYR A 166      14.063  43.700-109.991  0.00  0.00      A1    
ATOM   2545  N   GLU A 167      16.256  44.341-109.992  0.00  0.00      A1    
ATOM   2546  HN  GLU A 167      17.198  44.015-109.981  0.00  0.00      A1    
ATOM   2547  CA  GLU A 167      16.085  45.839-109.758  0.00  0.00      A1    
ATOM   2548  HA  GLU A 167      17.071  46.215-109.528  0.00  0.00      A1    
ATOM   2549  CB  GLU A 167      15.764  46.573-111.074  0.00  0.00      A1    
ATOM   2550  HB1 GLU A 167      14.804  46.181-111.475  0.00  0.00      A1    
ATOM   2551  HB2 GLU A 167      15.659  47.664-110.896  0.00  0.00      A1    
ATOM   2552  CG  GLU A 167      16.948  46.561-112.119  0.00  0.00      A1    
ATOM   2553  HG1 GLU A 167      17.863  47.021-111.688  0.00  0.00      A1    
ATOM   2554  HG2 GLU A 167      17.033  45.503-112.449  0.00  0.00      A1    
ATOM   2555  CD  GLU A 167      16.690  47.290-113.378  0.00  0.00      A1    
ATOM   2556  OE1 GLU A 167      17.595  47.151-114.234  0.00  0.00      A1    
ATOM   2557  OE2 GLU A 167      15.690  47.988-113.707  0.00  0.00      A1    
ATOM   2558  C   GLU A 167      15.233  46.223-108.617  0.00  0.00      A1    
ATOM   2559  O   GLU A 167      14.477  47.208-108.780  0.00  0.00      A1    
ATOM   2560  N   GLY A 168      15.318  45.494-107.420  0.00  0.00      A1    
ATOM   2561  HN  GLY A 168      15.977  44.754-107.307  0.00  0.00      A1    
ATOM   2562  CA  GLY A 168      14.482  45.828-106.270  0.00  0.00      A1    
ATOM   2563  HA1 GLY A 168      14.407  46.886-106.069  0.00  0.00      A1    
ATOM   2564  HA2 GLY A 168      15.001  45.451-105.401  0.00  0.00      A1    
ATOM   2565  C   GLY A 168      13.062  45.200-106.214  0.00  0.00      A1    
ATOM   2566  O   GLY A 168      12.349  45.352-105.201  0.00  0.00      A1    
ATOM   2567  N   TYR A 169      12.640  44.431-107.174  0.00  0.00      A1    
ATOM   2568  HN  TYR A 169      13.179  44.195-107.979  0.00  0.00      A1    
ATOM   2569  CA  TYR A 169      11.335  43.842-107.207  0.00  0.00      A1    
ATOM   2570  HA  TYR A 169      10.802  44.081-106.298  0.00  0.00      A1    
ATOM   2571  CB  TYR A 169      10.603  44.251-108.486  0.00  0.00      A1    
ATOM   2572  HB1 TYR A 169      11.161  43.964-109.402  0.00  0.00      A1    
ATOM   2573  HB2 TYR A 169       9.618  43.737-108.455  0.00  0.00      A1    
ATOM   2574  CG  TYR A 169      10.326  45.774-108.484  0.00  0.00      A1    
ATOM   2575  CD1 TYR A 169       9.895  46.449-107.348  0.00  0.00      A1    
ATOM   2576  HD1 TYR A 169       9.581  45.874-106.489  0.00  0.00      A1    
ATOM   2577  CE1 TYR A 169       9.844  47.855-107.360  0.00  0.00      A1    
ATOM   2578  HE1 TYR A 169       9.546  48.524-106.566  0.00  0.00      A1    
ATOM   2579  CZ  TYR A 169      10.306  48.581-108.480  0.00  0.00      A1    
ATOM   2580  OH  TYR A 169      10.273  50.036-108.434  0.00  0.00      A1    
ATOM   2581  HH  TYR A 169      11.033  50.333-108.940  0.00  0.00      A1    
ATOM   2582  CD2 TYR A 169      10.919  46.491-109.503  0.00  0.00      A1    
ATOM   2583  HD2 TYR A 169      11.426  45.962-110.297  0.00  0.00      A1    
ATOM   2584  CE2 TYR A 169      10.906  47.902-109.506  0.00  0.00      A1    
ATOM   2585  HE2 TYR A 169      11.375  48.350-110.370  0.00  0.00      A1    
ATOM   2586  C   TYR A 169      11.573  42.339-107.209  0.00  0.00      A1    
ATOM   2587  O   TYR A 169      12.514  41.897-107.794  0.00  0.00      A1    
ATOM   2588  N   ALA A 170      10.666  41.530-106.635  0.00  0.00      A1    
ATOM   2589  HN  ALA A 170       9.893  41.790-106.063  0.00  0.00      A1    
ATOM   2590  CA  ALA A 170      10.531  40.067-107.017  0.00  0.00      A1    
ATOM   2591  HA  ALA A 170      11.406  39.582-106.610  0.00  0.00      A1    
ATOM   2592  CB  ALA A 170       9.189  39.654-106.382  0.00  0.00      A1    
ATOM   2593  HB1 ALA A 170       9.049  38.557-106.491  0.00  0.00      A1    
ATOM   2594  HB2 ALA A 170       9.198  39.846-105.288  0.00  0.00      A1    
ATOM   2595  HB3 ALA A 170       8.273  40.132-106.790  0.00  0.00      A1    
ATOM   2596  C   ALA A 170      10.494  39.826-108.492  0.00  0.00      A1    
ATOM   2597  O   ALA A 170      10.154  40.748-109.247  0.00  0.00      A1    
ATOM   2598  N   LEU A 171      10.776  38.603-108.963  0.00  0.00      A1    
ATOM   2599  HN  LEU A 171      11.063  37.829-108.405  0.00  0.00      A1    
ATOM   2600  CA  LEU A 171      10.852  38.120-110.272  0.00  0.00      A1    
ATOM   2601  HA  LEU A 171      10.490  38.903-110.921  0.00  0.00      A1    
ATOM   2602  CB  LEU A 171      12.309  37.860-110.725  0.00  0.00      A1    
ATOM   2603  HB1 LEU A 171      12.859  38.698-110.245  0.00  0.00      A1    
ATOM   2604  HB2 LEU A 171      12.711  36.909-110.314  0.00  0.00      A1    
ATOM   2605  CG  LEU A 171      12.739  37.817-112.234  0.00  0.00      A1    
ATOM   2606  HG  LEU A 171      13.840  37.703-112.332  0.00  0.00      A1    
ATOM   2607  CD1 LEU A 171      12.223  36.545-112.883  0.00  0.00      A1    
ATOM   2608 HD11 LEU A 171      11.119  36.498-112.996  0.00  0.00      A1    
ATOM   2609 HD12 LEU A 171      12.656  36.351-113.887  0.00  0.00      A1    
ATOM   2610 HD13 LEU A 171      12.496  35.602-112.364  0.00  0.00      A1    
ATOM   2611  CD2 LEU A 171      12.329  39.023-113.088  0.00  0.00      A1    
ATOM   2612 HD21 LEU A 171      11.261  39.099-113.386  0.00  0.00      A1    
ATOM   2613 HD22 LEU A 171      12.625  39.914-112.494  0.00  0.00      A1    
ATOM   2614 HD23 LEU A 171      12.871  39.033-114.058  0.00  0.00      A1    
ATOM   2615  C   LEU A 171       9.979  36.933-110.257  0.00  0.00      A1    
ATOM   2616  O   LEU A 171      10.234  35.849-109.638  0.00  0.00      A1    
ATOM   2617  N   PRO A 172       8.836  36.993-111.006  0.00  0.00      A1    
ATOM   2618  CD  PRO A 172       8.431  38.085-111.835  0.00  0.00      A1    
ATOM   2619  HD1 PRO A 172       8.175  38.944-111.178  0.00  0.00      A1    
ATOM   2620  HD2 PRO A 172       9.212  38.426-112.547  0.00  0.00      A1    
ATOM   2621  CA  PRO A 172       7.799  35.988-110.829  0.00  0.00      A1    
ATOM   2622  HA  PRO A 172       7.586  35.781-109.791  0.00  0.00      A1    
ATOM   2623  CB  PRO A 172       6.567  36.652-111.410  0.00  0.00      A1    
ATOM   2624  HB1 PRO A 172       5.812  35.944-111.814  0.00  0.00      A1    
ATOM   2625  HB2 PRO A 172       6.083  37.124-110.529  0.00  0.00      A1    
ATOM   2626  CG  PRO A 172       7.124  37.695-112.433  0.00  0.00      A1    
ATOM   2627  HG1 PRO A 172       7.244  37.191-113.416  0.00  0.00      A1    
ATOM   2628  HG2 PRO A 172       6.491  38.581-112.653  0.00  0.00      A1    
ATOM   2629  C   PRO A 172       8.054  34.720-111.488  0.00  0.00      A1    
ATOM   2630  O   PRO A 172       8.800  34.629-112.514  0.00  0.00      A1    
ATOM   2631  N   HSE A 173       7.391  33.657-110.942  0.00  0.00      A1    
ATOM   2632  HN  HSE A 173       6.653  33.796-110.286  0.00  0.00      A1    
ATOM   2633  CA  HSE A 173       7.304  32.362-111.494  0.00  0.00      A1    
ATOM   2634  HA  HSE A 173       6.510  31.900-110.925  0.00  0.00      A1    
ATOM   2635  CB  HSE A 173       6.815  32.208-112.960  0.00  0.00      A1    
ATOM   2636  HB1 HSE A 173       7.546  32.538-113.729  0.00  0.00      A1    
ATOM   2637  HB2 HSE A 173       6.473  31.172-113.170  0.00  0.00      A1    
ATOM   2638  ND1 HSE A 173       4.440  32.864-112.393  0.00  0.00      A1    
ATOM   2639  CG  HSE A 173       5.560  33.014-113.190  0.00  0.00      A1    
ATOM   2640  CE1 HSE A 173       3.573  33.771-112.884  0.00  0.00      A1    
ATOM   2641  HE1 HSE A 173       2.566  33.933-112.497  0.00  0.00      A1    
ATOM   2642  NE2 HSE A 173       4.118  34.635-113.777  0.00  0.00      A1    
ATOM   2643  HE2 HSE A 173       3.676  35.359-114.307  0.00  0.00      A1    
ATOM   2644  CD2 HSE A 173       5.401  34.095-113.963  0.00  0.00      A1    
ATOM   2645  HD2 HSE A 173       6.112  34.568-114.630  0.00  0.00      A1    
ATOM   2646  C   HSE A 173       8.440  31.429-111.341  0.00  0.00      A1    
ATOM   2647  O   HSE A 173       8.620  30.586-112.185  0.00  0.00      A1    
ATOM   2648  N   ALA A 174       9.235  31.472-110.267  0.00  0.00      A1    
ATOM   2649  HN  ALA A 174       9.015  32.203-109.626  0.00  0.00      A1    
ATOM   2650  CA  ALA A 174      10.366  30.575-110.125  0.00  0.00      A1    
ATOM   2651  HA  ALA A 174       9.938  29.585-110.190  0.00  0.00      A1    
ATOM   2652  CB  ALA A 174      11.458  30.738-111.192  0.00  0.00      A1    
ATOM   2653  HB1 ALA A 174      12.196  29.907-111.182  0.00  0.00      A1    
ATOM   2654  HB2 ALA A 174      11.001  30.687-112.203  0.00  0.00      A1    
ATOM   2655  HB3 ALA A 174      12.017  31.683-111.020  0.00  0.00      A1    
ATOM   2656  C   ALA A 174      10.913  30.677-108.661  0.00  0.00      A1    
ATOM   2657  O   ALA A 174      12.140  30.442-108.519  0.00  0.00      A1    
ATOM   2658  N   ILE A 175      10.155  30.999-107.633  0.00  0.00      A1    
ATOM   2659  HN  ILE A 175       9.222  31.330-107.744  0.00  0.00      A1    
ATOM   2660  CA  ILE A 175      10.555  30.775-106.243  0.00  0.00      A1    
ATOM   2661  HA  ILE A 175      11.569  31.143-106.194  0.00  0.00      A1    
ATOM   2662  CB  ILE A 175       9.838  31.568-105.157  0.00  0.00      A1    
ATOM   2663  HB  ILE A 175       9.597  32.561-105.594  0.00  0.00      A1    
ATOM   2664  CG2 ILE A 175       8.520  30.918-104.662  0.00  0.00      A1    
ATOM   2665 HG21 ILE A 175       8.722  30.084-103.957  0.00  0.00      A1    
ATOM   2666 HG22 ILE A 175       7.839  31.602-104.112  0.00  0.00      A1    
ATOM   2667 HG23 ILE A 175       7.864  30.565-105.486  0.00  0.00      A1    
ATOM   2668  CG1 ILE A 175      10.808  31.942-103.963  0.00  0.00      A1    
ATOM   2669 HG11 ILE A 175      10.937  30.973-103.436  0.00  0.00      A1    
ATOM   2670 HG12 ILE A 175      11.781  32.221-104.421  0.00  0.00      A1    
ATOM   2671  CD  ILE A 175      10.289  33.019-103.051  0.00  0.00      A1    
ATOM   2672  HD1 ILE A 175       9.464  32.621-102.423  0.00  0.00      A1    
ATOM   2673  HD2 ILE A 175      11.102  33.311-102.352  0.00  0.00      A1    
ATOM   2674  HD3 ILE A 175       9.925  33.982-103.469  0.00  0.00      A1    
ATOM   2675  C   ILE A 175      10.573  29.290-105.896  0.00  0.00      A1    
ATOM   2676  O   ILE A 175       9.711  28.541-106.298  0.00  0.00      A1    
ATOM   2677  N   MET A 176      11.578  28.743-105.206  0.00  0.00      A1    
ATOM   2678  HN  MET A 176      12.365  29.316-104.990  0.00  0.00      A1    
ATOM   2679  CA  MET A 176      11.707  27.304-104.926  0.00  0.00      A1    
ATOM   2680  HA  MET A 176      10.741  26.822-104.890  0.00  0.00      A1    
ATOM   2681  CB  MET A 176      12.726  26.613-105.818  0.00  0.00      A1    
ATOM   2682  HB1 MET A 176      13.624  27.252-105.963  0.00  0.00      A1    
ATOM   2683  HB2 MET A 176      13.001  25.651-105.336  0.00  0.00      A1    
ATOM   2684  CG  MET A 176      12.239  26.087-107.221  0.00  0.00      A1    
ATOM   2685  HG1 MET A 176      11.492  25.287-107.035  0.00  0.00      A1    
ATOM   2686  HG2 MET A 176      11.791  26.866-107.875  0.00  0.00      A1    
ATOM   2687  SD  MET A 176      13.686  25.550-108.122  0.00  0.00      A1    
ATOM   2688  CE  MET A 176      12.609  25.128-109.485  0.00  0.00      A1    
ATOM   2689  HE1 MET A 176      11.965  24.252-109.257  0.00  0.00      A1    
ATOM   2690  HE2 MET A 176      11.892  25.917-109.796  0.00  0.00      A1    
ATOM   2691  HE3 MET A 176      13.298  24.863-110.315  0.00  0.00      A1    
ATOM   2692  C   MET A 176      12.329  27.247-103.613  0.00  0.00      A1    
ATOM   2693  O   MET A 176      13.001  28.186-103.205  0.00  0.00      A1    
ATOM   2694  N   ARG A 177      12.070  26.216-102.886  0.00  0.00      A1    
ATOM   2695  HN  ARG A 177      11.436  25.586-103.327  0.00  0.00      A1    
ATOM   2696  CA  ARG A 177      12.322  25.974-101.469  0.00  0.00      A1    
ATOM   2697  HA  ARG A 177      13.036  26.630-100.995  0.00  0.00      A1    
ATOM   2698  CB  ARG A 177      11.034  26.085-100.605  0.00  0.00      A1    
ATOM   2699  HB1 ARG A 177      11.368  25.849 -99.572  0.00  0.00      A1    
ATOM   2700  HB2 ARG A 177      10.694  27.143-100.620  0.00  0.00      A1    
ATOM   2701  CG  ARG A 177       9.856  25.157-100.928  0.00  0.00      A1    
ATOM   2702  HG1 ARG A 177       9.538  25.410-101.962  0.00  0.00      A1    
ATOM   2703  HG2 ARG A 177      10.074  24.068-100.911  0.00  0.00      A1    
ATOM   2704  CD  ARG A 177       8.558  25.377-100.076  0.00  0.00      A1    
ATOM   2705  HD1 ARG A 177       8.713  24.832 -99.120  0.00  0.00      A1    
ATOM   2706  HD2 ARG A 177       8.423  26.468 -99.917  0.00  0.00      A1    
ATOM   2707  NE  ARG A 177       7.248  24.919-100.777  0.00  0.00      A1    
ATOM   2708  HE  ARG A 177       6.772  25.566-101.373  0.00  0.00      A1    
ATOM   2709  CZ  ARG A 177       6.930  23.656-100.992  0.00  0.00      A1    
ATOM   2710  NH1 ARG A 177       7.468  22.667-100.251  0.00  0.00      A1    
ATOM   2711 HH11 ARG A 177       7.465  21.758-100.667  0.00  0.00      A1    
ATOM   2712 HH12 ARG A 177       8.043  22.865 -99.458  0.00  0.00      A1    
ATOM   2713  NH2 ARG A 177       6.185  23.374-102.064  0.00  0.00      A1    
ATOM   2714 HH21 ARG A 177       5.864  22.428-102.012  0.00  0.00      A1    
ATOM   2715 HH22 ARG A 177       5.802  24.087-102.650  0.00  0.00      A1    
ATOM   2716  C   ARG A 177      12.849  24.568-101.268  0.00  0.00      A1    
ATOM   2717  O   ARG A 177      12.891  23.722-102.159  0.00  0.00      A1    
ATOM   2718  N   LEU A 178      13.381  24.334-100.024  0.00  0.00      A1    
ATOM   2719  HN  LEU A 178      13.499  25.100 -99.396  0.00  0.00      A1    
ATOM   2720  CA  LEU A 178      14.115  23.074 -99.678  0.00  0.00      A1    
ATOM   2721  HA  LEU A 178      14.170  22.379-100.503  0.00  0.00      A1    
ATOM   2722  CB  LEU A 178      15.567  23.304 -99.147  0.00  0.00      A1    
ATOM   2723  HB1 LEU A 178      15.720  24.338 -98.768  0.00  0.00      A1    
ATOM   2724  HB2 LEU A 178      15.796  22.495 -98.420  0.00  0.00      A1    
ATOM   2725  CG  LEU A 178      16.582  23.143-100.296  0.00  0.00      A1    
ATOM   2726  HG  LEU A 178      16.416  22.131-100.723  0.00  0.00      A1    
ATOM   2727  CD1 LEU A 178      16.645  24.259-101.359  0.00  0.00      A1    
ATOM   2728 HD11 LEU A 178      15.632  24.576-101.689  0.00  0.00      A1    
ATOM   2729 HD12 LEU A 178      17.103  25.164-100.905  0.00  0.00      A1    
ATOM   2730 HD13 LEU A 178      17.300  23.866-102.165  0.00  0.00      A1    
ATOM   2731  CD2 LEU A 178      17.975  22.949 -99.651  0.00  0.00      A1    
ATOM   2732 HD21 LEU A 178      18.032  23.667 -98.806  0.00  0.00      A1    
ATOM   2733 HD22 LEU A 178      18.133  21.879 -99.395  0.00  0.00      A1    
ATOM   2734 HD23 LEU A 178      18.811  23.188-100.342  0.00  0.00      A1    
ATOM   2735  C   LEU A 178      13.303  22.583 -98.505  0.00  0.00      A1    
ATOM   2736  O   LEU A 178      12.622  23.378 -97.792  0.00  0.00      A1    
ATOM   2737  N   ASP A 179      13.349  21.315 -98.197  0.00  0.00      A1    
ATOM   2738  HN  ASP A 179      13.499  20.672 -98.945  0.00  0.00      A1    
ATOM   2739  CA  ASP A 179      12.687  20.711 -97.069  0.00  0.00      A1    
ATOM   2740  HA  ASP A 179      11.827  21.293 -96.774  0.00  0.00      A1    
ATOM   2741  CB  ASP A 179      12.195  19.291 -97.383  0.00  0.00      A1    
ATOM   2742  HB1 ASP A 179      13.023  18.696 -97.824  0.00  0.00      A1    
ATOM   2743  HB2 ASP A 179      11.972  18.759 -96.434  0.00  0.00      A1    
ATOM   2744  CG  ASP A 179      10.946  19.332 -98.262  0.00  0.00      A1    
ATOM   2745  OD1 ASP A 179       9.931  19.870 -97.793  0.00  0.00      A1    
ATOM   2746  OD2 ASP A 179      10.997  18.919 -99.481  0.00  0.00      A1    
ATOM   2747  C   ASP A 179      13.556  20.868 -95.843  0.00  0.00      A1    
ATOM   2748  O   ASP A 179      13.225  20.452 -94.740  0.00  0.00      A1    
ATOM   2749  N   LEU A 180      14.707  21.488 -95.898  0.00  0.00      A1    
ATOM   2750  HN  LEU A 180      14.933  21.984 -96.733  0.00  0.00      A1    
ATOM   2751  CA  LEU A 180      15.757  21.441 -94.954  0.00  0.00      A1    
ATOM   2752  HA  LEU A 180      15.399  20.882 -94.103  0.00  0.00      A1    
ATOM   2753  CB  LEU A 180      17.022  20.807 -95.655  0.00  0.00      A1    
ATOM   2754  HB1 LEU A 180      16.712  19.814 -96.047  0.00  0.00      A1    
ATOM   2755  HB2 LEU A 180      17.485  21.482 -96.407  0.00  0.00      A1    
ATOM   2756  CG  LEU A 180      18.183  20.346 -94.747  0.00  0.00      A1    
ATOM   2757  HG  LEU A 180      18.513  21.213 -94.136  0.00  0.00      A1    
ATOM   2758  CD1 LEU A 180      17.811  19.206 -93.820  0.00  0.00      A1    
ATOM   2759 HD11 LEU A 180      17.168  19.587 -92.999  0.00  0.00      A1    
ATOM   2760 HD12 LEU A 180      17.246  18.427 -94.377  0.00  0.00      A1    
ATOM   2761 HD13 LEU A 180      18.704  18.794 -93.303  0.00  0.00      A1    
ATOM   2762  CD2 LEU A 180      19.363  19.925 -95.600  0.00  0.00      A1    
ATOM   2763 HD21 LEU A 180      19.278  19.053 -96.284  0.00  0.00      A1    
ATOM   2764 HD22 LEU A 180      19.558  20.770 -96.295  0.00  0.00      A1    
ATOM   2765 HD23 LEU A 180      20.230  19.706 -94.941  0.00  0.00      A1    
ATOM   2766  C   LEU A 180      16.095  22.884 -94.403  0.00  0.00      A1    
ATOM   2767  O   LEU A 180      16.179  23.908 -95.081  0.00  0.00      A1    
ATOM   2768  N   ALA A 181      16.390  22.957 -93.095  0.00  0.00      A1    
ATOM   2769  HN  ALA A 181      16.195  22.203 -92.473  0.00  0.00      A1    
ATOM   2770  CA  ALA A 181      16.872  24.181 -92.405  0.00  0.00      A1    
ATOM   2771  HA  ALA A 181      17.545  24.733 -93.045  0.00  0.00      A1    
ATOM   2772  CB  ALA A 181      15.698  25.219 -92.347  0.00  0.00      A1    
ATOM   2773  HB1 ALA A 181      15.168  25.394 -93.308  0.00  0.00      A1    
ATOM   2774  HB2 ALA A 181      14.941  24.840 -91.627  0.00  0.00      A1    
ATOM   2775  HB3 ALA A 181      16.053  26.198 -91.962  0.00  0.00      A1    
ATOM   2776  C   ALA A 181      17.353  23.783 -91.080  0.00  0.00      A1    
ATOM   2777  O   ALA A 181      17.247  22.679 -90.634  0.00  0.00      A1    
ATOM   2778  N   GLY A 182      17.891  24.793 -90.361  0.00  0.00      A1    
ATOM   2779  HN  GLY A 182      17.840  25.699 -90.773  0.00  0.00      A1    
ATOM   2780  CA  GLY A 182      18.484  24.658 -89.044  0.00  0.00      A1    
ATOM   2781  HA1 GLY A 182      18.157  25.580 -88.586  0.00  0.00      A1    
ATOM   2782  HA2 GLY A 182      19.548  24.562 -89.208  0.00  0.00      A1    
ATOM   2783  C   GLY A 182      18.050  23.571 -87.980  0.00  0.00      A1    
ATOM   2784  O   GLY A 182      18.875  22.824 -87.439  0.00  0.00      A1    
ATOM   2785  N   ARG A 183      16.752  23.416 -87.718  0.00  0.00      A1    
ATOM   2786  HN  ARG A 183      16.024  23.966 -88.120  0.00  0.00      A1    
ATOM   2787  CA  ARG A 183      16.209  22.353 -86.785  0.00  0.00      A1    
ATOM   2788  HA  ARG A 183      16.777  22.453 -85.872  0.00  0.00      A1    
ATOM   2789  CB  ARG A 183      14.773  22.722 -86.540  0.00  0.00      A1    
ATOM   2790  HB1 ARG A 183      14.706  23.806 -86.307  0.00  0.00      A1    
ATOM   2791  HB2 ARG A 183      14.203  22.531 -87.474  0.00  0.00      A1    
ATOM   2792  CG  ARG A 183      14.301  21.991 -85.212  0.00  0.00      A1    
ATOM   2793  HG1 ARG A 183      14.541  20.914 -85.345  0.00  0.00      A1    
ATOM   2794  HG2 ARG A 183      14.993  22.494 -84.502  0.00  0.00      A1    
ATOM   2795  CD  ARG A 183      12.847  22.129 -84.789  0.00  0.00      A1    
ATOM   2796  HD1 ARG A 183      12.617  21.735 -83.776  0.00  0.00      A1    
ATOM   2797  HD2 ARG A 183      12.744  23.232 -84.881  0.00  0.00      A1    
ATOM   2798  NE  ARG A 183      12.007  21.440 -85.797  0.00  0.00      A1    
ATOM   2799  HE  ARG A 183      12.494  20.836 -86.427  0.00  0.00      A1    
ATOM   2800  CZ  ARG A 183      10.674  21.608 -85.838  0.00  0.00      A1    
ATOM   2801  NH1 ARG A 183       9.895  22.305 -84.946  0.00  0.00      A1    
ATOM   2802 HH11 ARG A 183       8.895  22.287 -84.938  0.00  0.00      A1    
ATOM   2803 HH12 ARG A 183      10.396  22.761 -84.210  0.00  0.00      A1    
ATOM   2804  NH2 ARG A 183      10.064  21.231 -86.975  0.00  0.00      A1    
ATOM   2805 HH21 ARG A 183       9.190  21.705 -87.081  0.00  0.00      A1    
ATOM   2806 HH22 ARG A 183      10.643  21.085 -87.778  0.00  0.00      A1    
ATOM   2807  C   ARG A 183      16.264  21.008 -87.375  0.00  0.00      A1    
ATOM   2808  O   ARG A 183      16.635  20.052 -86.729  0.00  0.00      A1    
ATOM   2809  N   ASP A 184      16.138  20.822 -88.716  0.00  0.00      A1    
ATOM   2810  HN  ASP A 184      15.977  21.585 -89.337  0.00  0.00      A1    
ATOM   2811  CA  ASP A 184      16.189  19.497 -89.395  0.00  0.00      A1    
ATOM   2812  HA  ASP A 184      15.747  18.776 -88.723  0.00  0.00      A1    
ATOM   2813  CB  ASP A 184      15.568  19.512 -90.804  0.00  0.00      A1    
ATOM   2814  HB1 ASP A 184      15.907  20.381 -91.407  0.00  0.00      A1    
ATOM   2815  HB2 ASP A 184      15.798  18.606 -91.405  0.00  0.00      A1    
ATOM   2816  CG  ASP A 184      14.060  19.515 -90.723  0.00  0.00      A1    
ATOM   2817  OD1 ASP A 184      13.359  20.013 -91.667  0.00  0.00      A1    
ATOM   2818  OD2 ASP A 184      13.484  19.163 -89.624  0.00  0.00      A1    
ATOM   2819  C   ASP A 184      17.628  19.093 -89.537  0.00  0.00      A1    
ATOM   2820  O   ASP A 184      17.951  17.891 -89.701  0.00  0.00      A1    
ATOM   2821  N   LEU A 185      18.560  20.051 -89.417  0.00  0.00      A1    
ATOM   2822  HN  LEU A 185      18.270  21.005 -89.437  0.00  0.00      A1    
ATOM   2823  CA  LEU A 185      20.022  19.770 -89.210  0.00  0.00      A1    
ATOM   2824  HA  LEU A 185      20.319  19.025 -89.934  0.00  0.00      A1    
ATOM   2825  CB  LEU A 185      20.648  21.100 -89.479  0.00  0.00      A1    
ATOM   2826  HB1 LEU A 185      20.044  21.922 -89.039  0.00  0.00      A1    
ATOM   2827  HB2 LEU A 185      21.607  21.195 -88.927  0.00  0.00      A1    
ATOM   2828  CG  LEU A 185      20.938  21.208 -90.963  0.00  0.00      A1    
ATOM   2829  HG  LEU A 185      20.073  20.817 -91.541  0.00  0.00      A1    
ATOM   2830  CD1 LEU A 185      21.303  22.668 -91.418  0.00  0.00      A1    
ATOM   2831 HD11 LEU A 185      20.377  23.282 -91.389  0.00  0.00      A1    
ATOM   2832 HD12 LEU A 185      22.081  23.142 -90.783  0.00  0.00      A1    
ATOM   2833 HD13 LEU A 185      21.678  22.913 -92.434  0.00  0.00      A1    
ATOM   2834  CD2 LEU A 185      22.177  20.424 -91.297  0.00  0.00      A1    
ATOM   2835 HD21 LEU A 185      22.479  20.487 -92.364  0.00  0.00      A1    
ATOM   2836 HD22 LEU A 185      22.954  20.756 -90.576  0.00  0.00      A1    
ATOM   2837 HD23 LEU A 185      22.082  19.359 -90.998  0.00  0.00      A1    
ATOM   2838  C   LEU A 185      20.307  19.150 -87.839  0.00  0.00      A1    
ATOM   2839  O   LEU A 185      21.015  18.180 -87.697  0.00  0.00      A1    
ATOM   2840  N   THR A 186      19.814  19.776 -86.750  0.00  0.00      A1    
ATOM   2841  HN  THR A 186      19.565  20.740 -86.793  0.00  0.00      A1    
ATOM   2842  CA  THR A 186      19.946  19.184 -85.421  0.00  0.00      A1    
ATOM   2843  HA  THR A 186      20.991  19.148 -85.153  0.00  0.00      A1    
ATOM   2844  CB  THR A 186      19.325  20.034 -84.372  0.00  0.00      A1    
ATOM   2845  HB  THR A 186      18.236  20.159 -84.559  0.00  0.00      A1    
ATOM   2846  OG1 THR A 186      19.811  21.408 -84.456  0.00  0.00      A1    
ATOM   2847  HG1 THR A 186      19.042  21.928 -84.210  0.00  0.00      A1    
ATOM   2848  CG2 THR A 186      19.589  19.614 -82.941  0.00  0.00      A1    
ATOM   2849 HG21 THR A 186      19.074  18.646 -82.767  0.00  0.00      A1    
ATOM   2850 HG22 THR A 186      20.686  19.437 -82.934  0.00  0.00      A1    
ATOM   2851 HG23 THR A 186      19.386  20.318 -82.105  0.00  0.00      A1    
ATOM   2852  C   THR A 186      19.369  17.814 -85.196  0.00  0.00      A1    
ATOM   2853  O   THR A 186      19.991  16.898 -84.652  0.00  0.00      A1    
ATOM   2854  N   ASP A 187      18.139  17.590 -85.674  0.00  0.00      A1    
ATOM   2855  HN  ASP A 187      17.736  18.369 -86.148  0.00  0.00      A1    
ATOM   2856  CA  ASP A 187      17.591  16.234 -85.814  0.00  0.00      A1    
ATOM   2857  HA  ASP A 187      17.600  15.728 -84.860  0.00  0.00      A1    
ATOM   2858  CB  ASP A 187      16.053  16.227 -86.160  0.00  0.00      A1    
ATOM   2859  HB1 ASP A 187      15.712  16.857 -87.010  0.00  0.00      A1    
ATOM   2860  HB2 ASP A 187      15.757  15.188 -86.419  0.00  0.00      A1    
ATOM   2861  CG  ASP A 187      15.222  16.494 -85.010  0.00  0.00      A1    
ATOM   2862  OD1 ASP A 187      14.743  15.714 -84.182  0.00  0.00      A1    
ATOM   2863  OD2 ASP A 187      14.987  17.758 -84.834  0.00  0.00      A1    
ATOM   2864  C   ASP A 187      18.280  15.213 -86.684  0.00  0.00      A1    
ATOM   2865  O   ASP A 187      18.314  13.982 -86.474  0.00  0.00      A1    
ATOM   2866  N   TYR A 188      18.976  15.682 -87.750  0.00  0.00      A1    
ATOM   2867  HN  TYR A 188      18.955  16.637 -88.034  0.00  0.00      A1    
ATOM   2868  CA  TYR A 188      19.821  14.874 -88.616  0.00  0.00      A1    
ATOM   2869  HA  TYR A 188      19.259  14.015 -88.951  0.00  0.00      A1    
ATOM   2870  CB  TYR A 188      20.244  15.669 -89.958  0.00  0.00      A1    
ATOM   2871  HB1 TYR A 188      19.380  15.973 -90.587  0.00  0.00      A1    
ATOM   2872  HB2 TYR A 188      20.840  16.587 -89.764  0.00  0.00      A1    
ATOM   2873  CG  TYR A 188      20.958  14.727 -90.808  0.00  0.00      A1    
ATOM   2874  CD1 TYR A 188      20.371  13.567 -91.369  0.00  0.00      A1    
ATOM   2875  HD1 TYR A 188      19.297  13.473 -91.296  0.00  0.00      A1    
ATOM   2876  CE1 TYR A 188      21.104  12.621 -92.031  0.00  0.00      A1    
ATOM   2877  HE1 TYR A 188      20.634  11.746 -92.454  0.00  0.00      A1    
ATOM   2878  CZ  TYR A 188      22.498  12.818 -92.188  0.00  0.00      A1    
ATOM   2879  OH  TYR A 188      23.198  11.906 -93.046  0.00  0.00      A1    
ATOM   2880  HH  TYR A 188      22.620  11.169 -93.254  0.00  0.00      A1    
ATOM   2881  CD2 TYR A 188      22.359  14.884 -90.888  0.00  0.00      A1    
ATOM   2882  HD2 TYR A 188      22.801  15.782 -90.480  0.00  0.00      A1    
ATOM   2883  CE2 TYR A 188      23.144  13.965 -91.653  0.00  0.00      A1    
ATOM   2884  HE2 TYR A 188      24.187  14.042 -91.925  0.00  0.00      A1    
ATOM   2885  C   TYR A 188      21.064  14.480 -87.862  0.00  0.00      A1    
ATOM   2886  O   TYR A 188      21.533  13.340 -87.906  0.00  0.00      A1    
ATOM   2887  N   LEU A 189      21.730  15.445 -87.111  0.00  0.00      A1    
ATOM   2888  HN  LEU A 189      21.305  16.347 -87.091  0.00  0.00      A1    
ATOM   2889  CA  LEU A 189      22.911  15.193 -86.287  0.00  0.00      A1    
ATOM   2890  HA  LEU A 189      23.695  14.795 -86.914  0.00  0.00      A1    
ATOM   2891  CB  LEU A 189      23.535  16.509 -85.767  0.00  0.00      A1    
ATOM   2892  HB1 LEU A 189      23.614  17.178 -86.650  0.00  0.00      A1    
ATOM   2893  HB2 LEU A 189      22.900  17.014 -85.007  0.00  0.00      A1    
ATOM   2894  CG  LEU A 189      24.921  16.362 -85.111  0.00  0.00      A1    
ATOM   2895  HG  LEU A 189      24.844  15.904 -84.101  0.00  0.00      A1    
ATOM   2896  CD1 LEU A 189      25.991  15.555 -85.872  0.00  0.00      A1    
ATOM   2897 HD11 LEU A 189      25.765  14.469 -85.944  0.00  0.00      A1    
ATOM   2898 HD12 LEU A 189      26.158  15.853 -86.929  0.00  0.00      A1    
ATOM   2899 HD13 LEU A 189      26.948  15.777 -85.355  0.00  0.00      A1    
ATOM   2900  CD2 LEU A 189      25.474  17.778 -84.770  0.00  0.00      A1    
ATOM   2901 HD21 LEU A 189      25.700  18.353 -85.693  0.00  0.00      A1    
ATOM   2902 HD22 LEU A 189      24.936  18.366 -83.996  0.00  0.00      A1    
ATOM   2903 HD23 LEU A 189      26.421  17.671 -84.199  0.00  0.00      A1    
ATOM   2904  C   LEU A 189      22.685  14.248 -85.166  0.00  0.00      A1    
ATOM   2905  O   LEU A 189      23.411  13.335 -84.937  0.00  0.00      A1    
ATOM   2906  N   MET A 190      21.519  14.454 -84.482  0.00  0.00      A1    
ATOM   2907  HN  MET A 190      20.948  15.250 -84.666  0.00  0.00      A1    
ATOM   2908  CA  MET A 190      20.917  13.572 -83.474  0.00  0.00      A1    
ATOM   2909  HA  MET A 190      21.448  13.643 -82.536  0.00  0.00      A1    
ATOM   2910  CB  MET A 190      19.479  14.070 -83.225  0.00  0.00      A1    
ATOM   2911  HB1 MET A 190      19.614  15.143 -82.969  0.00  0.00      A1    
ATOM   2912  HB2 MET A 190      18.810  14.066 -84.112  0.00  0.00      A1    
ATOM   2913  CG  MET A 190      18.599  13.360 -82.276  0.00  0.00      A1    
ATOM   2914  HG1 MET A 190      18.077  12.497 -82.742  0.00  0.00      A1    
ATOM   2915  HG2 MET A 190      19.283  13.071 -81.450  0.00  0.00      A1    
ATOM   2916  SD  MET A 190      17.290  14.383 -81.536  0.00  0.00      A1    
ATOM   2917  CE  MET A 190      16.904  13.176 -80.294  0.00  0.00      A1    
ATOM   2918  HE1 MET A 190      16.336  13.750 -79.531  0.00  0.00      A1    
ATOM   2919  HE2 MET A 190      16.317  12.289 -80.614  0.00  0.00      A1    
ATOM   2920  HE3 MET A 190      17.877  12.912 -79.827  0.00  0.00      A1    
ATOM   2921  C   MET A 190      20.802  12.118 -84.096  0.00  0.00      A1    
ATOM   2922  O   MET A 190      21.204  11.079 -83.480  0.00  0.00      A1    
ATOM   2923  N   LYS A 191      20.351  11.979 -85.344  0.00  0.00      A1    
ATOM   2924  HN  LYS A 191      20.170  12.797 -85.884  0.00  0.00      A1    
ATOM   2925  CA  LYS A 191      20.376  10.596 -85.919  0.00  0.00      A1    
ATOM   2926  HA  LYS A 191      19.769   9.873 -85.395  0.00  0.00      A1    
ATOM   2927  CB  LYS A 191      19.521  10.793 -87.183  0.00  0.00      A1    
ATOM   2928  HB1 LYS A 191      18.563  11.302 -86.943  0.00  0.00      A1    
ATOM   2929  HB2 LYS A 191      20.056  11.454 -87.899  0.00  0.00      A1    
ATOM   2930  CG  LYS A 191      19.163   9.577 -87.928  0.00  0.00      A1    
ATOM   2931  HG1 LYS A 191      20.069   9.183 -88.436  0.00  0.00      A1    
ATOM   2932  HG2 LYS A 191      18.725   8.874 -87.188  0.00  0.00      A1    
ATOM   2933  CD  LYS A 191      18.189   9.826 -89.095  0.00  0.00      A1    
ATOM   2934  HD1 LYS A 191      17.147   9.619 -88.772  0.00  0.00      A1    
ATOM   2935  HD2 LYS A 191      18.475  10.829 -89.477  0.00  0.00      A1    
ATOM   2936  CE  LYS A 191      18.525   8.903 -90.289  0.00  0.00      A1    
ATOM   2937  HE1 LYS A 191      19.336   9.378 -90.883  0.00  0.00      A1    
ATOM   2938  HE2 LYS A 191      18.901   7.902 -89.988  0.00  0.00      A1    
ATOM   2939  NZ  LYS A 191      17.428   8.744 -91.222  0.00  0.00      A1    
ATOM   2940  HZ1 LYS A 191      17.698   8.087 -91.981  0.00  0.00      A1    
ATOM   2941  HZ2 LYS A 191      16.671   8.240 -90.717  0.00  0.00      A1    
ATOM   2942  HZ3 LYS A 191      17.057   9.594 -91.693  0.00  0.00      A1    
ATOM   2943  C   LYS A 191      21.709  10.007 -86.257  0.00  0.00      A1    
ATOM   2944  O   LYS A 191      21.941   8.877 -85.784  0.00  0.00      A1    
ATOM   2945  N   ILE A 192      22.671  10.692 -86.882  0.00  0.00      A1    
ATOM   2946  HN  ILE A 192      22.501  11.530 -87.394  0.00  0.00      A1    
ATOM   2947  CA  ILE A 192      24.022  10.159 -87.000  0.00  0.00      A1    
ATOM   2948  HA  ILE A 192      23.964   9.211 -87.514  0.00  0.00      A1    
ATOM   2949  CB  ILE A 192      24.871  10.969 -87.933  0.00  0.00      A1    
ATOM   2950  HB  ILE A 192      25.726  10.341 -88.264  0.00  0.00      A1    
ATOM   2951  CG2 ILE A 192      24.055  11.070 -89.192  0.00  0.00      A1    
ATOM   2952 HG21 ILE A 192      23.157  11.690 -88.983  0.00  0.00      A1    
ATOM   2953 HG22 ILE A 192      24.627  11.498 -90.042  0.00  0.00      A1    
ATOM   2954 HG23 ILE A 192      23.763  10.043 -89.500  0.00  0.00      A1    
ATOM   2955  CG1 ILE A 192      25.334  12.371 -87.433  0.00  0.00      A1    
ATOM   2956 HG11 ILE A 192      24.496  12.951 -86.992  0.00  0.00      A1    
ATOM   2957 HG12 ILE A 192      26.080  12.262 -86.616  0.00  0.00      A1    
ATOM   2958  CD  ILE A 192      25.985  13.183 -88.494  0.00  0.00      A1    
ATOM   2959  HD1 ILE A 192      26.224  14.193 -88.097  0.00  0.00      A1    
ATOM   2960  HD2 ILE A 192      26.910  12.697 -88.871  0.00  0.00      A1    
ATOM   2961  HD3 ILE A 192      25.318  13.335 -89.370  0.00  0.00      A1    
ATOM   2962  C   ILE A 192      24.734   9.913 -85.647  0.00  0.00      A1    
ATOM   2963  O   ILE A 192      25.596   9.036 -85.562  0.00  0.00      A1    
ATOM   2964  N   LEU A 193      24.513  10.776 -84.605  0.00  0.00      A1    
ATOM   2965  HN  LEU A 193      23.751  11.412 -84.696  0.00  0.00      A1    
ATOM   2966  CA  LEU A 193      25.161  10.516 -83.350  0.00  0.00      A1    
ATOM   2967  HA  LEU A 193      26.149  10.179 -83.627  0.00  0.00      A1    
ATOM   2968  CB  LEU A 193      25.161  11.760 -82.415  0.00  0.00      A1    
ATOM   2969  HB1 LEU A 193      24.098  12.056 -82.283  0.00  0.00      A1    
ATOM   2970  HB2 LEU A 193      25.462  11.460 -81.388  0.00  0.00      A1    
ATOM   2971  CG  LEU A 193      25.981  13.028 -82.871  0.00  0.00      A1    
ATOM   2972  HG  LEU A 193      25.684  13.333 -83.897  0.00  0.00      A1    
ATOM   2973  CD1 LEU A 193      25.792  14.202 -81.899  0.00  0.00      A1    
ATOM   2974 HD11 LEU A 193      24.837  14.765 -81.970  0.00  0.00      A1    
ATOM   2975 HD12 LEU A 193      25.872  13.794 -80.869  0.00  0.00      A1    
ATOM   2976 HD13 LEU A 193      26.500  15.032 -82.110  0.00  0.00      A1    
ATOM   2977  CD2 LEU A 193      27.509  12.620 -82.882  0.00  0.00      A1    
ATOM   2978 HD21 LEU A 193      27.997  13.603 -83.055  0.00  0.00      A1    
ATOM   2979 HD22 LEU A 193      27.790  12.040 -81.978  0.00  0.00      A1    
ATOM   2980 HD23 LEU A 193      27.620  11.869 -83.693  0.00  0.00      A1    
ATOM   2981  C   LEU A 193      24.685   9.264 -82.535  0.00  0.00      A1    
ATOM   2982  O   LEU A 193      25.430   8.560 -81.771  0.00  0.00      A1    
ATOM   2983  N   THR A 194      23.347   8.913 -82.726  0.00  0.00      A1    
ATOM   2984  HN  THR A 194      22.895   9.467 -83.420  0.00  0.00      A1    
ATOM   2985  CA  THR A 194      22.615   7.698 -82.292  0.00  0.00      A1    
ATOM   2986  HA  THR A 194      22.762   7.445 -81.253  0.00  0.00      A1    
ATOM   2987  CB  THR A 194      21.136   7.759 -82.545  0.00  0.00      A1    
ATOM   2988  HB  THR A 194      20.943   7.745 -83.639  0.00  0.00      A1    
ATOM   2989  OG1 THR A 194      20.644   8.946 -81.920  0.00  0.00      A1    
ATOM   2990  HG1 THR A 194      20.878   9.688 -82.482  0.00  0.00      A1    
ATOM   2991  CG2 THR A 194      20.312   6.628 -81.961  0.00  0.00      A1    
ATOM   2992 HG21 THR A 194      20.381   6.693 -80.854  0.00  0.00      A1    
ATOM   2993 HG22 THR A 194      19.244   6.745 -82.244  0.00  0.00      A1    
ATOM   2994 HG23 THR A 194      20.836   5.721 -82.333  0.00  0.00      A1    
ATOM   2995  C   THR A 194      23.169   6.534 -83.056  0.00  0.00      A1    
ATOM   2996  O   THR A 194      23.240   5.498 -82.463  0.00  0.00      A1    
ATOM   2997  N   GLU A 195      23.552   6.711 -84.277  0.00  0.00      A1    
ATOM   2998  HN  GLU A 195      23.544   7.547 -84.818  0.00  0.00      A1    
ATOM   2999  CA  GLU A 195      24.212   5.652 -85.035  0.00  0.00      A1    
ATOM   3000  HA  GLU A 195      23.609   4.757 -85.003  0.00  0.00      A1    
ATOM   3001  CB  GLU A 195      24.523   6.245 -86.442  0.00  0.00      A1    
ATOM   3002  HB1 GLU A 195      23.672   6.800 -86.893  0.00  0.00      A1    
ATOM   3003  HB2 GLU A 195      25.318   7.016 -86.355  0.00  0.00      A1    
ATOM   3004  CG  GLU A 195      24.724   5.236 -87.589  0.00  0.00      A1    
ATOM   3005  HG1 GLU A 195      25.541   4.535 -87.315  0.00  0.00      A1    
ATOM   3006  HG2 GLU A 195      23.864   4.559 -87.777  0.00  0.00      A1    
ATOM   3007  CD  GLU A 195      25.033   5.868 -89.002  0.00  0.00      A1    
ATOM   3008  OE1 GLU A 195      26.212   6.157 -89.192  0.00  0.00      A1    
ATOM   3009  OE2 GLU A 195      24.120   5.923 -89.867  0.00  0.00      A1    
ATOM   3010  C   GLU A 195      25.456   5.049 -84.422  0.00  0.00      A1    
ATOM   3011  O   GLU A 195      25.544   3.843 -84.288  0.00  0.00      A1    
ATOM   3012  N   ARG A 196      26.283   5.965 -83.853  0.00  0.00      A1    
ATOM   3013  HN  ARG A 196      26.088   6.941 -83.793  0.00  0.00      A1    
ATOM   3014  CA  ARG A 196      27.477   5.521 -83.177  0.00  0.00      A1    
ATOM   3015  HA  ARG A 196      27.768   4.552 -83.556  0.00  0.00      A1    
ATOM   3016  CB  ARG A 196      28.763   6.355 -83.455  0.00  0.00      A1    
ATOM   3017  HB1 ARG A 196      29.617   5.887 -82.921  0.00  0.00      A1    
ATOM   3018  HB2 ARG A 196      29.086   6.384 -84.517  0.00  0.00      A1    
ATOM   3019  CG  ARG A 196      28.590   7.829 -83.022  0.00  0.00      A1    
ATOM   3020  HG1 ARG A 196      28.083   8.488 -83.759  0.00  0.00      A1    
ATOM   3021  HG2 ARG A 196      28.117   7.873 -82.017  0.00  0.00      A1    
ATOM   3022  CD  ARG A 196      29.940   8.475 -82.753  0.00  0.00      A1    
ATOM   3023  HD1 ARG A 196      29.865   9.515 -82.369  0.00  0.00      A1    
ATOM   3024  HD2 ARG A 196      30.426   7.884 -81.949  0.00  0.00      A1    
ATOM   3025  NE  ARG A 196      30.819   8.576 -84.027  0.00  0.00      A1    
ATOM   3026  HE  ARG A 196      30.484   9.030 -84.853  0.00  0.00      A1    
ATOM   3027  CZ  ARG A 196      32.103   8.815 -83.819  0.00  0.00      A1    
ATOM   3028  NH1 ARG A 196      32.815   8.434 -82.829  0.00  0.00      A1    
ATOM   3029 HH11 ARG A 196      33.773   8.719 -82.862  0.00  0.00      A1    
ATOM   3030 HH12 ARG A 196      32.428   7.602 -82.430  0.00  0.00      A1    
ATOM   3031  NH2 ARG A 196      32.694   9.556 -84.710  0.00  0.00      A1    
ATOM   3032 HH21 ARG A 196      33.673   9.658 -84.534  0.00  0.00      A1    
ATOM   3033 HH22 ARG A 196      32.174  10.029 -85.422  0.00  0.00      A1    
ATOM   3034  C   ARG A 196      27.266   5.278 -81.772  0.00  0.00      A1    
ATOM   3035  O   ARG A 196      28.204   4.943 -80.959  0.00  0.00      A1    
ATOM   3036  N   GLY A 197      26.002   5.390 -81.310  0.00  0.00      A1    
ATOM   3037  HN  GLY A 197      25.326   5.775 -81.933  0.00  0.00      A1    
ATOM   3038  CA  GLY A 197      25.644   4.901 -80.023  0.00  0.00      A1    
ATOM   3039  HA1 GLY A 197      26.231   4.042 -79.734  0.00  0.00      A1    
ATOM   3040  HA2 GLY A 197      24.599   4.707 -80.219  0.00  0.00      A1    
ATOM   3041  C   GLY A 197      25.551   5.979 -78.922  0.00  0.00      A1    
ATOM   3042  O   GLY A 197      25.588   5.586 -77.773  0.00  0.00      A1    
ATOM   3043  N   TYR A 198      25.425   7.304 -79.206  0.00  0.00      A1    
ATOM   3044  HN  TYR A 198      25.138   7.591 -80.117  0.00  0.00      A1    
ATOM   3045  CA  TYR A 198      25.208   8.251 -78.141  0.00  0.00      A1    
ATOM   3046  HA  TYR A 198      25.523   7.851 -77.189  0.00  0.00      A1    
ATOM   3047  CB  TYR A 198      26.015   9.544 -78.410  0.00  0.00      A1    
ATOM   3048  HB1 TYR A 198      25.930   9.999 -79.419  0.00  0.00      A1    
ATOM   3049  HB2 TYR A 198      25.631  10.365 -77.767  0.00  0.00      A1    
ATOM   3050  CG  TYR A 198      27.511   9.243 -78.012  0.00  0.00      A1    
ATOM   3051  CD1 TYR A 198      27.939   8.463 -76.880  0.00  0.00      A1    
ATOM   3052  HD1 TYR A 198      27.163   8.246 -76.161  0.00  0.00      A1    
ATOM   3053  CE1 TYR A 198      29.279   8.206 -76.746  0.00  0.00      A1    
ATOM   3054  HE1 TYR A 198      29.617   7.745 -75.829  0.00  0.00      A1    
ATOM   3055  CZ  TYR A 198      30.213   8.578 -77.747  0.00  0.00      A1    
ATOM   3056  OH  TYR A 198      31.553   8.307 -77.645  0.00  0.00      A1    
ATOM   3057  HH  TYR A 198      32.012   8.777 -78.345  0.00  0.00      A1    
ATOM   3058  CD2 TYR A 198      28.434   9.723 -78.975  0.00  0.00      A1    
ATOM   3059  HD2 TYR A 198      28.109  10.221 -79.876  0.00  0.00      A1    
ATOM   3060  CE2 TYR A 198      29.795   9.442 -78.800  0.00  0.00      A1    
ATOM   3061  HE2 TYR A 198      30.510   9.819 -79.517  0.00  0.00      A1    
ATOM   3062  C   TYR A 198      23.729   8.681 -78.239  0.00  0.00      A1    
ATOM   3063  O   TYR A 198      23.300   8.831 -79.360  0.00  0.00      A1    
ATOM   3064  N   SER A 199      23.037   8.886 -77.063  0.00  0.00      A1    
ATOM   3065  HN  SER A 199      23.499   8.898 -76.179  0.00  0.00      A1    
ATOM   3066  CA  SER A 199      21.590   9.092 -77.157  0.00  0.00      A1    
ATOM   3067  HA  SER A 199      21.222   9.192 -78.167  0.00  0.00      A1    
ATOM   3068  CB  SER A 199      20.873   7.919 -76.478  0.00  0.00      A1    
ATOM   3069  HB1 SER A 199      19.814   8.122 -76.210  0.00  0.00      A1    
ATOM   3070  HB2 SER A 199      20.838   7.206 -77.330  0.00  0.00      A1    
ATOM   3071  OG  SER A 199      21.524   7.500 -75.228  0.00  0.00      A1    
ATOM   3072  HG1 SER A 199      20.879   6.952 -74.774  0.00  0.00      A1    
ATOM   3073  C   SER A 199      21.194  10.372 -76.417  0.00  0.00      A1    
ATOM   3074  O   SER A 199      21.719  10.606 -75.328  0.00  0.00      A1    
ATOM   3075  N   PHE A 200      20.171  10.983 -76.995  0.00  0.00      A1    
ATOM   3076  HN  PHE A 200      19.725  10.613 -77.806  0.00  0.00      A1    
ATOM   3077  CA  PHE A 200      19.700  12.345 -76.550  0.00  0.00      A1    
ATOM   3078  HA  PHE A 200      20.060  12.561 -75.555  0.00  0.00      A1    
ATOM   3079  CB  PHE A 200      20.151  13.528 -77.578  0.00  0.00      A1    
ATOM   3080  HB1 PHE A 200      19.691  13.481 -78.588  0.00  0.00      A1    
ATOM   3081  HB2 PHE A 200      20.087  14.562 -77.177  0.00  0.00      A1    
ATOM   3082  CG  PHE A 200      21.699  13.292 -77.797  0.00  0.00      A1    
ATOM   3083  CD1 PHE A 200      22.014  12.753 -79.029  0.00  0.00      A1    
ATOM   3084  HD1 PHE A 200      21.295  12.645 -79.828  0.00  0.00      A1    
ATOM   3085  CE1 PHE A 200      23.311  12.486 -79.365  0.00  0.00      A1    
ATOM   3086  HE1 PHE A 200      23.563  11.962 -80.275  0.00  0.00      A1    
ATOM   3087  CZ  PHE A 200      24.348  12.745 -78.454  0.00  0.00      A1    
ATOM   3088  HZ  PHE A 200      25.372  12.534 -78.725  0.00  0.00      A1    
ATOM   3089  CD2 PHE A 200      22.711  13.537 -76.826  0.00  0.00      A1    
ATOM   3090  HD2 PHE A 200      22.495  14.022 -75.885  0.00  0.00      A1    
ATOM   3091  CE2 PHE A 200      24.033  13.200 -77.205  0.00  0.00      A1    
ATOM   3092  HE2 PHE A 200      24.798  13.256 -76.444  0.00  0.00      A1    
ATOM   3093  C   PHE A 200      18.229  12.337 -76.627  0.00  0.00      A1    
ATOM   3094  O   PHE A 200      17.649  11.811 -77.568  0.00  0.00      A1    
ATOM   3095  N   VAL A 201      17.548  12.999 -75.716  0.00  0.00      A1    
ATOM   3096  HN  VAL A 201      17.918  13.315 -74.846  0.00  0.00      A1    
ATOM   3097  CA  VAL A 201      16.089  13.125 -75.967  0.00  0.00      A1    
ATOM   3098  HA  VAL A 201      15.964  13.296 -77.026  0.00  0.00      A1    
ATOM   3099  CB  VAL A 201      15.327  11.786 -75.648  0.00  0.00      A1    
ATOM   3100  HB  VAL A 201      15.933  10.872 -75.829  0.00  0.00      A1    
ATOM   3101  CG1 VAL A 201      15.123  11.713 -74.097  0.00  0.00      A1    
ATOM   3102 HG11 VAL A 201      14.732  10.695 -73.886  0.00  0.00      A1    
ATOM   3103 HG12 VAL A 201      16.038  11.902 -73.495  0.00  0.00      A1    
ATOM   3104 HG13 VAL A 201      14.301  12.417 -73.846  0.00  0.00      A1    
ATOM   3105  CG2 VAL A 201      14.042  11.668 -76.441  0.00  0.00      A1    
ATOM   3106 HG21 VAL A 201      13.701  10.612 -76.511  0.00  0.00      A1    
ATOM   3107 HG22 VAL A 201      13.202  12.351 -76.193  0.00  0.00      A1    
ATOM   3108 HG23 VAL A 201      14.454  11.936 -77.437  0.00  0.00      A1    
ATOM   3109  C   VAL A 201      15.438  14.232 -75.280  0.00  0.00      A1    
ATOM   3110  O   VAL A 201      14.420  14.696 -75.760  0.00  0.00      A1    
ATOM   3111  N   THR A 202      16.054  14.850 -74.277  0.00  0.00      A1    
ATOM   3112  HN  THR A 202      16.959  14.541 -73.996  0.00  0.00      A1    
ATOM   3113  CA  THR A 202      15.542  16.057 -73.614  0.00  0.00      A1    
ATOM   3114  HA  THR A 202      14.471  15.936 -73.556  0.00  0.00      A1    
ATOM   3115  CB  THR A 202      15.862  16.230 -72.211  0.00  0.00      A1    
ATOM   3116  HB  THR A 202      15.441  17.190 -71.844  0.00  0.00      A1    
ATOM   3117  OG1 THR A 202      17.283  16.192 -71.945  0.00  0.00      A1    
ATOM   3118  HG1 THR A 202      17.644  15.381 -72.310  0.00  0.00      A1    
ATOM   3119  CG2 THR A 202      15.207  15.101 -71.339  0.00  0.00      A1    
ATOM   3120 HG21 THR A 202      15.357  15.276 -70.252  0.00  0.00      A1    
ATOM   3121 HG22 THR A 202      14.115  14.991 -71.513  0.00  0.00      A1    
ATOM   3122 HG23 THR A 202      15.615  14.125 -71.679  0.00  0.00      A1    
ATOM   3123  C   THR A 202      15.936  17.356 -74.386  0.00  0.00      A1    
ATOM   3124  O   THR A 202      16.807  17.339 -75.238  0.00  0.00      A1    
ATOM   3125  N   THR A 203      15.256  18.523 -74.044  0.00  0.00      A1    
ATOM   3126  HN  THR A 203      14.607  18.568 -73.289  0.00  0.00      A1    
ATOM   3127  CA  THR A 203      15.522  19.767 -74.699  0.00  0.00      A1    
ATOM   3128  HA  THR A 203      15.430  19.465 -75.732  0.00  0.00      A1    
ATOM   3129  CB  THR A 203      14.612  21.004 -74.311  0.00  0.00      A1    
ATOM   3130  HB  THR A 203      14.925  21.297 -73.286  0.00  0.00      A1    
ATOM   3131  OG1 THR A 203      13.241  20.560 -74.167  0.00  0.00      A1    
ATOM   3132  HG1 THR A 203      13.251  19.843 -73.529  0.00  0.00      A1    
ATOM   3133  CG2 THR A 203      14.618  22.287 -75.172  0.00  0.00      A1    
ATOM   3134 HG21 THR A 203      14.033  23.089 -74.671  0.00  0.00      A1    
ATOM   3135 HG22 THR A 203      15.687  22.538 -75.338  0.00  0.00      A1    
ATOM   3136 HG23 THR A 203      14.090  22.145 -76.138  0.00  0.00      A1    
ATOM   3137  C   THR A 203      16.894  20.232 -74.513  0.00  0.00      A1    
ATOM   3138  O   THR A 203      17.508  20.733 -75.414  0.00  0.00      A1    
ATOM   3139  N   ALA A 204      17.588  20.094 -73.306  0.00  0.00      A1    
ATOM   3140  HN  ALA A 204      17.051  19.814 -72.514  0.00  0.00      A1    
ATOM   3141  CA  ALA A 204      19.013  20.426 -73.092  0.00  0.00      A1    
ATOM   3142  HA  ALA A 204      19.055  21.470 -73.364  0.00  0.00      A1    
ATOM   3143  CB  ALA A 204      19.384  20.167 -71.596  0.00  0.00      A1    
ATOM   3144  HB1 ALA A 204      20.309  20.682 -71.259  0.00  0.00      A1    
ATOM   3145  HB2 ALA A 204      18.592  20.661 -70.994  0.00  0.00      A1    
ATOM   3146  HB3 ALA A 204      19.347  19.088 -71.331  0.00  0.00      A1    
ATOM   3147  C   ALA A 204      20.021  19.633 -73.809  0.00  0.00      A1    
ATOM   3148  O   ALA A 204      21.003  20.137 -74.320  0.00  0.00      A1    
ATOM   3149  N   GLU A 205      19.682  18.296 -74.003  0.00  0.00      A1    
ATOM   3150  HN  GLU A 205      18.805  18.070 -73.586  0.00  0.00      A1    
ATOM   3151  CA  GLU A 205      20.382  17.400 -74.808  0.00  0.00      A1    
ATOM   3152  HA  GLU A 205      21.423  17.408 -74.521  0.00  0.00      A1    
ATOM   3153  CB  GLU A 205      19.930  15.923 -74.673  0.00  0.00      A1    
ATOM   3154  HB1 GLU A 205      18.830  15.959 -74.823  0.00  0.00      A1    
ATOM   3155  HB2 GLU A 205      20.498  15.346 -75.435  0.00  0.00      A1    
ATOM   3156  CG  GLU A 205      20.207  15.380 -73.265  0.00  0.00      A1    
ATOM   3157  HG1 GLU A 205      21.311  15.276 -73.331  0.00  0.00      A1    
ATOM   3158  HG2 GLU A 205      19.972  16.152 -72.501  0.00  0.00      A1    
ATOM   3159  CD  GLU A 205      19.482  14.058 -73.022  0.00  0.00      A1    
ATOM   3160  OE1 GLU A 205      20.245  13.082 -72.849  0.00  0.00      A1    
ATOM   3161  OE2 GLU A 205      18.266  13.986 -73.177  0.00  0.00      A1    
ATOM   3162  C   GLU A 205      20.301  17.838 -76.304  0.00  0.00      A1    
ATOM   3163  O   GLU A 205      21.288  17.890 -76.988  0.00  0.00      A1    
ATOM   3164  N   ARG A 206      19.201  18.232 -76.809  0.00  0.00      A1    
ATOM   3165  HN  ARG A 206      18.339  18.359 -76.324  0.00  0.00      A1    
ATOM   3166  CA  ARG A 206      19.034  18.809 -78.159  0.00  0.00      A1    
ATOM   3167  HA  ARG A 206      19.421  18.147 -78.920  0.00  0.00      A1    
ATOM   3168  CB  ARG A 206      17.502  18.911 -78.555  0.00  0.00      A1    
ATOM   3169  HB1 ARG A 206      16.934  19.445 -77.763  0.00  0.00      A1    
ATOM   3170  HB2 ARG A 206      17.404  19.522 -79.477  0.00  0.00      A1    
ATOM   3171  CG  ARG A 206      16.791  17.559 -78.675  0.00  0.00      A1    
ATOM   3172  HG1 ARG A 206      17.202  16.943 -79.503  0.00  0.00      A1    
ATOM   3173  HG2 ARG A 206      16.789  17.041 -77.693  0.00  0.00      A1    
ATOM   3174  CD  ARG A 206      15.258  17.729 -78.941  0.00  0.00      A1    
ATOM   3175  HD1 ARG A 206      14.843  16.719 -79.144  0.00  0.00      A1    
ATOM   3176  HD2 ARG A 206      14.706  18.212 -78.107  0.00  0.00      A1    
ATOM   3177  NE  ARG A 206      15.158  18.597 -80.139  0.00  0.00      A1    
ATOM   3178  HE  ARG A 206      15.248  19.592 -80.178  0.00  0.00      A1    
ATOM   3179  CZ  ARG A 206      15.092  18.157 -81.416  0.00  0.00      A1    
ATOM   3180  NH1 ARG A 206      15.088  16.832 -81.761  0.00  0.00      A1    
ATOM   3181 HH11 ARG A 206      14.888  16.663 -82.727  0.00  0.00      A1    
ATOM   3182 HH12 ARG A 206      14.643  16.281 -81.056  0.00  0.00      A1    
ATOM   3183  NH2 ARG A 206      15.132  18.933 -82.530  0.00  0.00      A1    
ATOM   3184 HH21 ARG A 206      15.150  18.608 -83.476  0.00  0.00      A1    
ATOM   3185 HH22 ARG A 206      15.193  19.908 -82.315  0.00  0.00      A1    
ATOM   3186  C   ARG A 206      19.713  20.145 -78.324  0.00  0.00      A1    
ATOM   3187  O   ARG A 206      20.330  20.410 -79.341  0.00  0.00      A1    
ATOM   3188  N   GLU A 207      19.582  20.976 -77.267  0.00  0.00      A1    
ATOM   3189  HN  GLU A 207      18.983  20.798 -76.490  0.00  0.00      A1    
ATOM   3190  CA  GLU A 207      20.334  22.246 -77.229  0.00  0.00      A1    
ATOM   3191  HA  GLU A 207      20.058  22.890 -78.051  0.00  0.00      A1    
ATOM   3192  CB  GLU A 207      19.996  23.090 -75.919  0.00  0.00      A1    
ATOM   3193  HB1 GLU A 207      18.913  23.081 -75.673  0.00  0.00      A1    
ATOM   3194  HB2 GLU A 207      20.511  22.555 -75.092  0.00  0.00      A1    
ATOM   3195  CG  GLU A 207      20.525  24.462 -75.883  0.00  0.00      A1    
ATOM   3196  HG1 GLU A 207      21.621  24.623 -75.806  0.00  0.00      A1    
ATOM   3197  HG2 GLU A 207      20.227  25.005 -76.806  0.00  0.00      A1    
ATOM   3198  CD  GLU A 207      19.911  25.131 -74.644  0.00  0.00      A1    
ATOM   3199  OE1 GLU A 207      20.275  24.790 -73.518  0.00  0.00      A1    
ATOM   3200  OE2 GLU A 207      18.925  25.960 -74.809  0.00  0.00      A1    
ATOM   3201  C   GLU A 207      21.900  22.072 -77.302  0.00  0.00      A1    
ATOM   3202  O   GLU A 207      22.513  22.807 -78.041  0.00  0.00      A1    
ATOM   3203  N   ILE A 208      22.514  21.061 -76.610  0.00  0.00      A1    
ATOM   3204  HN  ILE A 208      21.852  20.494 -76.126  0.00  0.00      A1    
ATOM   3205  CA  ILE A 208      23.854  20.625 -76.840  0.00  0.00      A1    
ATOM   3206  HA  ILE A 208      24.511  21.482 -76.844  0.00  0.00      A1    
ATOM   3207  CB  ILE A 208      24.311  19.657 -75.679  0.00  0.00      A1    
ATOM   3208  HB  ILE A 208      23.575  18.864 -75.427  0.00  0.00      A1    
ATOM   3209  CG2 ILE A 208      25.650  18.905 -75.958  0.00  0.00      A1    
ATOM   3210 HG21 ILE A 208      26.344  19.532 -76.558  0.00  0.00      A1    
ATOM   3211 HG22 ILE A 208      26.101  18.435 -75.058  0.00  0.00      A1    
ATOM   3212 HG23 ILE A 208      25.370  18.104 -76.675  0.00  0.00      A1    
ATOM   3213  CG1 ILE A 208      24.430  20.553 -74.413  0.00  0.00      A1    
ATOM   3214 HG11 ILE A 208      25.210  21.336 -74.523  0.00  0.00      A1    
ATOM   3215 HG12 ILE A 208      23.460  21.079 -74.283  0.00  0.00      A1    
ATOM   3216  CD  ILE A 208      24.648  19.700 -73.118  0.00  0.00      A1    
ATOM   3217  HD1 ILE A 208      23.818  18.964 -73.061  0.00  0.00      A1    
ATOM   3218  HD2 ILE A 208      25.617  19.158 -73.154  0.00  0.00      A1    
ATOM   3219  HD3 ILE A 208      24.738  20.382 -72.245  0.00  0.00      A1    
ATOM   3220  C   ILE A 208      24.062  19.983 -78.203  0.00  0.00      A1    
ATOM   3221  O   ILE A 208      25.062  20.363 -78.803  0.00  0.00      A1    
ATOM   3222  N   VAL A 209      23.202  19.167 -78.809  0.00  0.00      A1    
ATOM   3223  HN  VAL A 209      22.362  18.987 -78.303  0.00  0.00      A1    
ATOM   3224  CA  VAL A 209      23.361  18.780 -80.171  0.00  0.00      A1    
ATOM   3225  HA  VAL A 209      24.317  18.291 -80.283  0.00  0.00      A1    
ATOM   3226  CB  VAL A 209      22.428  17.559 -80.513  0.00  0.00      A1    
ATOM   3227  HB  VAL A 209      21.406  17.947 -80.319  0.00  0.00      A1    
ATOM   3228  CG1 VAL A 209      22.516  17.132 -81.962  0.00  0.00      A1    
ATOM   3229 HG11 VAL A 209      21.863  16.278 -82.243  0.00  0.00      A1    
ATOM   3230 HG12 VAL A 209      22.183  17.839 -82.752  0.00  0.00      A1    
ATOM   3231 HG13 VAL A 209      23.571  16.851 -82.170  0.00  0.00      A1    
ATOM   3232  CG2 VAL A 209      22.829  16.390 -79.682  0.00  0.00      A1    
ATOM   3233 HG21 VAL A 209      23.862  16.074 -79.944  0.00  0.00      A1    
ATOM   3234 HG22 VAL A 209      22.947  16.688 -78.618  0.00  0.00      A1    
ATOM   3235 HG23 VAL A 209      22.057  15.593 -79.621  0.00  0.00      A1    
ATOM   3236  C   VAL A 209      23.386  19.952 -81.209  0.00  0.00      A1    
ATOM   3237  O   VAL A 209      24.217  19.923 -82.155  0.00  0.00      A1    
ATOM   3238  N   ARG A 210      22.516  20.971 -80.971  0.00  0.00      A1    
ATOM   3239  HN  ARG A 210      21.765  20.865 -80.324  0.00  0.00      A1    
ATOM   3240  CA  ARG A 210      22.573  22.177 -81.654  0.00  0.00      A1    
ATOM   3241  HA  ARG A 210      22.505  21.891 -82.693  0.00  0.00      A1    
ATOM   3242  CB  ARG A 210      21.290  23.039 -81.314  0.00  0.00      A1    
ATOM   3243  HB1 ARG A 210      20.433  22.348 -81.464  0.00  0.00      A1    
ATOM   3244  HB2 ARG A 210      21.327  23.319 -80.240  0.00  0.00      A1    
ATOM   3245  CG  ARG A 210      21.085  24.224 -82.197  0.00  0.00      A1    
ATOM   3246  HG1 ARG A 210      21.925  24.949 -82.251  0.00  0.00      A1    
ATOM   3247  HG2 ARG A 210      20.730  23.833 -83.174  0.00  0.00      A1    
ATOM   3248  CD  ARG A 210      20.025  25.143 -81.708  0.00  0.00      A1    
ATOM   3249  HD1 ARG A 210      20.388  25.657 -80.793  0.00  0.00      A1    
ATOM   3250  HD2 ARG A 210      19.082  24.566 -81.600  0.00  0.00      A1    
ATOM   3251  NE  ARG A 210      19.742  26.213 -82.738  0.00  0.00      A1    
ATOM   3252  HE  ARG A 210      19.710  25.914 -83.692  0.00  0.00      A1    
ATOM   3253  CZ  ARG A 210      19.135  27.342 -82.385  0.00  0.00      A1    
ATOM   3254  NH1 ARG A 210      18.357  27.952 -83.262  0.00  0.00      A1    
ATOM   3255 HH11 ARG A 210      18.295  28.950 -83.267  0.00  0.00      A1    
ATOM   3256 HH12 ARG A 210      17.971  27.401 -84.002  0.00  0.00      A1    
ATOM   3257  NH2 ARG A 210      19.559  28.129 -81.404  0.00  0.00      A1    
ATOM   3258 HH21 ARG A 210      19.233  29.068 -81.298  0.00  0.00      A1    
ATOM   3259 HH22 ARG A 210      20.476  27.922 -81.061  0.00  0.00      A1    
ATOM   3260  C   ARG A 210      23.873  23.006 -81.494  0.00  0.00      A1    
ATOM   3261  O   ARG A 210      24.372  23.547 -82.492  0.00  0.00      A1    
ATOM   3262  N   ASP A 211      24.386  23.092 -80.305  0.00  0.00      A1    
ATOM   3263  HN  ASP A 211      23.820  22.846 -79.521  0.00  0.00      A1    
ATOM   3264  CA  ASP A 211      25.688  23.652 -80.098  0.00  0.00      A1    
ATOM   3265  HA  ASP A 211      25.633  24.645 -80.519  0.00  0.00      A1    
ATOM   3266  CB  ASP A 211      25.981  23.700 -78.575  0.00  0.00      A1    
ATOM   3267  HB1 ASP A 211      25.083  24.070 -78.036  0.00  0.00      A1    
ATOM   3268  HB2 ASP A 211      26.285  22.718 -78.155  0.00  0.00      A1    
ATOM   3269  CG  ASP A 211      27.026  24.668 -78.171  0.00  0.00      A1    
ATOM   3270  OD1 ASP A 211      28.169  24.267 -77.751  0.00  0.00      A1    
ATOM   3271  OD2 ASP A 211      26.818  25.912 -78.206  0.00  0.00      A1    
ATOM   3272  C   ASP A 211      26.797  22.914 -80.812  0.00  0.00      A1    
ATOM   3273  O   ASP A 211      27.687  23.614 -81.284  0.00  0.00      A1    
ATOM   3274  N   ILE A 212      26.771  21.575 -80.775  0.00  0.00      A1    
ATOM   3275  HN  ILE A 212      26.089  21.154 -80.182  0.00  0.00      A1    
ATOM   3276  CA  ILE A 212      27.641  20.730 -81.660  0.00  0.00      A1    
ATOM   3277  HA  ILE A 212      28.683  20.988 -81.541  0.00  0.00      A1    
ATOM   3278  CB  ILE A 212      27.512  19.228 -81.303  0.00  0.00      A1    
ATOM   3279  HB  ILE A 212      26.466  18.872 -81.418  0.00  0.00      A1    
ATOM   3280  CG2 ILE A 212      28.484  18.453 -82.247  0.00  0.00      A1    
ATOM   3281 HG21 ILE A 212      28.127  18.440 -83.299  0.00  0.00      A1    
ATOM   3282 HG22 ILE A 212      29.545  18.767 -82.351  0.00  0.00      A1    
ATOM   3283 HG23 ILE A 212      28.466  17.369 -82.004  0.00  0.00      A1    
ATOM   3284  CG1 ILE A 212      27.963  18.990 -79.863  0.00  0.00      A1    
ATOM   3285 HG11 ILE A 212      29.044  19.078 -79.621  0.00  0.00      A1    
ATOM   3286 HG12 ILE A 212      27.447  19.735 -79.221  0.00  0.00      A1    
ATOM   3287  CD  ILE A 212      27.402  17.708 -79.357  0.00  0.00      A1    
ATOM   3288  HD1 ILE A 212      27.512  17.498 -78.271  0.00  0.00      A1    
ATOM   3289  HD2 ILE A 212      26.318  17.849 -79.552  0.00  0.00      A1    
ATOM   3290  HD3 ILE A 212      27.674  16.786 -79.915  0.00  0.00      A1    
ATOM   3291  C   ILE A 212      27.441  21.010 -83.141  0.00  0.00      A1    
ATOM   3292  O   ILE A 212      28.468  21.375 -83.740  0.00  0.00      A1    
ATOM   3293  N   LYS A 213      26.210  21.062 -83.711  0.00  0.00      A1    
ATOM   3294  HN  LYS A 213      25.454  20.569 -83.286  0.00  0.00      A1    
ATOM   3295  CA  LYS A 213      25.860  21.494 -85.063  0.00  0.00      A1    
ATOM   3296  HA  LYS A 213      26.378  20.767 -85.670  0.00  0.00      A1    
ATOM   3297  CB  LYS A 213      24.307  21.306 -85.160  0.00  0.00      A1    
ATOM   3298  HB1 LYS A 213      24.136  20.258 -84.833  0.00  0.00      A1    
ATOM   3299  HB2 LYS A 213      23.679  21.873 -84.440  0.00  0.00      A1    
ATOM   3300  CG  LYS A 213      23.609  21.543 -86.500  0.00  0.00      A1    
ATOM   3301  HG1 LYS A 213      24.120  21.106 -87.385  0.00  0.00      A1    
ATOM   3302  HG2 LYS A 213      22.650  20.982 -86.524  0.00  0.00      A1    
ATOM   3303  CD  LYS A 213      23.256  22.960 -86.917  0.00  0.00      A1    
ATOM   3304  HD1 LYS A 213      24.171  23.578 -86.795  0.00  0.00      A1    
ATOM   3305  HD2 LYS A 213      23.087  23.053 -88.011  0.00  0.00      A1    
ATOM   3306  CE  LYS A 213      21.955  23.512 -86.325  0.00  0.00      A1    
ATOM   3307  HE1 LYS A 213      21.067  22.895 -86.580  0.00  0.00      A1    
ATOM   3308  HE2 LYS A 213      22.178  23.459 -85.238  0.00  0.00      A1    
ATOM   3309  NZ  LYS A 213      21.736  24.889 -86.682  0.00  0.00      A1    
ATOM   3310  HZ1 LYS A 213      20.728  25.140 -86.626  0.00  0.00      A1    
ATOM   3311  HZ2 LYS A 213      22.210  25.484 -85.973  0.00  0.00      A1    
ATOM   3312  HZ3 LYS A 213      22.081  25.220 -87.605  0.00  0.00      A1    
ATOM   3313  C   LYS A 213      26.306  22.852 -85.418  0.00  0.00      A1    
ATOM   3314  O   LYS A 213      27.108  23.063 -86.362  0.00  0.00      A1    
ATOM   3315  N   GLU A 214      25.926  23.953 -84.739  0.00  0.00      A1    
ATOM   3316  HN  GLU A 214      25.249  23.765 -84.032  0.00  0.00      A1    
ATOM   3317  CA  GLU A 214      26.385  25.287 -84.902  0.00  0.00      A1    
ATOM   3318  HA  GLU A 214      25.912  25.676 -85.791  0.00  0.00      A1    
ATOM   3319  CB  GLU A 214      25.917  26.020 -83.678  0.00  0.00      A1    
ATOM   3320  HB1 GLU A 214      24.822  25.831 -83.657  0.00  0.00      A1    
ATOM   3321  HB2 GLU A 214      26.385  25.571 -82.777  0.00  0.00      A1    
ATOM   3322  CG  GLU A 214      26.179  27.542 -83.701  0.00  0.00      A1    
ATOM   3323  HG1 GLU A 214      27.262  27.779 -83.778  0.00  0.00      A1    
ATOM   3324  HG2 GLU A 214      25.570  28.141 -84.412  0.00  0.00      A1    
ATOM   3325  CD  GLU A 214      25.673  28.000 -82.329  0.00  0.00      A1    
ATOM   3326  OE1 GLU A 214      24.467  27.790 -82.075  0.00  0.00      A1    
ATOM   3327  OE2 GLU A 214      26.467  28.400 -81.394  0.00  0.00      A1    
ATOM   3328  C   GLU A 214      27.908  25.527 -85.068  0.00  0.00      A1    
ATOM   3329  O   GLU A 214      28.294  26.264 -85.974  0.00  0.00      A1    
ATOM   3330  N   LYS A 215      28.777  24.991 -84.102  0.00  0.00      A1    
ATOM   3331  HN  LYS A 215      28.400  24.472 -83.338  0.00  0.00      A1    
ATOM   3332  CA  LYS A 215      30.115  25.506 -84.055  0.00  0.00      A1    
ATOM   3333  HA  LYS A 215      30.236  26.359 -84.707  0.00  0.00      A1    
ATOM   3334  CB  LYS A 215      30.405  25.862 -82.572  0.00  0.00      A1    
ATOM   3335  HB1 LYS A 215      30.053  24.970 -82.009  0.00  0.00      A1    
ATOM   3336  HB2 LYS A 215      31.493  26.058 -82.468  0.00  0.00      A1    
ATOM   3337  CG  LYS A 215      29.608  26.988 -81.835  0.00  0.00      A1    
ATOM   3338  HG1 LYS A 215      29.849  27.913 -82.401  0.00  0.00      A1    
ATOM   3339  HG2 LYS A 215      28.516  26.784 -81.856  0.00  0.00      A1    
ATOM   3340  CD  LYS A 215      30.035  27.071 -80.332  0.00  0.00      A1    
ATOM   3341  HD1 LYS A 215      29.949  26.114 -79.774  0.00  0.00      A1    
ATOM   3342  HD2 LYS A 215      31.146  27.114 -80.332  0.00  0.00      A1    
ATOM   3343  CE  LYS A 215      29.428  28.264 -79.492  0.00  0.00      A1    
ATOM   3344  HE1 LYS A 215      29.926  28.292 -78.500  0.00  0.00      A1    
ATOM   3345  HE2 LYS A 215      29.552  29.246 -79.998  0.00  0.00      A1    
ATOM   3346  NZ  LYS A 215      28.030  27.989 -79.203  0.00  0.00      A1    
ATOM   3347  HZ1 LYS A 215      27.492  28.069 -80.089  0.00  0.00      A1    
ATOM   3348  HZ2 LYS A 215      27.908  27.016 -78.856  0.00  0.00      A1    
ATOM   3349  HZ3 LYS A 215      27.592  28.662 -78.543  0.00  0.00      A1    
ATOM   3350  C   LYS A 215      31.153  24.426 -84.477  0.00  0.00      A1    
ATOM   3351  O   LYS A 215      32.325  24.678 -84.705  0.00  0.00      A1    
ATOM   3352  N   LEU A 216      30.759  23.104 -84.508  0.00  0.00      A1    
ATOM   3353  HN  LEU A 216      29.835  22.795 -84.295  0.00  0.00      A1    
ATOM   3354  CA  LEU A 216      31.751  22.045 -84.718  0.00  0.00      A1    
ATOM   3355  HA  LEU A 216      32.745  22.437 -84.559  0.00  0.00      A1    
ATOM   3356  CB  LEU A 216      31.783  20.947 -83.617  0.00  0.00      A1    
ATOM   3357  HB1 LEU A 216      30.809  20.414 -83.629  0.00  0.00      A1    
ATOM   3358  HB2 LEU A 216      32.456  20.132 -83.959  0.00  0.00      A1    
ATOM   3359  CG  LEU A 216      32.195  21.343 -82.216  0.00  0.00      A1    
ATOM   3360  HG  LEU A 216      31.539  22.182 -81.899  0.00  0.00      A1    
ATOM   3361  CD1 LEU A 216      31.958  20.244 -81.220  0.00  0.00      A1    
ATOM   3362 HD11 LEU A 216      32.077  20.555 -80.160  0.00  0.00      A1    
ATOM   3363 HD12 LEU A 216      30.890  19.947 -81.283  0.00  0.00      A1    
ATOM   3364 HD13 LEU A 216      32.620  19.380 -81.447  0.00  0.00      A1    
ATOM   3365  CD2 LEU A 216      33.728  21.742 -82.136  0.00  0.00      A1    
ATOM   3366 HD21 LEU A 216      34.254  21.600 -81.169  0.00  0.00      A1    
ATOM   3367 HD22 LEU A 216      34.300  21.310 -82.985  0.00  0.00      A1    
ATOM   3368 HD23 LEU A 216      33.832  22.831 -82.330  0.00  0.00      A1    
ATOM   3369  C   LEU A 216      31.779  21.449 -86.031  0.00  0.00      A1    
ATOM   3370  O   LEU A 216      32.640  20.768 -86.444  0.00  0.00      A1    
ATOM   3371  N   CYS A 217      30.717  21.639 -86.813  0.00  0.00      A1    
ATOM   3372  HN  CYS A 217      29.935  22.218 -86.595  0.00  0.00      A1    
ATOM   3373  CA  CYS A 217      30.508  21.172 -88.151  0.00  0.00      A1    
ATOM   3374  HA  CYS A 217      30.894  20.169 -88.258  0.00  0.00      A1    
ATOM   3375  CB  CYS A 217      29.028  21.113 -88.503  0.00  0.00      A1    
ATOM   3376  HB1 CYS A 217      28.602  22.124 -88.328  0.00  0.00      A1    
ATOM   3377  HB2 CYS A 217      28.756  20.769 -89.524  0.00  0.00      A1    
ATOM   3378  SG  CYS A 217      28.107  20.042 -87.322  0.00  0.00      A1    
ATOM   3379  HG1 CYS A 217      28.488  20.861 -86.352  0.00  0.00      A1    
ATOM   3380  C   CYS A 217      31.094  22.054 -89.190  0.00  0.00      A1    
ATOM   3381  O   CYS A 217      31.285  23.214 -88.899  0.00  0.00      A1    
ATOM   3382  N   TYR A 218      31.460  21.506 -90.353  0.00  0.00      A1    
ATOM   3383  HN  TYR A 218      31.366  20.525 -90.507  0.00  0.00      A1    
ATOM   3384  CA  TYR A 218      31.972  22.307 -91.473  0.00  0.00      A1    
ATOM   3385  HA  TYR A 218      31.510  23.284 -91.453  0.00  0.00      A1    
ATOM   3386  CB  TYR A 218      33.534  22.627 -91.445  0.00  0.00      A1    
ATOM   3387  HB1 TYR A 218      33.846  23.241 -92.317  0.00  0.00      A1    
ATOM   3388  HB2 TYR A 218      33.917  23.233 -90.596  0.00  0.00      A1    
ATOM   3389  CG  TYR A 218      34.442  21.315 -91.450  0.00  0.00      A1    
ATOM   3390  CD1 TYR A 218      35.031  20.837 -92.577  0.00  0.00      A1    
ATOM   3391  HD1 TYR A 218      34.711  21.322 -93.488  0.00  0.00      A1    
ATOM   3392  CE1 TYR A 218      35.874  19.753 -92.573  0.00  0.00      A1    
ATOM   3393  HE1 TYR A 218      36.195  19.426 -93.551  0.00  0.00      A1    
ATOM   3394  CZ  TYR A 218      36.202  19.218 -91.315  0.00  0.00      A1    
ATOM   3395  OH  TYR A 218      37.034  18.026 -91.251  0.00  0.00      A1    
ATOM   3396  HH  TYR A 218      37.444  17.964 -92.117  0.00  0.00      A1    
ATOM   3397  CD2 TYR A 218      34.731  20.743 -90.167  0.00  0.00      A1    
ATOM   3398  HD2 TYR A 218      34.292  21.077 -89.239  0.00  0.00      A1    
ATOM   3399  CE2 TYR A 218      35.581  19.647 -90.115  0.00  0.00      A1    
ATOM   3400  HE2 TYR A 218      35.701  19.029 -89.238  0.00  0.00      A1    
ATOM   3401  C   TYR A 218      31.623  21.610 -92.791  0.00  0.00      A1    
ATOM   3402  O   TYR A 218      31.242  20.438 -92.902  0.00  0.00      A1    
ATOM   3403  N   VAL A 219      31.936  22.332 -93.857  0.00  0.00      A1    
ATOM   3404  HN  VAL A 219      32.417  23.205 -93.832  0.00  0.00      A1    
ATOM   3405  CA  VAL A 219      31.683  21.874 -95.251  0.00  0.00      A1    
ATOM   3406  HA  VAL A 219      31.082  20.982 -95.157  0.00  0.00      A1    
ATOM   3407  CB  VAL A 219      30.820  22.936 -96.109  0.00  0.00      A1    
ATOM   3408  HB  VAL A 219      31.459  23.844 -96.122  0.00  0.00      A1    
ATOM   3409  CG1 VAL A 219      30.610  22.461 -97.548  0.00  0.00      A1    
ATOM   3410 HG11 VAL A 219      30.023  23.251 -98.063  0.00  0.00      A1    
ATOM   3411 HG12 VAL A 219      31.603  22.393 -98.040  0.00  0.00      A1    
ATOM   3412 HG13 VAL A 219      29.886  21.618 -97.558  0.00  0.00      A1    
ATOM   3413  CG2 VAL A 219      29.583  23.244 -95.403  0.00  0.00      A1    
ATOM   3414 HG21 VAL A 219      28.905  22.390 -95.190  0.00  0.00      A1    
ATOM   3415 HG22 VAL A 219      29.908  23.664 -94.427  0.00  0.00      A1    
ATOM   3416 HG23 VAL A 219      29.029  24.032 -95.957  0.00  0.00      A1    
ATOM   3417  C   VAL A 219      32.960  21.421 -95.915  0.00  0.00      A1    
ATOM   3418  O   VAL A 219      33.998  22.143 -95.884  0.00  0.00      A1    
ATOM   3419  N   ALA A 220      32.896  20.234 -96.453  0.00  0.00      A1    
ATOM   3420  HN  ALA A 220      32.121  19.619 -96.333  0.00  0.00      A1    
ATOM   3421  CA  ALA A 220      33.962  19.604 -97.221  0.00  0.00      A1    
ATOM   3422  HA  ALA A 220      34.906  19.741 -96.715  0.00  0.00      A1    
ATOM   3423  CB  ALA A 220      33.707  18.075 -97.412  0.00  0.00      A1    
ATOM   3424  HB1 ALA A 220      33.843  17.619 -96.408  0.00  0.00      A1    
ATOM   3425  HB2 ALA A 220      32.788  17.903 -98.012  0.00  0.00      A1    
ATOM   3426  HB3 ALA A 220      34.566  17.683 -97.997  0.00  0.00      A1    
ATOM   3427  C   ALA A 220      34.067  20.284 -98.602  0.00  0.00      A1    
ATOM   3428  O   ALA A 220      33.043  20.460 -99.262  0.00  0.00      A1    
ATOM   3429  N   LEU A 221      35.317  20.516 -99.061  0.00  0.00      A1    
ATOM   3430  HN  LEU A 221      36.100  20.358 -98.465  0.00  0.00      A1    
ATOM   3431  CA  LEU A 221      35.559  20.874-100.468  0.00  0.00      A1    
ATOM   3432  HA  LEU A 221      34.930  21.730-100.659  0.00  0.00      A1    
ATOM   3433  CB  LEU A 221      37.051  21.436-100.721  0.00  0.00      A1    
ATOM   3434  HB1 LEU A 221      37.163  22.118 -99.851  0.00  0.00      A1    
ATOM   3435  HB2 LEU A 221      37.816  20.649-100.551  0.00  0.00      A1    
ATOM   3436  CG  LEU A 221      37.268  22.144-102.055  0.00  0.00      A1    
ATOM   3437  HG  LEU A 221      37.120  21.443-102.903  0.00  0.00      A1    
ATOM   3438  CD1 LEU A 221      36.202  23.225-102.399  0.00  0.00      A1    
ATOM   3439 HD11 LEU A 221      35.174  22.804-102.424  0.00  0.00      A1    
ATOM   3440 HD12 LEU A 221      36.269  23.965-101.573  0.00  0.00      A1    
ATOM   3441 HD13 LEU A 221      36.584  23.737-103.308  0.00  0.00      A1    
ATOM   3442  CD2 LEU A 221      38.625  22.830-102.224  0.00  0.00      A1    
ATOM   3443 HD21 LEU A 221      38.828  23.121-103.277  0.00  0.00      A1    
ATOM   3444 HD22 LEU A 221      38.605  23.832-101.746  0.00  0.00      A1    
ATOM   3445 HD23 LEU A 221      39.465  22.291-101.736  0.00  0.00      A1    
ATOM   3446  C   LEU A 221      35.286  19.730-101.424  0.00  0.00      A1    
ATOM   3447  O   LEU A 221      34.576  19.800-102.373  0.00  0.00      A1    
ATOM   3448  N   ASP A 222      35.771  18.589-100.927  0.00  0.00      A1    
ATOM   3449  HN  ASP A 222      36.102  18.676 -99.991  0.00  0.00      A1    
ATOM   3450  CA  ASP A 222      35.610  17.244-101.526  0.00  0.00      A1    
ATOM   3451  HA  ASP A 222      34.646  17.218-102.013  0.00  0.00      A1    
ATOM   3452  CB  ASP A 222      36.726  16.821-102.595  0.00  0.00      A1    
ATOM   3453  HB1 ASP A 222      37.745  16.813-102.153  0.00  0.00      A1    
ATOM   3454  HB2 ASP A 222      36.439  15.814-102.967  0.00  0.00      A1    
ATOM   3455  CG  ASP A 222      36.715  17.562-103.921  0.00  0.00      A1    
ATOM   3456  OD1 ASP A 222      35.571  17.759-104.507  0.00  0.00      A1    
ATOM   3457  OD2 ASP A 222      37.817  17.674-104.489  0.00  0.00      A1    
ATOM   3458  C   ASP A 222      35.503  16.283-100.404  0.00  0.00      A1    
ATOM   3459  O   ASP A 222      36.496  15.950 -99.733  0.00  0.00      A1    
ATOM   3460  N   PHE A 223      34.290  15.713-100.176  0.00  0.00      A1    
ATOM   3461  HN  PHE A 223      33.501  16.028-100.697  0.00  0.00      A1    
ATOM   3462  CA  PHE A 223      33.883  14.766 -99.164  0.00  0.00      A1    
ATOM   3463  HA  PHE A 223      34.008  15.230 -98.197  0.00  0.00      A1    
ATOM   3464  CB  PHE A 223      32.449  14.385 -99.560  0.00  0.00      A1    
ATOM   3465  HB1 PHE A 223      31.758  15.232 -99.760  0.00  0.00      A1    
ATOM   3466  HB2 PHE A 223      32.378  13.676-100.412  0.00  0.00      A1    
ATOM   3467  CG  PHE A 223      31.808  13.637 -98.504  0.00  0.00      A1    
ATOM   3468  CD1 PHE A 223      31.160  14.330 -97.533  0.00  0.00      A1    
ATOM   3469  HD1 PHE A 223      31.155  15.409 -97.578  0.00  0.00      A1    
ATOM   3470  CE1 PHE A 223      30.555  13.656 -96.447  0.00  0.00      A1    
ATOM   3471  HE1 PHE A 223      30.131  14.319 -95.706  0.00  0.00      A1    
ATOM   3472  CZ  PHE A 223      30.514  12.234 -96.350  0.00  0.00      A1    
ATOM   3473  HZ  PHE A 223      30.055  11.708 -95.525  0.00  0.00      A1    
ATOM   3474  CD2 PHE A 223      31.927  12.251 -98.294  0.00  0.00      A1    
ATOM   3475  HD2 PHE A 223      32.339  11.591 -99.043  0.00  0.00      A1    
ATOM   3476  CE2 PHE A 223      31.321  11.531 -97.276  0.00  0.00      A1    
ATOM   3477  HE2 PHE A 223      31.501  10.473 -97.153  0.00  0.00      A1    
ATOM   3478  C   PHE A 223      34.776  13.542 -99.172  0.00  0.00      A1    
ATOM   3479  O   PHE A 223      35.273  13.159 -98.159  0.00  0.00      A1    
ATOM   3480  N   GLU A 224      35.070  12.875-100.356  0.00  0.00      A1    
ATOM   3481  HN  GLU A 224      34.655  13.179-101.210  0.00  0.00      A1    
ATOM   3482  CA  GLU A 224      35.666  11.577-100.397  0.00  0.00      A1    
ATOM   3483  HA  GLU A 224      35.085  10.870 -99.824  0.00  0.00      A1    
ATOM   3484  CB  GLU A 224      35.613  11.069-101.865  0.00  0.00      A1    
ATOM   3485  HB1 GLU A 224      34.650  11.355-102.339  0.00  0.00      A1    
ATOM   3486  HB2 GLU A 224      36.449  11.486-102.465  0.00  0.00      A1    
ATOM   3487  CG  GLU A 224      35.576   9.510-101.942  0.00  0.00      A1    
ATOM   3488  HG1 GLU A 224      36.599   9.100-101.800  0.00  0.00      A1    
ATOM   3489  HG2 GLU A 224      34.841   9.173-101.180  0.00  0.00      A1    
ATOM   3490  CD  GLU A 224      35.149   9.087-103.372  0.00  0.00      A1    
ATOM   3491  OE1 GLU A 224      34.327   8.130-103.417  0.00  0.00      A1    
ATOM   3492  OE2 GLU A 224      35.543   9.791-104.357  0.00  0.00      A1    
ATOM   3493  C   GLU A 224      37.112  11.535 -99.965  0.00  0.00      A1    
ATOM   3494  O   GLU A 224      37.448  10.655 -99.211  0.00  0.00      A1    
ATOM   3495  N   ASN A 225      37.749  12.677-100.167  0.00  0.00      A1    
ATOM   3496  HN  ASN A 225      37.372  13.385-100.759  0.00  0.00      A1    
ATOM   3497  CA  ASN A 225      39.045  12.988 -99.671  0.00  0.00      A1    
ATOM   3498  HA  ASN A 225      39.746  12.172 -99.763  0.00  0.00      A1    
ATOM   3499  CB  ASN A 225      39.482  14.239-100.384  0.00  0.00      A1    
ATOM   3500  HB1 ASN A 225      38.675  15.002-100.422  0.00  0.00      A1    
ATOM   3501  HB2 ASN A 225      40.312  14.677 -99.789  0.00  0.00      A1    
ATOM   3502  CG  ASN A 225      40.104  13.892-101.748  0.00  0.00      A1    
ATOM   3503  OD1 ASN A 225      41.021  13.066-101.858  0.00  0.00      A1    
ATOM   3504  ND2 ASN A 225      39.614  14.592-102.783  0.00  0.00      A1    
ATOM   3505 HD21 ASN A 225      40.041  14.440-103.674  0.00  0.00      A1    
ATOM   3506 HD22 ASN A 225      39.111  15.415-102.518  0.00  0.00      A1    
ATOM   3507  C   ASN A 225      39.062  13.389 -98.167  0.00  0.00      A1    
ATOM   3508  O   ASN A 225      39.991  13.008 -97.388  0.00  0.00      A1    
ATOM   3509  N   GLU A 226      38.026  14.176 -97.745  0.00  0.00      A1    
ATOM   3510  HN  GLU A 226      37.254  14.365 -98.347  0.00  0.00      A1    
ATOM   3511  CA  GLU A 226      37.888  14.601 -96.365  0.00  0.00      A1    
ATOM   3512  HA  GLU A 226      38.699  15.155 -95.916  0.00  0.00      A1    
ATOM   3513  CB  GLU A 226      36.729  15.627 -96.265  0.00  0.00      A1    
ATOM   3514  HB1 GLU A 226      36.972  16.438 -96.985  0.00  0.00      A1    
ATOM   3515  HB2 GLU A 226      35.837  15.075 -96.630  0.00  0.00      A1    
ATOM   3516  CG  GLU A 226      36.590  16.181 -94.846  0.00  0.00      A1    
ATOM   3517  HG1 GLU A 226      35.598  16.669 -94.736  0.00  0.00      A1    
ATOM   3518  HG2 GLU A 226      36.644  15.355 -94.105  0.00  0.00      A1    
ATOM   3519  CD  GLU A 226      37.705  17.139 -94.418  0.00  0.00      A1    
ATOM   3520  OE1 GLU A 226      38.278  16.872 -93.310  0.00  0.00      A1    
ATOM   3521  OE2 GLU A 226      37.956  18.151 -95.112  0.00  0.00      A1    
ATOM   3522  C   GLU A 226      37.646  13.348 -95.509  0.00  0.00      A1    
ATOM   3523  O   GLU A 226      38.439  13.078 -94.601  0.00  0.00      A1    
ATOM   3524  N   MET A 227      36.722  12.463 -95.890  0.00  0.00      A1    
ATOM   3525  HN  MET A 227      36.121  12.750 -96.631  0.00  0.00      A1    
ATOM   3526  CA  MET A 227      36.452  11.182 -95.309  0.00  0.00      A1    
ATOM   3527  HA  MET A 227      36.228  11.346 -94.265  0.00  0.00      A1    
ATOM   3528  CB  MET A 227      35.328  10.495 -96.112  0.00  0.00      A1    
ATOM   3529  HB1 MET A 227      34.387  11.082 -96.044  0.00  0.00      A1    
ATOM   3530  HB2 MET A 227      35.505  10.477 -97.209  0.00  0.00      A1    
ATOM   3531  CG  MET A 227      35.000   9.066 -95.678  0.00  0.00      A1    
ATOM   3532  HG1 MET A 227      34.233   8.675 -96.380  0.00  0.00      A1    
ATOM   3533  HG2 MET A 227      35.821   8.320 -95.736  0.00  0.00      A1    
ATOM   3534  SD  MET A 227      34.464   8.937 -93.856  0.00  0.00      A1    
ATOM   3535  CE  MET A 227      32.886   9.759 -93.850  0.00  0.00      A1    
ATOM   3536  HE1 MET A 227      33.036  10.847 -93.681  0.00  0.00      A1    
ATOM   3537  HE2 MET A 227      32.473   9.493 -94.846  0.00  0.00      A1    
ATOM   3538  HE3 MET A 227      32.253   9.377 -93.020  0.00  0.00      A1    
ATOM   3539  C   MET A 227      37.620  10.187 -95.321  0.00  0.00      A1    
ATOM   3540  O   MET A 227      37.847   9.524 -94.259  0.00  0.00      A1    
ATOM   3541  N   ALA A 228      38.360  10.095 -96.444  0.00  0.00      A1    
ATOM   3542  HN  ALA A 228      38.098  10.512 -97.311  0.00  0.00      A1    
ATOM   3543  CA  ALA A 228      39.599   9.317 -96.594  0.00  0.00      A1    
ATOM   3544  HA  ALA A 228      39.412   8.277 -96.367  0.00  0.00      A1    
ATOM   3545  CB  ALA A 228      40.180   9.376 -98.023  0.00  0.00      A1    
ATOM   3546  HB1 ALA A 228      40.510  10.411 -98.252  0.00  0.00      A1    
ATOM   3547  HB2 ALA A 228      40.982   8.607 -98.048  0.00  0.00      A1    
ATOM   3548  HB3 ALA A 228      39.366   8.890 -98.602  0.00  0.00      A1    
ATOM   3549  C   ALA A 228      40.683   9.811 -95.679  0.00  0.00      A1    
ATOM   3550  O   ALA A 228      41.461   9.059 -95.089  0.00  0.00      A1    
ATOM   3551  N   THR A 229      40.737  11.138 -95.438  0.00  0.00      A1    
ATOM   3552  HN  THR A 229      40.382  11.887 -95.992  0.00  0.00      A1    
ATOM   3553  CA  THR A 229      41.566  11.652 -94.363  0.00  0.00      A1    
ATOM   3554  HA  THR A 229      42.472  11.082 -94.508  0.00  0.00      A1    
ATOM   3555  CB  THR A 229      41.814  13.127 -94.310  0.00  0.00      A1    
ATOM   3556  HB  THR A 229      40.861  13.670 -94.135  0.00  0.00      A1    
ATOM   3557  OG1 THR A 229      42.215  13.523 -95.557  0.00  0.00      A1    
ATOM   3558  HG1 THR A 229      42.369  14.466 -95.459  0.00  0.00      A1    
ATOM   3559  CG2 THR A 229      42.897  13.429 -93.331  0.00  0.00      A1    
ATOM   3560 HG21 THR A 229      43.181  14.499 -93.417  0.00  0.00      A1    
ATOM   3561 HG22 THR A 229      42.428  13.453 -92.324  0.00  0.00      A1    
ATOM   3562 HG23 THR A 229      43.732  12.702 -93.233  0.00  0.00      A1    
ATOM   3563  C   THR A 229      41.141  11.195 -92.986  0.00  0.00      A1    
ATOM   3564  O   THR A 229      41.931  10.538 -92.326  0.00  0.00      A1    
ATOM   3565  N   ALA A 230      39.858  11.286 -92.686  0.00  0.00      A1    
ATOM   3566  HN  ALA A 230      39.222  11.720 -93.318  0.00  0.00      A1    
ATOM   3567  CA  ALA A 230      39.468  10.890 -91.348  0.00  0.00      A1    
ATOM   3568  HA  ALA A 230      40.004  11.579 -90.712  0.00  0.00      A1    
ATOM   3569  CB  ALA A 230      38.010  11.226 -91.231  0.00  0.00      A1    
ATOM   3570  HB1 ALA A 230      37.380  10.469 -91.744  0.00  0.00      A1    
ATOM   3571  HB2 ALA A 230      37.637  11.269 -90.186  0.00  0.00      A1    
ATOM   3572  HB3 ALA A 230      37.830  12.239 -91.652  0.00  0.00      A1    
ATOM   3573  C   ALA A 230      39.603   9.461 -90.898  0.00  0.00      A1    
ATOM   3574  O   ALA A 230      39.953   9.196 -89.748  0.00  0.00      A1    
ATOM   3575  N   ALA A 231      39.460   8.558 -91.841  0.00  0.00      A1    
ATOM   3576  HN  ALA A 231      39.184   8.921 -92.728  0.00  0.00      A1    
ATOM   3577  CA  ALA A 231      39.686   7.107 -91.539  0.00  0.00      A1    
ATOM   3578  HA  ALA A 231      39.365   6.934 -90.522  0.00  0.00      A1    
ATOM   3579  CB  ALA A 231      38.751   6.256 -92.439  0.00  0.00      A1    
ATOM   3580  HB1 ALA A 231      39.002   6.390 -93.513  0.00  0.00      A1    
ATOM   3581  HB2 ALA A 231      38.958   5.194 -92.189  0.00  0.00      A1    
ATOM   3582  HB3 ALA A 231      37.693   6.359 -92.115  0.00  0.00      A1    
ATOM   3583  C   ALA A 231      41.093   6.668 -91.515  0.00  0.00      A1    
ATOM   3584  O   ALA A 231      41.424   5.537 -91.179  0.00  0.00      A1    
ATOM   3585  N   SER A 232      41.994   7.579 -91.960  0.00  0.00      A1    
ATOM   3586  HN  SER A 232      41.690   8.502 -92.184  0.00  0.00      A1    
ATOM   3587  CA  SER A 232      43.407   7.365 -92.018  0.00  0.00      A1    
ATOM   3588  HA  SER A 232      43.618   6.359 -91.684  0.00  0.00      A1    
ATOM   3589  CB  SER A 232      44.143   7.482 -93.407  0.00  0.00      A1    
ATOM   3590  HB1 SER A 232      45.224   7.257 -93.283  0.00  0.00      A1    
ATOM   3591  HB2 SER A 232      43.655   6.830 -94.162  0.00  0.00      A1    
ATOM   3592  OG  SER A 232      43.935   8.811 -93.935  0.00  0.00      A1    
ATOM   3593  HG1 SER A 232      43.006   8.859 -94.173  0.00  0.00      A1    
ATOM   3594  C   SER A 232      44.154   8.226 -90.939  0.00  0.00      A1    
ATOM   3595  O   SER A 232      45.336   8.029 -90.582  0.00  0.00      A1    
ATOM   3596  N   SER A 233      43.534   9.315 -90.451  0.00  0.00      A1    
ATOM   3597  HN  SER A 233      42.592   9.471 -90.737  0.00  0.00      A1    
ATOM   3598  CA  SER A 233      44.189  10.217 -89.568  0.00  0.00      A1    
ATOM   3599  HA  SER A 233      45.160  10.456 -89.975  0.00  0.00      A1    
ATOM   3600  CB  SER A 233      43.390  11.527 -89.512  0.00  0.00      A1    
ATOM   3601  HB1 SER A 233      43.338  12.083 -90.473  0.00  0.00      A1    
ATOM   3602  HB2 SER A 233      42.361  11.454 -89.098  0.00  0.00      A1    
ATOM   3603  OG  SER A 233      44.105  12.507 -88.772  0.00  0.00      A1    
ATOM   3604  HG1 SER A 233      43.526  13.273 -88.773  0.00  0.00      A1    
ATOM   3605  C   SER A 233      44.432   9.795 -88.131  0.00  0.00      A1    
ATOM   3606  O   SER A 233      43.605   9.188 -87.486  0.00  0.00      A1    
ATOM   3607  N   SER A 234      45.628  10.069 -87.601  0.00  0.00      A1    
ATOM   3608  HN  SER A 234      46.293  10.547 -88.170  0.00  0.00      A1    
ATOM   3609  CA  SER A 234      45.986   9.606 -86.248  0.00  0.00      A1    
ATOM   3610  HA  SER A 234      45.600   8.641 -85.957  0.00  0.00      A1    
ATOM   3611  CB  SER A 234      47.559   9.724 -86.092  0.00  0.00      A1    
ATOM   3612  HB1 SER A 234      48.024  10.689 -86.383  0.00  0.00      A1    
ATOM   3613  HB2 SER A 234      47.944   9.688 -85.051  0.00  0.00      A1    
ATOM   3614  OG  SER A 234      48.138   8.553 -86.628  0.00  0.00      A1    
ATOM   3615  HG1 SER A 234      48.364   8.774 -87.534  0.00  0.00      A1    
ATOM   3616  C   SER A 234      45.415  10.545 -85.210  0.00  0.00      A1    
ATOM   3617  O   SER A 234      45.260  10.275 -84.072  0.00  0.00      A1    
ATOM   3618  N   SER A 235      45.081  11.794 -85.663  0.00  0.00      A1    
ATOM   3619  HN  SER A 235      45.053  11.878 -86.656  0.00  0.00      A1    
ATOM   3620  CA  SER A 235      44.582  12.909 -84.849  0.00  0.00      A1    
ATOM   3621  HA  SER A 235      45.368  13.152 -84.149  0.00  0.00      A1    
ATOM   3622  CB  SER A 235      44.082  14.138 -85.719  0.00  0.00      A1    
ATOM   3623  HB1 SER A 235      44.791  14.266 -86.565  0.00  0.00      A1    
ATOM   3624  HB2 SER A 235      43.106  13.904 -86.195  0.00  0.00      A1    
ATOM   3625  OG  SER A 235      43.989  15.323 -84.962  0.00  0.00      A1    
ATOM   3626  HG1 SER A 235      44.080  15.982 -85.654  0.00  0.00      A1    
ATOM   3627  C   SER A 235      43.352  12.531 -83.945  0.00  0.00      A1    
ATOM   3628  O   SER A 235      42.231  12.147 -84.343  0.00  0.00      A1    
ATOM   3629  N   LEU A 236      43.413  12.695 -82.586  0.00  0.00      A1    
ATOM   3630  HN  LEU A 236      44.239  13.148 -82.260  0.00  0.00      A1    
ATOM   3631  CA  LEU A 236      42.382  12.277 -81.643  0.00  0.00      A1    
ATOM   3632  HA  LEU A 236      42.263  11.220 -81.833  0.00  0.00      A1    
ATOM   3633  CB  LEU A 236      42.734  12.564 -80.114  0.00  0.00      A1    
ATOM   3634  HB1 LEU A 236      42.759  13.648 -79.871  0.00  0.00      A1    
ATOM   3635  HB2 LEU A 236      41.824  12.263 -79.552  0.00  0.00      A1    
ATOM   3636  CG  LEU A 236      43.838  11.735 -79.521  0.00  0.00      A1    
ATOM   3637  HG  LEU A 236      44.839  12.049 -79.885  0.00  0.00      A1    
ATOM   3638  CD1 LEU A 236      43.861  11.943 -77.994  0.00  0.00      A1    
ATOM   3639 HD11 LEU A 236      44.242  12.951 -77.726  0.00  0.00      A1    
ATOM   3640 HD12 LEU A 236      42.874  11.862 -77.491  0.00  0.00      A1    
ATOM   3641 HD13 LEU A 236      44.544  11.231 -77.483  0.00  0.00      A1    
ATOM   3642  CD2 LEU A 236      43.574  10.231 -79.757  0.00  0.00      A1    
ATOM   3643 HD21 LEU A 236      42.646   9.858 -79.275  0.00  0.00      A1    
ATOM   3644 HD22 LEU A 236      43.584   9.960 -80.834  0.00  0.00      A1    
ATOM   3645 HD23 LEU A 236      44.521   9.720 -79.478  0.00  0.00      A1    
ATOM   3646  C   LEU A 236      41.041  12.945 -81.915  0.00  0.00      A1    
ATOM   3647  O   LEU A 236      41.002  14.173 -82.078  0.00  0.00      A1    
ATOM   3648  N   GLU A 237      39.943  12.158 -82.104  0.00  0.00      A1    
ATOM   3649  HN  GLU A 237      39.957  11.161 -82.134  0.00  0.00      A1    
ATOM   3650  CA  GLU A 237      38.576  12.690 -82.165  0.00  0.00      A1    
ATOM   3651  HA  GLU A 237      38.524  13.103 -83.162  0.00  0.00      A1    
ATOM   3652  CB  GLU A 237      37.553  11.564 -82.196  0.00  0.00      A1    
ATOM   3653  HB1 GLU A 237      37.759  10.835 -81.383  0.00  0.00      A1    
ATOM   3654  HB2 GLU A 237      36.571  11.972 -81.876  0.00  0.00      A1    
ATOM   3655  CG  GLU A 237      37.302  10.799 -83.560  0.00  0.00      A1    
ATOM   3656  HG1 GLU A 237      36.821  11.486 -84.290  0.00  0.00      A1    
ATOM   3657  HG2 GLU A 237      38.245  10.355 -83.945  0.00  0.00      A1    
ATOM   3658  CD  GLU A 237      36.389   9.588 -83.514  0.00  0.00      A1    
ATOM   3659  OE1 GLU A 237      35.210   9.540 -84.030  0.00  0.00      A1    
ATOM   3660  OE2 GLU A 237      36.879   8.541 -82.987  0.00  0.00      A1    
ATOM   3661  C   GLU A 237      38.261  13.824 -81.116  0.00  0.00      A1    
ATOM   3662  O   GLU A 237      38.734  13.877 -80.005  0.00  0.00      A1    
ATOM   3663  N   LYS A 238      37.395  14.797 -81.512  0.00  0.00      A1    
ATOM   3664  HN  LYS A 238      36.852  14.871 -82.345  0.00  0.00      A1    
ATOM   3665  CA  LYS A 238      37.162  15.914 -80.629  0.00  0.00      A1    
ATOM   3666  HA  LYS A 238      38.090  16.196 -80.154  0.00  0.00      A1    
ATOM   3667  CB  LYS A 238      36.658  17.161 -81.409  0.00  0.00      A1    
ATOM   3668  HB1 LYS A 238      37.398  17.291 -82.227  0.00  0.00      A1    
ATOM   3669  HB2 LYS A 238      35.788  16.928 -82.059  0.00  0.00      A1    
ATOM   3670  CG  LYS A 238      36.566  18.487 -80.724  0.00  0.00      A1    
ATOM   3671  HG1 LYS A 238      35.923  19.147 -81.346  0.00  0.00      A1    
ATOM   3672  HG2 LYS A 238      35.932  18.446 -79.812  0.00  0.00      A1    
ATOM   3673  CD  LYS A 238      37.892  19.168 -80.552  0.00  0.00      A1    
ATOM   3674  HD1 LYS A 238      38.632  18.455 -80.129  0.00  0.00      A1    
ATOM   3675  HD2 LYS A 238      38.319  19.250 -81.575  0.00  0.00      A1    
ATOM   3676  CE  LYS A 238      37.897  20.610 -80.002  0.00  0.00      A1    
ATOM   3677  HE1 LYS A 238      36.962  21.160 -80.244  0.00  0.00      A1    
ATOM   3678  HE2 LYS A 238      37.979  20.705 -78.898  0.00  0.00      A1    
ATOM   3679  NZ  LYS A 238      39.090  21.404 -80.473  0.00  0.00      A1    
ATOM   3680  HZ1 LYS A 238      39.192  22.267 -79.902  0.00  0.00      A1    
ATOM   3681  HZ2 LYS A 238      39.985  20.905 -80.292  0.00  0.00      A1    
ATOM   3682  HZ3 LYS A 238      39.019  21.721 -81.461  0.00  0.00      A1    
ATOM   3683  C   LYS A 238      36.096  15.429 -79.598  0.00  0.00      A1    
ATOM   3684  O   LYS A 238      35.032  14.945 -79.981  0.00  0.00      A1    
ATOM   3685  N   SER A 239      36.334  15.615 -78.276  0.00  0.00      A1    
ATOM   3686  HN  SER A 239      37.238  15.956 -78.030  0.00  0.00      A1    
ATOM   3687  CA  SER A 239      35.414  15.162 -77.152  0.00  0.00      A1    
ATOM   3688  HA  SER A 239      34.795  14.351 -77.506  0.00  0.00      A1    
ATOM   3689  CB  SER A 239      36.234  14.574 -75.981  0.00  0.00      A1    
ATOM   3690  HB1 SER A 239      36.735  15.380 -75.403  0.00  0.00      A1    
ATOM   3691  HB2 SER A 239      35.672  13.984 -75.226  0.00  0.00      A1    
ATOM   3692  OG  SER A 239      37.232  13.691 -76.471  0.00  0.00      A1    
ATOM   3693  HG1 SER A 239      37.894  13.460 -75.815  0.00  0.00      A1    
ATOM   3694  C   SER A 239      34.549  16.334 -76.641  0.00  0.00      A1    
ATOM   3695  O   SER A 239      35.041  17.458 -76.674  0.00  0.00      A1    
ATOM   3696  N   TYR A 240      33.322  16.120 -76.078  0.00  0.00      A1    
ATOM   3697  HN  TYR A 240      32.953  15.197 -76.156  0.00  0.00      A1    
ATOM   3698  CA  TYR A 240      32.337  17.091 -75.695  0.00  0.00      A1    
ATOM   3699  HA  TYR A 240      32.873  17.992 -75.437  0.00  0.00      A1    
ATOM   3700  CB  TYR A 240      31.423  17.488 -76.867  0.00  0.00      A1    
ATOM   3701  HB1 TYR A 240      32.038  17.767 -77.749  0.00  0.00      A1    
ATOM   3702  HB2 TYR A 240      30.610  16.769 -77.103  0.00  0.00      A1    
ATOM   3703  CG  TYR A 240      30.687  18.816 -76.711  0.00  0.00      A1    
ATOM   3704  CD1 TYR A 240      29.652  18.870 -75.811  0.00  0.00      A1    
ATOM   3705  HD1 TYR A 240      29.442  17.991 -75.220  0.00  0.00      A1    
ATOM   3706  CE1 TYR A 240      28.796  19.970 -75.708  0.00  0.00      A1    
ATOM   3707  HE1 TYR A 240      27.916  19.998 -75.083  0.00  0.00      A1    
ATOM   3708  CZ  TYR A 240      29.087  21.072 -76.544  0.00  0.00      A1    
ATOM   3709  OH  TYR A 240      28.230  22.168 -76.281  0.00  0.00      A1    
ATOM   3710  HH  TYR A 240      28.378  22.721 -77.052  0.00  0.00      A1    
ATOM   3711  CD2 TYR A 240      31.011  19.914 -77.537  0.00  0.00      A1    
ATOM   3712  HD2 TYR A 240      31.917  19.805 -78.115  0.00  0.00      A1    
ATOM   3713  CE2 TYR A 240      30.217  21.067 -77.445  0.00  0.00      A1    
ATOM   3714  HE2 TYR A 240      30.484  21.913 -78.061  0.00  0.00      A1    
ATOM   3715  C   TYR A 240      31.615  16.575 -74.354  0.00  0.00      A1    
ATOM   3716  O   TYR A 240      31.226  15.405 -74.256  0.00  0.00      A1    
ATOM   3717  N   GLU A 241      31.512  17.508 -73.421  0.00  0.00      A1    
ATOM   3718  HN  GLU A 241      31.806  18.435 -73.640  0.00  0.00      A1    
ATOM   3719  CA  GLU A 241      30.918  17.278 -72.133  0.00  0.00      A1    
ATOM   3720  HA  GLU A 241      31.051  16.228 -71.918  0.00  0.00      A1    
ATOM   3721  CB  GLU A 241      31.721  17.923 -71.008  0.00  0.00      A1    
ATOM   3722  HB1 GLU A 241      31.266  17.523 -70.077  0.00  0.00      A1    
ATOM   3723  HB2 GLU A 241      32.769  17.564 -71.087  0.00  0.00      A1    
ATOM   3724  CG  GLU A 241      31.719  19.417 -71.125  0.00  0.00      A1    
ATOM   3725  HG1 GLU A 241      32.170  19.851 -72.042  0.00  0.00      A1    
ATOM   3726  HG2 GLU A 241      30.659  19.745 -71.067  0.00  0.00      A1    
ATOM   3727  CD  GLU A 241      32.471  20.182 -70.027  0.00  0.00      A1    
ATOM   3728  OE1 GLU A 241      33.703  20.157 -69.955  0.00  0.00      A1    
ATOM   3729  OE2 GLU A 241      31.771  20.862 -69.258  0.00  0.00      A1    
ATOM   3730  C   GLU A 241      29.439  17.582 -71.982  0.00  0.00      A1    
ATOM   3731  O   GLU A 241      28.919  18.527 -72.529  0.00  0.00      A1    
ATOM   3732  N   LEU A 242      28.705  16.722 -71.303  0.00  0.00      A1    
ATOM   3733  HN  LEU A 242      29.127  15.847 -71.080  0.00  0.00      A1    
ATOM   3734  CA  LEU A 242      27.313  16.748 -70.930  0.00  0.00      A1    
ATOM   3735  HA  LEU A 242      26.905  17.555 -71.521  0.00  0.00      A1    
ATOM   3736  CB  LEU A 242      26.653  15.318 -71.171  0.00  0.00      A1    
ATOM   3737  HB1 LEU A 242      27.158  14.407 -70.783  0.00  0.00      A1    
ATOM   3738  HB2 LEU A 242      25.650  15.439 -70.707  0.00  0.00      A1    
ATOM   3739  CG  LEU A 242      26.370  15.058 -72.609  0.00  0.00      A1    
ATOM   3740  HG  LEU A 242      27.307  15.482 -73.029  0.00  0.00      A1    
ATOM   3741  CD1 LEU A 242      26.254  13.584 -73.003  0.00  0.00      A1    
ATOM   3742 HD11 LEU A 242      25.238  13.232 -72.726  0.00  0.00      A1    
ATOM   3743 HD12 LEU A 242      26.326  13.440 -74.102  0.00  0.00      A1    
ATOM   3744 HD13 LEU A 242      26.967  12.963 -72.419  0.00  0.00      A1    
ATOM   3745  CD2 LEU A 242      25.232  15.832 -73.312  0.00  0.00      A1    
ATOM   3746 HD21 LEU A 242      25.432  15.828 -74.405  0.00  0.00      A1    
ATOM   3747 HD22 LEU A 242      24.275  15.310 -73.098  0.00  0.00      A1    
ATOM   3748 HD23 LEU A 242      25.095  16.892 -73.007  0.00  0.00      A1    
ATOM   3749  C   LEU A 242      27.099  17.114 -69.478  0.00  0.00      A1    
ATOM   3750  O   LEU A 242      28.003  16.962 -68.710  0.00  0.00      A1    
ATOM   3751  N   PRO A 243      25.929  17.656 -69.053  0.00  0.00      A1    
ATOM   3752  CD  PRO A 243      24.713  17.704 -69.851  0.00  0.00      A1    
ATOM   3753  HD1 PRO A 243      24.912  17.936 -70.919  0.00  0.00      A1    
ATOM   3754  HD2 PRO A 243      24.083  16.823 -69.600  0.00  0.00      A1    
ATOM   3755  CA  PRO A 243      25.741  18.272 -67.684  0.00  0.00      A1    
ATOM   3756  HA  PRO A 243      26.287  19.204 -67.718  0.00  0.00      A1    
ATOM   3757  CB  PRO A 243      24.239  18.474 -67.662  0.00  0.00      A1    
ATOM   3758  HB1 PRO A 243      24.027  19.351 -67.014  0.00  0.00      A1    
ATOM   3759  HB2 PRO A 243      23.641  17.587 -67.362  0.00  0.00      A1    
ATOM   3760  CG  PRO A 243      23.831  18.799 -69.145  0.00  0.00      A1    
ATOM   3761  HG1 PRO A 243      24.279  19.756 -69.489  0.00  0.00      A1    
ATOM   3762  HG2 PRO A 243      22.727  18.702 -69.221  0.00  0.00      A1    
ATOM   3763  C   PRO A 243      26.152  17.390 -66.542  0.00  0.00      A1    
ATOM   3764  O   PRO A 243      26.683  18.059 -65.648  0.00  0.00      A1    
ATOM   3765  N   ASP A 244      25.992  16.074 -66.453  0.00  0.00      A1    
ATOM   3766  HN  ASP A 244      25.587  15.451 -67.118  0.00  0.00      A1    
ATOM   3767  CA  ASP A 244      26.216  15.320 -65.249  0.00  0.00      A1    
ATOM   3768  HA  ASP A 244      26.155  15.970 -64.388  0.00  0.00      A1    
ATOM   3769  CB  ASP A 244      25.173  14.170 -65.098  0.00  0.00      A1    
ATOM   3770  HB1 ASP A 244      25.449  13.428 -65.878  0.00  0.00      A1    
ATOM   3771  HB2 ASP A 244      25.201  13.841 -64.037  0.00  0.00      A1    
ATOM   3772  CG  ASP A 244      23.761  14.648 -65.289  0.00  0.00      A1    
ATOM   3773  OD1 ASP A 244      23.217  15.350 -64.386  0.00  0.00      A1    
ATOM   3774  OD2 ASP A 244      23.244  14.474 -66.428  0.00  0.00      A1    
ATOM   3775  C   ASP A 244      27.538  14.673 -65.283  0.00  0.00      A1    
ATOM   3776  O   ASP A 244      27.880  13.910 -64.412  0.00  0.00      A1    
ATOM   3777  N   GLY A 245      28.306  14.967 -66.348  0.00  0.00      A1    
ATOM   3778  HN  GLY A 245      27.917  15.702 -66.898  0.00  0.00      A1    
ATOM   3779  CA  GLY A 245      29.698  14.555 -66.460  0.00  0.00      A1    
ATOM   3780  HA1 GLY A 245      30.085  14.360 -65.471  0.00  0.00      A1    
ATOM   3781  HA2 GLY A 245      30.195  15.366 -66.972  0.00  0.00      A1    
ATOM   3782  C   GLY A 245      29.792  13.321 -67.211  0.00  0.00      A1    
ATOM   3783  O   GLY A 245      30.646  12.466 -66.860  0.00  0.00      A1    
ATOM   3784  N   GLN A 246      29.022  13.024 -68.288  0.00  0.00      A1    
ATOM   3785  HN  GLN A 246      28.324  13.686 -68.549  0.00  0.00      A1    
ATOM   3786  CA  GLN A 246      29.419  11.984 -69.336  0.00  0.00      A1    
ATOM   3787  HA  GLN A 246      30.126  11.309 -68.876  0.00  0.00      A1    
ATOM   3788  CB  GLN A 246      28.219  10.957 -69.619  0.00  0.00      A1    
ATOM   3789  HB1 GLN A 246      27.390  11.560 -70.047  0.00  0.00      A1    
ATOM   3790  HB2 GLN A 246      28.541  10.260 -70.422  0.00  0.00      A1    
ATOM   3791  CG  GLN A 246      27.725  10.249 -68.332  0.00  0.00      A1    
ATOM   3792  HG1 GLN A 246      28.575   9.689 -67.886  0.00  0.00      A1    
ATOM   3793  HG2 GLN A 246      27.368  11.069 -67.673  0.00  0.00      A1    
ATOM   3794  CD  GLN A 246      26.523   9.405 -68.664  0.00  0.00      A1    
ATOM   3795  OE1 GLN A 246      26.112   9.139 -69.792  0.00  0.00      A1    
ATOM   3796  NE2 GLN A 246      25.894   8.886 -67.604  0.00  0.00      A1    
ATOM   3797 HE21 GLN A 246      25.160   8.211 -67.682  0.00  0.00      A1    
ATOM   3798 HE22 GLN A 246      25.986   9.314 -66.705  0.00  0.00      A1    
ATOM   3799  C   GLN A 246      29.989  12.797 -70.459  0.00  0.00      A1    
ATOM   3800  O   GLN A 246      29.904  14.028 -70.510  0.00  0.00      A1    
ATOM   3801  N   VAL A 247      30.763  12.062 -71.294  0.00  0.00      A1    
ATOM   3802  HN  VAL A 247      30.827  11.071 -71.216  0.00  0.00      A1    
ATOM   3803  CA  VAL A 247      31.556  12.601 -72.412  0.00  0.00      A1    
ATOM   3804  HA  VAL A 247      31.382  13.646 -72.623  0.00  0.00      A1    
ATOM   3805  CB  VAL A 247      33.118  12.405 -72.158  0.00  0.00      A1    
ATOM   3806  HB  VAL A 247      33.454  11.353 -72.273  0.00  0.00      A1    
ATOM   3807  CG1 VAL A 247      34.033  13.156 -73.132  0.00  0.00      A1    
ATOM   3808 HG11 VAL A 247      33.783  14.236 -73.217  0.00  0.00      A1    
ATOM   3809 HG12 VAL A 247      35.101  13.150 -72.825  0.00  0.00      A1    
ATOM   3810 HG13 VAL A 247      33.906  12.732 -74.151  0.00  0.00      A1    
ATOM   3811  CG2 VAL A 247      33.310  12.978 -70.729  0.00  0.00      A1    
ATOM   3812 HG21 VAL A 247      32.755  12.496 -69.896  0.00  0.00      A1    
ATOM   3813 HG22 VAL A 247      34.384  12.961 -70.445  0.00  0.00      A1    
ATOM   3814 HG23 VAL A 247      32.848  13.988 -70.696  0.00  0.00      A1    
ATOM   3815  C   VAL A 247      31.144  11.817 -73.667  0.00  0.00      A1    
ATOM   3816  O   VAL A 247      31.102  10.568 -73.679  0.00  0.00      A1    
ATOM   3817  N   ILE A 248      30.928  12.625 -74.683  0.00  0.00      A1    
ATOM   3818  HN  ILE A 248      30.836  13.595 -74.469  0.00  0.00      A1    
ATOM   3819  CA  ILE A 248      30.650  12.164 -75.985  0.00  0.00      A1    
ATOM   3820  HA  ILE A 248      30.774  11.092 -75.957  0.00  0.00      A1    
ATOM   3821  CB  ILE A 248      29.309  12.542 -76.581  0.00  0.00      A1    
ATOM   3822  HB  ILE A 248      29.182  11.946 -77.510  0.00  0.00      A1    
ATOM   3823  CG2 ILE A 248      28.173  12.043 -75.636  0.00  0.00      A1    
ATOM   3824 HG21 ILE A 248      28.350  10.947 -75.588  0.00  0.00      A1    
ATOM   3825 HG22 ILE A 248      28.199  12.481 -74.615  0.00  0.00      A1    
ATOM   3826 HG23 ILE A 248      27.132  12.199 -75.992  0.00  0.00      A1    
ATOM   3827  CG1 ILE A 248      29.101  14.079 -76.826  0.00  0.00      A1    
ATOM   3828 HG11 ILE A 248      29.577  14.650 -76.001  0.00  0.00      A1    
ATOM   3829 HG12 ILE A 248      29.678  14.352 -77.735  0.00  0.00      A1    
ATOM   3830  CD  ILE A 248      27.707  14.416 -77.053  0.00  0.00      A1    
ATOM   3831  HD1 ILE A 248      27.125  13.565 -77.469  0.00  0.00      A1    
ATOM   3832  HD2 ILE A 248      27.252  14.804 -76.117  0.00  0.00      A1    
ATOM   3833  HD3 ILE A 248      27.446  15.277 -77.705  0.00  0.00      A1    
ATOM   3834  C   ILE A 248      31.752  12.671 -76.906  0.00  0.00      A1    
ATOM   3835  O   ILE A 248      32.648  13.348 -76.489  0.00  0.00      A1    
ATOM   3836  N   THR A 249      31.761  12.136 -78.141  0.00  0.00      A1    
ATOM   3837  HN  THR A 249      30.995  11.516 -78.292  0.00  0.00      A1    
ATOM   3838  CA  THR A 249      32.912  12.276 -79.095  0.00  0.00      A1    
ATOM   3839  HA  THR A 249      33.430  13.194 -78.861  0.00  0.00      A1    
ATOM   3840  CB  THR A 249      33.808  11.014 -79.114  0.00  0.00      A1    
ATOM   3841  HB  THR A 249      34.631  11.082 -79.857  0.00  0.00      A1    
ATOM   3842  OG1 THR A 249      33.026   9.859 -79.498  0.00  0.00      A1    
ATOM   3843  HG1 THR A 249      33.596   9.276 -80.006  0.00  0.00      A1    
ATOM   3844  CG2 THR A 249      34.477  10.742 -77.811  0.00  0.00      A1    
ATOM   3845 HG21 THR A 249      33.818  10.142 -77.147  0.00  0.00      A1    
ATOM   3846 HG22 THR A 249      35.456  10.218 -77.811  0.00  0.00      A1    
ATOM   3847 HG23 THR A 249      34.756  11.724 -77.373  0.00  0.00      A1    
ATOM   3848  C   THR A 249      32.354  12.481 -80.569  0.00  0.00      A1    
ATOM   3849  O   THR A 249      31.211  12.078 -80.844  0.00  0.00      A1    
ATOM   3850  N   ILE A 250      33.080  13.151 -81.469  0.00  0.00      A1    
ATOM   3851  HN  ILE A 250      33.950  13.565 -81.214  0.00  0.00      A1    
ATOM   3852  CA  ILE A 250      32.611  13.518 -82.816  0.00  0.00      A1    
ATOM   3853  HA  ILE A 250      31.966  12.720 -83.154  0.00  0.00      A1    
ATOM   3854  CB  ILE A 250      31.668  14.785 -82.830  0.00  0.00      A1    
ATOM   3855  HB  ILE A 250      30.892  14.381 -82.145  0.00  0.00      A1    
ATOM   3856  CG2 ILE A 250      32.382  16.101 -82.367  0.00  0.00      A1    
ATOM   3857 HG21 ILE A 250      31.646  16.837 -81.977  0.00  0.00      A1    
ATOM   3858 HG22 ILE A 250      33.258  16.025 -81.689  0.00  0.00      A1    
ATOM   3859 HG23 ILE A 250      32.788  16.501 -83.321  0.00  0.00      A1    
ATOM   3860  CG1 ILE A 250      30.934  14.699 -84.191  0.00  0.00      A1    
ATOM   3861 HG11 ILE A 250      31.650  14.723 -85.041  0.00  0.00      A1    
ATOM   3862 HG12 ILE A 250      30.302  13.786 -84.177  0.00  0.00      A1    
ATOM   3863  CD  ILE A 250      29.894  15.862 -84.428  0.00  0.00      A1    
ATOM   3864  HD1 ILE A 250      30.375  16.800 -84.078  0.00  0.00      A1    
ATOM   3865  HD2 ILE A 250      29.548  15.982 -85.477  0.00  0.00      A1    
ATOM   3866  HD3 ILE A 250      29.008  15.748 -83.767  0.00  0.00      A1    
ATOM   3867  C   ILE A 250      33.808  13.531 -83.748  0.00  0.00      A1    
ATOM   3868  O   ILE A 250      34.873  14.009 -83.435  0.00  0.00      A1    
ATOM   3869  N   GLY A 251      33.614  12.918 -84.976  0.00  0.00      A1    
ATOM   3870  HN  GLY A 251      32.765  12.424 -85.146  0.00  0.00      A1    
ATOM   3871  CA  GLY A 251      34.655  12.636 -86.071  0.00  0.00      A1    
ATOM   3872  HA1 GLY A 251      35.120  11.661 -86.057  0.00  0.00      A1    
ATOM   3873  HA2 GLY A 251      35.497  13.292 -85.908  0.00  0.00      A1    
ATOM   3874  C   GLY A 251      34.138  12.830 -87.418  0.00  0.00      A1    
ATOM   3875  O   GLY A 251      33.997  13.983 -87.877  0.00  0.00      A1    
ATOM   3876  N   ASN A 252      33.770  11.827 -88.212  0.00  0.00      A1    
ATOM   3877  HN  ASN A 252      33.696  10.919 -87.807  0.00  0.00      A1    
ATOM   3878  CA  ASN A 252      33.473  11.964 -89.693  0.00  0.00      A1    
ATOM   3879  HA  ASN A 252      34.035  12.780 -90.125  0.00  0.00      A1    
ATOM   3880  CB  ASN A 252      33.973  10.745 -90.512  0.00  0.00      A1    
ATOM   3881  HB1 ASN A 252      33.862  10.969 -91.594  0.00  0.00      A1    
ATOM   3882  HB2 ASN A 252      35.056  10.583 -90.323  0.00  0.00      A1    
ATOM   3883  CG  ASN A 252      33.166   9.542 -90.027  0.00  0.00      A1    
ATOM   3884  OD1 ASN A 252      31.978   9.298 -90.245  0.00  0.00      A1    
ATOM   3885  ND2 ASN A 252      33.816   8.651 -89.220  0.00  0.00      A1    
ATOM   3886 HD21 ASN A 252      33.238   7.869 -88.989  0.00  0.00      A1    
ATOM   3887 HD22 ASN A 252      34.696   8.885 -88.806  0.00  0.00      A1    
ATOM   3888  C   ASN A 252      32.076  12.583 -89.778  0.00  0.00      A1    
ATOM   3889  O   ASN A 252      31.695  12.996 -90.898  0.00  0.00      A1    
ATOM   3890  N   GLU A 253      31.267  12.689 -88.704  0.00  0.00      A1    
ATOM   3891  HN  GLU A 253      31.498  12.316 -87.808  0.00  0.00      A1    
ATOM   3892  CA  GLU A 253      29.944  13.332 -88.615  0.00  0.00      A1    
ATOM   3893  HA  GLU A 253      29.277  12.811 -89.286  0.00  0.00      A1    
ATOM   3894  CB  GLU A 253      29.343  13.125 -87.159  0.00  0.00      A1    
ATOM   3895  HB1 GLU A 253      30.027  13.718 -86.515  0.00  0.00      A1    
ATOM   3896  HB2 GLU A 253      28.476  13.818 -87.124  0.00  0.00      A1    
ATOM   3897  CG  GLU A 253      29.018  11.748 -86.663  0.00  0.00      A1    
ATOM   3898  HG1 GLU A 253      28.274  11.779 -85.838  0.00  0.00      A1    
ATOM   3899  HG2 GLU A 253      28.447  11.169 -87.420  0.00  0.00      A1    
ATOM   3900  CD  GLU A 253      30.163  10.954 -86.307  0.00  0.00      A1    
ATOM   3901  OE1 GLU A 253      31.355  11.386 -86.158  0.00  0.00      A1    
ATOM   3902  OE2 GLU A 253      29.912   9.688 -86.154  0.00  0.00      A1    
ATOM   3903  C   GLU A 253      29.943  14.850 -88.847  0.00  0.00      A1    
ATOM   3904  O   GLU A 253      28.917  15.397 -89.257  0.00  0.00      A1    
ATOM   3905  N   ARG A 254      31.039  15.564 -88.551  0.00  0.00      A1    
ATOM   3906  HN  ARG A 254      31.843  15.144 -88.137  0.00  0.00      A1    
ATOM   3907  CA  ARG A 254      31.261  16.965 -88.751  0.00  0.00      A1    
ATOM   3908  HA  ARG A 254      30.514  17.457 -88.146  0.00  0.00      A1    
ATOM   3909  CB  ARG A 254      32.651  17.308 -88.238  0.00  0.00      A1    
ATOM   3910  HB1 ARG A 254      33.424  16.764 -88.822  0.00  0.00      A1    
ATOM   3911  HB2 ARG A 254      32.862  18.398 -88.278  0.00  0.00      A1    
ATOM   3912  CG  ARG A 254      32.898  16.895 -86.786  0.00  0.00      A1    
ATOM   3913  HG1 ARG A 254      32.185  17.364 -86.074  0.00  0.00      A1    
ATOM   3914  HG2 ARG A 254      32.732  15.831 -86.513  0.00  0.00      A1    
ATOM   3915  CD  ARG A 254      34.261  17.385 -86.243  0.00  0.00      A1    
ATOM   3916  HD1 ARG A 254      34.491  18.438 -86.510  0.00  0.00      A1    
ATOM   3917  HD2 ARG A 254      34.184  17.255 -85.142  0.00  0.00      A1    
ATOM   3918  NE  ARG A 254      35.291  16.465 -86.750  0.00  0.00      A1    
ATOM   3919  HE  ARG A 254      35.044  15.735 -87.388  0.00  0.00      A1    
ATOM   3920  CZ  ARG A 254      36.552  16.485 -86.329  0.00  0.00      A1    
ATOM   3921  NH1 ARG A 254      37.033  17.328 -85.411  0.00  0.00      A1    
ATOM   3922 HH11 ARG A 254      38.029  17.312 -85.331  0.00  0.00      A1    
ATOM   3923 HH12 ARG A 254      36.396  18.022 -85.074  0.00  0.00      A1    
ATOM   3924  NH2 ARG A 254      37.479  15.790 -86.888  0.00  0.00      A1    
ATOM   3925 HH21 ARG A 254      38.408  15.785 -86.517  0.00  0.00      A1    
ATOM   3926 HH22 ARG A 254      37.199  15.066 -87.519  0.00  0.00      A1    
ATOM   3927  C   ARG A 254      31.024  17.490 -90.142  0.00  0.00      A1    
ATOM   3928  O   ARG A 254      30.353  18.506 -90.318  0.00  0.00      A1    
ATOM   3929  N   PHE A 255      31.527  16.815 -91.195  0.00  0.00      A1    
ATOM   3930  HN  PHE A 255      32.183  16.066 -91.248  0.00  0.00      A1    
ATOM   3931  CA  PHE A 255      31.182  17.243 -92.613  0.00  0.00      A1    
ATOM   3932  HA  PHE A 255      30.980  18.301 -92.690  0.00  0.00      A1    
ATOM   3933  CB  PHE A 255      32.403  17.180 -93.481  0.00  0.00      A1    
ATOM   3934  HB1 PHE A 255      32.209  17.315 -94.567  0.00  0.00      A1    
ATOM   3935  HB2 PHE A 255      33.126  17.943 -93.120  0.00  0.00      A1    
ATOM   3936  CG  PHE A 255      33.158  15.945 -93.382  0.00  0.00      A1    
ATOM   3937  CD1 PHE A 255      32.914  14.875 -94.214  0.00  0.00      A1    
ATOM   3938  HD1 PHE A 255      32.333  15.136 -95.086  0.00  0.00      A1    
ATOM   3939  CE1 PHE A 255      33.581  13.620 -94.034  0.00  0.00      A1    
ATOM   3940  HE1 PHE A 255      33.476  12.796 -94.725  0.00  0.00      A1    
ATOM   3941  CZ  PHE A 255      34.542  13.468 -93.013  0.00  0.00      A1    
ATOM   3942  HZ  PHE A 255      35.048  12.526 -92.861  0.00  0.00      A1    
ATOM   3943  CD2 PHE A 255      34.111  15.754 -92.324  0.00  0.00      A1    
ATOM   3944  HD2 PHE A 255      34.374  16.592 -91.695  0.00  0.00      A1    
ATOM   3945  CE2 PHE A 255      34.735  14.512 -92.183  0.00  0.00      A1    
ATOM   3946  HE2 PHE A 255      35.545  14.472 -91.469  0.00  0.00      A1    
ATOM   3947  C   PHE A 255      30.051  16.489 -93.208  0.00  0.00      A1    
ATOM   3948  O   PHE A 255      29.643  16.798 -94.322  0.00  0.00      A1    
ATOM   3949  N   ARG A 256      29.478  15.431 -92.560  0.00  0.00      A1    
ATOM   3950  HN  ARG A 256      29.758  15.382 -91.604  0.00  0.00      A1    
ATOM   3951  CA  ARG A 256      28.362  14.616 -92.971  0.00  0.00      A1    
ATOM   3952  HA  ARG A 256      28.456  14.552 -94.045  0.00  0.00      A1    
ATOM   3953  CB  ARG A 256      28.396  13.279 -92.186  0.00  0.00      A1    
ATOM   3954  HB1 ARG A 256      29.315  12.821 -92.611  0.00  0.00      A1    
ATOM   3955  HB2 ARG A 256      28.567  13.415 -91.097  0.00  0.00      A1    
ATOM   3956  CG  ARG A 256      27.311  12.183 -92.398  0.00  0.00      A1    
ATOM   3957  HG1 ARG A 256      26.339  12.579 -92.032  0.00  0.00      A1    
ATOM   3958  HG2 ARG A 256      27.200  11.985 -93.486  0.00  0.00      A1    
ATOM   3959  CD  ARG A 256      27.562  10.906 -91.713  0.00  0.00      A1    
ATOM   3960  HD1 ARG A 256      28.575  10.539 -91.983  0.00  0.00      A1    
ATOM   3961  HD2 ARG A 256      27.564  10.934 -90.602  0.00  0.00      A1    
ATOM   3962  NE  ARG A 256      26.428   9.954 -92.072  0.00  0.00      A1    
ATOM   3963  HE  ARG A 256      25.898  10.073 -92.911  0.00  0.00      A1    
ATOM   3964  CZ  ARG A 256      26.082   8.969 -91.262  0.00  0.00      A1    
ATOM   3965  NH1 ARG A 256      26.746   8.619 -90.157  0.00  0.00      A1    
ATOM   3966 HH11 ARG A 256      26.319   7.862 -89.662  0.00  0.00      A1    
ATOM   3967 HH12 ARG A 256      27.632   9.034 -89.949  0.00  0.00      A1    
ATOM   3968  NH2 ARG A 256      25.082   8.161 -91.604  0.00  0.00      A1    
ATOM   3969 HH21 ARG A 256      24.981   7.275 -91.152  0.00  0.00      A1    
ATOM   3970 HH22 ARG A 256      24.777   8.177 -92.557  0.00  0.00      A1    
ATOM   3971  C   ARG A 256      27.037  15.456 -92.725  0.00  0.00      A1    
ATOM   3972  O   ARG A 256      26.080  15.348 -93.523  0.00  0.00      A1    
ATOM   3973  N   CYS A 257      26.945  16.234 -91.632  0.00  0.00      A1    
ATOM   3974  HN  CYS A 257      27.679  16.155 -90.962  0.00  0.00      A1    
ATOM   3975  CA  CYS A 257      25.784  16.987 -91.145  0.00  0.00      A1    
ATOM   3976  HA  CYS A 257      24.979  16.268 -91.179  0.00  0.00      A1    
ATOM   3977  CB  CYS A 257      25.972  17.285 -89.672  0.00  0.00      A1    
ATOM   3978  HB1 CYS A 257      25.960  16.427 -88.966  0.00  0.00      A1    
ATOM   3979  HB2 CYS A 257      26.971  17.757 -89.555  0.00  0.00      A1    
ATOM   3980  SG  CYS A 257      24.869  18.485 -88.917  0.00  0.00      A1    
ATOM   3981  HG1 CYS A 257      25.458  19.618 -89.270  0.00  0.00      A1    
ATOM   3982  C   CYS A 257      25.461  18.140 -92.114  0.00  0.00      A1    
ATOM   3983  O   CYS A 257      24.294  18.294 -92.389  0.00  0.00      A1    
ATOM   3984  N   PRO A 258      26.323  18.981 -92.735  0.00  0.00      A1    
ATOM   3985  CD  PRO A 258      27.565  19.313 -92.097  0.00  0.00      A1    
ATOM   3986  HD1 PRO A 258      27.350  19.622 -91.052  0.00  0.00      A1    
ATOM   3987  HD2 PRO A 258      28.288  18.474 -92.186  0.00  0.00      A1    
ATOM   3988  CA  PRO A 258      25.785  20.128 -93.570  0.00  0.00      A1    
ATOM   3989  HA  PRO A 258      24.719  20.156 -93.398  0.00  0.00      A1    
ATOM   3990  CB  PRO A 258      26.674  21.262 -93.177  0.00  0.00      A1    
ATOM   3991  HB1 PRO A 258      26.828  22.064 -93.930  0.00  0.00      A1    
ATOM   3992  HB2 PRO A 258      26.385  21.651 -92.178  0.00  0.00      A1    
ATOM   3993  CG  PRO A 258      28.019  20.560 -92.858  0.00  0.00      A1    
ATOM   3994  HG1 PRO A 258      28.486  20.119 -93.765  0.00  0.00      A1    
ATOM   3995  HG2 PRO A 258      28.656  21.254 -92.270  0.00  0.00      A1    
ATOM   3996  C   PRO A 258      26.043  19.793 -95.041  0.00  0.00      A1    
ATOM   3997  O   PRO A 258      25.726  20.590 -95.929  0.00  0.00      A1    
ATOM   3998  N   GLU A 259      26.533  18.599 -95.378  0.00  0.00      A1    
ATOM   3999  HN  GLU A 259      26.857  18.009 -94.643  0.00  0.00      A1    
ATOM   4000  CA  GLU A 259      26.530  17.975 -96.676  0.00  0.00      A1    
ATOM   4001  HA  GLU A 259      26.889  18.632 -97.454  0.00  0.00      A1    
ATOM   4002  CB  GLU A 259      27.455  16.673 -96.562  0.00  0.00      A1    
ATOM   4003  HB1 GLU A 259      28.419  17.115 -96.230  0.00  0.00      A1    
ATOM   4004  HB2 GLU A 259      27.052  15.950 -95.822  0.00  0.00      A1    
ATOM   4005  CG  GLU A 259      27.792  15.840 -97.833  0.00  0.00      A1    
ATOM   4006  HG1 GLU A 259      28.384  14.920 -97.636  0.00  0.00      A1    
ATOM   4007  HG2 GLU A 259      26.854  15.405 -98.240  0.00  0.00      A1    
ATOM   4008  CD  GLU A 259      28.554  16.649 -98.860  0.00  0.00      A1    
ATOM   4009  OE1 GLU A 259      29.244  17.581 -98.407  0.00  0.00      A1    
ATOM   4010  OE2 GLU A 259      28.576  16.335-100.080  0.00  0.00      A1    
ATOM   4011  C   GLU A 259      25.062  17.605 -96.983  0.00  0.00      A1    
ATOM   4012  O   GLU A 259      24.668  17.603 -98.120  0.00  0.00      A1    
ATOM   4013  N   THR A 260      24.213  17.514 -96.033  0.00  0.00      A1    
ATOM   4014  HN  THR A 260      24.498  17.528 -95.077  0.00  0.00      A1    
ATOM   4015  CA  THR A 260      22.699  17.504 -96.277  0.00  0.00      A1    
ATOM   4016  HA  THR A 260      22.445  16.617 -96.838  0.00  0.00      A1    
ATOM   4017  CB  THR A 260      21.933  17.437 -94.932  0.00  0.00      A1    
ATOM   4018  HB  THR A 260      20.827  17.485 -95.020  0.00  0.00      A1    
ATOM   4019  OG1 THR A 260      22.333  18.573 -94.221  0.00  0.00      A1    
ATOM   4020  HG1 THR A 260      22.785  18.275 -93.428  0.00  0.00      A1    
ATOM   4021  CG2 THR A 260      22.408  16.317 -94.092  0.00  0.00      A1    
ATOM   4022 HG21 THR A 260      23.409  16.611 -93.710  0.00  0.00      A1    
ATOM   4023 HG22 THR A 260      21.847  16.297 -93.134  0.00  0.00      A1    
ATOM   4024 HG23 THR A 260      22.371  15.382 -94.692  0.00  0.00      A1    
ATOM   4025  C   THR A 260      22.171  18.681 -97.071  0.00  0.00      A1    
ATOM   4026  O   THR A 260      21.195  18.608 -97.800  0.00  0.00      A1    
ATOM   4027  N   LEU A 261      22.820  19.913 -97.045  0.00  0.00      A1    
ATOM   4028  HN  LEU A 261      23.459  20.125 -96.309  0.00  0.00      A1    
ATOM   4029  CA  LEU A 261      22.477  21.073 -97.855  0.00  0.00      A1    
ATOM   4030  HA  LEU A 261      21.397  21.106 -97.865  0.00  0.00      A1    
ATOM   4031  CB  LEU A 261      23.223  22.362 -97.406  0.00  0.00      A1    
ATOM   4032  HB1 LEU A 261      24.306  22.159 -97.265  0.00  0.00      A1    
ATOM   4033  HB2 LEU A 261      23.158  23.158 -98.178  0.00  0.00      A1    
ATOM   4034  CG  LEU A 261      22.669  22.876 -95.995  0.00  0.00      A1    
ATOM   4035  HG  LEU A 261      22.478  22.077 -95.246  0.00  0.00      A1    
ATOM   4036  CD1 LEU A 261      23.682  23.771 -95.326  0.00  0.00      A1    
ATOM   4037 HD11 LEU A 261      23.486  23.852 -94.236  0.00  0.00      A1    
ATOM   4038 HD12 LEU A 261      24.697  23.337 -95.452  0.00  0.00      A1    
ATOM   4039 HD13 LEU A 261      23.674  24.815 -95.707  0.00  0.00      A1    
ATOM   4040  CD2 LEU A 261      21.495  23.714 -96.309  0.00  0.00      A1    
ATOM   4041 HD21 LEU A 261      20.707  23.001 -96.633  0.00  0.00      A1    
ATOM   4042 HD22 LEU A 261      21.198  24.230 -95.371  0.00  0.00      A1    
ATOM   4043 HD23 LEU A 261      21.625  24.459 -97.124  0.00  0.00      A1    
ATOM   4044  C   LEU A 261      22.811  20.858 -99.321  0.00  0.00      A1    
ATOM   4045  O   LEU A 261      22.161  21.510-100.172  0.00  0.00      A1    
ATOM   4046  N   PHE A 262      23.703  19.944 -99.748  0.00  0.00      A1    
ATOM   4047  HN  PHE A 262      24.162  19.347 -99.095  0.00  0.00      A1    
ATOM   4048  CA  PHE A 262      24.056  19.768-101.167  0.00  0.00      A1    
ATOM   4049  HA  PHE A 262      23.696  20.544-101.827  0.00  0.00      A1    
ATOM   4050  CB  PHE A 262      25.586  19.712-101.176  0.00  0.00      A1    
ATOM   4051  HB1 PHE A 262      25.975  18.944-100.473  0.00  0.00      A1    
ATOM   4052  HB2 PHE A 262      25.961  19.529-102.206  0.00  0.00      A1    
ATOM   4053  CG  PHE A 262      26.209  21.050-100.795  0.00  0.00      A1    
ATOM   4054  CD1 PHE A 262      26.364  22.080-101.726  0.00  0.00      A1    
ATOM   4055  HD1 PHE A 262      25.937  21.872-102.696  0.00  0.00      A1    
ATOM   4056  CE1 PHE A 262      27.001  23.255-101.379  0.00  0.00      A1    
ATOM   4057  HE1 PHE A 262      27.017  24.141-101.995  0.00  0.00      A1    
ATOM   4058  CZ  PHE A 262      27.361  23.419-100.034  0.00  0.00      A1    
ATOM   4059  HZ  PHE A 262      27.600  24.353 -99.547  0.00  0.00      A1    
ATOM   4060  CD2 PHE A 262      26.756  21.167 -99.479  0.00  0.00      A1    
ATOM   4061  HD2 PHE A 262      26.580  20.381 -98.760  0.00  0.00      A1    
ATOM   4062  CE2 PHE A 262      27.271  22.406 -99.075  0.00  0.00      A1    
ATOM   4063  HE2 PHE A 262      27.669  22.550 -98.082  0.00  0.00      A1    
ATOM   4064  C   PHE A 262      23.632  18.371-101.633  0.00  0.00      A1    
ATOM   4065  O   PHE A 262      23.381  18.223-102.855  0.00  0.00      A1    
ATOM   4066  N   GLN A 263      23.669  17.330-100.768  0.00  0.00      A1    
ATOM   4067  HN  GLN A 263      24.183  17.427 -99.919  0.00  0.00      A1    
ATOM   4068  CA  GLN A 263      23.346  15.972-101.167  0.00  0.00      A1    
ATOM   4069  HA  GLN A 263      23.292  15.785-102.229  0.00  0.00      A1    
ATOM   4070  CB  GLN A 263      24.474  14.925-100.863  0.00  0.00      A1    
ATOM   4071  HB1 GLN A 263      24.738  15.018 -99.788  0.00  0.00      A1    
ATOM   4072  HB2 GLN A 263      24.090  13.901-101.057  0.00  0.00      A1    
ATOM   4073  CG  GLN A 263      25.692  15.294-101.719  0.00  0.00      A1    
ATOM   4074  HG1 GLN A 263      25.449  15.536-102.776  0.00  0.00      A1    
ATOM   4075  HG2 GLN A 263      26.301  16.105-101.266  0.00  0.00      A1    
ATOM   4076  CD  GLN A 263      26.543  14.027-101.890  0.00  0.00      A1    
ATOM   4077  OE1 GLN A 263      26.106  13.072-102.564  0.00  0.00      A1    
ATOM   4078  NE2 GLN A 263      27.573  13.985-101.007  0.00  0.00      A1    
ATOM   4079 HE21 GLN A 263      28.146  13.166-100.974  0.00  0.00      A1    
ATOM   4080 HE22 GLN A 263      27.712  14.732-100.358  0.00  0.00      A1    
ATOM   4081  C   GLN A 263      22.069  15.491-100.498  0.00  0.00      A1    
ATOM   4082  O   GLN A 263      22.156  15.112 -99.292  0.00  0.00      A1    
ATOM   4083  N   PRO A 264      20.893  15.373-101.126  0.00  0.00      A1    
ATOM   4084  CD  PRO A 264      20.494  16.312-102.216  0.00  0.00      A1    
ATOM   4085  HD1 PRO A 264      20.902  17.296-101.903  0.00  0.00      A1    
ATOM   4086  HD2 PRO A 264      20.882  15.835-103.142  0.00  0.00      A1    
ATOM   4087  CA  PRO A 264      19.661  14.877-100.517  0.00  0.00      A1    
ATOM   4088  HA  PRO A 264      19.527  15.468 -99.623  0.00  0.00      A1    
ATOM   4089  CB  PRO A 264      18.595  15.058-101.586  0.00  0.00      A1    
ATOM   4090  HB1 PRO A 264      18.751  14.282-102.367  0.00  0.00      A1    
ATOM   4091  HB2 PRO A 264      17.635  15.024-101.028  0.00  0.00      A1    
ATOM   4092  CG  PRO A 264      18.980  16.435-102.182  0.00  0.00      A1    
ATOM   4093  HG1 PRO A 264      18.430  16.673-103.118  0.00  0.00      A1    
ATOM   4094  HG2 PRO A 264      18.784  17.255-101.459  0.00  0.00      A1    
ATOM   4095  C   PRO A 264      19.829  13.449-100.093  0.00  0.00      A1    
ATOM   4096  O   PRO A 264      19.153  13.100 -99.112  0.00  0.00      A1    
ATOM   4097  N   SER A 265      20.727  12.692-100.708  0.00  0.00      A1    
ATOM   4098  HN  SER A 265      21.266  13.078-101.452  0.00  0.00      A1    
ATOM   4099  CA  SER A 265      20.895  11.283-100.408  0.00  0.00      A1    
ATOM   4100  HA  SER A 265      19.978  10.767-100.652  0.00  0.00      A1    
ATOM   4101  CB  SER A 265      22.118  10.664-101.098  0.00  0.00      A1    
ATOM   4102  HB1 SER A 265      22.416   9.608-100.927  0.00  0.00      A1    
ATOM   4103  HB2 SER A 265      21.870  10.526-102.172  0.00  0.00      A1    
ATOM   4104  OG  SER A 265      23.199  11.545-101.043  0.00  0.00      A1    
ATOM   4105  HG1 SER A 265      23.063  12.206-101.725  0.00  0.00      A1    
ATOM   4106  C   SER A 265      21.183  10.993 -98.952  0.00  0.00      A1    
ATOM   4107  O   SER A 265      20.788   9.988 -98.370  0.00  0.00      A1    
ATOM   4108  N   PHE A 266      21.861  11.944 -98.271  0.00  0.00      A1    
ATOM   4109  HN  PHE A 266      22.284  12.681 -98.792  0.00  0.00      A1    
ATOM   4110  CA  PHE A 266      22.245  11.794 -96.886  0.00  0.00      A1    
ATOM   4111  HA  PHE A 266      22.730  10.843 -96.722  0.00  0.00      A1    
ATOM   4112  CB  PHE A 266      23.343  12.864 -96.609  0.00  0.00      A1    
ATOM   4113  HB1 PHE A 266      23.165  13.861 -97.066  0.00  0.00      A1    
ATOM   4114  HB2 PHE A 266      23.440  12.899 -95.502  0.00  0.00      A1    
ATOM   4115  CG  PHE A 266      24.734  12.443 -97.012  0.00  0.00      A1    
ATOM   4116  CD1 PHE A 266      25.710  12.443 -96.063  0.00  0.00      A1    
ATOM   4117  HD1 PHE A 266      25.421  12.849 -95.105  0.00  0.00      A1    
ATOM   4118  CE1 PHE A 266      26.959  11.941 -96.380  0.00  0.00      A1    
ATOM   4119  HE1 PHE A 266      27.732  11.731 -95.656  0.00  0.00      A1    
ATOM   4120  CZ  PHE A 266      27.300  11.510 -97.699  0.00  0.00      A1    
ATOM   4121  HZ  PHE A 266      28.288  11.108 -97.865  0.00  0.00      A1    
ATOM   4122  CD2 PHE A 266      25.112  12.120 -98.358  0.00  0.00      A1    
ATOM   4123  HD2 PHE A 266      24.401  12.227 -99.163  0.00  0.00      A1    
ATOM   4124  CE2 PHE A 266      26.385  11.670 -98.755  0.00  0.00      A1    
ATOM   4125  HE2 PHE A 266      26.681  11.297 -99.724  0.00  0.00      A1    
ATOM   4126  C   PHE A 266      21.035  12.014 -96.041  0.00  0.00      A1    
ATOM   4127  O   PHE A 266      20.716  11.342 -95.103  0.00  0.00      A1    
ATOM   4128  N   ILE A 267      20.189  12.991 -96.404  0.00  0.00      A1    
ATOM   4129  HN  ILE A 267      20.294  13.381 -97.315  0.00  0.00      A1    
ATOM   4130  CA  ILE A 267      18.959  13.360 -95.564  0.00  0.00      A1    
ATOM   4131  HA  ILE A 267      19.136  12.978 -94.569  0.00  0.00      A1    
ATOM   4132  CB  ILE A 267      18.953  14.936 -95.451  0.00  0.00      A1    
ATOM   4133  HB  ILE A 267      19.832  15.061 -94.783  0.00  0.00      A1    
ATOM   4134  CG2 ILE A 267      19.308  15.587 -96.780  0.00  0.00      A1    
ATOM   4135 HG21 ILE A 267      20.349  15.342 -97.081  0.00  0.00      A1    
ATOM   4136 HG22 ILE A 267      18.503  15.403 -97.523  0.00  0.00      A1    
ATOM   4137 HG23 ILE A 267      19.393  16.691 -96.678  0.00  0.00      A1    
ATOM   4138  CG1 ILE A 267      17.725  15.670 -94.736  0.00  0.00      A1    
ATOM   4139 HG11 ILE A 267      17.843  16.766 -94.872  0.00  0.00      A1    
ATOM   4140 HG12 ILE A 267      16.799  15.355 -95.262  0.00  0.00      A1    
ATOM   4141  CD  ILE A 267      17.589  15.428 -93.226  0.00  0.00      A1    
ATOM   4142  HD1 ILE A 267      16.732  15.969 -92.771  0.00  0.00      A1    
ATOM   4143  HD2 ILE A 267      17.394  14.336 -93.161  0.00  0.00      A1    
ATOM   4144  HD3 ILE A 267      18.549  15.625 -92.703  0.00  0.00      A1    
ATOM   4145  C   ILE A 267      17.564  12.814 -95.935  0.00  0.00      A1    
ATOM   4146  O   ILE A 267      16.719  12.854 -95.038  0.00  0.00      A1    
ATOM   4147  N   GLY A 268      17.420  12.232 -97.136  0.00  0.00      A1    
ATOM   4148  HN  GLY A 268      18.150  12.280 -97.814  0.00  0.00      A1    
ATOM   4149  CA  GLY A 268      16.228  11.443 -97.384  0.00  0.00      A1    
ATOM   4150  HA1 GLY A 268      16.007  10.853 -96.507  0.00  0.00      A1    
ATOM   4151  HA2 GLY A 268      16.376  10.896 -98.304  0.00  0.00      A1    
ATOM   4152  C   GLY A 268      15.032  12.336 -97.718  0.00  0.00      A1    
ATOM   4153  O   GLY A 268      13.934  11.791 -97.778  0.00  0.00      A1    
ATOM   4154  N   MET A 269      15.312  13.665 -97.915  0.00  0.00      A1    
ATOM   4155  HN  MET A 269      16.235  13.991 -97.725  0.00  0.00      A1    
ATOM   4156  CA  MET A 269      14.307  14.545 -98.510  0.00  0.00      A1    
ATOM   4157  HA  MET A 269      13.300  14.300 -98.206  0.00  0.00      A1    
ATOM   4158  CB  MET A 269      14.500  15.972 -97.970  0.00  0.00      A1    
ATOM   4159  HB1 MET A 269      13.503  16.458 -97.915  0.00  0.00      A1    
ATOM   4160  HB2 MET A 269      14.912  15.981 -96.938  0.00  0.00      A1    
ATOM   4161  CG  MET A 269      15.603  16.673 -98.825  0.00  0.00      A1    
ATOM   4162  HG1 MET A 269      16.472  15.982 -98.780  0.00  0.00      A1    
ATOM   4163  HG2 MET A 269      15.275  16.878 -99.866  0.00  0.00      A1    
ATOM   4164  SD  MET A 269      15.973  18.317 -98.157  0.00  0.00      A1    
ATOM   4165  CE  MET A 269      16.812  18.883 -99.668  0.00  0.00      A1    
ATOM   4166  HE1 MET A 269      17.654  19.531 -99.344  0.00  0.00      A1    
ATOM   4167  HE2 MET A 269      17.259  18.141-100.365  0.00  0.00      A1    
ATOM   4168  HE3 MET A 269      16.138  19.556-100.240  0.00  0.00      A1    
ATOM   4169  C   MET A 269      14.137  14.409-100.026  0.00  0.00      A1    
ATOM   4170  O   MET A 269      15.086  14.141-100.742  0.00  0.00      A1    
ATOM   4171  N   GLU A 270      12.898  14.469-100.524  0.00  0.00      A1    
ATOM   4172  HN  GLU A 270      12.133  14.695 -99.927  0.00  0.00      A1    
ATOM   4173  CA  GLU A 270      12.619  14.435-101.933  0.00  0.00      A1    
ATOM   4174  HA  GLU A 270      12.996  13.505-102.330  0.00  0.00      A1    
ATOM   4175  CB  GLU A 270      11.056  14.563-102.156  0.00  0.00      A1    
ATOM   4176  HB1 GLU A 270      10.609  15.497-101.753  0.00  0.00      A1    
ATOM   4177  HB2 GLU A 270      10.827  14.579-103.243  0.00  0.00      A1    
ATOM   4178  CG  GLU A 270      10.331  13.344-101.482  0.00  0.00      A1    
ATOM   4179  HG1 GLU A 270      10.708  12.344-101.787  0.00  0.00      A1    
ATOM   4180  HG2 GLU A 270      10.401  13.475-100.381  0.00  0.00      A1    
ATOM   4181  CD  GLU A 270       8.845  13.305-101.881  0.00  0.00      A1    
ATOM   4182  OE1 GLU A 270       8.077  12.517-101.266  0.00  0.00      A1    
ATOM   4183  OE2 GLU A 270       8.427  14.070-102.782  0.00  0.00      A1    
ATOM   4184  C   GLU A 270      13.075  15.613-102.761  0.00  0.00      A1    
ATOM   4185  O   GLU A 270      13.336  15.465-103.989  0.00  0.00      A1    
ATOM   4186  N   SER A 271      13.108  16.843-102.194  0.00  0.00      A1    
ATOM   4187  HN  SER A 271      12.812  16.987-101.253  0.00  0.00      A1    
ATOM   4188  CA  SER A 271      13.570  18.053-102.768  0.00  0.00      A1    
ATOM   4189  HA  SER A 271      13.177  18.151-103.769  0.00  0.00      A1    
ATOM   4190  CB  SER A 271      13.056  19.463-102.216  0.00  0.00      A1    
ATOM   4191  HB1 SER A 271      13.498  20.370-102.680  0.00  0.00      A1    
ATOM   4192  HB2 SER A 271      11.965  19.501-102.424  0.00  0.00      A1    
ATOM   4193  OG  SER A 271      13.172  19.450-100.803  0.00  0.00      A1    
ATOM   4194  HG1 SER A 271      12.384  18.998-100.492  0.00  0.00      A1    
ATOM   4195  C   SER A 271      15.102  18.151-102.882  0.00  0.00      A1    
ATOM   4196  O   SER A 271      15.925  17.379-102.378  0.00  0.00      A1    
ATOM   4197  N   ALA A 272      15.499  19.157-103.732  0.00  0.00      A1    
ATOM   4198  HN  ALA A 272      14.919  19.956-103.867  0.00  0.00      A1    
ATOM   4199  CA  ALA A 272      16.854  19.270-104.164  0.00  0.00      A1    
ATOM   4200  HA  ALA A 272      17.352  18.324-104.007  0.00  0.00      A1    
ATOM   4201  CB  ALA A 272      16.993  19.685-105.637  0.00  0.00      A1    
ATOM   4202  HB1 ALA A 272      16.345  19.055-106.284  0.00  0.00      A1    
ATOM   4203  HB2 ALA A 272      16.581  20.716-105.646  0.00  0.00      A1    
ATOM   4204  HB3 ALA A 272      18.058  19.640-105.949  0.00  0.00      A1    
ATOM   4205  C   ALA A 272      17.659  20.241-103.321  0.00  0.00      A1    
ATOM   4206  O   ALA A 272      17.049  21.052-102.640  0.00  0.00      A1    
ATOM   4207  N   GLY A 273      19.002  20.089-103.245  0.00  0.00      A1    
ATOM   4208  HN  GLY A 273      19.493  19.387-103.754  0.00  0.00      A1    
ATOM   4209  CA  GLY A 273      19.907  20.882-102.431  0.00  0.00      A1    
ATOM   4210  HA1 GLY A 273      20.850  20.358-102.387  0.00  0.00      A1    
ATOM   4211  HA2 GLY A 273      19.380  21.110-101.516  0.00  0.00      A1    
ATOM   4212  C   GLY A 273      20.109  22.272-102.917  0.00  0.00      A1    
ATOM   4213  O   GLY A 273      19.761  22.717-104.012  0.00  0.00      A1    
ATOM   4214  N   ILE A 274      20.942  22.988-102.194  0.00  0.00      A1    
ATOM   4215  HN  ILE A 274      21.190  22.600-101.309  0.00  0.00      A1    
ATOM   4216  CA  ILE A 274      21.257  24.463-102.468  0.00  0.00      A1    
ATOM   4217  HA  ILE A 274      20.311  24.935-102.685  0.00  0.00      A1    
ATOM   4218  CB  ILE A 274      21.798  25.227-101.265  0.00  0.00      A1    
ATOM   4219  HB  ILE A 274      21.653  26.326-101.335  0.00  0.00      A1    
ATOM   4220  CG2 ILE A 274      20.880  24.929-100.059  0.00  0.00      A1    
ATOM   4221 HG21 ILE A 274      20.906  23.885 -99.680  0.00  0.00      A1    
ATOM   4222 HG22 ILE A 274      21.132  25.513 -99.147  0.00  0.00      A1    
ATOM   4223 HG23 ILE A 274      19.822  25.265-100.086  0.00  0.00      A1    
ATOM   4224  CG1 ILE A 274      23.303  24.998-101.088  0.00  0.00      A1    
ATOM   4225 HG11 ILE A 274      23.561  23.918-101.074  0.00  0.00      A1    
ATOM   4226 HG12 ILE A 274      23.898  25.447-101.911  0.00  0.00      A1    
ATOM   4227  CD  ILE A 274      23.821  25.402 -99.677  0.00  0.00      A1    
ATOM   4228  HD1 ILE A 274      23.577  26.463 -99.452  0.00  0.00      A1    
ATOM   4229  HD2 ILE A 274      23.400  24.741 -98.889  0.00  0.00      A1    
ATOM   4230  HD3 ILE A 274      24.919  25.251 -99.752  0.00  0.00      A1    
ATOM   4231  C   ILE A 274      21.984  24.823-103.729  0.00  0.00      A1    
ATOM   4232  O   ILE A 274      21.770  25.891-104.338  0.00  0.00      A1    
ATOM   4233  N   HSD A 275      22.847  23.914-104.271  0.00  0.00      A1    
ATOM   4234  HN  HSD A 275      22.772  22.990-103.902  0.00  0.00      A1    
ATOM   4235  CA  HSD A 275      23.531  24.219-105.459  0.00  0.00      A1    
ATOM   4236  HA  HSD A 275      23.606  25.297-105.464  0.00  0.00      A1    
ATOM   4237  CB  HSD A 275      24.954  23.479-105.566  0.00  0.00      A1    
ATOM   4238  HB1 HSD A 275      25.554  23.995-106.346  0.00  0.00      A1    
ATOM   4239  HB2 HSD A 275      25.443  23.665-104.586  0.00  0.00      A1    
ATOM   4240  ND1 HSD A 275      25.286  20.968-104.827  0.00  0.00      A1    
ATOM   4241  HD1 HSD A 275      25.652  21.118-103.909  0.00  0.00      A1    
ATOM   4242  CG  HSD A 275      24.914  21.955-105.706  0.00  0.00      A1    
ATOM   4243  CE1 HSD A 275      25.280  19.812-105.557  0.00  0.00      A1    
ATOM   4244  HE1 HSD A 275      25.376  18.811-105.136  0.00  0.00      A1    
ATOM   4245  NE2 HSD A 275      24.932  19.963-106.814  0.00  0.00      A1    
ATOM   4246  CD2 HSD A 275      24.785  21.315-106.975  0.00  0.00      A1    
ATOM   4247  HD2 HSD A 275      24.633  21.837-107.912  0.00  0.00      A1    
ATOM   4248  C   HSD A 275      22.727  23.848-106.709  0.00  0.00      A1    
ATOM   4249  O   HSD A 275      22.671  24.616-107.674  0.00  0.00      A1    
ATOM   4250  N   GLU A 276      22.067  22.653-106.651  0.00  0.00      A1    
ATOM   4251  HN  GLU A 276      22.228  22.045-105.877  0.00  0.00      A1    
ATOM   4252  CA  GLU A 276      21.125  22.203-107.782  0.00  0.00      A1    
ATOM   4253  HA  GLU A 276      21.557  22.591-108.693  0.00  0.00      A1    
ATOM   4254  CB  GLU A 276      20.845  20.663-107.811  0.00  0.00      A1    
ATOM   4255  HB1 GLU A 276      21.779  20.108-107.580  0.00  0.00      A1    
ATOM   4256  HB2 GLU A 276      20.235  20.387-106.925  0.00  0.00      A1    
ATOM   4257  CG  GLU A 276      20.228  19.998-109.049  0.00  0.00      A1    
ATOM   4258  HG1 GLU A 276      19.266  20.510-109.269  0.00  0.00      A1    
ATOM   4259  HG2 GLU A 276      20.924  20.169-109.898  0.00  0.00      A1    
ATOM   4260  CD  GLU A 276      19.925  18.458-108.842  0.00  0.00      A1    
ATOM   4261  OE1 GLU A 276      19.141  17.924-109.583  0.00  0.00      A1    
ATOM   4262  OE2 GLU A 276      20.499  17.947-107.891  0.00  0.00      A1    
ATOM   4263  C   GLU A 276      19.808  22.984-107.864  0.00  0.00      A1    
ATOM   4264  O   GLU A 276      19.267  23.301-108.886  0.00  0.00      A1    
ATOM   4265  N   THR A 277      19.290  23.414-106.715  0.00  0.00      A1    
ATOM   4266  HN  THR A 277      19.727  23.121-105.868  0.00  0.00      A1    
ATOM   4267  CA  THR A 277      18.095  24.299-106.636  0.00  0.00      A1    
ATOM   4268  HA  THR A 277      17.308  23.995-107.310  0.00  0.00      A1    
ATOM   4269  CB  THR A 277      17.474  24.397-105.329  0.00  0.00      A1    
ATOM   4270  HB  THR A 277      18.119  24.935-104.602  0.00  0.00      A1    
ATOM   4271  OG1 THR A 277      17.150  23.145-104.728  0.00  0.00      A1    
ATOM   4272  HG1 THR A 277      17.921  22.669-104.410  0.00  0.00      A1    
ATOM   4273  CG2 THR A 277      16.155  25.143-105.327  0.00  0.00      A1    
ATOM   4274 HG21 THR A 277      15.724  25.169-104.304  0.00  0.00      A1    
ATOM   4275 HG22 THR A 277      16.224  26.172-105.740  0.00  0.00      A1    
ATOM   4276 HG23 THR A 277      15.379  24.604-105.913  0.00  0.00      A1    
ATOM   4277  C   THR A 277      18.417  25.658-107.158  0.00  0.00      A1    
ATOM   4278  O   THR A 277      17.538  26.291-107.728  0.00  0.00      A1    
ATOM   4279  N   THR A 278      19.651  26.160-106.979  0.00  0.00      A1    
ATOM   4280  HN  THR A 278      20.380  25.750-106.435  0.00  0.00      A1    
ATOM   4281  CA  THR A 278      19.965  27.392-107.624  0.00  0.00      A1    
ATOM   4282  HA  THR A 278      19.135  28.016-107.327  0.00  0.00      A1    
ATOM   4283  CB  THR A 278      21.365  27.905-107.115  0.00  0.00      A1    
ATOM   4284  HB  THR A 278      22.242  27.256-107.328  0.00  0.00      A1    
ATOM   4285  OG1 THR A 278      21.257  28.290-105.762  0.00  0.00      A1    
ATOM   4286  HG1 THR A 278      21.309  27.487-105.238  0.00  0.00      A1    
ATOM   4287  CG2 THR A 278      21.780  29.265-107.793  0.00  0.00      A1    
ATOM   4288 HG21 THR A 278      22.078  29.240-108.863  0.00  0.00      A1    
ATOM   4289 HG22 THR A 278      20.915  29.936-107.603  0.00  0.00      A1    
ATOM   4290 HG23 THR A 278      22.620  29.772-107.271  0.00  0.00      A1    
ATOM   4291  C   THR A 278      19.966  27.285-109.132  0.00  0.00      A1    
ATOM   4292  O   THR A 278      19.390  28.069-109.865  0.00  0.00      A1    
ATOM   4293  N   TYR A 279      20.583  26.229-109.666  0.00  0.00      A1    
ATOM   4294  HN  TYR A 279      20.975  25.536-109.066  0.00  0.00      A1    
ATOM   4295  CA  TYR A 279      20.555  25.907-111.098  0.00  0.00      A1    
ATOM   4296  HA  TYR A 279      21.071  26.690-111.635  0.00  0.00      A1    
ATOM   4297  CB  TYR A 279      21.283  24.582-111.359  0.00  0.00      A1    
ATOM   4298  HB1 TYR A 279      22.308  24.627-110.933  0.00  0.00      A1    
ATOM   4299  HB2 TYR A 279      20.786  23.812-110.732  0.00  0.00      A1    
ATOM   4300  CG  TYR A 279      21.311  24.062-112.757  0.00  0.00      A1    
ATOM   4301  CD1 TYR A 279      22.054  24.833-113.706  0.00  0.00      A1    
ATOM   4302  HD1 TYR A 279      22.446  25.794-113.410  0.00  0.00      A1    
ATOM   4303  CE1 TYR A 279      22.101  24.496-115.054  0.00  0.00      A1    
ATOM   4304  HE1 TYR A 279      22.548  25.148-115.790  0.00  0.00      A1    
ATOM   4305  CZ  TYR A 279      21.436  23.370-115.435  0.00  0.00      A1    
ATOM   4306  OH  TYR A 279      21.479  22.948-116.788  0.00  0.00      A1    
ATOM   4307  HH  TYR A 279      21.037  22.125-117.012  0.00  0.00      A1    
ATOM   4308  CD2 TYR A 279      20.607  22.928-113.237  0.00  0.00      A1    
ATOM   4309  HD2 TYR A 279      20.160  22.314-112.470  0.00  0.00      A1    
ATOM   4310  CE2 TYR A 279      20.692  22.563-114.606  0.00  0.00      A1    
ATOM   4311  HE2 TYR A 279      20.318  21.684-115.111  0.00  0.00      A1    
ATOM   4312  C   TYR A 279      19.232  25.848-111.717  0.00  0.00      A1    
ATOM   4313  O   TYR A 279      19.091  26.419-112.820  0.00  0.00      A1    
ATOM   4314  N   ASN A 280      18.308  25.153-111.024  0.00  0.00      A1    
ATOM   4315  HN  ASN A 280      18.569  24.545-110.278  0.00  0.00      A1    
ATOM   4316  CA  ASN A 280      16.972  24.884-111.510  0.00  0.00      A1    
ATOM   4317  HA  ASN A 280      16.969  24.514-112.524  0.00  0.00      A1    
ATOM   4318  CB  ASN A 280      16.368  23.824-110.613  0.00  0.00      A1    
ATOM   4319  HB1 ASN A 280      16.678  23.972-109.557  0.00  0.00      A1    
ATOM   4320  HB2 ASN A 280      15.283  23.839-110.853  0.00  0.00      A1    
ATOM   4321  CG  ASN A 280      16.722  22.379-111.023  0.00  0.00      A1    
ATOM   4322  OD1 ASN A 280      17.287  22.064-112.075  0.00  0.00      A1    
ATOM   4323  ND2 ASN A 280      16.442  21.412-110.139  0.00  0.00      A1    
ATOM   4324 HD21 ASN A 280      16.592  20.458-110.397  0.00  0.00      A1    
ATOM   4325 HD22 ASN A 280      16.085  21.578-109.220  0.00  0.00      A1    
ATOM   4326  C   ASN A 280      16.107  26.144-111.570  0.00  0.00      A1    
ATOM   4327  O   ASN A 280      15.383  26.423-112.569  0.00  0.00      A1    
ATOM   4328  N   SER A 281      16.266  27.070-110.528  0.00  0.00      A1    
ATOM   4329  HN  SER A 281      16.713  26.922-109.649  0.00  0.00      A1    
ATOM   4330  CA  SER A 281      15.684  28.380-110.608  0.00  0.00      A1    
ATOM   4331  HA  SER A 281      14.619  28.239-110.716  0.00  0.00      A1    
ATOM   4332  CB  SER A 281      15.919  29.142-109.281  0.00  0.00      A1    
ATOM   4333  HB1 SER A 281      15.686  28.436-108.455  0.00  0.00      A1    
ATOM   4334  HB2 SER A 281      17.002  29.368-109.169  0.00  0.00      A1    
ATOM   4335  OG  SER A 281      15.132  30.343-109.187  0.00  0.00      A1    
ATOM   4336  HG1 SER A 281      14.230  30.162-108.913  0.00  0.00      A1    
ATOM   4337  C   SER A 281      16.119  29.230-111.766  0.00  0.00      A1    
ATOM   4338  O   SER A 281      15.291  29.882-112.473  0.00  0.00      A1    
ATOM   4339  N   ILE A 282      17.443  29.285-112.005  0.00  0.00      A1    
ATOM   4340  HN  ILE A 282      18.137  28.841-111.443  0.00  0.00      A1    
ATOM   4341  CA  ILE A 282      18.103  30.061-113.083  0.00  0.00      A1    
ATOM   4342  HA  ILE A 282      17.678  31.053-113.121  0.00  0.00      A1    
ATOM   4343  CB  ILE A 282      19.596  30.223-112.821  0.00  0.00      A1    
ATOM   4344  HB  ILE A 282      20.028  29.207-112.694  0.00  0.00      A1    
ATOM   4345  CG2 ILE A 282      20.263  30.913-114.018  0.00  0.00      A1    
ATOM   4346 HG21 ILE A 282      21.369  30.928-113.916  0.00  0.00      A1    
ATOM   4347 HG22 ILE A 282      20.052  30.408-114.985  0.00  0.00      A1    
ATOM   4348 HG23 ILE A 282      19.995  31.985-114.140  0.00  0.00      A1    
ATOM   4349  CG1 ILE A 282      19.882  31.141-111.590  0.00  0.00      A1    
ATOM   4350 HG11 ILE A 282      19.535  32.179-111.781  0.00  0.00      A1    
ATOM   4351 HG12 ILE A 282      19.281  30.717-110.757  0.00  0.00      A1    
ATOM   4352  CD  ILE A 282      21.363  31.182-111.118  0.00  0.00      A1    
ATOM   4353  HD1 ILE A 282      21.380  31.610-110.093  0.00  0.00      A1    
ATOM   4354  HD2 ILE A 282      21.778  30.157-111.220  0.00  0.00      A1    
ATOM   4355  HD3 ILE A 282      22.138  31.616-111.786  0.00  0.00      A1    
ATOM   4356  C   ILE A 282      17.781  29.489-114.430  0.00  0.00      A1    
ATOM   4357  O   ILE A 282      17.523  30.157-115.380  0.00  0.00      A1    
ATOM   4358  N   MET A 283      17.759  28.166-114.544  0.00  0.00      A1    
ATOM   4359  HN  MET A 283      18.211  27.663-113.811  0.00  0.00      A1    
ATOM   4360  CA  MET A 283      17.198  27.628-115.765  0.00  0.00      A1    
ATOM   4361  HA  MET A 283      17.745  28.047-116.596  0.00  0.00      A1    
ATOM   4362  CB  MET A 283      17.454  26.142-115.818  0.00  0.00      A1    
ATOM   4363  HB1 MET A 283      18.540  25.947-115.690  0.00  0.00      A1    
ATOM   4364  HB2 MET A 283      17.043  25.561-114.964  0.00  0.00      A1    
ATOM   4365  CG  MET A 283      17.062  25.466-117.195  0.00  0.00      A1    
ATOM   4366  HG1 MET A 283      15.953  25.391-117.194  0.00  0.00      A1    
ATOM   4367  HG2 MET A 283      17.406  25.991-118.111  0.00  0.00      A1    
ATOM   4368  SD  MET A 283      17.718  23.785-117.206  0.00  0.00      A1    
ATOM   4369  CE  MET A 283      16.778  23.003-115.886  0.00  0.00      A1    
ATOM   4370  HE1 MET A 283      15.811  23.550-115.872  0.00  0.00      A1    
ATOM   4371  HE2 MET A 283      16.642  21.937-116.168  0.00  0.00      A1    
ATOM   4372  HE3 MET A 283      17.320  23.128-114.925  0.00  0.00      A1    
ATOM   4373  C   MET A 283      15.689  27.898-115.995  0.00  0.00      A1    
ATOM   4374  O   MET A 283      15.227  28.050-117.142  0.00  0.00      A1    
ATOM   4375  N   LYS A 284      14.843  27.844-114.906  0.00  0.00      A1    
ATOM   4376  HN  LYS A 284      15.150  27.471-114.034  0.00  0.00      A1    
ATOM   4377  CA  LYS A 284      13.431  28.147-115.011  0.00  0.00      A1    
ATOM   4378  HA  LYS A 284      13.031  27.425-115.708  0.00  0.00      A1    
ATOM   4379  CB  LYS A 284      12.699  27.791-113.716  0.00  0.00      A1    
ATOM   4380  HB1 LYS A 284      12.873  26.709-113.529  0.00  0.00      A1    
ATOM   4381  HB2 LYS A 284      13.124  28.407-112.895  0.00  0.00      A1    
ATOM   4382  CG  LYS A 284      11.180  28.097-113.745  0.00  0.00      A1    
ATOM   4383  HG1 LYS A 284      10.797  27.931-112.715  0.00  0.00      A1    
ATOM   4384  HG2 LYS A 284      11.049  29.131-114.131  0.00  0.00      A1    
ATOM   4385  CD  LYS A 284      10.392  27.223-114.757  0.00  0.00      A1    
ATOM   4386  HD1 LYS A 284      10.704  27.369-115.813  0.00  0.00      A1    
ATOM   4387  HD2 LYS A 284      10.673  26.166-114.560  0.00  0.00      A1    
ATOM   4388  CE  LYS A 284       8.891  27.310-114.411  0.00  0.00      A1    
ATOM   4389  HE1 LYS A 284       8.313  26.775-115.195  0.00  0.00      A1    
ATOM   4390  HE2 LYS A 284       8.580  26.890-113.430  0.00  0.00      A1    
ATOM   4391  NZ  LYS A 284       8.369  28.746-114.449  0.00  0.00      A1    
ATOM   4392  HZ1 LYS A 284       8.549  29.096-113.486  0.00  0.00      A1    
ATOM   4393  HZ2 LYS A 284       8.862  29.339-115.147  0.00  0.00      A1    
ATOM   4394  HZ3 LYS A 284       7.338  28.772-114.576  0.00  0.00      A1    
ATOM   4395  C   LYS A 284      13.156  29.592-115.452  0.00  0.00      A1    
ATOM   4396  O   LYS A 284      12.199  29.819-116.180  0.00  0.00      A1    
ATOM   4397  N   CYS A 285      13.949  30.555-115.056  0.00  0.00      A1    
ATOM   4398  HN  CYS A 285      14.659  30.311-114.401  0.00  0.00      A1    
ATOM   4399  CA  CYS A 285      14.058  31.902-115.552  0.00  0.00      A1    
ATOM   4400  HA  CYS A 285      13.077  32.334-115.425  0.00  0.00      A1    
ATOM   4401  CB  CYS A 285      15.064  32.739-114.805  0.00  0.00      A1    
ATOM   4402  HB1 CYS A 285      15.922  32.118-114.471  0.00  0.00      A1    
ATOM   4403  HB2 CYS A 285      15.479  33.585-115.394  0.00  0.00      A1    
ATOM   4404  SG  CYS A 285      14.293  33.267-113.269  0.00  0.00      A1    
ATOM   4405  HG1 CYS A 285      15.047  32.832-112.270  0.00  0.00      A1    
ATOM   4406  C   CYS A 285      14.269  32.043-117.003  0.00  0.00      A1    
ATOM   4407  O   CYS A 285      14.834  31.088-117.644  0.00  0.00      A1    
ATOM   4408  N   ASP A 286      13.775  33.159-117.663  0.00  0.00      A1    
ATOM   4409  HN  ASP A 286      13.241  33.764-117.077  0.00  0.00      A1    
ATOM   4410  CA  ASP A 286      14.077  33.545-119.026  0.00  0.00      A1    
ATOM   4411  HA  ASP A 286      13.881  32.654-119.604  0.00  0.00      A1    
ATOM   4412  CB  ASP A 286      13.243  34.794-119.419  0.00  0.00      A1    
ATOM   4413  HB1 ASP A 286      13.349  35.557-118.619  0.00  0.00      A1    
ATOM   4414  HB2 ASP A 286      13.611  35.347-120.310  0.00  0.00      A1    
ATOM   4415  CG  ASP A 286      11.778  34.460-119.640  0.00  0.00      A1    
ATOM   4416  OD1 ASP A 286      10.942  34.722-118.784  0.00  0.00      A1    
ATOM   4417  OD2 ASP A 286      11.539  33.749-120.685  0.00  0.00      A1    
ATOM   4418  C   ASP A 286      15.629  33.738-119.232  0.00  0.00      A1    
ATOM   4419  O   ASP A 286      16.338  34.209-118.301  0.00  0.00      A1    
ATOM   4420  N   ILE A 287      16.112  33.375-120.467  0.00  0.00      A1    
ATOM   4421  HN  ILE A 287      15.445  33.151-121.173  0.00  0.00      A1    
ATOM   4422  CA  ILE A 287      17.516  33.146-120.814  0.00  0.00      A1    
ATOM   4423  HA  ILE A 287      17.922  32.338-120.223  0.00  0.00      A1    
ATOM   4424  CB  ILE A 287      17.592  32.720-122.199  0.00  0.00      A1    
ATOM   4425  HB  ILE A 287      16.695  32.086-122.368  0.00  0.00      A1    
ATOM   4426  CG2 ILE A 287      17.446  33.743-123.312  0.00  0.00      A1    
ATOM   4427 HG21 ILE A 287      17.496  33.293-124.327  0.00  0.00      A1    
ATOM   4428 HG22 ILE A 287      16.416  34.153-123.239  0.00  0.00      A1    
ATOM   4429 HG23 ILE A 287      18.158  34.594-123.362  0.00  0.00      A1    
ATOM   4430  CG1 ILE A 287      18.808  31.753-122.473  0.00  0.00      A1    
ATOM   4431 HG11 ILE A 287      19.612  32.407-122.875  0.00  0.00      A1    
ATOM   4432 HG12 ILE A 287      19.162  31.337-121.506  0.00  0.00      A1    
ATOM   4433  CD  ILE A 287      18.514  30.537-123.363  0.00  0.00      A1    
ATOM   4434  HD1 ILE A 287      19.477  30.032-123.590  0.00  0.00      A1    
ATOM   4435  HD2 ILE A 287      17.811  29.885-122.803  0.00  0.00      A1    
ATOM   4436  HD3 ILE A 287      18.071  30.908-124.312  0.00  0.00      A1    
ATOM   4437  C   ILE A 287      18.401  34.369-120.535  0.00  0.00      A1    
ATOM   4438  O   ILE A 287      19.587  34.232-120.224  0.00  0.00      A1    
ATOM   4439  N   ASP A 288      17.836  35.578-120.720  0.00  0.00      A1    
ATOM   4440  HN  ASP A 288      16.855  35.587-120.895  0.00  0.00      A1    
ATOM   4441  CA  ASP A 288      18.344  36.997-120.739  0.00  0.00      A1    
ATOM   4442  HA  ASP A 288      19.126  36.977-121.483  0.00  0.00      A1    
ATOM   4443  CB  ASP A 288      17.345  38.042-121.164  0.00  0.00      A1    
ATOM   4444  HB1 ASP A 288      16.458  38.156-120.504  0.00  0.00      A1    
ATOM   4445  HB2 ASP A 288      17.843  39.016-121.354  0.00  0.00      A1    
ATOM   4446  CG  ASP A 288      16.865  37.755-122.591  0.00  0.00      A1    
ATOM   4447  OD1 ASP A 288      15.604  37.823-122.725  0.00  0.00      A1    
ATOM   4448  OD2 ASP A 288      17.649  37.596-123.543  0.00  0.00      A1    
ATOM   4449  C   ASP A 288      18.938  37.434-119.460  0.00  0.00      A1    
ATOM   4450  O   ASP A 288      20.012  38.082-119.394  0.00  0.00      A1    
ATOM   4451  N   ILE A 289      18.312  37.004-118.299  0.00  0.00      A1    
ATOM   4452  HN  ILE A 289      17.528  36.393-118.375  0.00  0.00      A1    
ATOM   4453  CA  ILE A 289      18.696  37.471-116.974  0.00  0.00      A1    
ATOM   4454  HA  ILE A 289      19.360  38.320-117.051  0.00  0.00      A1    
ATOM   4455  CB  ILE A 289      17.515  37.882-116.133  0.00  0.00      A1    
ATOM   4456  HB  ILE A 289      17.800  37.993-115.065  0.00  0.00      A1    
ATOM   4457  CG2 ILE A 289      16.989  39.233-116.658  0.00  0.00      A1    
ATOM   4458 HG21 ILE A 289      17.846  39.936-116.720  0.00  0.00      A1    
ATOM   4459 HG22 ILE A 289      16.527  39.113-117.661  0.00  0.00      A1    
ATOM   4460 HG23 ILE A 289      16.229  39.674-115.977  0.00  0.00      A1    
ATOM   4461  CG1 ILE A 289      16.398  36.817-116.165  0.00  0.00      A1    
ATOM   4462 HG11 ILE A 289      15.914  36.854-117.165  0.00  0.00      A1    
ATOM   4463 HG12 ILE A 289      16.773  35.772-116.145  0.00  0.00      A1    
ATOM   4464  CD  ILE A 289      15.459  37.072-114.961  0.00  0.00      A1    
ATOM   4465  HD1 ILE A 289      14.700  36.261-114.922  0.00  0.00      A1    
ATOM   4466  HD2 ILE A 289      16.007  37.183-114.001  0.00  0.00      A1    
ATOM   4467  HD3 ILE A 289      14.893  37.996-115.209  0.00  0.00      A1    
ATOM   4468  C   ILE A 289      19.460  36.367-116.180  0.00  0.00      A1    
ATOM   4469  O   ILE A 289      19.829  36.592-115.046  0.00  0.00      A1    
ATOM   4470  N   ARG A 290      19.773  35.212-116.830  0.00  0.00      A1    
ATOM   4471  HN  ARG A 290      19.699  35.159-117.823  0.00  0.00      A1    
ATOM   4472  CA  ARG A 290      20.593  34.146-116.261  0.00  0.00      A1    
ATOM   4473  HA  ARG A 290      20.267  33.986-115.244  0.00  0.00      A1    
ATOM   4474  CB  ARG A 290      20.602  32.785-117.023  0.00  0.00      A1    
ATOM   4475  HB1 ARG A 290      21.054  32.994-118.015  0.00  0.00      A1    
ATOM   4476  HB2 ARG A 290      21.188  31.980-116.529  0.00  0.00      A1    
ATOM   4477  CG  ARG A 290      19.176  32.276-117.304  0.00  0.00      A1    
ATOM   4478  HG1 ARG A 290      18.678  32.067-116.334  0.00  0.00      A1    
ATOM   4479  HG2 ARG A 290      18.531  33.078-117.722  0.00  0.00      A1    
ATOM   4480  CD  ARG A 290      19.193  31.005-118.149  0.00  0.00      A1    
ATOM   4481  HD1 ARG A 290      19.709  31.311-119.083  0.00  0.00      A1    
ATOM   4482  HD2 ARG A 290      19.784  30.227-117.619  0.00  0.00      A1    
ATOM   4483  NE  ARG A 290      17.829  30.662-118.383  0.00  0.00      A1    
ATOM   4484  HE  ARG A 290      17.111  31.156-117.893  0.00  0.00      A1    
ATOM   4485  CZ  ARG A 290      17.400  29.690-119.186  0.00  0.00      A1    
ATOM   4486  NH1 ARG A 290      18.204  28.947-119.887  0.00  0.00      A1    
ATOM   4487 HH11 ARG A 290      17.746  28.284-120.479  0.00  0.00      A1    
ATOM   4488 HH12 ARG A 290      19.185  29.109-119.991  0.00  0.00      A1    
ATOM   4489  NH2 ARG A 290      16.073  29.434-119.299  0.00  0.00      A1    
ATOM   4490 HH21 ARG A 290      15.814  28.505-119.562  0.00  0.00      A1    
ATOM   4491 HH22 ARG A 290      15.580  29.955-118.602  0.00  0.00      A1    
ATOM   4492  C   ARG A 290      21.996  34.563-116.020  0.00  0.00      A1    
ATOM   4493  O   ARG A 290      22.523  34.264-114.924  0.00  0.00      A1    
ATOM   4494  N   LYS A 291      22.621  35.422-116.841  0.00  0.00      A1    
ATOM   4495  HN  LYS A 291      22.196  35.646-117.715  0.00  0.00      A1    
ATOM   4496  CA  LYS A 291      23.918  36.032-116.528  0.00  0.00      A1    
ATOM   4497  HA  LYS A 291      24.484  35.127-116.363  0.00  0.00      A1    
ATOM   4498  CB  LYS A 291      24.525  36.725-117.814  0.00  0.00      A1    
ATOM   4499  HB1 LYS A 291      25.555  37.030-117.529  0.00  0.00      A1    
ATOM   4500  HB2 LYS A 291      24.470  36.035-118.683  0.00  0.00      A1    
ATOM   4501  CG  LYS A 291      23.835  37.951-118.344  0.00  0.00      A1    
ATOM   4502  HG1 LYS A 291      22.808  37.776-118.729  0.00  0.00      A1    
ATOM   4503  HG2 LYS A 291      23.732  38.711-117.541  0.00  0.00      A1    
ATOM   4504  CD  LYS A 291      24.618  38.718-119.377  0.00  0.00      A1    
ATOM   4505  HD1 LYS A 291      25.597  38.985-118.924  0.00  0.00      A1    
ATOM   4506  HD2 LYS A 291      24.903  38.035-120.205  0.00  0.00      A1    
ATOM   4507  CE  LYS A 291      23.882  39.848-120.020  0.00  0.00      A1    
ATOM   4508  HE1 LYS A 291      22.848  39.594-120.337  0.00  0.00      A1    
ATOM   4509  HE2 LYS A 291      23.642  40.695-119.342  0.00  0.00      A1    
ATOM   4510  NZ  LYS A 291      24.613  40.362-121.211  0.00  0.00      A1    
ATOM   4511  HZ1 LYS A 291      24.426  39.755-122.034  0.00  0.00      A1    
ATOM   4512  HZ2 LYS A 291      24.098  41.205-121.537  0.00  0.00      A1    
ATOM   4513  HZ3 LYS A 291      25.635  40.550-121.163  0.00  0.00      A1    
ATOM   4514  C   LYS A 291      24.140  37.022-115.361  0.00  0.00      A1    
ATOM   4515  O   LYS A 291      25.214  37.098-114.833  0.00  0.00      A1    
ATOM   4516  N   ASP A 292      23.048  37.716-115.001  0.00  0.00      A1    
ATOM   4517  HN  ASP A 292      22.174  37.706-115.480  0.00  0.00      A1    
ATOM   4518  CA  ASP A 292      23.054  38.534-113.816  0.00  0.00      A1    
ATOM   4519  HA  ASP A 292      23.947  39.098-113.590  0.00  0.00      A1    
ATOM   4520  CB  ASP A 292      21.908  39.502-113.823  0.00  0.00      A1    
ATOM   4521  HB1 ASP A 292      20.888  39.089-113.978  0.00  0.00      A1    
ATOM   4522  HB2 ASP A 292      21.809  39.963-112.817  0.00  0.00      A1    
ATOM   4523  CG  ASP A 292      21.933  40.614-114.933  0.00  0.00      A1    
ATOM   4524  OD1 ASP A 292      22.820  41.452-115.035  0.00  0.00      A1    
ATOM   4525  OD2 ASP A 292      20.968  40.470-115.801  0.00  0.00      A1    
ATOM   4526  C   ASP A 292      22.932  37.604-112.587  0.00  0.00      A1    
ATOM   4527  O   ASP A 292      23.619  37.772-111.611  0.00  0.00      A1    
ATOM   4528  N   LEU A 293      21.966  36.580-112.641  0.00  0.00      A1    
ATOM   4529  HN  LEU A 293      21.292  36.505-113.372  0.00  0.00      A1    
ATOM   4530  CA  LEU A 293      21.652  35.705-111.541  0.00  0.00      A1    
ATOM   4531  HA  LEU A 293      21.557  36.387-110.709  0.00  0.00      A1    
ATOM   4532  CB  LEU A 293      20.406  34.772-111.779  0.00  0.00      A1    
ATOM   4533  HB1 LEU A 293      20.666  34.175-112.680  0.00  0.00      A1    
ATOM   4534  HB2 LEU A 293      20.207  34.195-110.851  0.00  0.00      A1    
ATOM   4535  CG  LEU A 293      19.097  35.629-112.067  0.00  0.00      A1    
ATOM   4536  HG  LEU A 293      19.326  36.415-112.818  0.00  0.00      A1    
ATOM   4537  CD1 LEU A 293      18.011  34.691-112.716  0.00  0.00      A1    
ATOM   4538 HD11 LEU A 293      18.420  34.244-113.647  0.00  0.00      A1    
ATOM   4539 HD12 LEU A 293      17.676  33.859-112.061  0.00  0.00      A1    
ATOM   4540 HD13 LEU A 293      17.110  35.313-112.906  0.00  0.00      A1    
ATOM   4541  CD2 LEU A 293      18.543  36.337-110.831  0.00  0.00      A1    
ATOM   4542 HD21 LEU A 293      19.392  36.566-110.153  0.00  0.00      A1    
ATOM   4543 HD22 LEU A 293      17.967  37.260-111.058  0.00  0.00      A1    
ATOM   4544 HD23 LEU A 293      17.830  35.675-110.296  0.00  0.00      A1    
ATOM   4545  C   LEU A 293      22.899  34.849-111.190  0.00  0.00      A1    
ATOM   4546  O   LEU A 293      23.307  34.645-110.015  0.00  0.00      A1    
ATOM   4547  N   TYR A 294      23.628  34.292-112.246  0.00  0.00      A1    
ATOM   4548  HN  TYR A 294      23.330  34.367-113.195  0.00  0.00      A1    
ATOM   4549  CA  TYR A 294      24.791  33.385-112.074  0.00  0.00      A1    
ATOM   4550  HA  TYR A 294      24.467  32.648-111.354  0.00  0.00      A1    
ATOM   4551  CB  TYR A 294      25.351  32.942-113.477  0.00  0.00      A1    
ATOM   4552  HB1 TYR A 294      25.155  33.597-114.353  0.00  0.00      A1    
ATOM   4553  HB2 TYR A 294      26.409  32.603-113.465  0.00  0.00      A1    
ATOM   4554  CG  TYR A 294      24.569  31.688-113.919  0.00  0.00      A1    
ATOM   4555  CD1 TYR A 294      23.954  31.543-115.140  0.00  0.00      A1    
ATOM   4556  HD1 TYR A 294      24.000  32.332-115.876  0.00  0.00      A1    
ATOM   4557  CE1 TYR A 294      23.518  30.316-115.582  0.00  0.00      A1    
ATOM   4558  HE1 TYR A 294      23.275  30.096-116.612  0.00  0.00      A1    
ATOM   4559  CZ  TYR A 294      23.266  29.308-114.587  0.00  0.00      A1    
ATOM   4560  OH  TYR A 294      22.430  28.179-114.859  0.00  0.00      A1    
ATOM   4561  HH  TYR A 294      21.862  28.317-115.620  0.00  0.00      A1    
ATOM   4562  CD2 TYR A 294      24.446  30.672-112.958  0.00  0.00      A1    
ATOM   4563  HD2 TYR A 294      24.822  30.711-111.946  0.00  0.00      A1    
ATOM   4564  CE2 TYR A 294      23.687  29.517-113.255  0.00  0.00      A1    
ATOM   4565  HE2 TYR A 294      23.685  28.815-112.434  0.00  0.00      A1    
ATOM   4566  C   TYR A 294      25.953  34.062-111.255  0.00  0.00      A1    
ATOM   4567  O   TYR A 294      26.605  33.467-110.413  0.00  0.00      A1    
ATOM   4568  N   ALA A 295      26.210  35.372-111.486  0.00  0.00      A1    
ATOM   4569  HN  ALA A 295      25.478  35.813-112.000  0.00  0.00      A1    
ATOM   4570  CA  ALA A 295      27.285  36.134-110.799  0.00  0.00      A1    
ATOM   4571  HA  ALA A 295      28.016  35.408-110.473  0.00  0.00      A1    
ATOM   4572  CB  ALA A 295      27.904  37.190-111.804  0.00  0.00      A1    
ATOM   4573  HB1 ALA A 295      27.190  38.028-111.954  0.00  0.00      A1    
ATOM   4574  HB2 ALA A 295      28.794  37.744-111.436  0.00  0.00      A1    
ATOM   4575  HB3 ALA A 295      28.154  36.702-112.770  0.00  0.00      A1    
ATOM   4576  C   ALA A 295      26.721  36.956-109.569  0.00  0.00      A1    
ATOM   4577  O   ALA A 295      27.426  37.814-108.978  0.00  0.00      A1    
ATOM   4578  N   ASN A 296      25.486  36.758-109.169  0.00  0.00      A1    
ATOM   4579  HN  ASN A 296      24.952  36.107-109.703  0.00  0.00      A1    
ATOM   4580  CA  ASN A 296      24.933  37.581-108.155  0.00  0.00      A1    
ATOM   4581  HA  ASN A 296      25.695  37.894-107.457  0.00  0.00      A1    
ATOM   4582  CB  ASN A 296      24.143  38.861-108.643  0.00  0.00      A1    
ATOM   4583  HB1 ASN A 296      23.287  38.609-109.304  0.00  0.00      A1    
ATOM   4584  HB2 ASN A 296      23.576  39.291-107.790  0.00  0.00      A1    
ATOM   4585  CG  ASN A 296      24.939  39.960-109.344  0.00  0.00      A1    
ATOM   4586  OD1 ASN A 296      25.571  40.803-108.687  0.00  0.00      A1    
ATOM   4587  ND2 ASN A 296      25.082  40.003-110.699  0.00  0.00      A1    
ATOM   4588 HD21 ASN A 296      25.761  40.523-111.216  0.00  0.00      A1    
ATOM   4589 HD22 ASN A 296      24.700  39.204-111.163  0.00  0.00      A1    
ATOM   4590  C   ASN A 296      23.964  36.690-107.301  0.00  0.00      A1    
ATOM   4591  O   ASN A 296      22.774  36.930-107.147  0.00  0.00      A1    
ATOM   4592  N   ASN A 297      24.569  35.598-106.779  0.00  0.00      A1    
ATOM   4593  HN  ASN A 297      25.504  35.373-107.043  0.00  0.00      A1    
ATOM   4594  CA  ASN A 297      23.965  34.640-105.966  0.00  0.00      A1    
ATOM   4595  HA  ASN A 297      22.887  34.710-105.978  0.00  0.00      A1    
ATOM   4596  CB  ASN A 297      24.366  33.161-106.232  0.00  0.00      A1    
ATOM   4597  HB1 ASN A 297      23.872  32.959-107.206  0.00  0.00      A1    
ATOM   4598  HB2 ASN A 297      25.475  33.168-106.303  0.00  0.00      A1    
ATOM   4599  CG  ASN A 297      23.893  32.227-105.213  0.00  0.00      A1    
ATOM   4600  OD1 ASN A 297      22.832  32.358-104.583  0.00  0.00      A1    
ATOM   4601  ND2 ASN A 297      24.700  31.155-104.990  0.00  0.00      A1    
ATOM   4602 HD21 ASN A 297      24.370  30.564-104.253  0.00  0.00      A1    
ATOM   4603 HD22 ASN A 297      25.460  30.915-105.594  0.00  0.00      A1    
ATOM   4604  C   ASN A 297      24.419  35.001-104.505  0.00  0.00      A1    
ATOM   4605  O   ASN A 297      25.573  34.834-104.050  0.00  0.00      A1    
ATOM   4606  N   VAL A 298      23.457  35.539-103.753  0.00  0.00      A1    
ATOM   4607  HN  VAL A 298      22.482  35.434-103.930  0.00  0.00      A1    
ATOM   4608  CA  VAL A 298      23.858  36.188-102.431  0.00  0.00      A1    
ATOM   4609  HA  VAL A 298      24.915  36.390-102.334  0.00  0.00      A1    
ATOM   4610  CB  VAL A 298      23.167  37.555-102.310  0.00  0.00      A1    
ATOM   4611  HB  VAL A 298      22.102  37.442-102.606  0.00  0.00      A1    
ATOM   4612  CG1 VAL A 298      23.248  38.192-100.915  0.00  0.00      A1    
ATOM   4613 HG11 VAL A 298      22.828  39.213-101.042  0.00  0.00      A1    
ATOM   4614 HG12 VAL A 298      22.677  37.631-100.145  0.00  0.00      A1    
ATOM   4615 HG13 VAL A 298      24.336  38.127-100.700  0.00  0.00      A1    
ATOM   4616  CG2 VAL A 298      23.836  38.561-103.329  0.00  0.00      A1    
ATOM   4617 HG21 VAL A 298      23.696  38.291-104.397  0.00  0.00      A1    
ATOM   4618 HG22 VAL A 298      23.417  39.586-103.240  0.00  0.00      A1    
ATOM   4619 HG23 VAL A 298      24.915  38.670-103.088  0.00  0.00      A1    
ATOM   4620  C   VAL A 298      23.502  35.255-101.287  0.00  0.00      A1    
ATOM   4621  O   VAL A 298      22.371  34.828-101.172  0.00  0.00      A1    
ATOM   4622  N   MET A 299      24.445  34.894-100.448  0.00  0.00      A1    
ATOM   4623  HN  MET A 299      25.396  35.191-100.482  0.00  0.00      A1    
ATOM   4624  CA  MET A 299      24.188  34.077 -99.353  0.00  0.00      A1    
ATOM   4625  HA  MET A 299      23.420  33.418 -99.730  0.00  0.00      A1    
ATOM   4626  CB  MET A 299      25.532  33.401 -98.926  0.00  0.00      A1    
ATOM   4627  HB1 MET A 299      26.300  34.200 -99.005  0.00  0.00      A1    
ATOM   4628  HB2 MET A 299      25.479  33.196 -97.836  0.00  0.00      A1    
ATOM   4629  CG  MET A 299      26.022  32.270 -99.733  0.00  0.00      A1    
ATOM   4630  HG1 MET A 299      25.103  31.701 -99.990  0.00  0.00      A1    
ATOM   4631  HG2 MET A 299      26.353  32.603-100.740  0.00  0.00      A1    
ATOM   4632  SD  MET A 299      27.327  31.286 -98.883  0.00  0.00      A1    
ATOM   4633  CE  MET A 299      26.594  29.805 -99.518  0.00  0.00      A1    
ATOM   4634  HE1 MET A 299      26.592  29.903-100.625  0.00  0.00      A1    
ATOM   4635  HE2 MET A 299      27.142  28.916 -99.141  0.00  0.00      A1    
ATOM   4636  HE3 MET A 299      25.558  29.646 -99.150  0.00  0.00      A1    
ATOM   4637  C   MET A 299      23.603  34.879 -98.082  0.00  0.00      A1    
ATOM   4638  O   MET A 299      23.871  36.016 -97.851  0.00  0.00      A1    
ATOM   4639  N   SER A 300      22.891  34.172 -97.260  0.00  0.00      A1    
ATOM   4640  HN  SER A 300      22.729  33.193 -97.350  0.00  0.00      A1    
ATOM   4641  CA  SER A 300      22.102  34.863 -96.290  0.00  0.00      A1    
ATOM   4642  HA  SER A 300      22.672  35.638 -95.800  0.00  0.00      A1    
ATOM   4643  CB  SER A 300      20.733  35.485 -96.849  0.00  0.00      A1    
ATOM   4644  HB1 SER A 300      20.934  36.095 -97.756  0.00  0.00      A1    
ATOM   4645  HB2 SER A 300      20.002  34.663 -97.003  0.00  0.00      A1    
ATOM   4646  OG  SER A 300      20.008  36.291 -95.864  0.00  0.00      A1    
ATOM   4647  HG1 SER A 300      19.285  36.683 -96.358  0.00  0.00      A1    
ATOM   4648  C   SER A 300      21.790  33.851 -95.139  0.00  0.00      A1    
ATOM   4649  O   SER A 300      21.824  32.673 -95.361  0.00  0.00      A1    
ATOM   4650  N   GLY A 301      21.490  34.373 -93.962  0.00  0.00      A1    
ATOM   4651  HN  GLY A 301      21.362  35.350 -93.813  0.00  0.00      A1    
ATOM   4652  CA  GLY A 301      21.166  33.642 -92.769  0.00  0.00      A1    
ATOM   4653  HA1 GLY A 301      20.313  32.993 -92.894  0.00  0.00      A1    
ATOM   4654  HA2 GLY A 301      20.816  34.347 -92.030  0.00  0.00      A1    
ATOM   4655  C   GLY A 301      22.290  32.892 -92.189  0.00  0.00      A1    
ATOM   4656  O   GLY A 301      23.377  32.610 -92.805  0.00  0.00      A1    
ATOM   4657  N   GLY A 302      22.119  32.559 -90.896  0.00  0.00      A1    
ATOM   4658  HN  GLY A 302      21.212  32.678 -90.499  0.00  0.00      A1    
ATOM   4659  CA  GLY A 302      23.145  32.076 -90.035  0.00  0.00      A1    
ATOM   4660  HA1 GLY A 302      22.792  31.905 -89.029  0.00  0.00      A1    
ATOM   4661  HA2 GLY A 302      23.936  32.805 -90.127  0.00  0.00      A1    
ATOM   4662  C   GLY A 302      23.851  30.797 -90.284  0.00  0.00      A1    
ATOM   4663  O   GLY A 302      24.962  30.658 -89.773  0.00  0.00      A1    
ATOM   4664  N   THR A 303      23.173  29.858 -91.039  0.00  0.00      A1    
ATOM   4665  HN  THR A 303      22.182  29.942 -91.109  0.00  0.00      A1    
ATOM   4666  CA  THR A 303      23.710  28.675 -91.685  0.00  0.00      A1    
ATOM   4667  HA  THR A 303      24.149  28.139 -90.856  0.00  0.00      A1    
ATOM   4668  CB  THR A 303      22.539  27.808 -92.276  0.00  0.00      A1    
ATOM   4669  HB  THR A 303      21.962  28.354 -93.053  0.00  0.00      A1    
ATOM   4670  OG1 THR A 303      21.626  27.528 -91.225  0.00  0.00      A1    
ATOM   4671  HG1 THR A 303      20.790  27.323 -91.649  0.00  0.00      A1    
ATOM   4672  CG2 THR A 303      22.815  26.391 -92.826  0.00  0.00      A1    
ATOM   4673 HG21 THR A 303      21.844  25.892 -93.034  0.00  0.00      A1    
ATOM   4674 HG22 THR A 303      23.408  26.342 -93.764  0.00  0.00      A1    
ATOM   4675 HG23 THR A 303      23.157  25.795 -91.952  0.00  0.00      A1    
ATOM   4676  C   THR A 303      24.738  28.877 -92.696  0.00  0.00      A1    
ATOM   4677  O   THR A 303      25.612  28.037 -92.896  0.00  0.00      A1    
ATOM   4678  N   THR A 304      24.829  30.060 -93.322  0.00  0.00      A1    
ATOM   4679  HN  THR A 304      24.262  30.846 -93.087  0.00  0.00      A1    
ATOM   4680  CA  THR A 304      25.709  30.188 -94.611  0.00  0.00      A1    
ATOM   4681  HA  THR A 304      25.953  29.307 -95.185  0.00  0.00      A1    
ATOM   4682  CB  THR A 304      25.169  31.151 -95.638  0.00  0.00      A1    
ATOM   4683  HB  THR A 304      25.787  31.535 -96.478  0.00  0.00      A1    
ATOM   4684  OG1 THR A 304      24.744  32.395 -95.018  0.00  0.00      A1    
ATOM   4685  HG1 THR A 304      23.970  32.209 -94.480  0.00  0.00      A1    
ATOM   4686  CG2 THR A 304      23.936  30.431 -96.280  0.00  0.00      A1    
ATOM   4687 HG21 THR A 304      24.243  29.543 -96.874  0.00  0.00      A1    
ATOM   4688 HG22 THR A 304      23.275  30.047 -95.473  0.00  0.00      A1    
ATOM   4689 HG23 THR A 304      23.272  31.038 -96.933  0.00  0.00      A1    
ATOM   4690  C   THR A 304      27.015  30.813 -94.092  0.00  0.00      A1    
ATOM   4691  O   THR A 304      27.791  31.384 -94.854  0.00  0.00      A1    
ATOM   4692  N   MET A 305      27.229  30.809 -92.759  0.00  0.00      A1    
ATOM   4693  HN  MET A 305      26.448  30.480 -92.234  0.00  0.00      A1    
ATOM   4694  CA  MET A 305      28.363  31.305 -91.999  0.00  0.00      A1    
ATOM   4695  HA  MET A 305      28.815  32.075 -92.607  0.00  0.00      A1    
ATOM   4696  CB  MET A 305      27.945  31.783 -90.634  0.00  0.00      A1    
ATOM   4697  HB1 MET A 305      27.435  30.912 -90.171  0.00  0.00      A1    
ATOM   4698  HB2 MET A 305      28.849  32.038 -90.041  0.00  0.00      A1    
ATOM   4699  CG  MET A 305      27.086  33.055 -90.653  0.00  0.00      A1    
ATOM   4700  HG1 MET A 305      27.592  33.827 -91.271  0.00  0.00      A1    
ATOM   4701  HG2 MET A 305      26.217  32.646 -91.211  0.00  0.00      A1    
ATOM   4702  SD  MET A 305      26.784  33.691 -88.984  0.00  0.00      A1    
ATOM   4703  CE  MET A 305      28.349  34.440 -88.498  0.00  0.00      A1    
ATOM   4704  HE1 MET A 305      28.746  35.089 -89.308  0.00  0.00      A1    
ATOM   4705  HE2 MET A 305      28.275  34.838 -87.463  0.00  0.00      A1    
ATOM   4706  HE3 MET A 305      29.181  33.723 -88.336  0.00  0.00      A1    
ATOM   4707  C   MET A 305      29.320  30.077 -91.794  0.00  0.00      A1    
ATOM   4708  O   MET A 305      30.375  30.209 -91.162  0.00  0.00      A1    
ATOM   4709  N   TYR A 306      29.032  28.867 -92.336  0.00  0.00      A1    
ATOM   4710  HN  TYR A 306      28.149  28.786 -92.792  0.00  0.00      A1    
ATOM   4711  CA  TYR A 306      29.956  27.686 -92.364  0.00  0.00      A1    
ATOM   4712  HA  TYR A 306      30.144  27.402 -91.339  0.00  0.00      A1    
ATOM   4713  CB  TYR A 306      29.251  26.394 -92.907  0.00  0.00      A1    
ATOM   4714  HB1 TYR A 306      28.470  26.543 -93.683  0.00  0.00      A1    
ATOM   4715  HB2 TYR A 306      29.991  25.677 -93.323  0.00  0.00      A1    
ATOM   4716  CG  TYR A 306      28.469  25.673 -91.828  0.00  0.00      A1    
ATOM   4717  CD1 TYR A 306      29.116  25.117 -90.745  0.00  0.00      A1    
ATOM   4718  HD1 TYR A 306      30.192  25.213 -90.746  0.00  0.00      A1    
ATOM   4719  CE1 TYR A 306      28.429  24.554 -89.684  0.00  0.00      A1    
ATOM   4720  HE1 TYR A 306      28.887  24.064 -88.838  0.00  0.00      A1    
ATOM   4721  CZ  TYR A 306      27.017  24.539 -89.703  0.00  0.00      A1    
ATOM   4722  OH  TYR A 306      26.246  24.051 -88.616  0.00  0.00      A1    
ATOM   4723  HH  TYR A 306      26.779  23.780 -87.864  0.00  0.00      A1    
ATOM   4724  CD2 TYR A 306      27.005  25.559 -91.913  0.00  0.00      A1    
ATOM   4725  HD2 TYR A 306      26.458  25.970 -92.748  0.00  0.00      A1    
ATOM   4726  CE2 TYR A 306      26.303  25.025 -90.810  0.00  0.00      A1    
ATOM   4727  HE2 TYR A 306      25.232  25.110 -90.706  0.00  0.00      A1    
ATOM   4728  C   TYR A 306      31.259  27.837 -93.122  0.00  0.00      A1    
ATOM   4729  O   TYR A 306      31.229  28.185 -94.283  0.00  0.00      A1    
ATOM   4730  N   PRO A 307      32.404  27.618 -92.556  0.00  0.00      A1    
ATOM   4731  CD  PRO A 307      32.861  27.688 -91.096  0.00  0.00      A1    
ATOM   4732  HD1 PRO A 307      32.563  28.647 -90.621  0.00  0.00      A1    
ATOM   4733  HD2 PRO A 307      32.417  26.887 -90.466  0.00  0.00      A1    
ATOM   4734  CA  PRO A 307      33.595  27.203 -93.337  0.00  0.00      A1    
ATOM   4735  HA  PRO A 307      34.069  28.100 -93.709  0.00  0.00      A1    
ATOM   4736  CB  PRO A 307      34.660  26.713 -92.258  0.00  0.00      A1    
ATOM   4737  HB1 PRO A 307      35.648  26.837 -92.749  0.00  0.00      A1    
ATOM   4738  HB2 PRO A 307      34.516  25.632 -92.045  0.00  0.00      A1    
ATOM   4739  CG  PRO A 307      34.339  27.569 -91.071  0.00  0.00      A1    
ATOM   4740  HG1 PRO A 307      34.667  27.288 -90.047  0.00  0.00      A1    
ATOM   4741  HG2 PRO A 307      34.678  28.616 -91.221  0.00  0.00      A1    
ATOM   4742  C   PRO A 307      33.398  26.202 -94.517  0.00  0.00      A1    
ATOM   4743  O   PRO A 307      32.898  25.069 -94.369  0.00  0.00      A1    
ATOM   4744  N   GLY A 308      33.854  26.618 -95.718  0.00  0.00      A1    
ATOM   4745  HN  GLY A 308      34.266  27.522 -95.797  0.00  0.00      A1    
ATOM   4746  CA  GLY A 308      33.785  25.868 -96.925  0.00  0.00      A1    
ATOM   4747  HA1 GLY A 308      33.790  24.801 -96.760  0.00  0.00      A1    
ATOM   4748  HA2 GLY A 308      34.667  26.186 -97.461  0.00  0.00      A1    
ATOM   4749  C   GLY A 308      32.609  26.142 -97.771  0.00  0.00      A1    
ATOM   4750  O   GLY A 308      32.588  25.776 -98.929  0.00  0.00      A1    
ATOM   4751  N   ILE A 309      31.538  26.782 -97.245  0.00  0.00      A1    
ATOM   4752  HN  ILE A 309      31.537  27.120 -96.308  0.00  0.00      A1    
ATOM   4753  CA  ILE A 309      30.197  26.703 -97.865  0.00  0.00      A1    
ATOM   4754  HA  ILE A 309      30.092  25.653 -98.094  0.00  0.00      A1    
ATOM   4755  CB  ILE A 309      29.072  27.197 -96.915  0.00  0.00      A1    
ATOM   4756  HB  ILE A 309      29.305  26.648 -95.977  0.00  0.00      A1    
ATOM   4757  CG2 ILE A 309      29.176  28.695 -96.580  0.00  0.00      A1    
ATOM   4758 HG21 ILE A 309      28.869  29.347 -97.425  0.00  0.00      A1    
ATOM   4759 HG22 ILE A 309      28.589  29.007 -95.690  0.00  0.00      A1    
ATOM   4760 HG23 ILE A 309      30.207  28.994 -96.293  0.00  0.00      A1    
ATOM   4761  CG1 ILE A 309      27.664  26.680 -97.474  0.00  0.00      A1    
ATOM   4762 HG11 ILE A 309      27.226  27.357 -98.238  0.00  0.00      A1    
ATOM   4763 HG12 ILE A 309      27.758  25.676 -97.942  0.00  0.00      A1    
ATOM   4764  CD  ILE A 309      26.603  26.434 -96.410  0.00  0.00      A1    
ATOM   4765  HD1 ILE A 309      26.905  25.665 -95.667  0.00  0.00      A1    
ATOM   4766  HD2 ILE A 309      26.339  27.402 -95.932  0.00  0.00      A1    
ATOM   4767  HD3 ILE A 309      25.642  26.090 -96.848  0.00  0.00      A1    
ATOM   4768  C   ILE A 309      30.085  27.366 -99.242  0.00  0.00      A1    
ATOM   4769  O   ILE A 309      29.485  26.717-100.124  0.00  0.00      A1    
ATOM   4770  N   ALA A 310      30.756  28.600 -99.397  0.00  0.00      A1    
ATOM   4771  HN  ALA A 310      31.160  29.001 -98.579  0.00  0.00      A1    
ATOM   4772  CA  ALA A 310      30.868  29.456-100.553  0.00  0.00      A1    
ATOM   4773  HA  ALA A 310      29.888  29.397-101.002  0.00  0.00      A1    
ATOM   4774  CB  ALA A 310      31.381  30.909-100.144  0.00  0.00      A1    
ATOM   4775  HB1 ALA A 310      32.339  30.931 -99.583  0.00  0.00      A1    
ATOM   4776  HB2 ALA A 310      31.527  31.597-101.004  0.00  0.00      A1    
ATOM   4777  HB3 ALA A 310      30.733  31.440 -99.415  0.00  0.00      A1    
ATOM   4778  C   ALA A 310      31.797  28.866-101.635  0.00  0.00      A1    
ATOM   4779  O   ALA A 310      31.454  28.862-102.826  0.00  0.00      A1    
ATOM   4780  N   ASP A 311      32.983  28.258-101.287  0.00  0.00      A1    
ATOM   4781  HN  ASP A 311      33.277  28.517-100.370  0.00  0.00      A1    
ATOM   4782  CA  ASP A 311      33.945  27.668-102.167  0.00  0.00      A1    
ATOM   4783  HA  ASP A 311      34.198  28.403-102.917  0.00  0.00      A1    
ATOM   4784  CB  ASP A 311      35.184  27.311-101.304  0.00  0.00      A1    
ATOM   4785  HB1 ASP A 311      34.889  26.890-100.319  0.00  0.00      A1    
ATOM   4786  HB2 ASP A 311      35.796  26.638-101.942  0.00  0.00      A1    
ATOM   4787  CG  ASP A 311      35.989  28.595-101.081  0.00  0.00      A1    
ATOM   4788  OD1 ASP A 311      36.531  28.921 -99.987  0.00  0.00      A1    
ATOM   4789  OD2 ASP A 311      36.068  29.323-102.088  0.00  0.00      A1    
ATOM   4790  C   ASP A 311      33.443  26.374-102.766  0.00  0.00      A1    
ATOM   4791  O   ASP A 311      33.600  26.111-103.972  0.00  0.00      A1    
ATOM   4792  N   ARG A 312      32.776  25.517-101.950  0.00  0.00      A1    
ATOM   4793  HN  ARG A 312      32.722  25.564-100.956  0.00  0.00      A1    
ATOM   4794  CA  ARG A 312      32.078  24.352-102.449  0.00  0.00      A1    
ATOM   4795  HA  ARG A 312      32.733  23.822-103.124  0.00  0.00      A1    
ATOM   4796  CB  ARG A 312      31.780  23.622-101.150  0.00  0.00      A1    
ATOM   4797  HB1 ARG A 312      32.711  23.304-100.632  0.00  0.00      A1    
ATOM   4798  HB2 ARG A 312      31.231  24.296-100.457  0.00  0.00      A1    
ATOM   4799  CG  ARG A 312      30.924  22.331-101.242  0.00  0.00      A1    
ATOM   4800  HG1 ARG A 312      30.791  21.906-100.224  0.00  0.00      A1    
ATOM   4801  HG2 ARG A 312      29.964  22.609-101.727  0.00  0.00      A1    
ATOM   4802  CD  ARG A 312      31.599  21.270-101.994  0.00  0.00      A1    
ATOM   4803  HD1 ARG A 312      31.862  21.556-103.035  0.00  0.00      A1    
ATOM   4804  HD2 ARG A 312      32.520  20.819-101.568  0.00  0.00      A1    
ATOM   4805  NE  ARG A 312      30.728  20.135-102.245  0.00  0.00      A1    
ATOM   4806  HE  ARG A 312      30.383  19.954-103.166  0.00  0.00      A1    
ATOM   4807  CZ  ARG A 312      30.125  19.409-101.268  0.00  0.00      A1    
ATOM   4808  NH1 ARG A 312      30.575  19.413-100.049  0.00  0.00      A1    
ATOM   4809 HH11 ARG A 312      30.213  18.667 -99.490  0.00  0.00      A1    
ATOM   4810 HH12 ARG A 312      31.390  19.905 -99.741  0.00  0.00      A1    
ATOM   4811  NH2 ARG A 312      29.133  18.437-101.589  0.00  0.00      A1    
ATOM   4812 HH21 ARG A 312      28.850  17.732-100.938  0.00  0.00      A1    
ATOM   4813 HH22 ARG A 312      28.765  18.300-102.509  0.00  0.00      A1    
ATOM   4814  C   ARG A 312      30.835  24.493-103.347  0.00  0.00      A1    
ATOM   4815  O   ARG A 312      30.701  23.798-104.374  0.00  0.00      A1    
ATOM   4816  N   MET A 313      29.946  25.380-102.951  0.00  0.00      A1    
ATOM   4817  HN  MET A 313      29.993  25.727-102.017  0.00  0.00      A1    
ATOM   4818  CA  MET A 313      28.730  25.698-103.698  0.00  0.00      A1    
ATOM   4819  HA  MET A 313      28.294  24.718-103.825  0.00  0.00      A1    
ATOM   4820  CB  MET A 313      27.891  26.802-102.925  0.00  0.00      A1    
ATOM   4821  HB1 MET A 313      27.855  26.523-101.850  0.00  0.00      A1    
ATOM   4822  HB2 MET A 313      28.458  27.751-103.028  0.00  0.00      A1    
ATOM   4823  CG  MET A 313      26.367  26.871-103.236  0.00  0.00      A1    
ATOM   4824  HG1 MET A 313      26.081  26.505-104.246  0.00  0.00      A1    
ATOM   4825  HG2 MET A 313      25.797  26.171-102.588  0.00  0.00      A1    
ATOM   4826  SD  MET A 313      25.691  28.579-103.067  0.00  0.00      A1    
ATOM   4827  CE  MET A 313      23.818  28.334-103.273  0.00  0.00      A1    
ATOM   4828  HE1 MET A 313      23.366  27.871-102.370  0.00  0.00      A1    
ATOM   4829  HE2 MET A 313      23.297  29.295-103.474  0.00  0.00      A1    
ATOM   4830  HE3 MET A 313      23.686  27.567-104.065  0.00  0.00      A1    
ATOM   4831  C   MET A 313      29.052  26.228-105.142  0.00  0.00      A1    
ATOM   4832  O   MET A 313      28.380  25.846-106.108  0.00  0.00      A1    
ATOM   4833  N   GLN A 314      30.110  27.065-105.346  0.00  0.00      A1    
ATOM   4834  HN  GLN A 314      30.601  27.311-104.514  0.00  0.00      A1    
ATOM   4835  CA  GLN A 314      30.564  27.612-106.592  0.00  0.00      A1    
ATOM   4836  HA  GLN A 314      29.709  28.114-107.020  0.00  0.00      A1    
ATOM   4837  CB  GLN A 314      31.689  28.597-106.346  0.00  0.00      A1    
ATOM   4838  HB1 GLN A 314      31.525  29.086-105.362  0.00  0.00      A1    
ATOM   4839  HB2 GLN A 314      32.613  28.027-106.110  0.00  0.00      A1    
ATOM   4840  CG  GLN A 314      31.843  29.633-107.465  0.00  0.00      A1    
ATOM   4841  HG1 GLN A 314      32.157  29.073-108.372  0.00  0.00      A1    
ATOM   4842  HG2 GLN A 314      30.967  30.313-107.527  0.00  0.00      A1    
ATOM   4843  CD  GLN A 314      32.982  30.656-107.290  0.00  0.00      A1    
ATOM   4844  OE1 GLN A 314      32.984  31.439-106.360  0.00  0.00      A1    
ATOM   4845  NE2 GLN A 314      33.967  30.671-108.210  0.00  0.00      A1    
ATOM   4846 HE21 GLN A 314      33.962  29.975-108.927  0.00  0.00      A1    
ATOM   4847 HE22 GLN A 314      34.649  31.403-108.209  0.00  0.00      A1    
ATOM   4848  C   GLN A 314      31.008  26.523-107.541  0.00  0.00      A1    
ATOM   4849  O   GLN A 314      30.648  26.567-108.735  0.00  0.00      A1    
ATOM   4850  N   LYS A 315      31.755  25.462-107.000  0.00  0.00      A1    
ATOM   4851  HN  LYS A 315      31.982  25.386-106.032  0.00  0.00      A1    
ATOM   4852  CA  LYS A 315      32.331  24.401-107.749  0.00  0.00      A1    
ATOM   4853  HA  LYS A 315      32.896  24.779-108.589  0.00  0.00      A1    
ATOM   4854  CB  LYS A 315      33.338  23.525-106.923  0.00  0.00      A1    
ATOM   4855  HB1 LYS A 315      34.001  24.306-106.493  0.00  0.00      A1    
ATOM   4856  HB2 LYS A 315      32.798  22.998-106.107  0.00  0.00      A1    
ATOM   4857  CG  LYS A 315      34.102  22.398-107.635  0.00  0.00      A1    
ATOM   4858  HG1 LYS A 315      33.431  21.514-107.572  0.00  0.00      A1    
ATOM   4859  HG2 LYS A 315      34.158  22.784-108.675  0.00  0.00      A1    
ATOM   4860  CD  LYS A 315      35.495  22.118-107.009  0.00  0.00      A1    
ATOM   4861  HD1 LYS A 315      36.124  21.663-107.804  0.00  0.00      A1    
ATOM   4862  HD2 LYS A 315      35.868  23.124-106.719  0.00  0.00      A1    
ATOM   4863  CE  LYS A 315      35.453  21.099-105.837  0.00  0.00      A1    
ATOM   4864  HE1 LYS A 315      36.467  21.064-105.385  0.00  0.00      A1    
ATOM   4865  HE2 LYS A 315      34.739  21.467-105.070  0.00  0.00      A1    
ATOM   4866  NZ  LYS A 315      35.086  19.707-106.229  0.00  0.00      A1    
ATOM   4867  HZ1 LYS A 315      34.115  19.581-106.580  0.00  0.00      A1    
ATOM   4868  HZ2 LYS A 315      35.635  19.374-107.048  0.00  0.00      A1    
ATOM   4869  HZ3 LYS A 315      35.283  19.036-105.460  0.00  0.00      A1    
ATOM   4870  C   LYS A 315      31.170  23.511-108.355  0.00  0.00      A1    
ATOM   4871  O   LYS A 315      31.221  23.166-109.572  0.00  0.00      A1    
ATOM   4872  N   GLU A 316      30.110  23.202-107.598  0.00  0.00      A1    
ATOM   4873  HN  GLU A 316      30.237  23.407-106.631  0.00  0.00      A1    
ATOM   4874  CA  GLU A 316      28.977  22.402-107.933  0.00  0.00      A1    
ATOM   4875  HA  GLU A 316      29.341  21.560-108.503  0.00  0.00      A1    
ATOM   4876  CB  GLU A 316      28.216  22.090-106.677  0.00  0.00      A1    
ATOM   4877  HB1 GLU A 316      27.839  23.060-106.289  0.00  0.00      A1    
ATOM   4878  HB2 GLU A 316      27.353  21.420-106.881  0.00  0.00      A1    
ATOM   4879  CG  GLU A 316      29.090  21.428-105.581  0.00  0.00      A1    
ATOM   4880  HG1 GLU A 316      30.144  21.766-105.680  0.00  0.00      A1    
ATOM   4881  HG2 GLU A 316      28.767  21.884-104.621  0.00  0.00      A1    
ATOM   4882  CD  GLU A 316      29.056  19.905-105.598  0.00  0.00      A1    
ATOM   4883  OE1 GLU A 316      28.832  19.276-106.668  0.00  0.00      A1    
ATOM   4884  OE2 GLU A 316      29.356  19.297-104.544  0.00  0.00      A1    
ATOM   4885  C   GLU A 316      28.034  23.116-108.898  0.00  0.00      A1    
ATOM   4886  O   GLU A 316      27.579  22.507-109.834  0.00  0.00      A1    
ATOM   4887  N   ILE A 317      27.750  24.430-108.729  0.00  0.00      A1    
ATOM   4888  HN  ILE A 317      28.334  24.983-108.141  0.00  0.00      A1    
ATOM   4889  CA  ILE A 317      27.001  25.294-109.676  0.00  0.00      A1    
ATOM   4890  HA  ILE A 317      26.121  24.735-109.958  0.00  0.00      A1    
ATOM   4891  CB  ILE A 317      26.650  26.654-109.029  0.00  0.00      A1    
ATOM   4892  HB  ILE A 317      27.602  27.083-108.649  0.00  0.00      A1    
ATOM   4893  CG2 ILE A 317      25.996  27.681-110.016  0.00  0.00      A1    
ATOM   4894 HG21 ILE A 317      25.904  28.691-109.562  0.00  0.00      A1    
ATOM   4895 HG22 ILE A 317      26.360  27.646-111.066  0.00  0.00      A1    
ATOM   4896 HG23 ILE A 317      24.919  27.458-110.171  0.00  0.00      A1    
ATOM   4897  CG1 ILE A 317      25.783  26.428-107.741  0.00  0.00      A1    
ATOM   4898 HG11 ILE A 317      24.880  25.862-108.055  0.00  0.00      A1    
ATOM   4899 HG12 ILE A 317      26.303  25.844-106.952  0.00  0.00      A1    
ATOM   4900  CD  ILE A 317      25.346  27.762-107.129  0.00  0.00      A1    
ATOM   4901  HD1 ILE A 317      24.644  28.293-107.806  0.00  0.00      A1    
ATOM   4902  HD2 ILE A 317      24.811  27.529-106.183  0.00  0.00      A1    
ATOM   4903  HD3 ILE A 317      26.118  28.474-106.768  0.00  0.00      A1    
ATOM   4904  C   ILE A 317      27.746  25.364-110.964  0.00  0.00      A1    
ATOM   4905  O   ILE A 317      27.088  25.118-111.981  0.00  0.00      A1    
ATOM   4906  N   THR A 318      29.081  25.515-110.998  0.00  0.00      A1    
ATOM   4907  HN  THR A 318      29.484  25.641-110.095  0.00  0.00      A1    
ATOM   4908  CA  THR A 318      29.995  25.606-112.132  0.00  0.00      A1    
ATOM   4909  HA  THR A 318      29.491  26.325-112.761  0.00  0.00      A1    
ATOM   4910  CB  THR A 318      31.446  25.976-111.801  0.00  0.00      A1    
ATOM   4911  HB  THR A 318      32.026  25.233-111.214  0.00  0.00      A1    
ATOM   4912  OG1 THR A 318      31.585  27.245-111.227  0.00  0.00      A1    
ATOM   4913  HG1 THR A 318      31.305  27.016-110.338  0.00  0.00      A1    
ATOM   4914  CG2 THR A 318      32.183  26.130-113.130  0.00  0.00      A1    
ATOM   4915 HG21 THR A 318      33.136  26.680-112.979  0.00  0.00      A1    
ATOM   4916 HG22 THR A 318      32.343  25.089-113.483  0.00  0.00      A1    
ATOM   4917 HG23 THR A 318      31.640  26.694-113.919  0.00  0.00      A1    
ATOM   4918  C   THR A 318      29.983  24.348-112.971  0.00  0.00      A1    
ATOM   4919  O   THR A 318      29.903  24.377-114.220  0.00  0.00      A1    
ATOM   4920  N   ALA A 319      30.004  23.185-112.322  0.00  0.00      A1    
ATOM   4921  HN  ALA A 319      30.174  23.136-111.340  0.00  0.00      A1    
ATOM   4922  CA  ALA A 319      29.743  21.901-112.898  0.00  0.00      A1    
ATOM   4923  HA  ALA A 319      30.518  21.763-113.636  0.00  0.00      A1    
ATOM   4924  CB  ALA A 319      29.949  20.719-111.808  0.00  0.00      A1    
ATOM   4925  HB1 ALA A 319      29.393  21.087-110.920  0.00  0.00      A1    
ATOM   4926  HB2 ALA A 319      29.584  19.730-112.158  0.00  0.00      A1    
ATOM   4927  HB3 ALA A 319      30.954  20.763-111.337  0.00  0.00      A1    
ATOM   4928  C   ALA A 319      28.340  21.758-113.570  0.00  0.00      A1    
ATOM   4929  O   ALA A 319      28.335  21.416-114.727  0.00  0.00      A1    
ATOM   4930  N   LEU A 320      27.250  22.067-112.938  0.00  0.00      A1    
ATOM   4931  HN  LEU A 320      27.116  22.317-111.983  0.00  0.00      A1    
ATOM   4932  CA  LEU A 320      25.950  22.022-113.685  0.00  0.00      A1    
ATOM   4933  HA  LEU A 320      25.916  21.016-114.077  0.00  0.00      A1    
ATOM   4934  CB  LEU A 320      24.711  22.179-112.774  0.00  0.00      A1    
ATOM   4935  HB1 LEU A 320      24.846  23.129-112.214  0.00  0.00      A1    
ATOM   4936  HB2 LEU A 320      23.721  22.178-113.278  0.00  0.00      A1    
ATOM   4937  CG  LEU A 320      24.571  21.094-111.634  0.00  0.00      A1    
ATOM   4938  HG  LEU A 320      25.566  21.126-111.141  0.00  0.00      A1    
ATOM   4939  CD1 LEU A 320      23.618  21.601-110.504  0.00  0.00      A1    
ATOM   4940 HD11 LEU A 320      23.944  22.468-109.891  0.00  0.00      A1    
ATOM   4941 HD12 LEU A 320      22.620  21.887-110.902  0.00  0.00      A1    
ATOM   4942 HD13 LEU A 320      23.485  20.905-109.649  0.00  0.00      A1    
ATOM   4943  CD2 LEU A 320      24.149  19.705-112.135  0.00  0.00      A1    
ATOM   4944 HD21 LEU A 320      24.276  19.109-111.206  0.00  0.00      A1    
ATOM   4945 HD22 LEU A 320      23.088  19.771-112.458  0.00  0.00      A1    
ATOM   4946 HD23 LEU A 320      24.857  19.403-112.937  0.00  0.00      A1    
ATOM   4947  C   LEU A 320      25.710  23.110-114.793  0.00  0.00      A1    
ATOM   4948  O   LEU A 320      25.087  22.829-115.830  0.00  0.00      A1    
ATOM   4949  N   ALA A 321      26.098  24.295-114.488  0.00  0.00      A1    
ATOM   4950  HN  ALA A 321      26.759  24.452-113.758  0.00  0.00      A1    
ATOM   4951  CA  ALA A 321      25.921  25.436-115.342  0.00  0.00      A1    
ATOM   4952  HA  ALA A 321      24.902  25.475-115.697  0.00  0.00      A1    
ATOM   4953  CB  ALA A 321      26.024  26.758-114.658  0.00  0.00      A1    
ATOM   4954  HB1 ALA A 321      25.863  27.604-115.361  0.00  0.00      A1    
ATOM   4955  HB2 ALA A 321      25.379  26.973-113.779  0.00  0.00      A1    
ATOM   4956  HB3 ALA A 321      27.009  26.987-114.198  0.00  0.00      A1    
ATOM   4957  C   ALA A 321      26.709  25.595-116.590  0.00  0.00      A1    
ATOM   4958  O   ALA A 321      27.837  25.254-116.578  0.00  0.00      A1    
ATOM   4959  N   PRO A 322      26.203  26.046-117.807  0.00  0.00      A1    
ATOM   4960  CD  PRO A 322      24.796  26.470-117.915  0.00  0.00      A1    
ATOM   4961  HD1 PRO A 322      24.085  25.629-117.769  0.00  0.00      A1    
ATOM   4962  HD2 PRO A 322      24.585  27.342-117.259  0.00  0.00      A1    
ATOM   4963  CA  PRO A 322      26.917  26.331-119.030  0.00  0.00      A1    
ATOM   4964  HA  PRO A 322      26.950  25.407-119.588  0.00  0.00      A1    
ATOM   4965  CB  PRO A 322      25.991  27.337-119.772  0.00  0.00      A1    
ATOM   4966  HB1 PRO A 322      26.237  28.342-119.367  0.00  0.00      A1    
ATOM   4967  HB2 PRO A 322      26.166  27.155-120.854  0.00  0.00      A1    
ATOM   4968  CG  PRO A 322      24.637  26.887-119.361  0.00  0.00      A1    
ATOM   4969  HG1 PRO A 322      23.876  27.682-119.510  0.00  0.00      A1    
ATOM   4970  HG2 PRO A 322      24.212  26.114-120.037  0.00  0.00      A1    
ATOM   4971  C   PRO A 322      28.336  26.958-118.944  0.00  0.00      A1    
ATOM   4972  O   PRO A 322      28.593  27.872-118.189  0.00  0.00      A1    
ATOM   4973  N   SER A 323      29.207  26.477-119.879  0.00  0.00      A1    
ATOM   4974  HN  SER A 323      29.017  25.595-120.305  0.00  0.00      A1    
ATOM   4975  CA  SER A 323      30.651  26.733-119.911  0.00  0.00      A1    
ATOM   4976  HA  SER A 323      31.147  26.371-119.023  0.00  0.00      A1    
ATOM   4977  CB  SER A 323      31.332  25.816-120.986  0.00  0.00      A1    
ATOM   4978  HB1 SER A 323      30.932  24.797-120.799  0.00  0.00      A1    
ATOM   4979  HB2 SER A 323      30.972  26.117-121.993  0.00  0.00      A1    
ATOM   4980  OG  SER A 323      32.746  25.902-120.869  0.00  0.00      A1    
ATOM   4981  HG1 SER A 323      33.154  25.050-121.044  0.00  0.00      A1    
ATOM   4982  C   SER A 323      30.923  28.223-120.151  0.00  0.00      A1    
ATOM   4983  O   SER A 323      31.993  28.719-119.779  0.00  0.00      A1    
ATOM   4984  N   THR A 324      29.902  28.935-120.674  0.00  0.00      A1    
ATOM   4985  HN  THR A 324      29.063  28.418-120.826  0.00  0.00      A1    
ATOM   4986  CA  THR A 324      30.022  30.316-121.088  0.00  0.00      A1    
ATOM   4987  HA  THR A 324      31.077  30.511-121.212  0.00  0.00      A1    
ATOM   4988  CB  THR A 324      29.275  30.542-122.363  0.00  0.00      A1    
ATOM   4989  HB  THR A 324      29.226  31.623-122.615  0.00  0.00      A1    
ATOM   4990  OG1 THR A 324      27.863  30.147-122.178  0.00  0.00      A1    
ATOM   4991  HG1 THR A 324      27.285  30.654-122.752  0.00  0.00      A1    
ATOM   4992  CG2 THR A 324      29.866  29.776-123.581  0.00  0.00      A1    
ATOM   4993 HG21 THR A 324      29.216  29.658-124.474  0.00  0.00      A1    
ATOM   4994 HG22 THR A 324      30.827  30.211-123.928  0.00  0.00      A1    
ATOM   4995 HG23 THR A 324      30.286  28.785-123.306  0.00  0.00      A1    
ATOM   4996  C   THR A 324      29.584  31.325-120.050  0.00  0.00      A1    
ATOM   4997  O   THR A 324      29.363  32.471-120.289  0.00  0.00      A1    
ATOM   4998  N   MET A 325      29.350  30.896-118.799  0.00  0.00      A1    
ATOM   4999  HN  MET A 325      29.384  29.933-118.544  0.00  0.00      A1    
ATOM   5000  CA  MET A 325      28.737  31.691-117.769  0.00  0.00      A1    
ATOM   5001  HA  MET A 325      28.506  32.658-118.191  0.00  0.00      A1    
ATOM   5002  CB  MET A 325      27.454  30.987-117.225  0.00  0.00      A1    
ATOM   5003  HB1 MET A 325      27.769  30.035-116.747  0.00  0.00      A1    
ATOM   5004  HB2 MET A 325      27.132  31.643-116.388  0.00  0.00      A1    
ATOM   5005  CG  MET A 325      26.338  30.829-118.257  0.00  0.00      A1    
ATOM   5006  HG1 MET A 325      26.909  30.403-119.110  0.00  0.00      A1    
ATOM   5007  HG2 MET A 325      25.555  30.108-117.939  0.00  0.00      A1    
ATOM   5008  SD  MET A 325      25.527  32.487-118.686  0.00  0.00      A1    
ATOM   5009  CE  MET A 325      24.222  31.988-119.822  0.00  0.00      A1    
ATOM   5010  HE1 MET A 325      23.543  31.201-119.428  0.00  0.00      A1    
ATOM   5011  HE2 MET A 325      23.703  32.859-120.277  0.00  0.00      A1    
ATOM   5012  HE3 MET A 325      24.650  31.612-120.776  0.00  0.00      A1    
ATOM   5013  C   MET A 325      29.768  31.878-116.659  0.00  0.00      A1    
ATOM   5014  O   MET A 325      30.676  31.088-116.426  0.00  0.00      A1    
ATOM   5015  N   LYS A 326      29.588  33.022-115.981  0.00  0.00      A1    
ATOM   5016  HN  LYS A 326      28.819  33.632-116.159  0.00  0.00      A1    
ATOM   5017  CA  LYS A 326      30.353  33.434-114.817  0.00  0.00      A1    
ATOM   5018  HA  LYS A 326      31.146  32.704-114.740  0.00  0.00      A1    
ATOM   5019  CB  LYS A 326      30.895  34.921-114.831  0.00  0.00      A1    
ATOM   5020  HB1 LYS A 326      30.011  35.549-114.591  0.00  0.00      A1    
ATOM   5021  HB2 LYS A 326      31.724  34.909-114.091  0.00  0.00      A1    
ATOM   5022  CG  LYS A 326      31.500  35.367-116.180  0.00  0.00      A1    
ATOM   5023  HG1 LYS A 326      32.240  34.556-116.351  0.00  0.00      A1    
ATOM   5024  HG2 LYS A 326      30.628  35.266-116.861  0.00  0.00      A1    
ATOM   5025  CD  LYS A 326      32.065  36.778-116.220  0.00  0.00      A1    
ATOM   5026  HD1 LYS A 326      31.226  37.451-115.940  0.00  0.00      A1    
ATOM   5027  HD2 LYS A 326      32.933  36.794-115.527  0.00  0.00      A1    
ATOM   5028  CE  LYS A 326      32.517  37.239-117.661  0.00  0.00      A1    
ATOM   5029  HE1 LYS A 326      33.380  36.594-117.933  0.00  0.00      A1    
ATOM   5030  HE2 LYS A 326      31.727  36.946-118.385  0.00  0.00      A1    
ATOM   5031  NZ  LYS A 326      32.764  38.638-117.667  0.00  0.00      A1    
ATOM   5032  HZ1 LYS A 326      31.925  39.218-117.462  0.00  0.00      A1    
ATOM   5033  HZ2 LYS A 326      33.393  38.876-116.875  0.00  0.00      A1    
ATOM   5034  HZ3 LYS A 326      33.237  38.959-118.536  0.00  0.00      A1    
ATOM   5035  C   LYS A 326      29.489  33.274-113.634  0.00  0.00      A1    
ATOM   5036  O   LYS A 326      28.554  33.996-113.393  0.00  0.00      A1    
ATOM   5037  N   ILE A 327      29.828  32.153-112.930  0.00  0.00      A1    
ATOM   5038  HN  ILE A 327      30.672  31.682-113.173  0.00  0.00      A1    
ATOM   5039  CA  ILE A 327      29.188  31.610-111.836  0.00  0.00      A1    
ATOM   5040  HA  ILE A 327      28.168  31.962-111.886  0.00  0.00      A1    
ATOM   5041  CB  ILE A 327      29.293  30.098-111.738  0.00  0.00      A1    
ATOM   5042  HB  ILE A 327      30.359  29.823-111.888  0.00  0.00      A1    
ATOM   5043  CG2 ILE A 327      29.001  29.633-110.271  0.00  0.00      A1    
ATOM   5044 HG21 ILE A 327      29.873  29.763-109.594  0.00  0.00      A1    
ATOM   5045 HG22 ILE A 327      28.079  30.063-109.823  0.00  0.00      A1    
ATOM   5046 HG23 ILE A 327      28.922  28.532-110.396  0.00  0.00      A1    
ATOM   5047  CG1 ILE A 327      28.358  29.310-112.655  0.00  0.00      A1    
ATOM   5048 HG11 ILE A 327      28.436  28.247-112.342  0.00  0.00      A1    
ATOM   5049 HG12 ILE A 327      27.317  29.700-112.660  0.00  0.00      A1    
ATOM   5050  CD  ILE A 327      28.885  29.363-114.078  0.00  0.00      A1    
ATOM   5051  HD1 ILE A 327      29.964  29.610-113.982  0.00  0.00      A1    
ATOM   5052  HD2 ILE A 327      28.702  28.384-114.569  0.00  0.00      A1    
ATOM   5053  HD3 ILE A 327      28.393  30.189-114.636  0.00  0.00      A1    
ATOM   5054  C   ILE A 327      29.991  32.135-110.680  0.00  0.00      A1    
ATOM   5055  O   ILE A 327      31.204  31.938-110.571  0.00  0.00      A1    
ATOM   5056  N   LYS A 328      29.362  32.848-109.765  0.00  0.00      A1    
ATOM   5057  HN  LYS A 328      28.367  32.790-109.770  0.00  0.00      A1    
ATOM   5058  CA  LYS A 328      30.152  33.530-108.777  0.00  0.00      A1    
ATOM   5059  HA  LYS A 328      31.123  33.128-108.526  0.00  0.00      A1    
ATOM   5060  CB  LYS A 328      30.610  35.055-108.998  0.00  0.00      A1    
ATOM   5061  HB1 LYS A 328      29.689  35.674-108.951  0.00  0.00      A1    
ATOM   5062  HB2 LYS A 328      31.453  35.210-108.292  0.00  0.00      A1
[truncated: 3,905,686 more chars]
