# Supplementary material for: Gating mechanisms during actin filament elongation by formins
Source: eLife. 2018 Jul 23;7:e37342. doi: 10.7554/eLife.37342 (PMC6056239; doi:10.7554/eLife.37342)
Supplement: Figure 2—source data 3. — PDB file of the structure of mDia1 FH2 domain interacting with an actin filament composed of seven actin subunits, obtained at 500 ns of the all-atom MD simulation. [file elife-37342-fig2-data3.pdb]

CRYST1  148.186  158.964  271.830  90.00  90.00  90.00 P 1           1
ATOM      1  CAY ASP A   1      -2.021  49.021 -90.667  0.00  0.00      A1    
ATOM      2  HY1 ASP A   1      -2.149  49.721 -89.814  0.00  0.00      A1    
ATOM      3  HY2 ASP A   1      -2.320  47.988 -90.390  0.00  0.00      A1    
ATOM      4  HY3 ASP A   1      -2.661  49.285 -91.535  0.00  0.00      A1    
ATOM      5  CY  ASP A   1      -0.629  49.029 -91.198  0.00  0.00      A1    
ATOM      6  OY  ASP A   1      -0.249  48.136 -91.917  0.00  0.00      A1    
ATOM      7  N   ASP A   1       0.120  50.114 -90.976  0.00  0.00      A1    
ATOM      8  HN  ASP A   1      -0.314  50.818 -90.419  0.00  0.00      A1    
ATOM      9  CA  ASP A   1       1.500  50.295 -91.284  0.00  0.00      A1    
ATOM     10  HA  ASP A   1       1.735  49.797 -92.213  0.00  0.00      A1    
ATOM     11  CB  ASP A   1       1.833  51.799 -91.519  0.00  0.00      A1    
ATOM     12  HB1 ASP A   1       1.937  52.489 -90.654  0.00  0.00      A1    
ATOM     13  HB2 ASP A   1       2.804  51.819 -92.058  0.00  0.00      A1    
ATOM     14  CG  ASP A   1       0.911  52.349 -92.572  0.00  0.00      A1    
ATOM     15  OD1 ASP A   1       1.334  52.362 -93.766  0.00  0.00      A1    
ATOM     16  OD2 ASP A   1      -0.269  52.677 -92.343  0.00  0.00      A1    
ATOM     17  C   ASP A   1       2.287  49.525 -90.301  0.00  0.00      A1    
ATOM     18  O   ASP A   1       2.788  48.450 -90.707  0.00  0.00      A1    
ATOM     19  N   GLU A   2       2.403  49.996 -89.000  0.00  0.00      A1    
ATOM     20  HN  GLU A   2       1.890  50.838 -88.850  0.00  0.00      A1    
ATOM     21  CA  GLU A   2       2.847  49.353 -87.767  0.00  0.00      A1    
ATOM     22  HA  GLU A   2       2.869  50.163 -87.053  0.00  0.00      A1    
ATOM     23  CB  GLU A   2       1.825  48.328 -87.139  0.00  0.00      A1    
ATOM     24  HB1 GLU A   2       1.857  47.488 -87.866  0.00  0.00      A1    
ATOM     25  HB2 GLU A   2       2.233  47.840 -86.229  0.00  0.00      A1    
ATOM     26  CG  GLU A   2       0.312  48.705 -87.073  0.00  0.00      A1    
ATOM     27  HG1 GLU A   2       0.024  49.268 -87.986  0.00  0.00      A1    
ATOM     28  HG2 GLU A   2      -0.336  47.803 -87.043  0.00  0.00      A1    
ATOM     29  CD  GLU A   2       0.092  49.607 -85.892  0.00  0.00      A1    
ATOM     30  OE1 GLU A   2      -0.516  50.663 -86.034  0.00  0.00      A1    
ATOM     31  OE2 GLU A   2       0.631  49.377 -84.761  0.00  0.00      A1    
ATOM     32  C   GLU A   2       4.274  48.855 -87.918  0.00  0.00      A1    
ATOM     33  O   GLU A   2       4.510  47.706 -87.509  0.00  0.00      A1    
ATOM     34  N   ASP A   3       5.272  49.648 -88.454  0.00  0.00      A1    
ATOM     35  HN  ASP A   3       4.994  50.573 -88.700  0.00  0.00      A1    
ATOM     36  CA  ASP A   3       6.646  49.270 -88.683  0.00  0.00      A1    
ATOM     37  HA  ASP A   3       6.662  48.385 -89.302  0.00  0.00      A1    
ATOM     38  CB  ASP A   3       7.436  50.432 -89.244  0.00  0.00      A1    
ATOM     39  HB1 ASP A   3       7.481  51.183 -88.427  0.00  0.00      A1    
ATOM     40  HB2 ASP A   3       8.424  50.040 -89.569  0.00  0.00      A1    
ATOM     41  CG  ASP A   3       6.719  51.034 -90.409  0.00  0.00      A1    
ATOM     42  OD1 ASP A   3       6.596  50.351 -91.458  0.00  0.00      A1    
ATOM     43  OD2 ASP A   3       6.286  52.245 -90.253  0.00  0.00      A1    
ATOM     44  C   ASP A   3       7.355  48.725 -87.448  0.00  0.00      A1    
ATOM     45  O   ASP A   3       8.181  47.749 -87.598  0.00  0.00      A1    
ATOM     46  N   GLU A   4       7.209  49.390 -86.245  0.00  0.00      A1    
ATOM     47  HN  GLU A   4       6.638  50.196 -86.109  0.00  0.00      A1    
ATOM     48  CA  GLU A   4       7.995  49.008 -85.111  0.00  0.00      A1    
ATOM     49  HA  GLU A   4       8.761  48.301 -85.394  0.00  0.00      A1    
ATOM     50  CB  GLU A   4       8.668  50.120 -84.373  0.00  0.00      A1    
ATOM     51  HB1 GLU A   4       7.884  50.707 -83.849  0.00  0.00      A1    
ATOM     52  HB2 GLU A   4       9.257  49.707 -83.526  0.00  0.00      A1    
ATOM     53  CG  GLU A   4       9.542  51.007 -85.269  0.00  0.00      A1    
ATOM     54  HG1 GLU A   4      10.363  50.381 -85.681  0.00  0.00      A1    
ATOM     55  HG2 GLU A   4       8.884  51.491 -86.022  0.00  0.00      A1    
ATOM     56  CD  GLU A   4      10.142  52.221 -84.497  0.00  0.00      A1    
ATOM     57  OE1 GLU A   4      10.791  51.928 -83.489  0.00  0.00      A1    
ATOM     58  OE2 GLU A   4       9.929  53.416 -84.864  0.00  0.00      A1    
ATOM     59  C   GLU A   4       7.114  48.258 -84.100  0.00  0.00      A1    
ATOM     60  O   GLU A   4       7.570  47.814 -83.050  0.00  0.00      A1    
ATOM     61  N   THR A   5       5.811  48.060 -84.392  0.00  0.00      A1    
ATOM     62  HN  THR A   5       5.545  48.546 -85.220  0.00  0.00      A1    
ATOM     63  CA  THR A   5       4.964  47.220 -83.526  0.00  0.00      A1    
ATOM     64  HA  THR A   5       5.271  47.306 -82.495  0.00  0.00      A1    
ATOM     65  CB  THR A   5       3.520  47.494 -83.575  0.00  0.00      A1    
ATOM     66  HB  THR A   5       3.069  46.937 -84.424  0.00  0.00      A1    
ATOM     67  OG1 THR A   5       3.116  48.862 -83.512  0.00  0.00      A1    
ATOM     68  HG1 THR A   5       2.173  48.828 -83.690  0.00  0.00      A1    
ATOM     69  CG2 THR A   5       2.880  47.010 -82.288  0.00  0.00      A1    
ATOM     70 HG21 THR A   5       1.836  47.389 -82.239  0.00  0.00      A1    
ATOM     71 HG22 THR A   5       2.736  45.911 -82.211  0.00  0.00      A1    
ATOM     72 HG23 THR A   5       3.237  47.477 -81.346  0.00  0.00      A1    
ATOM     73  C   THR A   5       5.124  45.713 -83.866  0.00  0.00      A1    
ATOM     74  O   THR A   5       4.952  45.387 -85.028  0.00  0.00      A1    
ATOM     75  N   THR A   6       5.354  44.869 -82.847  0.00  0.00      A1    
ATOM     76  HN  THR A   6       5.284  45.134 -81.888  0.00  0.00      A1    
ATOM     77  CA  THR A   6       5.509  43.405 -82.910  0.00  0.00      A1    
ATOM     78  HA  THR A   6       6.138  43.348 -83.786  0.00  0.00      A1    
ATOM     79  CB  THR A   6       6.264  42.712 -81.653  0.00  0.00      A1    
ATOM     80  HB  THR A   6       7.139  43.339 -81.377  0.00  0.00      A1    
ATOM     81  OG1 THR A   6       6.784  41.419 -81.997  0.00  0.00      A1    
ATOM     82  HG1 THR A   6       7.415  41.205 -81.306  0.00  0.00      A1    
ATOM     83  CG2 THR A   6       5.386  42.423 -80.359  0.00  0.00      A1    
ATOM     84 HG21 THR A   6       4.964  43.340 -79.896  0.00  0.00      A1    
ATOM     85 HG22 THR A   6       4.608  41.669 -80.601  0.00  0.00      A1    
ATOM     86 HG23 THR A   6       6.003  41.919 -79.586  0.00  0.00      A1    
ATOM     87  C   THR A   6       4.223  42.646 -83.127  0.00  0.00      A1    
ATOM     88  O   THR A   6       3.152  43.181 -83.027  0.00  0.00      A1    
ATOM     89  N   ALA A   7       4.319  41.359 -83.661  0.00  0.00      A1    
ATOM     90  HN  ALA A   7       5.203  40.916 -83.790  0.00  0.00      A1    
ATOM     91  CA  ALA A   7       3.210  40.798 -84.335  0.00  0.00      A1    
ATOM     92  HA  ALA A   7       2.362  41.462 -84.257  0.00  0.00      A1    
ATOM     93  CB  ALA A   7       3.268  40.587 -85.767  0.00  0.00      A1    
ATOM     94  HB1 ALA A   7       2.212  40.431 -86.075  0.00  0.00      A1    
ATOM     95  HB2 ALA A   7       3.752  41.386 -86.369  0.00  0.00      A1    
ATOM     96  HB3 ALA A   7       3.941  39.724 -85.959  0.00  0.00      A1    
ATOM     97  C   ALA A   7       2.942  39.479 -83.544  0.00  0.00      A1    
ATOM     98  O   ALA A   7       3.831  38.772 -83.178  0.00  0.00      A1    
ATOM     99  N   LEU A   8       1.624  39.230 -83.245  0.00  0.00      A1    
ATOM    100  HN  LEU A   8       0.938  39.647 -83.836  0.00  0.00      A1    
ATOM    101  CA  LEU A   8       1.309  38.013 -82.483  0.00  0.00      A1    
ATOM    102  HA  LEU A   8       2.163  37.721 -81.890  0.00  0.00      A1    
ATOM    103  CB  LEU A   8       0.029  38.031 -81.684  0.00  0.00      A1    
ATOM    104  HB1 LEU A   8      -0.751  38.216 -82.453  0.00  0.00      A1    
ATOM    105  HB2 LEU A   8      -0.269  37.029 -81.307  0.00  0.00      A1    
ATOM    106  CG  LEU A   8       0.091  39.107 -80.603  0.00  0.00      A1    
ATOM    107  HG  LEU A   8       0.539  40.007 -81.076  0.00  0.00      A1    
ATOM    108  CD1 LEU A   8      -1.249  39.540 -80.170  0.00  0.00      A1    
ATOM    109 HD11 LEU A   8      -1.797  39.929 -81.055  0.00  0.00      A1    
ATOM    110 HD12 LEU A   8      -1.672  38.608 -79.740  0.00  0.00      A1    
ATOM    111 HD13 LEU A   8      -1.175  40.330 -79.393  0.00  0.00      A1    
ATOM    112  CD2 LEU A   8       0.888  38.683 -79.427  0.00  0.00      A1    
ATOM    113 HD21 LEU A   8       0.939  39.534 -78.714  0.00  0.00      A1    
ATOM    114 HD22 LEU A   8       0.514  37.715 -79.031  0.00  0.00      A1    
ATOM    115 HD23 LEU A   8       1.943  38.430 -79.667  0.00  0.00      A1    
ATOM    116  C   LEU A   8       1.256  36.785 -83.381  0.00  0.00      A1    
ATOM    117  O   LEU A   8       0.677  36.685 -84.494  0.00  0.00      A1    
ATOM    118  N   VAL A   9       1.907  35.713 -82.890  0.00  0.00      A1    
ATOM    119  HN  VAL A   9       2.305  35.821 -81.982  0.00  0.00      A1    
ATOM    120  CA  VAL A   9       2.034  34.333 -83.528  0.00  0.00      A1    
ATOM    121  HA  VAL A   9       1.624  34.345 -84.527  0.00  0.00      A1    
ATOM    122  CB  VAL A   9       3.511  33.983 -83.724  0.00  0.00      A1    
ATOM    123  HB  VAL A   9       3.972  34.047 -82.715  0.00  0.00      A1    
ATOM    124  CG1 VAL A   9       3.729  32.546 -84.238  0.00  0.00      A1    
ATOM    125 HG11 VAL A   9       4.789  32.220 -84.306  0.00  0.00      A1    
ATOM    126 HG12 VAL A   9       3.272  31.843 -83.509  0.00  0.00      A1    
ATOM    127 HG13 VAL A   9       3.214  32.391 -85.210  0.00  0.00      A1    
ATOM    128  CG2 VAL A   9       4.231  34.964 -84.672  0.00  0.00      A1    
ATOM    129 HG21 VAL A   9       5.302  34.682 -84.767  0.00  0.00      A1    
ATOM    130 HG22 VAL A   9       3.765  34.940 -85.680  0.00  0.00      A1    
ATOM    131 HG23 VAL A   9       4.132  36.069 -84.610  0.00  0.00      A1    
ATOM    132  C   VAL A   9       1.229  33.371 -82.712  0.00  0.00      A1    
ATOM    133  O   VAL A   9       1.560  33.055 -81.571  0.00  0.00      A1    
ATOM    134  N   CYS A  10       0.155  32.915 -83.257  0.00  0.00      A1    
ATOM    135  HN  CYS A  10      -0.130  33.193 -84.171  0.00  0.00      A1    
ATOM    136  CA  CYS A  10      -0.602  31.777 -82.653  0.00  0.00      A1    
ATOM    137  HA  CYS A  10      -0.269  31.473 -81.672  0.00  0.00      A1    
ATOM    138  CB  CYS A  10      -2.092  32.155 -82.413  0.00  0.00      A1    
ATOM    139  HB1 CYS A  10      -2.613  32.468 -83.343  0.00  0.00      A1    
ATOM    140  HB2 CYS A  10      -2.729  31.309 -82.077  0.00  0.00      A1    
ATOM    141  SG  CYS A  10      -2.262  33.707 -81.413  0.00  0.00      A1    
ATOM    142  HG1 CYS A  10      -1.658  34.629 -82.148  0.00  0.00      A1    
ATOM    143  C   CYS A  10      -0.562  30.533 -83.509  0.00  0.00      A1    
ATOM    144  O   CYS A  10      -0.903  30.535 -84.659  0.00  0.00      A1    
ATOM    145  N   ASP A  11      -0.105  29.442 -82.931  0.00  0.00      A1    
ATOM    146  HN  ASP A  11       0.068  29.507 -81.951  0.00  0.00      A1    
ATOM    147  CA  ASP A  11      -0.195  28.086 -83.458  0.00  0.00      A1    
ATOM    148  HA  ASP A  11      -0.604  28.019 -84.455  0.00  0.00      A1    
ATOM    149  CB  ASP A  11       1.210  27.448 -83.429  0.00  0.00      A1    
ATOM    150  HB1 ASP A  11       1.848  27.902 -84.217  0.00  0.00      A1    
ATOM    151  HB2 ASP A  11       1.586  27.723 -82.420  0.00  0.00      A1    
ATOM    152  CG  ASP A  11       1.262  25.940 -83.678  0.00  0.00      A1    
ATOM    153  OD1 ASP A  11       0.451  25.467 -84.513  0.00  0.00      A1    
ATOM    154  OD2 ASP A  11       1.887  25.268 -82.902  0.00  0.00      A1    
ATOM    155  C   ASP A  11      -1.184  27.261 -82.624  0.00  0.00      A1    
ATOM    156  O   ASP A  11      -1.319  27.358 -81.388  0.00  0.00      A1    
ATOM    157  N   ASN A  12      -1.845  26.302 -83.358  0.00  0.00      A1    
ATOM    158  HN  ASN A  12      -1.484  26.121 -84.270  0.00  0.00      A1    
ATOM    159  CA  ASN A  12      -2.876  25.455 -82.917  0.00  0.00      A1    
ATOM    160  HA  ASN A  12      -2.427  24.671 -82.326  0.00  0.00      A1    
ATOM    161  CB  ASN A  12      -4.062  26.133 -82.115  0.00  0.00      A1    
ATOM    162  HB1 ASN A  12      -3.626  26.473 -81.151  0.00  0.00      A1    
ATOM    163  HB2 ASN A  12      -4.397  27.073 -82.603  0.00  0.00      A1    
ATOM    164  CG  ASN A  12      -5.259  25.271 -81.881  0.00  0.00      A1    
ATOM    165  OD1 ASN A  12      -6.283  25.239 -82.570  0.00  0.00      A1    
ATOM    166  ND2 ASN A  12      -5.139  24.452 -80.879  0.00  0.00      A1    
ATOM    167 HD21 ASN A  12      -4.325  24.500 -80.300  0.00  0.00      A1    
ATOM    168 HD22 ASN A  12      -5.941  23.898 -80.655  0.00  0.00      A1    
ATOM    169  C   ASN A  12      -3.413  24.728 -84.168  0.00  0.00      A1    
ATOM    170  O   ASN A  12      -3.691  25.327 -85.204  0.00  0.00      A1    
ATOM    171  N   GLY A  13      -3.333  23.369 -84.196  0.00  0.00      A1    
ATOM    172  HN  GLY A  13      -2.711  22.908 -83.568  0.00  0.00      A1    
ATOM    173  CA  GLY A  13      -4.069  22.494 -85.210  0.00  0.00      A1    
ATOM    174  HA1 GLY A  13      -3.336  21.839 -85.657  0.00  0.00      A1    
ATOM    175  HA2 GLY A  13      -4.608  23.128 -85.899  0.00  0.00      A1    
ATOM    176  C   GLY A  13      -5.137  21.638 -84.632  0.00  0.00      A1    
ATOM    177  O   GLY A  13      -6.370  21.779 -84.876  0.00  0.00      A1    
ATOM    178  N   SER A  14      -4.693  20.654 -83.839  0.00  0.00      A1    
ATOM    179  HN  SER A  14      -3.718  20.601 -83.635  0.00  0.00      A1    
ATOM    180  CA  SER A  14      -5.572  19.777 -83.121  0.00  0.00      A1    
ATOM    181  HA  SER A  14      -6.509  20.268 -82.903  0.00  0.00      A1    
ATOM    182  CB  SER A  14      -5.646  18.468 -83.928  0.00  0.00      A1    
ATOM    183  HB1 SER A  14      -6.379  17.740 -83.521  0.00  0.00      A1    
ATOM    184  HB2 SER A  14      -6.058  18.772 -84.914  0.00  0.00      A1    
ATOM    185  OG  SER A  14      -4.291  17.853 -84.050  0.00  0.00      A1    
ATOM    186  HG1 SER A  14      -3.680  18.584 -84.168  0.00  0.00      A1    
ATOM    187  C   SER A  14      -5.001  19.518 -81.713  0.00  0.00      A1    
ATOM    188  O   SER A  14      -5.706  19.087 -80.819  0.00  0.00      A1    
ATOM    189  N   GLY A  15      -3.727  19.904 -81.459  0.00  0.00      A1    
ATOM    190  HN  GLY A  15      -3.124  20.333 -82.127  0.00  0.00      A1    
ATOM    191  CA  GLY A  15      -3.159  19.933 -80.145  0.00  0.00      A1    
ATOM    192  HA1 GLY A  15      -2.083  19.901 -80.234  0.00  0.00      A1    
ATOM    193  HA2 GLY A  15      -3.435  19.063 -79.568  0.00  0.00      A1    
ATOM    194  C   GLY A  15      -3.517  21.155 -79.381  0.00  0.00      A1    
ATOM    195  O   GLY A  15      -4.595  21.709 -79.554  0.00  0.00      A1    
ATOM    196  N   LEU A  16      -2.722  21.560 -78.419  0.00  0.00      A1    
ATOM    197  HN  LEU A  16      -1.905  21.007 -78.276  0.00  0.00      A1    
ATOM    198  CA  LEU A  16      -2.683  22.779 -77.642  0.00  0.00      A1    
ATOM    199  HA  LEU A  16      -3.512  22.702 -76.954  0.00  0.00      A1    
ATOM    200  CB  LEU A  16      -1.473  22.853 -76.717  0.00  0.00      A1    
ATOM    201  HB1 LEU A  16      -0.606  23.111 -77.361  0.00  0.00      A1    
ATOM    202  HB2 LEU A  16      -1.519  23.767 -76.087  0.00  0.00      A1    
ATOM    203  CG  LEU A  16      -1.130  21.661 -75.819  0.00  0.00      A1    
ATOM    204  HG  LEU A  16      -1.248  20.711 -76.381  0.00  0.00      A1    
ATOM    205  CD1 LEU A  16       0.252  21.783 -75.369  0.00  0.00      A1    
ATOM    206 HD11 LEU A  16       0.450  22.792 -74.947  0.00  0.00      A1    
ATOM    207 HD12 LEU A  16       0.356  21.055 -74.537  0.00  0.00      A1    
ATOM    208 HD13 LEU A  16       0.943  21.606 -76.220  0.00  0.00      A1    
ATOM    209  CD2 LEU A  16      -1.945  21.636 -74.501  0.00  0.00      A1    
ATOM    210 HD21 LEU A  16      -2.032  22.689 -74.158  0.00  0.00      A1    
ATOM    211 HD22 LEU A  16      -3.012  21.403 -74.707  0.00  0.00      A1    
ATOM    212 HD23 LEU A  16      -1.496  20.916 -73.783  0.00  0.00      A1    
ATOM    213  C   LEU A  16      -2.850  24.091 -78.425  0.00  0.00      A1    
ATOM    214  O   LEU A  16      -2.655  24.250 -79.634  0.00  0.00      A1    
ATOM    215  N   VAL A  17      -3.113  25.227 -77.704  0.00  0.00      A1    
ATOM    216  HN  VAL A  17      -3.457  25.146 -76.772  0.00  0.00      A1    
ATOM    217  CA  VAL A  17      -2.749  26.563 -78.189  0.00  0.00      A1    
ATOM    218  HA  VAL A  17      -2.809  26.546 -79.268  0.00  0.00      A1    
ATOM    219  CB  VAL A  17      -3.656  27.717 -77.827  0.00  0.00      A1    
ATOM    220  HB  VAL A  17      -3.655  27.900 -76.731  0.00  0.00      A1    
ATOM    221  CG1 VAL A  17      -3.172  28.952 -78.608  0.00  0.00      A1    
ATOM    222 HG11 VAL A  17      -3.871  29.814 -78.658  0.00  0.00      A1    
ATOM    223 HG12 VAL A  17      -2.218  29.349 -78.201  0.00  0.00      A1    
ATOM    224 HG13 VAL A  17      -2.918  28.814 -79.681  0.00  0.00      A1    
ATOM    225  CG2 VAL A  17      -5.085  27.298 -78.147  0.00  0.00      A1    
ATOM    226 HG21 VAL A  17      -5.604  26.730 -77.345  0.00  0.00      A1    
ATOM    227 HG22 VAL A  17      -5.653  28.231 -78.349  0.00  0.00      A1    
ATOM    228 HG23 VAL A  17      -5.125  26.603 -79.013  0.00  0.00      A1    
ATOM    229  C   VAL A  17      -1.336  26.892 -77.718  0.00  0.00      A1    
ATOM    230  O   VAL A  17      -0.992  26.766 -76.545  0.00  0.00      A1    
ATOM    231  N   LYS A  18      -0.440  27.277 -78.641  0.00  0.00      A1    
ATOM    232  HN  LYS A  18      -0.735  27.285 -79.593  0.00  0.00      A1    
ATOM    233  CA  LYS A  18       0.863  27.785 -78.279  0.00  0.00      A1    
ATOM    234  HA  LYS A  18       1.002  28.038 -77.238  0.00  0.00      A1    
ATOM    235  CB  LYS A  18       1.928  26.896 -78.859  0.00  0.00      A1    
ATOM    236  HB1 LYS A  18       1.557  26.720 -79.892  0.00  0.00      A1    
ATOM    237  HB2 LYS A  18       2.915  27.404 -78.900  0.00  0.00      A1    
ATOM    238  CG  LYS A  18       1.970  25.378 -78.344  0.00  0.00      A1    
ATOM    239  HG1 LYS A  18       2.917  25.347 -77.764  0.00  0.00      A1    
ATOM    240  HG2 LYS A  18       1.168  25.219 -77.591  0.00  0.00      A1    
ATOM    241  CD  LYS A  18       1.921  24.288 -79.453  0.00  0.00      A1    
ATOM    242  HD1 LYS A  18       2.517  24.572 -80.347  0.00  0.00      A1    
ATOM    243  HD2 LYS A  18       2.275  23.329 -79.019  0.00  0.00      A1    
ATOM    244  CE  LYS A  18       0.478  24.121 -79.981  0.00  0.00      A1    
ATOM    245  HE1 LYS A  18       0.012  23.550 -79.149  0.00  0.00      A1    
ATOM    246  HE2 LYS A  18       0.011  25.127 -80.043  0.00  0.00      A1    
ATOM    247  NZ  LYS A  18       0.423  23.456 -81.318  0.00  0.00      A1    
ATOM    248  HZ1 LYS A  18       0.731  22.463 -81.284  0.00  0.00      A1    
ATOM    249  HZ2 LYS A  18      -0.526  23.470 -81.745  0.00  0.00      A1    
ATOM    250  HZ3 LYS A  18       1.094  23.903 -81.975  0.00  0.00      A1    
ATOM    251  C   LYS A  18       0.948  29.118 -78.961  0.00  0.00      A1    
ATOM    252  O   LYS A  18       0.846  29.193 -80.151  0.00  0.00      A1    
ATOM    253  N   ALA A  19       1.103  30.268 -78.220  0.00  0.00      A1    
ATOM    254  HN  ALA A  19       1.242  30.182 -77.236  0.00  0.00      A1    
ATOM    255  CA  ALA A  19       1.240  31.488 -78.844  0.00  0.00      A1    
ATOM    256  HA  ALA A  19       1.387  31.436 -79.913  0.00  0.00      A1    
ATOM    257  CB  ALA A  19      -0.162  32.151 -78.737  0.00  0.00      A1    
ATOM    258  HB1 ALA A  19      -0.961  31.463 -79.086  0.00  0.00      A1    
ATOM    259  HB2 ALA A  19      -0.337  32.446 -77.680  0.00  0.00      A1    
ATOM    260  HB3 ALA A  19      -0.234  33.037 -79.403  0.00  0.00      A1    
ATOM    261  C   ALA A  19       2.195  32.423 -78.234  0.00  0.00      A1    
ATOM    262  O   ALA A  19       2.876  32.173 -77.255  0.00  0.00      A1    
ATOM    263  N   GLY A  20       2.566  33.489 -78.889  0.00  0.00      A1    
ATOM    264  HN  GLY A  20       2.004  33.876 -79.616  0.00  0.00      A1    
ATOM    265  CA  GLY A  20       3.793  34.217 -78.513  0.00  0.00      A1    
ATOM    266  HA1 GLY A  20       4.556  33.464 -78.642  0.00  0.00      A1    
ATOM    267  HA2 GLY A  20       3.802  34.584 -77.497  0.00  0.00      A1    
ATOM    268  C   GLY A  20       3.975  35.343 -79.470  0.00  0.00      A1    
ATOM    269  O   GLY A  20       2.976  35.864 -79.923  0.00  0.00      A1    
ATOM    270  N   PHE A  21       5.232  35.726 -79.800  0.00  0.00      A1    
ATOM    271  HN  PHE A  21       6.034  35.351 -79.340  0.00  0.00      A1    
ATOM    272  CA  PHE A  21       5.471  36.947 -80.513  0.00  0.00      A1    
ATOM    273  HA  PHE A  21       4.603  37.298 -81.053  0.00  0.00      A1    
ATOM    274  CB  PHE A  21       6.165  37.970 -79.614  0.00  0.00      A1    
ATOM    275  HB1 PHE A  21       7.164  37.676 -79.226  0.00  0.00      A1    
ATOM    276  HB2 PHE A  21       6.390  38.959 -80.065  0.00  0.00      A1    
ATOM    277  CG  PHE A  21       5.318  38.356 -78.469  0.00  0.00      A1    
ATOM    278  CD1 PHE A  21       4.503  39.503 -78.569  0.00  0.00      A1    
ATOM    279  HD1 PHE A  21       4.525  39.995 -79.530  0.00  0.00      A1    
ATOM    280  CE1 PHE A  21       3.743  39.842 -77.507  0.00  0.00      A1    
ATOM    281  HE1 PHE A  21       3.166  40.731 -77.713  0.00  0.00      A1    
ATOM    282  CZ  PHE A  21       3.681  39.027 -76.328  0.00  0.00      A1    
ATOM    283  HZ  PHE A  21       3.127  39.350 -75.459  0.00  0.00      A1    
ATOM    284  CD2 PHE A  21       5.322  37.578 -77.329  0.00  0.00      A1    
ATOM    285  HD2 PHE A  21       5.844  36.633 -77.320  0.00  0.00      A1    
ATOM    286  CE2 PHE A  21       4.542  37.928 -76.198  0.00  0.00      A1    
ATOM    287  HE2 PHE A  21       4.694  37.315 -75.322  0.00  0.00      A1    
ATOM    288  C   PHE A  21       6.514  36.665 -81.609  0.00  0.00      A1    
ATOM    289  O   PHE A  21       7.400  35.872 -81.426  0.00  0.00      A1    
ATOM    290  N   ALA A  22       6.299  37.232 -82.787  0.00  0.00      A1    
ATOM    291  HN  ALA A  22       5.535  37.872 -82.811  0.00  0.00      A1    
ATOM    292  CA  ALA A  22       7.206  37.078 -83.853  0.00  0.00      A1    
ATOM    293  HA  ALA A  22       7.341  36.011 -83.951  0.00  0.00      A1    
ATOM    294  CB  ALA A  22       6.684  37.878 -85.057  0.00  0.00      A1    
ATOM    295  HB1 ALA A  22       5.701  37.482 -85.393  0.00  0.00      A1    
ATOM    296  HB2 ALA A  22       6.581  38.957 -84.809  0.00  0.00      A1    
ATOM    297  HB3 ALA A  22       7.326  37.878 -85.964  0.00  0.00      A1    
ATOM    298  C   ALA A  22       8.612  37.630 -83.530  0.00  0.00      A1    
ATOM    299  O   ALA A  22       8.708  38.627 -82.836  0.00  0.00      A1    
ATOM    300  N   GLY A  23       9.647  36.925 -84.064  0.00  0.00      A1    
ATOM    301  HN  GLY A  23       9.529  36.036 -84.499  0.00  0.00      A1    
ATOM    302  CA  GLY A  23      11.056  37.277 -83.714  0.00  0.00      A1    
ATOM    303  HA1 GLY A  23      11.113  38.347 -83.577  0.00  0.00      A1    
ATOM    304  HA2 GLY A  23      11.719  36.917 -84.486  0.00  0.00      A1    
ATOM    305  C   GLY A  23      11.517  36.790 -82.459  0.00  0.00      A1    
ATOM    306  O   GLY A  23      12.633  37.088 -82.113  0.00  0.00      A1    
ATOM    307  N   ASP A  24      10.727  36.065 -81.693  0.00  0.00      A1    
ATOM    308  HN  ASP A  24       9.807  35.800 -81.973  0.00  0.00      A1    
ATOM    309  CA  ASP A  24      11.092  35.303 -80.514  0.00  0.00      A1    
ATOM    310  HA  ASP A  24      12.058  35.685 -80.218  0.00  0.00      A1    
ATOM    311  CB  ASP A  24       9.991  35.477 -79.412  0.00  0.00      A1    
ATOM    312  HB1 ASP A  24      10.002  36.576 -79.247  0.00  0.00      A1    
ATOM    313  HB2 ASP A  24       8.958  35.197 -79.712  0.00  0.00      A1    
ATOM    314  CG  ASP A  24      10.319  34.860 -78.052  0.00  0.00      A1    
ATOM    315  OD1 ASP A  24       9.415  34.894 -77.165  0.00  0.00      A1    
ATOM    316  OD2 ASP A  24      11.342  34.272 -77.793  0.00  0.00      A1    
ATOM    317  C   ASP A  24      11.411  33.861 -81.005  0.00  0.00      A1    
ATOM    318  O   ASP A  24      11.277  33.588 -82.205  0.00  0.00      A1    
ATOM    319  N   ASP A  25      11.958  33.043 -80.115  0.00  0.00      A1    
ATOM    320  HN  ASP A  25      12.091  33.356 -79.178  0.00  0.00      A1    
ATOM    321  CA  ASP A  25      12.610  31.810 -80.448  0.00  0.00      A1    
ATOM    322  HA  ASP A  25      12.687  31.665 -81.515  0.00  0.00      A1    
ATOM    323  CB  ASP A  25      13.962  31.727 -79.749  0.00  0.00      A1    
ATOM    324  HB1 ASP A  25      13.727  31.637 -78.667  0.00  0.00      A1    
ATOM    325  HB2 ASP A  25      14.569  30.866 -80.104  0.00  0.00      A1    
ATOM    326  CG  ASP A  25      14.702  33.061 -80.092  0.00  0.00      A1    
ATOM    327  OD1 ASP A  25      14.826  33.204 -81.315  0.00  0.00      A1    
ATOM    328  OD2 ASP A  25      15.118  33.891 -79.266  0.00  0.00      A1    
ATOM    329  C   ASP A  25      11.795  30.574 -80.044  0.00  0.00      A1    
ATOM    330  O   ASP A  25      11.983  29.437 -80.426  0.00  0.00      A1    
ATOM    331  N   ALA A  26      10.750  30.835 -79.238  0.00  0.00      A1    
ATOM    332  HN  ALA A  26      10.545  31.779 -78.990  0.00  0.00      A1    
ATOM    333  CA  ALA A  26       9.899  29.901 -78.611  0.00  0.00      A1    
ATOM    334  HA  ALA A  26       9.710  29.142 -79.355  0.00  0.00      A1    
ATOM    335  CB  ALA A  26      10.569  29.369 -77.343  0.00  0.00      A1    
ATOM    336  HB1 ALA A  26      10.051  28.473 -76.940  0.00  0.00      A1    
ATOM    337  HB2 ALA A  26      11.611  29.017 -77.496  0.00  0.00      A1    
ATOM    338  HB3 ALA A  26      10.589  30.166 -76.568  0.00  0.00      A1    
ATOM    339  C   ALA A  26       8.633  30.626 -78.300  0.00  0.00      A1    
ATOM    340  O   ALA A  26       8.678  31.840 -78.012  0.00  0.00      A1    
ATOM    341  N   PRO A  27       7.471  30.087 -78.388  0.00  0.00      A1    
ATOM    342  CD  PRO A  27       7.222  28.753 -78.961  0.00  0.00      A1    
ATOM    343  HD1 PRO A  27       7.272  28.829 -80.068  0.00  0.00      A1    
ATOM    344  HD2 PRO A  27       7.937  28.014 -78.542  0.00  0.00      A1    
ATOM    345  CA  PRO A  27       6.242  30.621 -77.764  0.00  0.00      A1    
ATOM    346  HA  PRO A  27       6.093  31.609 -78.173  0.00  0.00      A1    
ATOM    347  CB  PRO A  27       5.154  29.757 -78.248  0.00  0.00      A1    
ATOM    348  HB1 PRO A  27       5.021  30.086 -79.301  0.00  0.00      A1    
ATOM    349  HB2 PRO A  27       4.204  29.595 -77.695  0.00  0.00      A1    
ATOM    350  CG  PRO A  27       5.791  28.412 -78.500  0.00  0.00      A1    
ATOM    351  HG1 PRO A  27       5.380  27.819 -79.344  0.00  0.00      A1    
ATOM    352  HG2 PRO A  27       5.987  27.813 -77.586  0.00  0.00      A1    
ATOM    353  C   PRO A  27       6.196  30.788 -76.220  0.00  0.00      A1    
ATOM    354  O   PRO A  27       6.756  30.083 -75.432  0.00  0.00      A1    
ATOM    355  N   ARG A  28       5.469  31.853 -75.761  0.00  0.00      A1    
ATOM    356  HN  ARG A  28       4.807  32.253 -76.390  0.00  0.00      A1    
ATOM    357  CA  ARG A  28       5.462  32.323 -74.383  0.00  0.00      A1    
ATOM    358  HA  ARG A  28       6.248  31.867 -73.800  0.00  0.00      A1    
ATOM    359  CB  ARG A  28       5.833  33.846 -74.322  0.00  0.00      A1    
ATOM    360  HB1 ARG A  28       5.166  34.406 -75.013  0.00  0.00      A1    
ATOM    361  HB2 ARG A  28       5.514  34.296 -73.358  0.00  0.00      A1    
ATOM    362  CG  ARG A  28       7.289  34.102 -74.803  0.00  0.00      A1    
ATOM    363  HG1 ARG A  28       7.509  33.271 -75.506  0.00  0.00      A1    
ATOM    364  HG2 ARG A  28       7.303  35.124 -75.239  0.00  0.00      A1    
ATOM    365  CD  ARG A  28       8.397  34.137 -73.712  0.00  0.00      A1    
ATOM    366  HD1 ARG A  28       8.208  34.881 -72.909  0.00  0.00      A1    
ATOM    367  HD2 ARG A  28       8.406  33.191 -73.129  0.00  0.00      A1    
ATOM    368  NE  ARG A  28       9.635  34.331 -74.521  0.00  0.00      A1    
ATOM    369  HE  ARG A  28       9.516  34.360 -75.513  0.00  0.00      A1    
ATOM    370  CZ  ARG A  28      10.908  34.433 -74.170  0.00  0.00      A1    
ATOM    371  NH1 ARG A  28      11.365  34.467 -72.925  0.00  0.00      A1    
ATOM    372 HH11 ARG A  28      12.337  34.701 -72.888  0.00  0.00      A1    
ATOM    373 HH12 ARG A  28      10.778  34.852 -72.213  0.00  0.00      A1    
ATOM    374  NH2 ARG A  28      11.845  34.453 -75.162  0.00  0.00      A1    
ATOM    375 HH21 ARG A  28      12.807  34.572 -74.916  0.00  0.00      A1    
ATOM    376 HH22 ARG A  28      11.487  34.247 -76.072  0.00  0.00      A1    
ATOM    377  C   ARG A  28       4.126  32.064 -73.700  0.00  0.00      A1    
ATOM    378  O   ARG A  28       3.823  32.535 -72.616  0.00  0.00      A1    
ATOM    379  N   ALA A  29       3.187  31.301 -74.406  0.00  0.00      A1    
ATOM    380  HN  ALA A  29       3.541  31.031 -75.298  0.00  0.00      A1    
ATOM    381  CA  ALA A  29       2.026  30.929 -73.791  0.00  0.00      A1    
ATOM    382  HA  ALA A  29       2.162  30.608 -72.769  0.00  0.00      A1    
ATOM    383  CB  ALA A  29       0.787  31.893 -73.982  0.00  0.00      A1    
ATOM    384  HB1 ALA A  29       0.995  32.890 -73.537  0.00  0.00      A1    
ATOM    385  HB2 ALA A  29       0.489  31.994 -75.047  0.00  0.00      A1    
ATOM    386  HB3 ALA A  29      -0.115  31.596 -73.404  0.00  0.00      A1    
ATOM    387  C   ALA A  29       1.830  29.513 -74.390  0.00  0.00      A1    
ATOM    388  O   ALA A  29       1.973  29.333 -75.604  0.00  0.00      A1    
ATOM    389  N   VAL A  30       1.450  28.516 -73.503  0.00  0.00      A1    
ATOM    390  HN  VAL A  30       1.552  28.793 -72.550  0.00  0.00      A1    
ATOM    391  CA  VAL A  30       1.062  27.224 -73.990  0.00  0.00      A1    
ATOM    392  HA  VAL A  30       0.749  27.258 -75.023  0.00  0.00      A1    
ATOM    393  CB  VAL A  30       2.167  26.160 -73.762  0.00  0.00      A1    
ATOM    394  HB  VAL A  30       2.547  26.230 -72.720  0.00  0.00      A1    
ATOM    395  CG1 VAL A  30       1.493  24.754 -73.905  0.00  0.00      A1    
ATOM    396 HG11 VAL A  30       0.821  24.691 -74.788  0.00  0.00      A1    
ATOM    397 HG12 VAL A  30       2.287  23.980 -73.981  0.00  0.00      A1    
ATOM    398 HG13 VAL A  30       0.958  24.536 -72.957  0.00  0.00      A1    
ATOM    399  CG2 VAL A  30       3.307  26.349 -74.828  0.00  0.00      A1    
ATOM    400 HG21 VAL A  30       3.897  25.457 -75.131  0.00  0.00      A1    
ATOM    401 HG22 VAL A  30       2.781  26.604 -75.773  0.00  0.00      A1    
ATOM    402 HG23 VAL A  30       3.893  27.212 -74.445  0.00  0.00      A1    
ATOM    403  C   VAL A  30      -0.220  27.002 -73.217  0.00  0.00      A1    
ATOM    404  O   VAL A  30      -0.334  27.043 -72.014  0.00  0.00      A1    
ATOM    405  N   PHE A  31      -1.276  26.647 -73.872  0.00  0.00      A1    
ATOM    406  HN  PHE A  31      -1.295  26.609 -74.868  0.00  0.00      A1    
ATOM    407  CA  PHE A  31      -2.589  26.561 -73.202  0.00  0.00      A1    
ATOM    408  HA  PHE A  31      -2.396  26.331 -72.164  0.00  0.00      A1    
ATOM    409  CB  PHE A  31      -3.249  27.910 -73.366  0.00  0.00      A1    
ATOM    410  HB1 PHE A  31      -2.527  28.676 -73.010  0.00  0.00      A1    
ATOM    411  HB2 PHE A  31      -3.447  28.159 -74.430  0.00  0.00      A1    
ATOM    412  CG  PHE A  31      -4.473  28.078 -72.527  0.00  0.00      A1    
ATOM    413  CD1 PHE A  31      -5.672  28.302 -73.269  0.00  0.00      A1    
ATOM    414  HD1 PHE A  31      -5.732  28.285 -74.347  0.00  0.00      A1    
ATOM    415  CE1 PHE A  31      -6.869  28.536 -72.591  0.00  0.00      A1    
ATOM    416  HE1 PHE A  31      -7.756  28.644 -73.198  0.00  0.00      A1    
ATOM    417  CZ  PHE A  31      -6.898  28.500 -71.203  0.00  0.00      A1    
ATOM    418  HZ  PHE A  31      -7.787  28.768 -70.650  0.00  0.00      A1    
ATOM    419  CD2 PHE A  31      -4.495  28.192 -71.126  0.00  0.00      A1    
ATOM    420  HD2 PHE A  31      -3.594  28.052 -70.547  0.00  0.00      A1    
ATOM    421  CE2 PHE A  31      -5.720  28.332 -70.479  0.00  0.00      A1    
ATOM    422  HE2 PHE A  31      -5.715  28.567 -69.425  0.00  0.00      A1    
ATOM    423  C   PHE A  31      -3.477  25.431 -73.733  0.00  0.00      A1    
ATOM    424  O   PHE A  31      -3.731  25.405 -74.917  0.00  0.00      A1    
ATOM    425  N   PRO A  32      -3.934  24.474 -72.958  0.00  0.00      A1    
ATOM    426  CD  PRO A  32      -3.354  24.180 -71.616  0.00  0.00      A1    
ATOM    427  HD1 PRO A  32      -2.259  24.030 -71.501  0.00  0.00      A1    
ATOM    428  HD2 PRO A  32      -3.467  25.076 -70.969  0.00  0.00      A1    
ATOM    429  CA  PRO A  32      -4.824  23.444 -73.355  0.00  0.00      A1    
ATOM    430  HA  PRO A  32      -4.320  22.722 -73.980  0.00  0.00      A1    
ATOM    431  CB  PRO A  32      -5.258  22.688 -72.035  0.00  0.00      A1    
ATOM    432  HB1 PRO A  32      -5.434  21.607 -72.226  0.00  0.00      A1    
ATOM    433  HB2 PRO A  32      -6.244  23.097 -71.727  0.00  0.00      A1    
ATOM    434  CG  PRO A  32      -4.117  22.985 -71.035  0.00  0.00      A1    
ATOM    435  HG1 PRO A  32      -3.436  22.110 -70.956  0.00  0.00      A1    
ATOM    436  HG2 PRO A  32      -4.531  22.995 -70.004  0.00  0.00      A1    
ATOM    437  C   PRO A  32      -6.157  23.711 -74.174  0.00  0.00      A1    
ATOM    438  O   PRO A  32      -6.877  24.684 -73.844  0.00  0.00      A1    
ATOM    439  N   SER A  33      -6.388  22.936 -75.187  0.00  0.00      A1    
ATOM    440  HN  SER A  33      -5.751  22.189 -75.361  0.00  0.00      A1    
ATOM    441  CA  SER A  33      -7.501  23.194 -76.082  0.00  0.00      A1    
ATOM    442  HA  SER A  33      -7.800  24.225 -75.962  0.00  0.00      A1    
ATOM    443  CB  SER A  33      -6.999  23.031 -77.494  0.00  0.00      A1    
ATOM    444  HB1 SER A  33      -7.806  23.417 -78.152  0.00  0.00      A1    
ATOM    445  HB2 SER A  33      -6.085  23.651 -77.614  0.00  0.00      A1    
ATOM    446  OG  SER A  33      -6.619  21.671 -77.739  0.00  0.00      A1    
ATOM    447  HG1 SER A  33      -5.994  21.730 -78.465  0.00  0.00      A1    
ATOM    448  C   SER A  33      -8.786  22.440 -75.815  0.00  0.00      A1    
ATOM    449  O   SER A  33      -9.858  22.571 -76.414  0.00  0.00      A1    
ATOM    450  N   ILE A  34      -8.832  21.655 -74.707  0.00  0.00      A1    
ATOM    451  HN  ILE A  34      -7.955  21.644 -74.233  0.00  0.00      A1    
ATOM    452  CA  ILE A  34      -9.984  20.980 -74.026  0.00  0.00      A1    
ATOM    453  HA  ILE A  34     -10.664  20.524 -74.729  0.00  0.00      A1    
ATOM    454  CB  ILE A  34      -9.455  19.757 -73.227  0.00  0.00      A1    
ATOM    455  HB  ILE A  34      -8.640  19.335 -73.852  0.00  0.00      A1    
ATOM    456  CG2 ILE A  34      -8.759  20.251 -71.931  0.00  0.00      A1    
ATOM    457 HG21 ILE A  34      -8.147  19.460 -71.449  0.00  0.00      A1    
ATOM    458 HG22 ILE A  34      -8.129  21.146 -72.120  0.00  0.00      A1    
ATOM    459 HG23 ILE A  34      -9.499  20.468 -71.132  0.00  0.00      A1    
ATOM    460  CG1 ILE A  34     -10.480  18.652 -72.953  0.00  0.00      A1    
ATOM    461 HG11 ILE A  34     -11.208  18.940 -72.164  0.00  0.00      A1    
ATOM    462 HG12 ILE A  34     -11.067  18.524 -73.887  0.00  0.00      A1    
ATOM    463  CD  ILE A  34      -9.756  17.343 -72.652  0.00  0.00      A1    
ATOM    464  HD1 ILE A  34      -9.101  17.434 -71.759  0.00  0.00      A1    
ATOM    465  HD2 ILE A  34     -10.457  16.491 -72.522  0.00  0.00      A1    
ATOM    466  HD3 ILE A  34      -9.119  17.145 -73.540  0.00  0.00      A1    
ATOM    467  C   ILE A  34     -10.787  21.981 -73.302  0.00  0.00      A1    
ATOM    468  O   ILE A  34     -10.413  23.122 -73.029  0.00  0.00      A1    
ATOM    469  N   VAL A  35     -12.091  21.669 -73.047  0.00  0.00      A1    
ATOM    470  HN  VAL A  35     -12.496  20.826 -73.393  0.00  0.00      A1    
ATOM    471  CA  VAL A  35     -13.113  22.601 -72.455  0.00  0.00      A1    
ATOM    472  HA  VAL A  35     -12.731  23.418 -71.861  0.00  0.00      A1    
ATOM    473  CB  VAL A  35     -13.963  23.294 -73.475  0.00  0.00      A1    
ATOM    474  HB  VAL A  35     -14.407  22.517 -74.133  0.00  0.00      A1    
ATOM    475  CG1 VAL A  35     -15.105  24.236 -72.905  0.00  0.00      A1    
ATOM    476 HG11 VAL A  35     -15.380  24.962 -73.700  0.00  0.00      A1    
ATOM    477 HG12 VAL A  35     -15.886  23.534 -72.544  0.00  0.00      A1    
ATOM    478 HG13 VAL A  35     -14.674  24.824 -72.067  0.00  0.00      A1    
ATOM    479  CG2 VAL A  35     -13.054  24.163 -74.348  0.00  0.00      A1    
ATOM    480 HG21 VAL A  35     -13.657  24.772 -75.055  0.00  0.00      A1    
ATOM    481 HG22 VAL A  35     -12.401  24.802 -73.715  0.00  0.00      A1    
ATOM    482 HG23 VAL A  35     -12.434  23.437 -74.917  0.00  0.00      A1    
ATOM    483  C   VAL A  35     -13.924  21.715 -71.506  0.00  0.00      A1    
ATOM    484  O   VAL A  35     -13.927  20.492 -71.586  0.00  0.00      A1    
ATOM    485  N   GLY A  36     -14.650  22.285 -70.490  0.00  0.00      A1    
ATOM    486  HN  GLY A  36     -14.495  23.257 -70.330  0.00  0.00      A1    
ATOM    487  CA  GLY A  36     -15.600  21.437 -69.742  0.00  0.00      A1    
ATOM    488  HA1 GLY A  36     -15.016  20.836 -69.061  0.00  0.00      A1    
ATOM    489  HA2 GLY A  36     -16.123  20.800 -70.441  0.00  0.00      A1    
ATOM    490  C   GLY A  36     -16.705  22.129 -69.012  0.00  0.00      A1    
ATOM    491  O   GLY A  36     -16.773  23.327 -68.904  0.00  0.00      A1    
ATOM    492  N   ARG A  37     -17.638  21.350 -68.559  0.00  0.00      A1    
ATOM    493  HN  ARG A  37     -17.517  20.364 -68.477  0.00  0.00      A1    
ATOM    494  CA  ARG A  37     -18.780  21.850 -67.764  0.00  0.00      A1    
ATOM    495  HA  ARG A  37     -18.659  22.857 -67.393  0.00  0.00      A1    
ATOM    496  CB  ARG A  37     -20.106  22.021 -68.602  0.00  0.00      A1    
ATOM    497  HB1 ARG A  37     -20.430  21.085 -69.105  0.00  0.00      A1    
ATOM    498  HB2 ARG A  37     -20.879  22.365 -67.882  0.00  0.00      A1    
ATOM    499  CG  ARG A  37     -19.896  23.043 -69.721  0.00  0.00      A1    
ATOM    500  HG1 ARG A  37     -19.195  23.823 -69.355  0.00  0.00      A1    
ATOM    501  HG2 ARG A  37     -19.331  22.544 -70.538  0.00  0.00      A1    
ATOM    502  CD  ARG A  37     -21.221  23.752 -69.991  0.00  0.00      A1    
ATOM    503  HD1 ARG A  37     -21.949  22.978 -70.316  0.00  0.00      A1    
ATOM    504  HD2 ARG A  37     -21.704  24.247 -69.122  0.00  0.00      A1    
ATOM    505  NE  ARG A  37     -20.810  24.688 -71.109  0.00  0.00      A1    
ATOM    506  HE  ARG A  37     -19.844  24.790 -71.344  0.00  0.00      A1    
ATOM    507  CZ  ARG A  37     -21.355  25.923 -71.285  0.00  0.00      A1    
ATOM    508  NH1 ARG A  37     -22.367  26.319 -70.600  0.00  0.00      A1    
ATOM    509 HH11 ARG A  37     -22.847  27.147 -70.891  0.00  0.00      A1    
ATOM    510 HH12 ARG A  37     -22.918  25.662 -70.085  0.00  0.00      A1    
ATOM    511  NH2 ARG A  37     -20.718  26.742 -72.113  0.00  0.00      A1    
ATOM    512 HH21 ARG A  37     -21.012  27.698 -72.114  0.00  0.00      A1    
ATOM    513 HH22 ARG A  37     -20.051  26.471 -72.806  0.00  0.00      A1    
ATOM    514  C   ARG A  37     -18.845  20.835 -66.572  0.00  0.00      A1    
ATOM    515  O   ARG A  37     -18.554  19.700 -66.787  0.00  0.00      A1    
ATOM    516  N   PRO A  38     -19.284  21.179 -65.373  0.00  0.00      A1    
ATOM    517  CD  PRO A  38     -19.559  22.627 -64.987  0.00  0.00      A1    
ATOM    518  HD1 PRO A  38     -20.626  22.816 -65.234  0.00  0.00      A1    
ATOM    519  HD2 PRO A  38     -18.906  23.485 -65.256  0.00  0.00      A1    
ATOM    520  CA  PRO A  38     -19.468  20.294 -64.266  0.00  0.00      A1    
ATOM    521  HA  PRO A  38     -18.564  19.831 -63.898  0.00  0.00      A1    
ATOM    522  CB  PRO A  38     -19.989  21.210 -63.133  0.00  0.00      A1    
ATOM    523  HB1 PRO A  38     -19.511  20.825 -62.206  0.00  0.00      A1    
ATOM    524  HB2 PRO A  38     -21.077  20.991 -63.079  0.00  0.00      A1    
ATOM    525  CG  PRO A  38     -19.528  22.632 -63.464  0.00  0.00      A1    
ATOM    526  HG1 PRO A  38     -20.141  23.490 -63.113  0.00  0.00      A1    
ATOM    527  HG2 PRO A  38     -18.519  22.685 -63.003  0.00  0.00      A1    
ATOM    528  C   PRO A  38     -20.486  19.115 -64.539  0.00  0.00      A1    
ATOM    529  O   PRO A  38     -21.286  19.280 -65.448  0.00  0.00      A1    
ATOM    530  N   ARG A  39     -20.593  17.971 -63.781  0.00  0.00      A1    
ATOM    531  HN  ARG A  39     -20.032  17.792 -62.976  0.00  0.00      A1    
ATOM    532  CA  ARG A  39     -21.424  16.835 -64.129  0.00  0.00      A1    
ATOM    533  HA  ARG A  39     -21.069  16.527 -65.101  0.00  0.00      A1    
ATOM    534  CB  ARG A  39     -21.072  15.738 -63.097  0.00  0.00      A1    
ATOM    535  HB1 ARG A  39     -21.178  16.079 -62.045  0.00  0.00      A1    
ATOM    536  HB2 ARG A  39     -21.738  14.856 -63.214  0.00  0.00      A1    
ATOM    537  CG  ARG A  39     -19.662  15.175 -63.229  0.00  0.00      A1    
ATOM    538  HG1 ARG A  39     -19.623  14.584 -64.169  0.00  0.00      A1    
ATOM    539  HG2 ARG A  39     -18.833  15.908 -63.329  0.00  0.00      A1    
ATOM    540  CD  ARG A  39     -19.117  14.396 -62.028  0.00  0.00      A1    
ATOM    541  HD1 ARG A  39     -18.965  15.104 -61.186  0.00  0.00      A1    
ATOM    542  HD2 ARG A  39     -19.955  13.726 -61.739  0.00  0.00      A1    
ATOM    543  NE  ARG A  39     -17.922  13.634 -62.568  0.00  0.00      A1    
ATOM    544  HE  ARG A  39     -17.716  13.588 -63.545  0.00  0.00      A1    
ATOM    545  CZ  ARG A  39     -17.325  12.713 -61.840  0.00  0.00      A1    
ATOM    546  NH1 ARG A  39     -17.790  12.408 -60.626  0.00  0.00      A1    
ATOM    547 HH11 ARG A  39     -17.201  11.762 -60.141  0.00  0.00      A1    
ATOM    548 HH12 ARG A  39     -18.519  12.951 -60.210  0.00  0.00      A1    
ATOM    549  NH2 ARG A  39     -16.245  12.032 -62.233  0.00  0.00      A1    
ATOM    550 HH21 ARG A  39     -15.739  11.516 -61.541  0.00  0.00      A1    
ATOM    551 HH22 ARG A  39     -15.758  12.274 -63.072  0.00  0.00      A1    
ATOM    552  C   ARG A  39     -22.890  17.033 -64.177  0.00  0.00      A1    
ATOM    553  O   ARG A  39     -23.551  16.632 -65.151  0.00  0.00      A1    
ATOM    554  N   HSE A  40     -23.505  17.733 -63.176  0.00  0.00      A1    
ATOM    555  HN  HSE A  40     -22.952  18.269 -62.543  0.00  0.00      A1    
ATOM    556  CA  HSE A  40     -24.950  17.825 -63.052  0.00  0.00      A1    
ATOM    557  HA  HSE A  40     -25.392  18.061 -64.009  0.00  0.00      A1    
ATOM    558  CB  HSE A  40     -25.664  16.603 -62.508  0.00  0.00      A1    
ATOM    559  HB1 HSE A  40     -26.766  16.670 -62.634  0.00  0.00      A1    
ATOM    560  HB2 HSE A  40     -25.282  15.706 -63.041  0.00  0.00      A1    
ATOM    561  ND1 HSE A  40     -26.188  16.793 -60.111  0.00  0.00      A1    
ATOM    562  CG  HSE A  40     -25.398  16.228 -61.049  0.00  0.00      A1    
ATOM    563  CE1 HSE A  40     -25.908  16.249 -58.967  0.00  0.00      A1    
ATOM    564  HE1 HSE A  40     -26.388  16.439 -58.007  0.00  0.00      A1    
ATOM    565  NE2 HSE A  40     -24.960  15.355 -59.106  0.00  0.00      A1    
ATOM    566  HE2 HSE A  40     -24.620  14.665 -58.468  0.00  0.00      A1    
ATOM    567  CD2 HSE A  40     -24.605  15.293 -60.463  0.00  0.00      A1    
ATOM    568  HD2 HSE A  40     -23.700  14.741 -60.683  0.00  0.00      A1    
ATOM    569  C   HSE A  40     -25.219  19.002 -62.179  0.00  0.00      A1    
ATOM    570  O   HSE A  40     -24.243  19.539 -61.616  0.00  0.00      A1    
ATOM    571  N   GLN A  41     -26.482  19.427 -62.052  0.00  0.00      A1    
ATOM    572  HN  GLN A  41     -27.258  19.011 -62.520  0.00  0.00      A1    
ATOM    573  CA  GLN A  41     -26.808  20.626 -61.255  0.00  0.00      A1    
ATOM    574  HA  GLN A  41     -26.219  21.405 -61.717  0.00  0.00      A1    
ATOM    575  CB  GLN A  41     -28.282  20.887 -61.413  0.00  0.00      A1    
ATOM    576  HB1 GLN A  41     -28.481  21.157 -62.472  0.00  0.00      A1    
ATOM    577  HB2 GLN A  41     -28.834  19.949 -61.188  0.00  0.00      A1    
ATOM    578  CG  GLN A  41     -28.932  21.936 -60.445  0.00  0.00      A1    
ATOM    579  HG1 GLN A  41     -28.935  21.756 -59.349  0.00  0.00      A1    
ATOM    580  HG2 GLN A  41     -28.329  22.858 -60.590  0.00  0.00      A1    
ATOM    581  CD  GLN A  41     -30.358  22.450 -60.724  0.00  0.00      A1    
ATOM    582  OE1 GLN A  41     -30.584  23.647 -60.972  0.00  0.00      A1    
ATOM    583  NE2 GLN A  41     -31.344  21.582 -60.736  0.00  0.00      A1    
ATOM    584 HE21 GLN A  41     -31.213  20.645 -60.414  0.00  0.00      A1    
ATOM    585 HE22 GLN A  41     -32.201  21.849 -61.177  0.00  0.00      A1    
ATOM    586  C   GLN A  41     -26.354  20.771 -59.788  0.00  0.00      A1    
ATOM    587  O   GLN A  41     -25.902  21.833 -59.355  0.00  0.00      A1    
ATOM    588  N   GLY A  42     -26.337  19.619 -59.060  0.00  0.00      A1    
ATOM    589  HN  GLY A  42     -26.510  18.759 -59.534  0.00  0.00      A1    
ATOM    590  CA  GLY A  42     -25.735  19.535 -57.783  0.00  0.00      A1    
ATOM    591  HA1 GLY A  42     -25.769  18.502 -57.471  0.00  0.00      A1    
ATOM    592  HA2 GLY A  42     -26.307  20.120 -57.077  0.00  0.00      A1    
ATOM    593  C   GLY A  42     -24.311  19.977 -57.666  0.00  0.00      A1    
ATOM    594  O   GLY A  42     -23.910  20.687 -56.754  0.00  0.00      A1    
ATOM    595  N   VAL A  43     -23.448  19.631 -58.602  0.00  0.00      A1    
ATOM    596  HN  VAL A  43     -23.728  19.099 -59.398  0.00  0.00      A1    
ATOM    597  CA  VAL A  43     -22.065  19.988 -58.682  0.00  0.00      A1    
ATOM    598  HA  VAL A  43     -21.638  19.632 -57.756  0.00  0.00      A1    
ATOM    599  CB  VAL A  43     -21.248  19.231 -59.690  0.00  0.00      A1    
ATOM    600  HB  VAL A  43     -21.440  19.636 -60.707  0.00  0.00      A1    
ATOM    601  CG1 VAL A  43     -19.740  19.479 -59.530  0.00  0.00      A1    
ATOM    602 HG11 VAL A  43     -19.541  20.567 -59.635  0.00  0.00      A1    
ATOM    603 HG12 VAL A  43     -19.326  18.960 -58.639  0.00  0.00      A1    
ATOM    604 HG13 VAL A  43     -19.257  18.985 -60.399  0.00  0.00      A1    
ATOM    605  CG2 VAL A  43     -21.569  17.722 -59.653  0.00  0.00      A1    
ATOM    606 HG21 VAL A  43     -21.565  17.321 -58.617  0.00  0.00      A1    
ATOM    607 HG22 VAL A  43     -22.622  17.493 -59.922  0.00  0.00      A1    
ATOM    608 HG23 VAL A  43     -20.832  17.028 -60.111  0.00  0.00      A1    
ATOM    609  C   VAL A  43     -21.933  21.478 -58.895  0.00  0.00      A1    
ATOM    610  O   VAL A  43     -21.179  22.196 -58.255  0.00  0.00      A1    
ATOM    611  N   MET A  44     -22.843  21.980 -59.794  0.00  0.00      A1    
ATOM    612  HN  MET A  44     -23.440  21.389 -60.332  0.00  0.00      A1    
ATOM    613  CA  MET A  44     -23.081  23.343 -60.054  0.00  0.00      A1    
ATOM    614  HA  MET A  44     -22.077  23.712 -60.201  0.00  0.00      A1    
ATOM    615  CB  MET A  44     -23.812  23.672 -61.394  0.00  0.00      A1    
ATOM    616  HB1 MET A  44     -24.868  23.552 -61.069  0.00  0.00      A1    
ATOM    617  HB2 MET A  44     -23.693  24.746 -61.653  0.00  0.00      A1    
ATOM    618  CG  MET A  44     -23.504  22.716 -62.523  0.00  0.00      A1    
ATOM    619  HG1 MET A  44     -22.503  23.009 -62.905  0.00  0.00      A1    
ATOM    620  HG2 MET A  44     -23.591  21.631 -62.299  0.00  0.00      A1    
ATOM    621  SD  MET A  44     -24.552  22.895 -64.016  0.00  0.00      A1    
ATOM    622  CE  MET A  44     -23.926  21.473 -64.910  0.00  0.00      A1    
ATOM    623  HE1 MET A  44     -23.388  21.867 -65.799  0.00  0.00      A1    
ATOM    624  HE2 MET A  44     -23.088  21.061 -64.309  0.00  0.00      A1    
ATOM    625  HE3 MET A  44     -24.578  20.602 -65.133  0.00  0.00      A1    
ATOM    626  C   MET A  44     -23.488  24.222 -58.767  0.00  0.00      A1    
ATOM    627  O   MET A  44     -22.887  25.310 -58.500  0.00  0.00      A1    
ATOM    628  N   VAL A  45     -24.437  23.772 -57.874  0.00  0.00      A1    
ATOM    629  HN  VAL A  45     -24.748  22.835 -58.010  0.00  0.00      A1    
ATOM    630  CA  VAL A  45     -24.763  24.434 -56.640  0.00  0.00      A1    
ATOM    631  HA  VAL A  45     -24.759  25.503 -56.798  0.00  0.00      A1    
ATOM    632  CB  VAL A  45     -26.120  24.012 -56.157  0.00  0.00      A1    
ATOM    633  HB  VAL A  45     -26.065  22.927 -55.921  0.00  0.00      A1    
ATOM    634  CG1 VAL A  45     -26.547  24.833 -54.941  0.00  0.00      A1    
ATOM    635 HG11 VAL A  45     -26.203  25.883 -55.054  0.00  0.00      A1    
ATOM    636 HG12 VAL A  45     -27.658  24.841 -54.916  0.00  0.00      A1    
ATOM    637 HG13 VAL A  45     -26.193  24.390 -53.985  0.00  0.00      A1    
ATOM    638  CG2 VAL A  45     -27.076  24.301 -57.339  0.00  0.00      A1    
ATOM    639 HG21 VAL A  45     -27.064  25.366 -57.657  0.00  0.00      A1    
ATOM    640 HG22 VAL A  45     -26.898  23.763 -58.295  0.00  0.00      A1    
ATOM    641 HG23 VAL A  45     -28.062  23.954 -56.964  0.00  0.00      A1    
ATOM    642  C   VAL A  45     -23.652  24.291 -55.563  0.00  0.00      A1    
ATOM    643  O   VAL A  45     -23.579  25.138 -54.636  0.00  0.00      A1    
ATOM    644  N   GLY A  46     -22.777  23.212 -55.716  0.00  0.00      A1    
ATOM    645  HN  GLY A  46     -23.001  22.434 -56.298  0.00  0.00      A1    
ATOM    646  CA  GLY A  46     -21.560  23.118 -54.936  0.00  0.00      A1    
ATOM    647  HA1 GLY A  46     -21.029  22.184 -55.047  0.00  0.00      A1    
ATOM    648  HA2 GLY A  46     -21.731  23.085 -53.871  0.00  0.00      A1    
ATOM    649  C   GLY A  46     -20.513  24.172 -55.243  0.00  0.00      A1    
ATOM    650  O   GLY A  46     -19.903  24.919 -54.395  0.00  0.00      A1    
ATOM    651  N   MET A  47     -20.141  24.263 -56.517  0.00  0.00      A1    
ATOM    652  HN  MET A  47     -20.422  23.580 -57.187  0.00  0.00      A1    
ATOM    653  CA  MET A  47     -19.137  25.130 -57.018  0.00  0.00      A1    
ATOM    654  HA  MET A  47     -18.311  25.158 -56.323  0.00  0.00      A1    
ATOM    655  CB  MET A  47     -18.626  24.803 -58.504  0.00  0.00      A1    
ATOM    656  HB1 MET A  47     -19.488  24.768 -59.203  0.00  0.00      A1    
ATOM    657  HB2 MET A  47     -17.856  25.540 -58.818  0.00  0.00      A1    
ATOM    658  CG  MET A  47     -17.946  23.506 -58.593  0.00  0.00      A1    
ATOM    659  HG1 MET A  47     -17.062  23.224 -57.981  0.00  0.00      A1    
ATOM    660  HG2 MET A  47     -18.714  22.810 -58.191  0.00  0.00      A1    
ATOM    661  SD  MET A  47     -17.566  23.048 -60.341  0.00  0.00      A1    
ATOM    662  CE  MET A  47     -15.975  23.768 -60.012  0.00  0.00      A1    
ATOM    663  HE1 MET A  47     -15.970  24.828 -59.679  0.00  0.00      A1    
ATOM    664  HE2 MET A  47     -15.313  23.094 -59.428  0.00  0.00      A1    
ATOM    665  HE3 MET A  47     -15.476  23.921 -60.994  0.00  0.00      A1    
ATOM    666  C   MET A  47     -19.568  26.568 -56.925  0.00  0.00      A1    
ATOM    667  O   MET A  47     -18.727  27.467 -56.698  0.00  0.00      A1    
ATOM    668  N   GLY A  48     -20.878  26.855 -57.194  0.00  0.00      A1    
ATOM    669  HN  GLY A  48     -21.423  26.103 -57.556  0.00  0.00      A1    
ATOM    670  CA  GLY A  48     -21.324  28.240 -57.388  0.00  0.00      A1    
ATOM    671  HA1 GLY A  48     -20.616  28.955 -56.996  0.00  0.00      A1    
ATOM    672  HA2 GLY A  48     -22.296  28.295 -56.920  0.00  0.00      A1    
ATOM    673  C   GLY A  48     -21.425  28.652 -58.856  0.00  0.00      A1    
ATOM    674  O   GLY A  48     -20.884  27.918 -59.729  0.00  0.00      A1    
ATOM    675  N   GLN A  49     -21.986  29.793 -59.202  0.00  0.00      A1    
ATOM    676  HN  GLN A  49     -22.228  30.404 -58.453  0.00  0.00      A1    
ATOM    677  CA  GLN A  49     -22.362  30.137 -60.550  0.00  0.00      A1    
ATOM    678  HA  GLN A  49     -22.732  29.276 -61.086  0.00  0.00      A1    
ATOM    679  CB  GLN A  49     -23.490  31.131 -60.448  0.00  0.00      A1    
ATOM    680  HB1 GLN A  49     -23.041  32.074 -60.069  0.00  0.00      A1    
ATOM    681  HB2 GLN A  49     -23.845  31.275 -61.491  0.00  0.00      A1    
ATOM    682  CG  GLN A  49     -24.722  30.670 -59.672  0.00  0.00      A1    
ATOM    683  HG1 GLN A  49     -25.119  29.761 -60.171  0.00  0.00      A1    
ATOM    684  HG2 GLN A  49     -24.396  30.314 -58.671  0.00  0.00      A1    
ATOM    685  CD  GLN A  49     -25.701  31.811 -59.522  0.00  0.00      A1    
ATOM    686  OE1 GLN A  49     -25.277  32.868 -59.150  0.00  0.00      A1    
ATOM    687  NE2 GLN A  49     -27.007  31.624 -59.946  0.00  0.00      A1    
ATOM    688 HE21 GLN A  49     -27.626  32.409 -59.930  0.00  0.00      A1    
ATOM    689 HE22 GLN A  49     -27.318  30.724 -60.251  0.00  0.00      A1    
ATOM    690  C   GLN A  49     -21.194  30.596 -61.462  0.00  0.00      A1    
ATOM    691  O   GLN A  49     -20.487  31.562 -61.261  0.00  0.00      A1    
ATOM    692  N   LYS A  50     -21.005  29.791 -62.526  0.00  0.00      A1    
ATOM    693  HN  LYS A  50     -21.566  28.984 -62.688  0.00  0.00      A1    
ATOM    694  CA  LYS A  50     -20.002  29.894 -63.652  0.00  0.00      A1    
ATOM    695  HA  LYS A  50     -20.209  30.719 -64.318  0.00  0.00      A1    
ATOM    696  CB  LYS A  50     -18.503  30.108 -63.217  0.00  0.00      A1    
ATOM    697  HB1 LYS A  50     -18.376  31.184 -62.970  0.00  0.00      A1    
ATOM    698  HB2 LYS A  50     -18.297  29.500 -62.310  0.00  0.00      A1    
ATOM    699  CG  LYS A  50     -17.461  29.789 -64.280  0.00  0.00      A1    
ATOM    700  HG1 LYS A  50     -17.448  28.695 -64.474  0.00  0.00      A1    
ATOM    701  HG2 LYS A  50     -17.701  30.213 -65.279  0.00  0.00      A1    
ATOM    702  CD  LYS A  50     -16.034  30.305 -63.990  0.00  0.00      A1    
ATOM    703  HD1 LYS A  50     -16.064  31.409 -63.874  0.00  0.00      A1    
ATOM    704  HD2 LYS A  50     -15.717  29.988 -62.973  0.00  0.00      A1    
ATOM    705  CE  LYS A  50     -15.010  29.967 -65.087  0.00  0.00      A1    
ATOM    706  HE1 LYS A  50     -14.812  28.879 -65.198  0.00  0.00      A1    
ATOM    707  HE2 LYS A  50     -15.247  30.293 -66.122  0.00  0.00      A1    
ATOM    708  NZ  LYS A  50     -13.738  30.560 -64.650  0.00  0.00      A1    
ATOM    709  HZ1 LYS A  50     -12.966  29.991 -65.053  0.00  0.00      A1    
ATOM    710  HZ2 LYS A  50     -13.732  31.560 -64.933  0.00  0.00      A1    
ATOM    711  HZ3 LYS A  50     -13.567  30.480 -63.627  0.00  0.00      A1    
ATOM    712  C   LYS A  50     -20.163  28.573 -64.466  0.00  0.00      A1    
ATOM    713  O   LYS A  50     -19.751  27.528 -63.952  0.00  0.00      A1    
ATOM    714  N   ASP A  51     -20.654  28.619 -65.709  0.00  0.00      A1    
ATOM    715  HN  ASP A  51     -20.756  29.491 -66.182  0.00  0.00      A1    
ATOM    716  CA  ASP A  51     -21.182  27.524 -66.482  0.00  0.00      A1    
ATOM    717  HA  ASP A  51     -21.858  26.906 -65.910  0.00  0.00      A1    
ATOM    718  CB  ASP A  51     -22.113  28.087 -67.573  0.00  0.00      A1    
ATOM    719  HB1 ASP A  51     -21.552  28.716 -68.296  0.00  0.00      A1    
ATOM    720  HB2 ASP A  51     -22.607  27.277 -68.150  0.00  0.00      A1    
ATOM    721  CG  ASP A  51     -23.229  28.978 -66.927  0.00  0.00      A1    
ATOM    722  OD1 ASP A  51     -24.067  28.378 -66.236  0.00  0.00      A1    
ATOM    723  OD2 ASP A  51     -23.175  30.235 -66.961  0.00  0.00      A1    
ATOM    724  C   ASP A  51     -20.137  26.639 -67.084  0.00  0.00      A1    
ATOM    725  O   ASP A  51     -20.239  25.433 -67.078  0.00  0.00      A1    
ATOM    726  N   SER A  52     -19.063  27.273 -67.661  0.00  0.00      A1    
ATOM    727  HN  SER A  52     -18.981  28.245 -67.451  0.00  0.00      A1    
ATOM    728  CA  SER A  52     -18.007  26.735 -68.458  0.00  0.00      A1    
ATOM    729  HA  SER A  52     -18.218  25.681 -68.562  0.00  0.00      A1    
ATOM    730  CB  SER A  52     -17.925  27.485 -69.844  0.00  0.00      A1    
ATOM    731  HB1 SER A  52     -17.375  28.445 -69.747  0.00  0.00      A1    
ATOM    732  HB2 SER A  52     -18.940  27.674 -70.253  0.00  0.00      A1    
ATOM    733  OG  SER A  52     -17.163  26.682 -70.714  0.00  0.00      A1    
ATOM    734  HG1 SER A  52     -17.036  27.191 -71.519  0.00  0.00      A1    
ATOM    735  C   SER A  52     -16.629  27.008 -67.897  0.00  0.00      A1    
ATOM    736  O   SER A  52     -16.341  28.014 -67.234  0.00  0.00      A1    
ATOM    737  N   TYR A  53     -15.755  25.975 -68.055  0.00  0.00      A1    
ATOM    738  HN  TYR A  53     -16.028  25.089 -68.423  0.00  0.00      A1    
ATOM    739  CA  TYR A  53     -14.355  26.003 -67.626  0.00  0.00      A1    
ATOM    740  HA  TYR A  53     -14.052  26.989 -67.308  0.00  0.00      A1    
ATOM    741  CB  TYR A  53     -14.138  24.900 -66.531  0.00  0.00      A1    
ATOM    742  HB1 TYR A  53     -14.569  23.952 -66.918  0.00  0.00      A1    
ATOM    743  HB2 TYR A  53     -13.040  24.843 -66.374  0.00  0.00      A1    
ATOM    744  CG  TYR A  53     -14.777  25.211 -65.216  0.00  0.00      A1    
ATOM    745  CD1 TYR A  53     -16.145  24.909 -64.912  0.00  0.00      A1    
ATOM    746  HD1 TYR A  53     -16.742  24.371 -65.633  0.00  0.00      A1    
ATOM    747  CE1 TYR A  53     -16.751  25.361 -63.693  0.00  0.00      A1    
ATOM    748  HE1 TYR A  53     -17.746  25.006 -63.470  0.00  0.00      A1    
ATOM    749  CZ  TYR A  53     -15.979  26.083 -62.803  0.00  0.00      A1    
ATOM    750  OH  TYR A  53     -16.485  26.506 -61.562  0.00  0.00      A1    
ATOM    751  HH  TYR A  53     -17.417  26.276 -61.548  0.00  0.00      A1    
ATOM    752  CD2 TYR A  53     -14.123  26.077 -64.345  0.00  0.00      A1    
ATOM    753  HD2 TYR A  53     -13.136  26.454 -64.569  0.00  0.00      A1    
ATOM    754  CE2 TYR A  53     -14.662  26.444 -63.172  0.00  0.00      A1    
ATOM    755  HE2 TYR A  53     -14.166  27.118 -62.489  0.00  0.00      A1    
ATOM    756  C   TYR A  53     -13.545  25.742 -68.848  0.00  0.00      A1    
ATOM    757  O   TYR A  53     -13.887  24.948 -69.721  0.00  0.00      A1    
ATOM    758  N   VAL A  54     -12.456  26.546 -69.053  0.00  0.00      A1    
ATOM    759  HN  VAL A  54     -12.214  27.273 -68.415  0.00  0.00      A1    
ATOM    760  CA  VAL A  54     -11.740  26.479 -70.316  0.00  0.00      A1    
ATOM    761  HA  VAL A  54     -12.145  25.678 -70.917  0.00  0.00      A1    
ATOM    762  CB  VAL A  54     -11.958  27.709 -71.232  0.00  0.00      A1    
ATOM    763  HB  VAL A  54     -11.112  27.776 -71.949  0.00  0.00      A1    
ATOM    764  CG1 VAL A  54     -13.213  27.504 -72.039  0.00  0.00      A1    
ATOM    765 HG11 VAL A  54     -13.241  26.581 -72.655  0.00  0.00      A1    
ATOM    766 HG12 VAL A  54     -14.007  27.578 -71.265  0.00  0.00      A1    
ATOM    767 HG13 VAL A  54     -13.352  28.288 -72.814  0.00  0.00      A1    
ATOM    768  CG2 VAL A  54     -11.790  29.022 -70.528  0.00  0.00      A1    
ATOM    769 HG21 VAL A  54     -12.558  29.130 -69.731  0.00  0.00      A1    
ATOM    770 HG22 VAL A  54     -10.833  29.128 -69.975  0.00  0.00      A1    
ATOM    771 HG23 VAL A  54     -12.001  29.870 -71.213  0.00  0.00      A1    
ATOM    772  C   VAL A  54     -10.266  26.236 -70.167  0.00  0.00      A1    
ATOM    773  O   VAL A  54      -9.590  26.833 -69.436  0.00  0.00      A1    
ATOM    774  N   GLY A  55      -9.764  25.285 -71.006  0.00  0.00      A1    
ATOM    775  HN  GLY A  55     -10.334  24.674 -71.550  0.00  0.00      A1    
ATOM    776  CA  GLY A  55      -8.339  24.888 -71.088  0.00  0.00      A1    
ATOM    777  HA1 GLY A  55      -7.739  25.629 -71.596  0.00  0.00      A1    
ATOM    778  HA2 GLY A  55      -8.303  24.022 -71.732  0.00  0.00      A1    
ATOM    779  C   GLY A  55      -7.705  24.490 -69.771  0.00  0.00      A1    
ATOM    780  O   GLY A  55      -8.022  23.507 -69.162  0.00  0.00      A1    
ATOM    781  N   ASP A  56      -6.835  25.310 -69.325  0.00  0.00      A1    
ATOM    782  HN  ASP A  56      -6.449  26.077 -69.831  0.00  0.00      A1    
ATOM    783  CA  ASP A  56      -6.207  24.987 -68.052  0.00  0.00      A1    
ATOM    784  HA  ASP A  56      -5.707  24.031 -68.113  0.00  0.00      A1    
ATOM    785  CB  ASP A  56      -5.144  26.060 -67.725  0.00  0.00      A1    
ATOM    786  HB1 ASP A  56      -4.791  26.514 -68.676  0.00  0.00      A1    
ATOM    787  HB2 ASP A  56      -5.567  26.920 -67.163  0.00  0.00      A1    
ATOM    788  CG  ASP A  56      -3.862  25.438 -67.101  0.00  0.00      A1    
ATOM    789  OD1 ASP A  56      -3.579  25.592 -65.917  0.00  0.00      A1    
ATOM    790  OD2 ASP A  56      -3.177  24.626 -67.869  0.00  0.00      A1    
ATOM    791  C   ASP A  56      -7.051  24.767 -66.812  0.00  0.00      A1    
ATOM    792  O   ASP A  56      -6.836  23.849 -66.082  0.00  0.00      A1    
ATOM    793  N   GLU A  57      -8.049  25.551 -66.571  0.00  0.00      A1    
ATOM    794  HN  GLU A  57      -8.090  26.353 -67.162  0.00  0.00      A1    
ATOM    795  CA  GLU A  57      -8.959  25.395 -65.393  0.00  0.00      A1    
ATOM    796  HA  GLU A  57      -8.387  25.154 -64.509  0.00  0.00      A1    
ATOM    797  CB  GLU A  57      -9.821  26.611 -65.112  0.00  0.00      A1    
ATOM    798  HB1 GLU A  57     -10.541  26.439 -64.284  0.00  0.00      A1    
ATOM    799  HB2 GLU A  57      -9.158  27.450 -64.808  0.00  0.00      A1    
ATOM    800  CG  GLU A  57     -10.618  27.078 -66.337  0.00  0.00      A1    
ATOM    801  HG1 GLU A  57     -10.028  27.368 -67.232  0.00  0.00      A1    
ATOM    802  HG2 GLU A  57     -11.230  26.219 -66.685  0.00  0.00      A1    
ATOM    803  CD  GLU A  57     -11.580  28.228 -66.160  0.00  0.00      A1    
ATOM    804  OE1 GLU A  57     -11.937  28.793 -67.266  0.00  0.00      A1    
ATOM    805  OE2 GLU A  57     -11.923  28.632 -65.015  0.00  0.00      A1    
ATOM    806  C   GLU A  57      -9.983  24.263 -65.504  0.00  0.00      A1    
ATOM    807  O   GLU A  57     -10.492  23.618 -64.570  0.00  0.00      A1    
ATOM    808  N   ALA A  58     -10.378  23.906 -66.770  0.00  0.00      A1    
ATOM    809  HN  ALA A  58     -10.107  24.457 -67.556  0.00  0.00      A1    
ATOM    810  CA  ALA A  58     -11.067  22.699 -67.075  0.00  0.00      A1    
ATOM    811  HA  ALA A  58     -11.991  22.584 -66.528  0.00  0.00      A1    
ATOM    812  CB  ALA A  58     -11.477  22.583 -68.632  0.00  0.00      A1    
ATOM    813  HB1 ALA A  58     -12.138  23.445 -68.867  0.00  0.00      A1    
ATOM    814  HB2 ALA A  58     -10.595  22.544 -69.307  0.00  0.00      A1    
ATOM    815  HB3 ALA A  58     -12.063  21.683 -68.915  0.00  0.00      A1    
ATOM    816  C   ALA A  58     -10.250  21.471 -66.598  0.00  0.00      A1    
ATOM    817  O   ALA A  58     -10.694  20.689 -65.772  0.00  0.00      A1    
ATOM    818  N   GLN A  59      -8.994  21.304 -67.078  0.00  0.00      A1    
ATOM    819  HN  GLN A  59      -8.616  21.971 -67.716  0.00  0.00      A1    
ATOM    820  CA  GLN A  59      -8.092  20.206 -66.687  0.00  0.00      A1    
ATOM    821  HA  GLN A  59      -8.451  19.245 -67.026  0.00  0.00      A1    
ATOM    822  CB  GLN A  59      -6.692  20.299 -67.399  0.00  0.00      A1    
ATOM    823  HB1 GLN A  59      -6.115  21.180 -67.047  0.00  0.00      A1    
ATOM    824  HB2 GLN A  59      -5.941  19.524 -67.134  0.00  0.00      A1    
ATOM    825  CG  GLN A  59      -6.707  20.159 -68.919  0.00  0.00      A1    
ATOM    826  HG1 GLN A  59      -7.678  20.576 -69.261  0.00  0.00      A1    
ATOM    827  HG2 GLN A  59      -5.858  20.700 -69.389  0.00  0.00      A1    
ATOM    828  CD  GLN A  59      -6.487  18.720 -69.255  0.00  0.00      A1    
ATOM    829  OE1 GLN A  59      -7.301  17.859 -68.868  0.00  0.00      A1    
ATOM    830  NE2 GLN A  59      -5.470  18.334 -70.087  0.00  0.00      A1    
ATOM    831 HE21 GLN A  59      -5.289  17.353 -70.032  0.00  0.00      A1    
ATOM    832 HE22 GLN A  59      -4.954  18.916 -70.716  0.00  0.00      A1    
ATOM    833  C   GLN A  59      -7.727  20.318 -65.239  0.00  0.00      A1    
ATOM    834  O   GLN A  59      -7.526  19.275 -64.612  0.00  0.00      A1    
ATOM    835  N   SER A  60      -7.506  21.469 -64.638  0.00  0.00      A1    
ATOM    836  HN  SER A  60      -7.489  22.354 -65.095  0.00  0.00      A1    
ATOM    837  CA  SER A  60      -7.178  21.549 -63.206  0.00  0.00      A1    
ATOM    838  HA  SER A  60      -6.249  21.023 -63.045  0.00  0.00      A1    
ATOM    839  CB  SER A  60      -6.954  23.013 -62.663  0.00  0.00      A1    
ATOM    840  HB1 SER A  60      -6.145  23.546 -63.207  0.00  0.00      A1    
ATOM    841  HB2 SER A  60      -7.894  23.601 -62.589  0.00  0.00      A1    
ATOM    842  OG  SER A  60      -6.427  23.043 -61.362  0.00  0.00      A1    
ATOM    843  HG1 SER A  60      -6.440  23.963 -61.088  0.00  0.00      A1    
ATOM    844  C   SER A  60      -8.259  20.907 -62.422  0.00  0.00      A1    
ATOM    845  O   SER A  60      -7.963  20.166 -61.541  0.00  0.00      A1    
ATOM    846  N   LYS A  61      -9.593  21.210 -62.692  0.00  0.00      A1    
ATOM    847  HN  LYS A  61      -9.806  21.824 -63.448  0.00  0.00      A1    
ATOM    848  CA  LYS A  61     -10.662  20.868 -61.835  0.00  0.00      A1    
ATOM    849  HA  LYS A  61     -10.222  20.657 -60.871  0.00  0.00      A1    
ATOM    850  CB  LYS A  61     -11.645  22.054 -61.775  0.00  0.00      A1    
ATOM    851  HB1 LYS A  61     -12.029  22.256 -62.798  0.00  0.00      A1    
ATOM    852  HB2 LYS A  61     -12.478  21.898 -61.057  0.00  0.00      A1    
ATOM    853  CG  LYS A  61     -10.939  23.296 -61.139  0.00  0.00      A1    
ATOM    854  HG1 LYS A  61     -10.600  23.090 -60.102  0.00  0.00      A1    
ATOM    855  HG2 LYS A  61      -9.952  23.416 -61.634  0.00  0.00      A1    
ATOM    856  CD  LYS A  61     -11.772  24.597 -61.188  0.00  0.00      A1    
ATOM    857  HD1 LYS A  61     -12.186  24.663 -62.216  0.00  0.00      A1    
ATOM    858  HD2 LYS A  61     -12.575  24.623 -60.421  0.00  0.00      A1    
ATOM    859  CE  LYS A  61     -11.079  25.933 -61.059  0.00  0.00      A1    
ATOM    860  HE1 LYS A  61     -10.292  25.983 -61.842  0.00  0.00      A1    
ATOM    861  HE2 LYS A  61     -11.860  26.719 -61.144  0.00  0.00      A1    
ATOM    862  NZ  LYS A  61     -10.483  26.054 -59.664  0.00  0.00      A1    
ATOM    863  HZ1 LYS A  61     -11.207  25.822 -58.955  0.00  0.00      A1    
ATOM    864  HZ2 LYS A  61      -9.748  25.324 -59.576  0.00  0.00      A1    
ATOM    865  HZ3 LYS A  61      -9.965  26.949 -59.550  0.00  0.00      A1    
ATOM    866  C   LYS A  61     -11.515  19.669 -62.253  0.00  0.00      A1    
ATOM    867  O   LYS A  61     -12.623  19.423 -61.779  0.00  0.00      A1    
ATOM    868  N   ARG A  62     -11.024  18.945 -63.253  0.00  0.00      A1    
ATOM    869  HN  ARG A  62     -10.106  19.073 -63.620  0.00  0.00      A1    
ATOM    870  CA  ARG A  62     -11.728  18.064 -64.130  0.00  0.00      A1    
ATOM    871  HA  ARG A  62     -12.505  18.672 -64.568  0.00  0.00      A1    
ATOM    872  CB  ARG A  62     -10.831  17.483 -65.411  0.00  0.00      A1    
ATOM    873  HB1 ARG A  62     -11.582  16.880 -65.964  0.00  0.00      A1    
ATOM    874  HB2 ARG A  62     -10.592  18.303 -66.121  0.00  0.00      A1    
ATOM    875  CG  ARG A  62      -9.614  16.655 -65.037  0.00  0.00      A1    
ATOM    876  HG1 ARG A  62      -8.696  17.179 -64.693  0.00  0.00      A1    
ATOM    877  HG2 ARG A  62      -9.833  15.960 -64.199  0.00  0.00      A1    
ATOM    878  CD  ARG A  62      -9.194  15.769 -66.190  0.00  0.00      A1    
ATOM    879  HD1 ARG A  62      -9.912  14.989 -66.520  0.00  0.00      A1    
ATOM    880  HD2 ARG A  62      -8.938  16.428 -67.048  0.00  0.00      A1    
ATOM    881  NE  ARG A  62      -8.017  14.978 -65.746  0.00  0.00      A1    
ATOM    882  HE  ARG A  62      -8.096  14.479 -64.883  0.00  0.00      A1    
ATOM    883  CZ  ARG A  62      -6.748  15.269 -65.948  0.00  0.00      A1    
ATOM    884  NH1 ARG A  62      -6.316  16.148 -66.907  0.00  0.00      A1    
ATOM    885 HH11 ARG A  62      -5.362  16.128 -67.206  0.00  0.00      A1    
ATOM    886 HH12 ARG A  62      -6.936  16.636 -67.523  0.00  0.00      A1    
ATOM    887  NH2 ARG A  62      -5.873  14.647 -65.182  0.00  0.00      A1    
ATOM    888 HH21 ARG A  62      -4.907  14.643 -65.444  0.00  0.00      A1    
ATOM    889 HH22 ARG A  62      -6.263  14.274 -64.341  0.00  0.00      A1    
ATOM    890  C   ARG A  62     -12.485  16.983 -63.437  0.00  0.00      A1    
ATOM    891  O   ARG A  62     -13.488  16.466 -63.961  0.00  0.00      A1    
ATOM    892  N   GLY A  63     -12.089  16.624 -62.247  0.00  0.00      A1    
ATOM    893  HN  GLY A  63     -11.317  17.180 -61.950  0.00  0.00      A1    
ATOM    894  CA  GLY A  63     -12.545  15.523 -61.435  0.00  0.00      A1    
ATOM    895  HA1 GLY A  63     -11.987  15.430 -60.516  0.00  0.00      A1    
ATOM    896  HA2 GLY A  63     -12.439  14.704 -62.131  0.00  0.00      A1    
ATOM    897  C   GLY A  63     -13.997  15.611 -61.133  0.00  0.00      A1    
ATOM    898  O   GLY A  63     -14.600  14.549 -60.996  0.00  0.00      A1    
ATOM    899  N   ILE A  64     -14.704  16.744 -61.047  0.00  0.00      A1    
ATOM    900  HN  ILE A  64     -14.203  17.606 -61.056  0.00  0.00      A1    
ATOM    901  CA  ILE A  64     -16.129  16.866 -60.758  0.00  0.00      A1    
ATOM    902  HA  ILE A  64     -16.556  15.883 -60.622  0.00  0.00      A1    
ATOM    903  CB  ILE A  64     -16.436  17.804 -59.616  0.00  0.00      A1    
ATOM    904  HB  ILE A  64     -17.542  17.902 -59.582  0.00  0.00      A1    
ATOM    905  CG2 ILE A  64     -16.145  17.088 -58.277  0.00  0.00      A1    
ATOM    906 HG21 ILE A  64     -16.860  17.535 -57.554  0.00  0.00      A1    
ATOM    907 HG22 ILE A  64     -16.332  16.004 -58.438  0.00  0.00      A1    
ATOM    908 HG23 ILE A  64     -15.095  17.180 -57.928  0.00  0.00      A1    
ATOM    909  CG1 ILE A  64     -15.892  19.181 -59.785  0.00  0.00      A1    
ATOM    910 HG11 ILE A  64     -14.787  19.095 -59.860  0.00  0.00      A1    
ATOM    911 HG12 ILE A  64     -16.224  19.753 -60.678  0.00  0.00      A1    
ATOM    912  CD  ILE A  64     -16.146  20.149 -58.644  0.00  0.00      A1    
ATOM    913  HD1 ILE A  64     -17.240  20.326 -58.568  0.00  0.00      A1    
ATOM    914  HD2 ILE A  64     -15.678  19.810 -57.695  0.00  0.00      A1    
ATOM    915  HD3 ILE A  64     -15.584  21.056 -58.954  0.00  0.00      A1    
ATOM    916  C   ILE A  64     -16.719  17.450 -62.049  0.00  0.00      A1    
ATOM    917  O   ILE A  64     -17.937  17.749 -62.055  0.00  0.00      A1    
ATOM    918  N   LEU A  65     -15.851  17.604 -63.092  0.00  0.00      A1    
ATOM    919  HN  LEU A  65     -14.918  17.307 -62.903  0.00  0.00      A1    
ATOM    920  CA  LEU A  65     -16.298  18.066 -64.435  0.00  0.00      A1    
ATOM    921  HA  LEU A  65     -17.234  18.580 -64.272  0.00  0.00      A1    
ATOM    922  CB  LEU A  65     -15.305  19.068 -65.140  0.00  0.00      A1    
ATOM    923  HB1 LEU A  65     -14.385  18.461 -65.280  0.00  0.00      A1    
ATOM    924  HB2 LEU A  65     -15.771  19.228 -66.136  0.00  0.00      A1    
ATOM    925  CG  LEU A  65     -14.922  20.378 -64.412  0.00  0.00      A1    
ATOM    926  HG  LEU A  65     -14.176  19.982 -63.691  0.00  0.00      A1    
ATOM    927  CD1 LEU A  65     -14.162  21.335 -65.298  0.00  0.00      A1    
ATOM    928 HD11 LEU A  65     -13.402  20.785 -65.893  0.00  0.00      A1    
ATOM    929 HD12 LEU A  65     -14.900  21.885 -65.922  0.00  0.00      A1    
ATOM    930 HD13 LEU A  65     -13.657  22.071 -64.636  0.00  0.00      A1    
ATOM    931  CD2 LEU A  65     -16.069  21.077 -63.731  0.00  0.00      A1    
ATOM    932 HD21 LEU A  65     -16.741  21.441 -64.538  0.00  0.00      A1    
ATOM    933 HD22 LEU A  65     -16.503  20.539 -62.861  0.00  0.00      A1    
ATOM    934 HD23 LEU A  65     -15.633  21.978 -63.247  0.00  0.00      A1    
ATOM    935  C   LEU A  65     -16.439  16.988 -65.437  0.00  0.00      A1    
ATOM    936  O   LEU A  65     -15.872  15.958 -65.321  0.00  0.00      A1    
ATOM    937  N   THR A  66     -17.138  17.265 -66.568  0.00  0.00      A1    
ATOM    938  HN  THR A  66     -17.711  18.079 -66.608  0.00  0.00      A1    
ATOM    939  CA  THR A  66     -17.168  16.349 -67.671  0.00  0.00      A1    
ATOM    940  HA  THR A  66     -16.514  15.522 -67.438  0.00  0.00      A1    
ATOM    941  CB  THR A  66     -18.472  15.640 -67.973  0.00  0.00      A1    
ATOM    942  HB  THR A  66     -18.808  15.293 -66.972  0.00  0.00      A1    
ATOM    943  OG1 THR A  66     -18.389  14.552 -68.872  0.00  0.00      A1    
ATOM    944  HG1 THR A  66     -17.950  13.768 -68.535  0.00  0.00      A1    
ATOM    945  CG2 THR A  66     -19.568  16.618 -68.457  0.00  0.00      A1    
ATOM    946 HG21 THR A  66     -19.842  17.435 -67.755  0.00  0.00      A1    
ATOM    947 HG22 THR A  66     -19.358  17.008 -69.476  0.00  0.00      A1    
ATOM    948 HG23 THR A  66     -20.542  16.086 -68.503  0.00  0.00      A1    
ATOM    949  C   THR A  66     -16.615  17.167 -68.802  0.00  0.00      A1    
ATOM    950  O   THR A  66     -17.024  18.296 -68.991  0.00  0.00      A1    
ATOM    951  N   LEU A  67     -15.741  16.679 -69.668  0.00  0.00      A1    
ATOM    952  HN  LEU A  67     -15.376  15.778 -69.446  0.00  0.00      A1    
ATOM    953  CA  LEU A  67     -14.923  17.480 -70.625  0.00  0.00      A1    
ATOM    954  HA  LEU A  67     -15.012  18.530 -70.391  0.00  0.00      A1    
ATOM    955  CB  LEU A  67     -13.455  16.997 -70.629  0.00  0.00      A1    
ATOM    956  HB1 LEU A  67     -13.490  15.908 -70.842  0.00  0.00      A1    
ATOM    957  HB2 LEU A  67     -12.845  17.396 -71.468  0.00  0.00      A1    
ATOM    958  CG  LEU A  67     -12.659  17.224 -69.319  0.00  0.00      A1    
ATOM    959  HG  LEU A  67     -13.257  16.764 -68.503  0.00  0.00      A1    
ATOM    960  CD1 LEU A  67     -11.330  16.448 -69.252  0.00  0.00      A1    
ATOM    961 HD11 LEU A  67     -10.498  17.063 -69.658  0.00  0.00      A1    
ATOM    962 HD12 LEU A  67     -11.034  16.093 -68.242  0.00  0.00      A1    
ATOM    963 HD13 LEU A  67     -11.344  15.454 -69.748  0.00  0.00      A1    
ATOM    964  CD2 LEU A  67     -12.426  18.654 -68.962  0.00  0.00      A1    
ATOM    965 HD21 LEU A  67     -11.933  19.194 -69.798  0.00  0.00      A1    
ATOM    966 HD22 LEU A  67     -13.435  19.079 -68.770  0.00  0.00      A1    
ATOM    967 HD23 LEU A  67     -11.826  18.816 -68.041  0.00  0.00      A1    
ATOM    968  C   LEU A  67     -15.260  17.349 -72.083  0.00  0.00      A1    
ATOM    969  O   LEU A  67     -15.647  16.244 -72.490  0.00  0.00      A1    
ATOM    970  N   LYS A  68     -15.024  18.343 -72.932  0.00  0.00      A1    
ATOM    971  HN  LYS A  68     -14.565  19.141 -72.548  0.00  0.00      A1    
ATOM    972  CA  LYS A  68     -15.347  18.421 -74.354  0.00  0.00      A1    
ATOM    973  HA  LYS A  68     -15.456  17.404 -74.700  0.00  0.00      A1    
ATOM    974  CB  LYS A  68     -16.646  19.249 -74.531  0.00  0.00      A1    
ATOM    975  HB1 LYS A  68     -17.330  19.183 -73.658  0.00  0.00      A1    
ATOM    976  HB2 LYS A  68     -16.321  20.311 -74.562  0.00  0.00      A1    
ATOM    977  CG  LYS A  68     -17.294  18.956 -75.889  0.00  0.00      A1    
ATOM    978  HG1 LYS A  68     -16.602  19.154 -76.736  0.00  0.00      A1    
ATOM    979  HG2 LYS A  68     -17.643  17.901 -75.919  0.00  0.00      A1    
ATOM    980  CD  LYS A  68     -18.403  19.980 -76.268  0.00  0.00      A1    
ATOM    981  HD1 LYS A  68     -19.048  19.513 -77.043  0.00  0.00      A1    
ATOM    982  HD2 LYS A  68     -19.091  20.199 -75.423  0.00  0.00      A1    
ATOM    983  CE  LYS A  68     -17.947  21.340 -76.733  0.00  0.00      A1    
ATOM    984  HE1 LYS A  68     -17.095  21.718 -76.129  0.00  0.00      A1    
ATOM    985  HE2 LYS A  68     -17.594  21.216 -77.779  0.00  0.00      A1    
ATOM    986  NZ  LYS A  68     -19.018  22.318 -76.772  0.00  0.00      A1    
ATOM    987  HZ1 LYS A  68     -19.844  21.929 -77.270  0.00  0.00      A1    
ATOM    988  HZ2 LYS A  68     -19.300  22.503 -75.789  0.00  0.00      A1    
ATOM    989  HZ3 LYS A  68     -18.747  23.225 -77.203  0.00  0.00      A1    
ATOM    990  C   LYS A  68     -14.227  19.081 -75.212  0.00  0.00      A1    
ATOM    991  O   LYS A  68     -13.612  20.064 -74.814  0.00  0.00      A1    
ATOM    992  N   TYR A  69     -13.910  18.520 -76.346  0.00  0.00      A1    
ATOM    993  HN  TYR A  69     -14.401  17.743 -76.732  0.00  0.00      A1    
ATOM    994  CA  TYR A  69     -13.004  19.154 -77.241  0.00  0.00      A1    
ATOM    995  HA  TYR A  69     -12.299  19.699 -76.631  0.00  0.00      A1    
ATOM    996  CB  TYR A  69     -12.207  18.134 -78.074  0.00  0.00      A1    
ATOM    997  HB1 TYR A  69     -12.792  17.251 -78.409  0.00  0.00      A1    
ATOM    998  HB2 TYR A  69     -11.797  18.572 -79.010  0.00  0.00      A1    
ATOM    999  CG  TYR A  69     -11.013  17.588 -77.374  0.00  0.00      A1    
ATOM   1000  CD1 TYR A  69      -9.989  18.393 -76.903  0.00  0.00      A1    
ATOM   1001  HD1 TYR A  69      -9.964  19.473 -76.929  0.00  0.00      A1    
ATOM   1002  CE1 TYR A  69      -8.803  17.801 -76.433  0.00  0.00      A1    
ATOM   1003  HE1 TYR A  69      -7.997  18.361 -75.983  0.00  0.00      A1    
ATOM   1004  CZ  TYR A  69      -8.543  16.419 -76.483  0.00  0.00      A1    
ATOM   1005  OH  TYR A  69      -7.367  15.876 -75.910  0.00  0.00      A1    
ATOM   1006  HH  TYR A  69      -7.364  14.923 -76.018  0.00  0.00      A1    
ATOM   1007  CD2 TYR A  69     -10.845  16.177 -77.227  0.00  0.00      A1    
ATOM   1008  HD2 TYR A  69     -11.664  15.546 -77.538  0.00  0.00      A1    
ATOM   1009  CE2 TYR A  69      -9.613  15.609 -76.836  0.00  0.00      A1    
ATOM   1010  HE2 TYR A  69      -9.597  14.530 -76.778  0.00  0.00      A1    
ATOM   1011  C   TYR A  69     -13.823  19.994 -78.139  0.00  0.00      A1    
ATOM   1012  O   TYR A  69     -14.898  19.540 -78.533  0.00  0.00      A1    
ATOM   1013  N   PRO A  70     -13.337  21.177 -78.582  0.00  0.00      A1    
ATOM   1014  CD  PRO A  70     -12.161  21.853 -77.958  0.00  0.00      A1    
ATOM   1015  HD1 PRO A  70     -12.351  21.906 -76.865  0.00  0.00      A1    
ATOM   1016  HD2 PRO A  70     -11.225  21.318 -78.226  0.00  0.00      A1    
ATOM   1017  CA  PRO A  70     -14.155  22.092 -79.396  0.00  0.00      A1    
ATOM   1018  HA  PRO A  70     -15.201  21.886 -79.226  0.00  0.00      A1    
ATOM   1019  CB  PRO A  70     -13.692  23.485 -78.941  0.00  0.00      A1    
ATOM   1020  HB1 PRO A  70     -14.192  23.820 -78.007  0.00  0.00      A1    
ATOM   1021  HB2 PRO A  70     -13.870  24.175 -79.793  0.00  0.00      A1    
ATOM   1022  CG  PRO A  70     -12.206  23.272 -78.609  0.00  0.00      A1    
ATOM   1023  HG1 PRO A  70     -11.859  24.010 -77.855  0.00  0.00      A1    
ATOM   1024  HG2 PRO A  70     -11.553  23.273 -79.508  0.00  0.00      A1    
ATOM   1025  C   PRO A  70     -13.802  21.866 -80.874  0.00  0.00      A1    
ATOM   1026  O   PRO A  70     -14.361  22.547 -81.748  0.00  0.00      A1    
ATOM   1027  N   ILE A  71     -12.761  21.013 -81.119  0.00  0.00      A1    
ATOM   1028  HN  ILE A  71     -12.383  20.471 -80.372  0.00  0.00      A1    
ATOM   1029  CA  ILE A  71     -12.012  20.811 -82.402  0.00  0.00      A1    
ATOM   1030  HA  ILE A  71     -12.437  21.401 -83.201  0.00  0.00      A1    
ATOM   1031  CB  ILE A  71     -10.540  21.160 -82.280  0.00  0.00      A1    
ATOM   1032  HB  ILE A  71     -10.208  20.813 -81.278  0.00  0.00      A1    
ATOM   1033  CG2 ILE A  71      -9.633  20.578 -83.302  0.00  0.00      A1    
ATOM   1034 HG21 ILE A  71      -9.805  19.491 -83.458  0.00  0.00      A1    
ATOM   1035 HG22 ILE A  71      -9.815  21.004 -84.311  0.00  0.00      A1    
ATOM   1036 HG23 ILE A  71      -8.560  20.801 -83.121  0.00  0.00      A1    
ATOM   1037  CG1 ILE A  71     -10.365  22.687 -82.390  0.00  0.00      A1    
ATOM   1038 HG11 ILE A  71     -10.577  23.058 -83.416  0.00  0.00      A1    
ATOM   1039 HG12 ILE A  71     -11.070  23.134 -81.657  0.00  0.00      A1    
ATOM   1040  CD  ILE A  71      -8.943  23.165 -82.061  0.00  0.00      A1    
ATOM   1041  HD1 ILE A  71      -8.586  22.733 -81.101  0.00  0.00      A1    
ATOM   1042  HD2 ILE A  71      -8.266  22.916 -82.906  0.00  0.00      A1    
ATOM   1043  HD3 ILE A  71      -8.964  24.268 -81.934  0.00  0.00      A1    
ATOM   1044  C   ILE A  71     -12.150  19.279 -82.705  0.00  0.00      A1    
ATOM   1045  O   ILE A  71     -11.950  18.454 -81.822  0.00  0.00      A1    
ATOM   1046  N   GLU A  72     -12.588  18.960 -83.967  0.00  0.00      A1    
ATOM   1047  HN  GLU A  72     -12.962  19.616 -84.617  0.00  0.00      A1    
ATOM   1048  CA  GLU A  72     -12.583  17.533 -84.417  0.00  0.00      A1    
ATOM   1049  HA  GLU A  72     -12.187  16.898 -83.638  0.00  0.00      A1    
ATOM   1050  CB  GLU A  72     -14.070  17.032 -84.814  0.00  0.00      A1    
ATOM   1051  HB1 GLU A  72     -14.737  17.318 -83.973  0.00  0.00      A1    
ATOM   1052  HB2 GLU A  72     -14.588  17.622 -85.600  0.00  0.00      A1    
ATOM   1053  CG  GLU A  72     -14.003  15.441 -85.145  0.00  0.00      A1    
ATOM   1054  HG1 GLU A  72     -15.034  15.102 -85.382  0.00  0.00      A1    
ATOM   1055  HG2 GLU A  72     -13.436  15.389 -86.099  0.00  0.00      A1    
ATOM   1056  CD  GLU A  72     -13.348  14.530 -84.113  0.00  0.00      A1    
ATOM   1057  OE1 GLU A  72     -13.640  14.644 -82.880  0.00  0.00      A1    
ATOM   1058  OE2 GLU A  72     -12.343  13.842 -84.451  0.00  0.00      A1    
ATOM   1059  C   GLU A  72     -11.760  17.421 -85.672  0.00  0.00      A1    
ATOM   1060  O   GLU A  72     -12.091  18.040 -86.657  0.00  0.00      A1    
ATOM   1061  N   HIC A  73     -10.700  16.555 -85.730  0.00  0.00      A1    
ATOM   1062  HN  HIC A  73     -10.396  16.175 -84.860  0.00  0.00      A1    
ATOM   1063  CA  HIC A  73      -9.795  16.305 -86.753  0.00  0.00      A1    
ATOM   1064  HA  HIC A  73      -8.918  16.066 -86.171  0.00  0.00      A1    
ATOM   1065  CB  HIC A  73     -10.117  15.097 -87.742  0.00  0.00      A1    
ATOM   1066  HB1 HIC A  73      -9.248  14.854 -88.390  0.00  0.00      A1    
ATOM   1067  HB2 HIC A  73     -10.358  14.186 -87.154  0.00  0.00      A1    
ATOM   1068  CD2 HIC A  73     -11.591  16.222 -89.564  0.00  0.00      A1    
ATOM   1069  HD2 HIC A  73     -11.130  17.186 -89.742  0.00  0.00      A1    
ATOM   1070  CG  HIC A  73     -11.288  15.231 -88.674  0.00  0.00      A1    
ATOM   1071  NE2 HIC A  73     -12.692  15.785 -90.198  0.00  0.00      A1    
ATOM   1072  CAT HIC A  73     -13.500  16.492 -91.176  0.00  0.00      A1    
ATOM   1073  HT1 HIC A  73     -14.506  16.118 -90.888  0.00  0.00      A1    
ATOM   1074  HT2 HIC A  73     -13.432  17.600 -91.128  0.00  0.00      A1    
ATOM   1075  HT3 HIC A  73     -13.275  16.105 -92.193  0.00  0.00      A1    
ATOM   1076  ND1 HIC A  73     -12.216  14.232 -88.788  0.00  0.00      A1    
ATOM   1077  HD1 HIC A  73     -12.316  13.429 -88.200  0.00  0.00      A1    
ATOM   1078  CE1 HIC A  73     -12.948  14.596 -89.791  0.00  0.00      A1    
ATOM   1079  HE1 HIC A  73     -13.726  13.942 -90.124  0.00  0.00      A1    
ATOM   1080  C   HIC A  73      -9.080  17.506 -87.493  0.00  0.00      A1    
ATOM   1081  O   HIC A  73      -9.080  17.541 -88.734  0.00  0.00      A1    
ATOM   1082  N   GLY A  74      -8.624  18.444 -86.645  0.00  0.00      A1    
ATOM   1083  HN  GLY A  74      -8.784  18.374 -85.663  0.00  0.00      A1    
ATOM   1084  CA  GLY A  74      -8.085  19.699 -87.134  0.00  0.00      A1    
ATOM   1085  HA1 GLY A  74      -7.530  19.487 -88.036  0.00  0.00      A1    
ATOM   1086  HA2 GLY A  74      -7.511  20.043 -86.286  0.00  0.00      A1    
ATOM   1087  C   GLY A  74      -9.151  20.752 -87.539  0.00  0.00      A1    
ATOM   1088  O   GLY A  74      -8.862  21.829 -88.096  0.00  0.00      A1    
ATOM   1089  N   ILE A  75     -10.406  20.436 -87.354  0.00  0.00      A1    
ATOM   1090  HN  ILE A  75     -10.660  19.580 -86.910  0.00  0.00      A1    
ATOM   1091  CA  ILE A  75     -11.505  21.252 -88.006  0.00  0.00      A1    
ATOM   1092  HA  ILE A  75     -11.120  22.032 -88.646  0.00  0.00      A1    
ATOM   1093  CB  ILE A  75     -12.439  20.511 -89.016  0.00  0.00      A1    
ATOM   1094  HB  ILE A  75     -12.990  19.727 -88.452  0.00  0.00      A1    
ATOM   1095  CG2 ILE A  75     -13.424  21.596 -89.576  0.00  0.00      A1    
ATOM   1096 HG21 ILE A  75     -13.004  22.572 -89.899  0.00  0.00      A1    
ATOM   1097 HG22 ILE A  75     -13.906  21.186 -90.490  0.00  0.00      A1    
ATOM   1098 HG23 ILE A  75     -14.224  21.772 -88.825  0.00  0.00      A1    
ATOM   1099  CG1 ILE A  75     -11.681  19.875 -90.301  0.00  0.00      A1    
ATOM   1100 HG11 ILE A  75     -11.007  19.139 -89.812  0.00  0.00      A1    
ATOM   1101 HG12 ILE A  75     -12.449  19.383 -90.935  0.00  0.00      A1    
ATOM   1102  CD  ILE A  75     -10.680  20.788 -91.048  0.00  0.00      A1    
ATOM   1103  HD1 ILE A  75     -11.170  21.489 -91.758  0.00  0.00      A1    
ATOM   1104  HD2 ILE A  75     -10.072  21.292 -90.267  0.00  0.00      A1    
ATOM   1105  HD3 ILE A  75     -10.002  20.183 -91.688  0.00  0.00      A1    
ATOM   1106  C   ILE A  75     -12.346  21.731 -86.812  0.00  0.00      A1    
ATOM   1107  O   ILE A  75     -12.749  21.012 -85.940  0.00  0.00      A1    
ATOM   1108  N   ILE A  76     -12.579  23.028 -86.684  0.00  0.00      A1    
ATOM   1109  HN  ILE A  76     -12.081  23.557 -87.367  0.00  0.00      A1    
ATOM   1110  CA  ILE A  76     -13.282  23.735 -85.653  0.00  0.00      A1    
ATOM   1111  HA  ILE A  76     -12.763  23.384 -84.773  0.00  0.00      A1    
ATOM   1112  CB  ILE A  76     -13.193  25.306 -85.733  0.00  0.00      A1    
ATOM   1113  HB  ILE A  76     -13.700  25.693 -86.642  0.00  0.00      A1    
ATOM   1114  CG2 ILE A  76     -13.970  25.786 -84.462  0.00  0.00      A1    
ATOM   1115 HG21 ILE A  76     -15.065  25.601 -84.473  0.00  0.00      A1    
ATOM   1116 HG22 ILE A  76     -13.523  25.336 -83.550  0.00  0.00      A1    
ATOM   1117 HG23 ILE A  76     -13.865  26.880 -84.300  0.00  0.00      A1    
ATOM   1118  CG1 ILE A  76     -11.759  25.799 -85.795  0.00  0.00      A1    
ATOM   1119 HG11 ILE A  76     -11.244  25.538 -86.744  0.00  0.00      A1    
ATOM   1120 HG12 ILE A  76     -11.885  26.891 -85.956  0.00  0.00      A1    
ATOM   1121  CD  ILE A  76     -10.825  25.599 -84.540  0.00  0.00      A1    
ATOM   1122  HD1 ILE A  76      -9.973  26.289 -84.722  0.00  0.00      A1    
ATOM   1123  HD2 ILE A  76     -11.309  25.769 -83.554  0.00  0.00      A1    
ATOM   1124  HD3 ILE A  76     -10.423  24.565 -84.601  0.00  0.00      A1    
ATOM   1125  C   ILE A  76     -14.701  23.336 -85.551  0.00  0.00      A1    
ATOM   1126  O   ILE A  76     -15.420  23.492 -86.570  0.00  0.00      A1    
ATOM   1127  N   THR A  77     -15.182  22.619 -84.496  0.00  0.00      A1    
ATOM   1128  HN  THR A  77     -14.597  22.321 -83.746  0.00  0.00      A1    
ATOM   1129  CA  THR A  77     -16.578  22.133 -84.454  0.00  0.00      A1    
ATOM   1130  HA  THR A  77     -16.965  21.988 -85.452  0.00  0.00      A1    
ATOM   1131  CB  THR A  77     -16.543  20.819 -83.607  0.00  0.00      A1    
ATOM   1132  HB  THR A  77     -16.455  20.983 -82.512  0.00  0.00      A1    
ATOM   1133  OG1 THR A  77     -15.491  19.910 -83.979  0.00  0.00      A1    
ATOM   1134  HG1 THR A  77     -15.266  19.266 -83.303  0.00  0.00      A1    
ATOM   1135  CG2 THR A  77     -17.816  19.952 -83.925  0.00  0.00      A1    
ATOM   1136 HG21 THR A  77     -17.785  18.990 -83.369  0.00  0.00      A1    
ATOM   1137 HG22 THR A  77     -18.675  20.454 -83.431  0.00  0.00      A1    
ATOM   1138 HG23 THR A  77     -17.950  19.857 -85.023  0.00  0.00      A1    
ATOM   1139  C   THR A  77     -17.379  23.271 -83.783  0.00  0.00      A1    
ATOM   1140  O   THR A  77     -18.413  23.716 -84.268  0.00  0.00      A1    
ATOM   1141  N   ASN A  78     -16.874  23.738 -82.674  0.00  0.00      A1    
ATOM   1142  HN  ASN A  78     -16.034  23.332 -82.322  0.00  0.00      A1    
ATOM   1143  CA  ASN A  78     -17.586  24.627 -81.722  0.00  0.00      A1    
ATOM   1144  HA  ASN A  78     -18.527  24.939 -82.151  0.00  0.00      A1    
ATOM   1145  CB  ASN A  78     -17.743  24.056 -80.283  0.00  0.00      A1    
ATOM   1146  HB1 ASN A  78     -16.755  23.873 -79.810  0.00  0.00      A1    
ATOM   1147  HB2 ASN A  78     -18.308  24.720 -79.595  0.00  0.00      A1    
ATOM   1148  CG  ASN A  78     -18.489  22.753 -80.436  0.00  0.00      A1    
ATOM   1149  OD1 ASN A  78     -17.988  21.678 -80.088  0.00  0.00      A1    
ATOM   1150  ND2 ASN A  78     -19.781  22.743 -80.963  0.00  0.00      A1    
ATOM   1151 HD21 ASN A  78     -20.306  23.584 -81.096  0.00  0.00      A1    
ATOM   1152 HD22 ASN A  78     -20.273  21.911 -81.220  0.00  0.00      A1    
ATOM   1153  C   ASN A  78     -16.833  25.982 -81.627  0.00  0.00      A1    
ATOM   1154  O   ASN A  78     -15.709  25.991 -81.126  0.00  0.00      A1    
ATOM   1155  N   TRP A  79     -17.414  27.099 -82.178  0.00  0.00      A1    
ATOM   1156  HN  TRP A  79     -18.238  26.939 -82.716  0.00  0.00      A1    
ATOM   1157  CA  TRP A  79     -16.938  28.469 -82.213  0.00  0.00      A1    
ATOM   1158  HA  TRP A  79     -15.893  28.353 -82.461  0.00  0.00      A1    
ATOM   1159  CB  TRP A  79     -17.753  29.236 -83.285  0.00  0.00      A1    
ATOM   1160  HB1 TRP A  79     -18.854  29.184 -83.143  0.00  0.00      A1    
ATOM   1161  HB2 TRP A  79     -17.534  30.323 -83.352  0.00  0.00      A1    
ATOM   1162  CG  TRP A  79     -17.530  28.658 -84.628  0.00  0.00      A1    
ATOM   1163  CD1 TRP A  79     -18.461  27.954 -85.344  0.00  0.00      A1    
ATOM   1164  HD1 TRP A  79     -19.353  27.513 -84.926  0.00  0.00      A1    
ATOM   1165  NE1 TRP A  79     -17.892  27.483 -86.527  0.00  0.00      A1    
ATOM   1166  HE1 TRP A  79     -18.289  26.994 -87.272  0.00  0.00      A1    
ATOM   1167  CE2 TRP A  79     -16.602  28.005 -86.580  0.00  0.00      A1    
ATOM   1168  CD2 TRP A  79     -16.328  28.707 -85.373  0.00  0.00      A1    
ATOM   1169  CE3 TRP A  79     -15.074  29.339 -85.121  0.00  0.00      A1    
ATOM   1170  HE3 TRP A  79     -14.976  29.964 -84.246  0.00  0.00      A1    
ATOM   1171  CZ3 TRP A  79     -14.148  29.392 -86.192  0.00  0.00      A1    
ATOM   1172  HZ3 TRP A  79     -13.177  29.853 -86.095  0.00  0.00      A1    
ATOM   1173  CZ2 TRP A  79     -15.656  27.965 -87.558  0.00  0.00      A1    
ATOM   1174  HZ2 TRP A  79     -15.857  27.369 -88.436  0.00  0.00      A1    
ATOM   1175  CH2 TRP A  79     -14.433  28.647 -87.337  0.00  0.00      A1    
ATOM   1176  HH2 TRP A  79     -13.717  28.542 -88.139  0.00  0.00      A1    
ATOM   1177  C   TRP A  79     -17.206  29.244 -80.878  0.00  0.00      A1    
ATOM   1178  O   TRP A  79     -16.313  30.053 -80.562  0.00  0.00      A1    
ATOM   1179  N   ASP A  80     -18.344  28.916 -80.224  0.00  0.00      A1    
ATOM   1180  HN  ASP A  80     -18.955  28.217 -80.588  0.00  0.00      A1    
ATOM   1181  CA  ASP A  80     -18.744  29.419 -78.907  0.00  0.00      A1    
ATOM   1182  HA  ASP A  80     -18.739  30.496 -78.983  0.00  0.00      A1    
ATOM   1183  CB  ASP A  80     -20.063  28.899 -78.462  0.00  0.00      A1    
ATOM   1184  HB1 ASP A  80     -19.842  27.827 -78.271  0.00  0.00      A1    
ATOM   1185  HB2 ASP A  80     -20.329  29.342 -77.479  0.00  0.00      A1    
ATOM   1186  CG  ASP A  80     -21.159  29.043 -79.511  0.00  0.00      A1    
ATOM   1187  OD1 ASP A  80     -21.394  28.159 -80.377  0.00  0.00      A1    
ATOM   1188  OD2 ASP A  80     -21.977  29.971 -79.266  0.00  0.00      A1    
ATOM   1189  C   ASP A  80     -17.706  29.120 -77.839  0.00  0.00      A1    
ATOM   1190  O   ASP A  80     -17.202  30.030 -77.187  0.00  0.00      A1    
ATOM   1191  N   ASP A  81     -17.279  27.809 -77.706  0.00  0.00      A1    
ATOM   1192  HN  ASP A  81     -17.873  27.034 -77.908  0.00  0.00      A1    
ATOM   1193  CA  ASP A  81     -16.158  27.374 -76.886  0.00  0.00      A1    
ATOM   1194  HA  ASP A  81     -16.443  27.767 -75.921  0.00  0.00      A1    
ATOM   1195  CB  ASP A  81     -16.149  25.830 -77.033  0.00  0.00      A1    
ATOM   1196  HB1 ASP A  81     -16.123  25.584 -78.116  0.00  0.00      A1    
ATOM   1197  HB2 ASP A  81     -15.327  25.340 -76.468  0.00  0.00      A1    
ATOM   1198  CG  ASP A  81     -17.407  25.348 -76.425  0.00  0.00      A1    
ATOM   1199  OD1 ASP A  81     -17.681  25.611 -75.216  0.00  0.00      A1    
ATOM   1200  OD2 ASP A  81     -18.234  24.737 -77.194  0.00  0.00      A1    
ATOM   1201  C   ASP A  81     -14.789  27.901 -77.311  0.00  0.00      A1    
ATOM   1202  O   ASP A  81     -14.029  28.326 -76.473  0.00  0.00      A1    
ATOM   1203  N   MET A  82     -14.417  27.812 -78.646  0.00  0.00      A1    
ATOM   1204  HN  MET A  82     -14.952  27.289 -79.305  0.00  0.00      A1    
ATOM   1205  CA  MET A  82     -13.143  28.240 -79.009  0.00  0.00      A1    
ATOM   1206  HA  MET A  82     -12.312  27.798 -78.479  0.00  0.00      A1    
ATOM   1207  CB  MET A  82     -13.025  27.720 -80.488  0.00  0.00      A1    
ATOM   1208  HB1 MET A  82     -13.367  26.663 -80.519  0.00  0.00      A1    
ATOM   1209  HB2 MET A  82     -13.664  28.349 -81.145  0.00  0.00      A1    
ATOM   1210  CG  MET A  82     -11.619  27.761 -81.138  0.00  0.00      A1    
ATOM   1211  HG1 MET A  82     -11.661  27.431 -82.198  0.00  0.00      A1    
ATOM   1212  HG2 MET A  82     -11.254  28.808 -81.074  0.00  0.00      A1    
ATOM   1213  SD  MET A  82     -10.310  26.820 -80.341  0.00  0.00      A1    
ATOM   1214  CE  MET A  82      -9.045  27.203 -81.564  0.00  0.00      A1    
ATOM   1215  HE1 MET A  82      -8.913  28.264 -81.865  0.00  0.00      A1    
ATOM   1216  HE2 MET A  82      -8.075  26.800 -81.202  0.00  0.00      A1    
ATOM   1217  HE3 MET A  82      -9.230  26.702 -82.539  0.00  0.00      A1    
ATOM   1218  C   MET A  82     -12.843  29.753 -78.987  0.00  0.00      A1    
ATOM   1219  O   MET A  82     -11.708  30.192 -78.827  0.00  0.00      A1    
ATOM   1220  N   GLU A  83     -13.914  30.567 -79.002  0.00  0.00      A1    
ATOM   1221  HN  GLU A  83     -14.768  30.201 -79.365  0.00  0.00      A1    
ATOM   1222  CA  GLU A  83     -13.810  31.991 -78.584  0.00  0.00      A1    
ATOM   1223  HA  GLU A  83     -13.054  32.354 -79.264  0.00  0.00      A1    
ATOM   1224  CB  GLU A  83     -15.204  32.722 -78.786  0.00  0.00      A1    
ATOM   1225  HB1 GLU A  83     -15.686  32.500 -79.762  0.00  0.00      A1    
ATOM   1226  HB2 GLU A  83     -15.941  32.266 -78.091  0.00  0.00      A1    
ATOM   1227  CG  GLU A  83     -15.166  34.233 -78.685  0.00  0.00      A1    
ATOM   1228  HG1 GLU A  83     -15.199  34.531 -77.615  0.00  0.00      A1    
ATOM   1229  HG2 GLU A  83     -14.273  34.715 -79.137  0.00  0.00      A1    
ATOM   1230  CD  GLU A  83     -16.512  34.950 -79.151  0.00  0.00      A1    
ATOM   1231  OE1 GLU A  83     -16.374  35.883 -79.928  0.00  0.00      A1    
ATOM   1232  OE2 GLU A  83     -17.625  34.503 -78.711  0.00  0.00      A1    
ATOM   1233  C   GLU A  83     -13.360  32.262 -77.135  0.00  0.00      A1    
ATOM   1234  O   GLU A  83     -12.607  33.196 -76.727  0.00  0.00      A1    
ATOM   1235  N   LYS A  84     -13.861  31.409 -76.233  0.00  0.00      A1    
ATOM   1236  HN  LYS A  84     -14.408  30.759 -76.753  0.00  0.00      A1    
ATOM   1237  CA  LYS A  84     -13.526  31.188 -74.847  0.00  0.00      A1    
ATOM   1238  HA  LYS A  84     -13.975  30.252 -74.551  0.00  0.00      A1    
ATOM   1239  CB  LYS A  84     -14.036  32.378 -74.018  0.00  0.00      A1    
ATOM   1240  HB1 LYS A  84     -13.779  31.986 -73.011  0.00  0.00      A1    
ATOM   1241  HB2 LYS A  84     -13.417  33.260 -74.288  0.00  0.00      A1    
ATOM   1242  CG  LYS A  84     -15.493  32.807 -74.146  0.00  0.00      A1    
ATOM   1243  HG1 LYS A  84     -15.660  33.135 -75.194  0.00  0.00      A1    
ATOM   1244  HG2 LYS A  84     -16.212  31.963 -74.074  0.00  0.00      A1    
ATOM   1245  CD  LYS A  84     -15.906  33.908 -73.161  0.00  0.00      A1    
ATOM   1246  HD1 LYS A  84     -15.590  33.499 -72.178  0.00  0.00      A1    
ATOM   1247  HD2 LYS A  84     -15.378  34.844 -73.442  0.00  0.00      A1    
ATOM   1248  CE  LYS A  84     -17.336  34.347 -73.001  0.00  0.00      A1    
ATOM   1249  HE1 LYS A  84     -17.872  33.470 -72.580  0.00  0.00      A1    
ATOM   1250  HE2 LYS A  84     -17.375  35.229 -72.326  0.00  0.00      A1    
ATOM   1251  NZ  LYS A  84     -17.957  34.851 -74.261  0.00  0.00      A1    
ATOM   1252  HZ1 LYS A  84     -18.924  35.185 -74.072  0.00  0.00      A1    
ATOM   1253  HZ2 LYS A  84     -17.513  35.764 -74.484  0.00  0.00      A1    
ATOM   1254  HZ3 LYS A  84     -17.951  34.211 -75.080  0.00  0.00      A1    
ATOM   1255  C   LYS A  84     -12.065  30.888 -74.596  0.00  0.00      A1    
ATOM   1256  O   LYS A  84     -11.471  31.281 -73.598  0.00  0.00      A1    
ATOM   1257  N   ILE A  85     -11.483  30.084 -75.482  0.00  0.00      A1    
ATOM   1258  HN  ILE A  85     -12.126  29.705 -76.143  0.00  0.00      A1    
ATOM   1259  CA  ILE A  85     -10.088  29.701 -75.545  0.00  0.00      A1    
ATOM   1260  HA  ILE A  85      -9.864  29.347 -74.550  0.00  0.00      A1    
ATOM   1261  CB  ILE A  85      -9.825  28.567 -76.483  0.00  0.00      A1    
ATOM   1262  HB  ILE A  85     -10.330  28.828 -77.437  0.00  0.00      A1    
ATOM   1263  CG2 ILE A  85      -8.319  28.461 -76.715  0.00  0.00      A1    
ATOM   1264 HG21 ILE A  85      -7.891  29.279 -77.333  0.00  0.00      A1    
ATOM   1265 HG22 ILE A  85      -7.741  28.547 -75.770  0.00  0.00      A1    
ATOM   1266 HG23 ILE A  85      -8.104  27.567 -77.339  0.00  0.00      A1    
ATOM   1267  CG1 ILE A  85     -10.456  27.217 -76.195  0.00  0.00      A1    
ATOM   1268 HG11 ILE A  85     -11.512  27.391 -75.898  0.00  0.00      A1    
ATOM   1269 HG12 ILE A  85     -10.465  26.551 -77.084  0.00  0.00      A1    
ATOM   1270  CD  ILE A  85      -9.807  26.530 -74.961  0.00  0.00      A1    
ATOM   1271  HD1 ILE A  85      -9.251  27.287 -74.367  0.00  0.00      A1    
ATOM   1272  HD2 ILE A  85     -10.512  25.901 -74.376  0.00  0.00      A1    
ATOM   1273  HD3 ILE A  85      -9.034  25.852 -75.382  0.00  0.00      A1    
ATOM   1274  C   ILE A  85      -9.283  30.968 -75.876  0.00  0.00      A1    
ATOM   1275  O   ILE A  85      -8.227  31.291 -75.361  0.00  0.00      A1    
ATOM   1276  N   TRP A  86      -9.723  31.756 -76.826  0.00  0.00      A1    
ATOM   1277  HN  TRP A  86     -10.592  31.514 -77.250  0.00  0.00      A1    
ATOM   1278  CA  TRP A  86      -9.051  32.910 -77.298  0.00  0.00      A1    
ATOM   1279  HA  TRP A  86      -8.025  32.619 -77.465  0.00  0.00      A1    
ATOM   1280  CB  TRP A  86      -9.513  33.452 -78.621  0.00  0.00      A1    
ATOM   1281  HB1 TRP A  86     -10.577  33.763 -78.548  0.00  0.00      A1    
ATOM   1282  HB2 TRP A  86      -9.011  34.434 -78.758  0.00  0.00      A1    
ATOM   1283  CG  TRP A  86      -9.394  32.633 -79.877  0.00  0.00      A1    
ATOM   1284  CD1 TRP A  86     -10.381  32.203 -80.631  0.00  0.00      A1    
ATOM   1285  HD1 TRP A  86     -11.401  32.406 -80.340  0.00  0.00      A1    
ATOM   1286  NE1 TRP A  86      -9.886  31.411 -81.672  0.00  0.00      A1    
ATOM   1287  HE1 TRP A  86     -10.509  31.135 -82.371  0.00  0.00      A1    
ATOM   1288  CE2 TRP A  86      -8.492  31.265 -81.460  0.00  0.00      A1    
ATOM   1289  CD2 TRP A  86      -8.133  32.089 -80.385  0.00  0.00      A1    
ATOM   1290  CE3 TRP A  86      -6.836  32.133 -79.896  0.00  0.00      A1    
ATOM   1291  HE3 TRP A  86      -6.539  32.703 -79.028  0.00  0.00      A1    
ATOM   1292  CZ3 TRP A  86      -5.799  31.504 -80.639  0.00  0.00      A1    
ATOM   1293  HZ3 TRP A  86      -4.776  31.649 -80.325  0.00  0.00      A1    
ATOM   1294  CZ2 TRP A  86      -7.472  30.566 -82.131  0.00  0.00      A1    
ATOM   1295  HZ2 TRP A  86      -7.733  29.904 -82.943  0.00  0.00      A1    
ATOM   1296  CH2 TRP A  86      -6.109  30.646 -81.720  0.00  0.00      A1    
ATOM   1297  HH2 TRP A  86      -5.338  30.157 -82.297  0.00  0.00      A1    
ATOM   1298  C   TRP A  86      -9.010  34.092 -76.289  0.00  0.00      A1    
ATOM   1299  O   TRP A  86      -7.958  34.745 -76.178  0.00  0.00      A1    
ATOM   1300  N   HSD A  87     -10.120  34.280 -75.561  0.00  0.00      A1    
ATOM   1301  HN  HSD A  87     -10.948  33.730 -75.631  0.00  0.00      A1    
ATOM   1302  CA  HSD A  87     -10.117  35.265 -74.521  0.00  0.00      A1    
ATOM   1303  HA  HSD A  87      -9.664  36.160 -74.920  0.00  0.00      A1    
ATOM   1304  CB  HSD A  87     -11.521  35.550 -74.054  0.00  0.00      A1    
ATOM   1305  HB1 HSD A  87     -11.971  34.585 -73.740  0.00  0.00      A1    
ATOM   1306  HB2 HSD A  87     -11.488  36.197 -73.151  0.00  0.00      A1    
ATOM   1307  ND1 HSD A  87     -12.851  35.799 -76.096  0.00  0.00      A1    
ATOM   1308  HD1 HSD A  87     -12.766  34.850 -76.400  0.00  0.00      A1    
ATOM   1309  CG  HSD A  87     -12.274  36.342 -74.994  0.00  0.00      A1    
ATOM   1310  CE1 HSD A  87     -13.771  36.624 -76.550  0.00  0.00      A1    
ATOM   1311  HE1 HSD A  87     -14.279  36.621 -77.515  0.00  0.00      A1    
ATOM   1312  NE2 HSD A  87     -13.856  37.776 -75.763  0.00  0.00      A1    
ATOM   1313  CD2 HSD A  87     -12.875  37.573 -74.783  0.00  0.00      A1    
ATOM   1314  HD2 HSD A  87     -12.864  38.347 -74.025  0.00  0.00      A1    
ATOM   1315  C   HSD A  87      -9.138  34.893 -73.316  0.00  0.00      A1    
ATOM   1316  O   HSD A  87      -8.343  35.820 -72.963  0.00  0.00      A1    
ATOM   1317  N   HSE A  88      -9.033  33.636 -72.876  0.00  0.00      A1    
ATOM   1318  HN  HSE A  88      -9.580  32.861 -73.183  0.00  0.00      A1    
ATOM   1319  CA  HSE A  88      -8.058  33.268 -71.933  0.00  0.00      A1    
ATOM   1320  HA  HSE A  88      -8.142  33.979 -71.125  0.00  0.00      A1    
ATOM   1321  CB  HSE A  88      -8.345  31.891 -71.297  0.00  0.00      A1    
ATOM   1322  HB1 HSE A  88      -9.415  31.865 -70.998  0.00  0.00      A1    
ATOM   1323  HB2 HSE A  88      -8.179  31.021 -71.967  0.00  0.00      A1    
ATOM   1324  ND1 HSE A  88      -7.925  32.100 -68.932  0.00  0.00      A1    
ATOM   1325  CG  HSE A  88      -7.480  31.669 -70.194  0.00  0.00      A1    
ATOM   1326  CE1 HSE A  88      -6.798  31.999 -68.205  0.00  0.00      A1    
ATOM   1327  HE1 HSE A  88      -6.915  32.039 -67.122  0.00  0.00      A1    
ATOM   1328  NE2 HSE A  88      -5.727  31.567 -68.961  0.00  0.00      A1    
ATOM   1329  HE2 HSE A  88      -4.789  31.454 -68.636  0.00  0.00      A1    
ATOM   1330  CD2 HSE A  88      -6.158  31.380 -70.218  0.00  0.00      A1    
ATOM   1331  HD2 HSE A  88      -5.579  31.033 -71.066  0.00  0.00      A1    
ATOM   1332  C   HSE A  88      -6.699  33.381 -72.404  0.00  0.00      A1    
ATOM   1333  O   HSE A  88      -5.818  33.987 -71.725  0.00  0.00      A1    
ATOM   1334  N   THR A  89      -6.437  32.850 -73.639  0.00  0.00      A1    
ATOM   1335  HN  THR A  89      -7.095  32.243 -74.078  0.00  0.00      A1    
ATOM   1336  CA  THR A  89      -5.091  32.935 -74.213  0.00  0.00      A1    
ATOM   1337  HA  THR A  89      -4.401  32.270 -73.716  0.00  0.00      A1    
ATOM   1338  CB  THR A  89      -5.030  32.363 -75.599  0.00  0.00      A1    
ATOM   1339  HB  THR A  89      -5.761  32.769 -76.331  0.00  0.00      A1    
ATOM   1340  OG1 THR A  89      -5.414  31.003 -75.557  0.00  0.00      A1    
ATOM   1341  HG1 THR A  89      -6.373  31.002 -75.586  0.00  0.00      A1    
ATOM   1342  CG2 THR A  89      -3.653  32.313 -76.230  0.00  0.00      A1    
ATOM   1343 HG21 THR A  89      -3.012  31.726 -75.537  0.00  0.00      A1    
ATOM   1344 HG22 THR A  89      -3.787  31.706 -77.150  0.00  0.00      A1    
ATOM   1345 HG23 THR A  89      -3.234  33.309 -76.487  0.00  0.00      A1    
ATOM   1346  C   THR A  89      -4.462  34.308 -74.296  0.00  0.00      A1    
ATOM   1347  O   THR A  89      -3.407  34.670 -73.806  0.00  0.00      A1    
ATOM   1348  N   PHE A  90      -5.194  35.238 -74.889  0.00  0.00      A1    
ATOM   1349  HN  PHE A  90      -6.019  34.927 -75.356  0.00  0.00      A1    
ATOM   1350  CA  PHE A  90      -4.743  36.607 -75.027  0.00  0.00      A1    
ATOM   1351  HA  PHE A  90      -3.708  36.554 -75.327  0.00  0.00      A1    
ATOM   1352  CB  PHE A  90      -5.560  37.511 -76.090  0.00  0.00      A1    
ATOM   1353  HB1 PHE A  90      -6.626  37.687 -75.828  0.00  0.00      A1    
ATOM   1354  HB2 PHE A  90      -4.942  38.427 -76.203  0.00  0.00      A1    
ATOM   1355  CG  PHE A  90      -5.639  36.851 -77.459  0.00  0.00      A1    
ATOM   1356  CD1 PHE A  90      -6.835  36.800 -78.208  0.00  0.00      A1    
ATOM   1357  HD1 PHE A  90      -7.720  37.041 -77.637  0.00  0.00      A1    
ATOM   1358  CE1 PHE A  90      -6.957  36.134 -79.442  0.00  0.00      A1    
ATOM   1359  HE1 PHE A  90      -7.942  35.988 -79.860  0.00  0.00      A1    
ATOM   1360  CZ  PHE A  90      -5.808  35.493 -79.994  0.00  0.00      A1    
ATOM   1361  HZ  PHE A  90      -5.900  35.052 -80.975  0.00  0.00      A1    
ATOM   1362  CD2 PHE A  90      -4.527  36.187 -77.994  0.00  0.00      A1    
ATOM   1363  HD2 PHE A  90      -3.539  36.240 -77.559  0.00  0.00      A1    
ATOM   1364  CE2 PHE A  90      -4.623  35.615 -79.313  0.00  0.00      A1    
ATOM   1365  HE2 PHE A  90      -3.715  35.277 -79.790  0.00  0.00      A1    
ATOM   1366  C   PHE A  90      -4.664  37.420 -73.775  0.00  0.00      A1    
ATOM   1367  O   PHE A  90      -3.611  37.875 -73.414  0.00  0.00      A1    
ATOM   1368  N   TYR A  91      -5.775  37.588 -73.110  0.00  0.00      A1    
ATOM   1369  HN  TYR A  91      -6.518  36.924 -73.100  0.00  0.00      A1    
ATOM   1370  CA  TYR A  91      -5.783  38.617 -72.116  0.00  0.00      A1    
ATOM   1371  HA  TYR A  91      -5.242  39.495 -72.436  0.00  0.00      A1    
ATOM   1372  CB  TYR A  91      -7.233  39.059 -71.881  0.00  0.00      A1    
ATOM   1373  HB1 TYR A  91      -7.870  38.250 -71.464  0.00  0.00      A1    
ATOM   1374  HB2 TYR A  91      -7.233  39.906 -71.163  0.00  0.00      A1    
ATOM   1375  CG  TYR A  91      -7.932  39.560 -73.046  0.00  0.00      A1    
ATOM   1376  CD1 TYR A  91      -7.377  40.736 -73.763  0.00  0.00      A1    
ATOM   1377  HD1 TYR A  91      -6.580  41.308 -73.311  0.00  0.00      A1    
ATOM   1378  CE1 TYR A  91      -8.096  41.278 -74.836  0.00  0.00      A1    
ATOM   1379  HE1 TYR A  91      -7.761  42.218 -75.249  0.00  0.00      A1    
ATOM   1380  CZ  TYR A  91      -9.309  40.767 -75.197  0.00  0.00      A1    
ATOM   1381  OH  TYR A  91      -9.970  41.531 -76.191  0.00  0.00      A1    
ATOM   1382  HH  TYR A  91      -9.374  41.969 -76.804  0.00  0.00      A1    
ATOM   1383  CD2 TYR A  91      -9.201  39.027 -73.538  0.00  0.00      A1    
ATOM   1384  HD2 TYR A  91      -9.760  38.297 -72.971  0.00  0.00      A1    
ATOM   1385  CE2 TYR A  91      -9.936  39.695 -74.539  0.00  0.00      A1    
ATOM   1386  HE2 TYR A  91     -10.885  39.331 -74.902  0.00  0.00      A1    
ATOM   1387  C   TYR A  91      -5.193  38.228 -70.806  0.00  0.00      A1    
ATOM   1388  O   TYR A  91      -4.483  38.992 -70.208  0.00  0.00      A1    
ATOM   1389  N   ASN A  92      -5.417  37.015 -70.423  0.00  0.00      A1    
ATOM   1390  HN  ASN A  92      -5.906  36.331 -70.958  0.00  0.00      A1    
ATOM   1391  CA  ASN A  92      -4.936  36.501 -69.210  0.00  0.00      A1    
ATOM   1392  HA  ASN A  92      -4.637  37.270 -68.513  0.00  0.00      A1    
ATOM   1393  CB  ASN A  92      -6.011  35.521 -68.658  0.00  0.00      A1    
ATOM   1394  HB1 ASN A  92      -6.258  34.831 -69.492  0.00  0.00      A1    
ATOM   1395  HB2 ASN A  92      -5.648  35.023 -67.734  0.00  0.00      A1    
ATOM   1396  CG  ASN A  92      -7.208  36.392 -68.182  0.00  0.00      A1    
ATOM   1397  OD1 ASN A  92      -7.243  37.561 -67.952  0.00  0.00      A1    
ATOM   1398  ND2 ASN A  92      -8.277  35.597 -67.946  0.00  0.00      A1    
ATOM   1399 HD21 ASN A  92      -9.154  35.987 -67.665  0.00  0.00      A1    
ATOM   1400 HD22 ASN A  92      -8.107  34.613 -67.898  0.00  0.00      A1    
ATOM   1401  C   ASN A  92      -3.628  35.622 -69.319  0.00  0.00      A1    
ATOM   1402  O   ASN A  92      -2.843  35.697 -68.459  0.00  0.00      A1    
ATOM   1403  N   GLU A  93      -3.484  34.802 -70.387  0.00  0.00      A1    
ATOM   1404  HN  GLU A  93      -4.173  34.675 -71.096  0.00  0.00      A1    
ATOM   1405  CA  GLU A  93      -2.336  33.895 -70.381  0.00  0.00      A1    
ATOM   1406  HA  GLU A  93      -2.046  33.703 -69.359  0.00  0.00      A1    
ATOM   1407  CB  GLU A  93      -2.729  32.436 -70.912  0.00  0.00      A1    
ATOM   1408  HB1 GLU A  93      -3.760  32.379 -70.502  0.00  0.00      A1    
ATOM   1409  HB2 GLU A  93      -3.015  32.497 -71.983  0.00  0.00      A1    
ATOM   1410  CG  GLU A  93      -1.897  31.303 -70.382  0.00  0.00      A1    
ATOM   1411  HG1 GLU A  93      -2.318  30.329 -70.711  0.00  0.00      A1    
ATOM   1412  HG2 GLU A  93      -0.844  31.329 -70.733  0.00  0.00      A1    
ATOM   1413  CD  GLU A  93      -1.922  31.275 -68.831  0.00  0.00      A1    
ATOM   1414  OE1 GLU A  93      -2.875  30.696 -68.286  0.00  0.00      A1    
ATOM   1415  OE2 GLU A  93      -0.962  31.751 -68.144  0.00  0.00      A1    
ATOM   1416  C   GLU A  93      -1.092  34.538 -71.090  0.00  0.00      A1    
ATOM   1417  O   GLU A  93       0.031  34.478 -70.621  0.00  0.00      A1    
ATOM   1418  N   LEU A  94      -1.181  35.230 -72.213  0.00  0.00      A1    
ATOM   1419  HN  LEU A  94      -2.039  35.209 -72.721  0.00  0.00      A1    
ATOM   1420  CA  LEU A  94      -0.111  35.818 -72.948  0.00  0.00      A1    
ATOM   1421  HA  LEU A  94       0.833  35.386 -72.653  0.00  0.00      A1    
ATOM   1422  CB  LEU A  94      -0.411  35.705 -74.489  0.00  0.00      A1    
ATOM   1423  HB1 LEU A  94      -0.566  34.632 -74.733  0.00  0.00      A1    
ATOM   1424  HB2 LEU A  94      -1.323  36.289 -74.738  0.00  0.00      A1    
ATOM   1425  CG  LEU A  94       0.666  36.219 -75.471  0.00  0.00      A1    
ATOM   1426  HG  LEU A  94       0.839  37.296 -75.259  0.00  0.00      A1    
ATOM   1427  CD1 LEU A  94       1.986  35.523 -75.152  0.00  0.00      A1    
ATOM   1428 HD11 LEU A  94       1.814  34.427 -75.097  0.00  0.00      A1    
ATOM   1429 HD12 LEU A  94       2.865  35.663 -75.818  0.00  0.00      A1    
ATOM   1430 HD13 LEU A  94       2.343  35.635 -74.106  0.00  0.00      A1    
ATOM   1431  CD2 LEU A  94       0.164  35.915 -76.950  0.00  0.00      A1    
ATOM   1432 HD21 LEU A  94      -0.777  36.501 -77.032  0.00  0.00      A1    
ATOM   1433 HD22 LEU A  94       0.981  36.213 -77.641  0.00  0.00      A1    
ATOM   1434 HD23 LEU A  94      -0.059  34.851 -77.178  0.00  0.00      A1    
ATOM   1435  C   LEU A  94      -0.046  37.288 -72.596  0.00  0.00      A1    
ATOM   1436  O   LEU A  94       1.014  37.911 -72.591  0.00  0.00      A1    
ATOM   1437  N   ARG A  95      -1.190  37.855 -72.201  0.00  0.00      A1    
ATOM   1438  HN  ARG A  95      -2.091  37.433 -72.256  0.00  0.00      A1    
ATOM   1439  CA  ARG A  95      -1.184  39.143 -71.490  0.00  0.00      A1    
ATOM   1440  HA  ARG A  95      -2.173  39.279 -71.078  0.00  0.00      A1    
ATOM   1441  CB  ARG A  95      -0.145  39.237 -70.305  0.00  0.00      A1    
ATOM   1442  HB1 ARG A  95       0.851  39.147 -70.787  0.00  0.00      A1    
ATOM   1443  HB2 ARG A  95      -0.247  40.242 -69.843  0.00  0.00      A1    
ATOM   1444  CG  ARG A  95      -0.358  38.186 -69.169  0.00  0.00      A1    
ATOM   1445  HG1 ARG A  95      -1.459  38.117 -69.034  0.00  0.00      A1    
ATOM   1446  HG2 ARG A  95      -0.061  37.153 -69.447  0.00  0.00      A1    
ATOM   1447  CD  ARG A  95       0.432  38.390 -68.001  0.00  0.00      A1    
ATOM   1448  HD1 ARG A  95       1.513  38.415 -68.256  0.00  0.00      A1    
ATOM   1449  HD2 ARG A  95       0.123  39.239 -67.355  0.00  0.00      A1    
ATOM   1450  NE  ARG A  95       0.214  37.218 -67.089  0.00  0.00      A1    
ATOM   1451  HE  ARG A  95      -0.705  36.859 -66.924  0.00  0.00      A1    
ATOM   1452  CZ  ARG A  95       0.954  37.053 -65.966  0.00  0.00      A1    
ATOM   1453  NH1 ARG A  95       2.109  37.669 -65.708  0.00  0.00      A1    
ATOM   1454 HH11 ARG A  95       2.677  37.354 -64.947  0.00  0.00      A1    
ATOM   1455 HH12 ARG A  95       2.423  38.413 -66.298  0.00  0.00      A1    
ATOM   1456  NH2 ARG A  95       0.394  36.441 -64.972  0.00  0.00      A1    
ATOM   1457 HH21 ARG A  95       1.070  36.089 -64.324  0.00  0.00      A1    
ATOM   1458 HH22 ARG A  95      -0.443  35.907 -65.091  0.00  0.00      A1    
ATOM   1459  C   ARG A  95      -1.113  40.380 -72.391  0.00  0.00      A1    
ATOM   1460  O   ARG A  95      -0.507  41.391 -72.101  0.00  0.00      A1    
ATOM   1461  N   VAL A  96      -1.896  40.361 -73.513  0.00  0.00      A1    
ATOM   1462  HN  VAL A  96      -2.449  39.546 -73.669  0.00  0.00      A1    
ATOM   1463  CA  VAL A  96      -1.781  41.377 -74.565  0.00  0.00      A1    
ATOM   1464  HA  VAL A  96      -1.287  42.264 -74.199  0.00  0.00      A1    
ATOM   1465  CB  VAL A  96      -1.000  40.922 -75.753  0.00  0.00      A1    
ATOM   1466  HB  VAL A  96      -0.980  41.698 -76.549  0.00  0.00      A1    
ATOM   1467  CG1 VAL A  96       0.479  40.552 -75.413  0.00  0.00      A1    
ATOM   1468 HG11 VAL A  96       0.960  41.425 -74.921  0.00  0.00      A1    
ATOM   1469 HG12 VAL A  96       0.535  39.713 -74.687  0.00  0.00      A1    
ATOM   1470 HG13 VAL A  96       0.953  40.346 -76.396  0.00  0.00      A1    
ATOM   1471  CG2 VAL A  96      -1.632  39.545 -76.275  0.00  0.00      A1    
ATOM   1472 HG21 VAL A  96      -1.340  38.785 -75.519  0.00  0.00      A1    
ATOM   1473 HG22 VAL A  96      -2.742  39.504 -76.247  0.00  0.00      A1    
ATOM   1474 HG23 VAL A  96      -1.141  39.211 -77.214  0.00  0.00      A1    
ATOM   1475  C   VAL A  96      -3.134  41.795 -75.039  0.00  0.00      A1    
ATOM   1476  O   VAL A  96      -4.090  41.085 -74.779  0.00  0.00      A1    
ATOM   1477  N   ALA A  97      -3.285  42.918 -75.716  0.00  0.00      A1    
ATOM   1478  HN  ALA A  97      -2.499  43.505 -75.893  0.00  0.00      A1    
ATOM   1479  CA  ALA A  97      -4.415  43.341 -76.412  0.00  0.00      A1    
ATOM   1480  HA  ALA A  97      -5.244  42.867 -75.909  0.00  0.00      A1    
ATOM   1481  CB  ALA A  97      -4.696  44.842 -76.415  0.00  0.00      A1    
ATOM   1482  HB1 ALA A  97      -5.301  45.196 -75.554  0.00  0.00      A1    
ATOM   1483  HB2 ALA A  97      -3.749  45.422 -76.451  0.00  0.00      A1    
ATOM   1484  HB3 ALA A  97      -5.361  45.029 -77.285  0.00  0.00      A1    
ATOM   1485  C   ALA A  97      -4.256  42.940 -77.847  0.00  0.00      A1    
ATOM   1486  O   ALA A  97      -3.279  43.436 -78.559  0.00  0.00      A1    
ATOM   1487  N   PRO A  98      -4.972  41.988 -78.440  0.00  0.00      A1    
ATOM   1488  CD  PRO A  98      -6.034  41.163 -77.809  0.00  0.00      A1    
ATOM   1489  HD1 PRO A  98      -5.755  40.548 -76.927  0.00  0.00      A1    
ATOM   1490  HD2 PRO A  98      -6.966  41.746 -77.647  0.00  0.00      A1    
ATOM   1491  CA  PRO A  98      -4.995  41.822 -79.926  0.00  0.00      A1    
ATOM   1492  HA  PRO A  98      -4.047  41.504 -80.336  0.00  0.00      A1    
ATOM   1493  CB  PRO A  98      -6.170  40.877 -80.207  0.00  0.00      A1    
ATOM   1494  HB1 PRO A  98      -5.868  40.275 -81.091  0.00  0.00      A1    
ATOM   1495  HB2 PRO A  98      -7.075  41.490 -80.406  0.00  0.00      A1    
ATOM   1496  CG  PRO A  98      -6.266  40.124 -78.938  0.00  0.00      A1    
ATOM   1497  HG1 PRO A  98      -5.529  39.294 -78.894  0.00  0.00      A1    
ATOM   1498  HG2 PRO A  98      -7.272  39.660 -78.866  0.00  0.00      A1    
ATOM   1499  C   PRO A  98      -5.154  43.180 -80.654  0.00  0.00      A1    
ATOM   1500  O   PRO A  98      -4.476  43.458 -81.640  0.00  0.00      A1    
ATOM   1501  N   GLU A  99      -6.163  43.984 -80.202  0.00  0.00      A1    
ATOM   1502  HN  GLU A  99      -6.909  43.573 -79.683  0.00  0.00      A1    
ATOM   1503  CA  GLU A  99      -6.349  45.346 -80.649  0.00  0.00      A1    
ATOM   1504  HA  GLU A  99      -6.953  45.352 -81.544  0.00  0.00      A1    
ATOM   1505  CB  GLU A  99      -7.093  46.043 -79.473  0.00  0.00      A1    
ATOM   1506  HB1 GLU A  99      -7.944  45.387 -79.191  0.00  0.00      A1    
ATOM   1507  HB2 GLU A  99      -6.404  46.025 -78.602  0.00  0.00      A1    
ATOM   1508  CG  GLU A  99      -7.597  47.532 -79.751  0.00  0.00      A1    
ATOM   1509  HG1 GLU A  99      -6.693  48.176 -79.709  0.00  0.00      A1    
ATOM   1510  HG2 GLU A  99      -7.997  47.609 -80.785  0.00  0.00      A1    
ATOM   1511  CD  GLU A  99      -8.669  48.039 -78.856  0.00  0.00      A1    
ATOM   1512  OE1 GLU A  99      -8.427  48.982 -78.050  0.00  0.00      A1    
ATOM   1513  OE2 GLU A  99      -9.794  47.515 -78.916  0.00  0.00      A1    
ATOM   1514  C   GLU A  99      -5.128  46.237 -81.110  0.00  0.00      A1    
ATOM   1515  O   GLU A  99      -5.264  47.057 -82.038  0.00  0.00      A1    
ATOM   1516  N   GLU A 100      -3.972  46.078 -80.424  0.00  0.00      A1    
ATOM   1517  HN  GLU A 100      -3.985  45.642 -79.528  0.00  0.00      A1    
ATOM   1518  CA  GLU A 100      -2.785  46.733 -80.895  0.00  0.00      A1    
ATOM   1519  HA  GLU A 100      -3.109  47.590 -81.467  0.00  0.00      A1    
ATOM   1520  CB  GLU A 100      -1.943  47.423 -79.755  0.00  0.00      A1    
ATOM   1521  HB1 GLU A 100      -1.160  48.067 -80.209  0.00  0.00      A1    
ATOM   1522  HB2 GLU A 100      -2.519  48.188 -79.191  0.00  0.00      A1    
ATOM   1523  CG  GLU A 100      -1.161  46.446 -78.774  0.00  0.00      A1    
ATOM   1524  HG1 GLU A 100      -1.852  45.705 -78.317  0.00  0.00      A1    
ATOM   1525  HG2 GLU A 100      -0.442  45.887 -79.411  0.00  0.00      A1    
ATOM   1526  CD  GLU A 100      -0.460  47.248 -77.692  0.00  0.00      A1    
ATOM   1527  OE1 GLU A 100       0.539  47.997 -78.036  0.00  0.00      A1    
ATOM   1528  OE2 GLU A 100      -0.685  47.090 -76.462  0.00  0.00      A1    
ATOM   1529  C   GLU A 100      -1.811  45.938 -81.770  0.00  0.00      A1    
ATOM   1530  O   GLU A 100      -0.963  46.469 -82.449  0.00  0.00      A1    
ATOM   1531  N   HSD A 101      -1.925  44.597 -81.848  0.00  0.00      A1    
ATOM   1532  HN  HSD A 101      -2.761  44.143 -81.549  0.00  0.00      A1    
ATOM   1533  CA  HSD A 101      -0.862  43.779 -82.504  0.00  0.00      A1    
ATOM   1534  HA  HSD A 101       0.070  44.279 -82.724  0.00  0.00      A1    
ATOM   1535  CB  HSD A 101      -0.549  42.591 -81.574  0.00  0.00      A1    
ATOM   1536  HB1 HSD A 101      -1.474  42.116 -81.181  0.00  0.00      A1    
ATOM   1537  HB2 HSD A 101       0.166  41.860 -82.010  0.00  0.00      A1    
ATOM   1538  ND1 HSD A 101      -0.392  43.213 -79.034  0.00  0.00      A1    
ATOM   1539  HD1 HSD A 101      -1.343  43.492 -78.904  0.00  0.00      A1    
ATOM   1540  CG  HSD A 101       0.177  42.988 -80.323  0.00  0.00      A1    
ATOM   1541  CE1 HSD A 101       0.597  43.497 -78.205  0.00  0.00      A1    
ATOM   1542  HE1 HSD A 101       0.347  43.708 -77.165  0.00  0.00      A1    
ATOM   1543  NE2 HSD A 101       1.805  43.426 -78.791  0.00  0.00      A1    
ATOM   1544  CD2 HSD A 101       1.543  43.054 -80.113  0.00  0.00      A1    
ATOM   1545  HD2 HSD A 101       2.322  43.031 -80.865  0.00  0.00      A1    
ATOM   1546  C   HSD A 101      -1.404  43.039 -83.756  0.00  0.00      A1    
ATOM   1547  O   HSD A 101      -2.273  42.233 -83.605  0.00  0.00      A1    
ATOM   1548  N   PRO A 102      -0.833  43.204 -84.954  0.00  0.00      A1    
ATOM   1549  CD  PRO A 102       0.011  44.394 -85.250  0.00  0.00      A1    
ATOM   1550  HD1 PRO A 102      -0.613  45.293 -85.059  0.00  0.00      A1    
ATOM   1551  HD2 PRO A 102       0.912  44.443 -84.601  0.00  0.00      A1    
ATOM   1552  CA  PRO A 102      -0.945  42.387 -86.112  0.00  0.00      A1    
ATOM   1553  HA  PRO A 102      -1.974  42.533 -86.406  0.00  0.00      A1    
ATOM   1554  CB  PRO A 102       0.124  42.968 -87.168  0.00  0.00      A1    
ATOM   1555  HB1 PRO A 102      -0.298  42.912 -88.195  0.00  0.00      A1    
ATOM   1556  HB2 PRO A 102       0.994  42.277 -87.148  0.00  0.00      A1    
ATOM   1557  CG  PRO A 102       0.330  44.381 -86.764  0.00  0.00      A1    
ATOM   1558  HG1 PRO A 102       1.333  44.832 -86.926  0.00  0.00      A1    
ATOM   1559  HG2 PRO A 102      -0.477  45.041 -87.146  0.00  0.00      A1    
ATOM   1560  C   PRO A 102      -0.762  40.940 -85.801  0.00  0.00      A1    
ATOM   1561  O   PRO A 102       0.069  40.476 -85.017  0.00  0.00      A1    
ATOM   1562  N   THR A 103      -1.619  40.076 -86.467  0.00  0.00      A1    
ATOM   1563  HN  THR A 103      -2.306  40.433 -87.095  0.00  0.00      A1    
ATOM   1564  CA  THR A 103      -1.770  38.634 -86.048  0.00  0.00      A1    
ATOM   1565  HA  THR A 103      -0.991  38.494 -85.313  0.00  0.00      A1    
ATOM   1566  CB  THR A 103      -3.008  38.415 -85.195  0.00  0.00      A1    
ATOM   1567  HB  THR A 103      -3.939  38.867 -85.598  0.00  0.00      A1    
ATOM   1568  OG1 THR A 103      -2.854  39.035 -83.905  0.00  0.00      A1    
ATOM   1569  HG1 THR A 103      -2.414  39.844 -84.176  0.00  0.00      A1    
ATOM   1570  CG2 THR A 103      -3.174  36.938 -84.943  0.00  0.00      A1    
ATOM   1571 HG21 THR A 103      -3.286  36.397 -85.907  0.00  0.00      A1    
ATOM   1572 HG22 THR A 103      -2.323  36.478 -84.397  0.00  0.00      A1    
ATOM   1573 HG23 THR A 103      -4.047  36.752 -84.282  0.00  0.00      A1    
ATOM   1574  C   THR A 103      -1.547  37.623 -87.130  0.00  0.00      A1    
ATOM   1575  O   THR A 103      -2.179  37.654 -88.187  0.00  0.00      A1    
ATOM   1576  N   LEU A 104      -0.583  36.656 -86.894  0.00  0.00      A1    
ATOM   1577  HN  LEU A 104      -0.075  36.566 -86.040  0.00  0.00      A1    
ATOM   1578  CA  LEU A 104      -0.331  35.506 -87.793  0.00  0.00      A1    
ATOM   1579  HA  LEU A 104      -0.803  35.767 -88.729  0.00  0.00      A1    
ATOM   1580  CB  LEU A 104       1.175  35.375 -88.187  0.00  0.00      A1    
ATOM   1581  HB1 LEU A 104       1.493  36.289 -88.733  0.00  0.00      A1    
ATOM   1582  HB2 LEU A 104       1.690  35.266 -87.209  0.00  0.00      A1    
ATOM   1583  CG  LEU A 104       1.473  34.075 -88.960  0.00  0.00      A1    
ATOM   1584  HG  LEU A 104       1.080  33.162 -88.463  0.00  0.00      A1    
ATOM   1585  CD1 LEU A 104       0.728  34.075 -90.345  0.00  0.00      A1    
ATOM   1586 HD11 LEU A 104       0.763  33.090 -90.857  0.00  0.00      A1    
ATOM   1587 HD12 LEU A 104      -0.367  34.233 -90.242  0.00  0.00      A1    
ATOM   1588 HD13 LEU A 104       1.161  34.883 -90.973  0.00  0.00      A1    
ATOM   1589  CD2 LEU A 104       2.954  33.950 -89.236  0.00  0.00      A1    
ATOM   1590 HD21 LEU A 104       3.104  32.892 -89.537  0.00  0.00      A1    
ATOM   1591 HD22 LEU A 104       3.293  34.705 -89.977  0.00  0.00      A1    
ATOM   1592 HD23 LEU A 104       3.554  34.162 -88.325  0.00  0.00      A1    
ATOM   1593  C   LEU A 104      -1.058  34.367 -87.190  0.00  0.00      A1    
ATOM   1594  O   LEU A 104      -0.692  33.981 -86.099  0.00  0.00      A1    
ATOM   1595  N   LEU A 105      -2.069  33.796 -87.848  0.00  0.00      A1    
ATOM   1596  HN  LEU A 105      -2.421  34.253 -88.661  0.00  0.00      A1    
ATOM   1597  CA  LEU A 105      -2.789  32.624 -87.364  0.00  0.00      A1    
ATOM   1598  HA  LEU A 105      -2.534  32.378 -86.344  0.00  0.00      A1    
ATOM   1599  CB  LEU A 105      -4.363  32.746 -87.394  0.00  0.00      A1    
ATOM   1600  HB1 LEU A 105      -4.618  33.037 -88.436  0.00  0.00      A1    
ATOM   1601  HB2 LEU A 105      -4.858  31.787 -87.133  0.00  0.00      A1    
ATOM   1602  CG  LEU A 105      -5.001  33.810 -86.368  0.00  0.00      A1    
ATOM   1603  HG  LEU A 105      -4.596  34.838 -86.482  0.00  0.00      A1    
ATOM   1604  CD1 LEU A 105      -6.477  33.942 -86.699  0.00  0.00      A1    
ATOM   1605 HD11 LEU A 105      -7.017  34.452 -85.873  0.00  0.00      A1    
ATOM   1606 HD12 LEU A 105      -6.760  34.450 -87.646  0.00  0.00      A1    
ATOM   1607 HD13 LEU A 105      -6.869  32.903 -86.662  0.00  0.00      A1    
ATOM   1608  CD2 LEU A 105      -4.783  33.465 -84.865  0.00  0.00      A1    
ATOM   1609 HD21 LEU A 105      -5.064  32.413 -84.646  0.00  0.00      A1    
ATOM   1610 HD22 LEU A 105      -3.727  33.599 -84.548  0.00  0.00      A1    
ATOM   1611 HD23 LEU A 105      -5.381  34.147 -84.223  0.00  0.00      A1    
ATOM   1612  C   LEU A 105      -2.386  31.455 -88.265  0.00  0.00      A1    
ATOM   1613  O   LEU A 105      -1.745  31.644 -89.294  0.00  0.00      A1    
ATOM   1614  N   THR A 106      -2.953  30.250 -87.900  0.00  0.00      A1    
ATOM   1615  HN  THR A 106      -3.579  30.210 -87.125  0.00  0.00      A1    
ATOM   1616  CA  THR A 106      -2.651  29.201 -88.849  0.00  0.00      A1    
ATOM   1617  HA  THR A 106      -2.574  29.536 -89.873  0.00  0.00      A1    
ATOM   1618  CB  THR A 106      -1.348  28.500 -88.465  0.00  0.00      A1    
ATOM   1619  HB  THR A 106      -0.614  29.328 -88.369  0.00  0.00      A1    
ATOM   1620  OG1 THR A 106      -0.854  27.558 -89.348  0.00  0.00      A1    
ATOM   1621  HG1 THR A 106      -0.890  28.094 -90.144  0.00  0.00      A1    
ATOM   1622  CG2 THR A 106      -1.448  27.775 -87.127  0.00  0.00      A1    
ATOM   1623 HG21 THR A 106      -1.549  28.559 -86.346  0.00  0.00      A1    
ATOM   1624 HG22 THR A 106      -2.310  27.074 -87.141  0.00  0.00      A1    
ATOM   1625 HG23 THR A 106      -0.576  27.139 -86.865  0.00  0.00      A1    
ATOM   1626  C   THR A 106      -3.813  28.191 -88.883  0.00  0.00      A1    
ATOM   1627  O   THR A 106      -4.740  28.292 -88.080  0.00  0.00      A1    
ATOM   1628  N   GLU A 107      -3.943  27.223 -89.849  0.00  0.00      A1    
ATOM   1629  HN  GLU A 107      -3.191  26.926 -90.433  0.00  0.00      A1    
ATOM   1630  CA  GLU A 107      -5.006  26.290 -89.898  0.00  0.00      A1    
ATOM   1631  HA  GLU A 107      -5.663  26.307 -89.041  0.00  0.00      A1    
ATOM   1632  CB  GLU A 107      -6.029  26.590 -90.940  0.00  0.00      A1    
ATOM   1633  HB1 GLU A 107      -6.914  25.920 -90.969  0.00  0.00      A1    
ATOM   1634  HB2 GLU A 107      -6.618  27.496 -90.679  0.00  0.00      A1    
ATOM   1635  CG  GLU A 107      -5.559  26.741 -92.401  0.00  0.00      A1    
ATOM   1636  HG1 GLU A 107      -4.569  27.227 -92.538  0.00  0.00      A1    
ATOM   1637  HG2 GLU A 107      -5.324  25.821 -92.978  0.00  0.00      A1    
ATOM   1638  CD  GLU A 107      -6.572  27.347 -93.327  0.00  0.00      A1    
ATOM   1639  OE1 GLU A 107      -6.930  26.744 -94.399  0.00  0.00      A1    
ATOM   1640  OE2 GLU A 107      -7.009  28.494 -93.058  0.00  0.00      A1    
ATOM   1641  C   GLU A 107      -4.483  24.957 -90.243  0.00  0.00      A1    
ATOM   1642  O   GLU A 107      -3.370  24.801 -90.766  0.00  0.00      A1    
ATOM   1643  N   ALA A 108      -5.189  23.884 -89.951  0.00  0.00      A1    
ATOM   1644  HN  ALA A 108      -6.046  23.872 -89.442  0.00  0.00      A1    
ATOM   1645  CA  ALA A 108      -4.968  22.615 -90.651  0.00  0.00      A1    
ATOM   1646  HA  ALA A 108      -4.034  22.160 -90.358  0.00  0.00      A1    
ATOM   1647  CB  ALA A 108      -5.955  21.658 -90.138  0.00  0.00      A1    
ATOM   1648  HB1 ALA A 108      -5.774  20.698 -90.666  0.00  0.00      A1    
ATOM   1649  HB2 ALA A 108      -5.917  21.661 -89.027  0.00  0.00      A1    
ATOM   1650  HB3 ALA A 108      -6.989  21.999 -90.361  0.00  0.00      A1    
ATOM   1651  C   ALA A 108      -5.004  22.580 -92.181  0.00  0.00      A1    
ATOM   1652  O   ALA A 108      -5.934  23.289 -92.665  0.00  0.00      A1    
ATOM   1653  N   PRO A 109      -4.207  21.946 -92.980  0.00  0.00      A1    
ATOM   1654  CD  PRO A 109      -2.938  21.434 -92.582  0.00  0.00      A1    
ATOM   1655  HD1 PRO A 109      -2.425  22.175 -91.934  0.00  0.00      A1    
ATOM   1656  HD2 PRO A 109      -3.176  20.588 -91.903  0.00  0.00      A1    
ATOM   1657  CA  PRO A 109      -4.500  21.632 -94.367  0.00  0.00      A1    
ATOM   1658  HA  PRO A 109      -4.442  22.533 -94.959  0.00  0.00      A1    
ATOM   1659  CB  PRO A 109      -3.482  20.574 -94.755  0.00  0.00      A1    
ATOM   1660  HB1 PRO A 109      -3.200  20.562 -95.829  0.00  0.00      A1    
ATOM   1661  HB2 PRO A 109      -3.968  19.607 -94.505  0.00  0.00      A1    
ATOM   1662  CG  PRO A 109      -2.307  20.865 -93.838  0.00  0.00      A1    
ATOM   1663  HG1 PRO A 109      -1.728  19.948 -93.596  0.00  0.00      A1    
ATOM   1664  HG2 PRO A 109      -1.502  21.487 -94.285  0.00  0.00      A1    
ATOM   1665  C   PRO A 109      -5.937  21.036 -94.673  0.00  0.00      A1    
ATOM   1666  O   PRO A 109      -6.459  20.257 -93.905  0.00  0.00      A1    
ATOM   1667  N   LEU A 110      -6.538  21.332 -95.838  0.00  0.00      A1    
ATOM   1668  HN  LEU A 110      -6.164  22.007 -96.470  0.00  0.00      A1    
ATOM   1669  CA  LEU A 110      -7.841  20.901 -96.278  0.00  0.00      A1    
ATOM   1670  HA  LEU A 110      -8.033  21.472 -97.175  0.00  0.00      A1    
ATOM   1671  CB  LEU A 110      -7.955  19.454 -96.691  0.00  0.00      A1    
ATOM   1672  HB1 LEU A 110      -7.630  18.853 -95.814  0.00  0.00      A1    
ATOM   1673  HB2 LEU A 110      -8.946  19.106 -97.051  0.00  0.00      A1    
ATOM   1674  CG  LEU A 110      -7.113  19.066 -97.900  0.00  0.00      A1    
ATOM   1675  HG  LEU A 110      -6.033  19.303 -97.792  0.00  0.00      A1    
ATOM   1676  CD1 LEU A 110      -7.076  17.511 -97.895  0.00  0.00      A1    
ATOM   1677 HD11 LEU A 110      -8.071  17.043 -97.741  0.00  0.00      A1    
ATOM   1678 HD12 LEU A 110      -6.678  17.111 -98.852  0.00  0.00      A1    
ATOM   1679 HD13 LEU A 110      -6.401  17.168 -97.081  0.00  0.00      A1    
ATOM   1680  CD2 LEU A 110      -7.552  19.643 -99.257  0.00  0.00      A1    
ATOM   1681 HD21 LEU A 110      -8.643  19.499 -99.409  0.00  0.00      A1    
ATOM   1682 HD22 LEU A 110      -7.387  20.738 -99.348  0.00  0.00      A1    
ATOM   1683 HD23 LEU A 110      -6.931  19.038 -99.951  0.00  0.00      A1    
ATOM   1684  C   LEU A 110      -8.918  21.298 -95.284  0.00  0.00      A1    
ATOM   1685  O   LEU A 110      -9.648  20.484 -94.827  0.00  0.00      A1    
ATOM   1686  N   ASN A 111      -9.036  22.631 -94.902  0.00  0.00      A1    
ATOM   1687  HN  ASN A 111      -8.272  23.215 -95.166  0.00  0.00      A1    
ATOM   1688  CA  ASN A 111     -10.067  23.247 -94.109  0.00  0.00      A1    
ATOM   1689  HA  ASN A 111     -10.512  22.437 -93.550  0.00  0.00      A1    
ATOM   1690  CB  ASN A 111      -9.265  24.250 -93.133  0.00  0.00      A1    
ATOM   1691  HB1 ASN A 111      -8.522  23.792 -92.446  0.00  0.00      A1    
ATOM   1692  HB2 ASN A 111      -8.760  25.041 -93.727  0.00  0.00      A1    
ATOM   1693  CG  ASN A 111     -10.230  25.059 -92.147  0.00  0.00      A1    
ATOM   1694  OD1 ASN A 111     -10.938  24.456 -91.367  0.00  0.00      A1    
ATOM   1695  ND2 ASN A 111     -10.255  26.405 -92.314  0.00  0.00      A1    
ATOM   1696 HD21 ASN A 111     -10.527  27.004 -91.561  0.00  0.00      A1    
ATOM   1697 HD22 ASN A 111      -9.754  26.694 -93.129  0.00  0.00      A1    
ATOM   1698  C   ASN A 111     -11.095  23.926 -94.995  0.00  0.00      A1    
ATOM   1699  O   ASN A 111     -10.868  24.532 -96.002  0.00  0.00      A1    
ATOM   1700  N   PRO A 112     -12.412  23.829 -94.633  0.00  0.00      A1    
ATOM   1701  CD  PRO A 112     -13.006  22.622 -94.104  0.00  0.00      A1    
ATOM   1702  HD1 PRO A 112     -12.541  21.685 -94.478  0.00  0.00      A1    
ATOM   1703  HD2 PRO A 112     -12.679  22.615 -93.042  0.00  0.00      A1    
ATOM   1704  CA  PRO A 112     -13.370  24.616 -95.244  0.00  0.00      A1    
ATOM   1705  HA  PRO A 112     -13.322  24.352 -96.290  0.00  0.00      A1    
ATOM   1706  CB  PRO A 112     -14.673  24.187 -94.669  0.00  0.00      A1    
ATOM   1707  HB1 PRO A 112     -14.963  24.617 -93.687  0.00  0.00      A1    
ATOM   1708  HB2 PRO A 112     -15.549  24.365 -95.328  0.00  0.00      A1    
ATOM   1709  CG  PRO A 112     -14.477  22.703 -94.493  0.00  0.00      A1    
ATOM   1710  HG1 PRO A 112     -15.077  22.296 -93.651  0.00  0.00      A1    
ATOM   1711  HG2 PRO A 112     -14.697  22.232 -95.475  0.00  0.00      A1    
ATOM   1712  C   PRO A 112     -13.283  26.188 -95.283  0.00  0.00      A1    
ATOM   1713  O   PRO A 112     -12.973  26.966 -94.382  0.00  0.00      A1    
ATOM   1714  N   LYS A 113     -13.690  26.825 -96.409  0.00  0.00      A1    
ATOM   1715  HN  LYS A 113     -14.145  26.259 -97.092  0.00  0.00      A1    
ATOM   1716  CA  LYS A 113     -13.418  28.239 -96.714  0.00  0.00      A1    
ATOM   1717  HA  LYS A 113     -12.354  28.412 -96.654  0.00  0.00      A1    
ATOM   1718  CB  LYS A 113     -13.996  28.578 -98.110  0.00  0.00      A1    
ATOM   1719  HB1 LYS A 113     -13.529  27.968 -98.912  0.00  0.00      A1    
ATOM   1720  HB2 LYS A 113     -15.099  28.464 -98.187  0.00  0.00      A1    
ATOM   1721  CG  LYS A 113     -13.553  29.941 -98.621  0.00  0.00      A1    
ATOM   1722  HG1 LYS A 113     -14.137  30.668 -98.018  0.00  0.00      A1    
ATOM   1723  HG2 LYS A 113     -12.517  30.149 -98.278  0.00  0.00      A1    
ATOM   1724  CD  LYS A 113     -13.893  30.245-100.094  0.00  0.00      A1    
ATOM   1725  HD1 LYS A 113     -13.670  31.321-100.260  0.00  0.00      A1    
ATOM   1726  HD2 LYS A 113     -13.259  29.658-100.792  0.00  0.00      A1    
ATOM   1727  CE  LYS A 113     -15.379  30.004-100.497  0.00  0.00      A1    
ATOM   1728  HE1 LYS A 113     -15.618  28.921-100.555  0.00  0.00      A1    
ATOM   1729  HE2 LYS A 113     -16.001  30.539 -99.748  0.00  0.00      A1    
ATOM   1730  NZ  LYS A 113     -15.651  30.673-101.747  0.00  0.00      A1    
ATOM   1731  HZ1 LYS A 113     -16.456  30.364-102.328  0.00  0.00      A1    
ATOM   1732  HZ2 LYS A 113     -15.789  31.693-101.601  0.00  0.00      A1    
ATOM   1733  HZ3 LYS A 113     -14.855  30.627-102.414  0.00  0.00      A1    
ATOM   1734  C   LYS A 113     -14.207  29.190 -95.743  0.00  0.00      A1    
ATOM   1735  O   LYS A 113     -13.703  30.248 -95.411  0.00  0.00      A1    
ATOM   1736  N   ALA A 114     -15.439  28.720 -95.254  0.00  0.00      A1    
ATOM   1737  HN  ALA A 114     -15.862  27.829 -95.402  0.00  0.00      A1    
ATOM   1738  CA  ALA A 114     -16.186  29.373 -94.359  0.00  0.00      A1    
ATOM   1739  HA  ALA A 114     -16.455  30.336 -94.768  0.00  0.00      A1    
ATOM   1740  CB  ALA A 114     -17.518  28.562 -94.329  0.00  0.00      A1    
ATOM   1741  HB1 ALA A 114     -18.069  28.642 -95.290  0.00  0.00      A1    
ATOM   1742  HB2 ALA A 114     -17.294  27.526 -93.996  0.00  0.00      A1    
ATOM   1743  HB3 ALA A 114     -18.245  29.039 -93.638  0.00  0.00      A1    
ATOM   1744  C   ALA A 114     -15.559  29.410 -92.992  0.00  0.00      A1    
ATOM   1745  O   ALA A 114     -15.525  30.445 -92.340  0.00  0.00      A1    
ATOM   1746  N   ASN A 115     -14.908  28.271 -92.525  0.00  0.00      A1    
ATOM   1747  HN  ASN A 115     -14.906  27.440 -93.075  0.00  0.00      A1    
ATOM   1748  CA  ASN A 115     -14.225  28.274 -91.240  0.00  0.00      A1    
ATOM   1749  HA  ASN A 115     -14.833  28.685 -90.447  0.00  0.00      A1    
ATOM   1750  CB  ASN A 115     -13.720  26.786 -90.967  0.00  0.00      A1    
ATOM   1751  HB1 ASN A 115     -13.110  26.485 -91.846  0.00  0.00      A1    
ATOM   1752  HB2 ASN A 115     -13.114  26.819 -90.037  0.00  0.00      A1    
ATOM   1753  CG  ASN A 115     -14.834  25.788 -90.836  0.00  0.00      A1    
ATOM   1754  OD1 ASN A 115     -15.886  25.820 -91.517  0.00  0.00      A1    
ATOM   1755  ND2 ASN A 115     -14.656  24.857 -89.912  0.00  0.00      A1    
ATOM   1756 HD21 ASN A 115     -15.423  24.291 -89.611  0.00  0.00      A1    
ATOM   1757 HD22 ASN A 115     -13.884  24.968 -89.286  0.00  0.00      A1    
ATOM   1758  C   ASN A 115     -13.014  29.141 -91.195  0.00  0.00      A1    
ATOM   1759  O   ASN A 115     -12.757  29.730 -90.137  0.00  0.00      A1    
ATOM   1760  N   ARG A 116     -12.311  29.295 -92.296  0.00  0.00      A1    
ATOM   1761  HN  ARG A 116     -12.599  28.874 -93.153  0.00  0.00      A1    
ATOM   1762  CA  ARG A 116     -11.325  30.322 -92.447  0.00  0.00      A1    
ATOM   1763  HA  ARG A 116     -10.570  30.157 -91.692  0.00  0.00      A1    
ATOM   1764  CB  ARG A 116     -10.621  30.293 -93.837  0.00  0.00      A1    
ATOM   1765  HB1 ARG A 116     -10.408  29.225 -94.055  0.00  0.00      A1    
ATOM   1766  HB2 ARG A 116     -11.386  30.486 -94.619  0.00  0.00      A1    
ATOM   1767  CG  ARG A 116      -9.498  31.294 -94.020  0.00  0.00      A1    
ATOM   1768  HG1 ARG A 116      -9.767  32.343 -93.775  0.00  0.00      A1    
ATOM   1769  HG2 ARG A 116      -8.747  31.028 -93.246  0.00  0.00      A1    
ATOM   1770  CD  ARG A 116      -8.893  31.224 -95.449  0.00  0.00      A1    
ATOM   1771  HD1 ARG A 116      -9.607  30.825 -96.201  0.00  0.00      A1    
ATOM   1772  HD2 ARG A 116      -8.412  32.174 -95.765  0.00  0.00      A1    
ATOM   1773  NE  ARG A 116      -7.859  30.174 -95.245  0.00  0.00      A1    
ATOM   1774  HE  ARG A 116      -7.595  29.745 -94.382  0.00  0.00      A1    
ATOM   1775  CZ  ARG A 116      -7.033  29.824 -96.260  0.00  0.00      A1    
ATOM   1776  NH1 ARG A 116      -7.203  30.245 -97.518  0.00  0.00      A1    
ATOM   1777 HH11 ARG A 116      -6.666  29.704 -98.166  0.00  0.00      A1    
ATOM   1778 HH12 ARG A 116      -7.976  30.798 -97.827  0.00  0.00      A1    
ATOM   1779  NH2 ARG A 116      -5.997  29.145 -95.858  0.00  0.00      A1    
ATOM   1780 HH21 ARG A 116      -5.227  28.931 -96.459  0.00  0.00      A1    
ATOM   1781 HH22 ARG A 116      -6.133  28.691 -94.977  0.00  0.00      A1    
ATOM   1782  C   ARG A 116     -11.807  31.784 -92.216  0.00  0.00      A1    
ATOM   1783  O   ARG A 116     -11.244  32.701 -91.578  0.00  0.00      A1    
ATOM   1784  N   GLU A 117     -12.997  31.950 -92.865  0.00  0.00      A1    
ATOM   1785  HN  GLU A 117     -13.553  31.227 -93.269  0.00  0.00      A1    
ATOM   1786  CA  GLU A 117     -13.681  33.269 -92.873  0.00  0.00      A1    
ATOM   1787  HA  GLU A 117     -12.888  33.977 -93.063  0.00  0.00      A1    
ATOM   1788  CB  GLU A 117     -14.676  33.366 -94.036  0.00  0.00      A1    
ATOM   1789  HB1 GLU A 117     -13.985  33.517 -94.893  0.00  0.00      A1    
ATOM   1790  HB2 GLU A 117     -15.289  32.441 -93.983  0.00  0.00      A1    
ATOM   1791  CG  GLU A 117     -15.630  34.624 -94.265  0.00  0.00      A1    
ATOM   1792  HG1 GLU A 117     -16.181  34.729 -93.306  0.00  0.00      A1    
ATOM   1793  HG2 GLU A 117     -14.984  35.502 -94.478  0.00  0.00      A1    
ATOM   1794  CD  GLU A 117     -16.662  34.526 -95.378  0.00  0.00      A1    
ATOM   1795  OE1 GLU A 117     -16.251  34.334 -96.555  0.00  0.00      A1    
ATOM   1796  OE2 GLU A 117     -17.896  34.604 -95.133  0.00  0.00      A1    
ATOM   1797  C   GLU A 117     -14.310  33.620 -91.546  0.00  0.00      A1    
ATOM   1798  O   GLU A 117     -14.042  34.766 -91.168  0.00  0.00      A1    
ATOM   1799  N   LYS A 118     -14.962  32.661 -90.766  0.00  0.00      A1    
ATOM   1800  HN  LYS A 118     -15.085  31.750 -91.152  0.00  0.00      A1    
ATOM   1801  CA  LYS A 118     -15.470  32.759 -89.426  0.00  0.00      A1    
ATOM   1802  HA  LYS A 118     -16.130  33.607 -89.319  0.00  0.00      A1    
ATOM   1803  CB  LYS A 118     -16.377  31.603 -88.900  0.00  0.00      A1    
ATOM   1804  HB1 LYS A 118     -17.324  31.462 -89.463  0.00  0.00      A1    
ATOM   1805  HB2 LYS A 118     -15.713  30.756 -89.177  0.00  0.00      A1    
ATOM   1806  CG  LYS A 118     -16.760  31.505 -87.443  0.00  0.00      A1    
ATOM   1807  HG1 LYS A 118     -17.352  30.566 -87.392  0.00  0.00      A1    
ATOM   1808  HG2 LYS A 118     -15.805  31.379 -86.890  0.00  0.00      A1    
ATOM   1809  CD  LYS A 118     -17.685  32.623 -86.887  0.00  0.00      A1    
ATOM   1810  HD1 LYS A 118     -17.199  33.622 -86.859  0.00  0.00      A1    
ATOM   1811  HD2 LYS A 118     -18.633  32.714 -87.458  0.00  0.00      A1    
ATOM   1812  CE  LYS A 118     -18.183  32.323 -85.400  0.00  0.00      A1    
ATOM   1813  HE1 LYS A 118     -18.429  31.240 -85.365  0.00  0.00      A1    
ATOM   1814  HE2 LYS A 118     -17.401  32.577 -84.653  0.00  0.00      A1    
ATOM   1815  NZ  LYS A 118     -19.389  33.064 -85.040  0.00  0.00      A1    
ATOM   1816  HZ1 LYS A 118     -20.297  32.761 -85.444  0.00  0.00      A1    
ATOM   1817  HZ2 LYS A 118     -19.502  33.069 -84.006  0.00  0.00      A1    
ATOM   1818  HZ3 LYS A 118     -19.312  34.049 -85.366  0.00  0.00      A1    
ATOM   1819  C   LYS A 118     -14.332  33.085 -88.428  0.00  0.00      A1    
ATOM   1820  O   LYS A 118     -14.517  34.005 -87.580  0.00  0.00      A1    
ATOM   1821  N   MET A 119     -13.139  32.474 -88.539  0.00  0.00      A1    
ATOM   1822  HN  MET A 119     -12.909  31.715 -89.143  0.00  0.00      A1    
ATOM   1823  CA  MET A 119     -12.000  32.805 -87.662  0.00  0.00      A1    
ATOM   1824  HA  MET A 119     -12.403  32.848 -86.661  0.00  0.00      A1    
ATOM   1825  CB  MET A 119     -10.843  31.707 -87.845  0.00  0.00      A1    
ATOM   1826  HB1 MET A 119     -11.313  30.724 -88.060  0.00  0.00      A1    
ATOM   1827  HB2 MET A 119     -10.255  31.876 -88.773  0.00  0.00      A1    
ATOM   1828  CG  MET A 119      -9.887  31.705 -86.614  0.00  0.00      A1    
ATOM   1829  HG1 MET A 119      -9.027  31.124 -87.012  0.00  0.00      A1    
ATOM   1830  HG2 MET A 119      -9.671  32.771 -86.389  0.00  0.00      A1    
ATOM   1831  SD  MET A 119     -10.623  31.031 -85.117  0.00  0.00      A1    
ATOM   1832  CE  MET A 119     -10.211  29.310 -85.542  0.00  0.00      A1    
ATOM   1833  HE1 MET A 119      -9.164  29.123 -85.223  0.00  0.00      A1    
ATOM   1834  HE2 MET A 119     -10.807  28.581 -84.951  0.00  0.00      A1    
ATOM   1835  HE3 MET A 119     -10.361  29.063 -86.614  0.00  0.00      A1    
ATOM   1836  C   MET A 119     -11.450  34.246 -87.760  0.00  0.00      A1    
ATOM   1837  O   MET A 119     -11.472  35.031 -86.776  0.00  0.00      A1    
ATOM   1838  N   THR A 120     -11.262  34.696 -89.039  0.00  0.00      A1    
ATOM   1839  HN  THR A 120     -11.286  33.992 -89.745  0.00  0.00      A1    
ATOM   1840  CA  THR A 120     -10.848  36.049 -89.488  0.00  0.00      A1    
ATOM   1841  HA  THR A 120      -9.994  36.315 -88.883  0.00  0.00      A1    
ATOM   1842  CB  THR A 120     -10.655  36.145 -90.989  0.00  0.00      A1    
ATOM   1843  HB  THR A 120     -11.629  35.939 -91.482  0.00  0.00      A1    
ATOM   1844  OG1 THR A 120      -9.729  35.170 -91.440  0.00  0.00      A1    
ATOM   1845  HG1 THR A 120     -10.181  34.325 -91.376  0.00  0.00      A1    
ATOM   1846  CG2 THR A 120     -10.173  37.619 -91.363  0.00  0.00      A1    
ATOM   1847 HG21 THR A 120     -11.020  38.321 -91.212  0.00  0.00      A1    
ATOM   1848 HG22 THR A 120      -9.446  37.901 -90.571  0.00  0.00      A1    
ATOM   1849 HG23 THR A 120      -9.733  37.591 -92.383  0.00  0.00      A1    
ATOM   1850  C   THR A 120     -11.884  37.077 -89.121  0.00  0.00      A1    
ATOM   1851  O   THR A 120     -11.589  38.182 -88.589  0.00  0.00      A1    
ATOM   1852  N   GLN A 121     -13.107  36.756 -89.304  0.00  0.00      A1    
ATOM   1853  HN  GLN A 121     -13.355  35.865 -89.677  0.00  0.00      A1    
ATOM   1854  CA  GLN A 121     -14.268  37.560 -88.894  0.00  0.00      A1    
ATOM   1855  HA  GLN A 121     -14.217  38.503 -89.419  0.00  0.00      A1    
ATOM   1856  CB  GLN A 121     -15.548  36.826 -89.396  0.00  0.00      A1    
ATOM   1857  HB1 GLN A 121     -15.566  36.855 -90.506  0.00  0.00      A1    
ATOM   1858  HB2 GLN A 121     -15.424  35.747 -89.161  0.00  0.00      A1    
ATOM   1859  CG  GLN A 121     -16.835  37.367 -88.769  0.00  0.00      A1    
ATOM   1860  HG1 GLN A 121     -16.894  37.193 -87.673  0.00  0.00      A1    
ATOM   1861  HG2 GLN A 121     -17.127  38.409 -89.019  0.00  0.00      A1    
ATOM   1862  CD  GLN A 121     -17.957  36.568 -89.373  0.00  0.00      A1    
ATOM   1863  OE1 GLN A 121     -19.076  36.580 -88.826  0.00  0.00      A1    
ATOM   1864  NE2 GLN A 121     -17.841  35.715 -90.412  0.00  0.00      A1    
ATOM   1865 HE21 GLN A 121     -18.615  35.108 -90.592  0.00  0.00      A1    
ATOM   1866 HE22 GLN A 121     -17.022  35.571 -90.967  0.00  0.00      A1    
ATOM   1867  C   GLN A 121     -14.298  37.814 -87.416  0.00  0.00      A1    
ATOM   1868  O   GLN A 121     -14.531  38.942 -87.029  0.00  0.00      A1    
ATOM   1869  N   ILE A 122     -14.046  36.775 -86.520  0.00  0.00      A1    
ATOM   1870  HN  ILE A 122     -13.821  35.852 -86.824  0.00  0.00      A1    
ATOM   1871  CA  ILE A 122     -14.012  37.033 -85.083  0.00  0.00      A1    
ATOM   1872  HA  ILE A 122     -14.801  37.735 -84.858  0.00  0.00      A1    
ATOM   1873  CB  ILE A 122     -14.242  35.894 -84.177  0.00  0.00      A1    
ATOM   1874  HB  ILE A 122     -14.073  36.186 -83.118  0.00  0.00      A1    
ATOM   1875  CG2 ILE A 122     -15.700  35.329 -84.340  0.00  0.00      A1    
ATOM   1876 HG21 ILE A 122     -16.354  36.215 -84.195  0.00  0.00      A1    
ATOM   1877 HG22 ILE A 122     -15.846  34.853 -85.333  0.00  0.00      A1    
ATOM   1878 HG23 ILE A 122     -16.007  34.623 -83.539  0.00  0.00      A1    
ATOM   1879  CG1 ILE A 122     -13.270  34.691 -84.389  0.00  0.00      A1    
ATOM   1880 HG11 ILE A 122     -13.505  34.085 -85.289  0.00  0.00      A1    
ATOM   1881 HG12 ILE A 122     -12.327  35.261 -84.534  0.00  0.00      A1    
ATOM   1882  CD  ILE A 122     -13.208  33.882 -83.065  0.00  0.00      A1    
ATOM   1883  HD1 ILE A 122     -13.161  34.477 -82.128  0.00  0.00      A1    
ATOM   1884  HD2 ILE A 122     -14.053  33.168 -82.963  0.00  0.00      A1    
ATOM   1885  HD3 ILE A 122     -12.211  33.407 -83.191  0.00  0.00      A1    
ATOM   1886  C   ILE A 122     -12.824  37.810 -84.634  0.00  0.00      A1    
ATOM   1887  O   ILE A 122     -12.946  38.645 -83.713  0.00  0.00      A1    
ATOM   1888  N   MET A 123     -11.609  37.611 -85.237  0.00  0.00      A1    
ATOM   1889  HN  MET A 123     -11.614  36.949 -85.983  0.00  0.00      A1    
ATOM   1890  CA  MET A 123     -10.435  38.411 -84.947  0.00  0.00      A1    
ATOM   1891  HA  MET A 123     -10.244  38.338 -83.887  0.00  0.00      A1    
ATOM   1892  CB  MET A 123      -9.148  37.860 -85.656  0.00  0.00      A1    
ATOM   1893  HB1 MET A 123      -9.347  37.801 -86.748  0.00  0.00      A1    
ATOM   1894  HB2 MET A 123      -8.368  38.647 -85.570  0.00  0.00      A1    
ATOM   1895  CG  MET A 123      -8.617  36.422 -85.243  0.00  0.00      A1    
ATOM   1896  HG1 MET A 123      -9.269  35.646 -85.697  0.00  0.00      A1    
ATOM   1897  HG2 MET A 123      -7.586  36.233 -85.611  0.00  0.00      A1    
ATOM   1898  SD  MET A 123      -8.719  36.211 -83.451  0.00  0.00      A1    
ATOM   1899  CE  MET A 123      -8.717  34.483 -83.699  0.00  0.00      A1    
ATOM   1900  HE1 MET A 123      -8.838  33.914 -82.753  0.00  0.00      A1    
ATOM   1901  HE2 MET A 123      -9.535  34.257 -84.416  0.00  0.00      A1    
ATOM   1902  HE3 MET A 123      -7.742  34.132 -84.101  0.00  0.00      A1    
ATOM   1903  C   MET A 123     -10.564  39.930 -85.188  0.00  0.00      A1    
ATOM   1904  O   MET A 123     -10.064  40.686 -84.312  0.00  0.00      A1    
ATOM   1905  N   PHE A 124     -11.187  40.420 -86.267  0.00  0.00      A1    
ATOM   1906  HN  PHE A 124     -11.377  39.829 -87.048  0.00  0.00      A1    
ATOM   1907  CA  PHE A 124     -11.484  41.858 -86.527  0.00  0.00      A1    
ATOM   1908  HA  PHE A 124     -10.710  42.467 -86.084  0.00  0.00      A1    
ATOM   1909  CB  PHE A 124     -11.665  42.207 -88.140  0.00  0.00      A1    
ATOM   1910  HB1 PHE A 124     -12.423  41.543 -88.609  0.00  0.00      A1    
ATOM   1911  HB2 PHE A 124     -12.020  43.259 -88.104  0.00  0.00      A1    
ATOM   1912  CG  PHE A 124     -10.450  42.163 -88.842  0.00  0.00      A1    
ATOM   1913  CD1 PHE A 124      -9.407  43.135 -88.735  0.00  0.00      A1    
ATOM   1914  HD1 PHE A 124      -9.481  43.980 -88.067  0.00  0.00      A1    
ATOM   1915  CE1 PHE A 124      -8.251  42.972 -89.434  0.00  0.00      A1    
ATOM   1916  HE1 PHE A 124      -7.512  43.760 -89.424  0.00  0.00      A1    
ATOM   1917  CZ  PHE A 124      -8.002  41.898 -90.335  0.00  0.00      A1    
ATOM   1918  HZ  PHE A 124      -7.134  41.909 -90.979  0.00  0.00      A1    
ATOM   1919  CD2 PHE A 124     -10.254  41.092 -89.720  0.00  0.00      A1    
ATOM   1920  HD2 PHE A 124     -10.990  40.302 -89.704  0.00  0.00      A1    
ATOM   1921  CE2 PHE A 124      -9.035  40.941 -90.475  0.00  0.00      A1    
ATOM   1922  HE2 PHE A 124      -8.853  40.050 -91.058  0.00  0.00      A1    
ATOM   1923  C   PHE A 124     -12.694  42.452 -85.752  0.00  0.00      A1    
ATOM   1924  O   PHE A 124     -12.879  43.664 -85.829  0.00  0.00      A1    
ATOM   1925  N   GLU A 125     -13.534  41.576 -85.222  0.00  0.00      A1    
ATOM   1926  HN  GLU A 125     -13.408  40.589 -85.283  0.00  0.00      A1    
ATOM   1927  CA  GLU A 125     -14.812  41.981 -84.545  0.00  0.00      A1    
ATOM   1928  HA  GLU A 125     -14.965  43.018 -84.807  0.00  0.00      A1    
ATOM   1929  CB  GLU A 125     -16.166  41.352 -84.864  0.00  0.00      A1    
ATOM   1930  HB1 GLU A 125     -16.330  41.437 -85.960  0.00  0.00      A1    
ATOM   1931  HB2 GLU A 125     -16.156  40.261 -84.653  0.00  0.00      A1    
ATOM   1932  CG  GLU A 125     -17.293  42.088 -84.217  0.00  0.00      A1    
ATOM   1933  HG1 GLU A 125     -17.119  42.150 -83.121  0.00  0.00      A1    
ATOM   1934  HG2 GLU A 125     -17.402  43.160 -84.487  0.00  0.00      A1    
ATOM   1935  CD  GLU A 125     -18.608  41.326 -84.312  0.00  0.00      A1    
ATOM   1936  OE1 GLU A 125     -18.801  40.940 -85.516  0.00  0.00      A1    
ATOM   1937  OE2 GLU A 125     -19.362  41.102 -83.373  0.00  0.00      A1    
ATOM   1938  C   GLU A 125     -14.604  41.932 -83.044  0.00  0.00      A1    
ATOM   1939  O   GLU A 125     -14.376  42.853 -82.309  0.00  0.00      A1    
ATOM   1940  N   THR A 126     -14.713  40.719 -82.405  0.00  0.00      A1    
ATOM   1941  HN  THR A 126     -14.985  39.956 -82.986  0.00  0.00      A1    
ATOM   1942  CA  THR A 126     -14.540  40.448 -80.973  0.00  0.00      A1    
ATOM   1943  HA  THR A 126     -15.306  40.996 -80.445  0.00  0.00      A1    
ATOM   1944  CB  THR A 126     -14.706  39.046 -80.429  0.00  0.00      A1    
ATOM   1945  HB  THR A 126     -13.782  38.442 -80.561  0.00  0.00      A1    
ATOM   1946  OG1 THR A 126     -15.642  38.268 -81.246  0.00  0.00      A1    
ATOM   1947  HG1 THR A 126     -15.699  37.372 -80.906  0.00  0.00      A1    
ATOM   1948  CG2 THR A 126     -15.202  38.935 -78.950  0.00  0.00      A1    
ATOM   1949 HG21 THR A 126     -15.504  37.897 -78.692  0.00  0.00      A1    
ATOM   1950 HG22 THR A 126     -14.361  39.252 -78.297  0.00  0.00      A1    
ATOM   1951 HG23 THR A 126     -16.006  39.651 -78.678  0.00  0.00      A1    
ATOM   1952  C   THR A 126     -13.196  40.981 -80.476  0.00  0.00      A1    
ATOM   1953  O   THR A 126     -13.109  41.633 -79.477  0.00  0.00      A1    
ATOM   1954  N   PHE A 127     -12.133  40.707 -81.188  0.00  0.00      A1    
ATOM   1955  HN  PHE A 127     -12.230  40.272 -82.080  0.00  0.00      A1    
ATOM   1956  CA  PHE A 127     -10.814  41.068 -80.772  0.00  0.00      A1    
ATOM   1957  HA  PHE A 127     -10.778  41.086 -79.692  0.00  0.00      A1    
ATOM   1958  CB  PHE A 127      -9.780  39.961 -80.964  0.00  0.00      A1    
ATOM   1959  HB1 PHE A 127      -9.812  39.733 -82.051  0.00  0.00      A1    
ATOM   1960  HB2 PHE A 127      -8.769  40.217 -80.582  0.00  0.00      A1    
ATOM   1961  CG  PHE A 127     -10.232  38.737 -80.180  0.00  0.00      A1    
ATOM   1962  CD1 PHE A 127     -10.324  38.711 -78.840  0.00  0.00      A1    
ATOM   1963  HD1 PHE A 127     -10.040  39.600 -78.296  0.00  0.00      A1    
ATOM   1964  CE1 PHE A 127     -10.725  37.556 -78.117  0.00  0.00      A1    
ATOM   1965  HE1 PHE A 127     -10.734  37.618 -77.039  0.00  0.00      A1    
ATOM   1966  CZ  PHE A 127     -11.213  36.476 -78.772  0.00  0.00      A1    
ATOM   1967  HZ  PHE A 127     -11.510  35.657 -78.134  0.00  0.00      A1    
ATOM   1968  CD2 PHE A 127     -10.708  37.616 -80.938  0.00  0.00      A1    
ATOM   1969  HD2 PHE A 127     -10.694  37.492 -82.011  0.00  0.00      A1    
ATOM   1970  CE2 PHE A 127     -11.185  36.474 -80.212  0.00  0.00      A1    
ATOM   1971  HE2 PHE A 127     -11.588  35.606 -80.714  0.00  0.00      A1    
ATOM   1972  C   PHE A 127     -10.244  42.357 -81.346  0.00  0.00      A1    
ATOM   1973  O   PHE A 127      -9.270  42.856 -80.799  0.00  0.00      A1    
ATOM   1974  N   ASN A 128     -10.905  42.913 -82.393  0.00  0.00      A1    
ATOM   1975  HN  ASN A 128     -11.792  42.529 -82.636  0.00  0.00      A1    
ATOM   1976  CA  ASN A 128     -10.609  44.209 -82.954  0.00  0.00      A1    
ATOM   1977  HA  ASN A 128     -11.226  44.385 -83.823  0.00  0.00      A1    
ATOM   1978  CB  ASN A 128     -10.794  45.249 -81.866  0.00  0.00      A1    
ATOM   1979  HB1 ASN A 128     -11.601  44.830 -81.228  0.00  0.00      A1    
ATOM   1980  HB2 ASN A 128      -9.860  45.372 -81.276  0.00  0.00      A1    
ATOM   1981  CG  ASN A 128     -11.181  46.665 -82.439  0.00  0.00      A1    
ATOM   1982  OD1 ASN A 128     -11.654  46.936 -83.542  0.00  0.00      A1    
ATOM   1983  ND2 ASN A 128     -10.890  47.762 -81.562  0.00  0.00      A1    
ATOM   1984 HD21 ASN A 128     -11.148  48.686 -81.844  0.00  0.00      A1    
ATOM   1985 HD22 ASN A 128     -10.480  47.560 -80.673  0.00  0.00      A1    
ATOM   1986  C   ASN A 128      -9.182  44.231 -83.461  0.00  0.00      A1    
ATOM   1987  O   ASN A 128      -8.484  45.250 -83.232  0.00  0.00      A1    
ATOM   1988  N   VAL A 129      -8.638  43.236 -84.175  0.00  0.00      A1    
ATOM   1989  HN  VAL A 129      -9.090  42.371 -84.377  0.00  0.00      A1    
ATOM   1990  CA  VAL A 129      -7.197  43.288 -84.613  0.00  0.00      A1    
ATOM   1991  HA  VAL A 129      -6.755  43.509 -83.653  0.00  0.00      A1    
ATOM   1992  CB  VAL A 129      -6.619  42.030 -85.044  0.00  0.00      A1    
ATOM   1993  HB  VAL A 129      -5.517  42.087 -85.171  0.00  0.00      A1    
ATOM   1994  CG1 VAL A 129      -6.811  40.998 -83.883  0.00  0.00      A1    
ATOM   1995 HG11 VAL A 129      -6.298  40.103 -84.295  0.00  0.00      A1    
ATOM   1996 HG12 VAL A 129      -6.302  41.289 -82.939  0.00  0.00      A1    
ATOM   1997 HG13 VAL A 129      -7.840  40.706 -83.582  0.00  0.00      A1    
ATOM   1998  CG2 VAL A 129      -7.293  41.547 -86.353  0.00  0.00      A1    
ATOM   1999 HG21 VAL A 129      -7.234  40.440 -86.292  0.00  0.00      A1    
ATOM   2000 HG22 VAL A 129      -8.396  41.663 -86.430  0.00  0.00      A1    
ATOM   2001 HG23 VAL A 129      -6.822  41.869 -87.306  0.00  0.00      A1    
ATOM   2002  C   VAL A 129      -6.890  44.402 -85.537  0.00  0.00      A1    
ATOM   2003  O   VAL A 129      -7.735  44.739 -86.296  0.00  0.00      A1    
ATOM   2004  N   PRO A 130      -5.675  45.063 -85.668  0.00  0.00      A1    
ATOM   2005  CD  PRO A 130      -4.603  45.063 -84.638  0.00  0.00      A1    
ATOM   2006  HD1 PRO A 130      -5.095  45.550 -83.769  0.00  0.00      A1    
ATOM   2007  HD2 PRO A 130      -4.381  44.007 -84.378  0.00  0.00      A1    
ATOM   2008  CA  PRO A 130      -5.445  46.080 -86.688  0.00  0.00      A1    
ATOM   2009  HA  PRO A 130      -6.312  46.712 -86.812  0.00  0.00      A1    
ATOM   2010  CB  PRO A 130      -4.163  46.838 -86.233  0.00  0.00      A1    
ATOM   2011  HB1 PRO A 130      -3.314  47.012 -86.927  0.00  0.00      A1    
ATOM   2012  HB2 PRO A 130      -4.380  47.778 -85.682  0.00  0.00      A1    
ATOM   2013  CG  PRO A 130      -3.488  45.883 -85.206  0.00  0.00      A1    
ATOM   2014  HG1 PRO A 130      -2.866  45.127 -85.731  0.00  0.00      A1    
ATOM   2015  HG2 PRO A 130      -2.851  46.355 -84.427  0.00  0.00      A1    
ATOM   2016  C   PRO A 130      -5.124  45.446 -88.066  0.00  0.00      A1    
ATOM   2017  O   PRO A 130      -5.365  46.099 -89.082  0.00  0.00      A1    
ATOM   2018  N   ALA A 131      -4.541  44.254 -88.003  0.00  0.00      A1    
ATOM   2019  HN  ALA A 131      -4.423  43.775 -87.137  0.00  0.00      A1    
ATOM   2020  CA  ALA A 131      -4.130  43.581 -89.240  0.00  0.00      A1    
ATOM   2021  HA  ALA A 131      -4.844  43.671 -90.046  0.00  0.00      A1    
ATOM   2022  CB  ALA A 131      -2.736  44.115 -89.742  0.00  0.00      A1    
ATOM   2023  HB1 ALA A 131      -2.061  43.843 -88.903  0.00  0.00      A1    
ATOM   2024  HB2 ALA A 131      -2.369  43.601 -90.657  0.00  0.00      A1    
ATOM   2025  HB3 ALA A 131      -2.796  45.208 -89.933  0.00  0.00      A1    
ATOM   2026  C   ALA A 131      -3.968  42.132 -88.905  0.00  0.00      A1    
ATOM   2027  O   ALA A 131      -3.791  41.793 -87.717  0.00  0.00      A1    
ATOM   2028  N   MET A 132      -3.964  41.245 -89.928  0.00  0.00      A1    
ATOM   2029  HN  MET A 132      -3.957  41.635 -90.845  0.00  0.00      A1    
ATOM   2030  CA  MET A 132      -3.939  39.730 -89.727  0.00  0.00      A1    
ATOM   2031  HA  MET A 132      -3.300  39.465 -88.897  0.00  0.00      A1    
ATOM   2032  CB  MET A 132      -5.365  39.225 -89.321  0.00  0.00      A1    
ATOM   2033  HB1 MET A 132      -5.669  40.015 -88.602  0.00  0.00      A1    
ATOM   2034  HB2 MET A 132      -6.092  39.351 -90.152  0.00  0.00      A1    
ATOM   2035  CG  MET A 132      -5.333  37.823 -88.689  0.00  0.00      A1    
ATOM   2036  HG1 MET A 132      -4.676  37.120 -89.244  0.00  0.00      A1    
ATOM   2037  HG2 MET A 132      -4.907  37.854 -87.663  0.00  0.00      A1    
ATOM   2038  SD  MET A 132      -7.006  37.086 -88.719  0.00  0.00      A1    
ATOM   2039  CE  MET A 132      -6.632  36.191 -90.211  0.00  0.00      A1    
ATOM   2040  HE1 MET A 132      -6.462  36.820 -91.111  0.00  0.00      A1    
ATOM   2041  HE2 MET A 132      -5.733  35.568 -90.017  0.00  0.00      A1    
ATOM   2042  HE3 MET A 132      -7.533  35.564 -90.382  0.00  0.00      A1    
ATOM   2043  C   MET A 132      -3.403  38.992 -90.952  0.00  0.00      A1    
ATOM   2044  O   MET A 132      -3.500  39.540 -92.031  0.00  0.00      A1    
ATOM   2045  N   TYR A 133      -2.926  37.708 -90.761  0.00  0.00      A1    
ATOM   2046  HN  TYR A 133      -2.819  37.377 -89.827  0.00  0.00      A1    
ATOM   2047  CA  TYR A 133      -2.748  36.790 -91.856  0.00  0.00      A1    
ATOM   2048  HA  TYR A 133      -3.531  37.036 -92.557  0.00  0.00      A1    
ATOM   2049  CB  TYR A 133      -1.321  36.851 -92.502  0.00  0.00      A1    
ATOM   2050  HB1 TYR A 133      -1.107  37.941 -92.520  0.00  0.00      A1    
ATOM   2051  HB2 TYR A 133      -0.591  36.365 -91.821  0.00  0.00      A1    
ATOM   2052  CG  TYR A 133      -1.157  36.379 -93.922  0.00  0.00      A1    
ATOM   2053  CD1 TYR A 133      -1.752  36.876 -95.073  0.00  0.00      A1    
ATOM   2054  HD1 TYR A 133      -2.450  37.687 -94.928  0.00  0.00      A1    
ATOM   2055  CE1 TYR A 133      -1.677  36.290 -96.326  0.00  0.00      A1    
ATOM   2056  HE1 TYR A 133      -2.195  36.867 -97.077  0.00  0.00      A1    
ATOM   2057  CZ  TYR A 133      -0.846  35.223 -96.475  0.00  0.00      A1    
ATOM   2058  OH  TYR A 133      -0.782  34.559 -97.745  0.00  0.00      A1    
ATOM   2059  HH  TYR A 133      -1.475  34.989 -98.251  0.00  0.00      A1    
ATOM   2060  CD2 TYR A 133      -0.345  35.222 -94.093  0.00  0.00      A1    
ATOM   2061  HD2 TYR A 133       0.119  34.750 -93.240  0.00  0.00      A1    
ATOM   2062  CE2 TYR A 133      -0.207  34.668 -95.386  0.00  0.00      A1    
ATOM   2063  HE2 TYR A 133       0.411  33.793 -95.520  0.00  0.00      A1    
ATOM   2064  C   TYR A 133      -3.123  35.381 -91.516  0.00  0.00      A1    
ATOM   2065  O   TYR A 133      -3.089  35.065 -90.332  0.00  0.00      A1    
ATOM   2066  N   VAL A 134      -3.400  34.454 -92.502  0.00  0.00      A1    
ATOM   2067  HN  VAL A 134      -3.407  34.780 -93.445  0.00  0.00      A1    
ATOM   2068  CA  VAL A 134      -3.464  33.004 -92.206  0.00  0.00      A1    
ATOM   2069  HA  VAL A 134      -2.884  32.865 -91.305  0.00  0.00      A1    
ATOM   2070  CB  VAL A 134      -4.911  32.604 -91.937  0.00  0.00      A1    
ATOM   2071  HB  VAL A 134      -5.292  33.008 -90.975  0.00  0.00      A1    
ATOM   2072  CG1 VAL A 134      -5.880  33.007 -93.064  0.00  0.00      A1    
ATOM   2073 HG11 VAL A 134      -5.531  32.694 -94.071  0.00  0.00      A1    
ATOM   2074 HG12 VAL A 134      -6.935  32.705 -92.895  0.00  0.00      A1    
ATOM   2075 HG13 VAL A 134      -5.901  34.118 -93.063  0.00  0.00      A1    
ATOM   2076  CG2 VAL A 134      -4.963  31.069 -91.671  0.00  0.00      A1    
ATOM   2077 HG21 VAL A 134      -5.971  30.711 -91.370  0.00  0.00      A1    
ATOM   2078 HG22 VAL A 134      -4.668  30.494 -92.575  0.00  0.00      A1    
ATOM   2079 HG23 VAL A 134      -4.293  30.935 -90.795  0.00  0.00      A1    
ATOM   2080  C   VAL A 134      -2.652  32.167 -93.170  0.00  0.00      A1    
ATOM   2081  O   VAL A 134      -2.538  32.459 -94.355  0.00  0.00      A1    
ATOM   2082  N   ALA A 135      -1.897  31.120 -92.721  0.00  0.00      A1    
ATOM   2083  HN  ALA A 135      -1.758  30.941 -91.751  0.00  0.00      A1    
ATOM   2084  CA  ALA A 135      -1.176  30.195 -93.630  0.00  0.00      A1    
ATOM   2085  HA  ALA A 135      -1.766  30.106 -94.530  0.00  0.00      A1    
ATOM   2086  CB  ALA A 135       0.232  30.606 -94.035  0.00  0.00      A1    
ATOM   2087  HB1 ALA A 135       0.268  31.571 -94.585  0.00  0.00      A1    
ATOM   2088  HB2 ALA A 135       0.783  30.757 -93.083  0.00  0.00      A1    
ATOM   2089  HB3 ALA A 135       0.838  29.812 -94.522  0.00  0.00      A1    
ATOM   2090  C   ALA A 135      -1.205  28.877 -92.969  0.00  0.00      A1    
ATOM   2091  O   ALA A 135      -1.200  28.757 -91.781  0.00  0.00      A1    
ATOM   2092  N   ILE A 136      -1.199  27.800 -93.715  0.00  0.00      A1    
ATOM   2093  HN  ILE A 136      -1.213  28.018 -94.688  0.00  0.00      A1    
ATOM   2094  CA  ILE A 136      -1.321  26.464 -93.214  0.00  0.00      A1    
ATOM   2095  HA  ILE A 136      -2.082  26.550 -92.453  0.00  0.00      A1    
ATOM   2096  CB  ILE A 136      -1.756  25.399 -94.277  0.00  0.00      A1    
ATOM   2097  HB  ILE A 136      -1.974  24.499 -93.662  0.00  0.00      A1    
ATOM   2098  CG2 ILE A 136      -3.055  25.860 -94.906  0.00  0.00      A1    
ATOM   2099 HG21 ILE A 136      -3.626  25.030 -95.374  0.00  0.00      A1    
ATOM   2100 HG22 ILE A 136      -3.755  26.367 -94.208  0.00  0.00      A1    
ATOM   2101 HG23 ILE A 136      -2.840  26.589 -95.717  0.00  0.00      A1    
ATOM   2102  CG1 ILE A 136      -0.609  24.955 -95.251  0.00  0.00      A1    
ATOM   2103 HG11 ILE A 136      -0.381  25.830 -95.896  0.00  0.00      A1    
ATOM   2104 HG12 ILE A 136       0.330  24.612 -94.765  0.00  0.00      A1    
ATOM   2105  CD  ILE A 136      -1.126  23.903 -96.189  0.00  0.00      A1    
ATOM   2106  HD1 ILE A 136      -1.624  23.127 -95.570  0.00  0.00      A1    
ATOM   2107  HD2 ILE A 136      -1.907  24.290 -96.877  0.00  0.00      A1    
ATOM   2108  HD3 ILE A 136      -0.314  23.402 -96.758  0.00  0.00      A1    
ATOM   2109  C   ILE A 136      -0.029  25.964 -92.465  0.00  0.00      A1    
ATOM   2110  O   ILE A 136       1.044  26.490 -92.673  0.00  0.00      A1    
ATOM   2111  N   GLN A 137      -0.233  24.939 -91.602  0.00  0.00      A1    
ATOM   2112  HN  GLN A 137      -1.161  24.617 -91.432  0.00  0.00      A1    
ATOM   2113  CA  GLN A 137       0.821  24.534 -90.727  0.00  0.00      A1    
ATOM   2114  HA  GLN A 137       1.244  25.375 -90.196  0.00  0.00      A1    
ATOM   2115  CB  GLN A 137       0.206  23.449 -89.707  0.00  0.00      A1    
ATOM   2116  HB1 GLN A 137      -0.246  22.615 -90.284  0.00  0.00      A1    
ATOM   2117  HB2 GLN A 137       1.102  22.940 -89.290  0.00  0.00      A1    
ATOM   2118  CG  GLN A 137      -0.798  24.040 -88.699  0.00  0.00      A1    
ATOM   2119  HG1 GLN A 137      -0.330  25.021 -88.471  0.00  0.00      A1    
ATOM   2120  HG2 GLN A 137      -1.735  24.187 -89.278  0.00  0.00      A1    
ATOM   2121  CD  GLN A 137      -1.168  23.201 -87.488  0.00  0.00      A1    
ATOM   2122  OE1 GLN A 137      -1.662  22.115 -87.460  0.00  0.00      A1    
ATOM   2123  NE2 GLN A 137      -0.903  23.778 -86.296  0.00  0.00      A1    
ATOM   2124 HE21 GLN A 137      -1.266  23.243 -85.533  0.00  0.00      A1    
ATOM   2125 HE22 GLN A 137      -0.635  24.741 -86.287  0.00  0.00      A1    
ATOM   2126  C   GLN A 137       1.871  23.827 -91.491  0.00  0.00      A1    
ATOM   2127  O   GLN A 137       2.993  23.843 -91.044  0.00  0.00      A1    
ATOM   2128  N   ALA A 138       1.557  23.182 -92.718  0.00  0.00      A1    
ATOM   2129  HN  ALA A 138       0.596  23.062 -92.953  0.00  0.00      A1    
ATOM   2130  CA  ALA A 138       2.608  22.688 -93.587  0.00  0.00      A1    
ATOM   2131  HA  ALA A 138       3.117  21.960 -92.973  0.00  0.00      A1    
ATOM   2132  CB  ALA A 138       1.857  21.810 -94.635  0.00  0.00      A1    
ATOM   2133  HB1 ALA A 138       2.531  21.139 -95.209  0.00  0.00      A1    
ATOM   2134  HB2 ALA A 138       1.140  21.146 -94.105  0.00  0.00      A1    
ATOM   2135  HB3 ALA A 138       1.348  22.321 -95.480  0.00  0.00      A1    
ATOM   2136  C   ALA A 138       3.550  23.668 -94.182  0.00  0.00      A1    
ATOM   2137  O   ALA A 138       4.707  23.328 -94.308  0.00  0.00      A1    
ATOM   2138  N   VAL A 139       3.022  24.885 -94.648  0.00  0.00      A1    
ATOM   2139  HN  VAL A 139       2.109  25.113 -94.320  0.00  0.00      A1    
ATOM   2140  CA  VAL A 139       3.940  25.825 -95.295  0.00  0.00      A1    
ATOM   2141  HA  VAL A 139       4.475  25.193 -95.990  0.00  0.00      A1    
ATOM   2142  CB  VAL A 139       3.293  26.795 -96.262  0.00  0.00      A1    
ATOM   2143  HB  VAL A 139       4.045  27.563 -96.542  0.00  0.00      A1    
ATOM   2144  CG1 VAL A 139       2.718  26.042 -97.446  0.00  0.00      A1    
ATOM   2145 HG11 VAL A 139       3.431  25.287 -97.840  0.00  0.00      A1    
ATOM   2146 HG12 VAL A 139       1.730  25.634 -97.144  0.00  0.00      A1    
ATOM   2147 HG13 VAL A 139       2.554  26.804 -98.238  0.00  0.00      A1    
ATOM   2148  CG2 VAL A 139       2.238  27.627 -95.520  0.00  0.00      A1    
ATOM   2149 HG21 VAL A 139       1.341  27.029 -95.254  0.00  0.00      A1    
ATOM   2150 HG22 VAL A 139       2.736  28.138 -94.669  0.00  0.00      A1    
ATOM   2151 HG23 VAL A 139       1.760  28.414 -96.141  0.00  0.00      A1    
ATOM   2152  C   VAL A 139       4.804  26.580 -94.291  0.00  0.00      A1    
ATOM   2153  O   VAL A 139       5.958  26.718 -94.484  0.00  0.00      A1    
ATOM   2154  N   LEU A 140       4.188  26.896 -93.090  0.00  0.00      A1    
ATOM   2155  HN  LEU A 140       3.196  26.809 -93.133  0.00  0.00      A1    
ATOM   2156  CA  LEU A 140       4.795  27.486 -91.920  0.00  0.00      A1    
ATOM   2157  HA  LEU A 140       5.306  28.402 -92.176  0.00  0.00      A1    
ATOM   2158  CB  LEU A 140       3.788  27.806 -90.774  0.00  0.00      A1    
ATOM   2159  HB1 LEU A 140       3.342  26.828 -90.492  0.00  0.00      A1    
ATOM   2160  HB2 LEU A 140       4.419  28.065 -89.897  0.00  0.00      A1    
ATOM   2161  CG  LEU A 140       2.820  28.968 -91.065  0.00  0.00      A1    
ATOM   2162  HG  LEU A 140       2.256  28.680 -91.977  0.00  0.00      A1    
ATOM   2163  CD1 LEU A 140       2.002  29.060 -89.889  0.00  0.00      A1    
ATOM   2164 HD11 LEU A 140       1.456  28.115 -89.680  0.00  0.00      A1    
ATOM   2165 HD12 LEU A 140       2.699  29.116 -89.026  0.00  0.00      A1    
ATOM   2166 HD13 LEU A 140       1.404  29.996 -89.911  0.00  0.00      A1    
ATOM   2167  CD2 LEU A 140       3.541  30.318 -91.374  0.00  0.00      A1    
ATOM   2168 HD21 LEU A 140       2.806  31.149 -91.414  0.00  0.00      A1    
ATOM   2169 HD22 LEU A 140       4.305  30.598 -90.617  0.00  0.00      A1    
ATOM   2170 HD23 LEU A 140       4.045  30.239 -92.361  0.00  0.00      A1    
ATOM   2171  C   LEU A 140       5.851  26.385 -91.384  0.00  0.00      A1    
ATOM   2172  O   LEU A 140       7.035  26.712 -91.129  0.00  0.00      A1    
ATOM   2173  N   SER A 141       5.606  25.111 -91.347  0.00  0.00      A1    
ATOM   2174  HN  SER A 141       4.665  24.780 -91.361  0.00  0.00      A1    
ATOM   2175  CA  SER A 141       6.590  24.054 -91.050  0.00  0.00      A1    
ATOM   2176  HA  SER A 141       7.055  24.279 -90.102  0.00  0.00      A1    
ATOM   2177  CB  SER A 141       6.081  22.580 -90.880  0.00  0.00      A1    
ATOM   2178  HB1 SER A 141       5.875  22.256 -91.922  0.00  0.00      A1    
ATOM   2179  HB2 SER A 141       6.934  21.933 -90.581  0.00  0.00      A1    
ATOM   2180  OG  SER A 141       4.981  22.363 -90.036  0.00  0.00      A1    
ATOM   2181  HG1 SER A 141       4.185  22.763 -90.394  0.00  0.00      A1    
ATOM   2182  C   SER A 141       7.814  24.121 -92.037  0.00  0.00      A1    
ATOM   2183  O   SER A 141       8.973  24.030 -91.667  0.00  0.00      A1    
ATOM   2184  N   LEU A 142       7.636  24.323 -93.376  0.00  0.00      A1    
ATOM   2185  HN  LEU A 142       6.734  24.382 -93.796  0.00  0.00      A1    
ATOM   2186  CA  LEU A 142       8.739  24.371 -94.274  0.00  0.00      A1    
ATOM   2187  HA  LEU A 142       9.353  23.554 -93.924  0.00  0.00      A1    
ATOM   2188  CB  LEU A 142       8.242  24.110 -95.723  0.00  0.00      A1    
ATOM   2189  HB1 LEU A 142       7.518  23.284 -95.552  0.00  0.00      A1    
ATOM   2190  HB2 LEU A 142       7.571  24.927 -96.063  0.00  0.00      A1    
ATOM   2191  CG  LEU A 142       9.200  23.738 -96.826  0.00  0.00      A1    
ATOM   2192  HG  LEU A 142       9.894  24.596 -96.952  0.00  0.00      A1    
ATOM   2193  CD1 LEU A 142      10.117  22.468 -96.545  0.00  0.00      A1    
ATOM   2194 HD11 LEU A 142      10.721  22.291 -97.461  0.00  0.00      A1    
ATOM   2195 HD12 LEU A 142      10.799  22.599 -95.679  0.00  0.00      A1    
ATOM   2196 HD13 LEU A 142       9.436  21.598 -96.426  0.00  0.00      A1    
ATOM   2197  CD2 LEU A 142       8.355  23.586 -98.076  0.00  0.00      A1    
ATOM   2198 HD21 LEU A 142       7.661  24.448 -98.180  0.00  0.00      A1    
ATOM   2199 HD22 LEU A 142       9.138  23.472 -98.857  0.00  0.00      A1    
ATOM   2200 HD23 LEU A 142       7.868  22.588 -98.095  0.00  0.00      A1    
ATOM   2201  C   LEU A 142       9.409  25.744 -94.276  0.00  0.00      A1    
ATOM   2202  O   LEU A 142      10.597  25.858 -94.584  0.00  0.00      A1    
ATOM   2203  N   TYR A 143       8.769  26.869 -93.880  0.00  0.00      A1    
ATOM   2204  HN  TYR A 143       7.832  26.843 -93.542  0.00  0.00      A1    
ATOM   2205  CA  TYR A 143       9.434  28.209 -93.594  0.00  0.00      A1    
ATOM   2206  HA  TYR A 143      10.028  28.465 -94.458  0.00  0.00      A1    
ATOM   2207  CB  TYR A 143       8.425  29.313 -93.399  0.00  0.00      A1    
ATOM   2208  HB1 TYR A 143       7.601  28.945 -92.750  0.00  0.00      A1    
ATOM   2209  HB2 TYR A 143       8.887  30.231 -92.977  0.00  0.00      A1    
ATOM   2210  CG  TYR A 143       7.531  29.674 -94.536  0.00  0.00      A1    
ATOM   2211  CD1 TYR A 143       7.608  29.070 -95.735  0.00  0.00      A1    
ATOM   2212  HD1 TYR A 143       8.405  28.373 -95.950  0.00  0.00      A1    
ATOM   2213  CE1 TYR A 143       6.585  29.165 -96.737  0.00  0.00      A1    
ATOM   2214  HE1 TYR A 143       6.693  28.768 -97.736  0.00  0.00      A1    
ATOM   2215  CZ  TYR A 143       5.529  30.040 -96.534  0.00  0.00      A1    
ATOM   2216  OH  TYR A 143       4.500  30.290 -97.411  0.00  0.00      A1    
ATOM   2217  HH  TYR A 143       4.473  29.703 -98.170  0.00  0.00      A1    
ATOM   2218  CD2 TYR A 143       6.380  30.470 -94.339  0.00  0.00      A1    
ATOM   2219  HD2 TYR A 143       6.319  30.894 -93.347  0.00  0.00      A1    
ATOM   2220  CE2 TYR A 143       5.467  30.683 -95.300  0.00  0.00      A1    
ATOM   2221  HE2 TYR A 143       4.596  31.297 -95.129  0.00  0.00      A1    
ATOM   2222  C   TYR A 143      10.331  28.119 -92.377  0.00  0.00      A1    
ATOM   2223  O   TYR A 143      11.402  28.716 -92.287  0.00  0.00      A1    
ATOM   2224  N   ALA A 144       9.872  27.240 -91.410  0.00  0.00      A1    
ATOM   2225  HN  ALA A 144       8.946  26.870 -91.432  0.00  0.00      A1    
ATOM   2226  CA  ALA A 144      10.683  26.978 -90.222  0.00  0.00      A1    
ATOM   2227  HA  ALA A 144      10.965  27.938 -89.815  0.00  0.00      A1    
ATOM   2228  CB  ALA A 144       9.937  26.252 -89.128  0.00  0.00      A1    
ATOM   2229  HB1 ALA A 144      10.330  26.469 -88.112  0.00  0.00      A1    
ATOM   2230  HB2 ALA A 144       8.936  26.731 -89.079  0.00  0.00      A1    
ATOM   2231  HB3 ALA A 144       9.847  25.164 -89.337  0.00  0.00      A1    
ATOM   2232  C   ALA A 144      12.009  26.239 -90.439  0.00  0.00      A1    
ATOM   2233  O   ALA A 144      13.062  26.589 -89.805  0.00  0.00      A1    
ATOM   2234  N   SER A 145      12.002  25.247 -91.335  0.00  0.00      A1    
ATOM   2235  HN  SER A 145      11.075  25.023 -91.624  0.00  0.00      A1    
ATOM   2236  CA  SER A 145      13.151  24.560 -91.869  0.00  0.00      A1    
ATOM   2237  HA  SER A 145      13.732  24.132 -91.066  0.00  0.00      A1    
ATOM   2238  CB  SER A 145      12.603  23.364 -92.771  0.00  0.00      A1    
ATOM   2239  HB1 SER A 145      11.751  22.901 -92.229  0.00  0.00      A1    
ATOM   2240  HB2 SER A 145      12.110  23.848 -93.641  0.00  0.00      A1    
ATOM   2241  OG  SER A 145      13.650  22.484 -93.103  0.00  0.00      A1    
ATOM   2242  HG1 SER A 145      14.015  22.241 -92.249  0.00  0.00      A1    
ATOM   2243  C   SER A 145      14.063  25.483 -92.710  0.00  0.00      A1    
ATOM   2244  O   SER A 145      15.269  25.257 -92.819  0.00  0.00      A1    
ATOM   2245  N   GLY A 146      13.481  26.512 -93.347  0.00  0.00      A1    
ATOM   2246  HN  GLY A 146      12.534  26.735 -93.129  0.00  0.00      A1    
ATOM   2247  CA  GLY A 146      14.235  27.298 -94.255  0.00  0.00      A1    
ATOM   2248  HA1 GLY A 146      15.281  27.332 -93.987  0.00  0.00      A1    
ATOM   2249  HA2 GLY A 146      13.781  28.262 -94.074  0.00  0.00      A1    
ATOM   2250  C   GLY A 146      14.078  26.949 -95.691  0.00  0.00      A1    
ATOM   2251  O   GLY A 146      15.025  27.227 -96.495  0.00  0.00      A1    
ATOM   2252  N   ARG A 147      12.939  26.338 -96.107  0.00  0.00      A1    
ATOM   2253  HN  ARG A 147      12.083  26.184 -95.620  0.00  0.00      A1    
ATOM   2254  CA  ARG A 147      12.732  25.958 -97.526  0.00  0.00      A1    
ATOM   2255  HA  ARG A 147      13.524  26.278 -98.186  0.00  0.00      A1    
ATOM   2256  CB  ARG A 147      12.790  24.435 -97.758  0.00  0.00      A1    
ATOM   2257  HB1 ARG A 147      12.118  23.980 -97.000  0.00  0.00      A1    
ATOM   2258  HB2 ARG A 147      12.265  24.163 -98.698  0.00  0.00      A1    
ATOM   2259  CG  ARG A 147      14.131  23.730 -97.696  0.00  0.00      A1    
ATOM   2260  HG1 ARG A 147      14.168  22.893 -98.426  0.00  0.00      A1    
ATOM   2261  HG2 ARG A 147      14.940  24.467 -97.889  0.00  0.00      A1    
ATOM   2262  CD  ARG A 147      14.462  23.153 -96.306  0.00  0.00      A1    
ATOM   2263  HD1 ARG A 147      14.419  23.943 -95.525  0.00  0.00      A1    
ATOM   2264  HD2 ARG A 147      13.790  22.296 -96.085  0.00  0.00      A1    
ATOM   2265  NE  ARG A 147      15.756  22.486 -96.399  0.00  0.00      A1    
ATOM   2266  HE  ARG A 147      16.057  22.430 -97.351  0.00  0.00      A1    
ATOM   2267  CZ  ARG A 147      16.721  22.542 -95.453  0.00  0.00      A1    
ATOM   2268  NH1 ARG A 147      16.468  22.859 -94.201  0.00  0.00      A1    
ATOM   2269 HH11 ARG A 147      17.220  23.057 -93.572  0.00  0.00      A1    
ATOM   2270 HH12 ARG A 147      15.544  23.086 -93.892  0.00  0.00      A1    
ATOM   2271  NH2 ARG A 147      17.960  22.299 -95.776  0.00  0.00      A1    
ATOM   2272 HH21 ARG A 147      18.751  22.286 -95.164  0.00  0.00      A1    
ATOM   2273 HH22 ARG A 147      18.167  22.226 -96.752  0.00  0.00      A1    
ATOM   2274  C   ARG A 147      11.443  26.518 -98.052  0.00  0.00      A1    
ATOM   2275  O   ARG A 147      10.595  27.094 -97.303  0.00  0.00      A1    
ATOM   2276  N   THR A 148      11.189  26.439 -99.410  0.00  0.00      A1    
ATOM   2277  HN  THR A 148      11.897  26.089-100.018  0.00  0.00      A1    
ATOM   2278  CA  THR A 148       9.886  26.831 -99.921  0.00  0.00      A1    
ATOM   2279  HA  THR A 148       9.081  26.888 -99.204  0.00  0.00      A1    
ATOM   2280  CB  THR A 148      10.033  28.119-100.749  0.00  0.00      A1    
ATOM   2281  HB  THR A 148       9.109  28.222-101.359  0.00  0.00      A1    
ATOM   2282  OG1 THR A 148      11.173  28.174-101.637  0.00  0.00      A1    
ATOM   2283  HG1 THR A 148      10.896  28.295-102.548  0.00  0.00      A1    
ATOM   2284  CG2 THR A 148      10.132  29.195 -99.638  0.00  0.00      A1    
ATOM   2285 HG21 THR A 148      11.142  29.241 -99.178  0.00  0.00      A1    
ATOM   2286 HG22 THR A 148       9.958  30.176-100.130  0.00  0.00      A1    
ATOM   2287 HG23 THR A 148       9.449  29.150 -98.763  0.00  0.00      A1    
ATOM   2288  C   THR A 148       9.382  25.838-100.981  0.00  0.00      A1    
ATOM   2289  O   THR A 148       8.236  25.942-101.472  0.00  0.00      A1    
ATOM   2290  N   THR A 149      10.183  24.786-101.366  0.00  0.00      A1    
ATOM   2291  HN  THR A 149      11.105  24.597-101.038  0.00  0.00      A1    
ATOM   2292  CA  THR A 149       9.683  23.726-102.261  0.00  0.00      A1    
ATOM   2293  HA  THR A 149       8.604  23.668-102.259  0.00  0.00      A1    
ATOM   2294  CB  THR A 149      10.203  23.858-103.705  0.00  0.00      A1    
ATOM   2295  HB  THR A 149      11.311  23.787-103.741  0.00  0.00      A1    
ATOM   2296  OG1 THR A 149       9.730  25.113-104.141  0.00  0.00      A1    
ATOM   2297  HG1 THR A 149      10.111  25.213-105.017  0.00  0.00      A1    
ATOM   2298  CG2 THR A 149       9.515  22.900-104.636  0.00  0.00      A1    
ATOM   2299 HG21 THR A 149       8.409  22.874-104.531  0.00  0.00      A1    
ATOM   2300 HG22 THR A 149       9.789  23.088-105.696  0.00  0.00      A1    
ATOM   2301 HG23 THR A 149       9.876  21.904-104.300  0.00  0.00      A1    
ATOM   2302  C   THR A 149      10.182  22.414-101.725  0.00  0.00      A1    
ATOM   2303  O   THR A 149      11.387  22.189-101.678  0.00  0.00      A1    
ATOM   2304  N   GLY A 150       9.231  21.490-101.278  0.00  0.00      A1    
ATOM   2305  HN  GLY A 150       8.270  21.541-101.536  0.00  0.00      A1    
ATOM   2306  CA  GLY A 150       9.512  20.260-100.554  0.00  0.00      A1    
ATOM   2307  HA1 GLY A 150      10.033  20.483 -99.634  0.00  0.00      A1    
ATOM   2308  HA2 GLY A 150       9.978  19.563-101.235  0.00  0.00      A1    
ATOM   2309  C   GLY A 150       8.241  19.723-100.078  0.00  0.00      A1    
ATOM   2310  O   GLY A 150       7.182  20.278-100.215  0.00  0.00      A1    
ATOM   2311  N   ILE A 151       8.302  18.438 -99.573  0.00  0.00      A1    
ATOM   2312  HN  ILE A 151       9.201  18.042 -99.403  0.00  0.00      A1    
ATOM   2313  CA  ILE A 151       7.177  17.700 -99.145  0.00  0.00      A1    
ATOM   2314  HA  ILE A 151       6.266  18.236 -99.365  0.00  0.00      A1    
ATOM   2315  CB  ILE A 151       7.045  16.396 -99.870  0.00  0.00      A1    
ATOM   2316  HB  ILE A 151       6.987  16.593-100.962  0.00  0.00      A1    
ATOM   2317  CG2 ILE A 151       8.365  15.581 -99.797  0.00  0.00      A1    
ATOM   2318 HG21 ILE A 151       9.291  16.191 -99.868  0.00  0.00      A1    
ATOM   2319 HG22 ILE A 151       8.407  15.284 -98.727  0.00  0.00      A1    
ATOM   2320 HG23 ILE A 151       8.448  14.616-100.341  0.00  0.00      A1    
ATOM   2321  CG1 ILE A 151       5.827  15.620 -99.484  0.00  0.00      A1    
ATOM   2322 HG11 ILE A 151       5.855  15.395 -98.397  0.00  0.00      A1    
ATOM   2323 HG12 ILE A 151       4.974  16.326 -99.580  0.00  0.00      A1    
ATOM   2324  CD  ILE A 151       5.504  14.361-100.306  0.00  0.00      A1    
ATOM   2325  HD1 ILE A 151       5.590  14.603-101.387  0.00  0.00      A1    
ATOM   2326  HD2 ILE A 151       6.307  13.604-100.178  0.00  0.00      A1    
ATOM   2327  HD3 ILE A 151       4.526  13.897-100.058  0.00  0.00      A1    
ATOM   2328  C   ILE A 151       7.112  17.592 -97.630  0.00  0.00      A1    
ATOM   2329  O   ILE A 151       8.039  17.174 -96.944  0.00  0.00      A1    
ATOM   2330  N   VAL A 152       5.992  17.980 -97.010  0.00  0.00      A1    
ATOM   2331  HN  VAL A 152       5.321  18.527 -97.505  0.00  0.00      A1    
ATOM   2332  CA  VAL A 152       5.830  18.108 -95.575  0.00  0.00      A1    
ATOM   2333  HA  VAL A 152       6.761  17.948 -95.051  0.00  0.00      A1    
ATOM   2334  CB  VAL A 152       5.442  19.517 -95.183  0.00  0.00      A1    
ATOM   2335  HB  VAL A 152       4.644  19.813 -95.897  0.00  0.00      A1    
ATOM   2336  CG1 VAL A 152       4.832  19.519 -93.721  0.00  0.00      A1    
ATOM   2337 HG11 VAL A 152       4.853  20.491 -93.183  0.00  0.00      A1    
ATOM   2338 HG12 VAL A 152       3.763  19.245 -93.846  0.00  0.00      A1    
ATOM   2339 HG13 VAL A 152       5.376  18.718 -93.176  0.00  0.00      A1    
ATOM   2340  CG2 VAL A 152       6.587  20.528 -95.282  0.00  0.00      A1    
ATOM   2341 HG21 VAL A 152       6.178  21.557 -95.194  0.00  0.00      A1    
ATOM   2342 HG22 VAL A 152       7.435  20.294 -94.603  0.00  0.00      A1    
ATOM   2343 HG23 VAL A 152       6.912  20.561 -96.344  0.00  0.00      A1    
ATOM   2344  C   VAL A 152       4.983  16.992 -95.117  0.00  0.00      A1    
ATOM   2345  O   VAL A 152       3.732  16.923 -95.401  0.00  0.00      A1    
ATOM   2346  N   LEU A 153       5.458  16.086 -94.260  0.00  0.00      A1    
ATOM   2347  HN  LEU A 153       6.428  15.926 -94.096  0.00  0.00      A1    
ATOM   2348  CA  LEU A 153       4.653  15.272 -93.322  0.00  0.00      A1    
ATOM   2349  HA  LEU A 153       3.616  15.189 -93.611  0.00  0.00      A1    
ATOM   2350  CB  LEU A 153       5.370  13.833 -93.184  0.00  0.00      A1    
ATOM   2351  HB1 LEU A 153       5.451  13.468 -94.230  0.00  0.00      A1    
ATOM   2352  HB2 LEU A 153       6.395  14.027 -92.801  0.00  0.00      A1    
ATOM   2353  CG  LEU A 153       4.653  12.796 -92.350  0.00  0.00      A1    
ATOM   2354  HG  LEU A 153       4.661  13.122 -91.288  0.00  0.00      A1    
ATOM   2355  CD1 LEU A 153       3.195  12.525 -92.716  0.00  0.00      A1    
ATOM   2356 HD11 LEU A 153       3.056  12.101 -93.733  0.00  0.00      A1    
ATOM   2357 HD12 LEU A 153       2.874  11.629 -92.143  0.00  0.00      A1    
ATOM   2358 HD13 LEU A 153       2.468  13.339 -92.507  0.00  0.00      A1    
ATOM   2359  CD2 LEU A 153       5.354  11.418 -92.360  0.00  0.00      A1    
ATOM   2360 HD21 LEU A 153       4.802  10.763 -91.651  0.00  0.00      A1    
ATOM   2361 HD22 LEU A 153       5.413  10.984 -93.381  0.00  0.00      A1    
ATOM   2362 HD23 LEU A 153       6.403  11.578 -92.033  0.00  0.00      A1    
ATOM   2363  C   LEU A 153       4.577  15.940 -92.012  0.00  0.00      A1    
ATOM   2364  O   LEU A 153       5.559  16.079 -91.323  0.00  0.00      A1    
ATOM   2365  N   ASP A 154       3.342  16.334 -91.623  0.00  0.00      A1    
ATOM   2366  HN  ASP A 154       2.575  16.091 -92.212  0.00  0.00      A1    
ATOM   2367  CA  ASP A 154       3.094  16.957 -90.332  0.00  0.00      A1    
ATOM   2368  HA  ASP A 154       3.977  16.962 -89.711  0.00  0.00      A1    
ATOM   2369  CB  ASP A 154       2.718  18.458 -90.531  0.00  0.00      A1    
ATOM   2370  HB1 ASP A 154       3.516  19.153 -90.869  0.00  0.00      A1    
ATOM   2371  HB2 ASP A 154       1.947  18.567 -91.323  0.00  0.00      A1    
ATOM   2372  CG  ASP A 154       2.197  19.053 -89.266  0.00  0.00      A1    
ATOM   2373  OD1 ASP A 154       2.654  18.689 -88.165  0.00  0.00      A1    
ATOM   2374  OD2 ASP A 154       1.363  19.978 -89.323  0.00  0.00      A1    
ATOM   2375  C   ASP A 154       1.913  16.107 -89.695  0.00  0.00      A1    
ATOM   2376  O   ASP A 154       1.002  15.595 -90.395  0.00  0.00      A1    
ATOM   2377  N   SER A 155       1.983  15.944 -88.397  0.00  0.00      A1    
ATOM   2378  HN  SER A 155       2.691  16.521 -87.998  0.00  0.00      A1    
ATOM   2379  CA  SER A 155       1.027  15.252 -87.539  0.00  0.00      A1    
ATOM   2380  HA  SER A 155       0.048  15.230 -87.994  0.00  0.00      A1    
ATOM   2381  CB  SER A 155       1.454  13.842 -87.067  0.00  0.00      A1    
ATOM   2382  HB1 SER A 155       1.977  13.220 -87.825  0.00  0.00      A1    
ATOM   2383  HB2 SER A 155       2.262  14.036 -86.331  0.00  0.00      A1    
ATOM   2384  OG  SER A 155       0.486  12.977 -86.458  0.00  0.00      A1    
ATOM   2385  HG1 SER A 155      -0.050  12.751 -87.222  0.00  0.00      A1    
ATOM   2386  C   SER A 155       0.755  16.021 -86.319  0.00  0.00      A1    
ATOM   2387  O   SER A 155       1.659  16.306 -85.501  0.00  0.00      A1    
ATOM   2388  N   GLY A 156      -0.529  16.351 -86.078  0.00  0.00      A1    
ATOM   2389  HN  GLY A 156      -1.169  16.117 -86.806  0.00  0.00      A1    
ATOM   2390  CA  GLY A 156      -1.172  16.963 -84.911  0.00  0.00      A1    
ATOM   2391  HA1 GLY A 156      -2.170  17.178 -85.264  0.00  0.00      A1    
ATOM   2392  HA2 GLY A 156      -0.560  17.763 -84.522  0.00  0.00      A1    
ATOM   2393  C   GLY A 156      -1.203  16.034 -83.673  0.00  0.00      A1    
ATOM   2394  O   GLY A 156      -0.802  14.868 -83.748  0.00  0.00      A1    
ATOM   2395  N   ASP A 157      -1.760  16.576 -82.594  0.00  0.00      A1    
ATOM   2396  HN  ASP A 157      -1.860  17.568 -82.588  0.00  0.00      A1    
ATOM   2397  CA  ASP A 157      -2.257  15.707 -81.595  0.00  0.00      A1    
ATOM   2398  HA  ASP A 157      -1.402  15.115 -81.302  0.00  0.00      A1    
ATOM   2399  CB  ASP A 157      -2.706  16.585 -80.354  0.00  0.00      A1    
ATOM   2400  HB1 ASP A 157      -2.092  17.499 -80.205  0.00  0.00      A1    
ATOM   2401  HB2 ASP A 157      -3.717  17.018 -80.511  0.00  0.00      A1    
ATOM   2402  CG  ASP A 157      -2.669  15.793 -79.051  0.00  0.00      A1    
ATOM   2403  OD1 ASP A 157      -1.510  15.492 -78.607  0.00  0.00      A1    
ATOM   2404  OD2 ASP A 157      -3.705  15.534 -78.426  0.00  0.00      A1    
ATOM   2405  C   ASP A 157      -3.354  14.766 -82.101  0.00  0.00      A1    
ATOM   2406  O   ASP A 157      -3.381  13.675 -81.621  0.00  0.00      A1    
ATOM   2407  N   GLY A 158      -4.211  15.168 -83.033  0.00  0.00      A1    
ATOM   2408  HN  GLY A 158      -4.259  16.157 -83.152  0.00  0.00      A1    
ATOM   2409  CA  GLY A 158      -5.288  14.374 -83.531  0.00  0.00      A1    
ATOM   2410  HA1 GLY A 158      -6.207  14.658 -83.039  0.00  0.00      A1    
ATOM   2411  HA2 GLY A 158      -5.036  13.342 -83.336  0.00  0.00      A1    
ATOM   2412  C   GLY A 158      -5.509  14.467 -85.032  0.00  0.00      A1    
ATOM   2413  O   GLY A 158      -6.552  13.971 -85.445  0.00  0.00      A1    
ATOM   2414  N   VAL A 159      -4.666  15.083 -85.882  0.00  0.00      A1    
ATOM   2415  HN  VAL A 159      -3.844  15.471 -85.472  0.00  0.00      A1    
ATOM   2416  CA  VAL A 159      -4.836  15.000 -87.349  0.00  0.00      A1    
ATOM   2417  HA  VAL A 159      -5.326  14.084 -87.646  0.00  0.00      A1    
ATOM   2418  CB  VAL A 159      -5.821  16.145 -87.784  0.00  0.00      A1    
ATOM   2419  HB  VAL A 159      -6.727  16.042 -87.148  0.00  0.00      A1    
ATOM   2420  CG1 VAL A 159      -5.101  17.504 -87.604  0.00  0.00      A1    
ATOM   2421 HG11 VAL A 159      -4.273  17.785 -88.289  0.00  0.00      A1    
ATOM   2422 HG12 VAL A 159      -5.786  18.362 -87.777  0.00  0.00      A1    
ATOM   2423 HG13 VAL A 159      -4.736  17.544 -86.555  0.00  0.00      A1    
ATOM   2424  CG2 VAL A 159      -6.235  15.906 -89.284  0.00  0.00      A1    
ATOM   2425 HG21 VAL A 159      -6.869  16.760 -89.607  0.00  0.00      A1    
ATOM   2426 HG22 VAL A 159      -5.290  15.854 -89.865  0.00  0.00      A1    
ATOM   2427 HG23 VAL A 159      -6.716  14.908 -89.365  0.00  0.00      A1    
ATOM   2428  C   VAL A 159      -3.472  15.070 -88.086  0.00  0.00      A1    
ATOM   2429  O   VAL A 159      -2.487  15.710 -87.679  0.00  0.00      A1    
ATOM   2430  N   THR A 160      -3.327  14.257 -89.190  0.00  0.00      A1    
ATOM   2431  HN  THR A 160      -4.035  13.583 -89.384  0.00  0.00      A1    
ATOM   2432  CA  THR A 160      -2.070  13.877 -89.796  0.00  0.00      A1    
ATOM   2433  HA  THR A 160      -1.313  14.455 -89.287  0.00  0.00      A1    
ATOM   2434  CB  THR A 160      -1.697  12.373 -89.737  0.00  0.00      A1    
ATOM   2435  HB  THR A 160      -2.473  11.761 -90.244  0.00  0.00      A1    
ATOM   2436  OG1 THR A 160      -1.568  12.044 -88.385  0.00  0.00      A1    
ATOM   2437  HG1 THR A 160      -1.296  11.124 -88.415  0.00  0.00      A1    
ATOM   2438  CG2 THR A 160      -0.277  12.130 -90.289  0.00  0.00      A1    
ATOM   2439 HG21 THR A 160      -0.139  12.472 -91.337  0.00  0.00      A1    
ATOM   2440 HG22 THR A 160       0.374  12.752 -89.637  0.00  0.00      A1    
ATOM   2441 HG23 THR A 160      -0.012  11.052 -90.251  0.00  0.00      A1    
ATOM   2442  C   THR A 160      -2.023  14.215 -91.257  0.00  0.00      A1    
ATOM   2443  O   THR A 160      -2.731  13.674 -92.068  0.00  0.00      A1    
ATOM   2444  N   HSD A 161      -1.218  15.163 -91.735  0.00  0.00      A1    
ATOM   2445  HN  HSD A 161      -0.522  15.572 -91.150  0.00  0.00      A1    
ATOM   2446  CA  HSD A 161      -1.190  15.653 -93.135  0.00  0.00      A1    
ATOM   2447  HA  HSD A 161      -1.925  15.172 -93.763  0.00  0.00      A1    
ATOM   2448  CB  HSD A 161      -1.575  17.095 -93.184  0.00  0.00      A1    
ATOM   2449  HB1 HSD A 161      -0.759  17.688 -92.719  0.00  0.00      A1    
ATOM   2450  HB2 HSD A 161      -1.744  17.508 -94.202  0.00  0.00      A1    
ATOM   2451  ND1 HSD A 161      -3.095  18.068 -91.228  0.00  0.00      A1    
ATOM   2452  HD1 HSD A 161      -2.359  18.375 -90.625  0.00  0.00      A1    
ATOM   2453  CG  HSD A 161      -2.902  17.413 -92.415  0.00  0.00      A1    
ATOM   2454  CE1 HSD A 161      -4.415  18.406 -91.155  0.00  0.00      A1    
ATOM   2455  HE1 HSD A 161      -4.881  18.877 -90.289  0.00  0.00      A1    
ATOM   2456  NE2 HSD A 161      -5.107  17.850 -92.144  0.00  0.00      A1    
ATOM   2457  CD2 HSD A 161      -4.103  17.283 -92.978  0.00  0.00      A1    
ATOM   2458  HD2 HSD A 161      -4.464  16.907 -93.927  0.00  0.00      A1    
ATOM   2459  C   HSD A 161       0.136  15.423 -93.881  0.00  0.00      A1    
ATOM   2460  O   HSD A 161       1.256  15.464 -93.371  0.00  0.00      A1    
ATOM   2461  N   ASN A 162      -0.051  15.071 -95.218  0.00  0.00      A1    
ATOM   2462  HN  ASN A 162      -0.962  15.008 -95.620  0.00  0.00      A1    
ATOM   2463  CA  ASN A 162       1.029  14.942 -96.135  0.00  0.00      A1    
ATOM   2464  HA  ASN A 162       1.874  15.428 -95.670  0.00  0.00      A1    
ATOM   2465  CB  ASN A 162       1.408  13.502 -96.571  0.00  0.00      A1    
ATOM   2466  HB1 ASN A 162       1.572  12.870 -95.672  0.00  0.00      A1    
ATOM   2467  HB2 ASN A 162       0.611  12.992 -97.152  0.00  0.00      A1    
ATOM   2468  CG  ASN A 162       2.694  13.540 -97.387  0.00  0.00      A1    
ATOM   2469  OD1 ASN A 162       2.688  13.698 -98.638  0.00  0.00      A1    
ATOM   2470  ND2 ASN A 162       3.902  13.608 -96.688  0.00  0.00      A1    
ATOM   2471 HD21 ASN A 162       4.667  13.988 -97.208  0.00  0.00      A1    
ATOM   2472 HD22 ASN A 162       3.939  13.392 -95.713  0.00  0.00      A1    
ATOM   2473  C   ASN A 162       0.800  15.823 -97.270  0.00  0.00      A1    
ATOM   2474  O   ASN A 162      -0.276  15.807 -97.922  0.00  0.00      A1    
ATOM   2475  N   VAL A 163       1.712  16.728 -97.470  0.00  0.00      A1    
ATOM   2476  HN  VAL A 163       2.561  16.653 -96.953  0.00  0.00      A1    
ATOM   2477  CA  VAL A 163       1.561  18.024 -98.218  0.00  0.00      A1    
ATOM   2478  HA  VAL A 163       0.719  17.829 -98.865  0.00  0.00      A1    
ATOM   2479  CB  VAL A 163       1.312  19.237 -97.317  0.00  0.00      A1    
ATOM   2480  HB  VAL A 163       2.264  19.483 -96.802  0.00  0.00      A1    
ATOM   2481  CG1 VAL A 163       0.918  20.593 -98.135  0.00  0.00      A1    
ATOM   2482 HG11 VAL A 163       0.069  20.301 -98.790  0.00  0.00      A1    
ATOM   2483 HG12 VAL A 163       0.542  21.346 -97.409  0.00  0.00      A1    
ATOM   2484 HG13 VAL A 163       1.772  20.974 -98.734  0.00  0.00      A1    
ATOM   2485  CG2 VAL A 163       0.090  19.001 -96.381  0.00  0.00      A1    
ATOM   2486 HG21 VAL A 163       0.274  18.213 -95.619  0.00  0.00      A1    
ATOM   2487 HG22 VAL A 163      -0.093  19.842 -95.678  0.00  0.00      A1    
ATOM   2488 HG23 VAL A 163      -0.795  18.643 -96.949  0.00  0.00      A1    
ATOM   2489  C   VAL A 163       2.755  18.357 -99.079  0.00  0.00      A1    
ATOM   2490  O   VAL A 163       3.833  18.842 -98.647  0.00  0.00      A1    
ATOM   2491  N   PRO A 164       2.621  18.111-100.354  0.00  0.00      A1    
ATOM   2492  CD  PRO A 164       1.596  17.291-100.985  0.00  0.00      A1    
ATOM   2493  HD1 PRO A 164       1.098  16.635-100.239  0.00  0.00      A1    
ATOM   2494  HD2 PRO A 164       0.834  17.981-101.406  0.00  0.00      A1    
ATOM   2495  CA  PRO A 164       3.572  18.618-101.342  0.00  0.00      A1    
ATOM   2496  HA  PRO A 164       4.593  18.319-101.157  0.00  0.00      A1    
ATOM   2497  CB  PRO A 164       3.122  17.852-102.616  0.00  0.00      A1    
ATOM   2498  HB1 PRO A 164       3.977  17.597-103.277  0.00  0.00      A1    
ATOM   2499  HB2 PRO A 164       2.360  18.432-103.180  0.00  0.00      A1    
ATOM   2500  CG  PRO A 164       2.358  16.611-102.135  0.00  0.00      A1    
ATOM   2501  HG1 PRO A 164       3.092  15.964-101.609  0.00  0.00      A1    
ATOM   2502  HG2 PRO A 164       1.880  16.041-102.960  0.00  0.00      A1    
ATOM   2503  C   PRO A 164       3.379  20.098-101.480  0.00  0.00      A1    
ATOM   2504  O   PRO A 164       2.251  20.550-101.371  0.00  0.00      A1    
ATOM   2505  N   ILE A 165       4.480  20.929-101.546  0.00  0.00      A1    
ATOM   2506  HN  ILE A 165       5.383  20.527-101.670  0.00  0.00      A1    
ATOM   2507  CA  ILE A 165       4.577  22.405-101.563  0.00  0.00      A1    
ATOM   2508  HA  ILE A 165       3.585  22.815-101.680  0.00  0.00      A1    
ATOM   2509  CB  ILE A 165       5.238  22.962-100.294  0.00  0.00      A1    
ATOM   2510  HB  ILE A 165       6.135  22.350-100.061  0.00  0.00      A1    
ATOM   2511  CG2 ILE A 165       5.636  24.418-100.438  0.00  0.00      A1    
ATOM   2512 HG21 ILE A 165       5.887  24.789 -99.421  0.00  0.00      A1    
ATOM   2513 HG22 ILE A 165       6.519  24.541-101.102  0.00  0.00      A1    
ATOM   2514 HG23 ILE A 165       4.789  25.017-100.836  0.00  0.00      A1    
ATOM   2515  CG1 ILE A 165       4.214  22.812 -99.150  0.00  0.00      A1    
ATOM   2516 HG11 ILE A 165       3.416  23.574 -99.284  0.00  0.00      A1    
ATOM   2517 HG12 ILE A 165       3.640  21.862 -99.202  0.00  0.00      A1    
ATOM   2518  CD  ILE A 165       4.819  22.889 -97.804  0.00  0.00      A1    
ATOM   2519  HD1 ILE A 165       4.011  22.866 -97.042  0.00  0.00      A1    
ATOM   2520  HD2 ILE A 165       5.529  22.041 -97.700  0.00  0.00      A1    
ATOM   2521  HD3 ILE A 165       5.380  23.831 -97.623  0.00  0.00      A1    
ATOM   2522  C   ILE A 165       5.445  22.730-102.782  0.00  0.00      A1    
ATOM   2523  O   ILE A 165       6.392  22.028-103.105  0.00  0.00      A1    
ATOM   2524  N   TYR A 166       4.881  23.665-103.635  0.00  0.00      A1    
ATOM   2525  HN  TYR A 166       4.027  24.147-103.455  0.00  0.00      A1    
ATOM   2526  CA  TYR A 166       5.588  24.163-104.819  0.00  0.00      A1    
ATOM   2527  HA  TYR A 166       6.587  23.754-104.857  0.00  0.00      A1    
ATOM   2528  CB  TYR A 166       4.879  23.805-106.183  0.00  0.00      A1    
ATOM   2529  HB1 TYR A 166       4.805  22.705-106.318  0.00  0.00      A1    
ATOM   2530  HB2 TYR A 166       3.872  24.265-106.283  0.00  0.00      A1    
ATOM   2531  CG  TYR A 166       5.715  24.217-107.413  0.00  0.00      A1    
ATOM   2532  CD1 TYR A 166       7.043  23.794-107.519  0.00  0.00      A1    
ATOM   2533  HD1 TYR A 166       7.574  23.189-106.799  0.00  0.00      A1    
ATOM   2534  CE1 TYR A 166       7.808  24.281-108.598  0.00  0.00      A1    
ATOM   2535  HE1 TYR A 166       8.841  23.976-108.682  0.00  0.00      A1    
ATOM   2536  CZ  TYR A 166       7.352  25.088-109.654  0.00  0.00      A1    
ATOM   2537  OH  TYR A 166       8.151  25.604-110.643  0.00  0.00      A1    
ATOM   2538  HH  TYR A 166       7.775  26.464-110.843  0.00  0.00      A1    
ATOM   2539  CD2 TYR A 166       5.199  25.005-108.429  0.00  0.00      A1    
ATOM   2540  HD2 TYR A 166       4.144  25.233-108.378  0.00  0.00      A1    
ATOM   2541  CE2 TYR A 166       6.066  25.571-109.421  0.00  0.00      A1    
ATOM   2542  HE2 TYR A 166       5.636  26.217-110.172  0.00  0.00      A1    
ATOM   2543  C   TYR A 166       5.788  25.720-104.735  0.00  0.00      A1    
ATOM   2544  O   TYR A 166       4.697  26.369-104.627  0.00  0.00      A1    
ATOM   2545  N   GLU A 167       6.981  26.314-104.630  0.00  0.00      A1    
ATOM   2546  HN  GLU A 167       7.849  25.828-104.695  0.00  0.00      A1    
ATOM   2547  CA  GLU A 167       7.053  27.783-104.557  0.00  0.00      A1    
ATOM   2548  HA  GLU A 167       8.105  27.955-104.382  0.00  0.00      A1    
ATOM   2549  CB  GLU A 167       6.851  28.477-105.913  0.00  0.00      A1    
ATOM   2550  HB1 GLU A 167       5.779  28.576-106.190  0.00  0.00      A1    
ATOM   2551  HB2 GLU A 167       7.273  29.499-105.808  0.00  0.00      A1    
ATOM   2552  CG  GLU A 167       7.430  27.830-107.123  0.00  0.00      A1    
ATOM   2553  HG1 GLU A 167       8.447  27.596-106.743  0.00  0.00      A1    
ATOM   2554  HG2 GLU A 167       6.825  26.966-107.474  0.00  0.00      A1    
ATOM   2555  CD  GLU A 167       7.672  28.871-108.248  0.00  0.00      A1    
ATOM   2556  OE1 GLU A 167       8.749  29.528-108.332  0.00  0.00      A1    
ATOM   2557  OE2 GLU A 167       6.668  29.030-109.011  0.00  0.00      A1    
ATOM   2558  C   GLU A 167       6.293  28.525-103.458  0.00  0.00      A1    
ATOM   2559  O   GLU A 167       5.858  29.682-103.606  0.00  0.00      A1    
ATOM   2560  N   GLY A 168       6.472  27.999-102.270  0.00  0.00      A1    
ATOM   2561  HN  GLY A 168       7.025  27.171-102.220  0.00  0.00      A1    
ATOM   2562  CA  GLY A 168       6.116  28.548-100.986  0.00  0.00      A1    
ATOM   2563  HA1 GLY A 168       6.319  29.607-101.037  0.00  0.00      A1    
ATOM   2564  HA2 GLY A 168       6.509  27.924-100.197  0.00  0.00      A1    
ATOM   2565  C   GLY A 168       4.616  28.447-100.688  0.00  0.00      A1    
ATOM   2566  O   GLY A 168       4.110  29.086 -99.744  0.00  0.00      A1    
ATOM   2567  N   TYR A 169       3.868  27.679-101.457  0.00  0.00      A1    
ATOM   2568  HN  TYR A 169       4.154  27.202-102.284  0.00  0.00      A1    
ATOM   2569  CA  TYR A 169       2.519  27.450-101.168  0.00  0.00      A1    
ATOM   2570  HA  TYR A 169       2.467  27.609-100.101  0.00  0.00      A1    
ATOM   2571  CB  TYR A 169       1.591  28.445-101.971  0.00  0.00      A1    
ATOM   2572  HB1 TYR A 169       2.079  28.428-102.968  0.00  0.00      A1    
ATOM   2573  HB2 TYR A 169       0.615  27.972-102.214  0.00  0.00      A1    
ATOM   2574  CG  TYR A 169       1.510  29.814-101.384  0.00  0.00      A1    
ATOM   2575  CD1 TYR A 169       1.901  30.872-102.159  0.00  0.00      A1    
ATOM   2576  HD1 TYR A 169       2.242  30.591-103.144  0.00  0.00      A1    
ATOM   2577  CE1 TYR A 169       1.782  32.195-101.721  0.00  0.00      A1    
ATOM   2578  HE1 TYR A 169       2.045  33.007-102.384  0.00  0.00      A1    
ATOM   2579  CZ  TYR A 169       1.134  32.455-100.532  0.00  0.00      A1    
ATOM   2580  OH  TYR A 169       1.067  33.835-100.186  0.00  0.00      A1    
ATOM   2581  HH  TYR A 169       0.697  33.829 -99.300  0.00  0.00      A1    
ATOM   2582  CD2 TYR A 169       0.917  30.076-100.140  0.00  0.00      A1    
ATOM   2583  HD2 TYR A 169       0.702  29.261 -99.464  0.00  0.00      A1    
ATOM   2584  CE2 TYR A 169       0.678  31.392 -99.773  0.00  0.00      A1    
ATOM   2585  HE2 TYR A 169       0.354  31.485 -98.746  0.00  0.00      A1    
ATOM   2586  C   TYR A 169       2.250  25.992-101.591  0.00  0.00      A1    
ATOM   2587  O   TYR A 169       3.000  25.331-102.372  0.00  0.00      A1    
ATOM   2588  N   ALA A 170       1.213  25.312-101.063  0.00  0.00      A1    
ATOM   2589  HN  ALA A 170       0.571  25.863-100.536  0.00  0.00      A1    
ATOM   2590  CA  ALA A 170       0.913  23.951-101.268  0.00  0.00      A1    
ATOM   2591  HA  ALA A 170       1.817  23.417-101.016  0.00  0.00      A1    
ATOM   2592  CB  ALA A 170      -0.167  23.527-100.280  0.00  0.00      A1    
ATOM   2593  HB1 ALA A 170      -1.118  23.874-100.737  0.00  0.00      A1    
ATOM   2594  HB2 ALA A 170      -0.173  22.416-100.270  0.00  0.00      A1    
ATOM   2595  HB3 ALA A 170       0.049  23.954 -99.277  0.00  0.00      A1    
ATOM   2596  C   ALA A 170       0.542  23.583-102.745  0.00  0.00      A1    
ATOM   2597  O   ALA A 170       0.099  24.508-103.459  0.00  0.00      A1    
ATOM   2598  N   LEU A 171       0.748  22.279-103.216  0.00  0.00      A1    
ATOM   2599  HN  LEU A 171       0.942  21.555-102.558  0.00  0.00      A1    
ATOM   2600  CA  LEU A 171       0.543  21.924-104.645  0.00  0.00      A1    
ATOM   2601  HA  LEU A 171       0.810  22.838-105.155  0.00  0.00      A1    
ATOM   2602  CB  LEU A 171       1.363  20.694-105.119  0.00  0.00      A1    
ATOM   2603  HB1 LEU A 171       2.431  20.965-104.975  0.00  0.00      A1    
ATOM   2604  HB2 LEU A 171       1.113  19.820-104.479  0.00  0.00      A1    
ATOM   2605  CG  LEU A 171       1.190  20.317-106.615  0.00  0.00      A1    
ATOM   2606  HG  LEU A 171       0.133  20.173-106.926  0.00  0.00      A1    
ATOM   2607  CD1 LEU A 171       1.990  21.379-107.392  0.00  0.00      A1    
ATOM   2608 HD11 LEU A 171       1.721  21.311-108.468  0.00  0.00      A1    
ATOM   2609 HD12 LEU A 171       1.747  22.426-107.112  0.00  0.00      A1    
ATOM   2610 HD13 LEU A 171       3.087  21.267-107.254  0.00  0.00      A1    
ATOM   2611  CD2 LEU A 171       1.760  18.995-106.980  0.00  0.00      A1    
ATOM   2612 HD21 LEU A 171       2.869  19.054-106.942  0.00  0.00      A1    
ATOM   2613 HD22 LEU A 171       1.307  18.241-106.301  0.00  0.00      A1    
ATOM   2614 HD23 LEU A 171       1.396  18.662-107.975  0.00  0.00      A1    
ATOM   2615  C   LEU A 171      -0.920  21.771-104.982  0.00  0.00      A1    
ATOM   2616  O   LEU A 171      -1.491  21.009-104.274  0.00  0.00      A1    
ATOM   2617  N   PRO A 172      -1.608  22.399-106.054  0.00  0.00      A1    
ATOM   2618  CD  PRO A 172      -1.006  23.508-106.854  0.00  0.00      A1    
ATOM   2619  HD1 PRO A 172      -0.746  24.259-106.077  0.00  0.00      A1    
ATOM   2620  HD2 PRO A 172      -0.126  23.171-107.443  0.00  0.00      A1    
ATOM   2621  CA  PRO A 172      -2.912  22.063-106.548  0.00  0.00      A1    
ATOM   2622  HA  PRO A 172      -3.507  22.519-105.770  0.00  0.00      A1    
ATOM   2623  CB  PRO A 172      -2.969  22.760-107.960  0.00  0.00      A1    
ATOM   2624  HB1 PRO A 172      -2.528  22.074-108.714  0.00  0.00      A1    
ATOM   2625  HB2 PRO A 172      -4.007  22.984-108.288  0.00  0.00      A1    
ATOM   2626  CG  PRO A 172      -2.125  23.983-107.764  0.00  0.00      A1    
ATOM   2627  HG1 PRO A 172      -1.803  24.429-108.729  0.00  0.00      A1    
ATOM   2628  HG2 PRO A 172      -2.746  24.724-107.216  0.00  0.00      A1    
ATOM   2629  C   PRO A 172      -3.182  20.544-106.634  0.00  0.00      A1    
ATOM   2630  O   PRO A 172      -2.237  19.803-106.868  0.00  0.00      A1    
ATOM   2631  N   HSE A 173      -4.375  20.053-106.337  0.00  0.00      A1    
ATOM   2632  HN  HSE A 173      -5.059  20.692-105.994  0.00  0.00      A1    
ATOM   2633  CA  HSE A 173      -4.851  18.640-106.561  0.00  0.00      A1    
ATOM   2634  HA  HSE A 173      -5.749  18.605-105.961  0.00  0.00      A1    
ATOM   2635  CB  HSE A 173      -5.463  18.398-107.922  0.00  0.00      A1    
ATOM   2636  HB1 HSE A 173      -4.717  17.942-108.607  0.00  0.00      A1    
ATOM   2637  HB2 HSE A 173      -6.231  17.598-107.985  0.00  0.00      A1    
ATOM   2638  ND1 HSE A 173      -7.411  19.922-108.156  0.00  0.00      A1    
ATOM   2639  CG  HSE A 173      -6.125  19.636-108.500  0.00  0.00      A1    
ATOM   2640  CE1 HSE A 173      -7.640  21.082-108.774  0.00  0.00      A1    
ATOM   2641  HE1 HSE A 173      -8.593  21.610-108.814  0.00  0.00      A1    
ATOM   2642  NE2 HSE A 173      -6.599  21.457-109.515  0.00  0.00      A1    
ATOM   2643  HE2 HSE A 173      -6.367  22.308-109.986  0.00  0.00      A1    
ATOM   2644  CD2 HSE A 173      -5.597  20.517-109.320  0.00  0.00      A1    
ATOM   2645  HD2 HSE A 173      -4.651  20.511-109.848  0.00  0.00      A1    
ATOM   2646  C   HSE A 173      -3.973  17.448-106.157  0.00  0.00      A1    
ATOM   2647  O   HSE A 173      -3.802  16.473-106.908  0.00  0.00      A1    
ATOM   2648  N   ALA A 174      -3.396  17.530-104.909  0.00  0.00      A1    
ATOM   2649  HN  ALA A 174      -3.544  18.293-104.284  0.00  0.00      A1    
ATOM   2650  CA  ALA A 174      -2.305  16.575-104.550  0.00  0.00      A1    
ATOM   2651  HA  ALA A 174      -2.437  15.587-104.966  0.00  0.00      A1    
ATOM   2652  CB  ALA A 174      -1.051  17.147-105.054  0.00  0.00      A1    
ATOM   2653  HB1 ALA A 174      -0.104  16.760-104.620  0.00  0.00      A1    
ATOM   2654  HB2 ALA A 174      -0.870  17.279-106.143  0.00  0.00      A1    
ATOM   2655  HB3 ALA A 174      -1.263  18.180-104.705  0.00  0.00      A1    
ATOM   2656  C   ALA A 174      -2.250  16.406-103.020  0.00  0.00      A1    
ATOM   2657  O   ALA A 174      -1.582  15.499-102.429  0.00  0.00      A1    
ATOM   2658  N   ILE A 175      -3.027  17.267-102.251  0.00  0.00      A1    
ATOM   2659  HN  ILE A 175      -3.701  17.915-102.597  0.00  0.00      A1    
ATOM   2660  CA  ILE A 175      -2.939  17.322-100.828  0.00  0.00      A1    
ATOM   2661  HA  ILE A 175      -1.891  17.425-100.590  0.00  0.00      A1    
ATOM   2662  CB  ILE A 175      -3.450  18.603-100.270  0.00  0.00      A1    
ATOM   2663  HB  ILE A 175      -4.540  18.631-100.484  0.00  0.00      A1    
ATOM   2664  CG2 ILE A 175      -3.237  18.680 -98.661  0.00  0.00      A1    
ATOM   2665 HG21 ILE A 175      -3.704  19.627 -98.314  0.00  0.00      A1    
ATOM   2666 HG22 ILE A 175      -3.877  18.006 -98.054  0.00  0.00      A1    
ATOM   2667 HG23 ILE A 175      -2.162  18.753 -98.391  0.00  0.00      A1    
ATOM   2668  CG1 ILE A 175      -2.564  19.735-100.851  0.00  0.00      A1    
ATOM   2669 HG11 ILE A 175      -1.491  19.461-100.760  0.00  0.00      A1    
ATOM   2670 HG12 ILE A 175      -2.752  19.852-101.940  0.00  0.00      A1    
ATOM   2671  CD  ILE A 175      -2.761  21.197-100.344  0.00  0.00      A1    
ATOM   2672  HD1 ILE A 175      -2.229  21.399 -99.390  0.00  0.00      A1    
ATOM   2673  HD2 ILE A 175      -2.388  21.878-101.139  0.00  0.00      A1    
ATOM   2674  HD3 ILE A 175      -3.842  21.399-100.189  0.00  0.00      A1    
ATOM   2675  C   ILE A 175      -3.540  16.119-100.219  0.00  0.00      A1    
ATOM   2676  O   ILE A 175      -4.480  15.559-100.781  0.00  0.00      A1    
ATOM   2677  N   MET A 176      -3.061  15.605 -99.075  0.00  0.00      A1    
ATOM   2678  HN  MET A 176      -2.398  16.131 -98.549  0.00  0.00      A1    
ATOM   2679  CA  MET A 176      -3.583  14.410 -98.433  0.00  0.00      A1    
ATOM   2680  HA  MET A 176      -4.611  14.268 -98.732  0.00  0.00      A1    
ATOM   2681  CB  MET A 176      -2.621  13.208 -98.805  0.00  0.00      A1    
ATOM   2682  HB1 MET A 176      -2.709  13.127 -99.910  0.00  0.00      A1    
ATOM   2683  HB2 MET A 176      -1.558  13.369 -98.526  0.00  0.00      A1    
ATOM   2684  CG  MET A 176      -3.078  11.911 -98.210  0.00  0.00      A1    
ATOM   2685  HG1 MET A 176      -2.745  11.603 -97.195  0.00  0.00      A1    
ATOM   2686  HG2 MET A 176      -4.189  11.937 -98.207  0.00  0.00      A1    
ATOM   2687  SD  MET A 176      -2.524  10.483 -99.046  0.00  0.00      A1    
ATOM   2688  CE  MET A 176      -3.525   9.147 -98.292  0.00  0.00      A1    
ATOM   2689  HE1 MET A 176      -4.526   9.072 -98.768  0.00  0.00      A1    
ATOM   2690  HE2 MET A 176      -2.966   8.200 -98.449  0.00  0.00      A1    
ATOM   2691  HE3 MET A 176      -3.595   9.358 -97.204  0.00  0.00      A1    
ATOM   2692  C   MET A 176      -3.579  14.428 -96.851  0.00  0.00      A1    
ATOM   2693  O   MET A 176      -2.659  14.965 -96.182  0.00  0.00      A1    
ATOM   2694  N   ARG A 177      -4.727  13.990 -96.285  0.00  0.00      A1    
ATOM   2695  HN  ARG A 177      -5.484  13.692 -96.861  0.00  0.00      A1    
ATOM   2696  CA  ARG A 177      -4.830  13.810 -94.823  0.00  0.00      A1    
ATOM   2697  HA  ARG A 177      -3.863  13.956 -94.366  0.00  0.00      A1    
ATOM   2698  CB  ARG A 177      -6.010  14.481 -94.333  0.00  0.00      A1    
ATOM   2699  HB1 ARG A 177      -6.010  15.565 -94.573  0.00  0.00      A1    
ATOM   2700  HB2 ARG A 177      -6.837  14.098 -94.969  0.00  0.00      A1    
ATOM   2701  CG  ARG A 177      -6.382  14.295 -92.789  0.00  0.00      A1    
ATOM   2702  HG1 ARG A 177      -6.459  13.212 -92.556  0.00  0.00      A1    
ATOM   2703  HG2 ARG A 177      -5.590  14.709 -92.128  0.00  0.00      A1    
ATOM   2704  CD  ARG A 177      -7.691  14.977 -92.425  0.00  0.00      A1    
ATOM   2705  HD1 ARG A 177      -8.510  14.489 -92.994  0.00  0.00      A1    
ATOM   2706  HD2 ARG A 177      -7.926  14.824 -91.350  0.00  0.00      A1    
ATOM   2707  NE  ARG A 177      -7.599  16.484 -92.628  0.00  0.00      A1    
ATOM   2708  HE  ARG A 177      -6.760  17.004 -92.469  0.00  0.00      A1    
ATOM   2709  CZ  ARG A 177      -8.660  17.226 -92.976  0.00  0.00      A1    
ATOM   2710  NH1 ARG A 177      -9.905  16.789 -92.958  0.00  0.00      A1    
ATOM   2711 HH11 ARG A 177     -10.550  17.382 -93.439  0.00  0.00      A1    
ATOM   2712 HH12 ARG A 177     -10.130  15.819 -92.868  0.00  0.00      A1    
ATOM   2713  NH2 ARG A 177      -8.464  18.536 -93.133  0.00  0.00      A1    
ATOM   2714 HH21 ARG A 177      -7.522  18.845 -93.262  0.00  0.00      A1    
ATOM   2715 HH22 ARG A 177      -9.286  18.965 -93.507  0.00  0.00      A1    
ATOM   2716  C   ARG A 177      -5.036  12.321 -94.554  0.00  0.00      A1    
ATOM   2717  O   ARG A 177      -5.803  11.634 -95.159  0.00  0.00      A1    
ATOM   2718  N   LEU A 178      -4.252  11.793 -93.564  0.00  0.00      A1    
ATOM   2719  HN  LEU A 178      -3.555  12.345 -93.111  0.00  0.00      A1    
ATOM   2720  CA  LEU A 178      -4.052  10.379 -93.348  0.00  0.00      A1    
ATOM   2721  HA  LEU A 178      -4.315   9.907 -94.283  0.00  0.00      A1    
ATOM   2722  CB  LEU A 178      -2.613  10.008 -93.027  0.00  0.00      A1    
ATOM   2723  HB1 LEU A 178      -2.297  10.456 -92.061  0.00  0.00      A1    
ATOM   2724  HB2 LEU A 178      -2.534   8.906 -92.912  0.00  0.00      A1    
ATOM   2725  CG  LEU A 178      -1.584  10.348 -94.198  0.00  0.00      A1    
ATOM   2726  HG  LEU A 178      -1.864   9.720 -95.070  0.00  0.00      A1    
ATOM   2727  CD1 LEU A 178      -1.346  11.842 -94.514  0.00  0.00      A1    
ATOM   2728 HD11 LEU A 178      -2.128  12.414 -95.057  0.00  0.00      A1    
ATOM   2729 HD12 LEU A 178      -1.197  12.398 -93.564  0.00  0.00      A1    
ATOM   2730 HD13 LEU A 178      -0.416  11.876 -95.121  0.00  0.00      A1    
ATOM   2731  CD2 LEU A 178      -0.302   9.618 -93.757  0.00  0.00      A1    
ATOM   2732 HD21 LEU A 178       0.578   9.756 -94.421  0.00  0.00      A1    
ATOM   2733 HD22 LEU A 178      -0.019  10.033 -92.766  0.00  0.00      A1    
ATOM   2734 HD23 LEU A 178      -0.546   8.536 -93.702  0.00  0.00      A1    
ATOM   2735  C   LEU A 178      -4.945   9.714 -92.337  0.00  0.00      A1    
ATOM   2736  O   LEU A 178      -5.769  10.380 -91.683  0.00  0.00      A1    
ATOM   2737  N   ASP A 179      -4.978   8.334 -92.336  0.00  0.00      A1    
ATOM   2738  HN  ASP A 179      -4.314   7.770 -92.821  0.00  0.00      A1    
ATOM   2739  CA  ASP A 179      -5.775   7.533 -91.455  0.00  0.00      A1    
ATOM   2740  HA  ASP A 179      -6.755   7.987 -91.449  0.00  0.00      A1    
ATOM   2741  CB  ASP A 179      -5.989   6.084 -91.952  0.00  0.00      A1    
ATOM   2742  HB1 ASP A 179      -5.073   5.469 -92.078  0.00  0.00      A1    
ATOM   2743  HB2 ASP A 179      -6.600   5.515 -91.218  0.00  0.00      A1    
ATOM   2744  CG  ASP A 179      -6.654   6.123 -93.349  0.00  0.00      A1    
ATOM   2745  OD1 ASP A 179      -7.904   6.288 -93.355  0.00  0.00      A1    
ATOM   2746  OD2 ASP A 179      -5.985   5.957 -94.369  0.00  0.00      A1    
ATOM   2747  C   ASP A 179      -5.270   7.554 -90.025  0.00  0.00      A1    
ATOM   2748  O   ASP A 179      -5.967   7.905 -89.073  0.00  0.00      A1    
ATOM   2749  N   LEU A 180      -3.995   7.295 -89.887  0.00  0.00      A1    
ATOM   2750  HN  LEU A 180      -3.484   7.243 -90.742  0.00  0.00      A1    
ATOM   2751  CA  LEU A 180      -3.374   7.096 -88.602  0.00  0.00      A1    
ATOM   2752  HA  LEU A 180      -4.076   6.639 -87.920  0.00  0.00      A1    
ATOM   2753  CB  LEU A 180      -2.239   6.109 -88.694  0.00  0.00      A1    
ATOM   2754  HB1 LEU A 180      -2.709   5.220 -89.164  0.00  0.00      A1    
ATOM   2755  HB2 LEU A 180      -1.459   6.404 -89.428  0.00  0.00      A1    
ATOM   2756  CG  LEU A 180      -1.568   5.756 -87.375  0.00  0.00      A1    
ATOM   2757  HG  LEU A 180      -0.936   6.558 -86.937  0.00  0.00      A1    
ATOM   2758  CD1 LEU A 180      -2.559   5.328 -86.321  0.00  0.00      A1    
ATOM   2759 HD11 LEU A 180      -3.408   4.761 -86.757  0.00  0.00      A1    
ATOM   2760 HD12 LEU A 180      -2.101   4.759 -85.483  0.00  0.00      A1    
ATOM   2761 HD13 LEU A 180      -2.928   6.251 -85.824  0.00  0.00      A1    
ATOM   2762  CD2 LEU A 180      -0.517   4.631 -87.597  0.00  0.00      A1    
ATOM   2763 HD21 LEU A 180       0.240   4.557 -86.787  0.00  0.00      A1    
ATOM   2764 HD22 LEU A 180      -0.916   3.601 -87.474  0.00  0.00      A1    
ATOM   2765 HD23 LEU A 180       0.025   4.738 -88.561  0.00  0.00      A1    
ATOM   2766  C   LEU A 180      -2.908   8.403 -88.022  0.00  0.00      A1    
ATOM   2767  O   LEU A 180      -2.009   9.112 -88.537  0.00  0.00      A1    
ATOM   2768  N   ALA A 181      -3.512   8.781 -86.825  0.00  0.00      A1    
ATOM   2769  HN  ALA A 181      -4.269   8.231 -86.480  0.00  0.00      A1    
ATOM   2770  CA  ALA A 181      -3.292   9.950 -86.064  0.00  0.00      A1    
ATOM   2771  HA  ALA A 181      -2.402  10.490 -86.352  0.00  0.00      A1    
ATOM   2772  CB  ALA A 181      -4.513  10.862 -86.353  0.00  0.00      A1    
ATOM   2773  HB1 ALA A 181      -4.341  11.880 -85.942  0.00  0.00      A1    
ATOM   2774  HB2 ALA A 181      -4.624  10.877 -87.458  0.00  0.00      A1    
ATOM   2775  HB3 ALA A 181      -5.440  10.346 -86.023  0.00  0.00      A1    
ATOM   2776  C   ALA A 181      -3.155   9.701 -84.603  0.00  0.00      A1    
ATOM   2777  O   ALA A 181      -3.483   8.625 -84.103  0.00  0.00      A1    
ATOM   2778  N   GLY A 182      -2.489  10.719 -83.921  0.00  0.00      A1    
ATOM   2779  HN  GLY A 182      -2.284  11.566 -84.405  0.00  0.00      A1    
ATOM   2780  CA  GLY A 182      -1.862  10.514 -82.557  0.00  0.00      A1    
ATOM   2781  HA1 GLY A 182      -1.518  11.516 -82.345  0.00  0.00      A1    
ATOM   2782  HA2 GLY A 182      -1.154   9.702 -82.623  0.00  0.00      A1    
ATOM   2783  C   GLY A 182      -2.694   9.994 -81.443  0.00  0.00      A1    
ATOM   2784  O   GLY A 182      -2.284   9.218 -80.547  0.00  0.00      A1    
ATOM   2785  N   ARG A 183      -3.931  10.505 -81.353  0.00  0.00      A1    
ATOM   2786  HN  ARG A 183      -4.134  11.304 -81.913  0.00  0.00      A1    
ATOM   2787  CA  ARG A 183      -4.806  10.014 -80.303  0.00  0.00      A1    
ATOM   2788  HA  ARG A 183      -4.216  10.219 -79.422  0.00  0.00      A1    
ATOM   2789  CB  ARG A 183      -6.197  10.769 -80.099  0.00  0.00      A1    
ATOM   2790  HB1 ARG A 183      -6.755  10.708 -81.058  0.00  0.00      A1    
ATOM   2791  HB2 ARG A 183      -6.738  10.351 -79.223  0.00  0.00      A1    
ATOM   2792  CG  ARG A 183      -5.810  12.219 -79.810  0.00  0.00      A1    
ATOM   2793  HG1 ARG A 183      -4.910  12.273 -79.160  0.00  0.00      A1    
ATOM   2794  HG2 ARG A 183      -5.622  12.787 -80.746  0.00  0.00      A1    
ATOM   2795  CD  ARG A 183      -6.983  12.954 -79.178  0.00  0.00      A1    
ATOM   2796  HD1 ARG A 183      -7.807  13.027 -79.919  0.00  0.00      A1    
ATOM   2797  HD2 ARG A 183      -7.431  12.439 -78.302  0.00  0.00      A1    
ATOM   2798  NE  ARG A 183      -6.353  14.323 -78.926  0.00  0.00      A1    
ATOM   2799  HE  ARG A 183      -5.365  14.362 -78.774  0.00  0.00      A1    
ATOM   2800  CZ  ARG A 183      -6.827  15.520 -79.343  0.00  0.00      A1    
ATOM   2801  NH1 ARG A 183      -8.031  15.665 -79.886  0.00  0.00      A1    
ATOM   2802 HH11 ARG A 183      -8.296  16.581 -80.185  0.00  0.00      A1    
ATOM   2803 HH12 ARG A 183      -8.590  14.846 -79.756  0.00  0.00      A1    
ATOM   2804  NH2 ARG A 183      -5.997  16.577 -79.320  0.00  0.00      A1    
ATOM   2805 HH21 ARG A 183      -6.315  17.453 -79.682  0.00  0.00      A1    
ATOM   2806 HH22 ARG A 183      -5.077  16.368 -78.989  0.00  0.00      A1    
ATOM   2807  C   ARG A 183      -5.157   8.474 -80.393  0.00  0.00      A1    
ATOM   2808  O   ARG A 183      -5.392   7.839 -79.358  0.00  0.00      A1    
ATOM   2809  N   ASP A 184      -5.170   7.904 -81.607  0.00  0.00      A1    
ATOM   2810  HN  ASP A 184      -5.083   8.470 -82.423  0.00  0.00      A1    
ATOM   2811  CA  ASP A 184      -5.409   6.475 -81.862  0.00  0.00      A1    
ATOM   2812  HA  ASP A 184      -6.198   6.114 -81.221  0.00  0.00      A1    
ATOM   2813  CB  ASP A 184      -5.772   6.102 -83.321  0.00  0.00      A1    
ATOM   2814  HB1 ASP A 184      -4.989   6.547 -83.971  0.00  0.00      A1    
ATOM   2815  HB2 ASP A 184      -5.859   5.003 -83.458  0.00  0.00      A1    
ATOM   2816  CG  ASP A 184      -7.057   6.876 -83.761  0.00  0.00      A1    
ATOM   2817  OD1 ASP A 184      -8.146   6.582 -83.203  0.00  0.00      A1    
ATOM   2818  OD2 ASP A 184      -6.922   7.573 -84.799  0.00  0.00      A1    
ATOM   2819  C   ASP A 184      -4.168   5.674 -81.377  0.00  0.00      A1    
ATOM   2820  O   ASP A 184      -4.249   4.708 -80.733  0.00  0.00      A1    
ATOM   2821  N   LEU A 185      -2.949   6.187 -81.669  0.00  0.00      A1    
ATOM   2822  HN  LEU A 185      -2.940   7.006 -82.238  0.00  0.00      A1    
ATOM   2823  CA  LEU A 185      -1.639   5.723 -81.071  0.00  0.00      A1    
ATOM   2824  HA  LEU A 185      -1.508   4.694 -81.374  0.00  0.00      A1    
ATOM   2825  CB  LEU A 185      -0.454   6.572 -81.478  0.00  0.00      A1    
ATOM   2826  HB1 LEU A 185      -0.602   7.538 -80.950  0.00  0.00      A1    
ATOM   2827  HB2 LEU A 185       0.501   6.163 -81.085  0.00  0.00      A1    
ATOM   2828  CG  LEU A 185      -0.272   6.862 -82.954  0.00  0.00      A1    
ATOM   2829  HG  LEU A 185      -1.120   7.442 -83.376  0.00  0.00      A1    
ATOM   2830  CD1 LEU A 185       1.033   7.665 -83.110  0.00  0.00      A1    
ATOM   2831 HD11 LEU A 185       1.121   8.615 -82.542  0.00  0.00      A1    
ATOM   2832 HD12 LEU A 185       1.952   7.077 -82.896  0.00  0.00      A1    
ATOM   2833 HD13 LEU A 185       1.072   8.108 -84.128  0.00  0.00      A1    
ATOM   2834  CD2 LEU A 185      -0.099   5.549 -83.586  0.00  0.00      A1    
ATOM   2835 HD21 LEU A 185       0.062   5.706 -84.674  0.00  0.00      A1    
ATOM   2836 HD22 LEU A 185       0.843   5.016 -83.331  0.00  0.00      A1    
ATOM   2837 HD23 LEU A 185      -0.977   4.868 -83.574  0.00  0.00      A1    
ATOM   2838  C   LEU A 185      -1.668   5.788 -79.488  0.00  0.00      A1    
ATOM   2839  O   LEU A 185      -1.036   4.929 -78.908  0.00  0.00      A1    
ATOM   2840  N   THR A 186      -2.180   6.752 -78.806  0.00  0.00      A1    
ATOM   2841  HN  THR A 186      -2.540   7.601 -79.185  0.00  0.00      A1    
ATOM   2842  CA  THR A 186      -2.426   6.606 -77.344  0.00  0.00      A1    
ATOM   2843  HA  THR A 186      -1.514   6.354 -76.823  0.00  0.00      A1    
ATOM   2844  CB  THR A 186      -3.027   7.863 -76.763  0.00  0.00      A1    
ATOM   2845  HB  THR A 186      -4.100   7.828 -77.046  0.00  0.00      A1    
ATOM   2846  OG1 THR A 186      -2.440   9.089 -77.035  0.00  0.00      A1    
ATOM   2847  HG1 THR A 186      -3.186   9.664 -76.850  0.00  0.00      A1    
ATOM   2848  CG2 THR A 186      -3.045   7.811 -75.193  0.00  0.00      A1    
ATOM   2849 HG21 THR A 186      -3.630   8.703 -74.886  0.00  0.00      A1    
ATOM   2850 HG22 THR A 186      -3.671   6.982 -74.800  0.00  0.00      A1    
ATOM   2851 HG23 THR A 186      -2.024   7.703 -74.769  0.00  0.00      A1    
ATOM   2852  C   THR A 186      -3.310   5.444 -77.055  0.00  0.00      A1    
ATOM   2853  O   THR A 186      -3.021   4.761 -76.066  0.00  0.00      A1    
ATOM   2854  N   ASP A 187      -4.455   5.186 -77.780  0.00  0.00      A1    
ATOM   2855  HN  ASP A 187      -4.754   5.803 -78.504  0.00  0.00      A1    
ATOM   2856  CA  ASP A 187      -5.317   4.047 -77.506  0.00  0.00      A1    
ATOM   2857  HA  ASP A 187      -5.579   4.140 -76.463  0.00  0.00      A1    
ATOM   2858  CB  ASP A 187      -6.631   4.032 -78.427  0.00  0.00      A1    
ATOM   2859  HB1 ASP A 187      -6.313   4.413 -79.421  0.00  0.00      A1    
ATOM   2860  HB2 ASP A 187      -6.893   2.954 -78.492  0.00  0.00      A1    
ATOM   2861  CG  ASP A 187      -7.676   5.023 -77.833  0.00  0.00      A1    
ATOM   2862  OD1 ASP A 187      -8.143   5.876 -78.590  0.00  0.00      A1    
ATOM   2863  OD2 ASP A 187      -8.053   4.882 -76.648  0.00  0.00      A1    
ATOM   2864  C   ASP A 187      -4.525   2.682 -77.763  0.00  0.00      A1    
ATOM   2865  O   ASP A 187      -4.736   1.688 -77.110  0.00  0.00      A1    
ATOM   2866  N   TYR A 188      -3.568   2.708 -78.675  0.00  0.00      A1    
ATOM   2867  HN  TYR A 188      -3.280   3.458 -79.265  0.00  0.00      A1    
ATOM   2868  CA  TYR A 188      -2.856   1.474 -79.057  0.00  0.00      A1    
ATOM   2869  HA  TYR A 188      -3.385   0.533 -79.039  0.00  0.00      A1    
ATOM   2870  CB  TYR A 188      -2.207   1.714 -80.431  0.00  0.00      A1    
ATOM   2871  HB1 TYR A 188      -3.030   2.227 -80.973  0.00  0.00      A1    
ATOM   2872  HB2 TYR A 188      -1.403   2.478 -80.372  0.00  0.00      A1    
ATOM   2873  CG  TYR A 188      -1.690   0.406 -81.045  0.00  0.00      A1    
ATOM   2874  CD1 TYR A 188      -2.551  -0.598 -81.552  0.00  0.00      A1    
ATOM   2875  HD1 TYR A 188      -3.609  -0.380 -81.558  0.00  0.00      A1    
ATOM   2876  CE1 TYR A 188      -2.018  -1.841 -81.905  0.00  0.00      A1    
ATOM   2877  HE1 TYR A 188      -2.553  -2.721 -82.229  0.00  0.00      A1    
ATOM   2878  CZ  TYR A 188      -0.605  -2.068 -81.876  0.00  0.00      A1    
ATOM   2879  OH  TYR A 188       0.024  -3.257 -82.249  0.00  0.00      A1    
ATOM   2880  HH  TYR A 188      -0.594  -3.968 -82.062  0.00  0.00      A1    
ATOM   2881  CD2 TYR A 188      -0.230   0.133 -81.020  0.00  0.00      A1    
ATOM   2882  HD2 TYR A 188       0.397   0.897 -80.585  0.00  0.00      A1    
ATOM   2883  CE2 TYR A 188       0.257  -1.060 -81.460  0.00  0.00      A1    
ATOM   2884  HE2 TYR A 188       1.303  -1.268 -81.291  0.00  0.00      A1    
ATOM   2885  C   TYR A 188      -1.767   1.205 -78.061  0.00  0.00      A1    
ATOM   2886  O   TYR A 188      -1.436   0.129 -77.721  0.00  0.00      A1    
ATOM   2887  N   LEU A 189      -1.195   2.281 -77.454  0.00  0.00      A1    
ATOM   2888  HN  LEU A 189      -1.268   3.191 -77.856  0.00  0.00      A1    
ATOM   2889  CA  LEU A 189      -0.413   2.010 -76.275  0.00  0.00      A1    
ATOM   2890  HA  LEU A 189       0.297   1.254 -76.577  0.00  0.00      A1    
ATOM   2891  CB  LEU A 189       0.298   3.280 -75.872  0.00  0.00      A1    
ATOM   2892  HB1 LEU A 189       0.634   3.715 -76.838  0.00  0.00      A1    
ATOM   2893  HB2 LEU A 189      -0.389   4.060 -75.481  0.00  0.00      A1    
ATOM   2894  CG  LEU A 189       1.466   3.102 -74.859  0.00  0.00      A1    
ATOM   2895  HG  LEU A 189       1.049   2.870 -73.856  0.00  0.00      A1    
ATOM   2896  CD1 LEU A 189       2.499   1.936 -75.199  0.00  0.00      A1    
ATOM   2897 HD11 LEU A 189       3.197   1.966 -74.335  0.00  0.00      A1    
ATOM   2898 HD12 LEU A 189       2.016   0.939 -75.273  0.00  0.00      A1    
ATOM   2899 HD13 LEU A 189       3.037   2.156 -76.146  0.00  0.00      A1    
ATOM   2900  CD2 LEU A 189       2.212   4.427 -74.930  0.00  0.00      A1    
ATOM   2901 HD21 LEU A 189       2.462   4.601 -75.998  0.00  0.00      A1    
ATOM   2902 HD22 LEU A 189       1.477   5.206 -74.633  0.00  0.00      A1    
ATOM   2903 HD23 LEU A 189       3.115   4.450 -74.283  0.00  0.00      A1    
ATOM   2904  C   LEU A 189      -1.271   1.520 -75.050  0.00  0.00      A1    
ATOM   2905  O   LEU A 189      -0.902   0.462 -74.460  0.00  0.00      A1    
ATOM   2906  N   MET A 190      -2.445   2.153 -74.746  0.00  0.00      A1    
ATOM   2907  HN  MET A 190      -2.748   2.885 -75.352  0.00  0.00      A1    
ATOM   2908  CA  MET A 190      -3.357   1.534 -73.712  0.00  0.00      A1    
ATOM   2909  HA  MET A 190      -2.748   1.415 -72.828  0.00  0.00      A1    
ATOM   2910  CB  MET A 190      -4.692   2.313 -73.482  0.00  0.00      A1    
ATOM   2911  HB1 MET A 190      -5.195   2.301 -74.472  0.00  0.00      A1    
ATOM   2912  HB2 MET A 190      -5.260   1.713 -72.739  0.00  0.00      A1    
ATOM   2913  CG  MET A 190      -4.366   3.673 -72.974  0.00  0.00      A1    
ATOM   2914  HG1 MET A 190      -4.208   3.607 -71.876  0.00  0.00      A1    
ATOM   2915  HG2 MET A 190      -3.479   4.103 -73.488  0.00  0.00      A1    
ATOM   2916  SD  MET A 190      -5.690   4.927 -73.186  0.00  0.00      A1    
ATOM   2917  CE  MET A 190      -6.120   5.338 -71.437  0.00  0.00      A1    
ATOM   2918  HE1 MET A 190      -6.962   6.053 -71.322  0.00  0.00      A1    
ATOM   2919  HE2 MET A 190      -6.538   4.406 -71.000  0.00  0.00      A1    
ATOM   2920  HE3 MET A 190      -5.197   5.751 -70.976  0.00  0.00      A1    
ATOM   2921  C   MET A 190      -3.689   0.049 -74.080  0.00  0.00      A1    
ATOM   2922  O   MET A 190      -3.558  -0.826 -73.183  0.00  0.00      A1    
ATOM   2923  N   LYS A 191      -4.021  -0.311 -75.345  0.00  0.00      A1    
ATOM   2924  HN  LYS A 191      -4.276   0.454 -75.931  0.00  0.00      A1    
ATOM   2925  CA  LYS A 191      -4.242  -1.661 -75.807  0.00  0.00      A1    
ATOM   2926  HA  LYS A 191      -5.180  -1.866 -75.312  0.00  0.00      A1    
ATOM   2927  CB  LYS A 191      -4.564  -1.726 -77.395  0.00  0.00      A1    
ATOM   2928  HB1 LYS A 191      -5.209  -0.868 -77.683  0.00  0.00      A1    
ATOM   2929  HB2 LYS A 191      -3.642  -1.585 -77.998  0.00  0.00      A1    
ATOM   2930  CG  LYS A 191      -5.245  -2.966 -77.933  0.00  0.00      A1    
ATOM   2931  HG1 LYS A 191      -4.483  -3.760 -77.779  0.00  0.00      A1    
ATOM   2932  HG2 LYS A 191      -6.221  -3.197 -77.456  0.00  0.00      A1    
ATOM   2933  CD  LYS A 191      -5.315  -2.970 -79.450  0.00  0.00      A1    
ATOM   2934  HD1 LYS A 191      -5.764  -2.025 -79.824  0.00  0.00      A1    
ATOM   2935  HD2 LYS A 191      -4.302  -2.928 -79.906  0.00  0.00      A1    
ATOM   2936  CE  LYS A 191      -6.081  -4.204 -80.031  0.00  0.00      A1    
ATOM   2937  HE1 LYS A 191      -5.437  -5.109 -80.009  0.00  0.00      A1    
ATOM   2938  HE2 LYS A 191      -7.080  -4.369 -79.573  0.00  0.00      A1    
ATOM   2939  NZ  LYS A 191      -6.415  -3.973 -81.437  0.00  0.00      A1    
ATOM   2940  HZ1 LYS A 191      -5.650  -4.178 -82.111  0.00  0.00      A1    
ATOM   2941  HZ2 LYS A 191      -7.105  -4.703 -81.710  0.00  0.00      A1    
ATOM   2942  HZ3 LYS A 191      -6.655  -2.991 -81.680  0.00  0.00      A1    
ATOM   2943  C   LYS A 191      -3.076  -2.629 -75.451  0.00  0.00      A1    
ATOM   2944  O   LYS A 191      -3.304  -3.677 -74.868  0.00  0.00      A1    
ATOM   2945  N   ILE A 192      -1.841  -2.303 -75.802  0.00  0.00      A1    
ATOM   2946  HN  ILE A 192      -1.669  -1.418 -76.228  0.00  0.00      A1    
ATOM   2947  CA  ILE A 192      -0.766  -3.273 -75.666  0.00  0.00      A1    
ATOM   2948  HA  ILE A 192      -1.200  -4.243 -75.860  0.00  0.00      A1    
ATOM   2949  CB  ILE A 192       0.445  -2.973 -76.626  0.00  0.00      A1    
ATOM   2950  HB  ILE A 192       1.241  -3.727 -76.448  0.00  0.00      A1    
ATOM   2951  CG2 ILE A 192      -0.094  -3.195 -78.065  0.00  0.00      A1    
ATOM   2952 HG21 ILE A 192      -0.745  -4.095 -78.099  0.00  0.00      A1    
ATOM   2953 HG22 ILE A 192      -0.711  -2.313 -78.339  0.00  0.00      A1    
ATOM   2954 HG23 ILE A 192       0.712  -3.335 -78.816  0.00  0.00      A1    
ATOM   2955  CG1 ILE A 192       1.024  -1.537 -76.537  0.00  0.00      A1    
ATOM   2956 HG11 ILE A 192       0.223  -0.774 -76.430  0.00  0.00      A1    
ATOM   2957 HG12 ILE A 192       1.597  -1.530 -75.585  0.00  0.00      A1    
ATOM   2958  CD  ILE A 192       1.921  -1.046 -77.725  0.00  0.00      A1    
ATOM   2959  HD1 ILE A 192       2.698  -0.308 -77.431  0.00  0.00      A1    
ATOM   2960  HD2 ILE A 192       2.350  -1.885 -78.312  0.00  0.00      A1    
ATOM   2961  HD3 ILE A 192       1.214  -0.559 -78.430  0.00  0.00      A1    
ATOM   2962  C   ILE A 192      -0.295  -3.308 -74.273  0.00  0.00      A1    
ATOM   2963  O   ILE A 192       0.277  -4.315 -73.832  0.00  0.00      A1    
ATOM   2964  N   LEU A 193      -0.595  -2.263 -73.532  0.00  0.00      A1    
ATOM   2965  HN  LEU A 193      -0.997  -1.491 -74.018  0.00  0.00      A1    
ATOM   2966  CA  LEU A 193      -0.562  -2.228 -72.056  0.00  0.00      A1    
ATOM   2967  HA  LEU A 193       0.414  -2.635 -71.835  0.00  0.00      A1    
ATOM   2968  CB  LEU A 193      -0.474  -0.792 -71.521  0.00  0.00      A1    
ATOM   2969  HB1 LEU A 193      -1.259  -0.069 -71.831  0.00  0.00      A1    
ATOM   2970  HB2 LEU A 193      -0.581  -0.912 -70.422  0.00  0.00      A1    
ATOM   2971  CG  LEU A 193       0.850   0.028 -71.623  0.00  0.00      A1    
ATOM   2972  HG  LEU A 193       1.219  -0.051 -72.667  0.00  0.00      A1    
ATOM   2973  CD1 LEU A 193       0.658   1.427 -71.148  0.00  0.00      A1    
ATOM   2974 HD11 LEU A 193       1.613   1.992 -71.084  0.00  0.00      A1    
ATOM   2975 HD12 LEU A 193       0.049   2.047 -71.840  0.00  0.00      A1    
ATOM   2976 HD13 LEU A 193       0.225   1.490 -70.127  0.00  0.00      A1    
ATOM   2977  CD2 LEU A 193       2.024  -0.666 -70.867  0.00  0.00      A1    
ATOM   2978 HD21 LEU A 193       2.182  -1.759 -70.992  0.00  0.00      A1    
ATOM   2979 HD22 LEU A 193       2.947  -0.133 -71.180  0.00  0.00      A1    
ATOM   2980 HD23 LEU A 193       1.858  -0.657 -69.769  0.00  0.00      A1    
ATOM   2981  C   LEU A 193      -1.538  -3.134 -71.402  0.00  0.00      A1    
ATOM   2982  O   LEU A 193      -1.183  -3.805 -70.459  0.00  0.00      A1    
ATOM   2983  N   THR A 194      -2.794  -3.224 -71.887  0.00  0.00      A1    
ATOM   2984  HN  THR A 194      -3.012  -2.577 -72.614  0.00  0.00      A1    
ATOM   2985  CA  THR A 194      -3.856  -4.099 -71.474  0.00  0.00      A1    
ATOM   2986  HA  THR A 194      -3.952  -4.092 -70.398  0.00  0.00      A1    
ATOM   2987  CB  THR A 194      -5.124  -3.850 -72.194  0.00  0.00      A1    
ATOM   2988  HB  THR A 194      -5.009  -4.109 -73.268  0.00  0.00      A1    
ATOM   2989  OG1 THR A 194      -5.371  -2.492 -71.896  0.00  0.00      A1    
ATOM   2990  HG1 THR A 194      -4.608  -1.990 -72.192  0.00  0.00      A1    
ATOM   2991  CG2 THR A 194      -6.253  -4.809 -71.588  0.00  0.00      A1    
ATOM   2992 HG21 THR A 194      -6.194  -4.841 -70.479  0.00  0.00      A1    
ATOM   2993 HG22 THR A 194      -7.294  -4.618 -71.926  0.00  0.00      A1    
ATOM   2994 HG23 THR A 194      -6.144  -5.867 -71.911  0.00  0.00      A1    
ATOM   2995  C   THR A 194      -3.474  -5.472 -71.758  0.00  0.00      A1    
ATOM   2996  O   THR A 194      -3.841  -6.379 -71.048  0.00  0.00      A1    
ATOM   2997  N   GLU A 195      -2.649  -5.721 -72.805  0.00  0.00      A1    
ATOM   2998  HN  GLU A 195      -2.501  -4.956 -73.427  0.00  0.00      A1    
ATOM   2999  CA  GLU A 195      -2.304  -7.045 -73.267  0.00  0.00      A1    
ATOM   3000  HA  GLU A 195      -3.180  -7.671 -73.357  0.00  0.00      A1    
ATOM   3001  CB  GLU A 195      -1.800  -6.979 -74.669  0.00  0.00      A1    
ATOM   3002  HB1 GLU A 195      -2.476  -6.240 -75.149  0.00  0.00      A1    
ATOM   3003  HB2 GLU A 195      -0.840  -6.421 -74.633  0.00  0.00      A1    
ATOM   3004  CG  GLU A 195      -1.814  -8.370 -75.288  0.00  0.00      A1    
ATOM   3005  HG1 GLU A 195      -1.357  -9.150 -74.644  0.00  0.00      A1    
ATOM   3006  HG2 GLU A 195      -2.846  -8.711 -75.523  0.00  0.00      A1    
ATOM   3007  CD  GLU A 195      -0.992  -8.363 -76.576  0.00  0.00      A1    
ATOM   3008  OE1 GLU A 195       0.260  -8.392 -76.478  0.00  0.00      A1    
ATOM   3009  OE2 GLU A 195      -1.528  -8.372 -77.722  0.00  0.00      A1    
ATOM   3010  C   GLU A 195      -1.341  -7.651 -72.251  0.00  0.00      A1    
ATOM   3011  O   GLU A 195      -1.304  -8.889 -72.124  0.00  0.00      A1    
ATOM   3012  N   ARG A 196      -0.509  -6.809 -71.519  0.00  0.00      A1    
ATOM   3013  HN  ARG A 196      -0.413  -5.850 -71.776  0.00  0.00      A1    
ATOM   3014  CA  ARG A 196       0.364  -7.280 -70.441  0.00  0.00      A1    
ATOM   3015  HA  ARG A 196       0.606  -8.330 -70.511  0.00  0.00      A1    
ATOM   3016  CB  ARG A 196       1.788  -6.659 -70.592  0.00  0.00      A1    
ATOM   3017  HB1 ARG A 196       2.405  -7.209 -69.849  0.00  0.00      A1    
ATOM   3018  HB2 ARG A 196       2.377  -6.898 -71.503  0.00  0.00      A1    
ATOM   3019  CG  ARG A 196       1.937  -5.201 -70.175  0.00  0.00      A1    
ATOM   3020  HG1 ARG A 196       1.200  -4.605 -70.754  0.00  0.00      A1    
ATOM   3021  HG2 ARG A 196       1.631  -5.180 -69.107  0.00  0.00      A1    
ATOM   3022  CD  ARG A 196       3.373  -4.607 -70.177  0.00  0.00      A1    
ATOM   3023  HD1 ARG A 196       3.861  -4.887 -71.135  0.00  0.00      A1    
ATOM   3024  HD2 ARG A 196       3.473  -3.504 -70.081  0.00  0.00      A1    
ATOM   3025  NE  ARG A 196       4.107  -5.185 -69.073  0.00  0.00      A1    
ATOM   3026  HE  ARG A 196       3.512  -5.630 -68.404  0.00  0.00      A1    
ATOM   3027  CZ  ARG A 196       5.421  -5.398 -69.121  0.00  0.00      A1    
ATOM   3028  NH1 ARG A 196       6.159  -4.778 -70.017  0.00  0.00      A1    
ATOM   3029 HH11 ARG A 196       7.104  -5.099 -70.065  0.00  0.00      A1    
ATOM   3030 HH12 ARG A 196       5.658  -4.239 -70.694  0.00  0.00      A1    
ATOM   3031  NH2 ARG A 196       6.029  -6.111 -68.177  0.00  0.00      A1    
ATOM   3032 HH21 ARG A 196       7.027  -6.149 -68.242  0.00  0.00      A1    
ATOM   3033 HH22 ARG A 196       5.463  -6.567 -67.490  0.00  0.00      A1    
ATOM   3034  C   ARG A 196      -0.154  -7.053 -69.059  0.00  0.00      A1    
ATOM   3035  O   ARG A 196       0.628  -7.019 -68.143  0.00  0.00      A1    
ATOM   3036  N   GLY A 197      -1.472  -6.833 -68.897  0.00  0.00      A1    
ATOM   3037  HN  GLY A 197      -2.049  -6.897 -69.708  0.00  0.00      A1    
ATOM   3038  CA  GLY A 197      -2.149  -6.947 -67.683  0.00  0.00      A1    
ATOM   3039  HA1 GLY A 197      -1.570  -7.591 -67.036  0.00  0.00      A1    
ATOM   3040  HA2 GLY A 197      -3.096  -7.363 -67.992  0.00  0.00      A1    
ATOM   3041  C   GLY A 197      -2.398  -5.599 -67.051  0.00  0.00      A1    
ATOM   3042  O   GLY A 197      -2.753  -5.600 -65.891  0.00  0.00      A1    
ATOM   3043  N   TYR A 198      -2.232  -4.501 -67.733  0.00  0.00      A1    
ATOM   3044  HN  TYR A 198      -1.979  -4.435 -68.695  0.00  0.00      A1    
ATOM   3045  CA  TYR A 198      -2.531  -3.199 -67.140  0.00  0.00      A1    
ATOM   3046  HA  TYR A 198      -2.678  -3.329 -66.078  0.00  0.00      A1    
ATOM   3047  CB  TYR A 198      -1.359  -2.233 -67.378  0.00  0.00      A1    
ATOM   3048  HB1 TYR A 198      -1.099  -2.041 -68.441  0.00  0.00      A1    
ATOM   3049  HB2 TYR A 198      -1.645  -1.283 -66.878  0.00  0.00      A1    
ATOM   3050  CG  TYR A 198      -0.132  -2.798 -66.627  0.00  0.00      A1    
ATOM   3051  CD1 TYR A 198       1.079  -2.867 -67.361  0.00  0.00      A1    
ATOM   3052  HD1 TYR A 198       1.131  -2.466 -68.362  0.00  0.00      A1    
ATOM   3053  CE1 TYR A 198       2.225  -3.383 -66.799  0.00  0.00      A1    
ATOM   3054  HE1 TYR A 198       3.105  -3.617 -67.380  0.00  0.00      A1    
ATOM   3055  CZ  TYR A 198       2.267  -3.855 -65.469  0.00  0.00      A1    
ATOM   3056  OH  TYR A 198       3.490  -4.070 -64.835  0.00  0.00      A1    
ATOM   3057  HH  TYR A 198       3.317  -3.840 -63.919  0.00  0.00      A1    
ATOM   3058  CD2 TYR A 198      -0.118  -3.292 -65.340  0.00  0.00      A1    
ATOM   3059  HD2 TYR A 198      -0.987  -3.172 -64.709  0.00  0.00      A1    
ATOM   3060  CE2 TYR A 198       1.080  -3.750 -64.744  0.00  0.00      A1    
ATOM   3061  HE2 TYR A 198       1.111  -3.904 -63.676  0.00  0.00      A1    
ATOM   3062  C   TYR A 198      -3.725  -2.534 -67.820  0.00  0.00      A1    
ATOM   3063  O   TYR A 198      -3.807  -2.359 -69.060  0.00  0.00      A1    
ATOM   3064  N   SER A 199      -4.676  -2.021 -67.055  0.00  0.00      A1    
ATOM   3065  HN  SER A 199      -4.484  -1.859 -66.090  0.00  0.00      A1    
ATOM   3066  CA  SER A 199      -5.950  -1.629 -67.490  0.00  0.00      A1    
ATOM   3067  HA  SER A 199      -6.054  -1.651 -68.565  0.00  0.00      A1    
ATOM   3068  CB  SER A 199      -7.049  -2.526 -66.895  0.00  0.00      A1    
ATOM   3069  HB1 SER A 199      -6.914  -2.708 -65.807  0.00  0.00      A1    
ATOM   3070  HB2 SER A 199      -8.003  -1.975 -67.035  0.00  0.00      A1    
ATOM   3071  OG  SER A 199      -6.995  -3.787 -67.507  0.00  0.00      A1    
ATOM   3072  HG1 SER A 199      -7.616  -3.836 -68.237  0.00  0.00      A1    
ATOM   3073  C   SER A 199      -6.264  -0.199 -67.185  0.00  0.00      A1    
ATOM   3074  O   SER A 199      -6.024   0.283 -66.065  0.00  0.00      A1    
ATOM   3075  N   PHE A 200      -6.848   0.575 -68.177  0.00  0.00      A1    
ATOM   3076  HN  PHE A 200      -7.017   0.273 -69.112  0.00  0.00      A1    
ATOM   3077  CA  PHE A 200      -6.931   2.038 -67.987  0.00  0.00      A1    
ATOM   3078  HA  PHE A 200      -6.842   2.278 -66.937  0.00  0.00      A1    
ATOM   3079  CB  PHE A 200      -6.015   2.881 -68.892  0.00  0.00      A1    
ATOM   3080  HB1 PHE A 200      -6.391   2.742 -69.928  0.00  0.00      A1    
ATOM   3081  HB2 PHE A 200      -6.092   3.949 -68.597  0.00  0.00      A1    
ATOM   3082  CG  PHE A 200      -4.641   2.345 -68.884  0.00  0.00      A1    
ATOM   3083  CD1 PHE A 200      -3.763   2.863 -67.946  0.00  0.00      A1    
ATOM   3084  HD1 PHE A 200      -3.980   3.732 -67.343  0.00  0.00      A1    
ATOM   3085  CE1 PHE A 200      -2.434   2.316 -67.889  0.00  0.00      A1    
ATOM   3086  HE1 PHE A 200      -1.653   2.731 -67.269  0.00  0.00      A1    
ATOM   3087  CZ  PHE A 200      -2.116   1.230 -68.710  0.00  0.00      A1    
ATOM   3088  HZ  PHE A 200      -1.180   0.699 -68.613  0.00  0.00      A1    
ATOM   3089  CD2 PHE A 200      -4.263   1.372 -69.744  0.00  0.00      A1    
ATOM   3090  HD2 PHE A 200      -4.954   1.145 -70.542  0.00  0.00      A1    
ATOM   3091  CE2 PHE A 200      -3.024   0.781 -69.639  0.00  0.00      A1    
ATOM   3092  HE2 PHE A 200      -2.725   0.010 -70.334  0.00  0.00      A1    
ATOM   3093  C   PHE A 200      -8.355   2.499 -68.295  0.00  0.00      A1    
ATOM   3094  O   PHE A 200      -8.959   2.193 -69.376  0.00  0.00      A1    
ATOM   3095  N   VAL A 201      -8.995   3.304 -67.374  0.00  0.00      A1    
ATOM   3096  HN  VAL A 201      -8.472   3.660 -66.604  0.00  0.00      A1    
ATOM   3097  CA  VAL A 201     -10.481   3.654 -67.373  0.00  0.00      A1    
ATOM   3098  HA  VAL A 201     -10.708   3.391 -68.395  0.00  0.00      A1    
ATOM   3099  CB  VAL A 201     -11.184   2.838 -66.384  0.00  0.00      A1    
ATOM   3100  HB  VAL A 201     -12.214   3.164 -66.125  0.00  0.00      A1    
ATOM   3101  CG1 VAL A 201     -11.301   1.444 -66.857  0.00  0.00      A1    
ATOM   3102 HG11 VAL A 201     -11.851   0.888 -66.068  0.00  0.00      A1    
ATOM   3103 HG12 VAL A 201     -11.705   1.450 -67.892  0.00  0.00      A1    
ATOM   3104 HG13 VAL A 201     -10.288   0.988 -66.847  0.00  0.00      A1    
ATOM   3105  CG2 VAL A 201     -10.442   2.830 -65.056  0.00  0.00      A1    
ATOM   3106 HG21 VAL A 201     -11.124   2.528 -64.232  0.00  0.00      A1    
ATOM   3107 HG22 VAL A 201      -9.642   2.064 -65.138  0.00  0.00      A1    
ATOM   3108 HG23 VAL A 201      -9.860   3.716 -64.723  0.00  0.00      A1    
ATOM   3109  C   VAL A 201     -10.911   5.121 -67.319  0.00  0.00      A1    
ATOM   3110  O   VAL A 201     -12.078   5.450 -67.262  0.00  0.00      A1    
ATOM   3111  N   THR A 202      -9.919   6.028 -67.367  0.00  0.00      A1    
ATOM   3112  HN  THR A 202      -8.987   5.714 -67.528  0.00  0.00      A1    
ATOM   3113  CA  THR A 202     -10.083   7.458 -67.048  0.00  0.00      A1    
ATOM   3114  HA  THR A 202     -11.065   7.776 -67.367  0.00  0.00      A1    
ATOM   3115  CB  THR A 202      -9.846   7.796 -65.600  0.00  0.00      A1    
ATOM   3116  HB  THR A 202      -9.930   8.876 -65.352  0.00  0.00      A1    
ATOM   3117  OG1 THR A 202      -8.556   7.419 -65.117  0.00  0.00      A1    
ATOM   3118  HG1 THR A 202      -8.496   6.462 -65.159  0.00  0.00      A1    
ATOM   3119  CG2 THR A 202     -10.920   7.234 -64.755  0.00  0.00      A1    
ATOM   3120 HG21 THR A 202     -10.903   7.550 -63.690  0.00  0.00      A1    
ATOM   3121 HG22 THR A 202     -11.912   7.555 -65.137  0.00  0.00      A1    
ATOM   3122 HG23 THR A 202     -10.767   6.134 -64.757  0.00  0.00      A1    
ATOM   3123  C   THR A 202      -9.158   8.380 -67.824  0.00  0.00      A1    
ATOM   3124  O   THR A 202      -8.302   7.942 -68.598  0.00  0.00      A1    
ATOM   3125  N   THR A 203      -9.539   9.700 -67.768  0.00  0.00      A1    
ATOM   3126  HN  THR A 203     -10.312  10.068 -67.256  0.00  0.00      A1    
ATOM   3127  CA  THR A 203      -8.763  10.807 -68.477  0.00  0.00      A1    
ATOM   3128  HA  THR A 203      -8.772  10.564 -69.529  0.00  0.00      A1    
ATOM   3129  CB  THR A 203      -9.488  12.193 -68.388  0.00  0.00      A1    
ATOM   3130  HB  THR A 203      -9.580  12.548 -67.339  0.00  0.00      A1    
ATOM   3131  OG1 THR A 203     -10.732  12.177 -69.031  0.00  0.00      A1    
ATOM   3132  HG1 THR A 203     -11.345  11.974 -68.321  0.00  0.00      A1    
ATOM   3133  CG2 THR A 203      -8.692  13.173 -69.258  0.00  0.00      A1    
ATOM   3134 HG21 THR A 203      -9.447  13.964 -69.457  0.00  0.00      A1    
ATOM   3135 HG22 THR A 203      -7.795  13.494 -68.687  0.00  0.00      A1    
ATOM   3136 HG23 THR A 203      -8.421  12.799 -70.268  0.00  0.00      A1    
ATOM   3137  C   THR A 203      -7.387  11.015 -67.884  0.00  0.00      A1    
ATOM   3138  O   THR A 203      -6.442  11.328 -68.552  0.00  0.00      A1    
ATOM   3139  N   ALA A 204      -7.211  10.846 -66.547  0.00  0.00      A1    
ATOM   3140  HN  ALA A 204      -7.976  10.655 -65.937  0.00  0.00      A1    
ATOM   3141  CA  ALA A 204      -5.948  10.886 -65.775  0.00  0.00      A1    
ATOM   3142  HA  ALA A 204      -5.505  11.819 -66.091  0.00  0.00      A1    
ATOM   3143  CB  ALA A 204      -6.304  10.953 -64.275  0.00  0.00      A1    
ATOM   3144  HB1 ALA A 204      -5.404  11.203 -63.675  0.00  0.00      A1    
ATOM   3145  HB2 ALA A 204      -7.055  11.749 -64.082  0.00  0.00      A1    
ATOM   3146  HB3 ALA A 204      -6.690   9.978 -63.907  0.00  0.00      A1    
ATOM   3147  C   ALA A 204      -5.071   9.759 -66.050  0.00  0.00      A1    
ATOM   3148  O   ALA A 204      -3.835   9.924 -66.049  0.00  0.00      A1    
ATOM   3149  N   GLU A 205      -5.676   8.573 -66.205  0.00  0.00      A1    
ATOM   3150  HN  GLU A 205      -6.640   8.324 -66.161  0.00  0.00      A1    
ATOM   3151  CA  GLU A 205      -4.818   7.469 -66.690  0.00  0.00      A1    
ATOM   3152  HA  GLU A 205      -3.976   7.409 -66.017  0.00  0.00      A1    
ATOM   3153  CB  GLU A 205      -5.616   6.181 -66.545  0.00  0.00      A1    
ATOM   3154  HB1 GLU A 205      -6.608   6.526 -66.909  0.00  0.00      A1    
ATOM   3155  HB2 GLU A 205      -5.398   5.311 -67.200  0.00  0.00      A1    
ATOM   3156  CG  GLU A 205      -5.583   5.816 -65.098  0.00  0.00      A1    
ATOM   3157  HG1 GLU A 205      -4.553   5.549 -64.779  0.00  0.00      A1    
ATOM   3158  HG2 GLU A 205      -5.970   6.650 -64.476  0.00  0.00      A1    
ATOM   3159  CD  GLU A 205      -6.549   4.595 -64.836  0.00  0.00      A1    
ATOM   3160  OE1 GLU A 205      -7.705   4.537 -65.340  0.00  0.00      A1    
ATOM   3161  OE2 GLU A 205      -6.149   3.663 -64.076  0.00  0.00      A1    
ATOM   3162  C   GLU A 205      -4.299   7.691 -68.049  0.00  0.00      A1    
ATOM   3163  O   GLU A 205      -3.195   7.469 -68.425  0.00  0.00      A1    
ATOM   3164  N   ARG A 206      -5.197   8.223 -68.923  0.00  0.00      A1    
ATOM   3165  HN  ARG A 206      -6.099   8.461 -68.570  0.00  0.00      A1    
ATOM   3166  CA  ARG A 206      -4.799   8.679 -70.262  0.00  0.00      A1    
ATOM   3167  HA  ARG A 206      -4.398   7.750 -70.639  0.00  0.00      A1    
ATOM   3168  CB  ARG A 206      -5.985   9.065 -71.107  0.00  0.00      A1    
ATOM   3169  HB1 ARG A 206      -6.861   8.445 -70.820  0.00  0.00      A1    
ATOM   3170  HB2 ARG A 206      -6.297  10.115 -70.919  0.00  0.00      A1    
ATOM   3171  CG  ARG A 206      -5.905   8.839 -72.608  0.00  0.00      A1    
ATOM   3172  HG1 ARG A 206      -4.933   9.267 -72.935  0.00  0.00      A1    
ATOM   3173  HG2 ARG A 206      -5.792   7.759 -72.843  0.00  0.00      A1    
ATOM   3174  CD  ARG A 206      -7.029   9.552 -73.423  0.00  0.00      A1    
ATOM   3175  HD1 ARG A 206      -8.030   9.214 -73.080  0.00  0.00      A1    
ATOM   3176  HD2 ARG A 206      -6.933  10.650 -73.280  0.00  0.00      A1    
ATOM   3177  NE  ARG A 206      -6.797   9.154 -74.869  0.00  0.00      A1    
ATOM   3178  HE  ARG A 206      -6.270   9.652 -75.558  0.00  0.00      A1    
ATOM   3179  CZ  ARG A 206      -7.128   7.955 -75.379  0.00  0.00      A1    
ATOM   3180  NH1 ARG A 206      -7.809   7.008 -74.825  0.00  0.00      A1    
ATOM   3181 HH11 ARG A 206      -7.939   6.197 -75.397  0.00  0.00      A1    
ATOM   3182 HH12 ARG A 206      -8.285   7.196 -73.966  0.00  0.00      A1    
ATOM   3183  NH2 ARG A 206      -6.821   7.712 -76.641  0.00  0.00      A1    
ATOM   3184 HH21 ARG A 206      -7.419   7.002 -77.012  0.00  0.00      A1    
ATOM   3185 HH22 ARG A 206      -6.601   8.452 -77.276  0.00  0.00      A1    
ATOM   3186  C   ARG A 206      -3.776   9.807 -70.283  0.00  0.00      A1    
ATOM   3187  O   ARG A 206      -2.987   9.795 -71.202  0.00  0.00      A1    
ATOM   3188  N   GLU A 207      -3.685  10.647 -69.275  0.00  0.00      A1    
ATOM   3189  HN  GLU A 207      -4.397  10.675 -68.579  0.00  0.00      A1    
ATOM   3190  CA  GLU A 207      -2.650  11.656 -69.060  0.00  0.00      A1    
ATOM   3191  HA  GLU A 207      -2.625  12.157 -70.016  0.00  0.00      A1    
ATOM   3192  CB  GLU A 207      -3.164  12.503 -67.927  0.00  0.00      A1    
ATOM   3193  HB1 GLU A 207      -4.270  12.592 -67.977  0.00  0.00      A1    
ATOM   3194  HB2 GLU A 207      -2.882  12.023 -66.965  0.00  0.00      A1    
ATOM   3195  CG  GLU A 207      -2.623  13.932 -68.081  0.00  0.00      A1    
ATOM   3196  HG1 GLU A 207      -1.545  13.845 -67.825  0.00  0.00      A1    
ATOM   3197  HG2 GLU A 207      -2.826  14.226 -69.133  0.00  0.00      A1    
ATOM   3198  CD  GLU A 207      -3.293  15.008 -67.281  0.00  0.00      A1    
ATOM   3199  OE1 GLU A 207      -3.794  16.009 -67.953  0.00  0.00      A1    
ATOM   3200  OE2 GLU A 207      -3.344  14.902 -66.032  0.00  0.00      A1    
ATOM   3201  C   GLU A 207      -1.256  11.024 -68.889  0.00  0.00      A1    
ATOM   3202  O   GLU A 207      -0.243  11.563 -69.423  0.00  0.00      A1    
ATOM   3203  N   ILE A 208      -1.195   9.868 -68.267  0.00  0.00      A1    
ATOM   3204  HN  ILE A 208      -1.988   9.495 -67.790  0.00  0.00      A1    
ATOM   3205  CA  ILE A 208       0.023   9.165 -68.144  0.00  0.00      A1    
ATOM   3206  HA  ILE A 208       0.829   9.857 -67.948  0.00  0.00      A1    
ATOM   3207  CB  ILE A 208      -0.073   8.033 -66.996  0.00  0.00      A1    
ATOM   3208  HB  ILE A 208      -0.855   7.294 -67.276  0.00  0.00      A1    
ATOM   3209  CG2 ILE A 208       1.299   7.255 -67.043  0.00  0.00      A1    
ATOM   3210 HG21 ILE A 208       1.479   6.837 -66.030  0.00  0.00      A1    
ATOM   3211 HG22 ILE A 208       1.463   6.543 -67.880  0.00  0.00      A1    
ATOM   3212 HG23 ILE A 208       2.140   7.962 -67.212  0.00  0.00      A1    
ATOM   3213  CG1 ILE A 208      -0.410   8.548 -65.655  0.00  0.00      A1    
ATOM   3214 HG11 ILE A 208      -1.455   8.920 -65.699  0.00  0.00      A1    
ATOM   3215 HG12 ILE A 208      -0.252   7.751 -64.897  0.00  0.00      A1    
ATOM   3216  CD  ILE A 208       0.428   9.731 -65.304  0.00  0.00      A1    
ATOM   3217  HD1 ILE A 208       0.455   9.902 -64.207  0.00  0.00      A1    
ATOM   3218  HD2 ILE A 208       1.523   9.591 -65.424  0.00  0.00      A1    
ATOM   3219  HD3 ILE A 208       0.098  10.630 -65.868  0.00  0.00      A1    
ATOM   3220  C   ILE A 208       0.394   8.447 -69.430  0.00  0.00      A1    
ATOM   3221  O   ILE A 208       1.566   8.564 -69.892  0.00  0.00      A1    
ATOM   3222  N   VAL A 209      -0.524   7.700 -70.089  0.00  0.00      A1    
ATOM   3223  HN  VAL A 209      -1.338   7.449 -69.570  0.00  0.00      A1    
ATOM   3224  CA  VAL A 209      -0.202   7.035 -71.323  0.00  0.00      A1    
ATOM   3225  HA  VAL A 209       0.737   6.556 -71.087  0.00  0.00      A1    
ATOM   3226  CB  VAL A 209      -1.199   5.952 -71.732  0.00  0.00      A1    
ATOM   3227  HB  VAL A 209      -2.110   6.465 -72.107  0.00  0.00      A1    
ATOM   3228  CG1 VAL A 209      -0.693   5.147 -72.938  0.00  0.00      A1    
ATOM   3229 HG11 VAL A 209      -0.785   5.803 -73.830  0.00  0.00      A1    
ATOM   3230 HG12 VAL A 209       0.351   4.821 -72.747  0.00  0.00      A1    
ATOM   3231 HG13 VAL A 209      -1.399   4.326 -73.189  0.00  0.00      A1    
ATOM   3232  CG2 VAL A 209      -1.542   4.943 -70.570  0.00  0.00      A1    
ATOM   3233 HG21 VAL A 209      -1.998   5.354 -69.644  0.00  0.00      A1    
ATOM   3234 HG22 VAL A 209      -2.211   4.159 -70.985  0.00  0.00      A1    
ATOM   3235 HG23 VAL A 209      -0.577   4.499 -70.246  0.00  0.00      A1    
ATOM   3236  C   VAL A 209       0.255   7.952 -72.520  0.00  0.00      A1    
ATOM   3237  O   VAL A 209       1.111   7.528 -73.242  0.00  0.00      A1    
ATOM   3238  N   ARG A 210      -0.279   9.206 -72.594  0.00  0.00      A1    
ATOM   3239  HN  ARG A 210      -1.094   9.461 -72.080  0.00  0.00      A1    
ATOM   3240  CA  ARG A 210       0.226  10.303 -73.394  0.00  0.00      A1    
ATOM   3241  HA  ARG A 210       0.249   9.965 -74.420  0.00  0.00      A1    
ATOM   3242  CB  ARG A 210      -0.680  11.526 -73.227  0.00  0.00      A1    
ATOM   3243  HB1 ARG A 210      -0.866  11.649 -72.138  0.00  0.00      A1    
ATOM   3244  HB2 ARG A 210      -0.134  12.383 -73.676  0.00  0.00      A1    
ATOM   3245  CG  ARG A 210      -2.042  11.305 -73.923  0.00  0.00      A1    
ATOM   3246  HG1 ARG A 210      -1.715  11.101 -74.965  0.00  0.00      A1    
ATOM   3247  HG2 ARG A 210      -2.519  10.402 -73.486  0.00  0.00      A1    
ATOM   3248  CD  ARG A 210      -3.055  12.403 -73.716  0.00  0.00      A1    
ATOM   3249  HD1 ARG A 210      -3.236  12.426 -72.620  0.00  0.00      A1    
ATOM   3250  HD2 ARG A 210      -3.998  12.261 -74.285  0.00  0.00      A1    
ATOM   3251  NE  ARG A 210      -2.444  13.672 -74.153  0.00  0.00      A1    
ATOM   3252  HE  ARG A 210      -1.704  14.030 -73.584  0.00  0.00      A1    
ATOM   3253  CZ  ARG A 210      -2.541  14.219 -75.393  0.00  0.00      A1    
ATOM   3254  NH1 ARG A 210      -1.476  14.954 -75.843  0.00  0.00      A1    
ATOM   3255 HH11 ARG A 210      -1.483  15.234 -76.803  0.00  0.00      A1    
ATOM   3256 HH12 ARG A 210      -0.795  15.273 -75.183  0.00  0.00      A1    
ATOM   3257  NH2 ARG A 210      -3.544  13.956 -76.257  0.00  0.00      A1    
ATOM   3258 HH21 ARG A 210      -3.504  14.354 -77.174  0.00  0.00      A1    
ATOM   3259 HH22 ARG A 210      -3.992  13.070 -76.135  0.00  0.00      A1    
ATOM   3260  C   ARG A 210       1.736  10.639 -73.114  0.00  0.00      A1    
ATOM   3261  O   ARG A 210       2.482  11.015 -74.039  0.00  0.00      A1    
ATOM   3262  N   ASP A 211       2.224  10.519 -71.886  0.00  0.00      A1    
ATOM   3263  HN  ASP A 211       1.641  10.076 -71.209  0.00  0.00      A1    
ATOM   3264  CA  ASP A 211       3.593  10.720 -71.570  0.00  0.00      A1    
ATOM   3265  HA  ASP A 211       3.926  11.554 -72.169  0.00  0.00      A1    
ATOM   3266  CB  ASP A 211       3.743  10.874 -70.114  0.00  0.00      A1    
ATOM   3267  HB1 ASP A 211       2.868  11.457 -69.754  0.00  0.00      A1    
ATOM   3268  HB2 ASP A 211       3.577   9.912 -69.583  0.00  0.00      A1    
ATOM   3269  CG  ASP A 211       4.965  11.518 -69.632  0.00  0.00      A1    
ATOM   3270  OD1 ASP A 211       5.280  12.677 -70.050  0.00  0.00      A1    
ATOM   3271  OD2 ASP A 211       5.745  10.817 -68.884  0.00  0.00      A1    
ATOM   3272  C   ASP A 211       4.406   9.574 -72.052  0.00  0.00      A1    
ATOM   3273  O   ASP A 211       5.368   9.754 -72.742  0.00  0.00      A1    
ATOM   3274  N   ILE A 212       4.028   8.327 -71.729  0.00  0.00      A1    
ATOM   3275  HN  ILE A 212       3.289   8.175 -71.078  0.00  0.00      A1    
ATOM   3276  CA  ILE A 212       4.780   7.109 -72.172  0.00  0.00      A1    
ATOM   3277  HA  ILE A 212       5.812   7.249 -71.888  0.00  0.00      A1    
ATOM   3278  CB  ILE A 212       4.036   5.802 -71.867  0.00  0.00      A1    
ATOM   3279  HB  ILE A 212       3.113   5.721 -72.480  0.00  0.00      A1    
ATOM   3280  CG2 ILE A 212       5.014   4.661 -72.036  0.00  0.00      A1    
ATOM   3281 HG21 ILE A 212       6.003   4.948 -71.619  0.00  0.00      A1    
ATOM   3282 HG22 ILE A 212       4.591   3.753 -71.555  0.00  0.00      A1    
ATOM   3283 HG23 ILE A 212       5.210   4.509 -73.118  0.00  0.00      A1    
ATOM   3284  CG1 ILE A 212       3.592   5.800 -70.357  0.00  0.00      A1    
ATOM   3285 HG11 ILE A 212       4.516   5.965 -69.764  0.00  0.00      A1    
ATOM   3286 HG12 ILE A 212       2.912   6.645 -70.115  0.00  0.00      A1    
ATOM   3287  CD  ILE A 212       2.736   4.633 -69.930  0.00  0.00      A1    
ATOM   3288  HD1 ILE A 212       2.537   4.654 -68.838  0.00  0.00      A1    
ATOM   3289  HD2 ILE A 212       1.831   4.563 -70.572  0.00  0.00      A1    
ATOM   3290  HD3 ILE A 212       3.206   3.627 -69.946  0.00  0.00      A1    
ATOM   3291  C   ILE A 212       4.886   7.175 -73.754  0.00  0.00      A1    
ATOM   3292  O   ILE A 212       5.895   6.926 -74.443  0.00  0.00      A1    
ATOM   3293  N   LYS A 213       3.783   7.610 -74.384  0.00  0.00      A1    
ATOM   3294  HN  LYS A 213       2.929   7.897 -73.957  0.00  0.00      A1    
ATOM   3295  CA  LYS A 213       3.690   7.663 -75.872  0.00  0.00      A1    
ATOM   3296  HA  LYS A 213       3.878   6.696 -76.315  0.00  0.00      A1    
ATOM   3297  CB  LYS A 213       2.206   7.936 -76.258  0.00  0.00      A1    
ATOM   3298  HB1 LYS A 213       1.683   7.142 -75.682  0.00  0.00      A1    
ATOM   3299  HB2 LYS A 213       2.010   8.964 -75.885  0.00  0.00      A1    
ATOM   3300  CG  LYS A 213       1.912   7.863 -77.735  0.00  0.00      A1    
ATOM   3301  HG1 LYS A 213       2.656   7.135 -78.124  0.00  0.00      A1    
ATOM   3302  HG2 LYS A 213       0.994   7.269 -77.934  0.00  0.00      A1    
ATOM   3303  CD  LYS A 213       1.700   9.158 -78.581  0.00  0.00      A1    
ATOM   3304  HD1 LYS A 213       2.469   9.906 -78.292  0.00  0.00      A1    
ATOM   3305  HD2 LYS A 213       1.838   9.000 -79.672  0.00  0.00      A1    
ATOM   3306  CE  LYS A 213       0.312   9.708 -78.316  0.00  0.00      A1    
ATOM   3307  HE1 LYS A 213      -0.349   9.049 -78.919  0.00  0.00      A1    
ATOM   3308  HE2 LYS A 213       0.014   9.692 -77.246  0.00  0.00      A1    
ATOM   3309  NZ  LYS A 213       0.162  11.024 -78.888  0.00  0.00      A1    
ATOM   3310  HZ1 LYS A 213      -0.841  11.298 -78.908  0.00  0.00      A1    
ATOM   3311  HZ2 LYS A 213       0.739  11.788 -78.482  0.00  0.00      A1    
ATOM   3312  HZ3 LYS A 213       0.386  10.978 -79.902  0.00  0.00      A1    
ATOM   3313  C   LYS A 213       4.588   8.656 -76.494  0.00  0.00      A1    
ATOM   3314  O   LYS A 213       5.221   8.370 -77.485  0.00  0.00      A1    
ATOM   3315  N   GLU A 214       4.620   9.831 -75.865  0.00  0.00      A1    
ATOM   3316  HN  GLU A 214       3.983  10.035 -75.126  0.00  0.00      A1    
ATOM   3317  CA  GLU A 214       5.405  11.057 -76.269  0.00  0.00      A1    
ATOM   3318  HA  GLU A 214       5.399  11.275 -77.326  0.00  0.00      A1    
ATOM   3319  CB  GLU A 214       4.962  12.198 -75.325  0.00  0.00      A1    
ATOM   3320  HB1 GLU A 214       3.860  12.287 -75.427  0.00  0.00      A1    
ATOM   3321  HB2 GLU A 214       5.112  11.808 -74.295  0.00  0.00      A1    
ATOM   3322  CG  GLU A 214       5.549  13.512 -75.428  0.00  0.00      A1    
ATOM   3323  HG1 GLU A 214       6.642  13.433 -75.610  0.00  0.00      A1    
ATOM   3324  HG2 GLU A 214       5.206  14.078 -76.320  0.00  0.00      A1    
ATOM   3325  CD  GLU A 214       5.250  14.418 -74.218  0.00  0.00      A1    
ATOM   3326  OE1 GLU A 214       6.250  14.985 -73.765  0.00  0.00      A1    
ATOM   3327  OE2 GLU A 214       4.123  14.633 -73.787  0.00  0.00      A1    
ATOM   3328  C   GLU A 214       6.911  10.747 -76.125  0.00  0.00      A1    
ATOM   3329  O   GLU A 214       7.761  11.083 -76.939  0.00  0.00      A1    
ATOM   3330  N   LYS A 215       7.318  10.313 -74.898  0.00  0.00      A1    
ATOM   3331  HN  LYS A 215       6.713   9.927 -74.206  0.00  0.00      A1    
ATOM   3332  CA  LYS A 215       8.722  10.271 -74.431  0.00  0.00      A1    
ATOM   3333  HA  LYS A 215       9.288  10.967 -75.031  0.00  0.00      A1    
ATOM   3334  CB  LYS A 215       8.806  10.707 -72.937  0.00  0.00      A1    
ATOM   3335  HB1 LYS A 215       8.078  10.114 -72.342  0.00  0.00      A1    
ATOM   3336  HB2 LYS A 215       9.781  10.440 -72.477  0.00  0.00      A1    
ATOM   3337  CG  LYS A 215       8.646  12.149 -72.642  0.00  0.00      A1    
ATOM   3338  HG1 LYS A 215       9.380  12.716 -73.253  0.00  0.00      A1    
ATOM   3339  HG2 LYS A 215       7.638  12.510 -72.939  0.00  0.00      A1    
ATOM   3340  CD  LYS A 215       8.803  12.707 -71.168  0.00  0.00      A1    
ATOM   3341  HD1 LYS A 215       8.235  12.079 -70.449  0.00  0.00      A1    
ATOM   3342  HD2 LYS A 215       9.900  12.573 -71.057  0.00  0.00      A1    
ATOM   3343  CE  LYS A 215       8.457  14.190 -71.000  0.00  0.00      A1    
ATOM   3344  HE1 LYS A 215       8.650  14.694 -70.029  0.00  0.00      A1    
ATOM   3345  HE2 LYS A 215       9.023  14.759 -71.769  0.00  0.00      A1    
ATOM   3346  NZ  LYS A 215       6.940  14.356 -71.303  0.00  0.00      A1    
ATOM   3347  HZ1 LYS A 215       6.421  13.494 -71.042  0.00  0.00      A1    
ATOM   3348  HZ2 LYS A 215       6.555  15.149 -70.750  0.00  0.00      A1    
ATOM   3349  HZ3 LYS A 215       6.716  14.635 -72.279  0.00  0.00      A1    
ATOM   3350  C   LYS A 215       9.420   8.975 -74.568  0.00  0.00      A1    
ATOM   3351  O   LYS A 215      10.489   8.850 -75.258  0.00  0.00      A1    
ATOM   3352  N   LEU A 216       9.021   7.967 -73.788  0.00  0.00      A1    
ATOM   3353  HN  LEU A 216       8.163   8.204 -73.339  0.00  0.00      A1    
ATOM   3354  CA  LEU A 216       9.630   6.723 -73.438  0.00  0.00      A1    
ATOM   3355  HA  LEU A 216      10.663   6.766 -73.125  0.00  0.00      A1    
ATOM   3356  CB  LEU A 216       8.777   6.091 -72.310  0.00  0.00      A1    
ATOM   3357  HB1 LEU A 216       8.607   6.922 -71.592  0.00  0.00      A1    
ATOM   3358  HB2 LEU A 216       7.796   5.817 -72.754  0.00  0.00      A1    
ATOM   3359  CG  LEU A 216       9.525   4.921 -71.588  0.00  0.00      A1    
ATOM   3360  HG  LEU A 216       9.852   4.185 -72.353  0.00  0.00      A1    
ATOM   3361  CD1 LEU A 216      10.674   5.341 -70.647  0.00  0.00      A1    
ATOM   3362 HD11 LEU A 216      11.119   4.474 -70.113  0.00  0.00      A1    
ATOM   3363 HD12 LEU A 216      11.503   5.815 -71.214  0.00  0.00      A1    
ATOM   3364 HD13 LEU A 216      10.346   6.098 -69.903  0.00  0.00      A1    
ATOM   3365  CD2 LEU A 216       8.570   4.040 -70.749  0.00  0.00      A1    
ATOM   3366 HD21 LEU A 216       7.699   3.728 -71.363  0.00  0.00      A1    
ATOM   3367 HD22 LEU A 216       9.151   3.130 -70.486  0.00  0.00      A1    
ATOM   3368 HD23 LEU A 216       8.236   4.566 -69.829  0.00  0.00      A1    
ATOM   3369  C   LEU A 216       9.596   5.802 -74.572  0.00  0.00      A1    
ATOM   3370  O   LEU A 216      10.453   4.921 -74.705  0.00  0.00      A1    
ATOM   3371  N   CYS A 217       8.574   5.940 -75.507  0.00  0.00      A1    
ATOM   3372  HN  CYS A 217       8.002   6.752 -75.425  0.00  0.00      A1    
ATOM   3373  CA  CYS A 217       8.561   5.113 -76.726  0.00  0.00      A1    
ATOM   3374  HA  CYS A 217       8.656   4.068 -76.469  0.00  0.00      A1    
ATOM   3375  CB  CYS A 217       7.292   5.286 -77.467  0.00  0.00      A1    
ATOM   3376  HB1 CYS A 217       6.935   6.336 -77.406  0.00  0.00      A1    
ATOM   3377  HB2 CYS A 217       7.483   5.054 -78.536  0.00  0.00      A1    
ATOM   3378  SG  CYS A 217       6.065   4.221 -76.774  0.00  0.00      A1    
ATOM   3379  HG1 CYS A 217       5.529   5.111 -75.952  0.00  0.00      A1    
ATOM   3380  C   CYS A 217       9.771   5.344 -77.671  0.00  0.00      A1    
ATOM   3381  O   CYS A 217      10.429   6.417 -77.747  0.00  0.00      A1    
ATOM   3382  N   TYR A 218      10.084   4.448 -78.560  0.00  0.00      A1    
ATOM   3383  HN  TYR A 218       9.740   3.515 -78.499  0.00  0.00      A1    
ATOM   3384  CA  TYR A 218      11.233   4.781 -79.462  0.00  0.00      A1    
ATOM   3385  HA  TYR A 218      11.230   5.796 -79.829  0.00  0.00      A1    
ATOM   3386  CB  TYR A 218      12.597   4.581 -78.798  0.00  0.00      A1    
ATOM   3387  HB1 TYR A 218      13.478   4.845 -79.422  0.00  0.00      A1    
ATOM   3388  HB2 TYR A 218      12.630   5.206 -77.880  0.00  0.00      A1    
ATOM   3389  CG  TYR A 218      12.852   3.150 -78.317  0.00  0.00      A1    
ATOM   3390  CD1 TYR A 218      13.594   2.293 -79.106  0.00  0.00      A1    
ATOM   3391  HD1 TYR A 218      14.078   2.687 -79.988  0.00  0.00      A1    
ATOM   3392  CE1 TYR A 218      13.768   0.965 -78.703  0.00  0.00      A1    
ATOM   3393  HE1 TYR A 218      14.447   0.335 -79.258  0.00  0.00      A1    
ATOM   3394  CZ  TYR A 218      13.117   0.499 -77.518  0.00  0.00      A1    
ATOM   3395  OH  TYR A 218      13.279  -0.815 -77.057  0.00  0.00      A1    
ATOM   3396  HH  TYR A 218      13.576  -1.301 -77.830  0.00  0.00      A1    
ATOM   3397  CD2 TYR A 218      12.325   2.690 -77.127  0.00  0.00      A1    
ATOM   3398  HD2 TYR A 218      11.772   3.257 -76.393  0.00  0.00      A1    
ATOM   3399  CE2 TYR A 218      12.470   1.371 -76.714  0.00  0.00      A1    
ATOM   3400  HE2 TYR A 218      12.044   1.057 -75.772  0.00  0.00      A1    
ATOM   3401  C   TYR A 218      11.137   3.745 -80.619  0.00  0.00      A1    
ATOM   3402  O   TYR A 218      10.364   2.729 -80.502  0.00  0.00      A1    
ATOM   3403  N   VAL A 219      11.749   3.955 -81.830  0.00  0.00      A1    
ATOM   3404  HN  VAL A 219      12.373   4.705 -82.038  0.00  0.00      A1    
ATOM   3405  CA  VAL A 219      11.500   3.065 -82.969  0.00  0.00      A1    
ATOM   3406  HA  VAL A 219      10.561   2.542 -82.859  0.00  0.00      A1    
ATOM   3407  CB  VAL A 219      11.454   3.781 -84.339  0.00  0.00      A1    
ATOM   3408  HB  VAL A 219      12.441   4.030 -84.784  0.00  0.00      A1    
ATOM   3409  CG1 VAL A 219      10.734   2.918 -85.410  0.00  0.00      A1    
ATOM   3410 HG11 VAL A 219       9.674   2.618 -85.267  0.00  0.00      A1    
ATOM   3411 HG12 VAL A 219      10.851   3.441 -86.383  0.00  0.00      A1    
ATOM   3412 HG13 VAL A 219      11.276   1.953 -85.500  0.00  0.00      A1    
ATOM   3413  CG2 VAL A 219      10.793   5.199 -84.255  0.00  0.00      A1    
ATOM   3414 HG21 VAL A 219      10.231   5.398 -85.193  0.00  0.00      A1    
ATOM   3415 HG22 VAL A 219      10.135   5.268 -83.362  0.00  0.00      A1    
ATOM   3416 HG23 VAL A 219      11.546   5.994 -84.069  0.00  0.00      A1    
ATOM   3417  C   VAL A 219      12.588   1.935 -83.048  0.00  0.00      A1    
ATOM   3418  O   VAL A 219      13.775   2.141 -82.885  0.00  0.00      A1    
ATOM   3419  N   ALA A 220      12.181   0.712 -83.330  0.00  0.00      A1    
ATOM   3420  HN  ALA A 220      11.208   0.550 -83.473  0.00  0.00      A1    
ATOM   3421  CA  ALA A 220      13.123  -0.325 -83.726  0.00  0.00      A1    
ATOM   3422  HA  ALA A 220      13.986  -0.248 -83.081  0.00  0.00      A1    
ATOM   3423  CB  ALA A 220      12.328  -1.636 -83.532  0.00  0.00      A1    
ATOM   3424  HB1 ALA A 220      11.842  -1.523 -82.540  0.00  0.00      A1    
ATOM   3425  HB2 ALA A 220      11.528  -1.676 -84.302  0.00  0.00      A1    
ATOM   3426  HB3 ALA A 220      13.010  -2.506 -83.645  0.00  0.00      A1    
ATOM   3427  C   ALA A 220      13.588  -0.132 -85.152  0.00  0.00      A1    
ATOM   3428  O   ALA A 220      12.822   0.201 -86.044  0.00  0.00      A1    
ATOM   3429  N   LEU A 221      14.858  -0.411 -85.406  0.00  0.00      A1    
ATOM   3430  HN  LEU A 221      15.520  -0.478 -84.663  0.00  0.00      A1    
ATOM   3431  CA  LEU A 221      15.480  -0.475 -86.719  0.00  0.00      A1    
ATOM   3432  HA  LEU A 221      15.073   0.444 -87.115  0.00  0.00      A1    
ATOM   3433  CB  LEU A 221      17.040  -0.224 -86.569  0.00  0.00      A1    
ATOM   3434  HB1 LEU A 221      17.308  -0.673 -85.589  0.00  0.00      A1    
ATOM   3435  HB2 LEU A 221      17.613  -0.873 -87.266  0.00  0.00      A1    
ATOM   3436  CG  LEU A 221      17.427   1.249 -86.805  0.00  0.00      A1    
ATOM   3437  HG  LEU A 221      16.821   1.640 -87.650  0.00  0.00      A1    
ATOM   3438  CD1 LEU A 221      17.029   2.121 -85.589  0.00  0.00      A1    
ATOM   3439 HD11 LEU A 221      15.923   2.226 -85.569  0.00  0.00      A1    
ATOM   3440 HD12 LEU A 221      17.325   1.696 -84.606  0.00  0.00      A1    
ATOM   3441 HD13 LEU A 221      17.414   3.155 -85.722  0.00  0.00      A1    
ATOM   3442  CD2 LEU A 221      18.892   1.605 -87.000  0.00  0.00      A1    
ATOM   3443 HD21 LEU A 221      19.226   1.372 -88.033  0.00  0.00      A1    
ATOM   3444 HD22 LEU A 221      19.275   2.634 -86.827  0.00  0.00      A1    
ATOM   3445 HD23 LEU A 221      19.557   0.946 -86.401  0.00  0.00      A1    
ATOM   3446  C   LEU A 221      15.049  -1.722 -87.465  0.00  0.00      A1    
ATOM   3447  O   LEU A 221      14.639  -1.617 -88.591  0.00  0.00      A1    
ATOM   3448  N   ASP A 222      15.023  -2.959 -86.857  0.00  0.00      A1    
ATOM   3449  HN  ASP A 222      15.309  -3.052 -85.906  0.00  0.00      A1    
ATOM   3450  CA  ASP A 222      14.364  -4.131 -87.344  0.00  0.00      A1    
ATOM   3451  HA  ASP A 222      13.583  -3.841 -88.031  0.00  0.00      A1    
ATOM   3452  CB  ASP A 222      15.334  -5.082 -88.014  0.00  0.00      A1    
ATOM   3453  HB1 ASP A 222      16.163  -5.489 -87.397  0.00  0.00      A1    
ATOM   3454  HB2 ASP A 222      14.729  -5.911 -88.441  0.00  0.00      A1    
ATOM   3455  CG  ASP A 222      16.068  -4.593 -89.292  0.00  0.00      A1    
ATOM   3456  OD1 ASP A 222      15.335  -4.503 -90.310  0.00  0.00      A1    
ATOM   3457  OD2 ASP A 222      17.298  -4.319 -89.404  0.00  0.00      A1    
ATOM   3458  C   ASP A 222      13.678  -4.709 -86.165  0.00  0.00      A1    
ATOM   3459  O   ASP A 222      14.258  -4.892 -85.106  0.00  0.00      A1    
ATOM   3460  N   PHE A 223      12.387  -5.008 -86.217  0.00  0.00      A1    
ATOM   3461  HN  PHE A 223      11.842  -4.838 -87.035  0.00  0.00      A1    
ATOM   3462  CA  PHE A 223      11.519  -5.358 -85.034  0.00  0.00      A1    
ATOM   3463  HA  PHE A 223      11.768  -4.636 -84.270  0.00  0.00      A1    
ATOM   3464  CB  PHE A 223      10.060  -5.162 -85.602  0.00  0.00      A1    
ATOM   3465  HB1 PHE A 223      10.121  -4.127 -86.000  0.00  0.00      A1    
ATOM   3466  HB2 PHE A 223       9.656  -5.711 -86.479  0.00  0.00      A1    
ATOM   3467  CG  PHE A 223       9.022  -5.191 -84.522  0.00  0.00      A1    
ATOM   3468  CD1 PHE A 223       8.689  -4.024 -83.791  0.00  0.00      A1    
ATOM   3469  HD1 PHE A 223       9.244  -3.130 -84.034  0.00  0.00      A1    
ATOM   3470  CE1 PHE A 223       7.670  -4.117 -82.801  0.00  0.00      A1    
ATOM   3471  HE1 PHE A 223       7.450  -3.174 -82.323  0.00  0.00      A1    
ATOM   3472  CZ  PHE A 223       7.062  -5.328 -82.530  0.00  0.00      A1    
ATOM   3473  HZ  PHE A 223       6.377  -5.400 -81.697  0.00  0.00      A1    
ATOM   3474  CD2 PHE A 223       8.437  -6.436 -84.156  0.00  0.00      A1    
ATOM   3475  HD2 PHE A 223       8.676  -7.387 -84.609  0.00  0.00      A1    
ATOM   3476  CE2 PHE A 223       7.456  -6.453 -83.183  0.00  0.00      A1    
ATOM   3477  HE2 PHE A 223       7.068  -7.400 -82.838  0.00  0.00      A1    
ATOM   3478  C   PHE A 223      11.866  -6.699 -84.413  0.00  0.00      A1    
ATOM   3479  O   PHE A 223      11.712  -6.950 -83.195  0.00  0.00      A1    
ATOM   3480  N   GLU A 224      12.333  -7.615 -85.322  0.00  0.00      A1    
ATOM   3481  HN  GLU A 224      12.048  -7.474 -86.267  0.00  0.00      A1    
ATOM   3482  CA  GLU A 224      12.988  -8.787 -84.826  0.00  0.00      A1    
ATOM   3483  HA  GLU A 224      12.285  -9.277 -84.168  0.00  0.00      A1    
ATOM   3484  CB  GLU A 224      13.125  -9.724 -85.986  0.00  0.00      A1    
ATOM   3485  HB1 GLU A 224      12.126  -9.753 -86.470  0.00  0.00      A1    
ATOM   3486  HB2 GLU A 224      13.848  -9.242 -86.679  0.00  0.00      A1    
ATOM   3487  CG  GLU A 224      13.525 -11.200 -85.686  0.00  0.00      A1    
ATOM   3488  HG1 GLU A 224      14.420 -11.386 -85.054  0.00  0.00      A1    
ATOM   3489  HG2 GLU A 224      12.683 -11.694 -85.155  0.00  0.00      A1    
ATOM   3490  CD  GLU A 224      13.718 -12.160 -86.927  0.00  0.00      A1    
ATOM   3491  OE1 GLU A 224      14.675 -11.921 -87.707  0.00  0.00      A1    
ATOM   3492  OE2 GLU A 224      12.952 -13.157 -87.013  0.00  0.00      A1    
ATOM   3493  C   GLU A 224      14.257  -8.618 -84.071  0.00  0.00      A1    
ATOM   3494  O   GLU A 224      14.338  -9.207 -82.949  0.00  0.00      A1    
ATOM   3495  N   ASN A 225      15.206  -7.908 -84.542  0.00  0.00      A1    
ATOM   3496  HN  ASN A 225      15.325  -7.593 -85.481  0.00  0.00      A1    
ATOM   3497  CA  ASN A 225      16.484  -7.592 -83.891  0.00  0.00      A1    
ATOM   3498  HA  ASN A 225      16.939  -8.520 -83.579  0.00  0.00      A1    
ATOM   3499  CB  ASN A 225      17.496  -6.772 -84.765  0.00  0.00      A1    
ATOM   3500  HB1 ASN A 225      17.013  -5.785 -84.926  0.00  0.00      A1    
ATOM   3501  HB2 ASN A 225      18.516  -6.671 -84.338  0.00  0.00      A1    
ATOM   3502  CG  ASN A 225      17.794  -7.404 -86.158  0.00  0.00      A1    
ATOM   3503  OD1 ASN A 225      17.206  -8.433 -86.486  0.00  0.00      A1    
ATOM   3504  ND2 ASN A 225      18.652  -6.670 -86.936  0.00  0.00      A1    
ATOM   3505 HD21 ASN A 225      18.610  -6.788 -87.929  0.00  0.00      A1    
ATOM   3506 HD22 ASN A 225      19.131  -5.929 -86.465  0.00  0.00      A1    
ATOM   3507  C   ASN A 225      16.237  -6.960 -82.558  0.00  0.00      A1    
ATOM   3508  O   ASN A 225      16.787  -7.388 -81.604  0.00  0.00      A1    
ATOM   3509  N   GLU A 226      15.342  -5.928 -82.480  0.00  0.00      A1    
ATOM   3510  HN  GLU A 226      14.775  -5.687 -83.264  0.00  0.00      A1    
ATOM   3511  CA  GLU A 226      14.974  -5.413 -81.154  0.00  0.00      A1    
ATOM   3512  HA  GLU A 226      15.898  -5.056 -80.721  0.00  0.00      A1    
ATOM   3513  CB  GLU A 226      14.182  -4.115 -81.526  0.00  0.00      A1    
ATOM   3514  HB1 GLU A 226      14.863  -3.547 -82.195  0.00  0.00      A1    
ATOM   3515  HB2 GLU A 226      13.288  -4.512 -82.053  0.00  0.00      A1    
ATOM   3516  CG  GLU A 226      13.763  -3.176 -80.427  0.00  0.00      A1    
ATOM   3517  HG1 GLU A 226      13.190  -2.308 -80.819  0.00  0.00      A1    
ATOM   3518  HG2 GLU A 226      13.169  -3.652 -79.618  0.00  0.00      A1    
ATOM   3519  CD  GLU A 226      14.959  -2.506 -79.675  0.00  0.00      A1    
ATOM   3520  OE1 GLU A 226      15.773  -1.867 -80.337  0.00  0.00      A1    
ATOM   3521  OE2 GLU A 226      14.931  -2.587 -78.419  0.00  0.00      A1    
ATOM   3522  C   GLU A 226      14.233  -6.369 -80.143  0.00  0.00      A1    
ATOM   3523  O   GLU A 226      14.459  -6.342 -78.912  0.00  0.00      A1    
ATOM   3524  N   MET A 227      13.332  -7.257 -80.645  0.00  0.00      A1    
ATOM   3525  HN  MET A 227      13.014  -7.288 -81.589  0.00  0.00      A1    
ATOM   3526  CA  MET A 227      12.882  -8.342 -79.815  0.00  0.00      A1    
ATOM   3527  HA  MET A 227      12.267  -7.928 -79.030  0.00  0.00      A1    
ATOM   3528  CB  MET A 227      11.889  -9.253 -80.577  0.00  0.00      A1    
ATOM   3529  HB1 MET A 227      12.357  -9.637 -81.509  0.00  0.00      A1    
ATOM   3530  HB2 MET A 227      11.717 -10.234 -80.084  0.00  0.00      A1    
ATOM   3531  CG  MET A 227      10.557  -8.596 -81.033  0.00  0.00      A1    
ATOM   3532  HG1 MET A 227      10.840  -7.529 -80.915  0.00  0.00      A1    
ATOM   3533  HG2 MET A 227      10.413  -8.709 -82.129  0.00  0.00      A1    
ATOM   3534  SD  MET A 227       9.109  -9.028 -80.118  0.00  0.00      A1    
ATOM   3535  CE  MET A 227       8.575 -10.312 -81.305  0.00  0.00      A1    
ATOM   3536  HE1 MET A 227       9.097 -11.281 -81.147  0.00  0.00      A1    
ATOM   3537  HE2 MET A 227       7.472 -10.428 -81.250  0.00  0.00      A1    
ATOM   3538  HE3 MET A 227       8.790 -10.074 -82.368  0.00  0.00      A1    
ATOM   3539  C   MET A 227      13.909  -9.316 -79.255  0.00  0.00      A1    
ATOM   3540  O   MET A 227      13.859  -9.742 -78.127  0.00  0.00      A1    
ATOM   3541  N   ALA A 228      14.918  -9.662 -80.011  0.00  0.00      A1    
ATOM   3542  HN  ALA A 228      14.854  -9.300 -80.938  0.00  0.00      A1    
ATOM   3543  CA  ALA A 228      16.023 -10.498 -79.579  0.00  0.00      A1    
ATOM   3544  HA  ALA A 228      15.632 -11.459 -79.278  0.00  0.00      A1    
ATOM   3545  CB  ALA A 228      17.060 -10.710 -80.731  0.00  0.00      A1    
ATOM   3546  HB1 ALA A 228      17.844 -11.452 -80.466  0.00  0.00      A1    
ATOM   3547  HB2 ALA A 228      16.577 -11.042 -81.676  0.00  0.00      A1    
ATOM   3548  HB3 ALA A 228      17.514  -9.745 -81.042  0.00  0.00      A1    
ATOM   3549  C   ALA A 228      16.834  -9.964 -78.401  0.00  0.00      A1    
ATOM   3550  O   ALA A 228      17.032 -10.677 -77.417  0.00  0.00      A1    
ATOM   3551  N   THR A 229      17.058  -8.651 -78.476  0.00  0.00      A1    
ATOM   3552  HN  THR A 229      17.015  -8.228 -79.378  0.00  0.00      A1    
ATOM   3553  CA  THR A 229      17.590  -7.835 -77.421  0.00  0.00      A1    
ATOM   3554  HA  THR A 229      18.523  -8.241 -77.059  0.00  0.00      A1    
ATOM   3555  CB  THR A 229      17.871  -6.421 -77.833  0.00  0.00      A1    
ATOM   3556  HB  THR A 229      16.900  -5.884 -77.886  0.00  0.00      A1    
ATOM   3557  OG1 THR A 229      18.605  -6.451 -79.143  0.00  0.00      A1    
ATOM   3558  HG1 THR A 229      18.280  -5.771 -79.737  0.00  0.00      A1    
ATOM   3559  CG2 THR A 229      18.841  -5.841 -76.803  0.00  0.00      A1    
ATOM   3560 HG21 THR A 229      19.183  -4.814 -77.055  0.00  0.00      A1    
ATOM   3561 HG22 THR A 229      18.303  -5.812 -75.831  0.00  0.00      A1    
ATOM   3562 HG23 THR A 229      19.685  -6.558 -76.715  0.00  0.00      A1    
ATOM   3563  C   THR A 229      16.701  -7.906 -76.171  0.00  0.00      A1    
ATOM   3564  O   THR A 229      17.162  -8.121 -75.048  0.00  0.00      A1    
ATOM   3565  N   ALA A 230      15.376  -7.740 -76.225  0.00  0.00      A1    
ATOM   3566  HN  ALA A 230      14.919  -7.329 -77.010  0.00  0.00      A1    
ATOM   3567  CA  ALA A 230      14.504  -7.957 -75.124  0.00  0.00      A1    
ATOM   3568  HA  ALA A 230      14.840  -7.364 -74.286  0.00  0.00      A1    
ATOM   3569  CB  ALA A 230      13.092  -7.579 -75.547  0.00  0.00      A1    
ATOM   3570  HB1 ALA A 230      13.108  -6.481 -75.718  0.00  0.00      A1    
ATOM   3571  HB2 ALA A 230      12.760  -8.168 -76.428  0.00  0.00      A1    
ATOM   3572  HB3 ALA A 230      12.459  -7.824 -74.668  0.00  0.00      A1    
ATOM   3573  C   ALA A 230      14.493  -9.339 -74.593  0.00  0.00      A1    
ATOM   3574  O   ALA A 230      14.522  -9.540 -73.391  0.00  0.00      A1    
ATOM   3575  N   ALA A 231      14.382 -10.418 -75.425  0.00  0.00      A1    
ATOM   3576  HN  ALA A 231      14.214 -10.236 -76.391  0.00  0.00      A1    
ATOM   3577  CA  ALA A 231      14.447 -11.805 -75.023  0.00  0.00      A1    
ATOM   3578  HA  ALA A 231      13.678 -12.071 -74.313  0.00  0.00      A1    
ATOM   3579  CB  ALA A 231      14.379 -12.595 -76.374  0.00  0.00      A1    
ATOM   3580  HB1 ALA A 231      15.263 -12.315 -76.987  0.00  0.00      A1    
ATOM   3581  HB2 ALA A 231      14.464 -13.702 -76.348  0.00  0.00      A1    
ATOM   3582  HB3 ALA A 231      13.499 -12.310 -76.989  0.00  0.00      A1    
ATOM   3583  C   ALA A 231      15.751 -12.219 -74.338  0.00  0.00      A1    
ATOM   3584  O   ALA A 231      15.780 -13.012 -73.408  0.00  0.00      A1    
ATOM   3585  N   SER A 232      16.806 -11.586 -74.832  0.00  0.00      A1    
ATOM   3586  HN  SER A 232      16.789 -10.942 -75.593  0.00  0.00      A1    
ATOM   3587  CA  SER A 232      18.112 -11.778 -74.222  0.00  0.00      A1    
ATOM   3588  HA  SER A 232      18.219 -12.790 -73.859  0.00  0.00      A1    
ATOM   3589  CB  SER A 232      19.298 -11.496 -75.168  0.00  0.00      A1    
ATOM   3590  HB1 SER A 232      19.045 -11.860 -76.187  0.00  0.00      A1    
ATOM   3591  HB2 SER A 232      19.560 -10.421 -75.267  0.00  0.00      A1    
ATOM   3592  OG  SER A 232      20.452 -12.249 -74.864  0.00  0.00      A1    
ATOM   3593  HG1 SER A 232      20.923 -12.350 -75.695  0.00  0.00      A1    
ATOM   3594  C   SER A 232      18.397 -10.930 -72.953  0.00  0.00      A1    
ATOM   3595  O   SER A 232      19.369 -11.057 -72.247  0.00  0.00      A1    
ATOM   3596  N   SER A 233      17.444 -10.016 -72.649  0.00  0.00      A1    
ATOM   3597  HN  SER A 233      16.687  -9.750 -73.240  0.00  0.00      A1    
ATOM   3598  CA  SER A 233      17.319  -9.203 -71.447  0.00  0.00      A1    
ATOM   3599  HA  SER A 233      16.292  -8.869 -71.479  0.00  0.00      A1    
ATOM   3600  CB  SER A 233      17.452  -9.981 -70.121  0.00  0.00      A1    
ATOM   3601  HB1 SER A 233      17.039 -11.012 -70.159  0.00  0.00      A1    
ATOM   3602  HB2 SER A 233      18.524 -10.134 -69.872  0.00  0.00      A1    
ATOM   3603  OG  SER A 233      16.658  -9.317 -69.031  0.00  0.00      A1    
ATOM   3604  HG1 SER A 233      17.003  -9.818 -68.288  0.00  0.00      A1    
ATOM   3605  C   SER A 233      18.196  -7.920 -71.327  0.00  0.00      A1    
ATOM   3606  O   SER A 233      18.605  -7.561 -70.229  0.00  0.00      A1    
ATOM   3607  N   SER A 234      18.297  -7.123 -72.478  0.00  0.00      A1    
ATOM   3608  HN  SER A 234      17.889  -7.408 -73.342  0.00  0.00      A1    
ATOM   3609  CA  SER A 234      19.212  -6.036 -72.534  0.00  0.00      A1    
ATOM   3610  HA  SER A 234      19.664  -5.940 -71.558  0.00  0.00      A1    
ATOM   3611  CB  SER A 234      20.404  -6.379 -73.479  0.00  0.00      A1    
ATOM   3612  HB1 SER A 234      19.967  -6.678 -74.456  0.00  0.00      A1    
ATOM   3613  HB2 SER A 234      21.143  -5.560 -73.610  0.00  0.00      A1    
ATOM   3614  OG  SER A 234      21.144  -7.547 -73.090  0.00  0.00      A1    
ATOM   3615  HG1 SER A 234      21.451  -7.975 -73.893  0.00  0.00      A1    
ATOM   3616  C   SER A 234      18.633  -4.733 -72.881  0.00  0.00      A1    
ATOM   3617  O   SER A 234      19.366  -3.756 -72.926  0.00  0.00      A1    
ATOM   3618  N   SER A 235      17.289  -4.725 -73.103  0.00  0.00      A1    
ATOM   3619  HN  SER A 235      16.629  -5.459 -72.965  0.00  0.00      A1    
ATOM   3620  CA  SER A 235      16.575  -3.509 -73.485  0.00  0.00      A1    
ATOM   3621  HA  SER A 235      17.283  -2.847 -73.960  0.00  0.00      A1    
ATOM   3622  CB  SER A 235      15.439  -3.787 -74.468  0.00  0.00      A1    
ATOM   3623  HB1 SER A 235      14.690  -4.448 -73.981  0.00  0.00      A1    
ATOM   3624  HB2 SER A 235      14.989  -2.825 -74.794  0.00  0.00      A1    
ATOM   3625  OG  SER A 235      15.982  -4.409 -75.624  0.00  0.00      A1    
ATOM   3626  HG1 SER A 235      15.213  -4.336 -76.193  0.00  0.00      A1    
ATOM   3627  C   SER A 235      16.024  -2.765 -72.224  0.00  0.00      A1    
ATOM   3628  O   SER A 235      15.913  -1.551 -72.170  0.00  0.00      A1    
ATOM   3629  N   LEU A 236      15.587  -3.690 -71.247  0.00  0.00      A1    
ATOM   3630  HN  LEU A 236      15.510  -4.655 -71.487  0.00  0.00      A1    
ATOM   3631  CA  LEU A 236      15.242  -3.369 -69.922  0.00  0.00      A1    
ATOM   3632  HA  LEU A 236      14.927  -4.299 -69.472  0.00  0.00      A1    
ATOM   3633  CB  LEU A 236      16.349  -2.830 -68.997  0.00  0.00      A1    
ATOM   3634  HB1 LEU A 236      16.549  -1.835 -69.451  0.00  0.00      A1    
ATOM   3635  HB2 LEU A 236      16.038  -2.710 -67.937  0.00  0.00      A1    
ATOM   3636  CG  LEU A 236      17.663  -3.691 -69.152  0.00  0.00      A1    
ATOM   3637  HG  LEU A 236      17.780  -4.078 -70.187  0.00  0.00      A1    
ATOM   3638  CD1 LEU A 236      18.849  -2.836 -68.841  0.00  0.00      A1    
ATOM   3639 HD11 LEU A 236      18.785  -2.513 -67.780  0.00  0.00      A1    
ATOM   3640 HD12 LEU A 236      19.765  -3.384 -69.150  0.00  0.00      A1    
ATOM   3641 HD13 LEU A 236      18.909  -1.959 -69.521  0.00  0.00      A1    
ATOM   3642  CD2 LEU A 236      17.600  -5.000 -68.394  0.00  0.00      A1    
ATOM   3643 HD21 LEU A 236      16.738  -5.601 -68.756  0.00  0.00      A1    
ATOM   3644 HD22 LEU A 236      18.504  -5.598 -68.635  0.00  0.00      A1    
ATOM   3645 HD23 LEU A 236      17.533  -4.908 -67.289  0.00  0.00      A1    
ATOM   3646  C   LEU A 236      13.978  -2.634 -69.741  0.00  0.00      A1    
ATOM   3647  O   LEU A 236      13.841  -1.483 -70.103  0.00  0.00      A1    
ATOM   3648  N   GLU A 237      13.003  -3.214 -69.049  0.00  0.00      A1    
ATOM   3649  HN  GLU A 237      13.173  -3.992 -68.448  0.00  0.00      A1    
ATOM   3650  CA  GLU A 237      11.697  -2.574 -69.049  0.00  0.00      A1    
ATOM   3651  HA  GLU A 237      11.360  -2.220 -70.012  0.00  0.00      A1    
ATOM   3652  CB  GLU A 237      10.590  -3.534 -68.648  0.00  0.00      A1    
ATOM   3653  HB1 GLU A 237      10.733  -3.952 -67.628  0.00  0.00      A1    
ATOM   3654  HB2 GLU A 237       9.670  -2.913 -68.689  0.00  0.00      A1    
ATOM   3655  CG  GLU A 237      10.462  -4.815 -69.549  0.00  0.00      A1    
ATOM   3656  HG1 GLU A 237      10.131  -4.657 -70.598  0.00  0.00      A1    
ATOM   3657  HG2 GLU A 237      11.492  -5.233 -69.558  0.00  0.00      A1    
ATOM   3658  CD  GLU A 237       9.542  -5.879 -69.009  0.00  0.00      A1    
ATOM   3659  OE1 GLU A 237       9.721  -6.265 -67.839  0.00  0.00      A1    
ATOM   3660  OE2 GLU A 237       8.469  -6.087 -69.701  0.00  0.00      A1    
ATOM   3661  C   GLU A 237      11.723  -1.372 -67.987  0.00  0.00      A1    
ATOM   3662  O   GLU A 237      12.353  -1.487 -66.940  0.00  0.00      A1    
ATOM   3663  N   LYS A 238      11.072  -0.215 -68.312  0.00  0.00      A1    
ATOM   3664  HN  LYS A 238      10.448  -0.164 -69.087  0.00  0.00      A1    
ATOM   3665  CA  LYS A 238      11.099   0.980 -67.511  0.00  0.00      A1    
ATOM   3666  HA  LYS A 238      11.795   0.861 -66.694  0.00  0.00      A1    
ATOM   3667  CB  LYS A 238      11.468   2.227 -68.287  0.00  0.00      A1    
ATOM   3668  HB1 LYS A 238      12.465   1.929 -68.676  0.00  0.00      A1    
ATOM   3669  HB2 LYS A 238      10.848   2.367 -69.199  0.00  0.00      A1    
ATOM   3670  CG  LYS A 238      11.424   3.440 -67.413  0.00  0.00      A1    
ATOM   3671  HG1 LYS A 238      11.284   4.372 -68.001  0.00  0.00      A1    
ATOM   3672  HG2 LYS A 238      10.504   3.505 -66.794  0.00  0.00      A1    
ATOM   3673  CD  LYS A 238      12.751   3.558 -66.604  0.00  0.00      A1    
ATOM   3674  HD1 LYS A 238      13.053   2.553 -66.238  0.00  0.00      A1    
ATOM   3675  HD2 LYS A 238      13.587   3.906 -67.248  0.00  0.00      A1    
ATOM   3676  CE  LYS A 238      12.652   4.518 -65.396  0.00  0.00      A1    
ATOM   3677  HE1 LYS A 238      13.571   4.523 -64.771  0.00  0.00      A1    
ATOM   3678  HE2 LYS A 238      12.429   5.552 -65.737  0.00  0.00      A1    
ATOM   3679  NZ  LYS A 238      11.502   4.151 -64.508  0.00  0.00      A1    
ATOM   3680  HZ1 LYS A 238      11.548   4.718 -63.637  0.00  0.00      A1    
ATOM   3681  HZ2 LYS A 238      10.615   4.209 -65.048  0.00  0.00      A1    
ATOM   3682  HZ3 LYS A 238      11.620   3.147 -64.265  0.00  0.00      A1    
ATOM   3683  C   LYS A 238       9.770   1.098 -66.764  0.00  0.00      A1    
ATOM   3684  O   LYS A 238       8.674   1.188 -67.320  0.00  0.00      A1    
ATOM   3685  N   SER A 239       9.831   1.091 -65.423  0.00  0.00      A1    
ATOM   3686  HN  SER A 239      10.650   0.846 -64.910  0.00  0.00      A1    
ATOM   3687  CA  SER A 239       8.643   1.418 -64.564  0.00  0.00      A1    
ATOM   3688  HA  SER A 239       7.870   0.715 -64.837  0.00  0.00      A1    
ATOM   3689  CB  SER A 239       8.874   1.178 -63.052  0.00  0.00      A1    
ATOM   3690  HB1 SER A 239       9.634   1.863 -62.619  0.00  0.00      A1    
ATOM   3691  HB2 SER A 239       7.892   1.285 -62.544  0.00  0.00      A1    
ATOM   3692  OG  SER A 239       9.072  -0.167 -62.839  0.00  0.00      A1    
ATOM   3693  HG1 SER A 239       9.155  -0.314 -61.894  0.00  0.00      A1    
ATOM   3694  C   SER A 239       8.130   2.778 -64.768  0.00  0.00      A1    
ATOM   3695  O   SER A 239       8.886   3.708 -64.815  0.00  0.00      A1    
ATOM   3696  N   TYR A 240       6.769   2.985 -64.814  0.00  0.00      A1    
ATOM   3697  HN  TYR A 240       6.197   2.169 -64.840  0.00  0.00      A1    
ATOM   3698  CA  TYR A 240       6.071   4.266 -64.932  0.00  0.00      A1    
ATOM   3699  HA  TYR A 240       6.728   5.093 -64.706  0.00  0.00      A1    
ATOM   3700  CB  TYR A 240       5.391   4.393 -66.314  0.00  0.00      A1    
ATOM   3701  HB1 TYR A 240       5.557   3.515 -66.974  0.00  0.00      A1    
ATOM   3702  HB2 TYR A 240       4.284   4.464 -66.254  0.00  0.00      A1    
ATOM   3703  CG  TYR A 240       5.868   5.564 -67.105  0.00  0.00      A1    
ATOM   3704  CD1 TYR A 240       7.159   5.630 -67.674  0.00  0.00      A1    
ATOM   3705  HD1 TYR A 240       7.843   4.853 -67.367  0.00  0.00      A1    
ATOM   3706  CE1 TYR A 240       7.551   6.747 -68.397  0.00  0.00      A1    
ATOM   3707  HE1 TYR A 240       8.587   6.820 -68.693  0.00  0.00      A1    
ATOM   3708  CZ  TYR A 240       6.643   7.749 -68.697  0.00  0.00      A1    
ATOM   3709  OH  TYR A 240       7.186   8.831 -69.388  0.00  0.00      A1    
ATOM   3710  HH  TYR A 240       6.541   9.532 -69.271  0.00  0.00      A1    
ATOM   3711  CD2 TYR A 240       5.064   6.701 -67.214  0.00  0.00      A1    
ATOM   3712  HD2 TYR A 240       4.110   6.808 -66.718  0.00  0.00      A1    
ATOM   3713  CE2 TYR A 240       5.407   7.754 -68.018  0.00  0.00      A1    
ATOM   3714  HE2 TYR A 240       4.859   8.685 -68.023  0.00  0.00      A1    
ATOM   3715  C   TYR A 240       5.017   4.479 -63.808  0.00  0.00      A1    
ATOM   3716  O   TYR A 240       4.360   3.537 -63.415  0.00  0.00      A1    
ATOM   3717  N   GLU A 241       4.981   5.666 -63.211  0.00  0.00      A1    
ATOM   3718  HN  GLU A 241       5.616   6.385 -63.482  0.00  0.00      A1    
ATOM   3719  CA  GLU A 241       4.183   5.952 -62.004  0.00  0.00      A1    
ATOM   3720  HA  GLU A 241       3.909   5.047 -61.483  0.00  0.00      A1    
ATOM   3721  CB  GLU A 241       5.044   6.762 -61.011  0.00  0.00      A1    
ATOM   3722  HB1 GLU A 241       6.055   6.310 -60.923  0.00  0.00      A1    
ATOM   3723  HB2 GLU A 241       5.073   7.815 -61.365  0.00  0.00      A1    
ATOM   3724  CG  GLU A 241       4.446   6.658 -59.625  0.00  0.00      A1    
ATOM   3725  HG1 GLU A 241       3.343   6.765 -59.692  0.00  0.00      A1    
ATOM   3726  HG2 GLU A 241       4.801   5.653 -59.310  0.00  0.00      A1    
ATOM   3727  CD  GLU A 241       5.054   7.559 -58.558  0.00  0.00      A1    
ATOM   3728  OE1 GLU A 241       6.090   7.252 -57.863  0.00  0.00      A1    
ATOM   3729  OE2 GLU A 241       4.506   8.671 -58.466  0.00  0.00      A1    
ATOM   3730  C   GLU A 241       2.792   6.565 -62.286  0.00  0.00      A1    
ATOM   3731  O   GLU A 241       2.734   7.624 -62.904  0.00  0.00      A1    
ATOM   3732  N   LEU A 242       1.716   5.896 -61.852  0.00  0.00      A1    
ATOM   3733  HN  LEU A 242       1.870   5.048 -61.352  0.00  0.00      A1    
ATOM   3734  CA  LEU A 242       0.305   6.248 -61.971  0.00  0.00      A1    
ATOM   3735  HA  LEU A 242       0.133   6.733 -62.921  0.00  0.00      A1    
ATOM   3736  CB  LEU A 242      -0.670   5.027 -61.915  0.00  0.00      A1    
ATOM   3737  HB1 LEU A 242      -0.529   4.549 -60.922  0.00  0.00      A1    
ATOM   3738  HB2 LEU A 242      -1.754   5.227 -62.055  0.00  0.00      A1    
ATOM   3739  CG  LEU A 242      -0.422   3.967 -62.980  0.00  0.00      A1    
ATOM   3740  HG  LEU A 242       0.646   3.660 -62.976  0.00  0.00      A1    
ATOM   3741  CD1 LEU A 242      -1.259   2.772 -62.726  0.00  0.00      A1    
ATOM   3742 HD11 LEU A 242      -1.041   2.244 -61.773  0.00  0.00      A1    
ATOM   3743 HD12 LEU A 242      -2.345   3.002 -62.758  0.00  0.00      A1    
ATOM   3744 HD13 LEU A 242      -1.082   2.009 -63.515  0.00  0.00      A1    
ATOM   3745  CD2 LEU A 242      -0.654   4.514 -64.420  0.00  0.00      A1    
ATOM   3746 HD21 LEU A 242      -0.824   3.674 -65.127  0.00  0.00      A1    
ATOM   3747 HD22 LEU A 242      -1.618   5.067 -64.420  0.00  0.00      A1    
ATOM   3748 HD23 LEU A 242       0.225   5.153 -64.649  0.00  0.00      A1    
ATOM   3749  C   LEU A 242      -0.117   7.245 -60.870  0.00  0.00      A1    
ATOM   3750  O   LEU A 242       0.735   7.422 -59.937  0.00  0.00      A1    
ATOM   3751  N   PRO A 243      -1.225   7.919 -60.986  0.00  0.00      A1    
ATOM   3752  CD  PRO A 243      -1.996   8.021 -62.194  0.00  0.00      A1    
ATOM   3753  HD1 PRO A 243      -1.462   7.780 -63.138  0.00  0.00      A1    
ATOM   3754  HD2 PRO A 243      -2.825   7.304 -62.016  0.00  0.00      A1    
ATOM   3755  CA  PRO A 243      -1.524   9.141 -60.159  0.00  0.00      A1    
ATOM   3756  HA  PRO A 243      -0.704   9.819 -60.344  0.00  0.00      A1    
ATOM   3757  CB  PRO A 243      -2.812   9.703 -60.783  0.00  0.00      A1    
ATOM   3758  HB1 PRO A 243      -2.926  10.779 -60.531  0.00  0.00      A1    
ATOM   3759  HB2 PRO A 243      -3.743   9.147 -60.541  0.00  0.00      A1    
ATOM   3760  CG  PRO A 243      -2.540   9.434 -62.271  0.00  0.00      A1    
ATOM   3761  HG1 PRO A 243      -1.792  10.212 -62.534  0.00  0.00      A1    
ATOM   3762  HG2 PRO A 243      -3.475   9.445 -62.871  0.00  0.00      A1    
ATOM   3763  C   PRO A 243      -1.604   8.950 -58.705  0.00  0.00      A1    
ATOM   3764  O   PRO A 243      -1.354   9.865 -57.990  0.00  0.00      A1    
ATOM   3765  N   ASP A 244      -2.039   7.762 -58.314  0.00  0.00      A1    
ATOM   3766  HN  ASP A 244      -2.163   7.024 -58.973  0.00  0.00      A1    
ATOM   3767  CA  ASP A 244      -2.259   7.448 -56.916  0.00  0.00      A1    
ATOM   3768  HA  ASP A 244      -2.333   8.390 -56.393  0.00  0.00      A1    
ATOM   3769  CB  ASP A 244      -3.433   6.512 -56.629  0.00  0.00      A1    
ATOM   3770  HB1 ASP A 244      -3.411   5.539 -57.166  0.00  0.00      A1    
ATOM   3771  HB2 ASP A 244      -3.528   6.274 -55.548  0.00  0.00      A1    
ATOM   3772  CG  ASP A 244      -4.765   7.120 -57.051  0.00  0.00      A1    
ATOM   3773  OD1 ASP A 244      -5.273   8.109 -56.448  0.00  0.00      A1    
ATOM   3774  OD2 ASP A 244      -5.362   6.505 -57.971  0.00  0.00      A1    
ATOM   3775  C   ASP A 244      -1.015   6.852 -56.301  0.00  0.00      A1    
ATOM   3776  O   ASP A 244      -1.039   6.244 -55.186  0.00  0.00      A1    
ATOM   3777  N   GLY A 245       0.143   6.995 -56.898  0.00  0.00      A1    
ATOM   3778  HN  GLY A 245       0.219   7.515 -57.746  0.00  0.00      A1    
ATOM   3779  CA  GLY A 245       1.480   6.414 -56.525  0.00  0.00      A1    
ATOM   3780  HA1 GLY A 245       1.566   6.458 -55.450  0.00  0.00      A1    
ATOM   3781  HA2 GLY A 245       2.197   7.025 -57.053  0.00  0.00      A1    
ATOM   3782  C   GLY A 245       1.692   4.964 -56.812  0.00  0.00      A1    
ATOM   3783  O   GLY A 245       2.666   4.427 -56.365  0.00  0.00      A1    
ATOM   3784  N   GLN A 246       0.791   4.371 -57.535  0.00  0.00      A1    
ATOM   3785  HN  GLN A 246       0.110   5.038 -57.830  0.00  0.00      A1    
ATOM   3786  CA  GLN A 246       0.751   3.036 -58.163  0.00  0.00      A1    
ATOM   3787  HA  GLN A 246       0.938   2.201 -57.503  0.00  0.00      A1    
ATOM   3788  CB  GLN A 246      -0.779   2.912 -58.526  0.00  0.00      A1    
ATOM   3789  HB1 GLN A 246      -1.094   3.778 -59.147  0.00  0.00      A1    
ATOM   3790  HB2 GLN A 246      -0.970   2.005 -59.140  0.00  0.00      A1    
ATOM   3791  CG  GLN A 246      -1.761   2.853 -57.334  0.00  0.00      A1    
ATOM   3792  HG1 GLN A 246      -1.560   3.748 -56.707  0.00  0.00      A1    
ATOM   3793  HG2 GLN A 246      -2.806   2.888 -57.709  0.00  0.00      A1    
ATOM   3794  CD  GLN A 246      -1.664   1.652 -56.496  0.00  0.00      A1    
ATOM   3795  OE1 GLN A 246      -1.149   0.557 -56.971  0.00  0.00      A1    
ATOM   3796  NE2 GLN A 246      -2.060   1.660 -55.197  0.00  0.00      A1    
ATOM   3797 HE21 GLN A 246      -2.114   0.779 -54.728  0.00  0.00      A1    
ATOM   3798 HE22 GLN A 246      -2.476   2.487 -54.819  0.00  0.00      A1    
ATOM   3799  C   GLN A 246       1.639   2.899 -59.411  0.00  0.00      A1    
ATOM   3800  O   GLN A 246       1.854   3.879 -60.074  0.00  0.00      A1    
ATOM   3801  N   VAL A 247       2.234   1.748 -59.620  0.00  0.00      A1    
ATOM   3802  HN  VAL A 247       2.048   0.941 -59.065  0.00  0.00      A1    
ATOM   3803  CA  VAL A 247       3.075   1.507 -60.757  0.00  0.00      A1    
ATOM   3804  HA  VAL A 247       3.242   2.472 -61.213  0.00  0.00      A1    
ATOM   3805  CB  VAL A 247       4.392   1.003 -60.242  0.00  0.00      A1    
ATOM   3806  HB  VAL A 247       5.141   0.909 -61.057  0.00  0.00      A1    
ATOM   3807  CG1 VAL A 247       4.996   2.021 -59.227  0.00  0.00      A1    
ATOM   3808 HG11 VAL A 247       6.091   1.835 -59.217  0.00  0.00      A1    
ATOM   3809 HG12 VAL A 247       4.812   3.079 -59.511  0.00  0.00      A1    
ATOM   3810 HG13 VAL A 247       4.632   1.787 -58.204  0.00  0.00      A1    
ATOM   3811  CG2 VAL A 247       4.374  -0.385 -59.608  0.00  0.00      A1    
ATOM   3812 HG21 VAL A 247       3.926  -1.132 -60.298  0.00  0.00      A1    
ATOM   3813 HG22 VAL A 247       5.422  -0.693 -59.405  0.00  0.00      A1    
ATOM   3814 HG23 VAL A 247       3.895  -0.439 -58.606  0.00  0.00      A1    
ATOM   3815  C   VAL A 247       2.727   0.586 -61.926  0.00  0.00      A1    
ATOM   3816  O   VAL A 247       2.133  -0.449 -61.704  0.00  0.00      A1    
ATOM   3817  N   ILE A 248       3.190   0.958 -63.146  0.00  0.00      A1    
ATOM   3818  HN  ILE A 248       3.601   1.843 -63.349  0.00  0.00      A1    
ATOM   3819  CA  ILE A 248       3.105  -0.007 -64.272  0.00  0.00      A1    
ATOM   3820  HA  ILE A 248       2.934  -0.977 -63.828  0.00  0.00      A1    
ATOM   3821  CB  ILE A 248       2.044   0.471 -65.219  0.00  0.00      A1    
ATOM   3822  HB  ILE A 248       2.044  -0.227 -66.084  0.00  0.00      A1    
ATOM   3823  CG2 ILE A 248       0.706   0.384 -64.493  0.00  0.00      A1    
ATOM   3824 HG21 ILE A 248       0.721   0.934 -63.527  0.00  0.00      A1    
ATOM   3825 HG22 ILE A 248      -0.186   0.719 -65.063  0.00  0.00      A1    
ATOM   3826 HG23 ILE A 248       0.473  -0.661 -64.198  0.00  0.00      A1    
ATOM   3827  CG1 ILE A 248       2.215   1.907 -65.796  0.00  0.00      A1    
ATOM   3828 HG11 ILE A 248       2.099   2.642 -64.971  0.00  0.00      A1    
ATOM   3829 HG12 ILE A 248       3.269   1.975 -66.141  0.00  0.00      A1    
ATOM   3830  CD  ILE A 248       1.239   2.177 -66.938  0.00  0.00      A1    
ATOM   3831  HD1 ILE A 248       0.233   1.979 -66.511  0.00  0.00      A1    
ATOM   3832  HD2 ILE A 248       1.208   3.266 -67.155  0.00  0.00      A1    
ATOM   3833  HD3 ILE A 248       1.408   1.486 -67.791  0.00  0.00      A1    
ATOM   3834  C   ILE A 248       4.434  -0.178 -64.942  0.00  0.00      A1    
ATOM   3835  O   ILE A 248       5.336   0.671 -64.794  0.00  0.00      A1    
ATOM   3836  N   THR A 249       4.607  -1.345 -65.610  0.00  0.00      A1    
ATOM   3837  HN  THR A 249       4.003  -2.138 -65.582  0.00  0.00      A1    
ATOM   3838  CA  THR A 249       5.848  -1.818 -66.197  0.00  0.00      A1    
ATOM   3839  HA  THR A 249       6.649  -1.173 -65.870  0.00  0.00      A1    
ATOM   3840  CB  THR A 249       6.293  -3.162 -65.737  0.00  0.00      A1    
ATOM   3841  HB  THR A 249       5.543  -3.932 -66.020  0.00  0.00      A1    
ATOM   3842  OG1 THR A 249       6.404  -3.166 -64.276  0.00  0.00      A1    
ATOM   3843  HG1 THR A 249       6.371  -4.103 -64.067  0.00  0.00      A1    
ATOM   3844  CG2 THR A 249       7.657  -3.639 -66.320  0.00  0.00      A1    
ATOM   3845 HG21 THR A 249       7.696  -3.763 -67.423  0.00  0.00      A1    
ATOM   3846 HG22 THR A 249       8.522  -2.969 -66.124  0.00  0.00      A1    
ATOM   3847 HG23 THR A 249       7.962  -4.642 -65.953  0.00  0.00      A1    
ATOM   3848  C   THR A 249       5.829  -1.806 -67.696  0.00  0.00      A1    
ATOM   3849  O   THR A 249       5.048  -2.469 -68.281  0.00  0.00      A1    
ATOM   3850  N   ILE A 250       6.672  -1.029 -68.324  0.00  0.00      A1    
ATOM   3851  HN  ILE A 250       7.390  -0.513 -67.862  0.00  0.00      A1    
ATOM   3852  CA  ILE A 250       6.582  -0.746 -69.766  0.00  0.00      A1    
ATOM   3853  HA  ILE A 250       5.783  -1.379 -70.121  0.00  0.00      A1    
ATOM   3854  CB  ILE A 250       6.541   0.762 -70.022  0.00  0.00      A1    
ATOM   3855  HB  ILE A 250       7.601   1.085 -69.942  0.00  0.00      A1    
ATOM   3856  CG2 ILE A 250       6.175   1.034 -71.526  0.00  0.00      A1    
ATOM   3857 HG21 ILE A 250       6.004   2.125 -71.648  0.00  0.00      A1    
ATOM   3858 HG22 ILE A 250       7.114   0.811 -72.075  0.00  0.00      A1    
ATOM   3859 HG23 ILE A 250       5.382   0.293 -71.762  0.00  0.00      A1    
ATOM   3860  CG1 ILE A 250       5.756   1.620 -68.990  0.00  0.00      A1    
ATOM   3861 HG11 ILE A 250       6.306   1.563 -68.026  0.00  0.00      A1    
ATOM   3862 HG12 ILE A 250       5.827   2.659 -69.377  0.00  0.00      A1    
ATOM   3863  CD  ILE A 250       4.252   1.275 -68.820  0.00  0.00      A1    
ATOM   3864  HD1 ILE A 250       3.704   2.094 -68.306  0.00  0.00      A1    
ATOM   3865  HD2 ILE A 250       3.825   1.132 -69.835  0.00  0.00      A1    
ATOM   3866  HD3 ILE A 250       4.115   0.378 -68.178  0.00  0.00      A1    
ATOM   3867  C   ILE A 250       7.831  -1.424 -70.456  0.00  0.00      A1    
ATOM   3868  O   ILE A 250       8.993  -1.118 -70.223  0.00  0.00      A1    
ATOM   3869  N   GLY A 251       7.546  -2.340 -71.400  0.00  0.00      A1    
ATOM   3870  HN  GLY A 251       6.609  -2.522 -71.688  0.00  0.00      A1    
ATOM   3871  CA  GLY A 251       8.677  -2.968 -72.147  0.00  0.00      A1    
ATOM   3872  HA1 GLY A 251       8.725  -3.994 -71.812  0.00  0.00      A1    
ATOM   3873  HA2 GLY A 251       9.641  -2.536 -71.927  0.00  0.00      A1    
ATOM   3874  C   GLY A 251       8.549  -2.922 -73.652  0.00  0.00      A1    
ATOM   3875  O   GLY A 251       8.836  -1.884 -74.271  0.00  0.00      A1    
ATOM   3876  N   ASN A 252       8.085  -4.045 -74.219  0.00  0.00      A1    
ATOM   3877  HN  ASN A 252       7.779  -4.762 -73.596  0.00  0.00      A1    
ATOM   3878  CA  ASN A 252       8.096  -4.221 -75.652  0.00  0.00      A1    
ATOM   3879  HA  ASN A 252       9.099  -3.932 -75.932  0.00  0.00      A1    
ATOM   3880  CB  ASN A 252       7.910  -5.759 -76.071  0.00  0.00      A1    
ATOM   3881  HB1 ASN A 252       6.898  -6.029 -75.701  0.00  0.00      A1    
ATOM   3882  HB2 ASN A 252       7.937  -5.976 -77.160  0.00  0.00      A1    
ATOM   3883  CG  ASN A 252       9.066  -6.598 -75.429  0.00  0.00      A1    
ATOM   3884  OD1 ASN A 252      10.123  -6.156 -74.985  0.00  0.00      A1    
ATOM   3885  ND2 ASN A 252       8.885  -7.908 -75.539  0.00  0.00      A1    
ATOM   3886 HD21 ASN A 252       7.955  -8.115 -75.841  0.00  0.00      A1    
ATOM   3887 HD22 ASN A 252       9.602  -8.538 -75.237  0.00  0.00      A1    
ATOM   3888  C   ASN A 252       7.166  -3.197 -76.397  0.00  0.00      A1    
ATOM   3889  O   ASN A 252       7.553  -2.766 -77.519  0.00  0.00      A1    
ATOM   3890  N   GLU A 253       6.193  -2.650 -75.666  0.00  0.00      A1    
ATOM   3891  HN  GLU A 253       6.090  -3.130 -74.799  0.00  0.00      A1    
ATOM   3892  CA  GLU A 253       5.236  -1.660 -75.913  0.00  0.00      A1    
ATOM   3893  HA  GLU A 253       4.543  -2.079 -76.627  0.00  0.00      A1    
ATOM   3894  CB  GLU A 253       4.499  -1.291 -74.570  0.00  0.00      A1    
ATOM   3895  HB1 GLU A 253       5.188  -0.988 -73.753  0.00  0.00      A1    
ATOM   3896  HB2 GLU A 253       3.820  -0.434 -74.768  0.00  0.00      A1    
ATOM   3897  CG  GLU A 253       3.729  -2.440 -73.906  0.00  0.00      A1    
ATOM   3898  HG1 GLU A 253       3.247  -2.012 -73.000  0.00  0.00      A1    
ATOM   3899  HG2 GLU A 253       3.073  -3.059 -74.554  0.00  0.00      A1    
ATOM   3900  CD  GLU A 253       4.638  -3.472 -73.339  0.00  0.00      A1    
ATOM   3901  OE1 GLU A 253       5.305  -3.190 -72.260  0.00  0.00      A1    
ATOM   3902  OE2 GLU A 253       4.822  -4.516 -74.006  0.00  0.00      A1    
ATOM   3903  C   GLU A 253       5.913  -0.332 -76.435  0.00  0.00      A1    
ATOM   3904  O   GLU A 253       5.482   0.413 -77.268  0.00  0.00      A1    
ATOM   3905  N   ARG A 254       7.168  -0.080 -75.933  0.00  0.00      A1    
ATOM   3906  HN  ARG A 254       7.547  -0.750 -75.299  0.00  0.00      A1    
ATOM   3907  CA  ARG A 254       8.007   1.019 -76.236  0.00  0.00      A1    
ATOM   3908  HA  ARG A 254       7.461   1.926 -76.021  0.00  0.00      A1    
ATOM   3909  CB  ARG A 254       9.335   1.118 -75.543  0.00  0.00      A1    
ATOM   3910  HB1 ARG A 254       9.830   0.124 -75.585  0.00  0.00      A1    
ATOM   3911  HB2 ARG A 254      10.032   1.829 -76.037  0.00  0.00      A1    
ATOM   3912  CG  ARG A 254       9.216   1.243 -74.017  0.00  0.00      A1    
ATOM   3913  HG1 ARG A 254       8.729   2.217 -73.796  0.00  0.00      A1    
ATOM   3914  HG2 ARG A 254       8.566   0.463 -73.566  0.00  0.00      A1    
ATOM   3915  CD  ARG A 254      10.478   1.358 -73.196  0.00  0.00      A1    
ATOM   3916  HD1 ARG A 254      11.115   2.147 -73.649  0.00  0.00      A1    
ATOM   3917  HD2 ARG A 254      10.283   1.412 -72.104  0.00  0.00      A1    
ATOM   3918  NE  ARG A 254      11.123   0.009 -73.319  0.00  0.00      A1    
ATOM   3919  HE  ARG A 254      10.548  -0.748 -73.630  0.00  0.00      A1    
ATOM   3920  CZ  ARG A 254      12.210  -0.376 -72.688  0.00  0.00      A1    
ATOM   3921  NH1 ARG A 254      13.005   0.417 -71.966  0.00  0.00      A1    
ATOM   3922 HH11 ARG A 254      13.664  -0.053 -71.379  0.00  0.00      A1    
ATOM   3923 HH12 ARG A 254      12.968   1.405 -72.113  0.00  0.00      A1    
ATOM   3924  NH2 ARG A 254      12.456  -1.726 -72.566  0.00  0.00      A1    
ATOM   3925 HH21 ARG A 254      13.225  -1.904 -71.953  0.00  0.00      A1    
ATOM   3926 HH22 ARG A 254      12.193  -2.432 -73.224  0.00  0.00      A1    
ATOM   3927  C   ARG A 254       8.333   1.085 -77.708  0.00  0.00      A1    
ATOM   3928  O   ARG A 254       8.452   2.194 -78.274  0.00  0.00      A1    
ATOM   3929  N   PHE A 255       8.606  -0.083 -78.349  0.00  0.00      A1    
ATOM   3930  HN  PHE A 255       8.387  -0.868 -77.775  0.00  0.00      A1    
ATOM   3931  CA  PHE A 255       8.952  -0.114 -79.798  0.00  0.00      A1    
ATOM   3932  HA  PHE A 255       8.979   0.904 -80.158  0.00  0.00      A1    
ATOM   3933  CB  PHE A 255      10.365  -0.751 -80.116  0.00  0.00      A1    
ATOM   3934  HB1 PHE A 255      10.667  -0.651 -81.181  0.00  0.00      A1    
ATOM   3935  HB2 PHE A 255      11.127  -0.216 -79.511  0.00  0.00      A1    
ATOM   3936  CG  PHE A 255      10.398  -2.205 -79.648  0.00  0.00      A1    
ATOM   3937  CD1 PHE A 255      10.049  -3.161 -80.516  0.00  0.00      A1    
ATOM   3938  HD1 PHE A 255       9.839  -2.887 -81.539  0.00  0.00      A1    
ATOM   3939  CE1 PHE A 255      10.058  -4.457 -80.049  0.00  0.00      A1    
ATOM   3940  HE1 PHE A 255       9.780  -5.279 -80.693  0.00  0.00      A1    
ATOM   3941  CZ  PHE A 255      10.465  -4.809 -78.824  0.00  0.00      A1    
ATOM   3942  HZ  PHE A 255      10.625  -5.804 -78.437  0.00  0.00      A1    
ATOM   3943  CD2 PHE A 255      10.708  -2.512 -78.287  0.00  0.00      A1    
ATOM   3944  HD2 PHE A 255      10.996  -1.688 -77.651  0.00  0.00      A1    
ATOM   3945  CE2 PHE A 255      10.787  -3.825 -77.883  0.00  0.00      A1    
ATOM   3946  HE2 PHE A 255      11.173  -3.983 -76.887  0.00  0.00      A1    
ATOM   3947  C   PHE A 255       7.903  -0.833 -80.640  0.00  0.00      A1    
ATOM   3948  O   PHE A 255       7.839  -0.821 -81.831  0.00  0.00      A1    
ATOM   3949  N   ARG A 256       6.807  -1.395 -79.920  0.00  0.00      A1    
ATOM   3950  HN  ARG A 256       6.825  -1.574 -78.939  0.00  0.00      A1    
ATOM   3951  CA  ARG A 256       5.635  -1.860 -80.630  0.00  0.00      A1    
ATOM   3952  HA  ARG A 256       5.903  -2.159 -81.633  0.00  0.00      A1    
ATOM   3953  CB  ARG A 256       5.086  -3.004 -79.727  0.00  0.00      A1    
ATOM   3954  HB1 ARG A 256       5.964  -3.669 -79.583  0.00  0.00      A1    
ATOM   3955  HB2 ARG A 256       4.837  -2.550 -78.744  0.00  0.00      A1    
ATOM   3956  CG  ARG A 256       3.895  -3.747 -80.351  0.00  0.00      A1    
ATOM   3957  HG1 ARG A 256       3.134  -2.937 -80.364  0.00  0.00      A1    
ATOM   3958  HG2 ARG A 256       4.028  -4.080 -81.402  0.00  0.00      A1    
ATOM   3959  CD  ARG A 256       3.475  -4.849 -79.382  0.00  0.00      A1    
ATOM   3960  HD1 ARG A 256       4.289  -5.575 -79.169  0.00  0.00      A1    
ATOM   3961  HD2 ARG A 256       3.252  -4.368 -78.406  0.00  0.00      A1    
ATOM   3962  NE  ARG A 256       2.187  -5.543 -79.785  0.00  0.00      A1    
ATOM   3963  HE  ARG A 256       1.777  -5.601 -80.696  0.00  0.00      A1    
ATOM   3964  CZ  ARG A 256       1.446  -6.336 -78.945  0.00  0.00      A1    
ATOM   3965  NH1 ARG A 256       1.762  -6.499 -77.693  0.00  0.00      A1    
ATOM   3966 HH11 ARG A 256       1.270  -7.194 -77.169  0.00  0.00      A1    
ATOM   3967 HH12 ARG A 256       2.527  -5.907 -77.440  0.00  0.00      A1    
ATOM   3968  NH2 ARG A 256       0.397  -6.980 -79.410  0.00  0.00      A1    
ATOM   3969 HH21 ARG A 256      -0.257  -7.461 -78.826  0.00  0.00      A1    
ATOM   3970 HH22 ARG A 256       0.198  -6.938 -80.389  0.00  0.00      A1    
ATOM   3971  C   ARG A 256       4.734  -0.708 -80.818  0.00  0.00      A1    
ATOM   3972  O   ARG A 256       3.842  -0.799 -81.680  0.00  0.00      A1    
ATOM   3973  N   CYS A 257       4.839   0.438 -80.118  0.00  0.00      A1    
ATOM   3974  HN  CYS A 257       5.410   0.501 -79.303  0.00  0.00      A1    
ATOM   3975  CA  CYS A 257       4.014   1.631 -80.289  0.00  0.00      A1    
ATOM   3976  HA  CYS A 257       2.992   1.287 -80.235  0.00  0.00      A1    
ATOM   3977  CB  CYS A 257       4.012   2.664 -79.099  0.00  0.00      A1    
ATOM   3978  HB1 CYS A 257       4.100   2.020 -78.198  0.00  0.00      A1    
ATOM   3979  HB2 CYS A 257       4.912   3.314 -79.149  0.00  0.00      A1    
ATOM   3980  SG  CYS A 257       2.456   3.659 -79.247  0.00  0.00      A1    
ATOM   3981  HG1 CYS A 257       2.561   4.187 -80.458  0.00  0.00      A1    
ATOM   3982  C   CYS A 257       4.206   2.336 -81.593  0.00  0.00      A1    
ATOM   3983  O   CYS A 257       3.251   2.491 -82.354  0.00  0.00      A1    
ATOM   3984  N   PRO A 258       5.378   2.714 -82.127  0.00  0.00      A1    
ATOM   3985  CD  PRO A 258       6.611   2.859 -81.315  0.00  0.00      A1    
ATOM   3986  HD1 PRO A 258       6.384   3.301 -80.322  0.00  0.00      A1    
ATOM   3987  HD2 PRO A 258       7.050   1.864 -81.088  0.00  0.00      A1    
ATOM   3988  CA  PRO A 258       5.407   3.664 -83.284  0.00  0.00      A1    
ATOM   3989  HA  PRO A 258       4.484   4.223 -83.313  0.00  0.00      A1    
ATOM   3990  CB  PRO A 258       6.717   4.458 -83.084  0.00  0.00      A1    
ATOM   3991  HB1 PRO A 258       7.243   4.777 -84.009  0.00  0.00      A1    
ATOM   3992  HB2 PRO A 258       6.334   5.321 -82.498  0.00  0.00      A1    
ATOM   3993  CG  PRO A 258       7.592   3.672 -82.147  0.00  0.00      A1    
ATOM   3994  HG1 PRO A 258       8.302   2.988 -82.658  0.00  0.00      A1    
ATOM   3995  HG2 PRO A 258       8.145   4.417 -81.534  0.00  0.00      A1    
ATOM   3996  C   PRO A 258       5.537   2.852 -84.477  0.00  0.00      A1    
ATOM   3997  O   PRO A 258       5.653   3.442 -85.535  0.00  0.00      A1    
ATOM   3998  N   GLU A 259       5.610   1.504 -84.431  0.00  0.00      A1    
ATOM   3999  HN  GLU A 259       5.611   1.036 -83.551  0.00  0.00      A1    
ATOM   4000  CA  GLU A 259       5.904   0.585 -85.520  0.00  0.00      A1    
ATOM   4001  HA  GLU A 259       6.698   0.876 -86.192  0.00  0.00      A1    
ATOM   4002  CB  GLU A 259       6.185  -0.893 -85.011  0.00  0.00      A1    
ATOM   4003  HB1 GLU A 259       7.085  -0.754 -84.374  0.00  0.00      A1    
ATOM   4004  HB2 GLU A 259       5.313  -1.298 -84.453  0.00  0.00      A1    
ATOM   4005  CG  GLU A 259       6.701  -1.881 -86.063  0.00  0.00      A1    
ATOM   4006  HG1 GLU A 259       6.983  -2.794 -85.496  0.00  0.00      A1    
ATOM   4007  HG2 GLU A 259       5.884  -2.063 -86.793  0.00  0.00      A1    
ATOM   4008  CD  GLU A 259       7.986  -1.580 -86.776  0.00  0.00      A1    
ATOM   4009  OE1 GLU A 259       8.465  -2.410 -87.631  0.00  0.00      A1    
ATOM   4010  OE2 GLU A 259       8.696  -0.565 -86.516  0.00  0.00      A1    
ATOM   4011  C   GLU A 259       4.654   0.445 -86.395  0.00  0.00      A1    
ATOM   4012  O   GLU A 259       4.707   0.031 -87.559  0.00  0.00      A1    
ATOM   4013  N   THR A 260       3.549   0.842 -85.791  0.00  0.00      A1    
ATOM   4014  HN  THR A 260       3.628   1.128 -84.839  0.00  0.00      A1    
ATOM   4015  CA  THR A 260       2.267   1.032 -86.486  0.00  0.00      A1    
ATOM   4016  HA  THR A 260       1.995   0.099 -86.956  0.00  0.00      A1    
ATOM   4017  CB  THR A 260       1.188   1.571 -85.613  0.00  0.00      A1    
ATOM   4018  HB  THR A 260       0.222   1.690 -86.148  0.00  0.00      A1    
ATOM   4019  OG1 THR A 260       1.519   2.779 -84.996  0.00  0.00      A1    
ATOM   4020  HG1 THR A 260       2.164   2.663 -84.295  0.00  0.00      A1    
ATOM   4021  CG2 THR A 260       0.934   0.521 -84.577  0.00  0.00      A1    
ATOM   4022 HG21 THR A 260      -0.015   0.829 -84.089  0.00  0.00      A1    
ATOM   4023 HG22 THR A 260       0.892  -0.519 -84.966  0.00  0.00      A1    
ATOM   4024 HG23 THR A 260       1.687   0.425 -83.765  0.00  0.00      A1    
ATOM   4025  C   THR A 260       2.391   2.019 -87.585  0.00  0.00      A1    
ATOM   4026  O   THR A 260       1.845   1.851 -88.676  0.00  0.00      A1    
ATOM   4027  N   LEU A 261       3.207   3.104 -87.435  0.00  0.00      A1    
ATOM   4028  HN  LEU A 261       3.780   3.446 -86.694  0.00  0.00      A1    
ATOM   4029  CA  LEU A 261       3.320   4.072 -88.503  0.00  0.00      A1    
ATOM   4030  HA  LEU A 261       2.344   4.422 -88.803  0.00  0.00      A1    
ATOM   4031  CB  LEU A 261       4.004   5.385 -87.835  0.00  0.00      A1    
ATOM   4032  HB1 LEU A 261       5.061   5.131 -87.606  0.00  0.00      A1    
ATOM   4033  HB2 LEU A 261       3.976   6.156 -88.634  0.00  0.00      A1    
ATOM   4034  CG  LEU A 261       3.388   5.962 -86.579  0.00  0.00      A1    
ATOM   4035  HG  LEU A 261       2.973   5.130 -85.970  0.00  0.00      A1    
ATOM   4036  CD1 LEU A 261       4.420   6.617 -85.703  0.00  0.00      A1    
ATOM   4037 HD11 LEU A 261       5.206   5.883 -85.425  0.00  0.00      A1    
ATOM   4038 HD12 LEU A 261       4.930   7.429 -86.265  0.00  0.00      A1    
ATOM   4039 HD13 LEU A 261       3.990   7.113 -84.807  0.00  0.00      A1    
ATOM   4040  CD2 LEU A 261       2.253   6.820 -86.910  0.00  0.00      A1    
ATOM   4041 HD21 LEU A 261       1.635   6.512 -87.781  0.00  0.00      A1    
ATOM   4042 HD22 LEU A 261       1.539   6.859 -86.060  0.00  0.00      A1    
ATOM   4043 HD23 LEU A 261       2.629   7.804 -87.263  0.00  0.00      A1    
ATOM   4044  C   LEU A 261       4.136   3.675 -89.704  0.00  0.00      A1    
ATOM   4045  O   LEU A 261       3.848   4.000 -90.831  0.00  0.00      A1    
ATOM   4046  N   PHE A 262       5.148   2.865 -89.383  0.00  0.00      A1    
ATOM   4047  HN  PHE A 262       5.474   2.749 -88.448  0.00  0.00      A1    
ATOM   4048  CA  PHE A 262       5.964   2.388 -90.488  0.00  0.00      A1    
ATOM   4049  HA  PHE A 262       6.183   3.108 -91.263  0.00  0.00      A1    
ATOM   4050  CB  PHE A 262       7.410   2.072 -89.976  0.00  0.00      A1    
ATOM   4051  HB1 PHE A 262       7.276   1.630 -88.965  0.00  0.00      A1    
ATOM   4052  HB2 PHE A 262       7.872   1.348 -90.681  0.00  0.00      A1    
ATOM   4053  CG  PHE A 262       8.241   3.338 -89.725  0.00  0.00      A1    
ATOM   4054  CD1 PHE A 262       7.865   4.245 -88.683  0.00  0.00      A1    
ATOM   4055  HD1 PHE A 262       7.161   3.957 -87.916  0.00  0.00      A1    
ATOM   4056  CE1 PHE A 262       8.606   5.382 -88.435  0.00  0.00      A1    
ATOM   4057  HE1 PHE A 262       8.379   5.939 -87.537  0.00  0.00      A1    
ATOM   4058  CZ  PHE A 262       9.679   5.715 -89.394  0.00  0.00      A1    
ATOM   4059  HZ  PHE A 262      10.278   6.579 -89.148  0.00  0.00      A1    
ATOM   4060  CD2 PHE A 262       9.321   3.648 -90.587  0.00  0.00      A1    
ATOM   4061  HD2 PHE A 262       9.555   2.920 -91.351  0.00  0.00      A1    
ATOM   4062  CE2 PHE A 262      10.010   4.861 -90.441  0.00  0.00      A1    
ATOM   4063  HE2 PHE A 262      10.898   5.101 -91.006  0.00  0.00      A1    
ATOM   4064  C   PHE A 262       5.369   1.083 -91.059  0.00  0.00      A1    
ATOM   4065  O   PHE A 262       5.239   0.899 -92.270  0.00  0.00      A1    
ATOM   4066  N   GLN A 263       5.028   0.118 -90.214  0.00  0.00      A1    
ATOM   4067  HN  GLN A 263       5.086   0.325 -89.241  0.00  0.00      A1    
ATOM   4068  CA  GLN A 263       4.380  -1.169 -90.531  0.00  0.00      A1    
ATOM   4069  HA  GLN A 263       4.407  -1.243 -91.608  0.00  0.00      A1    
ATOM   4070  CB  GLN A 263       5.144  -2.328 -90.002  0.00  0.00      A1    
ATOM   4071  HB1 GLN A 263       6.151  -2.166 -90.442  0.00  0.00      A1    
ATOM   4072  HB2 GLN A 263       5.182  -2.344 -88.892  0.00  0.00      A1    
ATOM   4073  CG  GLN A 263       4.707  -3.847 -90.233  0.00  0.00      A1    
ATOM   4074  HG1 GLN A 263       5.563  -4.483 -89.924  0.00  0.00      A1    
ATOM   4075  HG2 GLN A 263       3.860  -4.195 -89.604  0.00  0.00      A1    
ATOM   4076  CD  GLN A 263       4.328  -4.262 -91.660  0.00  0.00      A1    
ATOM   4077  OE1 GLN A 263       3.154  -4.502 -91.888  0.00  0.00      A1    
ATOM   4078  NE2 GLN A 263       5.279  -4.236 -92.656  0.00  0.00      A1    
ATOM   4079 HE21 GLN A 263       4.981  -4.153 -93.607  0.00  0.00      A1    
ATOM   4080 HE22 GLN A 263       6.210  -4.253 -92.291  0.00  0.00      A1    
ATOM   4081  C   GLN A 263       2.913  -1.303 -90.131  0.00  0.00      A1    
ATOM   4082  O   GLN A 263       2.554  -1.318 -88.956  0.00  0.00      A1    
ATOM   4083  N   PRO A 264       1.964  -1.258 -91.061  0.00  0.00      A1    
ATOM   4084  CD  PRO A 264       2.151  -0.839 -92.459  0.00  0.00      A1    
ATOM   4085  HD1 PRO A 264       2.936  -0.058 -92.379  0.00  0.00      A1    
ATOM   4086  HD2 PRO A 264       2.359  -1.747 -93.065  0.00  0.00      A1    
ATOM   4087  CA  PRO A 264       0.559  -1.021 -90.656  0.00  0.00      A1    
ATOM   4088  HA  PRO A 264       0.487  -0.177 -89.985  0.00  0.00      A1    
ATOM   4089  CB  PRO A 264      -0.206  -0.752 -92.013  0.00  0.00      A1    
ATOM   4090  HB1 PRO A 264      -0.622  -1.675 -92.469  0.00  0.00      A1    
ATOM   4091  HB2 PRO A 264      -1.161  -0.221 -91.814  0.00  0.00      A1    
ATOM   4092  CG  PRO A 264       0.855  -0.090 -92.875  0.00  0.00      A1    
ATOM   4093  HG1 PRO A 264       0.691  -0.195 -93.969  0.00  0.00      A1    
ATOM   4094  HG2 PRO A 264       0.928   1.003 -92.690  0.00  0.00      A1    
ATOM   4095  C   PRO A 264      -0.130  -2.294 -89.988  0.00  0.00      A1    
ATOM   4096  O   PRO A 264      -1.280  -2.228 -89.548  0.00  0.00      A1    
ATOM   4097  N   SER A 265       0.525  -3.481 -90.079  0.00  0.00      A1    
ATOM   4098  HN  SER A 265       1.346  -3.573 -90.637  0.00  0.00      A1    
ATOM   4099  CA  SER A 265      -0.048  -4.721 -89.615  0.00  0.00      A1    
ATOM   4100  HA  SER A 265      -0.909  -4.816 -90.261  0.00  0.00      A1    
ATOM   4101  CB  SER A 265       0.797  -6.044 -89.958  0.00  0.00      A1    
ATOM   4102  HB1 SER A 265       0.117  -6.899 -89.755  0.00  0.00      A1    
ATOM   4103  HB2 SER A 265       0.919  -6.008 -91.062  0.00  0.00      A1    
ATOM   4104  OG  SER A 265       1.981  -6.221 -89.160  0.00  0.00      A1    
ATOM   4105  HG1 SER A 265       2.631  -6.797 -89.571  0.00  0.00      A1    
ATOM   4106  C   SER A 265      -0.361  -4.787 -88.154  0.00  0.00      A1    
ATOM   4107  O   SER A 265      -1.317  -5.478 -87.782  0.00  0.00      A1    
ATOM   4108  N   PHE A 266       0.473  -4.056 -87.369  0.00  0.00      A1    
ATOM   4109  HN  PHE A 266       1.149  -3.518 -87.866  0.00  0.00      A1    
ATOM   4110  CA  PHE A 266       0.433  -3.991 -85.952  0.00  0.00      A1    
ATOM   4111  HA  PHE A 266       0.543  -5.009 -85.609  0.00  0.00      A1    
ATOM   4112  CB  PHE A 266       1.515  -3.128 -85.390  0.00  0.00      A1    
ATOM   4113  HB1 PHE A 266       1.679  -2.284 -86.093  0.00  0.00      A1    
ATOM   4114  HB2 PHE A 266       1.471  -2.859 -84.313  0.00  0.00      A1    
ATOM   4115  CG  PHE A 266       2.750  -3.954 -85.424  0.00  0.00      A1    
ATOM   4116  CD1 PHE A 266       3.634  -4.013 -86.532  0.00  0.00      A1    
ATOM   4117  HD1 PHE A 266       3.403  -3.552 -87.481  0.00  0.00      A1    
ATOM   4118  CE1 PHE A 266       4.659  -4.957 -86.589  0.00  0.00      A1    
ATOM   4119  HE1 PHE A 266       5.292  -5.163 -87.439  0.00  0.00      A1    
ATOM   4120  CZ  PHE A 266       4.946  -5.713 -85.443  0.00  0.00      A1    
ATOM   4121  HZ  PHE A 266       5.776  -6.402 -85.500  0.00  0.00      A1    
ATOM   4122  CD2 PHE A 266       3.036  -4.808 -84.333  0.00  0.00      A1    
ATOM   4123  HD2 PHE A 266       2.352  -4.632 -83.515  0.00  0.00      A1    
ATOM   4124  CE2 PHE A 266       4.148  -5.636 -84.283  0.00  0.00      A1    
ATOM   4125  HE2 PHE A 266       4.417  -6.289 -83.466  0.00  0.00      A1    
ATOM   4126  C   PHE A 266      -0.945  -3.501 -85.427  0.00  0.00      A1    
ATOM   4127  O   PHE A 266      -1.616  -4.003 -84.510  0.00  0.00      A1    
ATOM   4128  N   ILE A 267      -1.520  -2.429 -86.033  0.00  0.00      A1    
ATOM   4129  HN  ILE A 267      -0.992  -2.002 -86.763  0.00  0.00      A1    
ATOM   4130  CA  ILE A 267      -2.730  -1.753 -85.608  0.00  0.00      A1    
ATOM   4131  HA  ILE A 267      -2.933  -1.958 -84.567  0.00  0.00      A1    
ATOM   4132  CB  ILE A 267      -2.574  -0.203 -85.665  0.00  0.00      A1    
ATOM   4133  HB  ILE A 267      -1.660   0.067 -85.093  0.00  0.00      A1    
ATOM   4134  CG2 ILE A 267      -2.337   0.145 -87.127  0.00  0.00      A1    
ATOM   4135 HG21 ILE A 267      -3.141  -0.224 -87.799  0.00  0.00      A1    
ATOM   4136 HG22 ILE A 267      -2.158   1.239 -87.209  0.00  0.00      A1    
ATOM   4137 HG23 ILE A 267      -1.439  -0.353 -87.552  0.00  0.00      A1    
ATOM   4138  CG1 ILE A 267      -3.744   0.547 -84.965  0.00  0.00      A1    
ATOM   4139 HG11 ILE A 267      -4.686   0.702 -85.533  0.00  0.00      A1    
ATOM   4140 HG12 ILE A 267      -4.179   0.052 -84.071  0.00  0.00      A1    
ATOM   4141  CD  ILE A 267      -3.217   1.902 -84.546  0.00  0.00      A1    
ATOM   4142  HD1 ILE A 267      -2.876   2.511 -85.410  0.00  0.00      A1    
ATOM   4143  HD2 ILE A 267      -3.948   2.556 -84.025  0.00  0.00      A1    
ATOM   4144  HD3 ILE A 267      -2.349   1.804 -83.859  0.00  0.00      A1    
ATOM   4145  C   ILE A 267      -3.997  -2.292 -86.349  0.00  0.00      A1    
ATOM   4146  O   ILE A 267      -5.177  -1.996 -86.137  0.00  0.00      A1    
ATOM   4147  N   GLY A 268      -3.799  -3.228 -87.305  0.00  0.00      A1    
ATOM   4148  HN  GLY A 268      -2.836  -3.396 -87.499  0.00  0.00      A1    
ATOM   4149  CA  GLY A 268      -4.894  -3.707 -88.148  0.00  0.00      A1    
ATOM   4150  HA1 GLY A 268      -5.720  -3.915 -87.483  0.00  0.00      A1    
ATOM   4151  HA2 GLY A 268      -4.496  -4.593 -88.619  0.00  0.00      A1    
ATOM   4152  C   GLY A 268      -5.496  -2.687 -89.191  0.00  0.00      A1    
ATOM   4153  O   GLY A 268      -6.697  -2.709 -89.480  0.00  0.00      A1    
ATOM   4154  N   MET A 269      -4.692  -1.736 -89.679  0.00  0.00      A1    
ATOM   4155  HN  MET A 269      -3.725  -1.764 -89.436  0.00  0.00      A1    
ATOM   4156  CA  MET A 269      -4.986  -1.023 -90.914  0.00  0.00      A1    
ATOM   4157  HA  MET A 269      -6.016  -0.739 -91.071  0.00  0.00      A1    
ATOM   4158  CB  MET A 269      -4.257   0.362 -90.925  0.00  0.00      A1    
ATOM   4159  HB1 MET A 269      -3.167   0.257 -90.740  0.00  0.00      A1    
ATOM   4160  HB2 MET A 269      -4.399   0.830 -91.923  0.00  0.00      A1    
ATOM   4161  CG  MET A 269      -4.797   1.229 -89.798  0.00  0.00      A1    
ATOM   4162  HG1 MET A 269      -5.896   1.373 -89.877  0.00  0.00      A1    
ATOM   4163  HG2 MET A 269      -4.442   0.767 -88.852  0.00  0.00      A1    
ATOM   4164  SD  MET A 269      -4.117   2.875 -89.923  0.00  0.00      A1    
ATOM   4165  CE  MET A 269      -5.093   3.481 -88.499  0.00  0.00      A1    
ATOM   4166  HE1 MET A 269      -6.138   3.109 -88.555  0.00  0.00      A1    
ATOM   4167  HE2 MET A 269      -4.718   3.014 -87.564  0.00  0.00      A1    
ATOM   4168  HE3 MET A 269      -5.088   4.586 -88.380  0.00  0.00      A1    
ATOM   4169  C   MET A 269      -4.503  -1.736 -92.120  0.00  0.00      A1    
ATOM   4170  O   MET A 269      -3.677  -2.719 -92.129  0.00  0.00      A1    
ATOM   4171  N   GLU A 270      -4.931  -1.316 -93.303  0.00  0.00      A1    
ATOM   4172  HN  GLU A 270      -5.691  -0.674 -93.367  0.00  0.00      A1    
ATOM   4173  CA  GLU A 270      -4.520  -1.770 -94.654  0.00  0.00      A1    
ATOM   4174  HA  GLU A 270      -3.828  -2.599 -94.657  0.00  0.00      A1    
ATOM   4175  CB  GLU A 270      -5.827  -2.086 -95.532  0.00  0.00      A1    
ATOM   4176  HB1 GLU A 270      -6.468  -1.194 -95.695  0.00  0.00      A1    
ATOM   4177  HB2 GLU A 270      -5.530  -2.294 -96.583  0.00  0.00      A1    
ATOM   4178  CG  GLU A 270      -6.553  -3.224 -94.928  0.00  0.00      A1    
ATOM   4179  HG1 GLU A 270      -5.964  -4.135 -94.690  0.00  0.00      A1    
ATOM   4180  HG2 GLU A 270      -7.002  -2.876 -93.973  0.00  0.00      A1    
ATOM   4181  CD  GLU A 270      -7.668  -3.651 -95.855  0.00  0.00      A1    
ATOM   4182  OE1 GLU A 270      -8.485  -2.787 -96.166  0.00  0.00      A1    
ATOM   4183  OE2 GLU A 270      -7.761  -4.829 -96.246  0.00  0.00      A1    
ATOM   4184  C   GLU A 270      -3.726  -0.694 -95.445  0.00  0.00      A1    
ATOM   4185  O   GLU A 270      -2.862  -1.035 -96.252  0.00  0.00      A1    
ATOM   4186  N   SER A 271      -3.988   0.615 -95.124  0.00  0.00      A1    
ATOM   4187  HN  SER A 271      -4.684   0.897 -94.468  0.00  0.00      A1    
ATOM   4188  CA  SER A 271      -3.336   1.820 -95.673  0.00  0.00      A1    
ATOM   4189  HA  SER A 271      -3.560   1.817 -96.729  0.00  0.00      A1    
ATOM   4190  CB  SER A 271      -3.948   3.059 -94.971  0.00  0.00      A1    
ATOM   4191  HB1 SER A 271      -3.941   2.855 -93.879  0.00  0.00      A1    
ATOM   4192  HB2 SER A 271      -3.354   3.997 -94.985  0.00  0.00      A1    
ATOM   4193  OG  SER A 271      -5.282   3.399 -95.310  0.00  0.00      A1    
ATOM   4194  HG1 SER A 271      -5.347   4.264 -94.896  0.00  0.00      A1    
ATOM   4195  C   SER A 271      -1.868   1.712 -95.486  0.00  0.00      A1    
ATOM   4196  O   SER A 271      -1.421   1.038 -94.530  0.00  0.00      A1    
ATOM   4197  N   ALA A 272      -1.098   2.362 -96.410  0.00  0.00      A1    
ATOM   4198  HN  ALA A 272      -1.683   2.796 -97.092  0.00  0.00      A1    
ATOM   4199  CA  ALA A 272       0.263   2.322 -96.484  0.00  0.00      A1    
ATOM   4200  HA  ALA A 272       0.549   1.282 -96.433  0.00  0.00      A1    
ATOM   4201  CB  ALA A 272       0.619   3.060 -97.841  0.00  0.00      A1    
ATOM   4202  HB1 ALA A 272       0.073   2.626 -98.707  0.00  0.00      A1    
ATOM   4203  HB2 ALA A 272       0.403   4.147 -97.769  0.00  0.00      A1    
ATOM   4204  HB3 ALA A 272       1.704   3.002 -98.071  0.00  0.00      A1    
ATOM   4205  C   ALA A 272       0.880   3.075 -95.263  0.00  0.00      A1    
ATOM   4206  O   ALA A 272       0.259   3.968 -94.637  0.00  0.00      A1    
ATOM   4207  N   GLY A 273       2.163   2.697 -94.908  0.00  0.00      A1    
ATOM   4208  HN  GLY A 273       2.476   1.885 -95.394  0.00  0.00      A1    
ATOM   4209  CA  GLY A 273       2.994   3.354 -93.802  0.00  0.00      A1    
ATOM   4210  HA1 GLY A 273       3.812   2.676 -93.610  0.00  0.00      A1    
ATOM   4211  HA2 GLY A 273       2.342   3.613 -92.981  0.00  0.00      A1    
ATOM   4212  C   GLY A 273       3.549   4.692 -94.170  0.00  0.00      A1    
ATOM   4213  O   GLY A 273       3.481   5.112 -95.320  0.00  0.00      A1    
ATOM   4214  N   ILE A 274       4.030   5.505 -93.218  0.00  0.00      A1    
ATOM   4215  HN  ILE A 274       3.926   5.147 -92.293  0.00  0.00      A1    
ATOM   4216  CA  ILE A 274       4.387   6.874 -93.411  0.00  0.00      A1    
ATOM   4217  HA  ILE A 274       3.457   7.160 -93.881  0.00  0.00      A1    
ATOM   4218  CB  ILE A 274       4.769   7.667 -92.155  0.00  0.00      A1    
ATOM   4219  HB  ILE A 274       5.104   8.651 -92.550  0.00  0.00      A1    
ATOM   4220  CG2 ILE A 274       3.543   7.901 -91.293  0.00  0.00      A1    
ATOM   4221 HG21 ILE A 274       2.841   8.489 -91.921  0.00  0.00      A1    
ATOM   4222 HG22 ILE A 274       3.057   6.929 -91.064  0.00  0.00      A1    
ATOM   4223 HG23 ILE A 274       3.650   8.322 -90.270  0.00  0.00      A1    
ATOM   4224  CG1 ILE A 274       5.966   7.166 -91.241  0.00  0.00      A1    
ATOM   4225 HG11 ILE A 274       5.706   6.133 -90.926  0.00  0.00      A1    
ATOM   4226 HG12 ILE A 274       6.877   7.085 -91.871  0.00  0.00      A1    
ATOM   4227  CD  ILE A 274       6.327   8.217 -90.095  0.00  0.00      A1    
ATOM   4228  HD1 ILE A 274       6.542   9.171 -90.623  0.00  0.00      A1    
ATOM   4229  HD2 ILE A 274       5.431   8.383 -89.459  0.00  0.00      A1    
ATOM   4230  HD3 ILE A 274       7.244   8.061 -89.488  0.00  0.00      A1    
ATOM   4231  C   ILE A 274       5.436   7.129 -94.517  0.00  0.00      A1    
ATOM   4232  O   ILE A 274       5.366   8.094 -95.365  0.00  0.00      A1    
ATOM   4233  N   HSD A 275       6.405   6.214 -94.624  0.00  0.00      A1    
ATOM   4234  HN  HSD A 275       6.425   5.402 -94.047  0.00  0.00      A1    
ATOM   4235  CA  HSD A 275       7.378   6.252 -95.686  0.00  0.00      A1    
ATOM   4236  HA  HSD A 275       7.855   7.221 -95.674  0.00  0.00      A1    
ATOM   4237  CB  HSD A 275       8.567   5.275 -95.397  0.00  0.00      A1    
ATOM   4238  HB1 HSD A 275       9.168   5.674 -94.553  0.00  0.00      A1    
ATOM   4239  HB2 HSD A 275       8.112   4.302 -95.114  0.00  0.00      A1    
ATOM   4240  ND1 HSD A 275       9.643   3.793 -97.216  0.00  0.00      A1    
ATOM   4241  HD1 HSD A 275       9.157   3.002 -96.844  0.00  0.00      A1    
ATOM   4242  CG  HSD A 275       9.494   5.037 -96.631  0.00  0.00      A1    
ATOM   4243  CE1 HSD A 275      10.390   3.994 -98.326  0.00  0.00      A1    
ATOM   4244  HE1 HSD A 275      10.848   3.210 -98.930  0.00  0.00      A1    
ATOM   4245  NE2 HSD A 275      10.647   5.270 -98.607  0.00  0.00      A1    
ATOM   4246  CD2 HSD A 275      10.036   5.924 -97.533  0.00  0.00      A1    
ATOM   4247  HD2 HSD A 275      10.122   7.002 -97.596  0.00  0.00      A1    
ATOM   4248  C   HSD A 275       6.823   6.069 -97.065  0.00  0.00      A1    
ATOM   4249  O   HSD A 275       7.199   6.808 -97.958  0.00  0.00      A1    
ATOM   4250  N   GLU A 276       5.936   4.997 -97.233  0.00  0.00      A1    
ATOM   4251  HN  GLU A 276       5.867   4.418 -96.425  0.00  0.00      A1    
ATOM   4252  CA  GLU A 276       5.330   4.608 -98.516  0.00  0.00      A1    
ATOM   4253  HA  GLU A 276       6.111   4.671 -99.259  0.00  0.00      A1    
ATOM   4254  CB  GLU A 276       4.839   3.162 -98.374  0.00  0.00      A1    
ATOM   4255  HB1 GLU A 276       4.245   3.112 -97.437  0.00  0.00      A1    
ATOM   4256  HB2 GLU A 276       4.283   2.902 -99.300  0.00  0.00      A1    
ATOM   4257  CG  GLU A 276       6.018   2.081 -98.338  0.00  0.00      A1    
ATOM   4258  HG1 GLU A 276       6.551   2.135 -99.311  0.00  0.00      A1    
ATOM   4259  HG2 GLU A 276       6.675   2.579 -97.593  0.00  0.00      A1    
ATOM   4260  CD  GLU A 276       5.831   0.655 -97.899  0.00  0.00      A1    
ATOM   4261  OE1 GLU A 276       5.051  -0.113 -98.489  0.00  0.00      A1    
ATOM   4262  OE2 GLU A 276       6.595   0.270 -96.920  0.00  0.00      A1    
ATOM   4263  C   GLU A 276       4.166   5.529 -98.855  0.00  0.00      A1    
ATOM   4264  O   GLU A 276       4.090   5.915-100.001  0.00  0.00      A1    
ATOM   4265  N   THR A 277       3.399   5.974 -97.861  0.00  0.00      A1    
ATOM   4266  HN  THR A 277       3.557   5.711 -96.912  0.00  0.00      A1    
ATOM   4267  CA  THR A 277       2.466   7.078 -98.075  0.00  0.00      A1    
ATOM   4268  HA  THR A 277       1.772   6.638 -98.776  0.00  0.00      A1    
ATOM   4269  CB  THR A 277       1.697   7.559 -96.844  0.00  0.00      A1    
ATOM   4270  HB  THR A 277       2.356   8.106 -96.136  0.00  0.00      A1    
ATOM   4271  OG1 THR A 277       1.133   6.377 -96.338  0.00  0.00      A1    
ATOM   4272  HG1 THR A 277       1.775   5.982 -95.744  0.00  0.00      A1    
ATOM   4273  CG2 THR A 277       0.567   8.564 -97.141  0.00  0.00      A1    
ATOM   4274 HG21 THR A 277       0.174   8.390 -98.166  0.00  0.00      A1    
ATOM   4275 HG22 THR A 277      -0.302   8.591 -96.449  0.00  0.00      A1    
ATOM   4276 HG23 THR A 277       1.039   9.568 -97.090  0.00  0.00      A1    
ATOM   4277  C   THR A 277       3.128   8.356 -98.720  0.00  0.00      A1    
ATOM   4278  O   THR A 277       2.822   8.695 -99.888  0.00  0.00      A1    
ATOM   4279  N   THR A 278       4.198   8.821 -98.125  0.00  0.00      A1    
ATOM   4280  HN  THR A 278       4.467   8.450 -97.240  0.00  0.00      A1    
ATOM   4281  CA  THR A 278       5.160   9.799 -98.703  0.00  0.00      A1    
ATOM   4282  HA  THR A 278       4.533  10.658 -98.891  0.00  0.00      A1    
ATOM   4283  CB  THR A 278       6.287  10.167 -97.801  0.00  0.00      A1    
ATOM   4284  HB  THR A 278       7.078   9.401 -97.656  0.00  0.00      A1    
ATOM   4285  OG1 THR A 278       5.867  10.564 -96.471  0.00  0.00      A1    
ATOM   4286  HG1 THR A 278       5.325   9.845 -96.137  0.00  0.00      A1    
ATOM   4287  CG2 THR A 278       6.912  11.434 -98.347  0.00  0.00      A1    
ATOM   4288 HG21 THR A 278       7.523  11.382 -99.274  0.00  0.00      A1    
ATOM   4289 HG22 THR A 278       6.189  12.276 -98.376  0.00  0.00      A1    
ATOM   4290 HG23 THR A 278       7.658  11.923 -97.684  0.00  0.00      A1    
ATOM   4291  C   THR A 278       5.709   9.442-100.065  0.00  0.00      A1    
ATOM   4292  O   THR A 278       5.635  10.260-100.925  0.00  0.00      A1    
ATOM   4293  N   TYR A 279       6.211   8.205-100.247  0.00  0.00      A1    
ATOM   4294  HN  TYR A 279       6.287   7.567 -99.485  0.00  0.00      A1    
ATOM   4295  CA  TYR A 279       6.674   7.831-101.527  0.00  0.00      A1    
ATOM   4296  HA  TYR A 279       7.560   8.420-101.712  0.00  0.00      A1    
ATOM   4297  CB  TYR A 279       7.186   6.369-101.474  0.00  0.00      A1    
ATOM   4298  HB1 TYR A 279       7.754   6.209-100.533  0.00  0.00      A1    
ATOM   4299  HB2 TYR A 279       6.321   5.677-101.381  0.00  0.00      A1    
ATOM   4300  CG  TYR A 279       8.023   5.952-102.641  0.00  0.00      A1    
ATOM   4301  CD1 TYR A 279       9.035   6.729-103.191  0.00  0.00      A1    
ATOM   4302  HD1 TYR A 279       9.365   7.595-102.637  0.00  0.00      A1    
ATOM   4303  CE1 TYR A 279       9.862   6.240-104.196  0.00  0.00      A1    
ATOM   4304  HE1 TYR A 279      10.776   6.698-104.543  0.00  0.00      A1    
ATOM   4305  CZ  TYR A 279       9.622   4.951-104.776  0.00  0.00      A1    
ATOM   4306  OH  TYR A 279      10.483   4.572-105.699  0.00  0.00      A1    
ATOM   4307  HH  TYR A 279      10.459   3.612-105.694  0.00  0.00      A1    
ATOM   4308  CD2 TYR A 279       7.730   4.753-103.326  0.00  0.00      A1    
ATOM   4309  HD2 TYR A 279       6.919   4.160-102.930  0.00  0.00      A1    
ATOM   4310  CE2 TYR A 279       8.500   4.267-104.353  0.00  0.00      A1    
ATOM   4311  HE2 TYR A 279       8.230   3.288-104.721  0.00  0.00      A1    
ATOM   4312  C   TYR A 279       5.643   7.975-102.716  0.00  0.00      A1    
ATOM   4313  O   TYR A 279       5.990   8.373-103.835  0.00  0.00      A1    
ATOM   4314  N   ASN A 280       4.386   7.621-102.439  0.00  0.00      A1    
ATOM   4315  HN  ASN A 280       4.259   7.261-101.519  0.00  0.00      A1    
ATOM   4316  CA  ASN A 280       3.275   7.588-103.441  0.00  0.00      A1    
ATOM   4317  HA  ASN A 280       3.472   7.042-104.352  0.00  0.00      A1    
ATOM   4318  CB  ASN A 280       2.072   6.828-102.788  0.00  0.00      A1    
ATOM   4319  HB1 ASN A 280       2.105   6.956-101.684  0.00  0.00      A1    
ATOM   4320  HB2 ASN A 280       1.142   7.224-103.248  0.00  0.00      A1    
ATOM   4321  CG  ASN A 280       2.139   5.307-103.107  0.00  0.00      A1    
ATOM   4322  OD1 ASN A 280       1.400   4.865-103.997  0.00  0.00      A1    
ATOM   4323  ND2 ASN A 280       2.919   4.533-102.370  0.00  0.00      A1    
ATOM   4324 HD21 ASN A 280       3.066   3.565-102.574  0.00  0.00      A1    
ATOM   4325 HD22 ASN A 280       3.478   4.921-101.636  0.00  0.00      A1    
ATOM   4326  C   ASN A 280       2.784   8.960-103.811  0.00  0.00      A1    
ATOM   4327  O   ASN A 280       2.173   9.238-104.815  0.00  0.00      A1    
ATOM   4328  N   SER A 281       2.983   9.868-102.826  0.00  0.00      A1    
ATOM   4329  HN  SER A 281       3.417   9.541-101.990  0.00  0.00      A1    
ATOM   4330  CA  SER A 281       2.696  11.268-102.761  0.00  0.00      A1    
ATOM   4331  HA  SER A 281       1.716  11.357-103.206  0.00  0.00      A1    
ATOM   4332  CB  SER A 281       2.801  11.790-101.299  0.00  0.00      A1    
ATOM   4333  HB1 SER A 281       2.364  11.038-100.609  0.00  0.00      A1    
ATOM   4334  HB2 SER A 281       3.857  11.982-101.011  0.00  0.00      A1    
ATOM   4335  OG  SER A 281       1.998  12.889-101.128  0.00  0.00      A1    
ATOM   4336  HG1 SER A 281       2.166  13.208-100.238  0.00  0.00      A1    
ATOM   4337  C   SER A 281       3.620  12.082-103.754  0.00  0.00      A1    
ATOM   4338  O   SER A 281       3.004  12.867-104.491  0.00  0.00      A1    
ATOM   4339  N   ILE A 282       4.965  11.872-103.718  0.00  0.00      A1    
ATOM   4340  HN  ILE A 282       5.379  11.262-103.047  0.00  0.00      A1    
ATOM   4341  CA  ILE A 282       5.886  12.408-104.716  0.00  0.00      A1    
ATOM   4342  HA  ILE A 282       5.759  13.480-104.758  0.00  0.00      A1    
ATOM   4343  CB  ILE A 282       7.337  12.210-104.283  0.00  0.00      A1    
ATOM   4344  HB  ILE A 282       7.518  11.116-104.348  0.00  0.00      A1    
ATOM   4345  CG2 ILE A 282       8.373  12.928-105.206  0.00  0.00      A1    
ATOM   4346 HG21 ILE A 282       8.167  14.020-105.211  0.00  0.00      A1    
ATOM   4347 HG22 ILE A 282       9.445  12.704-105.016  0.00  0.00      A1    
ATOM   4348 HG23 ILE A 282       8.261  12.576-106.254  0.00  0.00      A1    
ATOM   4349  CG1 ILE A 282       7.607  12.583-102.798  0.00  0.00      A1    
ATOM   4350 HG11 ILE A 282       7.474  13.674-102.635  0.00  0.00      A1    
ATOM   4351 HG12 ILE A 282       6.866  12.019-102.192  0.00  0.00      A1    
ATOM   4352  CD  ILE A 282       9.100  12.264-102.336  0.00  0.00      A1    
ATOM   4353  HD1 ILE A 282       9.100  12.185-101.228  0.00  0.00      A1    
ATOM   4354  HD2 ILE A 282       9.444  11.299-102.766  0.00  0.00      A1    
ATOM   4355  HD3 ILE A 282       9.801  13.048-102.695  0.00  0.00      A1    
ATOM   4356  C   ILE A 282       5.613  11.890-106.153  0.00  0.00      A1    
ATOM   4357  O   ILE A 282       5.797  12.682-107.072  0.00  0.00      A1    
ATOM   4358  N   MET A 283       5.237  10.685-106.406  0.00  0.00      A1    
ATOM   4359  HN  MET A 283       5.033   9.983-105.728  0.00  0.00      A1    
ATOM   4360  CA  MET A 283       5.012  10.197-107.737  0.00  0.00      A1    
ATOM   4361  HA  MET A 283       5.756  10.649-108.376  0.00  0.00      A1    
ATOM   4362  CB  MET A 283       5.349   8.630-107.894  0.00  0.00      A1    
ATOM   4363  HB1 MET A 283       5.012   8.333-108.910  0.00  0.00      A1    
ATOM   4364  HB2 MET A 283       6.455   8.542-107.847  0.00  0.00      A1    
ATOM   4365  CG  MET A 283       4.599   7.792-106.890  0.00  0.00      A1    
ATOM   4366  HG1 MET A 283       4.890   8.119-105.869  0.00  0.00      A1    
ATOM   4367  HG2 MET A 283       3.528   8.066-107.001  0.00  0.00      A1    
ATOM   4368  SD  MET A 283       4.884   6.055-107.175  0.00  0.00      A1    
ATOM   4369  CE  MET A 283       6.023   5.656-105.882  0.00  0.00      A1    
ATOM   4370  HE1 MET A 283       6.356   4.596-105.895  0.00  0.00      A1    
ATOM   4371  HE2 MET A 283       6.845   6.403-105.934  0.00  0.00      A1    
ATOM   4372  HE3 MET A 283       5.590   5.876-104.883  0.00  0.00      A1    
ATOM   4373  C   MET A 283       3.606  10.487-108.258  0.00  0.00      A1    
ATOM   4374  O   MET A 283       3.374  10.351-109.443  0.00  0.00      A1    
ATOM   4375  N   LYS A 284       2.654  10.991-107.385  0.00  0.00      A1    
ATOM   4376  HN  LYS A 284       3.041  11.350-106.539  0.00  0.00      A1    
ATOM   4377  CA  LYS A 284       1.424  11.592-107.912  0.00  0.00      A1    
ATOM   4378  HA  LYS A 284       1.074  11.099-108.807  0.00  0.00      A1    
ATOM   4379  CB  LYS A 284       0.489  11.754-106.693  0.00  0.00      A1    
ATOM   4380  HB1 LYS A 284       0.341  10.836-106.084  0.00  0.00      A1    
ATOM   4381  HB2 LYS A 284       0.950  12.515-106.029  0.00  0.00      A1    
ATOM   4382  CG  LYS A 284      -0.899  12.158-107.036  0.00  0.00      A1    
ATOM   4383  HG1 LYS A 284      -0.753  13.193-107.412  0.00  0.00      A1    
ATOM   4384  HG2 LYS A 284      -1.341  11.523-107.834  0.00  0.00      A1    
ATOM   4385  CD  LYS A 284      -1.854  11.950-105.804  0.00  0.00      A1    
ATOM   4386  HD1 LYS A 284      -2.151  10.892-105.968  0.00  0.00      A1    
ATOM   4387  HD2 LYS A 284      -1.303  12.138-104.858  0.00  0.00      A1    
ATOM   4388  CE  LYS A 284      -3.135  12.782-105.842  0.00  0.00      A1    
ATOM   4389  HE1 LYS A 284      -2.894  13.771-105.396  0.00  0.00      A1    
ATOM   4390  HE2 LYS A 284      -3.495  12.748-106.892  0.00  0.00      A1    
ATOM   4391  NZ  LYS A 284      -4.255  12.126-105.113  0.00  0.00      A1    
ATOM   4392  HZ1 LYS A 284      -4.001  11.967-104.117  0.00  0.00      A1    
ATOM   4393  HZ2 LYS A 284      -5.118  12.705-105.149  0.00  0.00      A1    
ATOM   4394  HZ3 LYS A 284      -4.449  11.220-105.585  0.00  0.00      A1    
ATOM   4395  C   LYS A 284       1.629  12.964-108.424  0.00  0.00      A1    
ATOM   4396  O   LYS A 284       0.774  13.517-109.132  0.00  0.00      A1    
ATOM   4397  N   CYS A 285       2.675  13.724-108.004  0.00  0.00      A1    
ATOM   4398  HN  CYS A 285       3.397  13.332-107.438  0.00  0.00      A1    
ATOM   4399  CA  CYS A 285       3.007  15.035-108.437  0.00  0.00      A1    
ATOM   4400  HA  CYS A 285       2.148  15.684-108.341  0.00  0.00      A1    
ATOM   4401  CB  CYS A 285       4.046  15.629-107.513  0.00  0.00      A1    
ATOM   4402  HB1 CYS A 285       5.019  15.113-107.656  0.00  0.00      A1    
ATOM   4403  HB2 CYS A 285       4.233  16.655-107.898  0.00  0.00      A1    
ATOM   4404  SG  CYS A 285       3.679  15.647-105.747  0.00  0.00      A1    
ATOM   4405  HG1 CYS A 285       3.293  14.391-105.579  0.00  0.00      A1    
ATOM   4406  C   CYS A 285       3.482  15.089-109.831  0.00  0.00      A1    
ATOM   4407  O   CYS A 285       4.121  14.157-110.301  0.00  0.00      A1    
ATOM   4408  N   ASP A 286       3.223  16.169-110.630  0.00  0.00      A1    
ATOM   4409  HN  ASP A 286       2.623  16.862-110.238  0.00  0.00      A1    
ATOM   4410  CA  ASP A 286       3.865  16.563-111.922  0.00  0.00      A1    
ATOM   4411  HA  ASP A 286       3.250  15.968-112.580  0.00  0.00      A1    
ATOM   4412  CB  ASP A 286       3.618  18.026-112.106  0.00  0.00      A1    
ATOM   4413  HB1 ASP A 286       2.645  18.236-111.612  0.00  0.00      A1    
ATOM   4414  HB2 ASP A 286       4.441  18.655-111.706  0.00  0.00      A1    
ATOM   4415  CG  ASP A 286       3.378  18.415-113.582  0.00  0.00      A1    
ATOM   4416  OD1 ASP A 286       3.797  19.508-113.991  0.00  0.00      A1    
ATOM   4417  OD2 ASP A 286       2.711  17.553-114.252  0.00  0.00      A1    
ATOM   4418  C   ASP A 286       5.295  16.243-112.101  0.00  0.00      A1    
ATOM   4419  O   ASP A 286       6.128  16.352-111.177  0.00  0.00      A1    
ATOM   4420  N   ILE A 287       5.621  15.737-113.262  0.00  0.00      A1    
ATOM   4421  HN  ILE A 287       4.874  15.653-113.917  0.00  0.00      A1    
ATOM   4422  CA  ILE A 287       6.906  15.165-113.668  0.00  0.00      A1    
ATOM   4423  HA  ILE A 287       6.978  14.315-113.006  0.00  0.00      A1    
ATOM   4424  CB  ILE A 287       6.853  14.673-115.084  0.00  0.00      A1    
ATOM   4425  HB  ILE A 287       5.962  14.009-115.115  0.00  0.00      A1    
ATOM   4426  CG2 ILE A 287       6.816  15.799-116.072  0.00  0.00      A1    
ATOM   4427 HG21 ILE A 287       7.827  16.122-116.400  0.00  0.00      A1    
ATOM   4428 HG22 ILE A 287       6.242  15.502-116.976  0.00  0.00      A1    
ATOM   4429 HG23 ILE A 287       6.417  16.719-115.593  0.00  0.00      A1    
ATOM   4430  CG1 ILE A 287       8.029  13.756-115.527  0.00  0.00      A1    
ATOM   4431 HG11 ILE A 287       7.809  13.540-116.594  0.00  0.00      A1    
ATOM   4432 HG12 ILE A 287       8.954  14.365-115.434  0.00  0.00      A1    
ATOM   4433  CD  ILE A 287       8.104  12.438-114.611  0.00  0.00      A1    
ATOM   4434  HD1 ILE A 287       8.322  12.720-113.558  0.00  0.00      A1    
ATOM   4435  HD2 ILE A 287       7.224  11.760-114.646  0.00  0.00      A1    
ATOM   4436  HD3 ILE A 287       8.876  11.707-114.933  0.00  0.00      A1    
ATOM   4437  C   ILE A 287       8.188  15.971-113.304  0.00  0.00      A1    
ATOM   4438  O   ILE A 287       9.132  15.470-112.711  0.00  0.00      A1    
ATOM   4439  N   ASP A 288       8.298  17.266-113.616  0.00  0.00      A1    
ATOM   4440  HN  ASP A 288       7.464  17.628-114.025  0.00  0.00      A1    
ATOM   4441  CA  ASP A 288       9.489  18.119-113.293  0.00  0.00      A1    
ATOM   4442  HA  ASP A 288      10.430  17.589-113.272  0.00  0.00      A1    
ATOM   4443  CB  ASP A 288       9.806  19.160-114.395  0.00  0.00      A1    
ATOM   4444  HB1 ASP A 288       8.967  19.871-114.556  0.00  0.00      A1    
ATOM   4445  HB2 ASP A 288      10.703  19.797-114.237  0.00  0.00      A1    
ATOM   4446  CG  ASP A 288      10.149  18.411-115.700  0.00  0.00      A1    
ATOM   4447  OD1 ASP A 288       9.434  18.579-116.726  0.00  0.00      A1    
ATOM   4448  OD2 ASP A 288      11.088  17.569-115.729  0.00  0.00      A1    
ATOM   4449  C   ASP A 288       9.499  18.890-111.956  0.00  0.00      A1    
ATOM   4450  O   ASP A 288      10.513  19.579-111.691  0.00  0.00      A1    
ATOM   4451  N   ILE A 289       8.538  18.609-111.110  0.00  0.00      A1    
ATOM   4452  HN  ILE A 289       7.845  17.921-111.309  0.00  0.00      A1    
ATOM   4453  CA  ILE A 289       8.531  19.305-109.788  0.00  0.00      A1    
ATOM   4454  HA  ILE A 289       9.329  20.031-109.822  0.00  0.00      A1    
ATOM   4455  CB  ILE A 289       7.287  20.182-109.520  0.00  0.00      A1    
ATOM   4456  HB  ILE A 289       7.405  20.694-108.541  0.00  0.00      A1    
ATOM   4457  CG2 ILE A 289       7.076  21.194-110.655  0.00  0.00      A1    
ATOM   4458 HG21 ILE A 289       6.875  20.639-111.597  0.00  0.00      A1    
ATOM   4459 HG22 ILE A 289       6.165  21.790-110.436  0.00  0.00      A1    
ATOM   4460 HG23 ILE A 289       7.955  21.853-110.820  0.00  0.00      A1    
ATOM   4461  CG1 ILE A 289       6.049  19.307-109.256  0.00  0.00      A1    
ATOM   4462 HG11 ILE A 289       6.117  18.594-110.105  0.00  0.00      A1    
ATOM   4463 HG12 ILE A 289       6.070  18.728-108.308  0.00  0.00      A1    
ATOM   4464  CD  ILE A 289       4.711  19.971-109.279  0.00  0.00      A1    
ATOM   4465  HD1 ILE A 289       4.445  20.306-110.304  0.00  0.00      A1    
ATOM   4466  HD2 ILE A 289       3.963  19.194-109.015  0.00  0.00      A1    
ATOM   4467  HD3 ILE A 289       4.468  20.836-108.626  0.00  0.00      A1    
ATOM   4468  C   ILE A 289       8.976  18.294-108.764  0.00  0.00      A1    
ATOM   4469  O   ILE A 289       9.269  18.692-107.619  0.00  0.00      A1    
ATOM   4470  N   ARG A 290       9.151  16.961-109.127  0.00  0.00      A1    
ATOM   4471  HN  ARG A 290       8.994  16.630-110.054  0.00  0.00      A1    
ATOM   4472  CA  ARG A 290       9.523  15.982-108.141  0.00  0.00      A1    
ATOM   4473  HA  ARG A 290       8.796  16.069-107.348  0.00  0.00      A1    
ATOM   4474  CB  ARG A 290       9.365  14.593-108.684  0.00  0.00      A1    
ATOM   4475  HB1 ARG A 290      10.069  14.535-109.541  0.00  0.00      A1    
ATOM   4476  HB2 ARG A 290       9.790  13.776-108.063  0.00  0.00      A1    
ATOM   4477  CG  ARG A 290       7.933  14.189-109.260  0.00  0.00      A1    
ATOM   4478  HG1 ARG A 290       7.256  14.188-108.380  0.00  0.00      A1    
ATOM   4479  HG2 ARG A 290       7.691  15.044-109.927  0.00  0.00      A1    
ATOM   4480  CD  ARG A 290       7.939  12.892-110.089  0.00  0.00      A1    
ATOM   4481  HD1 ARG A 290       8.669  12.793-110.920  0.00  0.00      A1    
ATOM   4482  HD2 ARG A 290       7.944  12.001-109.425  0.00  0.00      A1    
ATOM   4483  NE  ARG A 290       6.616  12.952-110.781  0.00  0.00      A1    
ATOM   4484  HE  ARG A 290       5.861  13.420-110.321  0.00  0.00      A1    
ATOM   4485  CZ  ARG A 290       6.121  12.085-111.652  0.00  0.00      A1    
ATOM   4486  NH1 ARG A 290       6.875  11.109-112.010  0.00  0.00      A1    
ATOM   4487 HH11 ARG A 290       6.481  10.557-112.744  0.00  0.00      A1    
ATOM   4488 HH12 ARG A 290       7.760  10.924-111.582  0.00  0.00      A1    
ATOM   4489  NH2 ARG A 290       4.818  12.058-111.891  0.00  0.00      A1    
ATOM   4490 HH21 ARG A 290       4.433  11.364-112.499  0.00  0.00      A1    
ATOM   4491 HH22 ARG A 290       4.304  12.586-111.215  0.00  0.00      A1    
ATOM   4492  C   ARG A 290      10.898  16.157-107.534  0.00  0.00      A1    
ATOM   4493  O   ARG A 290      11.148  15.813-106.378  0.00  0.00      A1    
ATOM   4494  N   LYS A 291      11.857  16.608-108.378  0.00  0.00      A1    
ATOM   4495  HN  LYS A 291      11.722  16.782-109.350  0.00  0.00      A1    
ATOM   4496  CA  LYS A 291      13.294  16.660-107.973  0.00  0.00      A1    
ATOM   4497  HA  LYS A 291      13.709  15.663-107.955  0.00  0.00      A1    
ATOM   4498  CB  LYS A 291      14.178  17.355-109.085  0.00  0.00      A1    
ATOM   4499  HB1 LYS A 291      15.212  17.427-108.683  0.00  0.00      A1    
ATOM   4500  HB2 LYS A 291      14.198  16.628-109.925  0.00  0.00      A1    
ATOM   4501  CG  LYS A 291      13.787  18.850-109.498  0.00  0.00      A1    
ATOM   4502  HG1 LYS A 291      12.810  18.702-110.005  0.00  0.00      A1    
ATOM   4503  HG2 LYS A 291      13.610  19.482-108.601  0.00  0.00      A1    
ATOM   4504  CD  LYS A 291      14.840  19.537-110.399  0.00  0.00      A1    
ATOM   4505  HD1 LYS A 291      15.202  18.747-111.090  0.00  0.00      A1    
ATOM   4506  HD2 LYS A 291      14.251  20.290-110.965  0.00  0.00      A1    
ATOM   4507  CE  LYS A 291      16.155  20.072-109.840  0.00  0.00      A1    
ATOM   4508  HE1 LYS A 291      16.662  19.420-109.097  0.00  0.00      A1    
ATOM   4509  HE2 LYS A 291      16.857  20.411-110.632  0.00  0.00      A1    
ATOM   4510  NZ  LYS A 291      15.776  21.274-109.210  0.00  0.00      A1    
ATOM   4511  HZ1 LYS A 291      16.678  21.649-108.854  0.00  0.00      A1    
ATOM   4512  HZ2 LYS A 291      15.412  22.011-109.847  0.00  0.00      A1    
ATOM   4513  HZ3 LYS A 291      15.187  21.045-108.384  0.00  0.00      A1    
ATOM   4514  C   LYS A 291      13.581  17.283-106.655  0.00  0.00      A1    
ATOM   4515  O   LYS A 291      14.357  16.772-105.910  0.00  0.00      A1    
ATOM   4516  N   ASP A 292      12.913  18.447-106.279  0.00  0.00      A1    
ATOM   4517  HN  ASP A 292      12.450  19.078-106.896  0.00  0.00      A1    
ATOM   4518  CA  ASP A 292      13.347  19.020-105.088  0.00  0.00      A1    
ATOM   4519  HA  ASP A 292      14.356  18.713-104.855  0.00  0.00      A1    
ATOM   4520  CB  ASP A 292      13.154  20.590-105.075  0.00  0.00      A1    
ATOM   4521  HB1 ASP A 292      12.093  20.843-104.868  0.00  0.00      A1    
ATOM   4522  HB2 ASP A 292      13.824  21.017-104.297  0.00  0.00      A1    
ATOM   4523  CG  ASP A 292      13.544  21.100-106.436  0.00  0.00      A1    
ATOM   4524  OD1 ASP A 292      14.660  20.790-106.819  0.00  0.00      A1    
ATOM   4525  OD2 ASP A 292      12.833  21.800-107.183  0.00  0.00      A1    
ATOM   4526  C   ASP A 292      12.476  18.466-103.934  0.00  0.00      A1    
ATOM   4527  O   ASP A 292      12.855  18.693-102.810  0.00  0.00      A1    
ATOM   4528  N   LEU A 293      11.459  17.676-104.164  0.00  0.00      A1    
ATOM   4529  HN  LEU A 293      11.129  17.558-105.097  0.00  0.00      A1    
ATOM   4530  CA  LEU A 293      10.669  16.958-103.195  0.00  0.00      A1    
ATOM   4531  HA  LEU A 293      10.460  17.615-102.363  0.00  0.00      A1    
ATOM   4532  CB  LEU A 293       9.355  16.360-103.797  0.00  0.00      A1    
ATOM   4533  HB1 LEU A 293       9.648  15.508-104.446  0.00  0.00      A1    
ATOM   4534  HB2 LEU A 293       8.665  15.904-103.055  0.00  0.00      A1    
ATOM   4535  CG  LEU A 293       8.451  17.370-104.505  0.00  0.00      A1    
ATOM   4536  HG  LEU A 293       8.979  17.760-105.401  0.00  0.00      A1    
ATOM   4537  CD1 LEU A 293       7.085  16.775-104.783  0.00  0.00      A1    
ATOM   4538 HD11 LEU A 293       7.063  15.810-105.333  0.00  0.00      A1    
ATOM   4539 HD12 LEU A 293       6.658  16.504-103.794  0.00  0.00      A1    
ATOM   4540 HD13 LEU A 293       6.523  17.431-105.482  0.00  0.00      A1    
ATOM   4541  CD2 LEU A 293       8.296  18.675-103.711  0.00  0.00      A1    
ATOM   4542 HD21 LEU A 293       7.822  18.470-102.728  0.00  0.00      A1    
ATOM   4543 HD22 LEU A 293       9.310  19.120-103.628  0.00  0.00      A1    
ATOM   4544 HD23 LEU A 293       7.589  19.279-104.320  0.00  0.00      A1    
ATOM   4545  C   LEU A 293      11.480  15.860-102.651  0.00  0.00      A1    
ATOM   4546  O   LEU A 293      11.360  15.614-101.448  0.00  0.00      A1    
ATOM   4547  N   TYR A 294      12.327  15.136-103.484  0.00  0.00      A1    
ATOM   4548  HN  TYR A 294      12.307  15.280-104.470  0.00  0.00      A1    
ATOM   4549  CA  TYR A 294      13.226  14.110-103.095  0.00  0.00      A1    
ATOM   4550  HA  TYR A 294      12.550  13.558-102.459  0.00  0.00      A1    
ATOM   4551  CB  TYR A 294      13.736  13.129-104.246  0.00  0.00      A1    
ATOM   4552  HB1 TYR A 294      14.286  13.747-104.988  0.00  0.00      A1    
ATOM   4553  HB2 TYR A 294      14.441  12.371-103.841  0.00  0.00      A1    
ATOM   4554  CG  TYR A 294      12.715  12.322-105.058  0.00  0.00      A1    
ATOM   4555  CD1 TYR A 294      11.878  11.359-104.476  0.00  0.00      A1    
ATOM   4556  HD1 TYR A 294      12.035  11.228-103.416  0.00  0.00      A1    
ATOM   4557  CE1 TYR A 294      10.963  10.607-105.241  0.00  0.00      A1    
ATOM   4558  HE1 TYR A 294      10.282   9.946-104.724  0.00  0.00      A1    
ATOM   4559  CZ  TYR A 294      10.884  10.730-106.609  0.00  0.00      A1    
ATOM   4560  OH  TYR A 294       9.927  10.152-107.403  0.00  0.00      A1    
ATOM   4561  HH  TYR A 294       9.292   9.673-106.865  0.00  0.00      A1    
ATOM   4562  CD2 TYR A 294      12.680  12.440-106.416  0.00  0.00      A1    
ATOM   4563  HD2 TYR A 294      13.419  13.079-106.874  0.00  0.00      A1    
ATOM   4564  CE2 TYR A 294      11.880  11.592-107.251  0.00  0.00      A1    
ATOM   4565  HE2 TYR A 294      11.902  11.774-108.315  0.00  0.00      A1    
ATOM   4566  C   TYR A 294      14.276  14.627-102.168  0.00  0.00      A1    
ATOM   4567  O   TYR A 294      14.587  14.072-101.105  0.00  0.00      A1    
ATOM   4568  N   ALA A 295      14.875  15.779-102.483  0.00  0.00      A1    
ATOM   4569  HN  ALA A 295      14.539  16.187-103.328  0.00  0.00      A1    
ATOM   4570  CA  ALA A 295      15.977  16.393-101.732  0.00  0.00      A1    
ATOM   4571  HA  ALA A 295      16.674  15.654-101.367  0.00  0.00      A1    
ATOM   4572  CB  ALA A 295      16.475  17.621-102.582  0.00  0.00      A1    
ATOM   4573  HB1 ALA A 295      17.357  17.979-102.009  0.00  0.00      A1    
ATOM   4574  HB2 ALA A 295      16.699  17.472-103.660  0.00  0.00      A1    
ATOM   4575  HB3 ALA A 295      15.724  18.435-102.670  0.00  0.00      A1    
ATOM   4576  C   ALA A 295      15.470  16.954-100.389  0.00  0.00      A1    
ATOM   4577  O   ALA A 295      16.164  16.951 -99.412  0.00  0.00      A1    
ATOM   4578  N   ASN A 296      14.300  17.618-100.310  0.00  0.00      A1    
ATOM   4579  HN  ASN A 296      13.784  17.548-101.161  0.00  0.00      A1    
ATOM   4580  CA  ASN A 296      13.762  18.299 -99.103  0.00  0.00      A1    
ATOM   4581  HA  ASN A 296      14.592  18.320 -98.412  0.00  0.00      A1    
ATOM   4582  CB  ASN A 296      13.344  19.794 -99.261  0.00  0.00      A1    
ATOM   4583  HB1 ASN A 296      12.488  19.744 -99.969  0.00  0.00      A1    
ATOM   4584  HB2 ASN A 296      12.831  20.250 -98.388  0.00  0.00      A1    
ATOM   4585  CG  ASN A 296      14.387  20.749 -99.895  0.00  0.00      A1    
ATOM   4586  OD1 ASN A 296      15.360  21.194 -99.174  0.00  0.00      A1    
ATOM   4587  ND2 ASN A 296      14.203  21.134-101.202  0.00  0.00      A1    
ATOM   4588 HD21 ASN A 296      14.876  21.825-101.468  0.00  0.00      A1    
ATOM   4589 HD22 ASN A 296      13.378  20.873-101.702  0.00  0.00      A1    
ATOM   4590  C   ASN A 296      12.472  17.553 -98.549  0.00  0.00      A1    
ATOM   4591  O   ASN A 296      11.374  18.166 -98.458  0.00  0.00      A1    
ATOM   4592  N   ASN A 297      12.715  16.291 -98.131  0.00  0.00      A1    
ATOM   4593  HN  ASN A 297      13.654  15.970 -98.035  0.00  0.00      A1    
ATOM   4594  CA  ASN A 297      11.685  15.376 -97.732  0.00  0.00      A1    
ATOM   4595  HA  ASN A 297      10.729  15.656 -98.149  0.00  0.00      A1    
ATOM   4596  CB  ASN A 297      11.992  13.872 -98.156  0.00  0.00      A1    
ATOM   4597  HB1 ASN A 297      12.261  13.937 -99.232  0.00  0.00      A1    
ATOM   4598  HB2 ASN A 297      12.892  13.498 -97.623  0.00  0.00      A1    
ATOM   4599  CG  ASN A 297      10.817  12.905 -98.000  0.00  0.00      A1    
ATOM   4600  OD1 ASN A 297       9.787  13.249 -97.427  0.00  0.00      A1    
ATOM   4601  ND2 ASN A 297      10.952  11.703 -98.553  0.00  0.00      A1    
ATOM   4602 HD21 ASN A 297      11.738  11.554 -99.152  0.00  0.00      A1    
ATOM   4603 HD22 ASN A 297      10.397  10.915 -98.285  0.00  0.00      A1    
ATOM   4604  C   ASN A 297      11.607  15.538 -96.274  0.00  0.00      A1    
ATOM   4605  O   ASN A 297      12.561  15.196 -95.481  0.00  0.00      A1    
ATOM   4606  N   VAL A 298      10.514  16.285 -95.782  0.00  0.00      A1    
ATOM   4607  HN  VAL A 298       9.677  16.385 -96.315  0.00  0.00      A1    
ATOM   4608  CA  VAL A 298      10.427  16.638 -94.336  0.00  0.00      A1    
ATOM   4609  HA  VAL A 298      11.346  16.577 -93.772  0.00  0.00      A1    
ATOM   4610  CB  VAL A 298       9.858  18.062 -94.217  0.00  0.00      A1    
ATOM   4611  HB  VAL A 298       8.818  18.054 -94.608  0.00  0.00      A1    
ATOM   4612  CG1 VAL A 298       9.865  18.551 -92.764  0.00  0.00      A1    
ATOM   4613 HG11 VAL A 298       9.091  18.039 -92.154  0.00  0.00      A1    
ATOM   4614 HG12 VAL A 298      10.847  18.383 -92.271  0.00  0.00      A1    
ATOM   4615 HG13 VAL A 298       9.620  19.634 -92.719  0.00  0.00      A1    
ATOM   4616  CG2 VAL A 298      10.652  19.072 -94.985  0.00  0.00      A1    
ATOM   4617 HG21 VAL A 298      11.677  19.335 -94.649  0.00  0.00      A1    
ATOM   4618 HG22 VAL A 298      10.786  18.802 -96.055  0.00  0.00      A1    
ATOM   4619 HG23 VAL A 298      10.127  20.049 -95.066  0.00  0.00      A1    
ATOM   4620  C   VAL A 298       9.594  15.721 -93.338  0.00  0.00      A1    
ATOM   4621  O   VAL A 298       8.494  15.411 -93.578  0.00  0.00      A1    
ATOM   4622  N   MET A 299      10.221  15.304 -92.199  0.00  0.00      A1    
ATOM   4623  HN  MET A 299      11.213  15.408 -92.212  0.00  0.00      A1    
ATOM   4624  CA  MET A 299       9.499  14.666 -91.152  0.00  0.00      A1    
ATOM   4625  HA  MET A 299       8.587  14.214 -91.513  0.00  0.00      A1    
ATOM   4626  CB  MET A 299      10.293  13.504 -90.556  0.00  0.00      A1    
ATOM   4627  HB1 MET A 299      11.301  13.911 -90.324  0.00  0.00      A1    
ATOM   4628  HB2 MET A 299       9.837  12.962 -89.700  0.00  0.00      A1    
ATOM   4629  CG  MET A 299      10.570  12.363 -91.600  0.00  0.00      A1    
ATOM   4630  HG1 MET A 299       9.607  11.886 -91.878  0.00  0.00      A1    
ATOM   4631  HG2 MET A 299      11.059  12.759 -92.516  0.00  0.00      A1    
ATOM   4632  SD  MET A 299      11.711  11.060 -90.860  0.00  0.00      A1    
ATOM   4633  CE  MET A 299      10.379   9.789 -90.745  0.00  0.00      A1    
ATOM   4634  HE1 MET A 299      10.824   8.781 -90.597  0.00  0.00      A1    
ATOM   4635  HE2 MET A 299       9.739  10.124 -89.902  0.00  0.00      A1    
ATOM   4636  HE3 MET A 299       9.809   9.761 -91.699  0.00  0.00      A1    
ATOM   4637  C   MET A 299       9.141  15.676 -90.015  0.00  0.00      A1    
ATOM   4638  O   MET A 299       9.918  16.455 -89.523  0.00  0.00      A1    
ATOM   4639  N   SER A 300       7.873  15.676 -89.545  0.00  0.00      A1    
ATOM   4640  HN  SER A 300       7.272  14.990 -89.948  0.00  0.00      A1    
ATOM   4641  CA  SER A 300       7.480  16.639 -88.513  0.00  0.00      A1    
ATOM   4642  HA  SER A 300       8.234  16.786 -87.754  0.00  0.00      A1    
ATOM   4643  CB  SER A 300       6.994  18.039 -89.052  0.00  0.00      A1    
ATOM   4644  HB1 SER A 300       7.635  18.453 -89.859  0.00  0.00      A1    
ATOM   4645  HB2 SER A 300       5.960  17.828 -89.400  0.00  0.00      A1    
ATOM   4646  OG  SER A 300       7.026  19.005 -87.974  0.00  0.00      A1    
ATOM   4647  HG1 SER A 300       6.268  19.578 -88.114  0.00  0.00      A1    
ATOM   4648  C   SER A 300       6.330  16.007 -87.784  0.00  0.00      A1    
ATOM   4649  O   SER A 300       5.795  14.968 -88.119  0.00  0.00      A1    
ATOM   4650  N   GLY A 301       5.993  16.705 -86.694  0.00  0.00      A1    
ATOM   4651  HN  GLY A 301       6.504  17.510 -86.403  0.00  0.00      A1    
ATOM   4652  CA  GLY A 301       4.841  16.262 -85.885  0.00  0.00      A1    
ATOM   4653  HA1 GLY A 301       4.098  15.936 -86.598  0.00  0.00      A1    
ATOM   4654  HA2 GLY A 301       4.549  17.124 -85.304  0.00  0.00      A1    
ATOM   4655  C   GLY A 301       5.118  15.074 -85.118  0.00  0.00      A1    
ATOM   4656  O   GLY A 301       6.233  14.537 -85.024  0.00  0.00      A1    
ATOM   4657  N   GLY A 302       4.097  14.607 -84.350  0.00  0.00      A1    
ATOM   4658  HN  GLY A 302       3.183  14.998 -84.423  0.00  0.00      A1    
ATOM   4659  CA  GLY A 302       4.186  13.760 -83.068  0.00  0.00      A1    
ATOM   4660  HA1 GLY A 302       3.191  13.810 -82.651  0.00  0.00      A1    
ATOM   4661  HA2 GLY A 302       4.974  14.197 -82.473  0.00  0.00      A1    
ATOM   4662  C   GLY A 302       4.445  12.352 -83.224  0.00  0.00      A1    
ATOM   4663  O   GLY A 302       4.408  11.528 -82.304  0.00  0.00      A1    
ATOM   4664  N   THR A 303       4.554  11.931 -84.478  0.00  0.00      A1    
ATOM   4665  HN  THR A 303       4.434  12.479 -85.302  0.00  0.00      A1    
ATOM   4666  CA  THR A 303       4.854  10.610 -84.883  0.00  0.00      A1    
ATOM   4667  HA  THR A 303       4.570   9.933 -84.092  0.00  0.00      A1    
ATOM   4668  CB  THR A 303       3.985  10.261 -86.070  0.00  0.00      A1    
ATOM   4669  HB  THR A 303       4.143   9.236 -86.469  0.00  0.00      A1    
ATOM   4670  OG1 THR A 303       4.125  11.180 -87.164  0.00  0.00      A1    
ATOM   4671  HG1 THR A 303       3.518  10.842 -87.826  0.00  0.00      A1    
ATOM   4672  CG2 THR A 303       2.422  10.439 -85.683  0.00  0.00      A1    
ATOM   4673 HG21 THR A 303       2.181  11.425 -85.231  0.00  0.00      A1    
ATOM   4674 HG22 THR A 303       1.758  10.441 -86.574  0.00  0.00      A1    
ATOM   4675 HG23 THR A 303       2.113   9.685 -84.927  0.00  0.00      A1    
ATOM   4676  C   THR A 303       6.328  10.524 -85.196  0.00  0.00      A1    
ATOM   4677  O   THR A 303       6.791   9.434 -85.439  0.00  0.00      A1    
ATOM   4678  N   THR A 304       7.051  11.627 -85.308  0.00  0.00      A1    
ATOM   4679  HN  THR A 304       6.772  12.555 -85.074  0.00  0.00      A1    
ATOM   4680  CA  THR A 304       8.410  11.649 -85.847  0.00  0.00      A1    
ATOM   4681  HA  THR A 304       8.613  10.663 -86.236  0.00  0.00      A1    
ATOM   4682  CB  THR A 304       8.478  12.399 -87.143  0.00  0.00      A1    
ATOM   4683  HB  THR A 304       9.480  12.254 -87.600  0.00  0.00      A1    
ATOM   4684  OG1 THR A 304       8.321  13.808 -86.936  0.00  0.00      A1    
ATOM   4685  HG1 THR A 304       7.453  13.991 -86.567  0.00  0.00      A1    
ATOM   4686  CG2 THR A 304       7.424  12.034 -88.181  0.00  0.00      A1    
ATOM   4687 HG21 THR A 304       7.605  11.047 -88.657  0.00  0.00      A1    
ATOM   4688 HG22 THR A 304       6.373  12.111 -87.830  0.00  0.00      A1    
ATOM   4689 HG23 THR A 304       7.515  12.912 -88.856  0.00  0.00      A1    
ATOM   4690  C   THR A 304       9.652  12.010 -84.988  0.00  0.00      A1    
ATOM   4691  O   THR A 304      10.763  12.079 -85.554  0.00  0.00      A1    
ATOM   4692  N   MET A 305       9.502  12.227 -83.688  0.00  0.00      A1    
ATOM   4693  HN  MET A 305       8.646  12.045 -83.211  0.00  0.00      A1    
ATOM   4694  CA  MET A 305      10.426  12.795 -82.756  0.00  0.00      A1    
ATOM   4695  HA  MET A 305      11.222  13.229 -83.344  0.00  0.00      A1    
ATOM   4696  CB  MET A 305       9.879  13.856 -81.815  0.00  0.00      A1    
ATOM   4697  HB1 MET A 305       9.372  13.377 -80.950  0.00  0.00      A1    
ATOM   4698  HB2 MET A 305      10.766  14.409 -81.438  0.00  0.00      A1    
ATOM   4699  CG  MET A 305       8.803  14.755 -82.452  0.00  0.00      A1    
ATOM   4700  HG1 MET A 305       9.073  14.969 -83.508  0.00  0.00      A1    
ATOM   4701  HG2 MET A 305       7.905  14.103 -82.504  0.00  0.00      A1    
ATOM   4702  SD  MET A 305       8.377  16.221 -81.501  0.00  0.00      A1    
ATOM   4703  CE  MET A 305       7.062  16.650 -82.719  0.00  0.00      A1    
ATOM   4704  HE1 MET A 305       7.470  16.591 -83.751  0.00  0.00      A1    
ATOM   4705  HE2 MET A 305       6.183  15.987 -82.569  0.00  0.00      A1    
ATOM   4706  HE3 MET A 305       6.722  17.688 -82.519  0.00  0.00      A1    
ATOM   4707  C   MET A 305      11.137  11.758 -81.930  0.00  0.00      A1    
ATOM   4708  O   MET A 305      11.902  12.006 -80.994  0.00  0.00      A1    
ATOM   4709  N   TYR A 306      10.864  10.463 -82.271  0.00  0.00      A1    
ATOM   4710  HN  TYR A 306      10.430  10.292 -83.153  0.00  0.00      A1    
ATOM   4711  CA  TYR A 306      11.357   9.337 -81.587  0.00  0.00      A1    
ATOM   4712  HA  TYR A 306      11.080   9.496 -80.555  0.00  0.00      A1    
ATOM   4713  CB  TYR A 306      10.595   8.066 -82.093  0.00  0.00      A1    
ATOM   4714  HB1 TYR A 306      10.775   8.047 -83.189  0.00  0.00      A1    
ATOM   4715  HB2 TYR A 306      11.029   7.253 -81.471  0.00  0.00      A1    
ATOM   4716  CG  TYR A 306       9.106   8.013 -81.664  0.00  0.00      A1    
ATOM   4717  CD1 TYR A 306       8.728   8.036 -80.285  0.00  0.00      A1    
ATOM   4718  HD1 TYR A 306       9.381   8.042 -79.425  0.00  0.00      A1    
ATOM   4719  CE1 TYR A 306       7.348   8.114 -80.024  0.00  0.00      A1    
ATOM   4720  HE1 TYR A 306       6.957   8.274 -79.030  0.00  0.00      A1    
ATOM   4721  CZ  TYR A 306       6.409   8.057 -81.052  0.00  0.00      A1    
ATOM   4722  OH  TYR A 306       5.045   8.116 -80.728  0.00  0.00      A1    
ATOM   4723  HH  TYR A 306       4.996   8.467 -79.836  0.00  0.00      A1    
ATOM   4724  CD2 TYR A 306       8.105   7.962 -82.671  0.00  0.00      A1    
ATOM   4725  HD2 TYR A 306       8.376   8.002 -83.716  0.00  0.00      A1    
ATOM   4726  CE2 TYR A 306       6.710   7.918 -82.358  0.00  0.00      A1    
ATOM   4727  HE2 TYR A 306       5.958   8.044 -83.123  0.00  0.00      A1    
ATOM   4728  C   TYR A 306      12.872   9.104 -81.830  0.00  0.00      A1    
ATOM   4729  O   TYR A 306      13.340   9.379 -82.894  0.00  0.00      A1    
ATOM   4730  N   PRO A 307      13.635   8.453 -80.873  0.00  0.00      A1    
ATOM   4731  CD  PRO A 307      13.225   8.609 -79.466  0.00  0.00      A1    
ATOM   4732  HD1 PRO A 307      12.916   9.654 -79.247  0.00  0.00      A1    
ATOM   4733  HD2 PRO A 307      12.377   7.902 -79.344  0.00  0.00      A1    
ATOM   4734  CA  PRO A 307      14.948   7.804 -80.993  0.00  0.00      A1    
ATOM   4735  HA  PRO A 307      15.622   8.538 -81.411  0.00  0.00      A1    
ATOM   4736  CB  PRO A 307      15.410   7.367 -79.563  0.00  0.00      A1    
ATOM   4737  HB1 PRO A 307      16.491   7.597 -79.451  0.00  0.00      A1    
ATOM   4738  HB2 PRO A 307      15.172   6.294 -79.400  0.00  0.00      A1    
ATOM   4739  CG  PRO A 307      14.512   8.287 -78.637  0.00  0.00      A1    
ATOM   4740  HG1 PRO A 307      14.213   7.773 -77.698  0.00  0.00      A1    
ATOM   4741  HG2 PRO A 307      15.021   9.267 -78.517  0.00  0.00      A1    
ATOM   4742  C   PRO A 307      14.805   6.696 -81.973  0.00  0.00      A1    
ATOM   4743  O   PRO A 307      13.846   5.851 -81.962  0.00  0.00      A1    
ATOM   4744  N   GLY A 308      15.746   6.633 -82.946  0.00  0.00      A1    
ATOM   4745  HN  GLY A 308      16.489   7.297 -82.917  0.00  0.00      A1    
ATOM   4746  CA  GLY A 308      15.730   5.699 -84.072  0.00  0.00      A1    
ATOM   4747  HA1 GLY A 308      15.281   4.787 -83.711  0.00  0.00      A1    
ATOM   4748  HA2 GLY A 308      16.769   5.618 -84.357  0.00  0.00      A1    
ATOM   4749  C   GLY A 308      14.949   6.145 -85.236  0.00  0.00      A1    
ATOM   4750  O   GLY A 308      14.932   5.473 -86.269  0.00  0.00      A1    
ATOM   4751  N   ILE A 309      14.228   7.298 -85.207  0.00  0.00      A1    
ATOM   4752  HN  ILE A 309      14.191   7.943 -84.448  0.00  0.00      A1    
ATOM   4753  CA  ILE A 309      13.262   7.628 -86.279  0.00  0.00      A1    
ATOM   4754  HA  ILE A 309      12.690   6.719 -86.394  0.00  0.00      A1    
ATOM   4755  CB  ILE A 309      12.420   8.826 -85.777  0.00  0.00      A1    
ATOM   4756  HB  ILE A 309      11.997   8.653 -84.765  0.00  0.00      A1    
ATOM   4757  CG2 ILE A 309      13.206  10.120 -85.749  0.00  0.00      A1    
ATOM   4758 HG21 ILE A 309      14.274   9.948 -85.496  0.00  0.00      A1    
ATOM   4759 HG22 ILE A 309      13.176  10.467 -86.804  0.00  0.00      A1    
ATOM   4760 HG23 ILE A 309      12.715  10.820 -85.040  0.00  0.00      A1    
ATOM   4761  CG1 ILE A 309      11.164   8.971 -86.648  0.00  0.00      A1    
ATOM   4762 HG11 ILE A 309      10.720   9.989 -86.631  0.00  0.00      A1    
ATOM   4763 HG12 ILE A 309      11.450   8.805 -87.709  0.00  0.00      A1    
ATOM   4764  CD  ILE A 309      10.105   7.891 -86.457  0.00  0.00      A1    
ATOM   4765  HD1 ILE A 309      10.559   6.915 -86.731  0.00  0.00      A1    
ATOM   4766  HD2 ILE A 309       9.825   7.959 -85.384  0.00  0.00      A1    
ATOM   4767  HD3 ILE A 309       9.189   8.020 -87.071  0.00  0.00      A1    
ATOM   4768  C   ILE A 309      13.811   7.865 -87.642  0.00  0.00      A1    
ATOM   4769  O   ILE A 309      13.228   7.412 -88.667  0.00  0.00      A1    
ATOM   4770  N   ALA A 310      15.055   8.412 -87.709  0.00  0.00      A1    
ATOM   4771  HN  ALA A 310      15.346   8.834 -86.854  0.00  0.00      A1    
ATOM   4772  CA  ALA A 310      15.807   8.738 -88.909  0.00  0.00      A1    
ATOM   4773  HA  ALA A 310      15.117   8.993 -89.699  0.00  0.00      A1    
ATOM   4774  CB  ALA A 310      16.832   9.822 -88.599  0.00  0.00      A1    
ATOM   4775  HB1 ALA A 310      16.317  10.650 -88.066  0.00  0.00      A1    
ATOM   4776  HB2 ALA A 310      17.637   9.495 -87.906  0.00  0.00      A1    
ATOM   4777  HB3 ALA A 310      17.282  10.207 -89.538  0.00  0.00      A1    
ATOM   4778  C   ALA A 310      16.450   7.462 -89.430  0.00  0.00      A1    
ATOM   4779  O   ALA A 310      16.497   7.308 -90.655  0.00  0.00      A1    
ATOM   4780  N   ASP A 311      17.054   6.624 -88.597  0.00  0.00      A1    
ATOM   4781  HN  ASP A 311      16.930   6.772 -87.619  0.00  0.00      A1    
ATOM   4782  CA  ASP A 311      17.887   5.488 -89.041  0.00  0.00      A1    
ATOM   4783  HA  ASP A 311      18.518   5.759 -89.874  0.00  0.00      A1    
ATOM   4784  CB  ASP A 311      18.836   5.005 -87.946  0.00  0.00      A1    
ATOM   4785  HB1 ASP A 311      18.372   4.520 -87.060  0.00  0.00      A1    
ATOM   4786  HB2 ASP A 311      19.381   4.178 -88.449  0.00  0.00      A1    
ATOM   4787  CG  ASP A 311      19.788   5.993 -87.453  0.00  0.00      A1    
ATOM   4788  OD1 ASP A 311      20.504   6.717 -88.187  0.00  0.00      A1    
ATOM   4789  OD2 ASP A 311      19.886   6.144 -86.185  0.00  0.00      A1    
ATOM   4790  C   ASP A 311      17.019   4.344 -89.624  0.00  0.00      A1    
ATOM   4791  O   ASP A 311      17.301   3.773 -90.642  0.00  0.00      A1    
ATOM   4792  N   ARG A 312      15.872   4.003 -88.915  0.00  0.00      A1    
ATOM   4793  HN  ARG A 312      15.712   4.354 -87.996  0.00  0.00      A1    
ATOM   4794  CA  ARG A 312      14.757   3.309 -89.544  0.00  0.00      A1    
ATOM   4795  HA  ARG A 312      15.114   2.295 -89.646  0.00  0.00      A1    
ATOM   4796  CB  ARG A 312      13.504   3.205 -88.654  0.00  0.00      A1    
ATOM   4797  HB1 ARG A 312      13.832   2.774 -87.684  0.00  0.00      A1    
ATOM   4798  HB2 ARG A 312      13.097   4.206 -88.398  0.00  0.00      A1    
ATOM   4799  CG  ARG A 312      12.370   2.471 -89.397  0.00  0.00      A1    
ATOM   4800  HG1 ARG A 312      11.424   2.545 -88.819  0.00  0.00      A1    
ATOM   4801  HG2 ARG A 312      12.067   2.799 -90.414  0.00  0.00      A1    
ATOM   4802  CD  ARG A 312      12.712   0.959 -89.673  0.00  0.00      A1    
ATOM   4803  HD1 ARG A 312      13.431   0.873 -90.515  0.00  0.00      A1    
ATOM   4804  HD2 ARG A 312      13.027   0.525 -88.700  0.00  0.00      A1    
ATOM   4805  NE  ARG A 312      11.387   0.338 -90.115  0.00  0.00      A1    
ATOM   4806  HE  ARG A 312      11.080   0.262 -91.064  0.00  0.00      A1    
ATOM   4807  CZ  ARG A 312      10.598  -0.298 -89.199  0.00  0.00      A1    
ATOM   4808  NH1 ARG A 312      10.891  -0.373 -87.946  0.00  0.00      A1    
ATOM   4809 HH11 ARG A 312      10.056  -0.514 -87.415  0.00  0.00      A1    
ATOM   4810 HH12 ARG A 312      11.597   0.118 -87.435  0.00  0.00      A1    
ATOM   4811  NH2 ARG A 312       9.450  -0.800 -89.539  0.00  0.00      A1    
ATOM   4812 HH21 ARG A 312       9.020  -1.345 -88.819  0.00  0.00      A1    
ATOM   4813 HH22 ARG A 312       9.134  -0.905 -90.482  0.00  0.00      A1    
ATOM   4814  C   ARG A 312      14.338   3.910 -90.961  0.00  0.00      A1    
ATOM   4815  O   ARG A 312      14.262   3.242 -91.996  0.00  0.00      A1    
ATOM   4816  N   MET A 313      14.022   5.222 -91.023  0.00  0.00      A1    
ATOM   4817  HN  MET A 313      14.021   5.782 -90.198  0.00  0.00      A1    
ATOM   4818  CA  MET A 313      13.567   5.900 -92.227  0.00  0.00      A1    
ATOM   4819  HA  MET A 313      12.715   5.312 -92.534  0.00  0.00      A1    
ATOM   4820  CB  MET A 313      13.153   7.283 -91.879  0.00  0.00      A1    
ATOM   4821  HB1 MET A 313      12.283   7.281 -91.187  0.00  0.00      A1    
ATOM   4822  HB2 MET A 313      14.096   7.754 -91.530  0.00  0.00      A1    
ATOM   4823  CG  MET A 313      12.682   8.234 -93.019  0.00  0.00      A1    
ATOM   4824  HG1 MET A 313      12.620   9.254 -92.583  0.00  0.00      A1    
ATOM   4825  HG2 MET A 313      13.508   8.333 -93.755  0.00  0.00      A1    
ATOM   4826  SD  MET A 313      11.175   7.674 -93.873  0.00  0.00      A1    
ATOM   4827  CE  MET A 313      10.854   8.968 -95.161  0.00  0.00      A1    
ATOM   4828  HE1 MET A 313      10.346   9.879 -94.780  0.00  0.00      A1    
ATOM   4829  HE2 MET A 313      11.855   9.417 -95.336  0.00  0.00      A1    
ATOM   4830  HE3 MET A 313      10.346   8.635 -96.091  0.00  0.00      A1    
ATOM   4831  C   MET A 313      14.560   5.764 -93.352  0.00  0.00      A1    
ATOM   4832  O   MET A 313      14.206   5.545 -94.481  0.00  0.00      A1    
ATOM   4833  N   GLN A 314      15.911   5.948 -93.066  0.00  0.00      A1    
ATOM   4834  HN  GLN A 314      16.277   6.230 -92.182  0.00  0.00      A1    
ATOM   4835  CA  GLN A 314      16.964   5.770 -94.034  0.00  0.00      A1    
ATOM   4836  HA  GLN A 314      16.759   6.482 -94.819  0.00  0.00      A1    
ATOM   4837  CB  GLN A 314      18.318   6.145 -93.446  0.00  0.00      A1    
ATOM   4838  HB1 GLN A 314      18.460   5.523 -92.537  0.00  0.00      A1    
ATOM   4839  HB2 GLN A 314      19.081   5.935 -94.226  0.00  0.00      A1    
ATOM   4840  CG  GLN A 314      18.405   7.630 -93.076  0.00  0.00      A1    
ATOM   4841  HG1 GLN A 314      18.589   8.260 -93.972  0.00  0.00      A1    
ATOM   4842  HG2 GLN A 314      17.484   8.019 -92.591  0.00  0.00      A1    
ATOM   4843  CD  GLN A 314      19.562   7.818 -92.069  0.00  0.00      A1    
ATOM   4844  OE1 GLN A 314      20.704   7.436 -92.327  0.00  0.00      A1    
ATOM   4845  NE2 GLN A 314      19.289   8.583 -90.985  0.00  0.00      A1    
ATOM   4846 HE21 GLN A 314      18.376   8.869 -90.693  0.00  0.00      A1    
ATOM   4847 HE22 GLN A 314      20.072   8.918 -90.462  0.00  0.00      A1    
ATOM   4848  C   GLN A 314      17.023   4.404 -94.665  0.00  0.00      A1    
ATOM   4849  O   GLN A 314      17.171   4.286 -95.907  0.00  0.00      A1    
ATOM   4850  N   LYS A 315      16.916   3.338 -93.756  0.00  0.00      A1    
ATOM   4851  HN  LYS A 315      16.675   3.489 -92.800  0.00  0.00      A1    
ATOM   4852  CA  LYS A 315      16.919   1.958 -94.233  0.00  0.00      A1    
ATOM   4853  HA  LYS A 315      17.796   1.914 -94.861  0.00  0.00      A1    
ATOM   4854  CB  LYS A 315      16.973   1.020 -93.019  0.00  0.00      A1    
ATOM   4855  HB1 LYS A 315      17.372   1.600 -92.159  0.00  0.00      A1    
ATOM   4856  HB2 LYS A 315      15.918   0.782 -92.766  0.00  0.00      A1    
ATOM   4857  CG  LYS A 315      17.703  -0.255 -93.215  0.00  0.00      A1    
ATOM   4858  HG1 LYS A 315      17.059  -0.957 -93.787  0.00  0.00      A1    
ATOM   4859  HG2 LYS A 315      18.579  -0.055 -93.867  0.00  0.00      A1    
ATOM   4860  CD  LYS A 315      18.194  -0.941 -91.963  0.00  0.00      A1    
ATOM   4861  HD1 LYS A 315      18.653  -1.863 -92.380  0.00  0.00      A1    
ATOM   4862  HD2 LYS A 315      19.060  -0.336 -91.620  0.00  0.00      A1    
ATOM   4863  CE  LYS A 315      17.240  -1.370 -90.831  0.00  0.00      A1    
ATOM   4864  HE1 LYS A 315      17.836  -2.031 -90.166  0.00  0.00      A1    
ATOM   4865  HE2 LYS A 315      16.790  -0.529 -90.262  0.00  0.00      A1    
ATOM   4866  NZ  LYS A 315      16.089  -2.168 -91.376  0.00  0.00      A1    
ATOM   4867  HZ1 LYS A 315      16.367  -2.505 -92.320  0.00  0.00      A1    
ATOM   4868  HZ2 LYS A 315      15.963  -3.013 -90.782  0.00  0.00      A1    
ATOM   4869  HZ3 LYS A 315      15.202  -1.636 -91.482  0.00  0.00      A1    
ATOM   4870  C   LYS A 315      15.686   1.599 -95.148  0.00  0.00      A1    
ATOM   4871  O   LYS A 315      15.763   0.800 -96.051  0.00  0.00      A1    
ATOM   4872  N   GLU A 316      14.524   2.256 -94.840  0.00  0.00      A1    
ATOM   4873  HN  GLU A 316      14.380   2.832 -94.039  0.00  0.00      A1    
ATOM   4874  CA  GLU A 316      13.315   2.120 -95.612  0.00  0.00      A1    
ATOM   4875  HA  GLU A 316      13.239   1.047 -95.708  0.00  0.00      A1    
ATOM   4876  CB  GLU A 316      12.094   2.788 -94.921  0.00  0.00      A1    
ATOM   4877  HB1 GLU A 316      12.279   3.883 -94.890  0.00  0.00      A1    
ATOM   4878  HB2 GLU A 316      11.302   2.784 -95.700  0.00  0.00      A1    
ATOM   4879  CG  GLU A 316      11.681   2.219 -93.590  0.00  0.00      A1    
ATOM   4880  HG1 GLU A 316      12.605   2.064 -92.993  0.00  0.00      A1    
ATOM   4881  HG2 GLU A 316      10.986   2.852 -92.998  0.00  0.00      A1    
ATOM   4882  CD  GLU A 316      11.025   0.862 -93.726  0.00  0.00      A1    
ATOM   4883  OE1 GLU A 316      11.349   0.036 -92.851  0.00  0.00      A1    
ATOM   4884  OE2 GLU A 316      10.365   0.514 -94.781  0.00  0.00      A1    
ATOM   4885  C   GLU A 316      13.508   2.781 -97.016  0.00  0.00      A1    
ATOM   4886  O   GLU A 316      12.953   2.123 -97.914  0.00  0.00      A1    
ATOM   4887  N   ILE A 317      14.153   3.886 -97.139  0.00  0.00      A1    
ATOM   4888  HN  ILE A 317      14.486   4.378 -96.338  0.00  0.00      A1    
ATOM   4889  CA  ILE A 317      14.356   4.505 -98.386  0.00  0.00      A1    
ATOM   4890  HA  ILE A 317      13.420   4.774 -98.854  0.00  0.00      A1    
ATOM   4891  CB  ILE A 317      15.070   5.893 -98.252  0.00  0.00      A1    
ATOM   4892  HB  ILE A 317      15.838   5.817 -97.453  0.00  0.00      A1    
ATOM   4893  CG2 ILE A 317      15.881   6.305 -99.480  0.00  0.00      A1    
ATOM   4894 HG21 ILE A 317      16.152   7.380 -99.408  0.00  0.00      A1    
ATOM   4895 HG22 ILE A 317      16.888   5.836 -99.507  0.00  0.00      A1    
ATOM   4896 HG23 ILE A 317      15.335   6.115-100.429  0.00  0.00      A1    
ATOM   4897  CG1 ILE A 317      13.991   6.891 -97.729  0.00  0.00      A1    
ATOM   4898 HG11 ILE A 317      13.447   7.257 -98.627  0.00  0.00      A1    
ATOM   4899 HG12 ILE A 317      13.259   6.320 -97.119  0.00  0.00      A1    
ATOM   4900  CD  ILE A 317      14.400   8.138 -96.914  0.00  0.00      A1    
ATOM   4901  HD1 ILE A 317      15.301   8.685 -97.265  0.00  0.00      A1    
ATOM   4902  HD2 ILE A 317      13.560   8.861 -96.994  0.00  0.00      A1    
ATOM   4903  HD3 ILE A 317      14.563   7.853 -95.852  0.00  0.00      A1    
ATOM   4904  C   ILE A 317      15.267   3.681 -99.358  0.00  0.00      A1    
ATOM   4905  O   ILE A 317      14.883   3.405-100.502  0.00  0.00      A1    
ATOM   4906  N   THR A 318      16.416   3.171 -98.805  0.00  0.00      A1    
ATOM   4907  HN  THR A 318      16.643   3.471 -97.882  0.00  0.00      A1    
ATOM   4908  CA  THR A 318      17.400   2.316 -99.518  0.00  0.00      A1    
ATOM   4909  HA  THR A 318      17.718   2.773-100.443  0.00  0.00      A1    
ATOM   4910  CB  THR A 318      18.629   2.141 -98.583  0.00  0.00      A1    
ATOM   4911  HB  THR A 318      18.282   1.595 -97.680  0.00  0.00      A1    
ATOM   4912  OG1 THR A 318      19.239   3.319 -98.148  0.00  0.00      A1    
ATOM   4913  HG1 THR A 318      20.031   3.002 -97.709  0.00  0.00      A1    
ATOM   4914  CG2 THR A 318      19.767   1.377 -99.256  0.00  0.00      A1    
ATOM   4915 HG21 THR A 318      20.763   1.626 -98.831  0.00  0.00      A1    
ATOM   4916 HG22 THR A 318      19.643   0.281 -99.386  0.00  0.00      A1    
ATOM   4917 HG23 THR A 318      19.905   1.805-100.272  0.00  0.00      A1    
ATOM   4918  C   THR A 318      16.836   0.987 -99.937  0.00  0.00      A1    
ATOM   4919  O   THR A 318      17.064   0.433-101.025  0.00  0.00      A1    
ATOM   4920  N   ALA A 319      15.915   0.336 -99.073  0.00  0.00      A1    
ATOM   4921  HN  ALA A 319      15.770   0.735 -98.171  0.00  0.00      A1    
ATOM   4922  CA  ALA A 319      15.220  -0.835 -99.612  0.00  0.00      A1    
ATOM   4923  HA  ALA A 319      15.830  -1.596-100.076  0.00  0.00      A1    
ATOM   4924  CB  ALA A 319      14.448  -1.443 -98.449  0.00  0.00      A1    
ATOM   4925  HB1 ALA A 319      15.209  -1.581 -97.652  0.00  0.00      A1    
ATOM   4926  HB2 ALA A 319      13.695  -0.739 -98.034  0.00  0.00      A1    
ATOM   4927  HB3 ALA A 319      14.160  -2.513 -98.535  0.00  0.00      A1    
ATOM   4928  C   ALA A 319      14.253  -0.596-100.788  0.00  0.00      A1    
ATOM   4929  O   ALA A 319      14.300  -1.299-101.826  0.00  0.00      A1    
ATOM   4930  N   LEU A 320      13.374   0.417-100.717  0.00  0.00      A1    
ATOM   4931  HN  LEU A 320      13.381   0.996 -99.905  0.00  0.00      A1    
ATOM   4932  CA  LEU A 320      12.302   0.530-101.590  0.00  0.00      A1    
ATOM   4933  HA  LEU A 320      11.995  -0.475-101.838  0.00  0.00      A1    
ATOM   4934  CB  LEU A 320      11.111   1.276-100.885  0.00  0.00      A1    
ATOM   4935  HB1 LEU A 320      10.723   0.653-100.052  0.00  0.00      A1    
ATOM   4936  HB2 LEU A 320      11.470   2.265-100.527  0.00  0.00      A1    
ATOM   4937  CG  LEU A 320       9.824   1.376-101.778  0.00  0.00      A1    
ATOM   4938  HG  LEU A 320      10.118   1.878-102.725  0.00  0.00      A1    
ATOM   4939  CD1 LEU A 320       9.217   0.011-102.029  0.00  0.00      A1    
ATOM   4940 HD11 LEU A 320       9.889  -0.553-102.710  0.00  0.00      A1    
ATOM   4941 HD12 LEU A 320       9.006  -0.610-101.132  0.00  0.00      A1    
ATOM   4942 HD13 LEU A 320       8.246   0.079-102.565  0.00  0.00      A1    
ATOM   4943  CD2 LEU A 320       8.882   2.288-101.051  0.00  0.00      A1    
ATOM   4944 HD21 LEU A 320       8.760   2.037 -99.975  0.00  0.00      A1    
ATOM   4945 HD22 LEU A 320       9.334   3.302-101.074  0.00  0.00      A1    
ATOM   4946 HD23 LEU A 320       7.897   2.275-101.565  0.00  0.00      A1    
ATOM   4947  C   LEU A 320      12.639   1.336-102.819  0.00  0.00      A1    
ATOM   4948  O   LEU A 320      12.153   1.076-103.909  0.00  0.00      A1    
ATOM   4949  N   ALA A 321      13.503   2.391-102.767  0.00  0.00      A1    
ATOM   4950  HN  ALA A 321      13.907   2.675-101.900  0.00  0.00      A1    
ATOM   4951  CA  ALA A 321      13.554   3.268-103.899  0.00  0.00      A1    
ATOM   4952  HA  ALA A 321      12.725   3.213-104.588  0.00  0.00      A1    
ATOM   4953  CB  ALA A 321      13.447   4.720-103.384  0.00  0.00      A1    
ATOM   4954  HB1 ALA A 321      12.414   5.023-103.107  0.00  0.00      A1    
ATOM   4955  HB2 ALA A 321      14.068   4.967-102.496  0.00  0.00      A1    
ATOM   4956  HB3 ALA A 321      13.813   5.438-104.148  0.00  0.00      A1    
ATOM   4957  C   ALA A 321      14.959   3.072-104.580  0.00  0.00      A1    
ATOM   4958  O   ALA A 321      15.834   2.475-103.966  0.00  0.00      A1    
ATOM   4959  N   PRO A 322      15.128   3.448-105.836  0.00  0.00      A1    
ATOM   4960  CD  PRO A 322      14.036   3.493-106.835  0.00  0.00      A1    
ATOM   4961  HD1 PRO A 322      13.912   2.556-107.420  0.00  0.00      A1    
ATOM   4962  HD2 PRO A 322      13.106   3.948-106.433  0.00  0.00      A1    
ATOM   4963  CA  PRO A 322      16.381   3.747-106.414  0.00  0.00      A1    
ATOM   4964  HA  PRO A 322      16.916   2.811-106.351  0.00  0.00      A1    
ATOM   4965  CB  PRO A 322      16.133   4.205-107.813  0.00  0.00      A1    
ATOM   4966  HB1 PRO A 322      16.720   5.133-107.984  0.00  0.00      A1    
ATOM   4967  HB2 PRO A 322      16.301   3.421-108.582  0.00  0.00      A1    
ATOM   4968  CG  PRO A 322      14.624   4.451-107.814  0.00  0.00      A1    
ATOM   4969  HG1 PRO A 322      14.329   5.407-107.332  0.00  0.00      A1    
ATOM   4970  HG2 PRO A 322      14.133   4.563-108.804  0.00  0.00      A1    
ATOM   4971  C   PRO A 322      17.262   4.663-105.607  0.00  0.00      A1    
ATOM   4972  O   PRO A 322      16.840   5.626-104.888  0.00  0.00      A1    
ATOM   4973  N   SER A 323      18.600   4.477-105.738  0.00  0.00      A1    
ATOM   4974  HN  SER A 323      18.858   3.642-106.217  0.00  0.00      A1    
ATOM   4975  CA  SER A 323      19.665   5.412-105.356  0.00  0.00      A1    
ATOM   4976  HA  SER A 323      19.446   5.682-104.334  0.00  0.00      A1    
ATOM   4977  CB  SER A 323      21.084   4.802-105.543  0.00  0.00      A1    
ATOM   4978  HB1 SER A 323      21.833   5.543-105.191  0.00  0.00      A1    
ATOM   4979  HB2 SER A 323      21.101   3.903-104.892  0.00  0.00      A1    
ATOM   4980  OG  SER A 323      21.334   4.373-106.902  0.00  0.00      A1    
ATOM   4981  HG1 SER A 323      22.253   4.582-107.084  0.00  0.00      A1    
ATOM   4982  C   SER A 323      19.616   6.722-106.060  0.00  0.00      A1    
ATOM   4983  O   SER A 323      19.926   7.736-105.409  0.00  0.00      A1    
ATOM   4984  N   THR A 324      19.319   6.749-107.334  0.00  0.00      A1    
ATOM   4985  HN  THR A 324      19.004   5.920-107.791  0.00  0.00      A1    
ATOM   4986  CA  THR A 324      19.323   7.847-108.326  0.00  0.00      A1    
ATOM   4987  HA  THR A 324      20.275   8.352-108.401  0.00  0.00      A1    
ATOM   4988  CB  THR A 324      18.879   7.403-109.739  0.00  0.00      A1    
ATOM   4989  HB  THR A 324      17.803   7.131-109.786  0.00  0.00      A1    
ATOM   4990  OG1 THR A 324      19.693   6.290-110.132  0.00  0.00      A1    
ATOM   4991  HG1 THR A 324      19.250   5.904-110.892  0.00  0.00      A1    
ATOM   4992  CG2 THR A 324      19.241   8.467-110.857  0.00  0.00      A1    
ATOM   4993 HG21 THR A 324      18.818   9.435-110.513  0.00  0.00      A1    
ATOM   4994 HG22 THR A 324      20.333   8.506-111.058  0.00  0.00      A1    
ATOM   4995 HG23 THR A 324      18.752   8.201-111.818  0.00  0.00      A1    
ATOM   4996  C   THR A 324      18.441   8.978-107.891  0.00  0.00      A1    
ATOM   4997  O   THR A 324      18.857  10.132-108.140  0.00  0.00      A1    
ATOM   4998  N   MET A 325      17.279   8.745-107.292  0.00  0.00      A1    
ATOM   4999  HN  MET A 325      16.956   7.805-107.219  0.00  0.00      A1    
ATOM   5000  CA  MET A 325      16.457   9.668-106.667  0.00  0.00      A1    
ATOM   5001  HA  MET A 325      16.096  10.400-107.375  0.00  0.00      A1    
ATOM   5002  CB  MET A 325      15.279   8.969-105.872  0.00  0.00      A1    
ATOM   5003  HB1 MET A 325      15.683   8.054-105.389  0.00  0.00      A1    
ATOM   5004  HB2 MET A 325      14.818   9.737-105.214  0.00  0.00      A1    
ATOM   5005  CG  MET A 325      14.131   8.663-106.937  0.00  0.00      A1    
ATOM   5006  HG1 MET A 325      13.497   9.540-107.190  0.00  0.00      A1    
ATOM   5007  HG2 MET A 325      14.498   8.304-107.922  0.00  0.00      A1    
ATOM   5008  SD  MET A 325      13.124   7.417-106.121  0.00  0.00      A1    
ATOM   5009  CE  MET A 325      12.209   7.172-107.593  0.00  0.00      A1    
ATOM   5010  HE1 MET A 325      11.597   6.261-107.426  0.00  0.00      A1    
ATOM   5011  HE2 MET A 325      11.617   8.106-107.702  0.00  0.00      A1    
ATOM   5012  HE3 MET A 325      12.798   7.116-108.534  0.00  0.00      A1    
ATOM   5013  C   MET A 325      17.163  10.581-105.604  0.00  0.00      A1    
ATOM   5014  O   MET A 325      16.794  11.735-105.498  0.00  0.00      A1    
ATOM   5015  N   LYS A 326      18.128  10.058-104.901  0.00  0.00      A1    
ATOM   5016  HN  LYS A 326      18.483   9.198-105.260  0.00  0.00      A1    
ATOM   5017  CA  LYS A 326      18.822  10.724-103.933  0.00  0.00      A1    
ATOM   5018  HA  LYS A 326      19.301   9.914-103.404  0.00  0.00      A1    
ATOM   5019  CB  LYS A 326      19.987  11.593-104.423  0.00  0.00      A1    
ATOM   5020  HB1 LYS A 326      19.609  12.494-104.951  0.00  0.00      A1    
ATOM   5021  HB2 LYS A 326      20.672  11.947-103.623  0.00  0.00      A1    
ATOM   5022  CG  LYS A 326      21.103  10.981-105.389  0.00  0.00      A1    
ATOM   5023  HG1 LYS A 326      21.720  10.330-104.734  0.00  0.00      A1    
ATOM   5024  HG2 LYS A 326      20.707  10.260-106.136  0.00  0.00      A1    
ATOM   5025  CD  LYS A 326      22.036  11.950-106.267  0.00  0.00      A1    
ATOM   5026  HD1 LYS A 326      22.396  12.625-105.462  0.00  0.00      A1    
ATOM   5027  HD2 LYS A 326      22.854  11.366-106.741  0.00  0.00      A1    
ATOM   5028  CE  LYS A 326      21.277  12.796-107.311  0.00  0.00      A1    
ATOM   5029  HE1 LYS A 326      20.445  13.281-106.758  0.00  0.00      A1    
ATOM   5030  HE2 LYS A 326      21.972  13.604-107.625  0.00  0.00      A1    
ATOM   5031  NZ  LYS A 326      20.852  11.930-108.383  0.00  0.00      A1    
ATOM   5032  HZ1 LYS A 326      20.159  12.409-108.992  0.00  0.00      A1    
ATOM   5033  HZ2 LYS A 326      21.660  11.510-108.886  0.00  0.00      A1    
ATOM   5034  HZ3 LYS A 326      20.338  11.166-107.898  0.00  0.00      A1    
ATOM   5035  C   LYS A 326      18.053  11.365-102.761  0.00  0.00      A1    
ATOM   5036  O   LYS A 326      18.134  12.641-102.514  0.00  0.00      A1    
ATOM   5037  N   ILE A 327      17.163  10.617-102.093  0.00  0.00      A1    
ATOM   5038  HN  ILE A 327      17.266   9.639-102.258  0.00  0.00      A1    
ATOM   5039  CA  ILE A 327      16.134  10.969-101.132  0.00  0.00      A1    
ATOM   5040  HA  ILE A 327      15.627  11.877-101.423  0.00  0.00      A1    
ATOM   5041  CB  ILE A 327      14.992   9.918-101.039  0.00  0.00      A1    
ATOM   5042  HB  ILE A 327      15.298   9.171-100.275  0.00  0.00      A1    
ATOM   5043  CG2 ILE A 327      13.708  10.670-100.622  0.00  0.00      A1    
ATOM   5044 HG21 ILE A 327      13.900  11.256 -99.697  0.00  0.00      A1    
ATOM   5045 HG22 ILE A 327      13.263  11.273-101.442  0.00  0.00      A1    
ATOM   5046 HG23 ILE A 327      12.845  10.058-100.281  0.00  0.00      A1    
ATOM   5047  CG1 ILE A 327      14.644   9.271-102.371  0.00  0.00      A1    
ATOM   5048 HG11 ILE A 327      14.478   9.966-103.221  0.00  0.00      A1    
ATOM   5049 HG12 ILE A 327      15.461   8.633-102.772  0.00  0.00      A1    
ATOM   5050  CD  ILE A 327      13.444   8.273-102.302  0.00  0.00      A1    
ATOM   5051  HD1 ILE A 327      13.588   7.429-103.011  0.00  0.00      A1    
ATOM   5052  HD2 ILE A 327      13.302   7.852-101.284  0.00  0.00      A1    
ATOM   5053  HD3 ILE A 327      12.443   8.731-102.450  0.00  0.00      A1    
ATOM   5054  C   ILE A 327      16.827  11.337 -99.888  0.00  0.00      A1    
ATOM   5055  O   ILE A 327      17.617  10.577 -99.313  0.00  0.00      A1    
ATOM   5056  N   LYS A 328      16.583  12.560 -99.376  0.00  0.00      A1    
ATOM   5057  HN  LYS A 328      16.038  13.232 -99.869  0.00  0.00      A1    
ATOM   5058  CA  LYS A 328      17.204  13.055 -98.216  0.00  0.00      A1    
ATOM   5059  HA  LYS A 328      17.804  12.297 -97.735  0.00  0.00      A1    
ATOM   5060  CB  LYS A 328      18.158  14.284 -98.581  0.00  0.00      A1    
ATOM   5061  HB1 LYS A 328      17.541  15.127 -98.959  0.00  0.00      A1    
ATOM   5062  HB2 LYS A 328      18.623  14.548 -97.608  0.00  0.00      A1
[truncated: 3,878,036 more chars]
