# Supplementary material for: Gating mechanisms during actin filament elongation by formins
Source: eLife. 2018 Jul 23;7:e37342. doi: 10.7554/eLife.37342 (PMC6056239; doi:10.7554/eLife.37342)
Supplement: Figure 2—source data 4. — PDB file of the structure of Cdc12 FH2 domain interacting with an actin filament composed of five actin subunits, obtained at 350 ns of the all-atom MD simulation. [file elife-37342-fig2-data4.pdb]

CRYST1  145.127  169.641  233.869  90.00  90.00  90.00 P 1           1
ATOM      1  CAY ASP A   1     -13.057 -40.483 -27.549  1.00  0.00      A2   C
ATOM      2  HY1 ASP A   1     -13.953 -39.937 -27.184  1.00  0.00      A2   H
ATOM      3  HY2 ASP A   1     -12.483 -39.646 -28.001  1.00  0.00      A2   H
ATOM      4  HY3 ASP A   1     -12.487 -40.996 -26.744  1.00  0.00      A2   H
ATOM      5  CY  ASP A   1     -13.503 -41.495 -28.543  1.00  0.00      A2   C
ATOM      6  OY  ASP A   1     -13.561 -41.295 -29.743  1.00  0.00      A2   O
ATOM      7  N   ASP A   1     -13.720 -42.688 -27.991  1.00  0.00      A2   N
ATOM      8  HN  ASP A   1     -13.617 -42.732 -27.000  1.00  0.00      A2   H
ATOM      9  CA  ASP A   1     -14.209 -43.862 -28.739  1.00  0.00      A2   C
ATOM     10  HA  ASP A   1     -14.045 -43.720 -29.797  1.00  0.00      A2   H
ATOM     11  CB  ASP A   1     -13.537 -45.148 -28.172  1.00  0.00      A2   C
ATOM     12  HB1 ASP A   1     -13.602 -45.311 -27.075  1.00  0.00      A2   H
ATOM     13  HB2 ASP A   1     -13.751 -46.029 -28.815  1.00  0.00      A2   H
ATOM     14  CG  ASP A   1     -12.036 -45.007 -28.406  1.00  0.00      A2   C
ATOM     15  OD1 ASP A   1     -11.287 -44.993 -27.414  1.00  0.00      A2   O
ATOM     16  OD2 ASP A   1     -11.495 -44.967 -29.573  1.00  0.00      A2   O
ATOM     17  C   ASP A   1     -15.692 -43.963 -28.640  1.00  0.00      A2   C
ATOM     18  O   ASP A   1     -16.429 -43.188 -29.217  1.00  0.00      A2   O
ATOM     19  N   GLU A   2     -16.145 -44.854 -27.702  1.00  0.00      A2   N
ATOM     20  HN  GLU A   2     -15.527 -45.463 -27.211  1.00  0.00      A2   H
ATOM     21  CA  GLU A   2     -17.607 -45.190 -27.528  1.00  0.00      A2   C
ATOM     22  HA  GLU A   2     -18.151 -44.614 -28.263  1.00  0.00      A2   H
ATOM     23  CB  GLU A   2     -17.765 -46.707 -27.585  1.00  0.00      A2   C
ATOM     24  HB1 GLU A   2     -18.729 -47.157 -27.263  1.00  0.00      A2   H
ATOM     25  HB2 GLU A   2     -17.547 -47.050 -28.619  1.00  0.00      A2   H
ATOM     26  CG  GLU A   2     -16.650 -47.467 -26.761  1.00  0.00      A2   C
ATOM     27  HG1 GLU A   2     -15.632 -47.264 -27.157  1.00  0.00      A2   H
ATOM     28  HG2 GLU A   2     -16.819 -47.163 -25.706  1.00  0.00      A2   H
ATOM     29  CD  GLU A   2     -16.748 -48.974 -26.741  1.00  0.00      A2   C
ATOM     30  OE1 GLU A   2     -17.139 -49.582 -25.754  1.00  0.00      A2   O
ATOM     31  OE2 GLU A   2     -16.379 -49.595 -27.763  1.00  0.00      A2   O
ATOM     32  C   GLU A   2     -18.203 -44.745 -26.122  1.00  0.00      A2   C
ATOM     33  O   GLU A   2     -19.350 -45.067 -25.813  1.00  0.00      A2   O
ATOM     34  N   ASP A   3     -17.397 -43.957 -25.357  1.00  0.00      A2   N
ATOM     35  HN  ASP A   3     -16.458 -43.689 -25.554  1.00  0.00      A2   H
ATOM     36  CA  ASP A   3     -17.825 -43.496 -23.984  1.00  0.00      A2   C
ATOM     37  HA  ASP A   3     -18.856 -43.758 -23.797  1.00  0.00      A2   H
ATOM     38  CB  ASP A   3     -16.902 -44.154 -22.818  1.00  0.00      A2   C
ATOM     39  HB1 ASP A   3     -15.816 -44.102 -23.049  1.00  0.00      A2   H
ATOM     40  HB2 ASP A   3     -17.125 -43.755 -21.806  1.00  0.00      A2   H
ATOM     41  CG  ASP A   3     -17.158 -45.673 -22.647  1.00  0.00      A2   C
ATOM     42  OD1 ASP A   3     -16.135 -46.437 -22.913  1.00  0.00      A2   O
ATOM     43  OD2 ASP A   3     -18.297 -46.043 -22.282  1.00  0.00      A2   O
ATOM     44  C   ASP A   3     -17.754 -42.010 -23.825  1.00  0.00      A2   C
ATOM     45  O   ASP A   3     -16.799 -41.379 -24.350  1.00  0.00      A2   O
ATOM     46  N   GLU A   4     -18.750 -41.424 -23.130  1.00  0.00      A2   N
ATOM     47  HN  GLU A   4     -19.560 -41.935 -22.852  1.00  0.00      A2   H
ATOM     48  CA  GLU A   4     -18.949 -40.039 -22.740  1.00  0.00      A2   C
ATOM     49  HA  GLU A   4     -18.654 -39.377 -23.541  1.00  0.00      A2   H
ATOM     50  CB  GLU A   4     -20.414 -39.678 -22.575  1.00  0.00      A2   C
ATOM     51  HB1 GLU A   4     -20.409 -38.569 -22.628  1.00  0.00      A2   H
ATOM     52  HB2 GLU A   4     -20.976 -39.818 -23.523  1.00  0.00      A2   H
ATOM     53  CG  GLU A   4     -21.223 -40.092 -21.369  1.00  0.00      A2   C
ATOM     54  HG1 GLU A   4     -21.506 -41.156 -21.222  1.00  0.00      A2   H
ATOM     55  HG2 GLU A   4     -20.758 -39.700 -20.439  1.00  0.00      A2   H
ATOM     56  CD  GLU A   4     -22.606 -39.308 -21.441  1.00  0.00      A2   C
ATOM     57  OE1 GLU A   4     -23.597 -39.918 -21.899  1.00  0.00      A2   O
ATOM     58  OE2 GLU A   4     -22.586 -38.176 -20.964  1.00  0.00      A2   O
ATOM     59  C   GLU A   4     -18.132 -39.660 -21.479  1.00  0.00      A2   C
ATOM     60  O   GLU A   4     -17.892 -40.516 -20.642  1.00  0.00      A2   O
ATOM     61  N   THR A   5     -17.689 -38.318 -21.316  1.00  0.00      A2   N
ATOM     62  HN  THR A   5     -17.712 -37.771 -22.150  1.00  0.00      A2   H
ATOM     63  CA  THR A   5     -17.033 -37.738 -20.155  1.00  0.00      A2   C
ATOM     64  HA  THR A   5     -17.247 -36.704 -20.382  1.00  0.00      A2   H
ATOM     65  CB  THR A   5     -17.591 -38.125 -18.696  1.00  0.00      A2   C
ATOM     66  HB  THR A   5     -17.266 -39.160 -18.456  1.00  0.00      A2   H
ATOM     67  OG1 THR A   5     -19.007 -38.086 -18.724  1.00  0.00      A2   O
ATOM     68  HG1 THR A   5     -19.279 -38.973 -18.478  1.00  0.00      A2   H
ATOM     69  CG2 THR A   5     -17.183 -37.201 -17.595  1.00  0.00      A2   C
ATOM     70 HG21 THR A   5     -16.101 -37.206 -17.342  1.00  0.00      A2   H
ATOM     71 HG22 THR A   5     -17.454 -36.175 -17.923  1.00  0.00      A2   H
ATOM     72 HG23 THR A   5     -17.693 -37.409 -16.630  1.00  0.00      A2   H
ATOM     73  C   THR A   5     -15.532 -37.989 -20.143  1.00  0.00      A2   C
ATOM     74  O   THR A   5     -14.935 -38.444 -19.190  1.00  0.00      A2   O
ATOM     75  N   THR A   6     -14.857 -37.857 -21.304  1.00  0.00      A2   N
ATOM     76  HN  THR A   6     -15.392 -37.577 -22.097  1.00  0.00      A2   H
ATOM     77  CA  THR A   6     -13.498 -38.319 -21.510  1.00  0.00      A2   C
ATOM     78  HA  THR A   6     -13.449 -39.377 -21.298  1.00  0.00      A2   H
ATOM     79  CB  THR A   6     -13.178 -38.317 -23.026  1.00  0.00      A2   C
ATOM     80  HB  THR A   6     -12.103 -38.237 -23.294  1.00  0.00      A2   H
ATOM     81  OG1 THR A   6     -13.710 -37.121 -23.575  1.00  0.00      A2   O
ATOM     82  HG1 THR A   6     -13.469 -37.208 -24.500  1.00  0.00      A2   H
ATOM     83  CG2 THR A   6     -13.949 -39.476 -23.759  1.00  0.00      A2   C
ATOM     84 HG21 THR A   6     -15.039 -39.386 -23.566  1.00  0.00      A2   H
ATOM     85 HG22 THR A   6     -13.755 -39.474 -24.853  1.00  0.00      A2   H
ATOM     86 HG23 THR A   6     -13.601 -40.430 -23.308  1.00  0.00      A2   H
ATOM     87  C   THR A   6     -12.447 -37.726 -20.660  1.00  0.00      A2   C
ATOM     88  O   THR A   6     -11.300 -38.241 -20.551  1.00  0.00      A2   O
ATOM     89  N   ALA A   7     -12.629 -36.483 -20.181  1.00  0.00      A2   N
ATOM     90  HN  ALA A   7     -13.470 -36.003 -20.416  1.00  0.00      A2   H
ATOM     91  CA  ALA A   7     -11.621 -35.686 -19.517  1.00  0.00      A2   C
ATOM     92  HA  ALA A   7     -10.956 -36.382 -19.028  1.00  0.00      A2   H
ATOM     93  CB  ALA A   7     -10.761 -34.854 -20.593  1.00  0.00      A2   C
ATOM     94  HB1 ALA A   7     -11.422 -34.078 -21.033  1.00  0.00      A2   H
ATOM     95  HB2 ALA A   7      -9.842 -34.458 -20.110  1.00  0.00      A2   H
ATOM     96  HB3 ALA A   7     -10.538 -35.689 -21.291  1.00  0.00      A2   H
ATOM     97  C   ALA A   7     -12.103 -34.725 -18.436  1.00  0.00      A2   C
ATOM     98  O   ALA A   7     -13.307 -34.412 -18.336  1.00  0.00      A2   O
ATOM     99  N   LEU A   8     -11.198 -34.304 -17.610  1.00  0.00      A2   N
ATOM    100  HN  LEU A   8     -10.261 -34.615 -17.749  1.00  0.00      A2   H
ATOM    101  CA  LEU A   8     -11.459 -33.199 -16.660  1.00  0.00      A2   C
ATOM    102  HA  LEU A   8     -12.527 -33.128 -16.520  1.00  0.00      A2   H
ATOM    103  CB  LEU A   8     -10.834 -33.632 -15.324  1.00  0.00      A2   C
ATOM    104  HB1 LEU A   8     -11.169 -34.661 -15.075  1.00  0.00      A2   H
ATOM    105  HB2 LEU A   8      -9.758 -33.829 -15.521  1.00  0.00      A2   H
ATOM    106  CG  LEU A   8     -11.042 -32.698 -14.117  1.00  0.00      A2   C
ATOM    107  HG  LEU A   8     -11.039 -31.651 -14.488  1.00  0.00      A2   H
ATOM    108  CD1 LEU A   8     -12.413 -32.988 -13.481  1.00  0.00      A2   C
ATOM    109 HD11 LEU A   8     -13.209 -32.604 -14.154  1.00  0.00      A2   H
ATOM    110 HD12 LEU A   8     -12.594 -34.055 -13.233  1.00  0.00      A2   H
ATOM    111 HD13 LEU A   8     -12.544 -32.465 -12.509  1.00  0.00      A2   H
ATOM    112  CD2 LEU A   8      -9.955 -32.942 -13.077  1.00  0.00      A2   C
ATOM    113 HD21 LEU A   8      -8.966 -32.990 -13.580  1.00  0.00      A2   H
ATOM    114 HD22 LEU A   8     -10.046 -32.095 -12.362  1.00  0.00      A2   H
ATOM    115 HD23 LEU A   8     -10.081 -33.876 -12.490  1.00  0.00      A2   H
ATOM    116  C   LEU A   8     -10.916 -31.935 -17.272  1.00  0.00      A2   C
ATOM    117  O   LEU A   8      -9.752 -31.867 -17.630  1.00  0.00      A2   O
ATOM    118  N   VAL A   9     -11.656 -30.846 -17.401  1.00  0.00      A2   N
ATOM    119  HN  VAL A   9     -12.561 -30.825 -16.982  1.00  0.00      A2   H
ATOM    120  CA  VAL A   9     -11.184 -29.605 -18.026  1.00  0.00      A2   C
ATOM    121  HA  VAL A   9     -10.214 -29.774 -18.470  1.00  0.00      A2   H
ATOM    122  CB  VAL A   9     -12.184 -29.022 -19.045  1.00  0.00      A2   C
ATOM    123  HB  VAL A   9     -13.102 -28.679 -18.521  1.00  0.00      A2   H
ATOM    124  CG1 VAL A   9     -11.596 -27.812 -19.743  1.00  0.00      A2   C
ATOM    125 HG11 VAL A   9     -10.592 -28.111 -20.114  1.00  0.00      A2   H
ATOM    126 HG12 VAL A   9     -12.303 -27.441 -20.515  1.00  0.00      A2   H
ATOM    127 HG13 VAL A   9     -11.284 -27.006 -19.044  1.00  0.00      A2   H
ATOM    128  CG2 VAL A   9     -12.615 -30.088 -20.107  1.00  0.00      A2   C
ATOM    129 HG21 VAL A   9     -13.135 -29.706 -21.011  1.00  0.00      A2   H
ATOM    130 HG22 VAL A   9     -11.679 -30.575 -20.455  1.00  0.00      A2   H
ATOM    131 HG23 VAL A   9     -13.322 -30.842 -19.699  1.00  0.00      A2   H
ATOM    132  C   VAL A   9     -11.020 -28.604 -16.840  1.00  0.00      A2   C
ATOM    133  O   VAL A   9     -12.010 -28.375 -16.191  1.00  0.00      A2   O
ATOM    134  N   CYS A  10      -9.785 -27.945 -16.650  1.00  0.00      A2   N
ATOM    135  HN  CYS A  10      -8.913 -28.229 -17.042  1.00  0.00      A2   H
ATOM    136  CA  CYS A  10      -9.675 -26.834 -15.691  1.00  0.00      A2   C
ATOM    137  HA  CYS A  10     -10.641 -26.558 -15.297  1.00  0.00      A2   H
ATOM    138  CB  CYS A  10      -8.659 -27.165 -14.570  1.00  0.00      A2   C
ATOM    139  HB1 CYS A  10      -8.999 -28.160 -14.210  1.00  0.00      A2   H
ATOM    140  HB2 CYS A  10      -7.613 -27.285 -14.924  1.00  0.00      A2   H
ATOM    141  SG  CYS A  10      -8.611 -26.031 -13.102  1.00  0.00      A2   S
ATOM    142  HG1 CYS A  10      -7.931 -25.014 -13.612  1.00  0.00      A2   H
ATOM    143  C   CYS A  10      -9.102 -25.596 -16.523  1.00  0.00      A2   C
ATOM    144  O   CYS A  10      -8.047 -25.595 -17.129  1.00  0.00      A2   O
ATOM    145  N   ASP A  11      -9.965 -24.525 -16.597  1.00  0.00      A2   N
ATOM    146  HN  ASP A  11     -10.849 -24.597 -16.143  1.00  0.00      A2   H
ATOM    147  CA  ASP A  11      -9.588 -23.250 -17.217  1.00  0.00      A2   C
ATOM    148  HA  ASP A  11      -8.746 -23.391 -17.878  1.00  0.00      A2   H
ATOM    149  CB  ASP A  11     -10.809 -22.841 -18.015  1.00  0.00      A2   C
ATOM    150  HB1 ASP A  11     -11.171 -23.641 -18.695  1.00  0.00      A2   H
ATOM    151  HB2 ASP A  11     -11.631 -22.496 -17.352  1.00  0.00      A2   H
ATOM    152  CG  ASP A  11     -10.449 -21.514 -18.750  1.00  0.00      A2   C
ATOM    153  OD1 ASP A  11      -9.273 -21.160 -18.990  1.00  0.00      A2   O
ATOM    154  OD2 ASP A  11     -11.530 -20.818 -18.993  1.00  0.00      A2   O
ATOM    155  C   ASP A  11      -9.147 -22.265 -16.165  1.00  0.00      A2   C
ATOM    156  O   ASP A  11      -9.910 -21.882 -15.267  1.00  0.00      A2   O
ATOM    157  N   ASN A  12      -7.882 -21.822 -16.201  1.00  0.00      A2   N
ATOM    158  HN  ASN A  12      -7.237 -22.179 -16.873  1.00  0.00      A2   H
ATOM    159  CA  ASN A  12      -7.339 -20.972 -15.155  1.00  0.00      A2   C
ATOM    160  HA  ASN A  12      -8.066 -20.797 -14.375  1.00  0.00      A2   H
ATOM    161  CB  ASN A  12      -5.926 -21.327 -14.656  1.00  0.00      A2   C
ATOM    162  HB1 ASN A  12      -5.329 -21.581 -15.558  1.00  0.00      A2   H
ATOM    163  HB2 ASN A  12      -5.353 -20.516 -14.158  1.00  0.00      A2   H
ATOM    164  CG  ASN A  12      -6.057 -22.499 -13.679  1.00  0.00      A2   C
ATOM    165  OD1 ASN A  12      -5.948 -23.672 -13.998  1.00  0.00      A2   O
ATOM    166  ND2 ASN A  12      -6.356 -22.219 -12.417  1.00  0.00      A2   N
ATOM    167 HD21 ASN A  12      -6.830 -22.945 -11.919  1.00  0.00      A2   H
ATOM    168 HD22 ASN A  12      -6.637 -21.288 -12.182  1.00  0.00      A2   H
ATOM    169  C   ASN A  12      -7.165 -19.652 -15.797  1.00  0.00      A2   C
ATOM    170  O   ASN A  12      -6.241 -19.412 -16.660  1.00  0.00      A2   O
ATOM    171  N   GLY A  13      -8.045 -18.716 -15.533  1.00  0.00      A2   N
ATOM    172  HN  GLY A  13      -8.927 -18.810 -15.077  1.00  0.00      A2   H
ATOM    173  CA  GLY A  13      -7.728 -17.300 -15.915  1.00  0.00      A2   C
ATOM    174  HA1 GLY A  13      -8.627 -16.706 -15.989  1.00  0.00      A2   H
ATOM    175  HA2 GLY A  13      -7.228 -17.247 -16.871  1.00  0.00      A2   H
ATOM    176  C   GLY A  13      -6.797 -16.645 -14.903  1.00  0.00      A2   C
ATOM    177  O   GLY A  13      -6.363 -17.322 -14.011  1.00  0.00      A2   O
ATOM    178  N   SER A  14      -6.497 -15.332 -15.053  1.00  0.00      A2   N
ATOM    179  HN  SER A  14      -6.848 -14.916 -15.888  1.00  0.00      A2   H
ATOM    180  CA  SER A  14      -5.759 -14.507 -14.090  1.00  0.00      A2   C
ATOM    181  HA  SER A  14      -4.856 -15.045 -13.840  1.00  0.00      A2   H
ATOM    182  CB  SER A  14      -5.287 -13.139 -14.615  1.00  0.00      A2   C
ATOM    183  HB1 SER A  14      -6.058 -12.339 -14.611  1.00  0.00      A2   H
ATOM    184  HB2 SER A  14      -4.542 -12.718 -13.906  1.00  0.00      A2   H
ATOM    185  OG  SER A  14      -4.609 -13.328 -15.867  1.00  0.00      A2   O
ATOM    186  HG1 SER A  14      -5.318 -13.444 -16.503  1.00  0.00      A2   H
ATOM    187  C   SER A  14      -6.465 -14.329 -12.736  1.00  0.00      A2   C
ATOM    188  O   SER A  14      -5.867 -14.433 -11.692  1.00  0.00      A2   O
ATOM    189  N   GLY A  15      -7.802 -14.049 -12.721  1.00  0.00      A2   N
ATOM    190  HN  GLY A  15      -8.317 -14.003 -13.574  1.00  0.00      A2   H
ATOM    191  CA  GLY A  15      -8.619 -13.923 -11.479  1.00  0.00      A2   C
ATOM    192  HA1 GLY A  15      -8.960 -12.901 -11.549  1.00  0.00      A2   H
ATOM    193  HA2 GLY A  15      -7.979 -14.109 -10.629  1.00  0.00      A2   H
ATOM    194  C   GLY A  15      -9.719 -14.981 -11.256  1.00  0.00      A2   C
ATOM    195  O   GLY A  15     -10.103 -15.158 -10.127  1.00  0.00      A2   O
ATOM    196  N   LEU A  16     -10.095 -15.718 -12.316  1.00  0.00      A2   N
ATOM    197  HN  LEU A  16      -9.634 -15.539 -13.182  1.00  0.00      A2   H
ATOM    198  CA  LEU A  16     -11.219 -16.660 -12.203  1.00  0.00      A2   C
ATOM    199  HA  LEU A  16     -11.406 -16.847 -11.156  1.00  0.00      A2   H
ATOM    200  CB  LEU A  16     -12.375 -16.073 -13.038  1.00  0.00      A2   C
ATOM    201  HB1 LEU A  16     -12.601 -15.054 -12.657  1.00  0.00      A2   H
ATOM    202  HB2 LEU A  16     -12.076 -15.952 -14.101  1.00  0.00      A2   H
ATOM    203  CG  LEU A  16     -13.680 -16.796 -13.039  1.00  0.00      A2   C
ATOM    204  HG  LEU A  16     -13.473 -17.750 -13.568  1.00  0.00      A2   H
ATOM    205  CD1 LEU A  16     -14.314 -16.846 -11.640  1.00  0.00      A2   C
ATOM    206 HD11 LEU A  16     -14.097 -15.925 -11.058  1.00  0.00      A2   H
ATOM    207 HD12 LEU A  16     -15.423 -16.860 -11.709  1.00  0.00      A2   H
ATOM    208 HD13 LEU A  16     -13.951 -17.701 -11.032  1.00  0.00      A2   H
ATOM    209  CD2 LEU A  16     -14.580 -15.952 -14.004  1.00  0.00      A2   C
ATOM    210 HD21 LEU A  16     -14.101 -15.935 -15.007  1.00  0.00      A2   H
ATOM    211 HD22 LEU A  16     -15.515 -16.477 -14.295  1.00  0.00      A2   H
ATOM    212 HD23 LEU A  16     -14.752 -14.920 -13.631  1.00  0.00      A2   H
ATOM    213  C   LEU A  16     -10.881 -18.019 -12.703  1.00  0.00      A2   C
ATOM    214  O   LEU A  16     -10.383 -18.180 -13.821  1.00  0.00      A2   O
ATOM    215  N   VAL A  17     -11.144 -19.043 -11.920  1.00  0.00      A2   N
ATOM    216  HN  VAL A  17     -11.545 -18.795 -11.042  1.00  0.00      A2   H
ATOM    217  CA  VAL A  17     -10.829 -20.482 -12.160  1.00  0.00      A2   C
ATOM    218  HA  VAL A  17     -10.433 -20.591 -13.159  1.00  0.00      A2   H
ATOM    219  CB  VAL A  17      -9.922 -21.242 -11.232  1.00  0.00      A2   C
ATOM    220  HB  VAL A  17      -8.977 -20.668 -11.342  1.00  0.00      A2   H
ATOM    221  CG1 VAL A  17     -10.379 -21.284  -9.777  1.00  0.00      A2   C
ATOM    222 HG11 VAL A  17     -11.482 -21.418  -9.768  1.00  0.00      A2   H
ATOM    223 HG12 VAL A  17      -9.843 -22.151  -9.335  1.00  0.00      A2   H
ATOM    224 HG13 VAL A  17     -10.263 -20.350  -9.187  1.00  0.00      A2   H
ATOM    225  CG2 VAL A  17      -9.654 -22.626 -11.794  1.00  0.00      A2   C
ATOM    226 HG21 VAL A  17     -10.538 -23.284 -11.936  1.00  0.00      A2   H
ATOM    227 HG22 VAL A  17      -9.098 -22.662 -12.755  1.00  0.00      A2   H
ATOM    228 HG23 VAL A  17      -9.034 -23.240 -11.106  1.00  0.00      A2   H
ATOM    229  C   VAL A  17     -12.115 -21.291 -12.282  1.00  0.00      A2   C
ATOM    230  O   VAL A  17     -13.009 -21.215 -11.417  1.00  0.00      A2   O
ATOM    231  N   LYS A  18     -12.246 -22.094 -13.361  1.00  0.00      A2   N
ATOM    232  HN  LYS A  18     -11.528 -22.083 -14.053  1.00  0.00      A2   H
ATOM    233  CA  LYS A  18     -13.378 -22.778 -13.840  1.00  0.00      A2   C
ATOM    234  HA  LYS A  18     -14.071 -22.773 -13.012  1.00  0.00      A2   H
ATOM    235  CB  LYS A  18     -13.981 -22.148 -15.081  1.00  0.00      A2   C
ATOM    236  HB1 LYS A  18     -13.145 -22.175 -15.812  1.00  0.00      A2   H
ATOM    237  HB2 LYS A  18     -14.852 -22.674 -15.528  1.00  0.00      A2   H
ATOM    238  CG  LYS A  18     -14.368 -20.638 -14.903  1.00  0.00      A2   C
ATOM    239  HG1 LYS A  18     -15.444 -20.630 -14.626  1.00  0.00      A2   H
ATOM    240  HG2 LYS A  18     -13.875 -20.233 -13.993  1.00  0.00      A2   H
ATOM    241  CD  LYS A  18     -14.047 -19.784 -16.082  1.00  0.00      A2   C
ATOM    242  HD1 LYS A  18     -14.266 -20.355 -17.009  1.00  0.00      A2   H
ATOM    243  HD2 LYS A  18     -14.774 -18.970 -16.291  1.00  0.00      A2   H
ATOM    244  CE  LYS A  18     -12.480 -19.322 -16.188  1.00  0.00      A2   C
ATOM    245  HE1 LYS A  18     -12.288 -18.634 -15.337  1.00  0.00      A2   H
ATOM    246  HE2 LYS A  18     -11.754 -20.163 -16.188  1.00  0.00      A2   H
ATOM    247  NZ  LYS A  18     -12.336 -18.574 -17.482  1.00  0.00      A2   N
ATOM    248  HZ1 LYS A  18     -12.029 -19.141 -18.298  1.00  0.00      A2   H
ATOM    249  HZ2 LYS A  18     -13.191 -18.061 -17.776  1.00  0.00      A2   H
ATOM    250  HZ3 LYS A  18     -11.573 -17.880 -17.348  1.00  0.00      A2   H
ATOM    251  C   LYS A  18     -13.074 -24.253 -14.158  1.00  0.00      A2   C
ATOM    252  O   LYS A  18     -12.147 -24.595 -14.878  1.00  0.00      A2   O
ATOM    253  N   ALA A  19     -13.901 -25.155 -13.717  1.00  0.00      A2   N
ATOM    254  HN  ALA A  19     -14.721 -24.933 -13.196  1.00  0.00      A2   H
ATOM    255  CA  ALA A  19     -13.615 -26.543 -14.005  1.00  0.00      A2   C
ATOM    256  HA  ALA A  19     -13.173 -26.607 -14.988  1.00  0.00      A2   H
ATOM    257  CB  ALA A  19     -12.599 -27.241 -12.980  1.00  0.00      A2   C
ATOM    258  HB1 ALA A  19     -11.665 -26.660 -12.830  1.00  0.00      A2   H
ATOM    259  HB2 ALA A  19     -13.196 -27.260 -12.043  1.00  0.00      A2   H
ATOM    260  HB3 ALA A  19     -12.315 -28.289 -13.213  1.00  0.00      A2   H
ATOM    261  C   ALA A  19     -14.871 -27.402 -14.086  1.00  0.00      A2   C
ATOM    262  O   ALA A  19     -15.939 -27.105 -13.612  1.00  0.00      A2   O
ATOM    263  N   GLY A  20     -14.756 -28.519 -14.831  1.00  0.00      A2   N
ATOM    264  HN  GLY A  20     -13.924 -28.764 -15.321  1.00  0.00      A2   H
ATOM    265  CA  GLY A  20     -15.818 -29.459 -14.984  1.00  0.00      A2   C
ATOM    266  HA1 GLY A  20     -16.542 -28.939 -15.593  1.00  0.00      A2   H
ATOM    267  HA2 GLY A  20     -16.215 -29.824 -14.048  1.00  0.00      A2   H
ATOM    268  C   GLY A  20     -15.375 -30.553 -15.794  1.00  0.00      A2   C
ATOM    269  O   GLY A  20     -14.215 -30.854 -15.975  1.00  0.00      A2   O
ATOM    270  N   PHE A  21     -16.372 -31.173 -16.383  1.00  0.00      A2   N
ATOM    271  HN  PHE A  21     -17.284 -30.860 -16.130  1.00  0.00      A2   H
ATOM    272  CA  PHE A  21     -16.278 -32.390 -17.211  1.00  0.00      A2   C
ATOM    273  HA  PHE A  21     -15.344 -32.874 -16.970  1.00  0.00      A2   H
ATOM    274  CB  PHE A  21     -17.299 -33.514 -16.814  1.00  0.00      A2   C
ATOM    275  HB1 PHE A  21     -18.285 -33.054 -17.043  1.00  0.00      A2   H
ATOM    276  HB2 PHE A  21     -17.018 -34.417 -17.396  1.00  0.00      A2   H
ATOM    277  CG  PHE A  21     -17.115 -33.864 -15.400  1.00  0.00      A2   C
ATOM    278  CD1 PHE A  21     -18.047 -33.337 -14.449  1.00  0.00      A2   C
ATOM    279  HD1 PHE A  21     -18.951 -32.792 -14.679  1.00  0.00      A2   H
ATOM    280  CE1 PHE A  21     -17.826 -33.541 -13.049  1.00  0.00      A2   C
ATOM    281  HE1 PHE A  21     -18.562 -33.207 -12.332  1.00  0.00      A2   H
ATOM    282  CZ  PHE A  21     -16.669 -34.248 -12.651  1.00  0.00      A2   C
ATOM    283  HZ  PHE A  21     -16.624 -34.479 -11.597  1.00  0.00      A2   H
ATOM    284  CD2 PHE A  21     -15.979 -34.541 -14.952  1.00  0.00      A2   C
ATOM    285  HD2 PHE A  21     -15.230 -34.895 -15.645  1.00  0.00      A2   H
ATOM    286  CE2 PHE A  21     -15.797 -34.733 -13.531  1.00  0.00      A2   C
ATOM    287  HE2 PHE A  21     -14.883 -35.223 -13.229  1.00  0.00      A2   H
ATOM    288  C   PHE A  21     -16.418 -32.233 -18.700  1.00  0.00      A2   C
ATOM    289  O   PHE A  21     -17.044 -31.299 -19.157  1.00  0.00      A2   O
ATOM    290  N   ALA A  22     -15.711 -33.078 -19.472  1.00  0.00      A2   N
ATOM    291  HN  ALA A  22     -15.005 -33.623 -19.026  1.00  0.00      A2   H
ATOM    292  CA  ALA A  22     -15.578 -32.994 -20.931  1.00  0.00      A2   C
ATOM    293  HA  ALA A  22     -15.516 -31.929 -21.103  1.00  0.00      A2   H
ATOM    294  CB  ALA A  22     -14.362 -33.735 -21.376  1.00  0.00      A2   C
ATOM    295  HB1 ALA A  22     -14.348 -33.808 -22.485  1.00  0.00      A2   H
ATOM    296  HB2 ALA A  22     -13.475 -33.160 -21.037  1.00  0.00      A2   H
ATOM    297  HB3 ALA A  22     -14.341 -34.773 -20.981  1.00  0.00      A2   H
ATOM    298  C   ALA A  22     -16.841 -33.558 -21.510  1.00  0.00      A2   C
ATOM    299  O   ALA A  22     -17.037 -34.758 -21.374  1.00  0.00      A2   O
ATOM    300  N   GLY A  23     -17.668 -32.718 -22.198  1.00  0.00      A2   N
ATOM    301  HN  GLY A  23     -17.329 -31.783 -22.252  1.00  0.00      A2   H
ATOM    302  CA  GLY A  23     -18.906 -32.979 -22.877  1.00  0.00      A2   C
ATOM    303  HA1 GLY A  23     -19.368 -33.853 -22.443  1.00  0.00      A2   H
ATOM    304  HA2 GLY A  23     -18.721 -32.988 -23.941  1.00  0.00      A2   H
ATOM    305  C   GLY A  23     -19.894 -31.834 -22.443  1.00  0.00      A2   C
ATOM    306  O   GLY A  23     -20.745 -31.408 -23.238  1.00  0.00      A2   O
ATOM    307  N   ASP A  24     -19.863 -31.355 -21.269  1.00  0.00      A2   N
ATOM    308  HN  ASP A  24     -19.207 -31.734 -20.621  1.00  0.00      A2   H
ATOM    309  CA  ASP A  24     -20.803 -30.455 -20.667  1.00  0.00      A2   C
ATOM    310  HA  ASP A  24     -21.802 -30.824 -20.847  1.00  0.00      A2   H
ATOM    311  CB  ASP A  24     -20.542 -30.494 -19.175  1.00  0.00      A2   C
ATOM    312  HB1 ASP A  24     -20.410 -31.492 -18.704  1.00  0.00      A2   H
ATOM    313  HB2 ASP A  24     -19.696 -29.850 -18.852  1.00  0.00      A2   H
ATOM    314  CG  ASP A  24     -21.711 -29.990 -18.299  1.00  0.00      A2   C
ATOM    315  OD1 ASP A  24     -22.771 -29.606 -18.828  1.00  0.00      A2   O
ATOM    316  OD2 ASP A  24     -21.478 -29.909 -17.080  1.00  0.00      A2   O
ATOM    317  C   ASP A  24     -20.869 -29.086 -21.238  1.00  0.00      A2   C
ATOM    318  O   ASP A  24     -19.954 -28.533 -21.817  1.00  0.00      A2   O
ATOM    319  N   ASP A  25     -21.976 -28.358 -21.241  1.00  0.00      A2   N
ATOM    320  HN  ASP A  25     -22.772 -28.734 -20.772  1.00  0.00      A2   H
ATOM    321  CA  ASP A  25     -22.145 -27.117 -21.929  1.00  0.00      A2   C
ATOM    322  HA  ASP A  25     -21.480 -26.994 -22.771  1.00  0.00      A2   H
ATOM    323  CB  ASP A  25     -23.679 -26.894 -22.392  1.00  0.00      A2   C
ATOM    324  HB1 ASP A  25     -24.483 -26.886 -21.626  1.00  0.00      A2   H
ATOM    325  HB2 ASP A  25     -23.782 -25.926 -22.928  1.00  0.00      A2   H
ATOM    326  CG  ASP A  25     -24.046 -28.052 -23.310  1.00  0.00      A2   C
ATOM    327  OD1 ASP A  25     -23.763 -27.888 -24.510  1.00  0.00      A2   O
ATOM    328  OD2 ASP A  25     -24.548 -29.117 -22.836  1.00  0.00      A2   O
ATOM    329  C   ASP A  25     -21.858 -25.961 -20.985  1.00  0.00      A2   C
ATOM    330  O   ASP A  25     -22.229 -24.828 -21.287  1.00  0.00      A2   O
ATOM    331  N   ALA A  26     -21.313 -26.207 -19.833  1.00  0.00      A2   N
ATOM    332  HN  ALA A  26     -21.086 -27.101 -19.453  1.00  0.00      A2   H
ATOM    333  CA  ALA A  26     -21.093 -25.118 -18.915  1.00  0.00      A2   C
ATOM    334  HA  ALA A  26     -20.706 -24.233 -19.399  1.00  0.00      A2   H
ATOM    335  CB  ALA A  26     -22.495 -24.578 -18.357  1.00  0.00      A2   C
ATOM    336  HB1 ALA A  26     -23.112 -24.073 -19.130  1.00  0.00      A2   H
ATOM    337  HB2 ALA A  26     -23.093 -25.388 -17.887  1.00  0.00      A2   H
ATOM    338  HB3 ALA A  26     -22.301 -23.763 -17.627  1.00  0.00      A2   H
ATOM    339  C   ALA A  26     -20.205 -25.662 -17.793  1.00  0.00      A2   C
ATOM    340  O   ALA A  26     -20.112 -26.916 -17.650  1.00  0.00      A2   O
ATOM    341  N   PRO A  27     -19.512 -24.823 -17.097  1.00  0.00      A2   N
ATOM    342  CD  PRO A  27     -19.340 -23.427 -17.389  1.00  0.00      A2   C
ATOM    343  HD1 PRO A  27     -18.721 -23.332 -18.306  1.00  0.00      A2   H
ATOM    344  HD2 PRO A  27     -20.299 -22.869 -17.450  1.00  0.00      A2   H
ATOM    345  CA  PRO A  27     -18.632 -25.248 -16.042  1.00  0.00      A2   C
ATOM    346  HA  PRO A  27     -18.007 -26.093 -16.290  1.00  0.00      A2   H
ATOM    347  CB  PRO A  27     -17.672 -24.104 -15.803  1.00  0.00      A2   C
ATOM    348  HB1 PRO A  27     -16.754 -24.200 -16.421  1.00  0.00      A2   H
ATOM    349  HB2 PRO A  27     -17.234 -23.916 -14.799  1.00  0.00      A2   H
ATOM    350  CG  PRO A  27     -18.593 -22.900 -16.242  1.00  0.00      A2   C
ATOM    351  HG1 PRO A  27     -18.072 -21.946 -16.467  1.00  0.00      A2   H
ATOM    352  HG2 PRO A  27     -19.199 -22.580 -15.367  1.00  0.00      A2   H
ATOM    353  C   PRO A  27     -19.362 -25.456 -14.719  1.00  0.00      A2   C
ATOM    354  O   PRO A  27     -20.290 -24.643 -14.442  1.00  0.00      A2   O
ATOM    355  N   ARG A  28     -19.110 -26.507 -13.903  1.00  0.00      A2   N
ATOM    356  HN  ARG A  28     -18.374 -27.163 -14.053  1.00  0.00      A2   H
ATOM    357  CA  ARG A  28     -19.813 -26.726 -12.615  1.00  0.00      A2   C
ATOM    358  HA  ARG A  28     -20.674 -26.078 -12.690  1.00  0.00      A2   H
ATOM    359  CB  ARG A  28     -20.484 -28.128 -12.743  1.00  0.00      A2   C
ATOM    360  HB1 ARG A  28     -19.752 -28.945 -12.571  1.00  0.00      A2   H
ATOM    361  HB2 ARG A  28     -21.211 -28.125 -11.903  1.00  0.00      A2   H
ATOM    362  CG  ARG A  28     -21.313 -28.465 -14.042  1.00  0.00      A2   C
ATOM    363  HG1 ARG A  28     -20.612 -28.303 -14.888  1.00  0.00      A2   H
ATOM    364  HG2 ARG A  28     -21.689 -29.502 -13.903  1.00  0.00      A2   H
ATOM    365  CD  ARG A  28     -22.484 -27.575 -14.394  1.00  0.00      A2   C
ATOM    366  HD1 ARG A  28     -23.329 -27.572 -13.673  1.00  0.00      A2   H
ATOM    367  HD2 ARG A  28     -22.122 -26.530 -14.508  1.00  0.00      A2   H
ATOM    368  NE  ARG A  28     -22.913 -28.019 -15.714  1.00  0.00      A2   N
ATOM    369  HE  ARG A  28     -22.289 -28.577 -16.260  1.00  0.00      A2   H
ATOM    370  CZ  ARG A  28     -24.095 -27.773 -16.347  1.00  0.00      A2   C
ATOM    371  NH1 ARG A  28     -24.965 -26.990 -15.702  1.00  0.00      A2   N
ATOM    372 HH11 ARG A  28     -25.692 -26.503 -16.188  1.00  0.00      A2   H
ATOM    373 HH12 ARG A  28     -24.592 -26.543 -14.889  1.00  0.00      A2   H
ATOM    374  NH2 ARG A  28     -24.280 -28.094 -17.616  1.00  0.00      A2   N
ATOM    375 HH21 ARG A  28     -25.199 -27.919 -17.968  1.00  0.00      A2   H
ATOM    376 HH22 ARG A  28     -23.592 -28.618 -18.117  1.00  0.00      A2   H
ATOM    377  C   ARG A  28     -19.292 -26.415 -11.239  1.00  0.00      A2   C
ATOM    378  O   ARG A  28     -19.988 -26.703 -10.260  1.00  0.00      A2   O
ATOM    379  N   ALA A  29     -18.187 -25.700 -11.175  1.00  0.00      A2   N
ATOM    380  HN  ALA A  29     -17.597 -25.621 -11.975  1.00  0.00      A2   H
ATOM    381  CA  ALA A  29     -17.717 -24.994 -10.033  1.00  0.00      A2   C
ATOM    382  HA  ALA A  29     -18.545 -24.684  -9.412  1.00  0.00      A2   H
ATOM    383  CB  ALA A  29     -16.695 -25.865  -9.197  1.00  0.00      A2   C
ATOM    384  HB1 ALA A  29     -16.218 -25.281  -8.381  1.00  0.00      A2   H
ATOM    385  HB2 ALA A  29     -17.290 -26.710  -8.788  1.00  0.00      A2   H
ATOM    386  HB3 ALA A  29     -15.937 -26.183  -9.944  1.00  0.00      A2   H
ATOM    387  C   ALA A  29     -17.026 -23.847 -10.725  1.00  0.00      A2   C
ATOM    388  O   ALA A  29     -16.389 -24.078 -11.760  1.00  0.00      A2   O
ATOM    389  N   VAL A  30     -17.300 -22.648 -10.273  1.00  0.00      A2   N
ATOM    390  HN  VAL A  30     -17.849 -22.538  -9.448  1.00  0.00      A2   H
ATOM    391  CA  VAL A  30     -16.582 -21.408 -10.650  1.00  0.00      A2   C
ATOM    392  HA  VAL A  30     -15.643 -21.665 -11.118  1.00  0.00      A2   H
ATOM    393  CB  VAL A  30     -17.430 -20.641 -11.724  1.00  0.00      A2   C
ATOM    394  HB  VAL A  30     -18.422 -20.310 -11.350  1.00  0.00      A2   H
ATOM    395  CG1 VAL A  30     -16.655 -19.301 -12.014  1.00  0.00      A2   C
ATOM    396 HG11 VAL A  30     -16.975 -18.688 -12.883  1.00  0.00      A2   H
ATOM    397 HG12 VAL A  30     -16.693 -18.535 -11.211  1.00  0.00      A2   H
ATOM    398 HG13 VAL A  30     -15.583 -19.533 -12.189  1.00  0.00      A2   H
ATOM    399  CG2 VAL A  30     -17.722 -21.441 -13.013  1.00  0.00      A2   C
ATOM    400 HG21 VAL A  30     -18.221 -20.836 -13.799  1.00  0.00      A2   H
ATOM    401 HG22 VAL A  30     -16.785 -21.769 -13.513  1.00  0.00      A2   H
ATOM    402 HG23 VAL A  30     -18.307 -22.335 -12.708  1.00  0.00      A2   H
ATOM    403  C   VAL A  30     -16.278 -20.680  -9.384  1.00  0.00      A2   C
ATOM    404  O   VAL A  30     -17.172 -20.460  -8.521  1.00  0.00      A2   O
ATOM    405  N   PHE A  31     -15.065 -20.181  -9.202  1.00  0.00      A2   N
ATOM    406  HN  PHE A  31     -14.263 -20.359  -9.768  1.00  0.00      A2   H
ATOM    407  CA  PHE A  31     -14.770 -19.447  -7.956  1.00  0.00      A2   C
ATOM    408  HA  PHE A  31     -15.625 -18.838  -7.702  1.00  0.00      A2   H
ATOM    409  CB  PHE A  31     -14.630 -20.400  -6.737  1.00  0.00      A2   C
ATOM    410  HB1 PHE A  31     -14.576 -19.812  -5.796  1.00  0.00      A2   H
ATOM    411  HB2 PHE A  31     -15.463 -21.126  -6.624  1.00  0.00      A2   H
ATOM    412  CG  PHE A  31     -13.314 -21.190  -6.822  1.00  0.00      A2   C
ATOM    413  CD1 PHE A  31     -13.193 -22.367  -7.548  1.00  0.00      A2   C
ATOM    414  HD1 PHE A  31     -13.985 -22.675  -8.215  1.00  0.00      A2   H
ATOM    415  CE1 PHE A  31     -11.996 -23.120  -7.518  1.00  0.00      A2   C
ATOM    416  HE1 PHE A  31     -11.886 -23.961  -8.188  1.00  0.00      A2   H
ATOM    417  CZ  PHE A  31     -10.905 -22.689  -6.733  1.00  0.00      A2   C
ATOM    418  HZ  PHE A  31     -10.057 -23.356  -6.676  1.00  0.00      A2   H
ATOM    419  CD2 PHE A  31     -12.185 -20.823  -5.980  1.00  0.00      A2   C
ATOM    420  HD2 PHE A  31     -12.411 -20.049  -5.261  1.00  0.00      A2   H
ATOM    421  CE2 PHE A  31     -10.982 -21.506  -5.962  1.00  0.00      A2   C
ATOM    422  HE2 PHE A  31     -10.168 -21.283  -5.289  1.00  0.00      A2   H
ATOM    423  C   PHE A  31     -13.473 -18.483  -8.115  1.00  0.00      A2   C
ATOM    424  O   PHE A  31     -12.757 -18.724  -9.144  1.00  0.00      A2   O
ATOM    425  N   PRO A  32     -13.111 -17.517  -7.253  1.00  0.00      A2   N
ATOM    426  CD  PRO A  32     -13.931 -17.088  -6.065  1.00  0.00      A2   C
ATOM    427  HD1 PRO A  32     -14.957 -16.754  -6.326  1.00  0.00      A2   H
ATOM    428  HD2 PRO A  32     -13.939 -17.866  -5.272  1.00  0.00      A2   H
ATOM    429  CA  PRO A  32     -12.048 -16.604  -7.615  1.00  0.00      A2   C
ATOM    430  HA  PRO A  32     -12.054 -16.204  -8.619  1.00  0.00      A2   H
ATOM    431  CB  PRO A  32     -12.466 -15.381  -6.896  1.00  0.00      A2   C
ATOM    432  HB1 PRO A  32     -13.083 -14.830  -7.638  1.00  0.00      A2   H
ATOM    433  HB2 PRO A  32     -11.622 -14.684  -6.706  1.00  0.00      A2   H
ATOM    434  CG  PRO A  32     -13.260 -15.774  -5.685  1.00  0.00      A2   C
ATOM    435  HG1 PRO A  32     -14.055 -15.031  -5.460  1.00  0.00      A2   H
ATOM    436  HG2 PRO A  32     -12.648 -15.835  -4.759  1.00  0.00      A2   H
ATOM    437  C   PRO A  32     -10.683 -17.144  -7.220  1.00  0.00      A2   C
ATOM    438  O   PRO A  32     -10.479 -18.015  -6.339  1.00  0.00      A2   O
ATOM    439  N   SER A  33      -9.588 -16.771  -7.938  1.00  0.00      A2   N
ATOM    440  HN  SER A  33      -9.862 -16.167  -8.683  1.00  0.00      A2   H
ATOM    441  CA  SER A  33      -8.349 -17.485  -7.721  1.00  0.00      A2   C
ATOM    442  HA  SER A  33      -8.456 -18.511  -7.402  1.00  0.00      A2   H
ATOM    443  CB  SER A  33      -7.526 -17.332  -9.060  1.00  0.00      A2   C
ATOM    444  HB1 SER A  33      -8.269 -17.571  -9.851  1.00  0.00      A2   H
ATOM    445  HB2 SER A  33      -7.088 -16.323  -9.216  1.00  0.00      A2   H
ATOM    446  OG  SER A  33      -6.569 -18.349  -9.124  1.00  0.00      A2   O
ATOM    447  HG1 SER A  33      -6.133 -18.409  -8.271  1.00  0.00      A2   H
ATOM    448  C   SER A  33      -7.477 -16.808  -6.643  1.00  0.00      A2   C
ATOM    449  O   SER A  33      -6.260 -17.054  -6.572  1.00  0.00      A2   O
ATOM    450  N   ILE A  34      -8.007 -15.903  -5.820  1.00  0.00      A2   N
ATOM    451  HN  ILE A  34      -8.950 -15.657  -6.030  1.00  0.00      A2   H
ATOM    452  CA  ILE A  34      -7.249 -15.257  -4.795  1.00  0.00      A2   C
ATOM    453  HA  ILE A  34      -6.399 -14.793  -5.273  1.00  0.00      A2   H
ATOM    454  CB  ILE A  34      -8.015 -14.164  -4.064  1.00  0.00      A2   C
ATOM    455  HB  ILE A  34      -7.343 -13.781  -3.266  1.00  0.00      A2   H
ATOM    456  CG2 ILE A  34      -8.296 -13.021  -5.055  1.00  0.00      A2   C
ATOM    457 HG21 ILE A  34      -7.431 -12.535  -5.555  1.00  0.00      A2   H
ATOM    458 HG22 ILE A  34      -9.000 -13.365  -5.842  1.00  0.00      A2   H
ATOM    459 HG23 ILE A  34      -8.883 -12.228  -4.544  1.00  0.00      A2   H
ATOM    460  CG1 ILE A  34      -9.385 -14.554  -3.498  1.00  0.00      A2   C
ATOM    461 HG11 ILE A  34     -10.124 -14.698  -4.314  1.00  0.00      A2   H
ATOM    462 HG12 ILE A  34      -9.172 -15.517  -2.986  1.00  0.00      A2   H
ATOM    463  CD  ILE A  34      -9.963 -13.689  -2.433  1.00  0.00      A2   C
ATOM    464  HD1 ILE A  34     -10.376 -12.734  -2.823  1.00  0.00      A2   H
ATOM    465  HD2 ILE A  34     -10.822 -14.158  -1.908  1.00  0.00      A2   H
ATOM    466  HD3 ILE A  34      -9.192 -13.444  -1.671  1.00  0.00      A2   H
ATOM    467  C   ILE A  34      -6.696 -16.193  -3.711  1.00  0.00      A2   C
ATOM    468  O   ILE A  34      -7.331 -17.180  -3.392  1.00  0.00      A2   O
ATOM    469  N   VAL A  35      -5.564 -15.842  -3.089  1.00  0.00      A2   N
ATOM    470  HN  VAL A  35      -5.050 -15.063  -3.440  1.00  0.00      A2   H
ATOM    471  CA  VAL A  35      -5.095 -16.548  -1.964  1.00  0.00      A2   C
ATOM    472  HA  VAL A  35      -5.832 -17.199  -1.518  1.00  0.00      A2   H
ATOM    473  CB  VAL A  35      -3.684 -17.245  -2.172  1.00  0.00      A2   C
ATOM    474  HB  VAL A  35      -2.961 -16.489  -2.545  1.00  0.00      A2   H
ATOM    475  CG1 VAL A  35      -3.130 -17.756  -0.805  1.00  0.00      A2   C
ATOM    476 HG11 VAL A  35      -2.786 -16.908  -0.176  1.00  0.00      A2   H
ATOM    477 HG12 VAL A  35      -3.944 -18.235  -0.220  1.00  0.00      A2   H
ATOM    478 HG13 VAL A  35      -2.479 -18.652  -0.887  1.00  0.00      A2   H
ATOM    479  CG2 VAL A  35      -3.908 -18.411  -3.091  1.00  0.00      A2   C
ATOM    480 HG21 VAL A  35      -4.642 -19.157  -2.716  1.00  0.00      A2   H
ATOM    481 HG22 VAL A  35      -4.247 -18.148  -4.115  1.00  0.00      A2   H
ATOM    482 HG23 VAL A  35      -2.949 -18.955  -3.228  1.00  0.00      A2   H
ATOM    483  C   VAL A  35      -4.935 -15.428  -0.879  1.00  0.00      A2   C
ATOM    484  O   VAL A  35      -4.484 -14.357  -1.152  1.00  0.00      A2   O
ATOM    485  N   GLY A  36      -5.343 -15.691   0.385  1.00  0.00      A2   N
ATOM    486  HN  GLY A  36      -5.726 -16.539   0.741  1.00  0.00      A2   H
ATOM    487  CA  GLY A  36      -5.152 -14.667   1.448  1.00  0.00      A2   C
ATOM    488  HA1 GLY A  36      -6.038 -14.589   2.062  1.00  0.00      A2   H
ATOM    489  HA2 GLY A  36      -4.852 -13.714   1.037  1.00  0.00      A2   H
ATOM    490  C   GLY A  36      -4.054 -15.194   2.326  1.00  0.00      A2   C
ATOM    491  O   GLY A  36      -3.849 -16.392   2.391  1.00  0.00      A2   O
ATOM    492  N   ARG A  37      -3.460 -14.363   3.197  1.00  0.00      A2   N
ATOM    493  HN  ARG A  37      -3.505 -13.387   2.996  1.00  0.00      A2   H
ATOM    494  CA  ARG A  37      -2.759 -14.713   4.435  1.00  0.00      A2   C
ATOM    495  HA  ARG A  37      -3.028 -15.749   4.576  1.00  0.00      A2   H
ATOM    496  CB  ARG A  37      -1.253 -14.371   4.347  1.00  0.00      A2   C
ATOM    497  HB1 ARG A  37      -1.058 -13.278   4.394  1.00  0.00      A2   H
ATOM    498  HB2 ARG A  37      -0.785 -14.762   5.276  1.00  0.00      A2   H
ATOM    499  CG  ARG A  37      -0.491 -14.946   3.127  1.00  0.00      A2   C
ATOM    500  HG1 ARG A  37      -1.037 -14.738   2.182  1.00  0.00      A2   H
ATOM    501  HG2 ARG A  37       0.520 -14.485   3.103  1.00  0.00      A2   H
ATOM    502  CD  ARG A  37      -0.399 -16.432   3.333  1.00  0.00      A2   C
ATOM    503  HD1 ARG A  37      -0.300 -16.716   4.403  1.00  0.00      A2   H
ATOM    504  HD2 ARG A  37      -1.240 -16.981   2.859  1.00  0.00      A2   H
ATOM    505  NE  ARG A  37       0.919 -16.873   2.707  1.00  0.00      A2   N
ATOM    506  HE  ARG A  37       1.685 -16.253   2.876  1.00  0.00      A2   H
ATOM    507  CZ  ARG A  37       0.979 -17.481   1.561  1.00  0.00      A2   C
ATOM    508  NH1 ARG A  37       0.034 -18.377   1.181  1.00  0.00      A2   N
ATOM    509 HH11 ARG A  37       0.111 -18.846   0.301  1.00  0.00      A2   H
ATOM    510 HH12 ARG A  37      -0.449 -18.775   1.962  1.00  0.00      A2   H
ATOM    511  NH2 ARG A  37       1.987 -17.279   0.728  1.00  0.00      A2   N
ATOM    512 HH21 ARG A  37       1.935 -17.759  -0.148  1.00  0.00      A2   H
ATOM    513 HH22 ARG A  37       2.344 -16.344   0.724  1.00  0.00      A2   H
ATOM    514  C   ARG A  37      -3.377 -13.863   5.491  1.00  0.00      A2   C
ATOM    515  O   ARG A  37      -3.879 -12.832   5.135  1.00  0.00      A2   O
ATOM    516  N   PRO A  38      -3.338 -14.140   6.807  1.00  0.00      A2   N
ATOM    517  CD  PRO A  38      -3.105 -15.466   7.401  1.00  0.00      A2   C
ATOM    518  HD1 PRO A  38      -2.019 -15.695   7.433  1.00  0.00      A2   H
ATOM    519  HD2 PRO A  38      -3.568 -16.301   6.833  1.00  0.00      A2   H
ATOM    520  CA  PRO A  38      -3.613 -13.097   7.797  1.00  0.00      A2   C
ATOM    521  HA  PRO A  38      -4.632 -12.752   7.709  1.00  0.00      A2   H
ATOM    522  CB  PRO A  38      -3.422 -13.800   9.108  1.00  0.00      A2   C
ATOM    523  HB1 PRO A  38      -4.125 -13.380   9.859  1.00  0.00      A2   H
ATOM    524  HB2 PRO A  38      -2.346 -13.730   9.379  1.00  0.00      A2   H
ATOM    525  CG  PRO A  38      -3.762 -15.270   8.743  1.00  0.00      A2   C
ATOM    526  HG1 PRO A  38      -3.296 -15.974   9.465  1.00  0.00      A2   H
ATOM    527  HG2 PRO A  38      -4.851 -15.448   8.875  1.00  0.00      A2   H
ATOM    528  C   PRO A  38      -2.915 -11.801   7.680  1.00  0.00      A2   C
ATOM    529  O   PRO A  38      -1.716 -11.655   7.544  1.00  0.00      A2   O
ATOM    530  N   ARG A  39      -3.615 -10.624   7.800  1.00  0.00      A2   N
ATOM    531  HN  ARG A  39      -4.603 -10.656   7.670  1.00  0.00      A2   H
ATOM    532  CA  ARG A  39      -2.966  -9.335   8.082  1.00  0.00      A2   C
ATOM    533  HA  ARG A  39      -2.218  -9.172   7.320  1.00  0.00      A2   H
ATOM    534  CB  ARG A  39      -3.971  -8.125   7.943  1.00  0.00      A2   C
ATOM    535  HB1 ARG A  39      -4.422  -8.207   6.931  1.00  0.00      A2   H
ATOM    536  HB2 ARG A  39      -4.719  -8.229   8.758  1.00  0.00      A2   H
ATOM    537  CG  ARG A  39      -3.423  -6.708   8.063  1.00  0.00      A2   C
ATOM    538  HG1 ARG A  39      -2.984  -6.565   9.073  1.00  0.00      A2   H
ATOM    539  HG2 ARG A  39      -2.501  -6.693   7.444  1.00  0.00      A2   H
ATOM    540  CD  ARG A  39      -4.440  -5.553   7.933  1.00  0.00      A2   C
ATOM    541  HD1 ARG A  39      -4.872  -5.454   6.914  1.00  0.00      A2   H
ATOM    542  HD2 ARG A  39      -5.238  -5.669   8.698  1.00  0.00      A2   H
ATOM    543  NE  ARG A  39      -3.631  -4.324   8.315  1.00  0.00      A2   N
ATOM    544  HE  ARG A  39      -2.785  -4.384   8.846  1.00  0.00      A2   H
ATOM    545  CZ  ARG A  39      -3.930  -3.062   8.020  1.00  0.00      A2   C
ATOM    546  NH1 ARG A  39      -5.073  -2.729   7.405  1.00  0.00      A2   N
ATOM    547 HH11 ARG A  39      -5.328  -1.784   7.610  1.00  0.00      A2   H
ATOM    548 HH12 ARG A  39      -5.777  -3.439   7.408  1.00  0.00      A2   H
ATOM    549  NH2 ARG A  39      -3.082  -2.070   8.445  1.00  0.00      A2   N
ATOM    550 HH21 ARG A  39      -3.230  -1.178   8.017  1.00  0.00      A2   H
ATOM    551 HH22 ARG A  39      -2.378  -2.277   9.124  1.00  0.00      A2   H
ATOM    552  C   ARG A  39      -2.329  -9.309   9.515  1.00  0.00      A2   C
ATOM    553  O   ARG A  39      -1.230  -8.715   9.796  1.00  0.00      A2   O
ATOM    554  N   HSE A  40      -3.113  -9.964  10.421  1.00  0.00      A2   N
ATOM    555  HN  HSE A  40      -3.973 -10.354  10.103  1.00  0.00      A2   H
ATOM    556  CA  HSE A  40      -2.888 -10.089  11.835  1.00  0.00      A2   C
ATOM    557  HA  HSE A  40      -2.039  -9.504  12.159  1.00  0.00      A2   H
ATOM    558  CB  HSE A  40      -3.986  -9.677  12.745  1.00  0.00      A2   C
ATOM    559  HB1 HSE A  40      -4.828 -10.391  12.619  1.00  0.00      A2   H
ATOM    560  HB2 HSE A  40      -3.808  -9.608  13.839  1.00  0.00      A2   H
ATOM    561  ND1 HSE A  40      -3.649  -7.381  12.119  1.00  0.00      A2   N
ATOM    562  CG  HSE A  40      -4.581  -8.315  12.298  1.00  0.00      A2   C
ATOM    563  CE1 HSE A  40      -4.241  -6.311  11.600  1.00  0.00      A2   C
ATOM    564  HE1 HSE A  40      -3.730  -5.424  11.223  1.00  0.00      A2   H
ATOM    565  NE2 HSE A  40      -5.574  -6.544  11.436  1.00  0.00      A2   N
ATOM    566  HE2 HSE A  40      -6.322  -5.968  11.107  1.00  0.00      A2   H
ATOM    567  CD2 HSE A  40      -5.792  -7.833  11.911  1.00  0.00      A2   C
ATOM    568  HD2 HSE A  40      -6.745  -8.346  11.911  1.00  0.00      A2   H
ATOM    569  C   HSE A  40      -2.643 -11.563  12.087  1.00  0.00      A2   C
ATOM    570  O   HSE A  40      -3.500 -12.380  12.350  1.00  0.00      A2   O
ATOM    571  N   GLN A  41      -1.357 -11.917  12.186  1.00  0.00      A2   N
ATOM    572  HN  GLN A  41      -0.625 -11.240  12.169  1.00  0.00      A2   H
ATOM    573  CA  GLN A  41      -0.925 -13.286  12.489  1.00  0.00      A2   C
ATOM    574  HA  GLN A  41      -1.422 -13.913  11.763  1.00  0.00      A2   H
ATOM    575  CB  GLN A  41       0.582 -13.375  12.403  1.00  0.00      A2   C
ATOM    576  HB1 GLN A  41       0.933 -12.913  11.456  1.00  0.00      A2   H
ATOM    577  HB2 GLN A  41       1.061 -12.740  13.178  1.00  0.00      A2   H
ATOM    578  CG  GLN A  41       1.315 -14.718  12.571  1.00  0.00      A2   C
ATOM    579  HG1 GLN A  41       1.107 -15.060  13.608  1.00  0.00      A2   H
ATOM    580  HG2 GLN A  41       0.813 -15.478  11.936  1.00  0.00      A2   H
ATOM    581  CD  GLN A  41       2.819 -14.642  12.268  1.00  0.00      A2   C
ATOM    582  OE1 GLN A  41       3.589 -14.200  13.158  1.00  0.00      A2   O
ATOM    583  NE2 GLN A  41       3.317 -15.153  11.118  1.00  0.00      A2   N
ATOM    584 HE21 GLN A  41       4.251 -14.929  10.841  1.00  0.00      A2   H
ATOM    585 HE22 GLN A  41       2.599 -15.263  10.430  1.00  0.00      A2   H
ATOM    586  C   GLN A  41      -1.345 -13.736  13.962  1.00  0.00      A2   C
ATOM    587  O   GLN A  41      -1.234 -13.042  14.957  1.00  0.00      A2   O
ATOM    588  N   GLY A  42      -1.998 -14.904  14.040  1.00  0.00      A2   N
ATOM    589  HN  GLY A  42      -2.349 -15.288  13.191  1.00  0.00      A2   H
ATOM    590  CA  GLY A  42      -2.420 -15.544  15.340  1.00  0.00      A2   C
ATOM    591  HA1 GLY A  42      -3.210 -16.240  15.098  1.00  0.00      A2   H
ATOM    592  HA2 GLY A  42      -2.731 -14.861  16.116  1.00  0.00      A2   H
ATOM    593  C   GLY A  42      -1.355 -16.329  16.037  1.00  0.00      A2   C
ATOM    594  O   GLY A  42      -0.182 -16.311  15.579  1.00  0.00      A2   O
ATOM    595  N   VAL A  43      -1.734 -16.860  17.134  1.00  0.00      A2   N
ATOM    596  HN  VAL A  43      -2.686 -16.706  17.383  1.00  0.00      A2   H
ATOM    597  CA  VAL A  43      -0.929 -17.712  17.975  1.00  0.00      A2   C
ATOM    598  HA  VAL A  43       0.041 -17.237  17.941  1.00  0.00      A2   H
ATOM    599  CB  VAL A  43      -1.567 -17.647  19.373  1.00  0.00      A2   C
ATOM    600  HB  VAL A  43      -1.054 -18.362  20.052  1.00  0.00      A2   H
ATOM    601  CG1 VAL A  43      -1.560 -16.237  19.972  1.00  0.00      A2   C
ATOM    602 HG11 VAL A  43      -0.631 -15.651  19.808  1.00  0.00      A2   H
ATOM    603 HG12 VAL A  43      -2.490 -15.736  19.630  1.00  0.00      A2   H
ATOM    604 HG13 VAL A  43      -1.636 -16.284  21.079  1.00  0.00      A2   H
ATOM    605  CG2 VAL A  43      -2.967 -18.190  19.296  1.00  0.00      A2   C
ATOM    606 HG21 VAL A  43      -2.830 -19.261  19.031  1.00  0.00      A2   H
ATOM    607 HG22 VAL A  43      -3.584 -18.060  20.210  1.00  0.00      A2   H
ATOM    608 HG23 VAL A  43      -3.513 -17.723  18.448  1.00  0.00      A2   H
ATOM    609  C   VAL A  43      -0.645 -19.140  17.466  1.00  0.00      A2   C
ATOM    610  O   VAL A  43      -1.393 -19.732  16.640  1.00  0.00      A2   O
ATOM    611  N   MET A  44       0.478 -19.832  17.929  1.00  0.00      A2   N
ATOM    612  HN  MET A  44       1.190 -19.425  18.496  1.00  0.00      A2   H
ATOM    613  CA  MET A  44       0.817 -21.138  17.313  1.00  0.00      A2   C
ATOM    614  HA  MET A  44       1.043 -21.105  16.258  1.00  0.00      A2   H
ATOM    615  CB  MET A  44       2.120 -21.611  18.016  1.00  0.00      A2   C
ATOM    616  HB1 MET A  44       2.861 -20.803  18.195  1.00  0.00      A2   H
ATOM    617  HB2 MET A  44       1.892 -21.889  19.067  1.00  0.00      A2   H
ATOM    618  CG  MET A  44       2.867 -22.798  17.311  1.00  0.00      A2   C
ATOM    619  HG1 MET A  44       2.352 -23.748  17.568  1.00  0.00      A2   H
ATOM    620  HG2 MET A  44       2.881 -22.651  16.210  1.00  0.00      A2   H
ATOM    621  SD  MET A  44       4.644 -22.823  17.874  1.00  0.00      A2   S
ATOM    622  CE  MET A  44       4.142 -23.654  19.441  1.00  0.00      A2   C
ATOM    623  HE1 MET A  44       5.045 -24.230  19.737  1.00  0.00      A2   H
ATOM    624  HE2 MET A  44       3.779 -22.962  20.231  1.00  0.00      A2   H
ATOM    625  HE3 MET A  44       3.355 -24.430  19.335  1.00  0.00      A2   H
ATOM    626  C   MET A  44      -0.235 -22.290  17.577  1.00  0.00      A2   C
ATOM    627  O   MET A  44      -0.604 -22.991  16.584  1.00  0.00      A2   O
ATOM    628  N   VAL A  45      -0.760 -22.547  18.809  1.00  0.00      A2   N
ATOM    629  HN  VAL A  45      -0.536 -22.015  19.622  1.00  0.00      A2   H
ATOM    630  CA  VAL A  45      -1.657 -23.707  18.990  1.00  0.00      A2   C
ATOM    631  HA  VAL A  45      -1.838 -24.195  18.045  1.00  0.00      A2   H
ATOM    632  CB  VAL A  45      -0.996 -24.685  19.995  1.00  0.00      A2   C
ATOM    633  HB  VAL A  45      -0.972 -24.152  20.970  1.00  0.00      A2   H
ATOM    634  CG1 VAL A  45      -1.757 -26.011  20.180  1.00  0.00      A2   C
ATOM    635 HG11 VAL A  45      -1.878 -26.433  19.159  1.00  0.00      A2   H
ATOM    636 HG12 VAL A  45      -1.308 -26.778  20.848  1.00  0.00      A2   H
ATOM    637 HG13 VAL A  45      -2.772 -25.727  20.533  1.00  0.00      A2   H
ATOM    638  CG2 VAL A  45       0.478 -24.907  19.638  1.00  0.00      A2   C
ATOM    639 HG21 VAL A  45       0.517 -25.314  18.605  1.00  0.00      A2   H
ATOM    640 HG22 VAL A  45       0.988 -23.932  19.796  1.00  0.00      A2   H
ATOM    641 HG23 VAL A  45       1.018 -25.692  20.209  1.00  0.00      A2   H
ATOM    642  C   VAL A  45      -3.092 -23.226  19.417  1.00  0.00      A2   C
ATOM    643  O   VAL A  45      -3.152 -22.398  20.275  1.00  0.00      A2   O
ATOM    644  N   GLY A  46      -4.186 -23.767  18.840  1.00  0.00      A2   N
ATOM    645  HN  GLY A  46      -4.032 -24.542  18.232  1.00  0.00      A2   H
ATOM    646  CA  GLY A  46      -5.512 -23.546  19.367  1.00  0.00      A2   C
ATOM    647  HA1 GLY A  46      -5.414 -23.110  20.350  1.00  0.00      A2   H
ATOM    648  HA2 GLY A  46      -6.072 -24.468  19.307  1.00  0.00      A2   H
ATOM    649  C   GLY A  46      -6.156 -22.429  18.608  1.00  0.00      A2   C
ATOM    650  O   GLY A  46      -7.099 -21.784  19.009  1.00  0.00      A2   O
ATOM    651  N   MET A  47      -5.536 -22.109  17.432  1.00  0.00      A2   N
ATOM    652  HN  MET A  47      -4.781 -22.723  17.218  1.00  0.00      A2   H
ATOM    653  CA  MET A  47      -5.751 -21.076  16.536  1.00  0.00      A2   C
ATOM    654  HA  MET A  47      -5.765 -20.165  17.115  1.00  0.00      A2   H
ATOM    655  CB  MET A  47      -4.675 -20.999  15.460  1.00  0.00      A2   C
ATOM    656  HB1 MET A  47      -3.666 -21.259  15.845  1.00  0.00      A2   H
ATOM    657  HB2 MET A  47      -4.820 -21.880  14.799  1.00  0.00      A2   H
ATOM    658  CG  MET A  47      -4.658 -19.720  14.569  1.00  0.00      A2   C
ATOM    659  HG1 MET A  47      -5.670 -19.687  14.112  1.00  0.00      A2   H
ATOM    660  HG2 MET A  47      -4.739 -18.822  15.218  1.00  0.00      A2   H
ATOM    661  SD  MET A  47      -3.269 -19.707  13.372  1.00  0.00      A2   S
ATOM    662  CE  MET A  47      -3.261 -21.359  12.670  1.00  0.00      A2   C
ATOM    663  HE1 MET A  47      -4.287 -21.781  12.607  1.00  0.00      A2   H
ATOM    664  HE2 MET A  47      -3.020 -21.388  11.586  1.00  0.00      A2   H
ATOM    665  HE3 MET A  47      -2.649 -21.986  13.354  1.00  0.00      A2   H
ATOM    666  C   MET A  47      -7.137 -21.167  15.894  1.00  0.00      A2   C
ATOM    667  O   MET A  47      -7.595 -22.321  15.621  1.00  0.00      A2   O
ATOM    668  N   GLY A  48      -7.710 -19.990  15.710  1.00  0.00      A2   N
ATOM    669  HN  GLY A  48      -7.218 -19.152  15.929  1.00  0.00      A2   H
ATOM    670  CA  GLY A  48      -9.139 -19.848  15.304  1.00  0.00      A2   C
ATOM    671  HA1 GLY A  48      -9.582 -19.117  15.965  1.00  0.00      A2   H
ATOM    672  HA2 GLY A  48      -9.548 -20.847  15.301  1.00  0.00      A2   H
ATOM    673  C   GLY A  48      -9.291 -19.287  13.925  1.00  0.00      A2   C
ATOM    674  O   GLY A  48     -10.363 -18.879  13.491  1.00  0.00      A2   O
ATOM    675  N   GLN A  49      -8.195 -19.468  13.173  1.00  0.00      A2   N
ATOM    676  HN  GLN A  49      -7.497 -20.087  13.524  1.00  0.00      A2   H
ATOM    677  CA  GLN A  49      -8.101 -19.077  11.769  1.00  0.00      A2   C
ATOM    678  HA  GLN A  49      -9.054 -19.116  11.262  1.00  0.00      A2   H
ATOM    679  CB  GLN A  49      -7.546 -17.667  11.549  1.00  0.00      A2   C
ATOM    680  HB1 GLN A  49      -7.579 -17.350  10.485  1.00  0.00      A2   H
ATOM    681  HB2 GLN A  49      -8.337 -17.019  11.982  1.00  0.00      A2   H
ATOM    682  CG  GLN A  49      -6.272 -17.277  12.239  1.00  0.00      A2   C
ATOM    683  HG1 GLN A  49      -6.297 -17.519  13.323  1.00  0.00      A2   H
ATOM    684  HG2 GLN A  49      -5.500 -17.882  11.716  1.00  0.00      A2   H
ATOM    685  CD  GLN A  49      -5.984 -15.787  12.079  1.00  0.00      A2   C
ATOM    686  OE1 GLN A  49      -6.910 -14.952  11.780  1.00  0.00      A2   O
ATOM    687  NE2 GLN A  49      -4.734 -15.355  12.235  1.00  0.00      A2   N
ATOM    688 HE21 GLN A  49      -4.025 -16.046  12.371  1.00  0.00      A2   H
ATOM    689 HE22 GLN A  49      -4.612 -14.363  12.276  1.00  0.00      A2   H
ATOM    690  C   GLN A  49      -7.284 -20.004  11.023  1.00  0.00      A2   C
ATOM    691  O   GLN A  49      -6.509 -20.718  11.653  1.00  0.00      A2   O
ATOM    692  N   LYS A  50      -7.321 -19.982   9.640  1.00  0.00      A2   N
ATOM    693  HN  LYS A  50      -8.065 -19.473   9.214  1.00  0.00      A2   H
ATOM    694  CA  LYS A  50      -6.506 -20.835   8.818  1.00  0.00      A2   C
ATOM    695  HA  LYS A  50      -6.298 -21.781   9.296  1.00  0.00      A2   H
ATOM    696  CB  LYS A  50      -7.257 -21.170   7.568  1.00  0.00      A2   C
ATOM    697  HB1 LYS A  50      -7.334 -20.166   7.099  1.00  0.00      A2   H
ATOM    698  HB2 LYS A  50      -6.610 -21.791   6.913  1.00  0.00      A2   H
ATOM    699  CG  LYS A  50      -8.573 -21.854   7.827  1.00  0.00      A2   C
ATOM    700  HG1 LYS A  50      -8.387 -22.677   8.550  1.00  0.00      A2   H
ATOM    701  HG2 LYS A  50      -9.331 -21.146   8.223  1.00  0.00      A2   H
ATOM    702  CD  LYS A  50      -9.184 -22.498   6.522  1.00  0.00      A2   C
ATOM    703  HD1 LYS A  50      -9.124 -21.695   5.755  1.00  0.00      A2   H
ATOM    704  HD2 LYS A  50      -8.500 -23.338   6.277  1.00  0.00      A2   H
ATOM    705  CE  LYS A  50     -10.631 -22.921   6.826  1.00  0.00      A2   C
ATOM    706  HE1 LYS A  50     -10.705 -23.567   7.727  1.00  0.00      A2   H
ATOM    707  HE2 LYS A  50     -11.135 -21.974   7.113  1.00  0.00      A2   H
ATOM    708  NZ  LYS A  50     -11.334 -23.415   5.638  1.00  0.00      A2   N
ATOM    709  HZ1 LYS A  50     -12.221 -23.858   5.951  1.00  0.00      A2   H
ATOM    710  HZ2 LYS A  50     -11.400 -22.518   5.116  1.00  0.00      A2   H
ATOM    711  HZ3 LYS A  50     -10.779 -24.159   5.169  1.00  0.00      A2   H
ATOM    712  C   LYS A  50      -5.248 -20.110   8.536  1.00  0.00      A2   C
ATOM    713  O   LYS A  50      -5.296 -18.875   8.494  1.00  0.00      A2   O
ATOM    714  N   ASP A  51      -4.115 -20.743   8.281  1.00  0.00      A2   N
ATOM    715  HN  ASP A  51      -4.181 -21.734   8.196  1.00  0.00      A2   H
ATOM    716  CA  ASP A  51      -2.852 -20.115   8.037  1.00  0.00      A2   C
ATOM    717  HA  ASP A  51      -2.629 -19.465   8.870  1.00  0.00      A2   H
ATOM    718  CB  ASP A  51      -1.730 -21.256   8.031  1.00  0.00      A2   C
ATOM    719  HB1 ASP A  51      -1.895 -21.849   8.955  1.00  0.00      A2   H
ATOM    720  HB2 ASP A  51      -1.997 -21.963   7.216  1.00  0.00      A2   H
ATOM    721  CG  ASP A  51      -0.269 -20.798   8.007  1.00  0.00      A2   C
ATOM    722  OD1 ASP A  51       0.169 -19.887   8.781  1.00  0.00      A2   O
ATOM    723  OD2 ASP A  51       0.479 -21.342   7.143  1.00  0.00      A2   O
ATOM    724  C   ASP A  51      -2.926 -19.443   6.703  1.00  0.00      A2   C
ATOM    725  O   ASP A  51      -2.496 -18.336   6.437  1.00  0.00      A2   O
ATOM    726  N   SER A  52      -3.544 -20.102   5.710  1.00  0.00      A2   N
ATOM    727  HN  SER A  52      -3.963 -20.979   5.933  1.00  0.00      A2   H
ATOM    728  CA  SER A  52      -3.798 -19.592   4.329  1.00  0.00      A2   C
ATOM    729  HA  SER A  52      -3.440 -18.583   4.185  1.00  0.00      A2   H
ATOM    730  CB  SER A  52      -3.109 -20.328   3.234  1.00  0.00      A2   C
ATOM    731  HB1 SER A  52      -3.272 -21.422   3.337  1.00  0.00      A2   H
ATOM    732  HB2 SER A  52      -3.511 -20.054   2.235  1.00  0.00      A2   H
ATOM    733  OG  SER A  52      -1.748 -20.003   3.199  1.00  0.00      A2   O
ATOM    734  HG1 SER A  52      -1.186 -20.517   3.783  1.00  0.00      A2   H
ATOM    735  C   SER A  52      -5.307 -19.721   4.059  1.00  0.00      A2   C
ATOM    736  O   SER A  52      -5.851 -20.638   4.619  1.00  0.00      A2   O
ATOM    737  N   TYR A  53      -5.927 -18.863   3.199  1.00  0.00      A2   N
ATOM    738  HN  TYR A  53      -5.395 -18.091   2.860  1.00  0.00      A2   H
ATOM    739  CA  TYR A  53      -7.306 -18.856   2.926  1.00  0.00      A2   C
ATOM    740  HA  TYR A  53      -7.675 -19.784   3.338  1.00  0.00      A2   H
ATOM    741  CB  TYR A  53      -8.068 -17.607   3.568  1.00  0.00      A2   C
ATOM    742  HB1 TYR A  53      -7.326 -16.783   3.645  1.00  0.00      A2   H
ATOM    743  HB2 TYR A  53      -8.906 -17.321   2.897  1.00  0.00      A2   H
ATOM    744  CG  TYR A  53      -8.468 -17.931   4.944  1.00  0.00      A2   C
ATOM    745  CD1 TYR A  53      -7.618 -17.613   6.059  1.00  0.00      A2   C
ATOM    746  HD1 TYR A  53      -6.624 -17.199   5.978  1.00  0.00      A2   H
ATOM    747  CE1 TYR A  53      -8.095 -17.741   7.364  1.00  0.00      A2   C
ATOM    748  HE1 TYR A  53      -7.506 -17.416   8.209  1.00  0.00      A2   H
ATOM    749  CZ  TYR A  53      -9.373 -18.260   7.589  1.00  0.00      A2   C
ATOM    750  OH  TYR A  53      -9.870 -18.513   8.894  1.00  0.00      A2   O
ATOM    751  HH  TYR A  53     -10.777 -18.813   8.800  1.00  0.00      A2   H
ATOM    752  CD2 TYR A  53      -9.718 -18.392   5.179  1.00  0.00      A2   C
ATOM    753  HD2 TYR A  53     -10.262 -18.493   4.251  1.00  0.00      A2   H
ATOM    754  CE2 TYR A  53     -10.169 -18.633   6.535  1.00  0.00      A2   C
ATOM    755  HE2 TYR A  53     -11.199 -18.942   6.635  1.00  0.00      A2   H
ATOM    756  C   TYR A  53      -7.429 -18.850   1.394  1.00  0.00      A2   C
ATOM    757  O   TYR A  53      -6.548 -18.264   0.774  1.00  0.00      A2   O
ATOM    758  N   VAL A  54      -8.472 -19.385   0.799  1.00  0.00      A2   N
ATOM    759  HN  VAL A  54      -9.162 -19.833   1.362  1.00  0.00      A2   H
ATOM    760  CA  VAL A  54      -8.686 -19.470  -0.657  1.00  0.00      A2   C
ATOM    761  HA  VAL A  54      -7.982 -18.737  -1.021  1.00  0.00      A2   H
ATOM    762  CB  VAL A  54      -8.314 -20.867  -1.013  1.00  0.00      A2   C
ATOM    763  HB  VAL A  54      -8.817 -21.607  -0.354  1.00  0.00      A2   H
ATOM    764  CG1 VAL A  54      -8.701 -21.158  -2.484  1.00  0.00      A2   C
ATOM    765 HG11 VAL A  54      -8.304 -22.162  -2.745  1.00  0.00      A2   H
ATOM    766 HG12 VAL A  54      -9.788 -21.227  -2.705  1.00  0.00      A2   H
ATOM    767 HG13 VAL A  54      -8.394 -20.436  -3.270  1.00  0.00      A2   H
ATOM    768  CG2 VAL A  54      -6.788 -21.179  -0.886  1.00  0.00      A2   C
ATOM    769 HG21 VAL A  54      -6.144 -20.467  -1.446  1.00  0.00      A2   H
ATOM    770 HG22 VAL A  54      -6.454 -21.157   0.173  1.00  0.00      A2   H
ATOM    771 HG23 VAL A  54      -6.491 -22.127  -1.382  1.00  0.00      A2   H
ATOM    772  C   VAL A  54     -10.059 -18.974  -1.022  1.00  0.00      A2   C
ATOM    773  O   VAL A  54     -10.965 -19.156  -0.226  1.00  0.00      A2   O
ATOM    774  N   GLY A  55     -10.181 -18.438  -2.234  1.00  0.00      A2   N
ATOM    775  HN  GLY A  55      -9.332 -18.107  -2.637  1.00  0.00      A2   H
ATOM    776  CA  GLY A  55     -11.426 -18.433  -3.010  1.00  0.00      A2   C
ATOM    777  HA1 GLY A  55     -11.840 -19.428  -3.086  1.00  0.00      A2   H
ATOM    778  HA2 GLY A  55     -11.254 -18.041  -4.002  1.00  0.00      A2   H
ATOM    779  C   GLY A  55     -12.495 -17.631  -2.321  1.00  0.00      A2   C
ATOM    780  O   GLY A  55     -12.281 -16.467  -1.944  1.00  0.00      A2   O
ATOM    781  N   ASP A  56     -13.756 -18.191  -2.224  1.00  0.00      A2   N
ATOM    782  HN  ASP A  56     -14.065 -19.047  -2.631  1.00  0.00      A2   H
ATOM    783  CA  ASP A  56     -14.881 -17.458  -1.660  1.00  0.00      A2   C
ATOM    784  HA  ASP A  56     -15.016 -16.549  -2.227  1.00  0.00      A2   H
ATOM    785  CB  ASP A  56     -16.196 -18.230  -1.818  1.00  0.00      A2   C
ATOM    786  HB1 ASP A  56     -16.306 -18.695  -2.821  1.00  0.00      A2   H
ATOM    787  HB2 ASP A  56     -16.349 -19.130  -1.185  1.00  0.00      A2   H
ATOM    788  CG  ASP A  56     -17.434 -17.369  -1.577  1.00  0.00      A2   C
ATOM    789  OD1 ASP A  56     -17.615 -16.327  -2.331  1.00  0.00      A2   O
ATOM    790  OD2 ASP A  56     -18.271 -17.792  -0.804  1.00  0.00      A2   O
ATOM    791  C   ASP A  56     -14.664 -17.231  -0.203  1.00  0.00      A2   C
ATOM    792  O   ASP A  56     -14.998 -16.226   0.369  1.00  0.00      A2   O
ATOM    793  N   GLU A  57     -13.987 -18.112   0.479  1.00  0.00      A2   N
ATOM    794  HN  GLU A  57     -13.557 -18.932   0.109  1.00  0.00      A2   H
ATOM    795  CA  GLU A  57     -13.735 -17.930   1.887  1.00  0.00      A2   C
ATOM    796  HA  GLU A  57     -14.737 -17.710   2.228  1.00  0.00      A2   H
ATOM    797  CB  GLU A  57     -13.174 -19.142   2.642  1.00  0.00      A2   C
ATOM    798  HB1 GLU A  57     -13.838 -20.015   2.469  1.00  0.00      A2   H
ATOM    799  HB2 GLU A  57     -12.214 -19.501   2.215  1.00  0.00      A2   H
ATOM    800  CG  GLU A  57     -13.078 -19.174   4.272  1.00  0.00      A2   C
ATOM    801  HG1 GLU A  57     -12.221 -18.485   4.430  1.00  0.00      A2   H
ATOM    802  HG2 GLU A  57     -14.019 -18.885   4.786  1.00  0.00      A2   H
ATOM    803  CD  GLU A  57     -12.814 -20.582   4.715  1.00  0.00      A2   C
ATOM    804  OE1 GLU A  57     -11.911 -21.230   4.225  1.00  0.00      A2   O
ATOM    805  OE2 GLU A  57     -13.578 -21.110   5.509  1.00  0.00      A2   O
ATOM    806  C   GLU A  57     -12.812 -16.740   2.230  1.00  0.00      A2   C
ATOM    807  O   GLU A  57     -13.057 -16.034   3.186  1.00  0.00      A2   O
ATOM    808  N   ALA A  58     -11.803 -16.494   1.390  1.00  0.00      A2   N
ATOM    809  HN  ALA A  58     -11.524 -17.195   0.738  1.00  0.00      A2   H
ATOM    810  CA  ALA A  58     -10.926 -15.353   1.510  1.00  0.00      A2   C
ATOM    811  HA  ALA A  58     -10.491 -15.269   2.495  1.00  0.00      A2   H
ATOM    812  CB  ALA A  58      -9.769 -15.722   0.532  1.00  0.00      A2   C
ATOM    813  HB1 ALA A  58     -10.184 -15.884  -0.486  1.00  0.00      A2   H
ATOM    814  HB2 ALA A  58      -8.978 -14.945   0.462  1.00  0.00      A2   H
ATOM    815  HB3 ALA A  58      -9.221 -16.670   0.719  1.00  0.00      A2   H
ATOM    816  C   ALA A  58     -11.547 -14.064   1.174  1.00  0.00      A2   C
ATOM    817  O   ALA A  58     -11.325 -13.012   1.778  1.00  0.00      A2   O
ATOM    818  N   GLN A  59     -12.548 -14.143   0.190  1.00  0.00      A2   N
ATOM    819  HN  GLN A  59     -12.839 -14.946  -0.324  1.00  0.00      A2   H
ATOM    820  CA  GLN A  59     -13.284 -12.910  -0.055  1.00  0.00      A2   C
ATOM    821  HA  GLN A  59     -12.624 -12.115   0.261  1.00  0.00      A2   H
ATOM    822  CB  GLN A  59     -13.566 -12.648  -1.565  1.00  0.00      A2   C
ATOM    823  HB1 GLN A  59     -14.084 -11.665  -1.576  1.00  0.00      A2   H
ATOM    824  HB2 GLN A  59     -12.617 -12.446  -2.107  1.00  0.00      A2   H
ATOM    825  CG  GLN A  59     -14.472 -13.721  -2.187  1.00  0.00      A2   C
ATOM    826  HG1 GLN A  59     -13.856 -14.646  -2.186  1.00  0.00      A2   H
ATOM    827  HG2 GLN A  59     -15.368 -13.986  -1.586  1.00  0.00      A2   H
ATOM    828  CD  GLN A  59     -15.038 -13.336  -3.531  1.00  0.00      A2   C
ATOM    829  OE1 GLN A  59     -14.529 -12.379  -4.189  1.00  0.00      A2   O
ATOM    830  NE2 GLN A  59     -16.085 -14.091  -3.955  1.00  0.00      A2   N
ATOM    831 HE21 GLN A  59     -16.565 -14.808  -3.449  1.00  0.00      A2   H
ATOM    832 HE22 GLN A  59     -16.492 -13.782  -4.814  1.00  0.00      A2   H
ATOM    833  C   GLN A  59     -14.485 -12.747   0.832  1.00  0.00      A2   C
ATOM    834  O   GLN A  59     -15.056 -11.652   0.926  1.00  0.00      A2   O
ATOM    835  N   SER A  60     -14.889 -13.743   1.578  1.00  0.00      A2   N
ATOM    836  HN  SER A  60     -14.654 -14.690   1.374  1.00  0.00      A2   H
ATOM    837  CA  SER A  60     -15.785 -13.527   2.704  1.00  0.00      A2   C
ATOM    838  HA  SER A  60     -16.679 -12.992   2.421  1.00  0.00      A2   H
ATOM    839  CB  SER A  60     -16.141 -14.931   3.264  1.00  0.00      A2   C
ATOM    840  HB1 SER A  60     -16.404 -15.447   2.317  1.00  0.00      A2   H
ATOM    841  HB2 SER A  60     -15.280 -15.488   3.692  1.00  0.00      A2   H
ATOM    842  OG  SER A  60     -17.224 -14.928   4.178  1.00  0.00      A2   O
ATOM    843  HG1 SER A  60     -17.103 -15.685   4.755  1.00  0.00      A2   H
ATOM    844  C   SER A  60     -15.150 -12.876   3.909  1.00  0.00      A2   C
ATOM    845  O   SER A  60     -15.786 -12.242   4.756  1.00  0.00      A2   O
ATOM    846  N   LYS A  61     -13.839 -13.040   4.071  1.00  0.00      A2   N
ATOM    847  HN  LYS A  61     -13.288 -13.678   3.540  1.00  0.00      A2   H
ATOM    848  CA  LYS A  61     -13.059 -12.492   5.198  1.00  0.00      A2   C
ATOM    849  HA  LYS A  61     -13.650 -11.984   5.946  1.00  0.00      A2   H
ATOM    850  CB  LYS A  61     -12.633 -13.645   6.089  1.00  0.00      A2   C
ATOM    851  HB1 LYS A  61     -11.773 -14.160   5.611  1.00  0.00      A2   H
ATOM    852  HB2 LYS A  61     -12.228 -13.267   7.052  1.00  0.00      A2   H
ATOM    853  CG  LYS A  61     -13.669 -14.747   6.423  1.00  0.00      A2   C
ATOM    854  HG1 LYS A  61     -14.671 -14.345   6.687  1.00  0.00      A2   H
ATOM    855  HG2 LYS A  61     -13.921 -15.413   5.570  1.00  0.00      A2   H
ATOM    856  CD  LYS A  61     -13.195 -15.705   7.601  1.00  0.00      A2   C
ATOM    857  HD1 LYS A  61     -14.013 -16.440   7.765  1.00  0.00      A2   H
ATOM    858  HD2 LYS A  61     -12.254 -16.122   7.184  1.00  0.00      A2   H
ATOM    859  CE  LYS A  61     -12.757 -15.231   8.936  1.00  0.00      A2   C
ATOM    860  HE1 LYS A  61     -12.164 -16.036   9.420  1.00  0.00      A2   H
ATOM    861  HE2 LYS A  61     -12.231 -14.252   8.914  1.00  0.00      A2   H
ATOM    862  NZ  LYS A  61     -13.953 -14.980   9.799  1.00  0.00      A2   N
ATOM    863  HZ1 LYS A  61     -13.652 -14.556  10.699  1.00  0.00      A2   H
ATOM    864  HZ2 LYS A  61     -14.616 -14.309   9.361  1.00  0.00      A2   H
ATOM    865  HZ3 LYS A  61     -14.577 -15.796   9.964  1.00  0.00      A2   H
ATOM    866  C   LYS A  61     -11.955 -11.573   4.776  1.00  0.00      A2   C
ATOM    867  O   LYS A  61     -10.892 -11.380   5.465  1.00  0.00      A2   O
ATOM    868  N   ARG A  62     -12.148 -10.789   3.699  1.00  0.00      A2   N
ATOM    869  HN  ARG A  62     -12.995 -10.938   3.195  1.00  0.00      A2   H
ATOM    870  CA  ARG A  62     -11.267  -9.812   3.164  1.00  0.00      A2   C
ATOM    871  HA  ARG A  62     -10.399 -10.370   2.843  1.00  0.00      A2   H
ATOM    872  CB  ARG A  62     -12.020  -9.095   2.036  1.00  0.00      A2   C
ATOM    873  HB1 ARG A  62     -12.072  -9.692   1.101  1.00  0.00      A2   H
ATOM    874  HB2 ARG A  62     -13.028  -8.718   2.312  1.00  0.00      A2   H
ATOM    875  CG  ARG A  62     -11.226  -7.965   1.433  1.00  0.00      A2   C
ATOM    876  HG1 ARG A  62     -10.897  -7.092   2.037  1.00  0.00      A2   H
ATOM    877  HG2 ARG A  62     -10.227  -8.393   1.202  1.00  0.00      A2   H
ATOM    878  CD  ARG A  62     -11.932  -7.409   0.246  1.00  0.00      A2   C
ATOM    879  HD1 ARG A  62     -11.260  -6.619  -0.153  1.00  0.00      A2   H
ATOM    880  HD2 ARG A  62     -12.238  -8.051  -0.608  1.00  0.00      A2   H
ATOM    881  NE  ARG A  62     -13.180  -6.637   0.742  1.00  0.00      A2   N
ATOM    882  HE  ARG A  62     -13.394  -6.405   1.691  1.00  0.00      A2   H
ATOM    883  CZ  ARG A  62     -14.039  -6.083  -0.121  1.00  0.00      A2   C
ATOM    884  NH1 ARG A  62     -14.026  -6.164  -1.406  1.00  0.00      A2   N
ATOM    885 HH11 ARG A  62     -14.933  -6.039  -1.808  1.00  0.00      A2   H
ATOM    886 HH12 ARG A  62     -13.462  -6.861  -1.848  1.00  0.00      A2   H
ATOM    887  NH2 ARG A  62     -14.965  -5.337   0.518  1.00  0.00      A2   N
ATOM    888 HH21 ARG A  62     -15.765  -5.001   0.021  1.00  0.00      A2   H
ATOM    889 HH22 ARG A  62     -14.906  -5.145   1.497  1.00  0.00      A2   H
ATOM    890  C   ARG A  62     -10.736  -8.743   4.170  1.00  0.00      A2   C
ATOM    891  O   ARG A  62      -9.608  -8.355   4.048  1.00  0.00      A2   O
ATOM    892  N   GLY A  63     -11.494  -8.345   5.255  1.00  0.00      A2   N
ATOM    893  HN  GLY A  63     -12.438  -8.656   5.320  1.00  0.00      A2   H
ATOM    894  CA  GLY A  63     -10.931  -7.451   6.289  1.00  0.00      A2   C
ATOM    895  HA1 GLY A  63     -11.751  -7.282   6.971  1.00  0.00      A2   H
ATOM    896  HA2 GLY A  63     -10.508  -6.627   5.733  1.00  0.00      A2   H
ATOM    897  C   GLY A  63      -9.878  -8.031   7.214  1.00  0.00      A2   C
ATOM    898  O   GLY A  63      -9.362  -7.270   7.962  1.00  0.00      A2   O
ATOM    899  N   ILE A  64      -9.665  -9.345   7.156  1.00  0.00      A2   N
ATOM    900  HN  ILE A  64     -10.158  -9.919   6.507  1.00  0.00      A2   H
ATOM    901  CA  ILE A  64      -8.601  -9.843   8.078  1.00  0.00      A2   C
ATOM    902  HA  ILE A  64      -8.185  -9.037   8.665  1.00  0.00      A2   H
ATOM    903  CB  ILE A  64      -9.101 -10.936   9.109  1.00  0.00      A2   C
ATOM    904  HB  ILE A  64      -8.203 -11.477   9.479  1.00  0.00      A2   H
ATOM    905  CG2 ILE A  64      -9.800 -10.341  10.300  1.00  0.00      A2   C
ATOM    906 HG21 ILE A  64      -9.292  -9.442  10.710  1.00  0.00      A2   H
ATOM    907 HG22 ILE A  64     -10.834  -9.956  10.167  1.00  0.00      A2   H
ATOM    908 HG23 ILE A  64      -9.979 -11.078  11.113  1.00  0.00      A2   H
ATOM    909  CG1 ILE A  64      -9.919 -12.067   8.462  1.00  0.00      A2   C
ATOM    910 HG11 ILE A  64     -10.995 -11.831   8.605  1.00  0.00      A2   H
ATOM    911 HG12 ILE A  64      -9.785 -12.168   7.363  1.00  0.00      A2   H
ATOM    912  CD  ILE A  64      -9.573 -13.481   8.958  1.00  0.00      A2   C
ATOM    913  HD1 ILE A  64      -9.876 -13.607  10.020  1.00  0.00      A2   H
ATOM    914  HD2 ILE A  64     -10.085 -14.268   8.365  1.00  0.00      A2   H
ATOM    915  HD3 ILE A  64      -8.514 -13.753   8.761  1.00  0.00      A2   H
ATOM    916  C   ILE A  64      -7.498 -10.517   7.243  1.00  0.00      A2   C
ATOM    917  O   ILE A  64      -6.652 -11.284   7.749  1.00  0.00      A2   O
ATOM    918  N   LEU A  65      -7.431 -10.200   5.957  1.00  0.00      A2   N
ATOM    919  HN  LEU A  65      -8.138  -9.694   5.469  1.00  0.00      A2   H
ATOM    920  CA  LEU A  65      -6.433 -10.833   5.048  1.00  0.00      A2   C
ATOM    921  HA  LEU A  65      -5.607 -11.191   5.645  1.00  0.00      A2   H
ATOM    922  CB  LEU A  65      -7.242 -11.915   4.280  1.00  0.00      A2   C
ATOM    923  HB1 LEU A  65      -8.106 -11.322   3.907  1.00  0.00      A2   H
ATOM    924  HB2 LEU A  65      -6.656 -12.206   3.382  1.00  0.00      A2   H
ATOM    925  CG  LEU A  65      -7.839 -13.137   4.957  1.00  0.00      A2   C
ATOM    926  HG  LEU A  65      -8.520 -12.711   5.724  1.00  0.00      A2   H
ATOM    927  CD1 LEU A  65      -8.730 -13.997   3.974  1.00  0.00      A2   C
ATOM    928 HD11 LEU A  65      -8.183 -14.710   3.321  1.00  0.00      A2   H
ATOM    929 HD12 LEU A  65      -9.463 -14.555   4.596  1.00  0.00      A2   H
ATOM    930 HD13 LEU A  65      -9.373 -13.313   3.380  1.00  0.00      A2   H
ATOM    931  CD2 LEU A  65      -6.876 -14.003   5.609  1.00  0.00      A2   C
ATOM    932 HD21 LEU A  65      -6.269 -13.443   6.352  1.00  0.00      A2   H
ATOM    933 HD22 LEU A  65      -7.380 -14.763   6.243  1.00  0.00      A2   H
ATOM    934 HD23 LEU A  65      -6.115 -14.507   4.976  1.00  0.00      A2   H
ATOM    935  C   LEU A  65      -5.847  -9.938   3.987  1.00  0.00      A2   C
ATOM    936  O   LEU A  65      -6.513  -9.122   3.301  1.00  0.00      A2   O
ATOM    937  N   THR A  66      -4.468 -10.032   3.963  1.00  0.00      A2   N
ATOM    938  HN  THR A  66      -3.987 -10.507   4.695  1.00  0.00      A2   H
ATOM    939  CA  THR A  66      -3.699  -9.391   2.936  1.00  0.00      A2   C
ATOM    940  HA  THR A  66      -4.106  -8.438   2.633  1.00  0.00      A2   H
ATOM    941  CB  THR A  66      -2.194  -9.238   3.371  1.00  0.00      A2   C
ATOM    942  HB  THR A  66      -1.765 -10.249   3.543  1.00  0.00      A2   H
ATOM    943  OG1 THR A  66      -2.080  -8.448   4.514  1.00  0.00      A2   O
ATOM    944  HG1 THR A  66      -1.379  -8.804   5.064  1.00  0.00      A2   H
ATOM    945  CG2 THR A  66      -1.293  -8.544   2.285  1.00  0.00      A2   C
ATOM    946 HG21 THR A  66      -0.412  -8.095   2.791  1.00  0.00      A2   H
ATOM    947 HG22 THR A  66      -0.883  -9.250   1.531  1.00  0.00      A2   H
ATOM    948 HG23 THR A  66      -1.914  -7.799   1.744  1.00  0.00      A2   H
ATOM    949  C   THR A  66      -3.692 -10.259   1.732  1.00  0.00      A2   C
ATOM    950  O   THR A  66      -3.174 -11.382   1.828  1.00  0.00      A2   O
ATOM    951  N   LEU A  67      -4.288  -9.800   0.553  1.00  0.00      A2   N
ATOM    952  HN  LEU A  67      -4.668  -8.886   0.438  1.00  0.00      A2   H
ATOM    953  CA  LEU A  67      -4.555 -10.660  -0.566  1.00  0.00      A2   C
ATOM    954  HA  LEU A  67      -4.527 -11.686  -0.231  1.00  0.00      A2   H
ATOM    955  CB  LEU A  67      -5.943 -10.454  -1.230  1.00  0.00      A2   C
ATOM    956  HB1 LEU A  67      -6.002  -9.384  -1.524  1.00  0.00      A2   H
ATOM    957  HB2 LEU A  67      -6.121 -11.100  -2.116  1.00  0.00      A2   H
ATOM    958  CG  LEU A  67      -7.136 -10.754  -0.281  1.00  0.00      A2   C
ATOM    959  HG  LEU A  67      -7.211 -10.067   0.589  1.00  0.00      A2   H
ATOM    960  CD1 LEU A  67      -8.339 -10.583  -1.111  1.00  0.00      A2   C
ATOM    961 HD11 LEU A  67      -8.552  -9.516  -1.339  1.00  0.00      A2   H
ATOM    962 HD12 LEU A  67      -8.319 -11.285  -1.972  1.00  0.00      A2   H
ATOM    963 HD13 LEU A  67      -9.261 -10.761  -0.517  1.00  0.00      A2   H
ATOM    964  CD2 LEU A  67      -7.118 -12.186   0.201  1.00  0.00      A2   C
ATOM    965 HD21 LEU A  67      -6.245 -12.440   0.839  1.00  0.00      A2   H
ATOM    966 HD22 LEU A  67      -8.008 -12.386   0.835  1.00  0.00      A2   H
ATOM    967 HD23 LEU A  67      -7.215 -12.979  -0.571  1.00  0.00      A2   H
ATOM    968  C   LEU A  67      -3.514 -10.578  -1.673  1.00  0.00      A2   C
ATOM    969  O   LEU A  67      -2.704  -9.639  -1.801  1.00  0.00      A2   O
ATOM    970  N   LYS A  68      -3.489 -11.598  -2.540  1.00  0.00      A2   N
ATOM    971  HN  LYS A  68      -4.181 -12.303  -2.402  1.00  0.00      A2   H
ATOM    972  CA  LYS A  68      -2.671 -11.794  -3.718  1.00  0.00      A2   C
ATOM    973  HA  LYS A  68      -2.464 -10.890  -4.271  1.00  0.00      A2   H
ATOM    974  CB  LYS A  68      -1.283 -12.512  -3.376  1.00  0.00      A2   C
ATOM    975  HB1 LYS A  68      -1.445 -13.341  -2.654  1.00  0.00      A2   H
ATOM    976  HB2 LYS A  68      -0.857 -12.921  -4.317  1.00  0.00      A2   H
ATOM    977  CG  LYS A  68      -0.136 -11.683  -2.783  1.00  0.00      A2   C
ATOM    978  HG1 LYS A  68       0.154 -10.968  -3.583  1.00  0.00      A2   H
ATOM    979  HG2 LYS A  68      -0.576 -11.141  -1.919  1.00  0.00      A2   H
ATOM    980  CD  LYS A  68       1.064 -12.519  -2.362  1.00  0.00      A2   C
ATOM    981  HD1 LYS A  68       0.691 -13.149  -1.526  1.00  0.00      A2   H
ATOM    982  HD2 LYS A  68       1.362 -13.063  -3.284  1.00  0.00      A2   H
ATOM    983  CE  LYS A  68       2.315 -11.768  -1.803  1.00  0.00      A2   C
ATOM    984  HE1 LYS A  68       3.059 -12.548  -1.536  1.00  0.00      A2   H
ATOM    985  HE2 LYS A  68       2.837 -10.993  -2.404  1.00  0.00      A2   H
ATOM    986  NZ  LYS A  68       2.014 -11.175  -0.486  1.00  0.00      A2   N
ATOM    987  HZ1 LYS A  68       2.909 -10.808  -0.104  1.00  0.00      A2   H
ATOM    988  HZ2 LYS A  68       1.323 -10.466  -0.805  1.00  0.00      A2   H
ATOM    989  HZ3 LYS A  68       1.595 -11.798   0.233  1.00  0.00      A2   H
ATOM    990  C   LYS A  68      -3.361 -12.778  -4.615  1.00  0.00      A2   C
ATOM    991  O   LYS A  68      -4.287 -13.486  -4.279  1.00  0.00      A2   O
ATOM    992  N   TYR A  69      -2.881 -12.943  -5.843  1.00  0.00      A2   N
ATOM    993  HN  TYR A  69      -2.216 -12.270  -6.159  1.00  0.00      A2   H
ATOM    994  CA  TYR A  69      -3.119 -14.014  -6.766  1.00  0.00      A2   C
ATOM    995  HA  TYR A  69      -3.736 -14.763  -6.293  1.00  0.00      A2   H
ATOM    996  CB  TYR A  69      -3.608 -13.510  -8.143  1.00  0.00      A2   C
ATOM    997  HB1 TYR A  69      -2.819 -12.817  -8.508  1.00  0.00      A2   H
ATOM    998  HB2 TYR A  69      -3.736 -14.425  -8.759  1.00  0.00      A2   H
ATOM    999  CG  TYR A  69      -4.857 -12.733  -8.023  1.00  0.00      A2   C
ATOM   1000  CD1 TYR A  69      -6.006 -13.362  -8.316  1.00  0.00      A2   C
ATOM   1001  HD1 TYR A  69      -5.830 -14.368  -8.668  1.00  0.00      A2   H
ATOM   1002  CE1 TYR A  69      -7.262 -12.750  -8.253  1.00  0.00      A2   C
ATOM   1003  HE1 TYR A  69      -8.170 -13.253  -8.551  1.00  0.00      A2   H
ATOM   1004  CZ  TYR A  69      -7.282 -11.380  -7.995  1.00  0.00      A2   C
ATOM   1005  OH  TYR A  69      -8.464 -10.701  -7.970  1.00  0.00      A2   O
ATOM   1006  HH  TYR A  69      -9.146 -11.296  -8.291  1.00  0.00      A2   H
ATOM   1007  CD2 TYR A  69      -4.899 -11.378  -7.627  1.00  0.00      A2   C
ATOM   1008  HD2 TYR A  69      -4.033 -10.797  -7.346  1.00  0.00      A2   H
ATOM   1009  CE2 TYR A  69      -6.154 -10.734  -7.605  1.00  0.00      A2   C
ATOM   1010  HE2 TYR A  69      -6.124  -9.693  -7.320  1.00  0.00      A2   H
ATOM   1011  C   TYR A  69      -1.787 -14.655  -6.957  1.00  0.00      A2   C
ATOM   1012  O   TYR A  69      -0.726 -14.077  -6.732  1.00  0.00      A2   O
ATOM   1013  N   PRO A  70      -1.778 -15.926  -7.378  1.00  0.00      A2   N
ATOM   1014  CD  PRO A  70      -2.928 -16.842  -7.150  1.00  0.00      A2   C
ATOM   1015  HD1 PRO A  70      -3.520 -16.674  -6.226  1.00  0.00      A2   H
ATOM   1016  HD2 PRO A  70      -3.621 -16.811  -8.018  1.00  0.00      A2   H
ATOM   1017  CA  PRO A  70      -0.498 -16.777  -7.462  1.00  0.00      A2   C
ATOM   1018  HA  PRO A  70       0.378 -16.218  -7.166  1.00  0.00      A2   H
ATOM   1019  CB  PRO A  70      -0.936 -18.037  -6.683  1.00  0.00      A2   C
ATOM   1020  HB1 PRO A  70      -0.902 -17.752  -5.610  1.00  0.00      A2   H
ATOM   1021  HB2 PRO A  70      -0.288 -18.894  -6.965  1.00  0.00      A2   H
ATOM   1022  CG  PRO A  70      -2.357 -18.289  -7.172  1.00  0.00      A2   C
ATOM   1023  HG1 PRO A  70      -2.982 -18.967  -6.552  1.00  0.00      A2   H
ATOM   1024  HG2 PRO A  70      -2.366 -18.651  -8.222  1.00  0.00      A2   H
ATOM   1025  C   PRO A  70      -0.295 -17.091  -8.967  1.00  0.00      A2   C
ATOM   1026  O   PRO A  70       0.569 -17.832  -9.391  1.00  0.00      A2   O
ATOM   1027  N   ILE A  71      -0.980 -16.288  -9.700  1.00  0.00      A2   N
ATOM   1028  HN  ILE A  71      -1.564 -15.667  -9.183  1.00  0.00      A2   H
ATOM   1029  CA  ILE A  71      -0.890 -16.141 -11.119  1.00  0.00      A2   C
ATOM   1030  HA  ILE A  71       0.104 -16.393 -11.457  1.00  0.00      A2   H
ATOM   1031  CB  ILE A  71      -1.934 -16.982 -11.886  1.00  0.00      A2   C
ATOM   1032  HB  ILE A  71      -1.460 -17.979 -12.010  1.00  0.00      A2   H
ATOM   1033  CG2 ILE A  71      -3.256 -17.109 -11.200  1.00  0.00      A2   C
ATOM   1034 HG21 ILE A  71      -3.947 -17.788 -11.744  1.00  0.00      A2   H
ATOM   1035 HG22 ILE A  71      -3.095 -17.678 -10.260  1.00  0.00      A2   H
ATOM   1036 HG23 ILE A  71      -3.635 -16.095 -10.949  1.00  0.00      A2   H
ATOM   1037  CG1 ILE A  71      -2.225 -16.395 -13.323  1.00  0.00      A2   C
ATOM   1038 HG11 ILE A  71      -2.891 -15.520 -13.163  1.00  0.00      A2   H
ATOM   1039 HG12 ILE A  71      -1.314 -16.051 -13.857  1.00  0.00      A2   H
ATOM   1040  CD  ILE A  71      -2.878 -17.380 -14.205  1.00  0.00      A2   C
ATOM   1041  HD1 ILE A  71      -2.896 -17.093 -15.278  1.00  0.00      A2   H
ATOM   1042  HD2 ILE A  71      -2.265 -18.307 -14.210  1.00  0.00      A2   H
ATOM   1043  HD3 ILE A  71      -3.863 -17.838 -13.972  1.00  0.00      A2   H
ATOM   1044  C   ILE A  71      -1.052 -14.658 -11.341  1.00  0.00      A2   C
ATOM   1045  O   ILE A  71      -1.855 -14.019 -10.593  1.00  0.00      A2   O
ATOM   1046  N   GLU A  72      -0.308 -14.097 -12.290  1.00  0.00      A2   N
ATOM   1047  HN  GLU A  72       0.481 -14.577 -12.665  1.00  0.00      A2   H
ATOM   1048  CA  GLU A  72      -0.483 -12.678 -12.733  1.00  0.00      A2   C
ATOM   1049  HA  GLU A  72      -1.397 -12.289 -12.310  1.00  0.00      A2   H
ATOM   1050  CB  GLU A  72       0.696 -11.898 -12.236  1.00  0.00      A2   C
ATOM   1051  HB1 GLU A  72       1.036 -12.303 -11.259  1.00  0.00      A2   H
ATOM   1052  HB2 GLU A  72       1.662 -12.071 -12.757  1.00  0.00      A2   H
ATOM   1053  CG  GLU A  72       0.418 -10.365 -11.956  1.00  0.00      A2   C
ATOM   1054  HG1 GLU A  72      -0.124 -10.279 -10.990  1.00  0.00      A2   H
ATOM   1055  HG2 GLU A  72       1.370  -9.823 -11.770  1.00  0.00      A2   H
ATOM   1056  CD  GLU A  72      -0.482  -9.546 -12.851  1.00  0.00      A2   C
ATOM   1057  OE1 GLU A  72      -1.746  -9.542 -12.759  1.00  0.00      A2   O
ATOM   1058  OE2 GLU A  72       0.070  -8.668 -13.589  1.00  0.00      A2   O
ATOM   1059  C   GLU A  72      -0.462 -12.657 -14.271  1.00  0.00      A2   C
ATOM   1060  O   GLU A  72       0.331 -13.379 -14.916  1.00  0.00      A2   O
ATOM   1061  N   HIC A  73      -1.387 -11.793 -14.845  1.00  0.00      A2   N
ATOM   1062  HN  HIC A  73      -1.872 -11.228 -14.181  1.00  0.00      A2   H
ATOM   1063  CA  HIC A  73      -1.678 -11.651 -16.303  1.00  0.00      A2   C
ATOM   1064  HA  HIC A  73      -2.725 -11.388 -16.256  1.00  0.00      A2   H
ATOM   1065  CB  HIC A  73      -0.982 -10.363 -16.880  1.00  0.00      A2   C
ATOM   1066  HB1 HIC A  73      -1.134 -10.197 -17.968  1.00  0.00      A2   H
ATOM   1067  HB2 HIC A  73      -1.414  -9.466 -16.387  1.00  0.00      A2   H
ATOM   1068  CD2 HIC A  73       1.365 -11.146 -17.444  1.00  0.00      A2   C
ATOM   1069  HD2 HIC A  73       1.196 -11.757 -18.322  1.00  0.00      A2   H
ATOM   1070  CG  HIC A  73       0.474 -10.505 -16.697  1.00  0.00      A2   C
ATOM   1071  NE2 HIC A  73       2.579 -10.970 -16.863  1.00  0.00      A2   N
ATOM   1072  CAT HIC A  73       3.883 -11.617 -17.269  1.00  0.00      A2   C
ATOM   1073  HT1 HIC A  73       3.977 -12.440 -16.529  1.00  0.00      A2   H
ATOM   1074  HT2 HIC A  73       3.809 -12.021 -18.301  1.00  0.00      A2   H
ATOM   1075  HT3 HIC A  73       4.749 -10.926 -17.184  1.00  0.00      A2   H
ATOM   1076  ND1 HIC A  73       1.159  -9.895 -15.677  1.00  0.00      A2   N
ATOM   1077  HD1 HIC A  73       0.762  -9.354 -14.936  1.00  0.00      A2   H
ATOM   1078  CE1 HIC A  73       2.385 -10.296 -15.696  1.00  0.00      A2   C
ATOM   1079  HE1 HIC A  73       3.133 -10.123 -14.950  1.00  0.00      A2   H
ATOM   1080  C   HIC A  73      -1.558 -12.834 -17.263  1.00  0.00      A2   C
ATOM   1081  O   HIC A  73      -0.926 -12.744 -18.300  1.00  0.00      A2   O
ATOM   1082  N   GLY A  74      -2.112 -14.058 -16.966  1.00  0.00      A2   N
ATOM   1083  HN  GLY A  74      -2.725 -14.063 -16.179  1.00  0.00      A2   H
ATOM   1084  CA  GLY A  74      -2.074 -15.329 -17.684  1.00  0.00      A2   C
ATOM   1085  HA1 GLY A  74      -2.319 -15.116 -18.713  1.00  0.00      A2   H
ATOM   1086  HA2 GLY A  74      -2.877 -15.957 -17.328  1.00  0.00      A2   H
ATOM   1087  C   GLY A  74      -0.785 -16.130 -17.523  1.00  0.00      A2   C
ATOM   1088  O   GLY A  74      -0.655 -17.244 -18.095  1.00  0.00      A2   O
ATOM   1089  N   ILE A  75       0.217 -15.680 -16.754  1.00  0.00      A2   N
ATOM   1090  HN  ILE A  75       0.309 -14.741 -16.433  1.00  0.00      A2   H
ATOM   1091  CA  ILE A  75       1.391 -16.490 -16.402  1.00  0.00      A2   C
ATOM   1092  HA  ILE A  75       1.363 -17.439 -16.916  1.00  0.00      A2   H
ATOM   1093  CB  ILE A  75       2.632 -15.668 -16.752  1.00  0.00      A2   C
ATOM   1094  HB  ILE A  75       2.554 -14.723 -16.174  1.00  0.00      A2   H
ATOM   1095  CG2 ILE A  75       3.983 -16.386 -16.258  1.00  0.00      A2   C
ATOM   1096 HG21 ILE A  75       3.970 -17.463 -16.531  1.00  0.00      A2   H
ATOM   1097 HG22 ILE A  75       4.816 -15.866 -16.778  1.00  0.00      A2   H
ATOM   1098 HG23 ILE A  75       4.259 -16.253 -15.190  1.00  0.00      A2   H
ATOM   1099  CG1 ILE A  75       2.865 -15.359 -18.279  1.00  0.00      A2   C
ATOM   1100 HG11 ILE A  75       2.041 -14.706 -18.637  1.00  0.00      A2   H
ATOM   1101 HG12 ILE A  75       3.901 -14.959 -18.307  1.00  0.00      A2   H
ATOM   1102  CD  ILE A  75       2.917 -16.625 -19.133  1.00  0.00      A2   C
ATOM   1103  HD1 ILE A  75       2.790 -16.372 -20.207  1.00  0.00      A2   H
ATOM   1104  HD2 ILE A  75       3.740 -17.339 -18.918  1.00  0.00      A2   H
ATOM   1105  HD3 ILE A  75       2.009 -17.237 -18.948  1.00  0.00      A2   H
ATOM   1106  C   ILE A  75       1.321 -16.909 -14.970  1.00  0.00      A2   C
ATOM   1107  O   ILE A  75       1.036 -16.106 -14.041  1.00  0.00      A2   O
ATOM   1108  N   ILE A  76       1.473 -18.226 -14.643  1.00  0.00      A2   N
ATOM   1109  HN  ILE A  76       1.561 -18.946 -15.326  1.00  0.00      A2   H
ATOM   1110  CA  ILE A  76       1.585 -18.678 -13.253  1.00  0.00      A2   C
ATOM   1111  HA  ILE A  76       0.836 -18.342 -12.550  1.00  0.00      A2   H
ATOM   1112  CB  ILE A  76       1.677 -20.184 -13.200  1.00  0.00      A2   C
ATOM   1113  HB  ILE A  76       2.591 -20.540 -13.722  1.00  0.00      A2   H
ATOM   1114  CG2 ILE A  76       1.648 -20.730 -11.718  1.00  0.00      A2   C
ATOM   1115 HG21 ILE A  76       2.288 -20.105 -11.059  1.00  0.00      A2   H
ATOM   1116 HG22 ILE A  76       0.621 -20.713 -11.294  1.00  0.00      A2   H
ATOM   1117 HG23 ILE A  76       2.189 -21.688 -11.565  1.00  0.00      A2   H
ATOM   1118  CG1 ILE A  76       0.531 -20.893 -13.947  1.00  0.00      A2   C
ATOM   1119 HG11 ILE A  76      -0.448 -20.483 -13.620  1.00  0.00      A2   H
ATOM   1120 HG12 ILE A  76       0.633 -20.514 -14.986  1.00  0.00      A2   H
ATOM   1121  CD  ILE A  76       0.548 -22.487 -13.890  1.00  0.00      A2   C
ATOM   1122  HD1 ILE A  76      -0.259 -22.854 -14.560  1.00  0.00      A2   H
ATOM   1123  HD2 ILE A  76       1.576 -22.738 -14.228  1.00  0.00      A2   H
ATOM   1124  HD3 ILE A  76       0.405 -23.031 -12.932  1.00  0.00      A2   H
ATOM   1125  C   ILE A  76       2.848 -18.013 -12.703  1.00  0.00      A2   C
ATOM   1126  O   ILE A  76       3.840 -18.018 -13.366  1.00  0.00      A2   O
ATOM   1127  N   THR A  77       2.765 -17.375 -11.497  1.00  0.00      A2   N
ATOM   1128  HN  THR A  77       1.947 -17.461 -10.934  1.00  0.00      A2   H
ATOM   1129  CA  THR A  77       3.877 -16.680 -10.873  1.00  0.00      A2   C
ATOM   1130  HA  THR A  77       4.734 -16.491 -11.503  1.00  0.00      A2   H
ATOM   1131  CB  THR A  77       3.411 -15.373 -10.213  1.00  0.00      A2   C
ATOM   1132  HB  THR A  77       3.048 -15.484  -9.169  1.00  0.00      A2   H
ATOM   1133  OG1 THR A  77       2.420 -14.754 -10.977  1.00  0.00      A2   O
ATOM   1134  HG1 THR A  77       1.886 -14.312 -10.313  1.00  0.00      A2   H
ATOM   1135  CG2 THR A  77       4.628 -14.418 -10.169  1.00  0.00      A2   C
ATOM   1136 HG21 THR A  77       5.358 -14.624  -9.357  1.00  0.00      A2   H
ATOM   1137 HG22 THR A  77       5.171 -14.471 -11.137  1.00  0.00      A2   H
ATOM   1138 HG23 THR A  77       4.364 -13.369  -9.913  1.00  0.00      A2   H
ATOM   1139  C   THR A  77       4.434 -17.421  -9.717  1.00  0.00      A2   C
ATOM   1140  O   THR A  77       5.684 -17.516  -9.564  1.00  0.00      A2   O
ATOM   1141  N   ASN A  78       3.516 -17.931  -8.843  1.00  0.00      A2   N
ATOM   1142  HN  ASN A  78       2.544 -17.821  -9.038  1.00  0.00      A2   H
ATOM   1143  CA  ASN A  78       3.799 -18.599  -7.546  1.00  0.00      A2   C
ATOM   1144  HA  ASN A  78       4.878 -18.635  -7.560  1.00  0.00      A2   H
ATOM   1145  CB  ASN A  78       3.148 -17.796  -6.473  1.00  0.00      A2   C
ATOM   1146  HB1 ASN A  78       3.633 -16.798  -6.535  1.00  0.00      A2   H
ATOM   1147  HB2 ASN A  78       2.042 -17.710  -6.539  1.00  0.00      A2   H
ATOM   1148  CG  ASN A  78       3.535 -18.266  -5.074  1.00  0.00      A2   C
ATOM   1149  OD1 ASN A  78       3.710 -19.454  -4.726  1.00  0.00      A2   O
ATOM   1150  ND2 ASN A  78       3.510 -17.242  -4.179  1.00  0.00      A2   N
ATOM   1151 HD21 ASN A  78       3.569 -17.475  -3.209  1.00  0.00      A2   H
ATOM   1152 HD22 ASN A  78       3.311 -16.324  -4.522  1.00  0.00      A2   H
ATOM   1153  C   ASN A  78       3.154 -19.989  -7.569  1.00  0.00      A2   C
ATOM   1154  O   ASN A  78       1.948 -20.094  -7.722  1.00  0.00      A2   O
ATOM   1155  N   TRP A  79       3.990 -21.076  -7.539  1.00  0.00      A2   N
ATOM   1156  HN  TRP A  79       4.969 -20.974  -7.383  1.00  0.00      A2   H
ATOM   1157  CA  TRP A  79       3.638 -22.484  -7.690  1.00  0.00      A2   C
ATOM   1158  HA  TRP A  79       2.749 -22.472  -8.304  1.00  0.00      A2   H
ATOM   1159  CB  TRP A  79       4.869 -23.412  -8.127  1.00  0.00      A2   C
ATOM   1160  HB1 TRP A  79       5.556 -23.566  -7.268  1.00  0.00      A2   H
ATOM   1161  HB2 TRP A  79       4.610 -24.481  -8.282  1.00  0.00      A2   H
ATOM   1162  CG  TRP A  79       5.643 -22.949  -9.395  1.00  0.00      A2   C
ATOM   1163  CD1 TRP A  79       6.847 -22.216  -9.558  1.00  0.00      A2   C
ATOM   1164  HD1 TRP A  79       7.575 -22.049  -8.778  1.00  0.00      A2   H
ATOM   1165  NE1 TRP A  79       7.078 -21.932 -10.882  1.00  0.00      A2   N
ATOM   1166  HE1 TRP A  79       7.836 -21.383 -11.160  1.00  0.00      A2   H
ATOM   1167  CE2 TRP A  79       6.088 -22.484 -11.634  1.00  0.00      A2   C
ATOM   1168  CD2 TRP A  79       5.136 -23.107 -10.756  1.00  0.00      A2   C
ATOM   1169  CE3 TRP A  79       4.013 -23.780 -11.213  1.00  0.00      A2   C
ATOM   1170  HE3 TRP A  79       3.242 -24.248 -10.620  1.00  0.00      A2   H
ATOM   1171  CZ3 TRP A  79       3.691 -23.725 -12.583  1.00  0.00      A2   C
ATOM   1172  HZ3 TRP A  79       2.736 -24.163 -12.832  1.00  0.00      A2   H
ATOM   1173  CZ2 TRP A  79       5.753 -22.393 -12.989  1.00  0.00      A2   C
ATOM   1174  HZ2 TRP A  79       6.379 -21.822 -13.659  1.00  0.00      A2   H
ATOM   1175  CH2 TRP A  79       4.584 -23.034 -13.435  1.00  0.00      A2   C
ATOM   1176  HH2 TRP A  79       4.386 -22.908 -14.489  1.00  0.00      A2   H
ATOM   1177  C   TRP A  79       3.140 -22.956  -6.338  1.00  0.00      A2   C
ATOM   1178  O   TRP A  79       2.064 -23.619  -6.291  1.00  0.00      A2   O
ATOM   1179  N   ASP A  80       3.845 -22.540  -5.312  1.00  0.00      A2   N
ATOM   1180  HN  ASP A  80       4.502 -21.809  -5.482  1.00  0.00      A2   H
ATOM   1181  CA  ASP A  80       3.488 -23.008  -3.950  1.00  0.00      A2   C
ATOM   1182  HA  ASP A  80       3.487 -24.088  -3.928  1.00  0.00      A2   H
ATOM   1183  CB  ASP A  80       4.476 -22.514  -2.926  1.00  0.00      A2   C
ATOM   1184  HB1 ASP A  80       4.588 -21.411  -2.861  1.00  0.00      A2   H
ATOM   1185  HB2 ASP A  80       4.190 -22.815  -1.895  1.00  0.00      A2   H
ATOM   1186  CG  ASP A  80       5.891 -23.076  -3.150  1.00  0.00      A2   C
ATOM   1187  OD1 ASP A  80       6.770 -22.365  -3.611  1.00  0.00      A2   O
ATOM   1188  OD2 ASP A  80       6.016 -24.246  -2.775  1.00  0.00      A2   O
ATOM   1189  C   ASP A  80       2.043 -22.642  -3.458  1.00  0.00      A2   C
ATOM   1190  O   ASP A  80       1.316 -23.340  -2.820  1.00  0.00      A2   O
ATOM   1191  N   ASP A  81       1.580 -21.409  -3.795  1.00  0.00      A2   N
ATOM   1192  HN  ASP A  81       2.288 -20.779  -4.104  1.00  0.00      A2   H
ATOM   1193  CA  ASP A  81       0.195 -21.158  -3.538  1.00  0.00      A2   C
ATOM   1194  HA  ASP A  81      -0.186 -21.668  -2.665  1.00  0.00      A2   H
ATOM   1195  CB  ASP A  81       0.016 -19.670  -3.257  1.00  0.00      A2   C
ATOM   1196  HB1 ASP A  81       0.613 -19.221  -4.080  1.00  0.00      A2   H
ATOM   1197  HB2 ASP A  81      -1.035 -19.326  -3.369  1.00  0.00      A2   H
ATOM   1198  CG  ASP A  81       0.698 -19.230  -1.963  1.00  0.00      A2   C
ATOM   1199  OD1 ASP A  81       0.299 -19.806  -0.918  1.00  0.00      A2   O
ATOM   1200  OD2 ASP A  81       1.465 -18.209  -1.927  1.00  0.00      A2   O
ATOM   1201  C   ASP A  81      -0.818 -21.505  -4.651  1.00  0.00      A2   C
ATOM   1202  O   ASP A  81      -1.997 -21.680  -4.361  1.00  0.00      A2   O
ATOM   1203  N   MET A  82      -0.342 -21.630  -5.846  1.00  0.00      A2   N
ATOM   1204  HN  MET A  82       0.563 -21.281  -6.077  1.00  0.00      A2   H
ATOM   1205  CA  MET A  82      -1.116 -22.294  -6.950  1.00  0.00      A2   C
ATOM   1206  HA  MET A  82      -1.930 -21.609  -7.137  1.00  0.00      A2   H
ATOM   1207  CB  MET A  82      -0.334 -22.251  -8.351  1.00  0.00      A2   C
ATOM   1208  HB1 MET A  82       0.196 -21.296  -8.553  1.00  0.00      A2   H
ATOM   1209  HB2 MET A  82       0.370 -23.110  -8.386  1.00  0.00      A2   H
ATOM   1210  CG  MET A  82      -1.315 -22.447  -9.560  1.00  0.00      A2   C
ATOM   1211  HG1 MET A  82      -0.720 -22.594 -10.487  1.00  0.00      A2   H
ATOM   1212  HG2 MET A  82      -1.983 -23.327  -9.448  1.00  0.00      A2   H
ATOM   1213  SD  MET A  82      -2.195 -20.907  -9.645  1.00  0.00      A2   S
ATOM   1214  CE  MET A  82      -3.046 -21.507 -11.122  1.00  0.00      A2   C
ATOM   1215  HE1 MET A  82      -3.486 -22.510 -10.929  1.00  0.00      A2   H
ATOM   1216  HE2 MET A  82      -3.908 -20.879 -11.434  1.00  0.00      A2   H
ATOM   1217  HE3 MET A  82      -2.221 -21.659 -11.850  1.00  0.00      A2   H
ATOM   1218  C   MET A  82      -1.556 -23.724  -6.660  1.00  0.00      A2   C
ATOM   1219  O   MET A  82      -2.664 -24.060  -6.993  1.00  0.00      A2   O
ATOM   1220  N   GLU A  83      -0.753 -24.472  -5.817  1.00  0.00      A2   N
ATOM   1221  HN  GLU A  83       0.149 -24.182  -5.507  1.00  0.00      A2   H
ATOM   1222  CA  GLU A  83      -1.118 -25.852  -5.391  1.00  0.00      A2   C
ATOM   1223  HA  GLU A  83      -1.170 -26.579  -6.188  1.00  0.00      A2   H
ATOM   1224  CB  GLU A  83      -0.076 -26.413  -4.456  1.00  0.00      A2   C
ATOM   1225  HB1 GLU A  83      -0.050 -25.681  -3.621  1.00  0.00      A2   H
ATOM   1226  HB2 GLU A  83      -0.333 -27.350  -3.917  1.00  0.00      A2   H
ATOM   1227  CG  GLU A  83       1.309 -26.577  -5.006  1.00  0.00      A2   C
ATOM   1228  HG1 GLU A  83       1.373 -26.825  -6.087  1.00  0.00      A2   H
ATOM   1229  HG2 GLU A  83       1.784 -25.578  -4.898  1.00  0.00      A2   H
ATOM   1230  CD  GLU A  83       2.213 -27.395  -4.138  1.00  0.00      A2   C
ATOM   1231  OE1 GLU A  83       1.876 -27.666  -2.954  1.00  0.00      A2   O
ATOM   1232  OE2 GLU A  83       3.405 -27.739  -4.560  1.00  0.00      A2   O
ATOM   1233  C   GLU A  83      -2.451 -25.856  -4.632  1.00  0.00      A2   C
ATOM   1234  O   GLU A  83      -3.198 -26.751  -4.844  1.00  0.00      A2   O
ATOM   1235  N   LYS A  84      -2.687 -24.818  -3.854  1.00  0.00      A2   N
ATOM   1236  HN  LYS A  84      -2.069 -24.036  -3.826  1.00  0.00      A2   H
ATOM   1237  CA  LYS A  84      -3.884 -24.590  -3.113  1.00  0.00      A2   C
ATOM   1238  HA  LYS A  84      -4.161 -25.435  -2.500  1.00  0.00      A2   H
ATOM   1239  CB  LYS A  84      -3.734 -23.402  -2.182  1.00  0.00      A2   C
ATOM   1240  HB1 LYS A  84      -3.661 -22.414  -2.684  1.00  0.00      A2   H
ATOM   1241  HB2 LYS A  84      -4.608 -23.348  -1.499  1.00  0.00      A2   H
ATOM   1242  CG  LYS A  84      -2.402 -23.444  -1.328  1.00  0.00      A2   C
ATOM   1243  HG1 LYS A  84      -2.347 -24.523  -1.067  1.00  0.00      A2   H
ATOM   1244  HG2 LYS A  84      -1.546 -23.331  -2.026  1.00  0.00      A2   H
ATOM   1245  CD  LYS A  84      -2.281 -22.409  -0.182  1.00  0.00      A2   C
ATOM   1246  HD1 LYS A  84      -2.305 -21.342  -0.489  1.00  0.00      A2   H
ATOM   1247  HD2 LYS A  84      -3.135 -22.495   0.523  1.00  0.00      A2   H
ATOM   1248  CE  LYS A  84      -1.023 -22.517   0.718  1.00  0.00      A2   C
ATOM   1249  HE1 LYS A  84      -1.050 -21.768   1.538  1.00  0.00      A2   H
ATOM   1250  HE2 LYS A  84      -1.020 -23.542   1.148  1.00  0.00      A2   H
ATOM   1251  NZ  LYS A  84       0.244 -22.275  -0.005  1.00  0.00      A2   N
ATOM   1252  HZ1 LYS A  84       1.016 -22.678   0.564  1.00  0.00      A2   H
ATOM   1253  HZ2 LYS A  84       0.288 -22.723  -0.943  1.00  0.00      A2   H
ATOM   1254  HZ3 LYS A  84       0.321 -21.250  -0.160  1.00  0.00      A2   H
ATOM   1255  C   LYS A  84      -5.069 -24.401  -4.017  1.00  0.00      A2   C
ATOM   1256  O   LYS A  84      -6.120 -24.976  -3.673  1.00  0.00      A2   O
ATOM   1257  N   ILE A  85      -4.852 -23.657  -5.067  1.00  0.00      A2   N
ATOM   1258  HN  ILE A  85      -3.928 -23.328  -5.247  1.00  0.00      A2   H
ATOM   1259  CA  ILE A  85      -5.867 -23.338  -6.120  1.00  0.00      A2   C
ATOM   1260  HA  ILE A  85      -6.655 -22.889  -5.532  1.00  0.00      A2   H
ATOM   1261  CB  ILE A  85      -5.372 -22.319  -7.113  1.00  0.00      A2   C
ATOM   1262  HB  ILE A  85      -4.477 -22.686  -7.660  1.00  0.00      A2   H
ATOM   1263  CG2 ILE A  85      -6.368 -21.905  -8.186  1.00  0.00      A2   C
ATOM   1264 HG21 ILE A  85      -7.325 -21.508  -7.784  1.00  0.00      A2   H
ATOM   1265 HG22 ILE A  85      -6.007 -21.085  -8.842  1.00  0.00      A2   H
ATOM   1266 HG23 ILE A  85      -6.676 -22.745  -8.844  1.00  0.00      A2   H
ATOM   1267  CG1 ILE A  85      -4.912 -21.023  -6.353  1.00  0.00      A2   C
ATOM   1268 HG11 ILE A  85      -3.916 -21.090  -5.866  1.00  0.00      A2   H
ATOM   1269 HG12 ILE A  85      -4.766 -20.349  -7.224  1.00  0.00      A2   H
ATOM   1270  CD  ILE A  85      -5.867 -20.410  -5.272  1.00  0.00      A2   C
ATOM   1271  HD1 ILE A  85      -5.495 -19.424  -4.922  1.00  0.00      A2   H
ATOM   1272  HD2 ILE A  85      -6.791 -20.086  -5.797  1.00  0.00      A2   H
ATOM   1273  HD3 ILE A  85      -6.264 -21.148  -4.542  1.00  0.00      A2   H
ATOM   1274  C   ILE A  85      -6.332 -24.661  -6.737  1.00  0.00      A2   C
ATOM   1275  O   ILE A  85      -7.544 -24.895  -6.838  1.00  0.00      A2   O
ATOM   1276  N   TRP A  86      -5.443 -25.487  -7.147  1.00  0.00      A2   N
ATOM   1277  HN  TRP A  86      -4.482 -25.253  -7.269  1.00  0.00      A2   H
ATOM   1278  CA  TRP A  86      -5.726 -26.741  -7.817  1.00  0.00      A2   C
ATOM   1279  HA  TRP A  86      -6.569 -26.496  -8.446  1.00  0.00      A2   H
ATOM   1280  CB  TRP A  86      -4.560 -27.388  -8.494  1.00  0.00      A2   C
ATOM   1281  HB1 TRP A  86      -3.652 -27.327  -7.856  1.00  0.00      A2   H
ATOM   1282  HB2 TRP A  86      -4.864 -28.389  -8.868  1.00  0.00      A2   H
ATOM   1283  CG  TRP A  86      -4.188 -26.630  -9.695  1.00  0.00      A2   C
ATOM   1284  CD1 TRP A  86      -5.031 -26.215 -10.705  1.00  0.00      A2   C
ATOM   1285  HD1 TRP A  86      -6.104 -26.305 -10.618  1.00  0.00      A2   H
ATOM   1286  NE1 TRP A  86      -4.262 -25.726 -11.770  1.00  0.00      A2   N
ATOM   1287  HE1 TRP A  86      -4.626 -25.284 -12.560  1.00  0.00      A2   H
ATOM   1288  CE2 TRP A  86      -2.968 -25.646 -11.355  1.00  0.00      A2   C
ATOM   1289  CD2 TRP A  86      -2.902 -26.192 -10.070  1.00  0.00      A2   C
ATOM   1290  CE3 TRP A  86      -1.671 -26.322  -9.480  1.00  0.00      A2   C
ATOM   1291  HE3 TRP A  86      -1.524 -26.848  -8.548  1.00  0.00      A2   H
ATOM   1292  CZ3 TRP A  86      -0.520 -25.829 -10.137  1.00  0.00      A2   C
ATOM   1293  HZ3 TRP A  86       0.455 -26.009  -9.708  1.00  0.00      A2   H
ATOM   1294  CZ2 TRP A  86      -1.884 -25.150 -12.021  1.00  0.00      A2   C
ATOM   1295  HZ2 TRP A  86      -1.946 -24.862 -13.060  1.00  0.00      A2   H
ATOM   1296  CH2 TRP A  86      -0.618 -25.221 -11.428  1.00  0.00      A2   C
ATOM   1297  HH2 TRP A  86       0.307 -24.812 -11.808  1.00  0.00      A2   H
ATOM   1298  C   TRP A  86      -6.380 -27.693  -6.876  1.00  0.00      A2   C
ATOM   1299  O   TRP A  86      -7.373 -28.258  -7.231  1.00  0.00      A2   O
ATOM   1300  N   HSD A  87      -5.859 -27.853  -5.639  1.00  0.00      A2   N
ATOM   1301  HN  HSD A  87      -5.124 -27.225  -5.396  1.00  0.00      A2   H
ATOM   1302  CA  HSD A  87      -6.480 -28.690  -4.591  1.00  0.00      A2   C
ATOM   1303  HA  HSD A  87      -6.565 -29.656  -5.066  1.00  0.00      A2   H
ATOM   1304  CB  HSD A  87      -5.595 -28.757  -3.329  1.00  0.00      A2   C
ATOM   1305  HB1 HSD A  87      -4.596 -29.012  -3.744  1.00  0.00      A2   H
ATOM   1306  HB2 HSD A  87      -5.579 -27.746  -2.869  1.00  0.00      A2   H
ATOM   1307  ND1 HSD A  87      -5.683 -30.932  -1.949  1.00  0.00      A2   N
ATOM   1308  HD1 HSD A  87      -5.136 -31.525  -2.539  1.00  0.00      A2   H
ATOM   1309  CG  HSD A  87      -6.111 -29.610  -2.129  1.00  0.00      A2   C
ATOM   1310  CE1 HSD A  87      -6.487 -31.352  -0.966  1.00  0.00      A2   C
ATOM   1311  HE1 HSD A  87      -6.528 -32.380  -0.605  1.00  0.00      A2   H
ATOM   1312  NE2 HSD A  87      -7.344 -30.436  -0.510  1.00  0.00      A2   N
ATOM   1313  CD2 HSD A  87      -7.078 -29.348  -1.231  1.00  0.00      A2   C
ATOM   1314  HD2 HSD A  87      -7.491 -28.388  -0.948  1.00  0.00      A2   H
ATOM   1315  C   HSD A  87      -7.940 -28.254  -4.314  1.00  0.00      A2   C
ATOM   1316  O   HSD A  87      -8.889 -29.074  -4.262  1.00  0.00      A2   O
ATOM   1317  N   HSE A  88      -8.117 -26.937  -4.130  1.00  0.00      A2   N
ATOM   1318  HN  HSE A  88      -7.357 -26.292  -4.120  1.00  0.00      A2   H
ATOM   1319  CA  HSE A  88      -9.439 -26.401  -3.967  1.00  0.00      A2   C
ATOM   1320  HA  HSE A  88     -10.006 -26.983  -3.255  1.00  0.00      A2   H
ATOM   1321  CB  HSE A  88      -9.372 -24.939  -3.509  1.00  0.00      A2   C
ATOM   1322  HB1 HSE A  88      -8.553 -24.725  -2.790  1.00  0.00      A2   H
ATOM   1323  HB2 HSE A  88      -9.111 -24.279  -4.364  1.00  0.00      A2   H
ATOM   1324  ND1 HSE A  88     -10.815 -24.459  -1.529  1.00  0.00      A2   N
ATOM   1325  CG  HSE A  88     -10.580 -24.390  -2.859  1.00  0.00      A2   C
ATOM   1326  CE1 HSE A  88     -12.012 -23.962  -1.309  1.00  0.00      A2   C
ATOM   1327  HE1 HSE A  88     -12.577 -23.990  -0.377  1.00  0.00      A2   H
ATOM   1328  NE2 HSE A  88     -12.655 -23.674  -2.518  1.00  0.00      A2   N
ATOM   1329  HE2 HSE A  88     -13.636 -23.533  -2.652  1.00  0.00      A2   H
ATOM   1330  CD2 HSE A  88     -11.733 -23.978  -3.509  1.00  0.00      A2   C
ATOM   1331  HD2 HSE A  88     -12.104 -24.003  -4.526  1.00  0.00      A2   H
ATOM   1332  C   HSE A  88     -10.430 -26.578  -5.085  1.00  0.00      A2   C
ATOM   1333  O   HSE A  88     -11.587 -26.896  -4.871  1.00  0.00      A2   O
ATOM   1334  N   THR A  89      -9.997 -26.412  -6.360  1.00  0.00      A2   N
ATOM   1335  HN  THR A  89      -9.099 -26.042  -6.584  1.00  0.00      A2   H
ATOM   1336  CA  THR A  89     -10.856 -26.656  -7.528  1.00  0.00      A2   C
ATOM   1337  HA  THR A  89     -11.774 -26.106  -7.381  1.00  0.00      A2   H
ATOM   1338  CB  THR A  89     -10.200 -26.321  -8.812  1.00  0.00      A2   C
ATOM   1339  HB  THR A  89      -9.380 -27.009  -9.110  1.00  0.00      A2   H
ATOM   1340  OG1 THR A  89      -9.677 -25.039  -8.752  1.00  0.00      A2   O
ATOM   1341  HG1 THR A  89      -9.029 -25.104  -8.047  1.00  0.00      A2   H
ATOM   1342  CG2 THR A  89     -11.223 -26.196  -9.968  1.00  0.00      A2   C
ATOM   1343 HG21 THR A  89     -11.793 -27.084 -10.313  1.00  0.00      A2   H
ATOM   1344 HG22 THR A  89     -11.997 -25.465  -9.650  1.00  0.00      A2   H
ATOM   1345 HG23 THR A  89     -10.730 -25.708 -10.836  1.00  0.00      A2   H
ATOM   1346  C   THR A  89     -11.312 -28.095  -7.657  1.00  0.00      A2   C
ATOM   1347  O   THR A  89     -12.470 -28.386  -7.844  1.00  0.00      A2   O
ATOM   1348  N   PHE A  90     -10.369 -29.104  -7.414  1.00  0.00      A2   N
ATOM   1349  HN  PHE A  90      -9.449 -28.873  -7.107  1.00  0.00      A2   H
ATOM   1350  CA  PHE A  90     -10.669 -30.529  -7.413  1.00  0.00      A2   C
ATOM   1351  HA  PHE A  90     -11.349 -30.731  -8.227  1.00  0.00      A2   H
ATOM   1352  CB  PHE A  90      -9.329 -31.216  -7.499  1.00  0.00      A2   C
ATOM   1353  HB1 PHE A  90      -8.578 -30.872  -6.756  1.00  0.00      A2   H
ATOM   1354  HB2 PHE A  90      -9.363 -32.326  -7.510  1.00  0.00      A2   H
ATOM   1355  CG  PHE A  90      -8.531 -30.908  -8.767  1.00  0.00      A2   C
ATOM   1356  CD1 PHE A  90      -7.161 -31.153  -8.732  1.00  0.00      A2   C
ATOM   1357  HD1 PHE A  90      -6.705 -31.587  -7.855  1.00  0.00      A2   H
ATOM   1358  CE1 PHE A  90      -6.358 -30.713  -9.876  1.00  0.00      A2   C
ATOM   1359  HE1 PHE A  90      -5.278 -30.721  -9.908  1.00  0.00      A2   H
ATOM   1360  CZ  PHE A  90      -6.992 -30.131 -10.969  1.00  0.00      A2   C
ATOM   1361  HZ  PHE A  90      -6.400 -29.813 -11.815  1.00  0.00      A2   H
ATOM   1362  CD2 PHE A  90      -9.136 -30.310  -9.894  1.00  0.00      A2   C
ATOM   1363  HD2 PHE A  90     -10.201 -30.190 -10.028  1.00  0.00      A2   H
ATOM   1364  CE2 PHE A  90      -8.344 -29.972 -10.998  1.00  0.00      A2   C
ATOM   1365  HE2 PHE A  90      -8.735 -29.565 -11.919  1.00  0.00      A2   H
ATOM   1366  C   PHE A  90     -11.475 -31.113  -6.219  1.00  0.00      A2   C
ATOM   1367  O   PHE A  90     -12.632 -31.490  -6.371  1.00  0.00      A2   O
ATOM   1368  N   TYR A  91     -10.882 -31.073  -4.999  1.00  0.00      A2   N
ATOM   1369  HN  TYR A  91     -10.064 -30.522  -4.852  1.00  0.00      A2   H
ATOM   1370  CA  TYR A  91     -11.325 -31.784  -3.877  1.00  0.00      A2   C
ATOM   1371  HA  TYR A  91     -11.795 -32.677  -4.263  1.00  0.00      A2   H
ATOM   1372  CB  TYR A  91     -10.153 -32.176  -3.058  1.00  0.00      A2   C
ATOM   1373  HB1 TYR A  91      -9.614 -31.340  -2.562  1.00  0.00      A2   H
ATOM   1374  HB2 TYR A  91     -10.349 -32.763  -2.135  1.00  0.00      A2   H
ATOM   1375  CG  TYR A  91      -9.168 -32.986  -3.811  1.00  0.00      A2   C
ATOM   1376  CD1 TYR A  91      -7.884 -32.543  -4.213  1.00  0.00      A2   C
ATOM   1377  HD1 TYR A  91      -7.567 -31.516  -4.114  1.00  0.00      A2   H
ATOM   1378  CE1 TYR A  91      -6.955 -33.364  -4.779  1.00  0.00      A2   C
ATOM   1379  HE1 TYR A  91      -5.980 -32.994  -5.062  1.00  0.00      A2   H
ATOM   1380  CZ  TYR A  91      -7.330 -34.724  -4.929  1.00  0.00      A2   C
ATOM   1381  OH  TYR A  91      -6.447 -35.564  -5.614  1.00  0.00      A2   O
ATOM   1382  HH  TYR A  91      -5.597 -35.123  -5.537  1.00  0.00      A2   H
ATOM   1383  CD2 TYR A  91      -9.453 -34.402  -3.853  1.00  0.00      A2   C
ATOM   1384  HD2 TYR A  91     -10.387 -34.706  -3.403  1.00  0.00      A2   H
ATOM   1385  CE2 TYR A  91      -8.523 -35.254  -4.446  1.00  0.00      A2   C
ATOM   1386  HE2 TYR A  91      -8.726 -36.295  -4.648  1.00  0.00      A2   H
ATOM   1387  C   TYR A  91     -12.352 -30.908  -3.105  1.00  0.00      A2   C
ATOM   1388  O   TYR A  91     -13.146 -31.430  -2.327  1.00  0.00      A2   O
ATOM   1389  N   ASN A  92     -12.377 -29.591  -3.278  1.00  0.00      A2   N
ATOM   1390  HN  ASN A  92     -11.913 -29.102  -4.012  1.00  0.00      A2   H
ATOM   1391  CA  ASN A  92     -13.331 -28.861  -2.448  1.00  0.00      A2   C
ATOM   1392  HA  ASN A  92     -13.702 -29.489  -1.652  1.00  0.00      A2   H
ATOM   1393  CB  ASN A  92     -12.806 -27.536  -1.886  1.00  0.00      A2   C
ATOM   1394  HB1 ASN A  92     -12.101 -27.038  -2.586  1.00  0.00      A2   H
ATOM   1395  HB2 ASN A  92     -13.660 -26.927  -1.519  1.00  0.00      A2   H
ATOM   1396  CG  ASN A  92     -11.810 -27.833  -0.728  1.00  0.00      A2   C
ATOM   1397  OD1 ASN A  92     -12.076 -27.448   0.391  1.00  0.00      A2   O
ATOM   1398  ND2 ASN A  92     -10.669 -28.512  -0.932  1.00  0.00      A2   N
ATOM   1399 HD21 ASN A  92     -10.592 -29.180  -1.672  1.00  0.00      A2   H
ATOM   1400 HD22 ASN A  92     -10.209 -28.780  -0.085  1.00  0.00      A2   H
ATOM   1401  C   ASN A  92     -14.617 -28.512  -3.248  1.00  0.00      A2   C
ATOM   1402  O   ASN A  92     -15.677 -29.103  -3.057  1.00  0.00      A2   O
ATOM   1403  N   GLU A  93     -14.572 -27.570  -4.156  1.00  0.00      A2   N
ATOM   1404  HN  GLU A  93     -13.812 -26.928  -4.219  1.00  0.00      A2   H
ATOM   1405  CA  GLU A  93     -15.754 -27.131  -4.918  1.00  0.00      A2   C
ATOM   1406  HA  GLU A  93     -16.486 -26.840  -4.179  1.00  0.00      A2   H
ATOM   1407  CB  GLU A  93     -15.495 -25.890  -5.845  1.00  0.00      A2   C
ATOM   1408  HB1 GLU A  93     -14.889 -26.175  -6.732  1.00  0.00      A2   H
ATOM   1409  HB2 GLU A  93     -16.401 -25.568  -6.402  1.00  0.00      A2   H
ATOM   1410  CG  GLU A  93     -14.831 -24.653  -5.267  1.00  0.00      A2   C
ATOM   1411  HG1 GLU A  93     -13.842 -24.910  -4.832  1.00  0.00      A2   H
ATOM   1412  HG2 GLU A  93     -14.549 -23.986  -6.110  1.00  0.00      A2   H
ATOM   1413  CD  GLU A  93     -15.747 -23.973  -4.199  1.00  0.00      A2   C
ATOM   1414  OE1 GLU A  93     -16.969 -23.906  -4.465  1.00  0.00      A2   O
ATOM   1415  OE2 GLU A  93     -15.362 -23.658  -3.084  1.00  0.00      A2   O
ATOM   1416  C   GLU A  93     -16.375 -28.281  -5.823  1.00  0.00      A2   C
ATOM   1417  O   GLU A  93     -17.560 -28.595  -5.631  1.00  0.00      A2   O
ATOM   1418  N   LEU A  94     -15.574 -28.946  -6.667  1.00  0.00      A2   N
ATOM   1419  HN  LEU A  94     -14.604 -28.743  -6.771  1.00  0.00      A2   H
ATOM   1420  CA  LEU A  94     -16.190 -29.904  -7.694  1.00  0.00      A2   C
ATOM   1421  HA  LEU A  94     -17.204 -29.694  -8.000  1.00  0.00      A2   H
ATOM   1422  CB  LEU A  94     -15.252 -29.866  -8.909  1.00  0.00      A2   C
ATOM   1423  HB1 LEU A  94     -14.932 -28.840  -9.192  1.00  0.00      A2   H
ATOM   1424  HB2 LEU A  94     -14.302 -30.391  -8.671  1.00  0.00      A2   H
ATOM   1425  CG  LEU A  94     -15.777 -30.621 -10.200  1.00  0.00      A2   C
ATOM   1426  HG  LEU A  94     -15.748 -31.718 -10.033  1.00  0.00      A2   H
ATOM   1427  CD1 LEU A  94     -17.186 -30.167 -10.718  1.00  0.00      A2   C
ATOM   1428 HD11 LEU A  94     -17.322 -30.735 -11.662  1.00  0.00      A2   H
ATOM   1429 HD12 LEU A  94     -18.004 -30.202  -9.966  1.00  0.00      A2   H
ATOM   1430 HD13 LEU A  94     -17.128 -29.091 -10.989  1.00  0.00      A2   H
ATOM   1431  CD2 LEU A  94     -14.824 -30.363 -11.341  1.00  0.00      A2   C
ATOM   1432 HD21 LEU A  94     -13.775 -30.597 -11.059  1.00  0.00      A2   H
ATOM   1433 HD22 LEU A  94     -15.076 -31.091 -12.143  1.00  0.00      A2   H
ATOM   1434 HD23 LEU A  94     -14.856 -29.326 -11.738  1.00  0.00      A2   H
ATOM   1435  C   LEU A  94     -16.258 -31.311  -7.091  1.00  0.00      A2   C
ATOM   1436  O   LEU A  94     -16.958 -32.191  -7.627  1.00  0.00      A2   O
ATOM   1437  N   ARG A  95     -15.716 -31.471  -5.880  1.00  0.00      A2   N
ATOM   1438  HN  ARG A  95     -15.312 -30.654  -5.475  1.00  0.00      A2   H
ATOM   1439  CA  ARG A  95     -15.685 -32.801  -5.202  1.00  0.00      A2   C
ATOM   1440  HA  ARG A  95     -15.052 -32.616  -4.346  1.00  0.00      A2   H
ATOM   1441  CB  ARG A  95     -16.974 -33.295  -4.479  1.00  0.00      A2   C
ATOM   1442  HB1 ARG A  95     -17.726 -33.666  -5.208  1.00  0.00      A2   H
ATOM   1443  HB2 ARG A  95     -16.736 -34.167  -3.833  1.00  0.00      A2   H
ATOM   1444  CG  ARG A  95     -17.666 -32.325  -3.482  1.00  0.00      A2   C
ATOM   1445  HG1 ARG A  95     -17.747 -31.289  -3.873  1.00  0.00      A2   H
ATOM   1446  HG2 ARG A  95     -18.714 -32.657  -3.325  1.00  0.00      A2   H
ATOM   1447  CD  ARG A  95     -16.937 -32.194  -2.142  1.00  0.00      A2   C
ATOM   1448  HD1 ARG A  95     -16.949 -33.130  -1.544  1.00  0.00      A2   H
ATOM   1449  HD2 ARG A  95     -15.907 -31.796  -2.269  1.00  0.00      A2   H
ATOM   1450  NE  ARG A  95     -17.828 -31.244  -1.391  1.00  0.00      A2   N
ATOM   1451  HE  ARG A  95     -17.966 -30.326  -1.763  1.00  0.00      A2   H
ATOM   1452  CZ  ARG A  95     -18.404 -31.507  -0.202  1.00  0.00      A2   C
ATOM   1453  NH1 ARG A  95     -18.167 -32.634   0.484  1.00  0.00      A2   N
ATOM   1454 HH11 ARG A  95     -18.554 -32.608   1.406  1.00  0.00      A2   H
ATOM   1455 HH12 ARG A  95     -17.287 -33.102   0.404  1.00  0.00      A2   H
ATOM   1456  NH2 ARG A  95     -19.352 -30.657   0.272  1.00  0.00      A2   N
ATOM   1457 HH21 ARG A  95     -19.882 -30.943   1.070  1.00  0.00      A2   H
ATOM   1458 HH22 ARG A  95     -19.600 -29.975  -0.417  1.00  0.00      A2   H
ATOM   1459  C   ARG A  95     -15.102 -34.000  -6.047  1.00  0.00      A2   C
ATOM   1460  O   ARG A  95     -15.777 -35.035  -6.097  1.00  0.00      A2   O
ATOM   1461  N   VAL A  96     -13.871 -33.881  -6.667  1.00  0.00      A2   N
ATOM   1462  HN  VAL A  96     -13.325 -33.050  -6.594  1.00  0.00      A2   H
ATOM   1463  CA  VAL A  96     -13.487 -35.034  -7.567  1.00  0.00      A2   C
ATOM   1464  HA  VAL A  96     -13.837 -35.938  -7.092  1.00  0.00      A2   H
ATOM   1465  CB  VAL A  96     -13.967 -34.876  -9.016  1.00  0.00      A2   C
ATOM   1466  HB  VAL A  96     -15.073 -34.797  -8.960  1.00  0.00      A2   H
ATOM   1467  CG1 VAL A  96     -13.475 -33.636  -9.854  1.00  0.00      A2   C
ATOM   1468 HG11 VAL A  96     -13.668 -32.691  -9.302  1.00  0.00      A2   H
ATOM   1469 HG12 VAL A  96     -12.413 -33.800 -10.135  1.00  0.00      A2   H
ATOM   1470 HG13 VAL A  96     -14.047 -33.652 -10.806  1.00  0.00      A2   H
ATOM   1471  CG2 VAL A  96     -13.703 -36.085  -9.912  1.00  0.00      A2   C
ATOM   1472 HG21 VAL A  96     -14.273 -35.977 -10.859  1.00  0.00      A2   H
ATOM   1473 HG22 VAL A  96     -12.622 -36.161 -10.155  1.00  0.00      A2   H
ATOM   1474 HG23 VAL A  96     -14.074 -37.039  -9.481  1.00  0.00      A2   H
ATOM   1475  C   VAL A  96     -12.001 -35.190  -7.623  1.00  0.00      A2   C
ATOM   1476  O   VAL A  96     -11.296 -34.179  -7.566  1.00  0.00      A2   O
ATOM   1477  N   ALA A  97     -11.405 -36.394  -7.560  1.00  0.00      A2   N
ATOM   1478  HN  ALA A  97     -11.852 -37.284  -7.515  1.00  0.00      A2   H
ATOM   1479  CA  ALA A  97     -10.023 -36.618  -7.604  1.00  0.00      A2   C
ATOM   1480  HA  ALA A  97      -9.451 -35.831  -7.135  1.00  0.00      A2   H
ATOM   1481  CB  ALA A  97      -9.725 -37.825  -6.793  1.00  0.00      A2   C
ATOM   1482  HB1 ALA A  97     -10.264 -37.756  -5.824  1.00  0.00      A2   H
ATOM   1483  HB2 ALA A  97      -9.957 -38.780  -7.310  1.00  0.00      A2   H
ATOM   1484  HB3 ALA A  97      -8.633 -37.892  -6.599  1.00  0.00      A2   H
ATOM   1485  C   ALA A  97      -9.519 -36.799  -8.996  1.00  0.00      A2   C
ATOM   1486  O   ALA A  97     -10.190 -37.575  -9.721  1.00  0.00      A2   O
ATOM   1487  N   PRO A  98      -8.474 -36.184  -9.535  1.00  0.00      A2   N
ATOM   1488  CD  PRO A  98      -7.709 -35.083  -8.943  1.00  0.00      A2   C
ATOM   1489  HD1 PRO A  98      -8.431 -34.321  -8.580  1.00  0.00      A2   H
ATOM   1490  HD2 PRO A  98      -7.146 -35.395  -8.037  1.00  0.00      A2   H
ATOM   1491  CA  PRO A  98      -7.952 -36.465 -10.808  1.00  0.00      A2   C
ATOM   1492  HA  PRO A  98      -8.765 -36.222 -11.477  1.00  0.00      A2   H
ATOM   1493  CB  PRO A  98      -6.605 -35.763 -10.886  1.00  0.00      A2   C
ATOM   1494  HB1 PRO A  98      -6.250 -35.694 -11.936  1.00  0.00      A2   H
ATOM   1495  HB2 PRO A  98      -5.845 -36.419 -10.410  1.00  0.00      A2   H
ATOM   1496  CG  PRO A  98      -6.762 -34.530 -10.053  1.00  0.00      A2   C
ATOM   1497  HG1 PRO A  98      -7.138 -33.660 -10.633  1.00  0.00      A2   H
ATOM   1498  HG2 PRO A  98      -5.831 -34.178  -9.561  1.00  0.00      A2   H
ATOM   1499  C   PRO A  98      -7.685 -37.949 -11.218  1.00  0.00      A2   C
ATOM   1500  O   PRO A  98      -7.741 -38.195 -12.415  1.00  0.00      A2   O
ATOM   1501  N   GLU A  99      -7.424 -38.895 -10.293  1.00  0.00      A2   N
ATOM   1502  HN  GLU A  99      -7.350 -38.667  -9.325  1.00  0.00      A2   H
ATOM   1503  CA  GLU A  99      -6.728 -40.166 -10.684  1.00  0.00      A2   C
ATOM   1504  HA  GLU A  99      -5.813 -39.765 -11.094  1.00  0.00      A2   H
ATOM   1505  CB  GLU A  99      -6.273 -41.052  -9.475  1.00  0.00      A2   C
ATOM   1506  HB1 GLU A  99      -5.463 -41.765  -9.739  1.00  0.00      A2   H
ATOM   1507  HB2 GLU A  99      -5.733 -40.357  -8.798  1.00  0.00      A2   H
ATOM   1508  CG  GLU A  99      -7.476 -41.513  -8.588  1.00  0.00      A2   C
ATOM   1509  HG1 GLU A  99      -8.217 -40.737  -8.303  1.00  0.00      A2   H
ATOM   1510  HG2 GLU A  99      -8.129 -42.290  -9.040  1.00  0.00      A2   H
ATOM   1511  CD  GLU A  99      -7.062 -41.984  -7.230  1.00  0.00      A2   C
ATOM   1512  OE1 GLU A  99      -7.570 -43.040  -6.855  1.00  0.00      A2   O
ATOM   1513  OE2 GLU A  99      -6.245 -41.409  -6.454  1.00  0.00      A2   O
ATOM   1514  C   GLU A  99      -7.361 -41.073 -11.694  1.00  0.00      A2   C
ATOM   1515  O   GLU A  99      -6.658 -41.913 -12.292  1.00  0.00      A2   O
ATOM   1516  N   GLU A 100      -8.677 -40.976 -11.965  1.00  0.00      A2   N
ATOM   1517  HN  GLU A 100      -9.196 -40.320 -11.423  1.00  0.00      A2   H
ATOM   1518  CA  GLU A 100      -9.389 -41.721 -13.016  1.00  0.00      A2   C
ATOM   1519  HA  GLU A 100      -8.687 -42.529 -13.163  1.00  0.00      A2   H
ATOM   1520  CB  GLU A 100     -10.736 -42.163 -12.533  1.00  0.00      A2   C
ATOM   1521  HB1 GLU A 100     -11.300 -41.222 -12.358  1.00  0.00      A2   H
ATOM   1522  HB2 GLU A 100     -11.174 -42.786 -13.343  1.00  0.00      A2   H
ATOM   1523  CG  GLU A 100     -10.775 -42.854 -11.121  1.00  0.00      A2   C
ATOM   1524  HG1 GLU A 100     -10.136 -42.268 -10.426  1.00  0.00      A2   H
ATOM   1525  HG2 GLU A 100     -11.818 -42.945 -10.748  1.00  0.00      A2   H
ATOM   1526  CD  GLU A 100     -10.356 -44.290 -11.247  1.00  0.00      A2   C
ATOM   1527  OE1 GLU A 100     -11.153 -45.093 -11.815  1.00  0.00      A2   O
ATOM   1528  OE2 GLU A 100      -9.244 -44.679 -10.694  1.00  0.00      A2   O
ATOM   1529  C   GLU A 100      -9.603 -40.907 -14.249  1.00  0.00      A2   C
ATOM   1530  O   GLU A 100     -10.161 -41.308 -15.208  1.00  0.00      A2   O
ATOM   1531  N   HSD A 101      -9.019 -39.704 -14.270  1.00  0.00      A2   N
ATOM   1532  HN  HSD A 101      -8.615 -39.227 -13.493  1.00  0.00      A2   H
ATOM   1533  CA  HSD A 101      -9.340 -38.690 -15.383  1.00  0.00      A2   C
ATOM   1534  HA  HSD A 101      -9.984 -39.123 -16.134  1.00  0.00      A2   H
ATOM   1535  CB  HSD A 101      -9.902 -37.405 -14.746  1.00  0.00      A2   C
ATOM   1536  HB1 HSD A 101      -9.206 -36.955 -14.006  1.00  0.00      A2   H
ATOM   1537  HB2 HSD A 101     -10.159 -36.654 -15.524  1.00  0.00      A2   H
ATOM   1538  ND1 HSD A 101     -11.249 -37.999 -12.657  1.00  0.00      A2   N
ATOM   1539  HD1 HSD A 101     -10.601 -38.351 -11.981  1.00  0.00      A2   H
ATOM   1540  CG  HSD A 101     -11.184 -37.542 -13.981  1.00  0.00      A2   C
ATOM   1541  CE1 HSD A 101     -12.544 -37.949 -12.331  1.00  0.00      A2   C
ATOM   1542  HE1 HSD A 101     -12.881 -38.043 -11.299  1.00  0.00      A2   H
ATOM   1543  NE2 HSD A 101     -13.330 -37.561 -13.312  1.00  0.00      A2   N
ATOM   1544  CD2 HSD A 101     -12.475 -37.361 -14.399  1.00  0.00      A2   C
ATOM   1545  HD2 HSD A 101     -12.841 -36.685 -15.162  1.00  0.00      A2   H
ATOM   1546  C   HSD A 101      -8.159 -38.060 -16.101  1.00  0.00      A2   C
ATOM   1547  O   HSD A 101      -7.447 -37.284 -15.499  1.00  0.00      A2   O
ATOM   1548  N   PRO A 102      -7.984 -38.130 -17.391  1.00  0.00      A2   N
ATOM   1549  CD  PRO A 102      -8.743 -39.066 -18.210  1.00  0.00      A2   C
ATOM   1550  HD1 PRO A 102      -8.725 -40.104 -17.813  1.00  0.00      A2   H
ATOM   1551  HD2 PRO A 102      -9.757 -38.619 -18.277  1.00  0.00      A2   H
ATOM   1552  CA  PRO A 102      -7.176 -37.186 -18.219  1.00  0.00      A2   C
ATOM   1553  HA  PRO A 102      -6.119 -37.356 -18.078  1.00  0.00      A2   H
ATOM   1554  CB  PRO A 102      -7.621 -37.574 -19.633  1.00  0.00      A2   C
ATOM   1555  HB1 PRO A 102      -6.728 -37.442 -20.280  1.00  0.00      A2   H
ATOM   1556  HB2 PRO A 102      -8.430 -36.926 -20.032  1.00  0.00      A2   H
ATOM   1557  CG  PRO A 102      -8.071 -39.017 -19.558  1.00  0.00      A2   C
ATOM   1558  HG1 PRO A 102      -8.773 -39.204 -20.399  1.00  0.00      A2   H
ATOM   1559  HG2 PRO A 102      -7.208 -39.714 -19.607  1.00  0.00      A2   H
ATOM   1560  C   PRO A 102      -7.514 -35.775 -17.904  1.00  0.00      A2   C
ATOM   1561  O   PRO A 102      -8.693 -35.410 -18.071  1.00  0.00      A2   O
ATOM   1562  N   THR A 103      -6.481 -34.930 -17.574  1.00  0.00      A2   N
ATOM   1563  HN  THR A 103      -5.587 -35.330 -17.386  1.00  0.00      A2   H
ATOM   1564  CA  THR A 103      -6.654 -33.542 -17.246  1.00  0.00      A2   C
ATOM   1565  HA  THR A 103      -7.721 -33.464 -17.094  1.00  0.00      A2   H
ATOM   1566  CB  THR A 103      -6.095 -32.995 -15.955  1.00  0.00      A2   C
ATOM   1567  HB  THR A 103      -4.987 -33.002 -16.031  1.00  0.00      A2   H
ATOM   1568  OG1 THR A 103      -6.468 -33.803 -14.851  1.00  0.00      A2   O
ATOM   1569  HG1 THR A 103      -6.709 -34.697 -15.105  1.00  0.00      A2   H
ATOM   1570  CG2 THR A 103      -6.670 -31.596 -15.467  1.00  0.00      A2   C
ATOM   1571 HG21 THR A 103      -7.770 -31.757 -15.459  1.00  0.00      A2   H
ATOM   1572 HG22 THR A 103      -6.304 -31.212 -14.491  1.00  0.00      A2   H
ATOM   1573 HG23 THR A 103      -6.413 -30.822 -16.221  1.00  0.00      A2   H
ATOM   1574  C   THR A 103      -6.203 -32.633 -18.294  1.00  0.00      A2   C
ATOM   1575  O   THR A 103      -4.995 -32.649 -18.659  1.00  0.00      A2   O
ATOM   1576  N   LEU A 104      -7.126 -31.881 -18.900  1.00  0.00      A2   N
ATOM   1577  HN  LEU A 104      -8.062 -32.086 -18.626  1.00  0.00      A2   H
ATOM   1578  CA  LEU A 104      -6.899 -30.717 -19.758  1.00  0.00      A2   C
ATOM   1579  HA  LEU A 104      -5.985 -30.883 -20.308  1.00  0.00      A2   H
ATOM   1580  CB  LEU A 104      -8.021 -30.624 -20.861  1.00  0.00      A2   C
ATOM   1581  HB1 LEU A 104      -7.982 -31.521 -21.516  1.00  0.00      A2   H
ATOM   1582  HB2 LEU A 104      -8.963 -30.781 -20.294  1.00  0.00      A2   H
ATOM   1583  CG  LEU A 104      -8.106 -29.332 -21.723  1.00  0.00      A2   C
ATOM   1584  HG  LEU A 104      -8.294 -28.416 -21.124  1.00  0.00      A2   H
ATOM   1585  CD1 LEU A 104      -6.881 -29.215 -22.669  1.00  0.00      A2   C
ATOM   1586 HD11 LEU A 104      -5.973 -29.035 -22.055  1.00  0.00      A2   H
ATOM   1587 HD12 LEU A 104      -6.699 -30.120 -23.287  1.00  0.00      A2   H
ATOM   1588 HD13 LEU A 104      -7.092 -28.406 -23.401  1.00  0.00      A2   H
ATOM   1589  CD2 LEU A 104      -9.323 -29.275 -22.698  1.00  0.00      A2   C
ATOM   1590 HD21 LEU A 104      -9.103 -29.941 -23.559  1.00  0.00      A2   H
ATOM   1591 HD22 LEU A 104     -10.289 -29.621 -22.273  1.00  0.00      A2   H
ATOM   1592 HD23 LEU A 104      -9.510 -28.252 -23.088  1.00  0.00      A2   H
ATOM   1593  C   LEU A 104      -6.744 -29.378 -18.922  1.00  0.00      A2   C
ATOM   1594  O   LEU A 104      -7.416 -29.112 -17.892  1.00  0.00      A2   O
ATOM   1595  N   LEU A 105      -5.825 -28.501 -19.400  1.00  0.00      A2   N
ATOM   1596  HN  LEU A 105      -5.397 -28.787 -20.253  1.00  0.00      A2   H
ATOM   1597  CA  LEU A 105      -5.466 -27.318 -18.726  1.00  0.00      A2   C
ATOM   1598  HA  LEU A 105      -6.283 -26.969 -18.112  1.00  0.00      A2   H
ATOM   1599  CB  LEU A 105      -4.251 -27.536 -17.813  1.00  0.00      A2   C
ATOM   1600  HB1 LEU A 105      -3.345 -27.640 -18.447  1.00  0.00      A2   H
ATOM   1601  HB2 LEU A 105      -4.096 -26.544 -17.339  1.00  0.00      A2   H
ATOM   1602  CG  LEU A 105      -4.339 -28.647 -16.758  1.00  0.00      A2   C
ATOM   1603  HG  LEU A 105      -5.361 -29.059 -16.620  1.00  0.00      A2   H
ATOM   1604  CD1 LEU A 105      -3.422 -29.840 -17.217  1.00  0.00      A2   C
ATOM   1605 HD11 LEU A 105      -2.372 -29.522 -17.393  1.00  0.00      A2   H
ATOM   1606 HD12 LEU A 105      -3.314 -30.611 -16.424  1.00  0.00      A2   H
ATOM   1607 HD13 LEU A 105      -3.782 -30.228 -18.194  1.00  0.00      A2   H
ATOM   1608  CD2 LEU A 105      -3.891 -28.047 -15.401  1.00  0.00      A2   C
ATOM   1609 HD21 LEU A 105      -2.823 -27.744 -15.451  1.00  0.00      A2   H
ATOM   1610 HD22 LEU A 105      -4.535 -27.158 -15.229  1.00  0.00      A2   H
ATOM   1611 HD23 LEU A 105      -4.119 -28.839 -14.655  1.00  0.00      A2   H
ATOM   1612  C   LEU A 105      -5.230 -26.238 -19.762  1.00  0.00      A2   C
ATOM   1613  O   LEU A 105      -5.041 -26.539 -20.906  1.00  0.00      A2   O
ATOM   1614  N   THR A 106      -5.289 -24.929 -19.366  1.00  0.00      A2   N
ATOM   1615  HN  THR A 106      -5.325 -24.686 -18.400  1.00  0.00      A2   H
ATOM   1616  CA  THR A 106      -5.222 -23.761 -20.296  1.00  0.00      A2   C
ATOM   1617  HA  THR A 106      -4.976 -24.112 -21.287  1.00  0.00      A2   H
ATOM   1618  CB  THR A 106      -6.612 -23.130 -20.492  1.00  0.00      A2   C
ATOM   1619  HB  THR A 106      -6.573 -22.507 -21.411  1.00  0.00      A2   H
ATOM   1620  OG1 THR A 106      -7.065 -22.326 -19.364  1.00  0.00      A2   O
ATOM   1621  HG1 THR A 106      -7.906 -21.928 -19.599  1.00  0.00      A2   H
ATOM   1622  CG2 THR A 106      -7.699 -24.188 -20.648  1.00  0.00      A2   C
ATOM   1623 HG21 THR A 106      -7.292 -24.864 -21.430  1.00  0.00      A2   H
ATOM   1624 HG22 THR A 106      -7.869 -24.619 -19.638  1.00  0.00      A2   H
ATOM   1625 HG23 THR A 106      -8.651 -23.660 -20.872  1.00  0.00      A2   H
ATOM   1626  C   THR A 106      -4.094 -22.776 -19.855  1.00  0.00      A2   C
ATOM   1627  O   THR A 106      -3.929 -22.491 -18.687  1.00  0.00      A2   O
ATOM   1628  N   GLU A 107      -3.329 -22.363 -20.878  1.00  0.00      A2   N
ATOM   1629  HN  GLU A 107      -3.454 -22.633 -21.830  1.00  0.00      A2   H
ATOM   1630  CA  GLU A 107      -2.075 -21.650 -20.713  1.00  0.00      A2   C
ATOM   1631  HA  GLU A 107      -2.075 -21.156 -19.753  1.00  0.00      A2   H
ATOM   1632  CB  GLU A 107      -0.886 -22.537 -20.819  1.00  0.00      A2   C
ATOM   1633  HB1 GLU A 107      -0.036 -22.012 -20.333  1.00  0.00      A2   H
ATOM   1634  HB2 GLU A 107      -1.054 -23.463 -20.228  1.00  0.00      A2   H
ATOM   1635  CG  GLU A 107      -0.519 -23.094 -22.185  1.00  0.00      A2   C
ATOM   1636  HG1 GLU A 107      -1.385 -23.670 -22.576  1.00  0.00      A2   H
ATOM   1637  HG2 GLU A 107      -0.392 -22.306 -22.958  1.00  0.00      A2   H
ATOM   1638  CD  GLU A 107       0.724 -23.943 -22.257  1.00  0.00      A2   C
ATOM   1639  OE1 GLU A 107       1.159 -24.414 -23.345  1.00  0.00      A2   O
ATOM   1640  OE2 GLU A 107       1.431 -24.106 -21.224  1.00  0.00      A2   O
ATOM   1641  C   GLU A 107      -2.120 -20.501 -21.627  1.00  0.00      A2   C
ATOM   1642  O   GLU A 107      -3.097 -20.182 -22.295  1.00  0.00      A2   O
ATOM   1643  N   ALA A 108      -1.102 -19.677 -21.494  1.00  0.00      A2   N
ATOM   1644  HN  ALA A 108      -0.329 -19.868 -20.893  1.00  0.00      A2   H
ATOM   1645  CA  ALA A 108      -1.004 -18.436 -22.255  1.00  0.00      A2   C
ATOM   1646  HA  ALA A 108      -1.994 -18.004 -22.248  1.00  0.00      A2   H
ATOM   1647  CB  ALA A 108       0.021 -17.429 -21.623  1.00  0.00      A2   C
ATOM   1648  HB1 ALA A 108       0.167 -17.764 -20.574  1.00  0.00      A2   H
ATOM   1649  HB2 ALA A 108       1.016 -17.592 -22.090  1.00  0.00      A2   H
ATOM   1650  HB3 ALA A 108      -0.149 -16.344 -21.789  1.00  0.00      A2   H
ATOM   1651  C   ALA A 108      -0.512 -18.675 -23.663  1.00  0.00      A2   C
ATOM   1652  O   ALA A 108       0.085 -19.713 -23.935  1.00  0.00      A2   O
ATOM   1653  N   PRO A 109      -0.703 -17.698 -24.576  1.00  0.00      A2   N
ATOM   1654  CD  PRO A 109      -1.746 -16.656 -24.388  1.00  0.00      A2   C
ATOM   1655  HD1 PRO A 109      -2.772 -17.008 -24.630  1.00  0.00      A2   H
ATOM   1656  HD2 PRO A 109      -1.718 -16.183 -23.384  1.00  0.00      A2   H
ATOM   1657  CA  PRO A 109       0.163 -17.491 -25.786  1.00  0.00      A2   C
ATOM   1658  HA  PRO A 109       0.170 -18.462 -26.260  1.00  0.00      A2   H
ATOM   1659  CB  PRO A 109      -0.500 -16.326 -26.492  1.00  0.00      A2   C
ATOM   1660  HB1 PRO A 109      -1.224 -16.763 -27.212  1.00  0.00      A2   H
ATOM   1661  HB2 PRO A 109       0.191 -15.640 -27.028  1.00  0.00      A2   H
ATOM   1662  CG  PRO A 109      -1.370 -15.555 -25.471  1.00  0.00      A2   C
ATOM   1663  HG1 PRO A 109      -0.685 -14.820 -24.996  1.00  0.00      A2   H
ATOM   1664  HG2 PRO A 109      -2.207 -15.018 -25.967  1.00  0.00      A2   H
ATOM   1665  C   PRO A 109       1.531 -17.281 -25.355  1.00  0.00      A2   C
ATOM   1666  O   PRO A 109       1.741 -16.335 -24.548  1.00  0.00      A2   O
ATOM   1667  N   LEU A 110       2.481 -18.146 -25.787  1.00  0.00      A2   N
ATOM   1668  HN  LEU A 110       2.232 -18.856 -26.442  1.00  0.00      A2   H
ATOM   1669  CA  LEU A 110       3.827 -18.207 -25.280  1.00  0.00      A2   C
ATOM   1670  HA  LEU A 110       4.253 -19.112 -25.687  1.00  0.00      A2   H
ATOM   1671  CB  LEU A 110       4.631 -16.958 -25.794  1.00  0.00      A2   C
ATOM   1672  HB1 LEU A 110       4.212 -16.003 -25.412  1.00  0.00      A2   H
ATOM   1673  HB2 LEU A 110       5.648 -16.851 -25.359  1.00  0.00      A2   H
ATOM   1674  CG  LEU A 110       4.632 -16.768 -27.318  1.00  0.00      A2   C
ATOM   1675  HG  LEU A 110       3.569 -16.870 -27.624  1.00  0.00      A2   H
ATOM   1676  CD1 LEU A 110       5.102 -15.403 -27.629  1.00  0.00      A2   C
ATOM   1677 HD11 LEU A 110       6.168 -15.261 -27.350  1.00  0.00      A2   H
ATOM   1678 HD12 LEU A 110       4.927 -15.248 -28.715  1.00  0.00      A2   H
ATOM   1679 HD13 LEU A 110       4.538 -14.628 -27.068  1.00  0.00      A2   H
ATOM   1680  CD2 LEU A 110       5.480 -17.820 -28.051  1.00  0.00      A2   C
ATOM   1681 HD21 LEU A 110       6.563 -17.933 -27.830  1.00  0.00      A2   H
ATOM   1682 HD22 LEU A 110       5.023 -18.816 -27.868  1.00  0.00      A2   H
ATOM   1683 HD23 LEU A 110       5.354 -17.602 -29.133  1.00  0.00      A2   H
ATOM   1684  C   LEU A 110       3.891 -18.264 -23.746  1.00  0.00      A2   C
ATOM   1685  O   LEU A 110       4.626 -17.492 -23.097  1.00  0.00      A2   O
ATOM   1686  N   ASN A 111       3.267 -19.207 -23.113  1.00  0.00      A2   N
ATOM   1687  HN  ASN A 111       2.805 -19.949 -23.594  1.00  0.00      A2   H
ATOM   1688  CA  ASN A 111       3.633 -19.662 -21.721  1.00  0.00      A2   C
ATOM   1689  HA  ASN A 111       3.434 -18.783 -21.126  1.00  0.00      A2   H
ATOM   1690  CB  ASN A 111       2.670 -20.728 -21.148  1.00  0.00      A2   C
ATOM   1691  HB1 ASN A 111       1.619 -20.370 -21.174  1.00  0.00      A2   H
ATOM   1692  HB2 ASN A 111       2.866 -21.595 -21.815  1.00  0.00      A2   H
ATOM   1693  CG  ASN A 111       2.912 -21.077 -19.691  1.00  0.00      A2   C
ATOM   1694  OD1 ASN A 111       3.391 -20.357 -18.809  1.00  0.00      A2   O
ATOM   1695  ND2 ASN A 111       2.576 -22.330 -19.272  1.00  0.00      A2   N
ATOM   1696 HD21 ASN A 111       2.283 -22.990 -19.963  1.00  0.00      A2   H
ATOM   1697 HD22 ASN A 111       2.681 -22.688 -18.344  1.00  0.00      A2   H
ATOM   1698  C   ASN A 111       5.079 -20.169 -21.640  1.00  0.00      A2   C
ATOM   1699  O   ASN A 111       5.378 -20.978 -22.559  1.00  0.00      A2   O
ATOM   1700  N   PRO A 112       6.045 -19.804 -20.787  1.00  0.00      A2   N
ATOM   1701  CD  PRO A 112       5.965 -18.846 -19.762  1.00  0.00      A2   C
ATOM   1702  HD1 PRO A 112       5.540 -17.938 -20.242  1.00  0.00      A2   H
ATOM   1703  HD2 PRO A 112       5.452 -19.204 -18.844  1.00  0.00      A2   H
ATOM   1704  CA  PRO A 112       7.394 -20.398 -20.897  1.00  0.00      A2   C
ATOM   1705  HA  PRO A 112       7.749 -20.028 -21.847  1.00  0.00      A2   H
ATOM   1706  CB  PRO A 112       8.235 -19.778 -19.757  1.00  0.00      A2   C
ATOM   1707  HB1 PRO A 112       8.305 -20.463 -18.885  1.00  0.00      A2   H
ATOM   1708  HB2 PRO A 112       9.322 -19.644 -19.947  1.00  0.00      A2   H
ATOM   1709  CG  PRO A 112       7.454 -18.486 -19.409  1.00  0.00      A2   C
ATOM   1710  HG1 PRO A 112       7.517 -18.266 -18.322  1.00  0.00      A2   H
ATOM   1711  HG2 PRO A 112       7.820 -17.686 -20.088  1.00  0.00      A2   H
ATOM   1712  C   PRO A 112       7.551 -21.948 -20.910  1.00  0.00      A2   C
ATOM   1713  O   PRO A 112       6.790 -22.594 -20.268  1.00  0.00      A2   O
ATOM   1714  N   LYS A 113       8.556 -22.535 -21.633  1.00  0.00      A2   N
ATOM   1715  HN  LYS A 113       9.062 -21.984 -22.292  1.00  0.00      A2   H
ATOM   1716  CA  LYS A 113       8.766 -23.938 -21.743  1.00  0.00      A2   C
ATOM   1717  HA  LYS A 113       7.871 -24.463 -22.042  1.00  0.00      A2   H
ATOM   1718  CB  LYS A 113       9.981 -24.467 -22.603  1.00  0.00      A2   C
ATOM   1719  HB1 LYS A 113      10.776 -23.759 -22.288  1.00  0.00      A2   H
ATOM   1720  HB2 LYS A 113      10.304 -25.505 -22.372  1.00  0.00      A2   H
ATOM   1721  CG  LYS A 113       9.611 -24.447 -24.087  1.00  0.00      A2   C
ATOM   1722  HG1 LYS A 113       8.671 -25.025 -24.214  1.00  0.00      A2   H
ATOM   1723  HG2 LYS A 113       9.389 -23.415 -24.434  1.00  0.00      A2   H
ATOM   1724  CD  LYS A 113      10.706 -24.959 -25.085  1.00  0.00      A2   C
ATOM   1725  HD1 LYS A 113      10.570 -24.354 -26.008  1.00  0.00      A2   H
ATOM   1726  HD2 LYS A 113      11.690 -24.679 -24.652  1.00  0.00      A2   H
ATOM   1727  CE  LYS A 113      10.624 -26.407 -25.450  1.00  0.00      A2   C
ATOM   1728  HE1 LYS A 113      10.901 -27.022 -24.567  1.00  0.00      A2   H
ATOM   1729  HE2 LYS A 113       9.591 -26.673 -25.761  1.00  0.00      A2   H
ATOM   1730  NZ  LYS A 113      11.447 -26.729 -26.582  1.00  0.00      A2   N
ATOM   1731  HZ1 LYS A 113      11.106 -26.329 -27.480  1.00  0.00      A2   H
ATOM   1732  HZ2 LYS A 113      12.439 -26.529 -26.339  1.00  0.00      A2   H
ATOM   1733  HZ3 LYS A 113      11.411 -27.758 -26.725  1.00  0.00      A2   H
ATOM   1734  C   LYS A 113       9.106 -24.447 -20.364  1.00  0.00      A2   C
ATOM   1735  O   LYS A 113       8.583 -25.480 -20.002  1.00  0.00      A2   O
ATOM   1736  N   ALA A 114       9.883 -23.656 -19.596  1.00  0.00      A2   N
ATOM   1737  HN  ALA A 114      10.254 -22.830 -20.013  1.00  0.00      A2   H
ATOM   1738  CA  ALA A 114      10.130 -24.044 -18.207  1.00  0.00      A2   C
ATOM   1739  HA  ALA A 114      10.550 -25.039 -18.186  1.00  0.00      A2   H
ATOM   1740  CB  ALA A 114      11.078 -23.069 -17.630  1.00  0.00      A2   C
ATOM   1741  HB1 ALA A 114      10.666 -22.039 -17.560  1.00  0.00      A2   H
ATOM   1742  HB2 ALA A 114      11.481 -23.336 -16.630  1.00  0.00      A2   H
ATOM   1743  HB3 ALA A 114      11.904 -22.983 -18.368  1.00  0.00      A2   H
ATOM   1744  C   ALA A 114       8.938 -23.989 -17.313  1.00  0.00      A2   C
ATOM   1745  O   ALA A 114       8.804 -24.965 -16.568  1.00  0.00      A2   O
ATOM   1746  N   ASN A 115       8.124 -22.832 -17.368  1.00  0.00      A2   N
ATOM   1747  HN  ASN A 115       8.473 -21.992 -17.776  1.00  0.00      A2   H
ATOM   1748  CA  ASN A 115       6.886 -22.850 -16.598  1.00  0.00      A2   C
ATOM   1749  HA  ASN A 115       7.131 -23.060 -15.567  1.00  0.00      A2   H
ATOM   1750  CB  ASN A 115       6.049 -21.552 -16.678  1.00  0.00      A2   C
ATOM   1751  HB1 ASN A 115       5.780 -21.402 -17.746  1.00  0.00      A2   H
ATOM   1752  HB2 ASN A 115       5.067 -21.812 -16.229  1.00  0.00      A2   H
ATOM   1753  CG  ASN A 115       6.584 -20.353 -15.889  1.00  0.00      A2   C
ATOM   1754  OD1 ASN A 115       7.784 -20.141 -15.831  1.00  0.00      A2   O
ATOM   1755  ND2 ASN A 115       5.668 -19.620 -15.195  1.00  0.00      A2   N
ATOM   1756 HD21 ASN A 115       4.695 -19.851 -15.179  1.00  0.00      A2   H
ATOM   1757 HD22 ASN A 115       5.968 -18.931 -14.535  1.00  0.00      A2   H
ATOM   1758  C   ASN A 115       5.986 -24.079 -16.917  1.00  0.00      A2   C
ATOM   1759  O   ASN A 115       5.478 -24.682 -16.013  1.00  0.00      A2   O
ATOM   1760  N   ARG A 116       5.832 -24.477 -18.199  1.00  0.00      A2   N
ATOM   1761  HN  ARG A 116       6.236 -23.936 -18.933  1.00  0.00      A2   H
ATOM   1762  CA  ARG A 116       5.041 -25.712 -18.561  1.00  0.00      A2   C
ATOM   1763  HA  ARG A 116       4.018 -25.589 -18.235  1.00  0.00      A2   H
ATOM   1764  CB  ARG A 116       4.902 -25.796 -20.099  1.00  0.00      A2   C
ATOM   1765  HB1 ARG A 116       4.508 -24.862 -20.552  1.00  0.00      A2   H
ATOM   1766  HB2 ARG A 116       5.888 -26.029 -20.554  1.00  0.00      A2   H
ATOM   1767  CG  ARG A 116       3.947 -26.898 -20.640  1.00  0.00      A2   C
ATOM   1768  HG1 ARG A 116       4.488 -27.862 -20.528  1.00  0.00      A2   H
ATOM   1769  HG2 ARG A 116       3.077 -26.942 -19.951  1.00  0.00      A2   H
ATOM   1770  CD  ARG A 116       3.483 -26.671 -22.073  1.00  0.00      A2   C
ATOM   1771  HD1 ARG A 116       2.920 -27.564 -22.419  1.00  0.00      A2   H
ATOM   1772  HD2 ARG A 116       2.907 -25.722 -22.033  1.00  0.00      A2   H
ATOM   1773  NE  ARG A 116       4.576 -26.348 -23.025  1.00  0.00      A2   N
ATOM   1774  HE  ARG A 116       5.536 -26.416 -22.753  1.00  0.00      A2   H
ATOM   1775  CZ  ARG A 116       4.306 -25.937 -24.302  1.00  0.00      A2   C
ATOM   1776  NH1 ARG A 116       3.097 -25.592 -24.684  1.00  0.00      A2   N
ATOM   1777 HH11 ARG A 116       2.944 -25.058 -25.515  1.00  0.00      A2   H
ATOM   1778 HH12 ARG A 116       2.459 -25.229 -24.005  1.00  0.00      A2   H
ATOM   1779  NH2 ARG A 116       5.267 -26.068 -25.278  1.00  0.00      A2   N
ATOM   1780 HH21 ARG A 116       4.875 -25.796 -26.156  1.00  0.00      A2   H
ATOM   1781 HH22 ARG A 116       6.095 -26.579 -25.044  1.00  0.00      A2   H
ATOM   1782  C   ARG A 116       5.622 -26.971 -17.886  1.00  0.00      A2   C
ATOM   1783  O   ARG A 116       4.848 -27.712 -17.255  1.00  0.00      A2   O
ATOM   1784  N   GLU A 117       6.929 -27.122 -17.866  1.00  0.00      A2   N
ATOM   1785  HN  GLU A 117       7.459 -26.347 -18.203  1.00  0.00      A2   H
ATOM   1786  CA  GLU A 117       7.604 -28.307 -17.383  1.00  0.00      A2   C
ATOM   1787  HA  GLU A 117       7.049 -29.082 -17.890  1.00  0.00      A2   H
ATOM   1788  CB  GLU A 117       9.069 -28.183 -17.725  1.00  0.00      A2   C
ATOM   1789  HB1 GLU A 117       9.272 -27.781 -18.741  1.00  0.00      A2   H
ATOM   1790  HB2 GLU A 117       9.520 -27.441 -17.032  1.00  0.00      A2   H
ATOM   1791  CG  GLU A 117       9.889 -29.466 -17.688  1.00  0.00      A2   C
ATOM   1792  HG1 GLU A 117       9.827 -30.023 -16.729  1.00  0.00      A2   H
ATOM   1793  HG2 GLU A 117       9.561 -30.128 -18.518  1.00  0.00      A2   H
ATOM   1794  CD  GLU A 117      11.379 -29.103 -17.850  1.00  0.00      A2   C
ATOM   1795  OE1 GLU A 117      11.688 -28.798 -19.051  1.00  0.00      A2   O
ATOM   1796  OE2 GLU A 117      12.202 -29.042 -16.914  1.00  0.00      A2   O
ATOM   1797  C   GLU A 117       7.437 -28.455 -15.833  1.00  0.00      A2   C
ATOM   1798  O   GLU A 117       7.291 -29.526 -15.229  1.00  0.00      A2   O
ATOM   1799  N   LYS A 118       7.431 -27.329 -15.065  1.00  0.00      A2   N
ATOM   1800  HN  LYS A 118       7.683 -26.486 -15.534  1.00  0.00      A2   H
ATOM   1801  CA  LYS A 118       7.199 -27.383 -13.617  1.00  0.00      A2   C
ATOM   1802  HA  LYS A 118       7.897 -28.099 -13.210  1.00  0.00      A2   H
ATOM   1803  CB  LYS A 118       7.406 -25.980 -13.033  1.00  0.00      A2   C
ATOM   1804  HB1 LYS A 118       6.698 -25.251 -13.480  1.00  0.00      A2   H
ATOM   1805  HB2 LYS A 118       7.292 -25.980 -11.928  1.00  0.00      A2   H
ATOM   1806  CG  LYS A 118       8.835 -25.437 -13.185  1.00  0.00      A2   C
ATOM   1807  HG1 LYS A 118       9.524 -26.226 -12.816  1.00  0.00      A2   H
ATOM   1808  HG2 LYS A 118       9.227 -25.345 -14.220  1.00  0.00      A2   H
ATOM   1809  CD  LYS A 118       9.060 -24.044 -12.548  1.00  0.00      A2   C
ATOM   1810  HD1 LYS A 118       8.312 -23.256 -12.780  1.00  0.00      A2   H
ATOM   1811  HD2 LYS A 118       8.878 -24.151 -11.458  1.00  0.00      A2   H
ATOM   1812  CE  LYS A 118      10.495 -23.539 -12.654  1.00  0.00      A2   C
ATOM   1813  HE1 LYS A 118      11.094 -24.153 -11.948  1.00  0.00      A2   H
ATOM   1814  HE2 LYS A 118      10.966 -23.543 -13.660  1.00  0.00      A2   H
ATOM   1815  NZ  LYS A 118      10.597 -22.137 -12.183  1.00  0.00      A2   N
ATOM   1816  HZ1 LYS A 118       9.943 -21.571 -12.760  1.00  0.00      A2   H
ATOM   1817  HZ2 LYS A 118      10.361 -22.032 -11.175  1.00  0.00      A2   H
ATOM   1818  HZ3 LYS A 118      11.591 -21.849 -12.287  1.00  0.00      A2   H
ATOM   1819  C   LYS A 118       5.787 -27.777 -13.333  1.00  0.00      A2   C
ATOM   1820  O   LYS A 118       5.567 -28.625 -12.448  1.00  0.00      A2   O
ATOM   1821  N   MET A 119       4.861 -27.228 -14.159  1.00  0.00      A2   N
ATOM   1822  HN  MET A 119       5.040 -26.632 -14.938  1.00  0.00      A2   H
ATOM   1823  CA  MET A 119       3.458 -27.679 -14.041  1.00  0.00      A2   C
ATOM   1824  HA  MET A 119       3.129 -27.657 -13.013  1.00  0.00      A2   H
ATOM   1825  CB  MET A 119       2.553 -26.803 -14.846  1.00  0.00      A2   C
ATOM   1826  HB1 MET A 119       2.797 -25.757 -14.564  1.00  0.00      A2   H
ATOM   1827  HB2 MET A 119       2.770 -26.847 -15.935  1.00  0.00      A2   H
ATOM   1828  CG  MET A 119       1.044 -26.870 -14.522  1.00  0.00      A2   C
ATOM   1829  HG1 MET A 119       0.868 -27.967 -14.559  1.00  0.00      A2   H
ATOM   1830  HG2 MET A 119       0.893 -26.556 -13.468  1.00  0.00      A2   H
ATOM   1831  SD  MET A 119      -0.219 -26.110 -15.521  1.00  0.00      A2   S
ATOM   1832  CE  MET A 119      -0.215 -27.287 -17.024  1.00  0.00      A2   C
ATOM   1833  HE1 MET A 119       0.821 -27.576 -17.303  1.00  0.00      A2   H
ATOM   1834  HE2 MET A 119      -0.827 -28.195 -16.837  1.00  0.00      A2   H
ATOM   1835  HE3 MET A 119      -0.734 -26.920 -17.936  1.00  0.00      A2   H
ATOM   1836  C   MET A 119       3.267 -29.147 -14.400  1.00  0.00      A2   C
ATOM   1837  O   MET A 119       2.499 -29.857 -13.732  1.00  0.00      A2   O
ATOM   1838  N   THR A 120       4.009 -29.635 -15.322  1.00  0.00      A2   N
ATOM   1839  HN  THR A 120       4.600 -28.976 -15.781  1.00  0.00      A2   H
ATOM   1840  CA  THR A 120       3.901 -31.015 -15.823  1.00  0.00      A2   C
ATOM   1841  HA  THR A 120       2.893 -31.276 -16.112  1.00  0.00      A2   H
ATOM   1842  CB  THR A 120       4.767 -31.315 -17.032  1.00  0.00      A2   C
ATOM   1843  HB  THR A 120       5.864 -31.280 -16.858  1.00  0.00      A2   H
ATOM   1844  OG1 THR A 120       4.447 -30.397 -18.059  1.00  0.00      A2   O
ATOM   1845  HG1 THR A 120       4.632 -29.489 -17.806  1.00  0.00      A2   H
ATOM   1846  CG2 THR A 120       4.464 -32.671 -17.637  1.00  0.00      A2   C
ATOM   1847 HG21 THR A 120       3.453 -32.744 -18.090  1.00  0.00      A2   H
ATOM   1848 HG22 THR A 120       5.060 -32.927 -18.539  1.00  0.00      A2   H
ATOM   1849 HG23 THR A 120       4.643 -33.479 -16.896  1.00  0.00      A2   H
ATOM   1850  C   THR A 120       4.300 -31.959 -14.707  1.00  0.00      A2   C
ATOM   1851  O   THR A 120       3.597 -32.997 -14.451  1.00  0.00      A2   O
ATOM   1852  N   GLN A 121       5.338 -31.608 -13.991  1.00  0.00      A2   N
ATOM   1853  HN  GLN A 121       5.843 -30.777 -14.215  1.00  0.00      A2   H
ATOM   1854  CA  GLN A 121       5.600 -32.274 -12.755  1.00  0.00      A2   C
ATOM   1855  HA  GLN A 121       5.593 -33.337 -12.946  1.00  0.00      A2   H
ATOM   1856  CB  GLN A 121       7.094 -31.971 -12.399  1.00  0.00      A2   C
ATOM   1857  HB1 GLN A 121       7.498 -31.884 -13.431  1.00  0.00      A2   H
ATOM   1858  HB2 GLN A 121       7.310 -31.088 -11.759  1.00  0.00      A2   H
ATOM   1859  CG  GLN A 121       7.748 -33.204 -11.787  1.00  0.00      A2   C
ATOM   1860  HG1 GLN A 121       7.271 -33.420 -10.807  1.00  0.00      A2   H
ATOM   1861  HG2 GLN A 121       7.612 -34.175 -12.310  1.00  0.00      A2   H
ATOM   1862  CD  GLN A 121       9.278 -32.988 -11.638  1.00  0.00      A2   C
ATOM   1863  OE1 GLN A 121       9.813 -32.053 -12.284  1.00  0.00      A2   O
ATOM   1864  NE2 GLN A 121      10.046 -33.815 -10.828  1.00  0.00      A2   N
ATOM   1865 HE21 GLN A 121       9.650 -34.582 -10.323  1.00  0.00      A2   H
ATOM   1866 HE22 GLN A 121      11.001 -33.530 -10.750  1.00  0.00      A2   H
ATOM   1867  C   GLN A 121       4.648 -32.158 -11.593  1.00  0.00      A2   C
ATOM   1868  O   GLN A 121       4.327 -33.178 -10.951  1.00  0.00      A2   O
ATOM   1869  N   ILE A 122       4.046 -31.003 -11.271  1.00  0.00      A2   N
ATOM   1870  HN  ILE A 122       4.430 -30.195 -11.711  1.00  0.00      A2   H
ATOM   1871  CA  ILE A 122       2.946 -30.917 -10.279  1.00  0.00      A2   C
ATOM   1872  HA  ILE A 122       3.308 -31.326  -9.348  1.00  0.00      A2   H
ATOM   1873  CB  ILE A 122       2.455 -29.480 -10.062  1.00  0.00      A2   C
ATOM   1874  HB  ILE A 122       2.434 -29.031 -11.078  1.00  0.00      A2   H
ATOM   1875  CG2 ILE A 122       1.147 -29.402  -9.227  1.00  0.00      A2   C
ATOM   1876 HG21 ILE A 122       0.364 -29.898  -9.839  1.00  0.00      A2   H
ATOM   1877 HG22 ILE A 122       1.207 -29.958  -8.267  1.00  0.00      A2   H
ATOM   1878 HG23 ILE A 122       0.782 -28.380  -8.991  1.00  0.00      A2   H
ATOM   1879  CG1 ILE A 122       3.547 -28.705  -9.325  1.00  0.00      A2   C
ATOM   1880 HG11 ILE A 122       3.559 -28.851  -8.224  1.00  0.00      A2   H
ATOM   1881 HG12 ILE A 122       4.496 -29.004  -9.818  1.00  0.00      A2   H
ATOM   1882  CD  ILE A 122       3.343 -27.175  -9.487  1.00  0.00      A2   C
ATOM   1883  HD1 ILE A 122       2.450 -26.875  -8.897  1.00  0.00      A2   H
ATOM   1884  HD2 ILE A 122       4.124 -26.568  -8.981  1.00  0.00      A2   H
ATOM   1885  HD3 ILE A 122       3.191 -26.996 -10.573  1.00  0.00      A2   H
ATOM   1886  C   ILE A 122       1.784 -31.813 -10.653  1.00  0.00      A2   C
ATOM   1887  O   ILE A 122       1.076 -32.397  -9.810  1.00  0.00      A2   O
ATOM   1888  N   MET A 123       1.426 -31.887 -11.939  1.00  0.00      A2   N
ATOM   1889  HN  MET A 123       2.001 -31.406 -12.597  1.00  0.00      A2   H
ATOM   1890  CA  MET A 123       0.276 -32.694 -12.409  1.00  0.00      A2   C
ATOM   1891  HA  MET A 123      -0.541 -32.454 -11.745  1.00  0.00      A2   H
ATOM   1892  CB  MET A 123      -0.189 -32.301 -13.809  1.00  0.00      A2   C
ATOM   1893  HB1 MET A 123       0.688 -32.234 -14.487  1.00  0.00      A2   H
ATOM   1894  HB2 MET A 123      -0.822 -33.144 -14.160  1.00  0.00      A2   H
ATOM   1895  CG  MET A 123      -1.034 -31.008 -13.742  1.00  0.00      A2   C
ATOM   1896  HG1 MET A 123      -0.404 -30.146 -13.435  1.00  0.00      A2   H
ATOM   1897  HG2 MET A 123      -1.228 -30.819 -14.819  1.00  0.00      A2   H
ATOM   1898  SD  MET A 123      -2.655 -31.065 -12.879  1.00  0.00      A2   S
ATOM   1899  CE  MET A 123      -2.647 -29.356 -12.313  1.00  0.00      A2   C
ATOM   1900  HE1 MET A 123      -1.983 -29.187 -11.439  1.00  0.00      A2   H
ATOM   1901  HE2 MET A 123      -2.465 -28.607 -13.114  1.00  0.00      A2   H
ATOM   1902  HE3 MET A 123      -3.696 -29.131 -12.026  1.00  0.00      A2   H
ATOM   1903  C   MET A 123       0.524 -34.189 -12.212  1.00  0.00      A2   C
ATOM   1904  O   MET A 123      -0.267 -34.904 -11.645  1.00  0.00      A2   O
ATOM   1905  N   PHE A 124       1.623 -34.787 -12.706  1.00  0.00      A2   N
ATOM   1906  HN  PHE A 124       2.302 -34.304 -13.253  1.00  0.00      A2   H
ATOM   1907  CA  PHE A 124       1.770 -36.242 -12.695  1.00  0.00      A2   C
ATOM   1908  HA  PHE A 124       0.845 -36.740 -12.945  1.00  0.00      A2   H
ATOM   1909  CB  PHE A 124       2.800 -36.557 -13.771  1.00  0.00      A2   C
ATOM   1910  HB1 PHE A 124       3.464 -35.666 -13.742  1.00  0.00      A2   H
ATOM   1911  HB2 PHE A 124       3.240 -37.549 -13.534  1.00  0.00      A2   H
ATOM   1912  CG  PHE A 124       2.163 -36.700 -15.190  1.00  0.00      A2   C
ATOM   1913  CD1 PHE A 124       2.358 -35.739 -16.165  1.00  0.00      A2   C
ATOM   1914  HD1 PHE A 124       2.954 -34.847 -16.043  1.00  0.00      A2   H
ATOM   1915  CE1 PHE A 124       1.672 -35.818 -17.364  1.00  0.00      A2   C
ATOM   1916  HE1 PHE A 124       1.645 -35.101 -18.171  1.00  0.00      A2   H
ATOM   1917  CZ  PHE A 124       0.775 -36.962 -17.540  1.00  0.00      A2   C
ATOM   1918  HZ  PHE A 124       0.120 -37.003 -18.397  1.00  0.00      A2   H
ATOM   1919  CD2 PHE A 124       1.216 -37.756 -15.389  1.00  0.00      A2   C
ATOM   1920  HD2 PHE A 124       1.055 -38.475 -14.600  1.00  0.00      A2   H
ATOM   1921  CE2 PHE A 124       0.598 -37.890 -16.625  1.00  0.00      A2   C
ATOM   1922  HE2 PHE A 124      -0.178 -38.638 -16.557  1.00  0.00      A2   H
ATOM   1923  C   PHE A 124       2.241 -36.695 -11.340  1.00  0.00      A2   C
ATOM   1924  O   PHE A 124       1.823 -37.777 -10.878  1.00  0.00      A2   O
ATOM   1925  N   GLU A 125       3.208 -35.962 -10.691  1.00  0.00      A2   N
ATOM   1926  HN  GLU A 125       3.512 -35.119 -11.127  1.00  0.00      A2   H
ATOM   1927  CA  GLU A 125       3.665 -36.354  -9.414  1.00  0.00      A2   C
ATOM   1928  HA  GLU A 125       3.737 -37.428  -9.507  1.00  0.00      A2   H
ATOM   1929  CB  GLU A 125       4.992 -35.707  -9.147  1.00  0.00      A2   C
ATOM   1930  HB1 GLU A 125       5.473 -35.566 -10.138  1.00  0.00      A2   H
ATOM   1931  HB2 GLU A 125       4.965 -34.716  -8.645  1.00  0.00      A2   H
ATOM   1932  CG  GLU A 125       6.042 -36.507  -8.329  1.00  0.00      A2   C
ATOM   1933  HG1 GLU A 125       7.022 -35.984  -8.345  1.00  0.00      A2   H
ATOM   1934  HG2 GLU A 125       5.742 -36.652  -7.269  1.00  0.00      A2   H
ATOM   1935  CD  GLU A 125       6.294 -37.909  -8.944  1.00  0.00      A2   C
ATOM   1936  OE1 GLU A 125       6.768 -37.898 -10.123  1.00  0.00      A2   O
ATOM   1937  OE2 GLU A 125       5.898 -38.912  -8.338  1.00  0.00      A2   O
ATOM   1938  C   GLU A 125       2.680 -36.076  -8.199  1.00  0.00      A2   C
ATOM   1939  O   GLU A 125       2.343 -37.028  -7.433  1.00  0.00      A2   O
ATOM   1940  N   THR A 126       2.072 -34.814  -8.069  1.00  0.00      A2   N
ATOM   1941  HN  THR A 126       2.315 -34.220  -8.832  1.00  0.00      A2   H
ATOM   1942  CA  THR A 126       1.293 -34.447  -6.927  1.00  0.00      A2   C
ATOM   1943  HA  THR A 126       1.520 -35.130  -6.121  1.00  0.00      A2   H
ATOM   1944  CB  THR A 126       1.677 -33.060  -6.423  1.00  0.00      A2   C
ATOM   1945  HB  THR A 126       1.701 -32.273  -7.207  1.00  0.00      A2   H
ATOM   1946  OG1 THR A 126       2.936 -33.097  -5.825  1.00  0.00      A2   O
ATOM   1947  HG1 THR A 126       3.111 -32.174  -5.626  1.00  0.00      A2   H
ATOM   1948  CG2 THR A 126       0.714 -32.508  -5.353  1.00  0.00      A2   C
ATOM   1949 HG21 THR A 126       1.213 -31.550  -5.096  1.00  0.00      A2   H
ATOM   1950 HG22 THR A 126      -0.322 -32.310  -5.704  1.00  0.00      A2   H
ATOM   1951 HG23 THR A 126       0.665 -33.230  -4.510  1.00  0.00      A2   H
ATOM   1952  C   THR A 126      -0.182 -34.646  -7.121  1.00  0.00      A2   C
ATOM   1953  O   THR A 126      -0.925 -34.936  -6.165  1.00  0.00      A2   O
ATOM   1954  N   PHE A 127      -0.757 -34.514  -8.342  1.00  0.00      A2   N
ATOM   1955  HN  PHE A 127      -0.244 -34.164  -9.122  1.00  0.00      A2   H
ATOM   1956  CA  PHE A 127      -2.204 -34.689  -8.567  1.00  0.00      A2   C
ATOM   1957  HA  PHE A 127      -2.752 -34.691  -7.637  1.00  0.00      A2   H
ATOM   1958  CB  PHE A 127      -2.802 -33.494  -9.423  1.00  0.00      A2   C
ATOM   1959  HB1 PHE A 127      -2.141 -33.154 -10.249  1.00  0.00      A2   H
ATOM   1960  HB2 PHE A 127      -3.816 -33.639  -9.853  1.00  0.00      A2   H
ATOM   1961  CG  PHE A 127      -2.874 -32.322  -8.512  1.00  0.00      A2   C
ATOM   1962  CD1 PHE A 127      -2.022 -31.241  -8.704  1.00  0.00      A2   C
ATOM   1963  HD1 PHE A 127      -1.242 -31.317  -9.447  1.00  0.00      A2   H
ATOM   1964  CE1 PHE A 127      -2.103 -30.129  -7.863  1.00  0.00      A2   C
ATOM   1965  HE1 PHE A 127      -1.331 -29.389  -7.708  1.00  0.00      A2   H
ATOM   1966  CZ  PHE A 127      -3.196 -29.991  -6.957  1.00  0.00      A2   C
ATOM   1967  HZ  PHE A 127      -3.226 -29.059  -6.413  1.00  0.00      A2   H
ATOM   1968  CD2 PHE A 127      -3.932 -32.210  -7.646  1.00  0.00      A2   C
ATOM   1969  HD2 PHE A 127      -4.676 -32.979  -7.500  1.00  0.00      A2   H
ATOM   1970  CE2 PHE A 127      -4.108 -31.000  -6.865  1.00  0.00      A2   C
ATOM   1971  HE2 PHE A 127      -4.891 -30.981  -6.121  1.00  0.00      A2   H
ATOM   1972  C   PHE A 127      -2.559 -36.010  -9.119  1.00  0.00      A2   C
ATOM   1973  O   PHE A 127      -3.759 -36.367  -9.314  1.00  0.00      A2   O
ATOM   1974  N   ASN A 128      -1.509 -36.844  -9.378  1.00  0.00      A2   N
ATOM   1975  HN  ASN A 128      -0.584 -36.487  -9.276  1.00  0.00      A2   H
ATOM   1976  CA  ASN A 128      -1.457 -38.232  -9.823  1.00  0.00      A2   C
ATOM   1977  HA  ASN A 128      -0.419 -38.410 -10.062  1.00  0.00      A2   H
ATOM   1978  CB  ASN A 128      -1.882 -39.265  -8.760  1.00  0.00      A2   C
ATOM   1979  HB1 ASN A 128      -1.375 -38.941  -7.826  1.00  0.00      A2   H
ATOM   1980  HB2 ASN A 128      -2.989 -39.307  -8.680  1.00  0.00      A2   H
ATOM   1981  CG  ASN A 128      -1.333 -40.660  -8.837  1.00  0.00      A2   C
ATOM   1982  OD1 ASN A 128      -0.482 -40.772  -9.673  1.00  0.00      A2   O
ATOM   1983  ND2 ASN A 128      -1.729 -41.621  -7.928  1.00  0.00      A2   N
ATOM   1984 HD21 ASN A 128      -2.397 -41.386  -7.222  1.00  0.00      A2   H
ATOM   1985 HD22 ASN A 128      -1.347 -42.544  -7.977  1.00  0.00      A2   H
ATOM   1986  C   ASN A 128      -2.279 -38.424 -11.122  1.00  0.00      A2   C
ATOM   1987  O   ASN A 128      -2.977 -39.442 -11.264  1.00  0.00      A2   O
ATOM   1988  N   VAL A 129      -2.274 -37.483 -12.083  1.00  0.00      A2   N
ATOM   1989  HN  VAL A 129      -1.790 -36.616 -11.996  1.00  0.00      A2   H
ATOM   1990  CA  VAL A 129      -3.078 -37.631 -13.326  1.00  0.00      A2   C
ATOM   1991  HA  VAL A 129      -4.076 -37.834 -12.965  1.00  0.00      A2   H
ATOM   1992  CB  VAL A 129      -3.110 -36.302 -14.051  1.00  0.00      A2   C
ATOM   1993  HB  VAL A 129      -3.828 -36.476 -14.881  1.00  0.00      A2   H
ATOM   1994  CG1 VAL A 129      -3.645 -35.065 -13.258  1.00  0.00      A2   C
ATOM   1995 HG11 VAL A 129      -3.874 -34.196 -13.911  1.00  0.00      A2   H
ATOM   1996 HG12 VAL A 129      -4.635 -35.404 -12.885  1.00  0.00      A2   H
ATOM   1997 HG13 VAL A 129      -2.971 -34.682 -12.462  1.00  0.00      A2   H
ATOM   1998  CG2 VAL A 129      -1.753 -35.912 -14.733  1.00  0.00      A2   C
ATOM   1999 HG21 VAL A 129      -0.874 -35.860 -14.056  1.00  0.00      A2   H
ATOM   2000 HG22 VAL A 129      -1.554 -36.670 -15.521  1.00  0.00      A2   H
ATOM   2001 HG23 VAL A 129      -1.873 -34.862 -15.074  1.00  0.00      A2   H
ATOM   2002  C   VAL A 129      -2.685 -38.788 -14.218  1.00  0.00      A2   C
ATOM   2003  O   VAL A 129      -1.532 -39.221 -14.264  1.00  0.00      A2   O
ATOM   2004  N   PRO A 130      -3.643 -39.537 -14.880  1.00  0.00      A2   N
ATOM   2005  CD  PRO A 130      -5.022 -39.528 -14.603  1.00  0.00      A2   C
ATOM   2006  HD1 PRO A 130      -5.145 -39.806 -13.535  1.00  0.00      A2   H
ATOM   2007  HD2 PRO A 130      -5.471 -38.548 -14.873  1.00  0.00      A2   H
ATOM   2008  CA  PRO A 130      -3.274 -40.637 -15.730  1.00  0.00      A2   C
ATOM   2009  HA  PRO A 130      -2.372 -41.131 -15.400  1.00  0.00      A2   H
ATOM   2010  CB  PRO A 130      -4.483 -41.488 -15.709  1.00  0.00      A2   C
ATOM   2011  HB1 PRO A 130      -4.593 -42.152 -16.592  1.00  0.00      A2   H
ATOM   2012  HB2 PRO A 130      -4.365 -42.162 -14.834  1.00  0.00      A2   H
ATOM   2013  CG  PRO A 130      -5.723 -40.562 -15.500  1.00  0.00      A2   C
ATOM   2014  HG1 PRO A 130      -6.106 -40.074 -16.422  1.00  0.00      A2   H
ATOM   2015  HG2 PRO A 130      -6.605 -41.084 -15.071  1.00  0.00      A2   H
ATOM   2016  C   PRO A 130      -2.979 -40.090 -17.177  1.00  0.00      A2   C
ATOM   2017  O   PRO A 130      -2.260 -40.723 -17.955  1.00  0.00      A2   O
ATOM   2018  N   ALA A 131      -3.475 -38.905 -17.542  1.00  0.00      A2   N
ATOM   2019  HN  ALA A 131      -4.036 -38.358 -16.925  1.00  0.00      A2   H
ATOM   2020  CA  ALA A 131      -3.161 -38.315 -18.792  1.00  0.00      A2   C
ATOM   2021  HA  ALA A 131      -2.155 -38.603 -19.058  1.00  0.00      A2   H
ATOM   2022  CB  ALA A 131      -3.941 -39.059 -19.921  1.00  0.00      A2   C
ATOM   2023  HB1 ALA A 131      -3.682 -40.139 -19.897  1.00  0.00      A2   H
ATOM   2024  HB2 ALA A 131      -5.036 -39.036 -19.738  1.00  0.00      A2   H
ATOM   2025  HB3 ALA A 131      -3.769 -38.812 -20.991  1.00  0.00      A2   H
ATOM   2026  C   ALA A 131      -3.308 -36.762 -18.764  1.00  0.00      A2   C
ATOM   2027  O   ALA A 131      -3.833 -36.244 -17.820  1.00  0.00      A2   O
ATOM   2028  N   MET A 132      -2.694 -36.019 -19.732  1.00  0.00      A2   N
ATOM   2029  HN  MET A 132      -2.265 -36.507 -20.488  1.00  0.00      A2   H
ATOM   2030  CA  MET A 132      -2.607 -34.552 -19.554  1.00  0.00      A2   C
ATOM   2031  HA  MET A 132      -3.406 -34.098 -18.987  1.00  0.00      A2   H
ATOM   2032  CB  MET A 132      -1.230 -34.218 -18.823  1.00  0.00      A2   C
ATOM   2033  HB1 MET A 132      -1.315 -34.882 -17.936  1.00  0.00      A2   H
ATOM   2034  HB2 MET A 132      -0.421 -34.676 -19.430  1.00  0.00      A2   H
ATOM   2035  CG  MET A 132      -1.205 -32.716 -18.465  1.00  0.00      A2   C
ATOM   2036  HG1 MET A 132      -1.440 -32.168 -19.403  1.00  0.00      A2   H
ATOM   2037  HG2 MET A 132      -2.002 -32.543 -17.711  1.00  0.00      A2   H
ATOM   2038  SD  MET A 132       0.305 -31.876 -17.936  1.00  0.00      A2   S
ATOM   2039  CE  MET A 132       1.128 -31.911 -19.521  1.00  0.00      A2   C
ATOM   2040  HE1 MET A 132       2.234 -31.824 -19.569  1.00  0.00      A2   H
ATOM   2041  HE2 MET A 132       0.811 -32.861 -20.002  1.00  0.00      A2   H
ATOM   2042  HE3 MET A 132       0.711 -31.244 -20.306  1.00  0.00      A2   H
ATOM   2043  C   MET A 132      -2.643 -33.882 -20.906  1.00  0.00      A2   C
ATOM   2044  O   MET A 132      -2.147 -34.313 -21.960  1.00  0.00      A2   O
ATOM   2045  N   TYR A 133      -3.236 -32.648 -21.047  1.00  0.00      A2   N
ATOM   2046  HN  TYR A 133      -3.604 -32.123 -20.284  1.00  0.00      A2   H
ATOM   2047  CA  TYR A 133      -3.067 -31.881 -22.256  1.00  0.00      A2   C
ATOM   2048  HA  TYR A 133      -2.089 -31.963 -22.707  1.00  0.00      A2   H
ATOM   2049  CB  TYR A 133      -4.024 -32.209 -23.443  1.00  0.00      A2   C
ATOM   2050  HB1 TYR A 133      -4.154 -33.311 -23.503  1.00  0.00      A2   H
ATOM   2051  HB2 TYR A 133      -5.016 -31.764 -23.216  1.00  0.00      A2   H
ATOM   2052  CG  TYR A 133      -3.517 -31.727 -24.750  1.00  0.00      A2   C
ATOM   2053  CD1 TYR A 133      -2.188 -31.815 -25.141  1.00  0.00      A2   C
ATOM   2054  HD1 TYR A 133      -1.494 -32.287 -24.461  1.00  0.00      A2   H
ATOM   2055  CE1 TYR A 133      -1.817 -31.532 -26.500  1.00  0.00      A2   C
ATOM   2056  HE1 TYR A 133      -0.768 -31.668 -26.719  1.00  0.00      A2   H
ATOM   2057  CZ  TYR A 133      -2.678 -30.902 -27.320  1.00  0.00      A2   C
ATOM   2058  OH  TYR A 133      -2.130 -30.466 -28.536  1.00  0.00      A2   O
ATOM   2059  HH  TYR A 133      -1.227 -30.788 -28.488  1.00  0.00      A2   H
ATOM   2060  CD2 TYR A 133      -4.398 -31.164 -25.719  1.00  0.00      A2   C
ATOM   2061  HD2 TYR A 133      -5.418 -30.985 -25.415  1.00  0.00      A2   H
ATOM   2062  CE2 TYR A 133      -3.973 -30.607 -26.957  1.00  0.00      A2   C
ATOM   2063  HE2 TYR A 133      -4.623 -30.210 -27.722  1.00  0.00      A2   H
ATOM   2064  C   TYR A 133      -3.170 -30.413 -21.793  1.00  0.00      A2   C
ATOM   2065  O   TYR A 133      -3.926 -30.084 -20.900  1.00  0.00      A2   O
ATOM   2066  N   VAL A 134      -2.338 -29.526 -22.347  1.00  0.00      A2   N
ATOM   2067  HN  VAL A 134      -1.570 -29.815 -22.914  1.00  0.00      A2   H
ATOM   2068  CA  VAL A 134      -2.320 -28.051 -22.141  1.00  0.00      A2   C
ATOM   2069  HA  VAL A 134      -3.128 -27.678 -21.529  1.00  0.00      A2   H
ATOM   2070  CB  VAL A 134      -1.079 -27.465 -21.498  1.00  0.00      A2   C
ATOM   2071  HB  VAL A 134      -0.422 -26.946 -22.229  1.00  0.00      A2   H
ATOM   2072  CG1 VAL A 134      -1.402 -26.296 -20.489  1.00  0.00      A2   C
ATOM   2073 HG11 VAL A 134      -1.799 -25.440 -21.076  1.00  0.00      A2   H
ATOM   2074 HG12 VAL A 134      -2.275 -26.533 -19.843  1.00  0.00      A2   H
ATOM   2075 HG13 VAL A 134      -0.470 -25.946 -19.995  1.00  0.00      A2   H
ATOM   2076  CG2 VAL A 134      -0.231 -28.482 -20.764  1.00  0.00      A2   C
ATOM   2077 HG21 VAL A 134       0.727 -28.093 -20.357  1.00  0.00      A2   H
ATOM   2078 HG22 VAL A 134      -0.740 -29.171 -20.057  1.00  0.00      A2   H
ATOM   2079 HG23 VAL A 134       0.153 -29.207 -21.514  1.00  0.00      A2   H
ATOM   2080  C   VAL A 134      -2.535 -27.219 -23.377  1.00  0.00      A2   C
ATOM   2081  O   VAL A 134      -1.826 -27.334 -24.375  1.00  0.00      A2   O
ATOM   2082  N   ALA A 135      -3.575 -26.410 -23.467  1.00  0.00      A2   N
ATOM   2083  HN  ALA A 135      -4.178 -26.329 -22.677  1.00  0.00      A2   H
ATOM   2084  CA  ALA A 135      -4.032 -25.754 -24.616  1.00  0.00      A2   C
ATOM   2085  HA  ALA A 135      -3.584 -26.151 -25.515  1.00  0.00      A2   H
ATOM   2086  CB  ALA A 135      -5.505 -25.940 -24.820  1.00  0.00      A2   C
ATOM   2087  HB1 ALA A 135      -5.818 -27.006 -24.836  1.00  0.00      A2   H
ATOM   2088  HB2 ALA A 135      -5.972 -25.453 -23.937  1.00  0.00      A2   H
ATOM   2089  HB3 ALA A 135      -5.884 -25.463 -25.749  1.00  0.00      A2   H
ATOM   2090  C   ALA A 135      -3.798 -24.269 -24.500  1.00  0.00      A2   C
ATOM   2091  O   ALA A 135      -3.868 -23.733 -23.403  1.00  0.00      A2   O
ATOM   2092  N   ILE A 136      -3.615 -23.562 -25.668  1.00  0.00      A2   N
ATOM   2093  HN  ILE A 136      -3.483 -23.914 -26.591  1.00  0.00      A2   H
ATOM   2094  CA  ILE A 136      -3.550 -22.065 -25.722  1.00  0.00      A2   C
ATOM   2095  HA  ILE A 136      -2.952 -21.618 -24.941  1.00  0.00      A2   H
ATOM   2096  CB  ILE A 136      -3.074 -21.512 -26.975  1.00  0.00      A2   C
ATOM   2097  HB  ILE A 136      -3.670 -21.961 -27.799  1.00  0.00      A2   H
ATOM   2098  CG2 ILE A 136      -3.180 -19.978 -27.078  1.00  0.00      A2   C
ATOM   2099 HG21 ILE A 136      -4.220 -19.598 -26.989  1.00  0.00      A2   H
ATOM   2100 HG22 ILE A 136      -2.587 -19.492 -26.274  1.00  0.00      A2   H
ATOM   2101 HG23 ILE A 136      -2.701 -19.611 -28.011  1.00  0.00      A2   H
ATOM   2102  CG1 ILE A 136      -1.561 -21.929 -27.379  1.00  0.00      A2   C
ATOM   2103 HG11 ILE A 136      -0.986 -21.352 -26.624  1.00  0.00      A2   H
ATOM   2104 HG12 ILE A 136      -1.439 -23.022 -27.226  1.00  0.00      A2   H
ATOM   2105  CD  ILE A 136      -1.058 -21.476 -28.811  1.00  0.00      A2   C
ATOM   2106  HD1 ILE A 136      -0.842 -22.401 -29.387  1.00  0.00      A2   H
ATOM   2107  HD2 ILE A 136      -1.888 -20.946 -29.324  1.00  0.00      A2   H
ATOM   2108  HD3 ILE A 136      -0.125 -20.877 -28.732  1.00  0.00      A2   H
ATOM   2109  C   ILE A 136      -5.000 -21.581 -25.420  1.00  0.00      A2   C
ATOM   2110  O   ILE A 136      -5.901 -22.003 -26.190  1.00  0.00      A2   O
ATOM   2111  N   GLN A 137      -5.225 -20.690 -24.418  1.00  0.00      A2   N
ATOM   2112  HN  GLN A 137      -4.495 -20.235 -23.913  1.00  0.00      A2   H
ATOM   2113  CA  GLN A 137      -6.594 -20.270 -24.102  1.00  0.00      A2   C
ATOM   2114  HA  GLN A 137      -7.181 -21.175 -24.040  1.00  0.00      A2   H
ATOM   2115  CB  GLN A 137      -6.810 -19.552 -22.782  1.00  0.00      A2   C
ATOM   2116  HB1 GLN A 137      -7.877 -19.299 -22.603  1.00  0.00      A2   H
ATOM   2117  HB2 GLN A 137      -6.441 -20.230 -21.983  1.00  0.00      A2   H
ATOM   2118  CG  GLN A 137      -5.913 -18.268 -22.538  1.00  0.00      A2   C
ATOM   2119  HG1 GLN A 137      -5.996 -18.009 -21.460  1.00  0.00      A2   H
ATOM   2120  HG2 GLN A 137      -4.843 -18.538 -22.667  1.00  0.00      A2   H
ATOM   2121  CD  GLN A 137      -6.229 -17.074 -23.370  1.00  0.00      A2   C
ATOM   2122  OE1 GLN A 137      -5.322 -16.558 -24.104  1.00  0.00      A2   O
ATOM   2123  NE2 GLN A 137      -7.463 -16.600 -23.303  1.00  0.00      A2   N
ATOM   2124 HE21 GLN A 137      -7.641 -15.692 -23.681  1.00  0.00      A2   H
ATOM   2125 HE22 GLN A 137      -8.171 -16.849 -22.642  1.00  0.00      A2   H
ATOM   2126  C   GLN A 137      -7.255 -19.568 -25.273  1.00  0.00      A2   C
ATOM   2127  O   GLN A 137      -8.446 -19.671 -25.608  1.00  0.00      A2   O
ATOM   2128  N   ALA A 138      -6.489 -18.713 -26.058  1.00  0.00      A2   N
ATOM   2129  HN  ALA A 138      -5.676 -18.332 -25.625  1.00  0.00      A2   H
ATOM   2130  CA  ALA A 138      -6.889 -18.037 -27.322  1.00  0.00      A2   C
ATOM   2131  HA  ALA A 138      -7.615 -17.300 -27.012  1.00  0.00      A2   H
ATOM   2132  CB  ALA A 138      -5.797 -17.207 -27.872  1.00  0.00      A2   C
ATOM   2133  HB1 ALA A 138      -4.909 -17.870 -27.940  1.00  0.00      A2   H
ATOM   2134  HB2 ALA A 138      -5.957 -16.778 -28.884  1.00  0.00      A2   H
ATOM   2135  HB3 ALA A 138      -5.681 -16.454 -27.064  1.00  0.00      A2   H
ATOM   2136  C   ALA A 138      -7.548 -18.944 -28.288  1.00  0.00      A2   C
ATOM   2137  O   ALA A 138      -8.553 -18.701 -28.936  1.00  0.00      A2   O
ATOM   2138  N   VAL A 139      -6.877 -20.098 -28.601  1.00  0.00      A2   N
ATOM   2139  HN  VAL A 139      -6.199 -20.361 -27.919  1.00  0.00      A2   H
ATOM   2140  CA  VAL A 139      -7.262 -21.054 -29.657  1.00  0.00      A2   C
ATOM   2141  HA  VAL A 139      -7.325 -20.463 -30.559  1.00  0.00      A2   H
ATOM   2142  CB  VAL A 139      -6.241 -22.046 -29.911  1.00  0.00      A2   C
ATOM   2143  HB  VAL A 139      -5.975 -22.512 -28.938  1.00  0.00      A2   H
ATOM   2144  CG1 VAL A 139      -6.710 -23.188 -30.806  1.00  0.00      A2   C
ATOM   2145 HG11 VAL A 139      -7.323 -22.735 -31.614  1.00  0.00      A2   H
ATOM   2146 HG12 VAL A 139      -5.787 -23.615 -31.254  1.00  0.00      A2   H
ATOM   2147 HG13 VAL A 139      -7.154 -24.094 -30.342  1.00  0.00      A2   H
ATOM   2148  CG2 VAL A 139      -4.980 -21.402 -30.572  1.00  0.00      A2   C
ATOM   2149 HG21 VAL A 139      -4.066 -21.939 -30.239  1.00  0.00      A2   H
ATOM   2150 HG22 VAL A 139      -4.984 -21.410 -31.683  1.00  0.00      A2   H
ATOM   2151 HG23 VAL A 139      -4.704 -20.395 -30.195  1.00  0.00      A2   H
ATOM   2152  C   VAL A 139      -8.612 -21.662 -29.398  1.00  0.00      A2   C
ATOM   2153  O   VAL A 139      -9.460 -21.807 -30.257  1.00  0.00      A2   O
ATOM   2154  N   LEU A 140      -8.906 -22.006 -28.085  1.00  0.00      A2   N
ATOM   2155  HN  LEU A 140      -8.220 -22.050 -27.363  1.00  0.00      A2   H
ATOM   2156  CA  LEU A 140     -10.149 -22.555 -27.676  1.00  0.00      A2   C
ATOM   2157  HA  LEU A 140     -10.293 -23.414 -28.316  1.00  0.00      A2   H
ATOM   2158  CB  LEU A 140     -10.149 -22.909 -26.149  1.00  0.00      A2   C
ATOM   2159  HB1 LEU A 140      -9.921 -21.968 -25.605  1.00  0.00      A2   H
ATOM   2160  HB2 LEU A 140     -11.120 -23.353 -25.840  1.00  0.00      A2   H
ATOM   2161  CG  LEU A 140      -9.061 -23.953 -25.795  1.00  0.00      A2   C
ATOM   2162  HG  LEU A 140      -8.105 -23.512 -26.150  1.00  0.00      A2   H
ATOM   2163  CD1 LEU A 140      -8.902 -24.135 -24.331  1.00  0.00      A2   C
ATOM   2164 HD11 LEU A 140      -8.622 -23.267 -23.696  1.00  0.00      A2   H
ATOM   2165 HD12 LEU A 140      -9.822 -24.614 -23.932  1.00  0.00      A2   H
ATOM   2166 HD13 LEU A 140      -8.094 -24.864 -24.106  1.00  0.00      A2   H
ATOM   2167  CD2 LEU A 140      -9.329 -25.213 -26.556  1.00  0.00      A2   C
ATOM   2168 HD21 LEU A 140      -8.824 -26.045 -26.021  1.00  0.00      A2   H
ATOM   2169 HD22 LEU A 140     -10.430 -25.355 -26.585  1.00  0.00      A2   H
ATOM   2170 HD23 LEU A 140      -8.963 -25.063 -27.595  1.00  0.00      A2   H
ATOM   2171  C   LEU A 140     -11.266 -21.606 -27.915  1.00  0.00      A2   C
ATOM   2172  O   LEU A 140     -12.393 -21.944 -28.395  1.00  0.00      A2   O
ATOM   2173  N   SER A 141     -11.045 -20.272 -27.668  1.00  0.00      A2   N
ATOM   2174  HN  SER A 141     -10.181 -19.935 -27.302  1.00  0.00      A2   H
ATOM   2175  CA  SER A 141     -12.071 -19.250 -28.035  1.00  0.00      A2   C
ATOM   2176  HA  SER A 141     -13.045 -19.468 -27.621  1.00  0.00      A2   H
ATOM   2177  CB  SER A 141     -11.681 -17.770 -27.753  1.00  0.00      A2   C
ATOM   2178  HB1 SER A 141     -10.716 -17.463 -28.211  1.00  0.00      A2   H
ATOM   2179  HB2 SER A 141     -12.455 -17.102 -28.187  1.00  0.00      A2   H
ATOM   2180  OG  SER A 141     -11.714 -17.416 -26.354  1.00  0.00      A2   O
ATOM   2181  HG1 SER A 141     -11.277 -16.571 -26.227  1.00  0.00      A2   H
ATOM   2182  C   SER A 141     -12.398 -19.274 -29.516  1.00  0.00      A2   C
ATOM   2183  O   SER A 141     -13.568 -19.314 -29.896  1.00  0.00      A2   O
ATOM   2184  N   LEU A 142     -11.409 -19.297 -30.449  1.00  0.00      A2   N
ATOM   2185  HN  LEU A 142     -10.460 -19.313 -30.143  1.00  0.00      A2   H
ATOM   2186  CA  LEU A 142     -11.599 -19.377 -31.856  1.00  0.00      A2   C
ATOM   2187  HA  LEU A 142     -12.204 -18.531 -32.147  1.00  0.00      A2   H
ATOM   2188  CB  LEU A 142     -10.166 -19.365 -32.564  1.00  0.00      A2   C
ATOM   2189  HB1 LEU A 142      -9.686 -18.402 -32.288  1.00  0.00      A2   H
ATOM   2190  HB2 LEU A 142      -9.542 -20.153 -32.089  1.00  0.00      A2   H
ATOM   2191  CG  LEU A 142     -10.202 -19.413 -34.057  1.00  0.00      A2   C
ATOM   2192  HG  LEU A 142     -11.023 -20.044 -34.458  1.00  0.00      A2   H
ATOM   2193  CD1 LEU A 142     -10.057 -18.106 -34.785  1.00  0.00      A2   C
ATOM   2194 HD11 LEU A 142     -10.180 -18.247 -35.880  1.00  0.00      A2   H
ATOM   2195 HD12 LEU A 142     -10.684 -17.242 -34.479  1.00  0.00      A2   H
ATOM   2196 HD13 LEU A 142      -9.039 -17.718 -34.568  1.00  0.00      A2   H
ATOM   2197  CD2 LEU A 142      -9.014 -20.248 -34.466  1.00  0.00      A2   C
ATOM   2198 HD21 LEU A 142      -8.960 -20.383 -35.568  1.00  0.00      A2   H
ATOM   2199 HD22 LEU A 142      -8.066 -19.791 -34.109  1.00  0.00      A2   H
ATOM   2200 HD23 LEU A 142      -9.100 -21.253 -34.000  1.00  0.00      A2   H
ATOM   2201  C   LEU A 142     -12.408 -20.633 -32.359  1.00  0.00      A2   C
ATOM   2202  O   LEU A 142     -13.462 -20.484 -33.015  1.00  0.00      A2   O
ATOM   2203  N   TYR A 143     -12.027 -21.806 -31.690  1.00  0.00      A2   N
ATOM   2204  HN  TYR A 143     -11.401 -21.718 -30.920  1.00  0.00      A2   H
ATOM   2205  CA  TYR A 143     -12.778 -23.070 -31.845  1.00  0.00      A2   C
ATOM   2206  HA  TYR A 143     -12.961 -23.341 -32.874  1.00  0.00      A2   H
ATOM   2207  CB  TYR A 143     -12.034 -24.184 -31.059  1.00  0.00      A2   C
ATOM   2208  HB1 TYR A 143     -11.704 -23.757 -30.088  1.00  0.00      A2   H
ATOM   2209  HB2 TYR A 143     -12.766 -24.992 -30.846  1.00  0.00      A2   H
ATOM   2210  CG  TYR A 143     -10.728 -24.720 -31.657  1.00  0.00      A2   C
ATOM   2211  CD1 TYR A 143     -10.203 -24.318 -32.914  1.00  0.00      A2   C
ATOM   2212  HD1 TYR A 143     -10.589 -23.552 -33.571  1.00  0.00      A2   H
ATOM   2213  CE1 TYR A 143      -8.985 -24.862 -33.364  1.00  0.00      A2   C
ATOM   2214  HE1 TYR A 143      -8.485 -24.580 -34.280  1.00  0.00      A2   H
ATOM   2215  CZ  TYR A 143      -8.265 -25.683 -32.481  1.00  0.00      A2   C
ATOM   2216  OH  TYR A 143      -7.052 -26.131 -32.869  1.00  0.00      A2   O
ATOM   2217  HH  TYR A 143      -6.605 -26.385 -32.058  1.00  0.00      A2   H
ATOM   2218  CD2 TYR A 143     -10.026 -25.643 -30.843  1.00  0.00      A2   C
ATOM   2219  HD2 TYR A 143     -10.371 -25.908 -29.855  1.00  0.00      A2   H
ATOM   2220  CE2 TYR A 143      -8.727 -26.004 -31.228  1.00  0.00      A2   C
ATOM   2221  HE2 TYR A 143      -8.156 -26.626 -30.554  1.00  0.00      A2   H
ATOM   2222  C   TYR A 143     -14.158 -22.986 -31.275  1.00  0.00      A2   C
ATOM   2223  O   TYR A 143     -14.992 -23.639 -31.890  1.00  0.00      A2   O
ATOM   2224  N   ALA A 144     -14.436 -22.084 -30.246  1.00  0.00      A2   N
ATOM   2225  HN  ALA A 144     -13.679 -21.596 -29.818  1.00  0.00      A2   H
ATOM   2226  CA  ALA A 144     -15.714 -21.950 -29.552  1.00  0.00      A2   C
ATOM   2227  HA  ALA A 144     -16.103 -22.957 -29.502  1.00  0.00      A2   H
ATOM   2228  CB  ALA A 144     -15.670 -21.530 -28.086  1.00  0.00      A2   C
ATOM   2229  HB1 ALA A 144     -16.675 -21.587 -27.617  1.00  0.00      A2   H
ATOM   2230  HB2 ALA A 144     -14.856 -22.079 -27.567  1.00  0.00      A2   H
ATOM   2231  HB3 ALA A 144     -15.387 -20.456 -28.117  1.00  0.00      A2   H
ATOM   2232  C   ALA A 144     -16.735 -21.231 -30.446  1.00  0.00      A2   C
ATOM   2233  O   ALA A 144     -17.916 -21.424 -30.329  1.00  0.00      A2   O
ATOM   2234  N   SER A 145     -16.198 -20.386 -31.431  1.00  0.00      A2   N
ATOM   2235  HN  SER A 145     -15.225 -20.167 -31.420  1.00  0.00      A2   H
ATOM   2236  CA  SER A 145     -16.978 -19.607 -32.370  1.00  0.00      A2   C
ATOM   2237  HA  SER A 145     -18.015 -19.598 -32.067  1.00  0.00      A2   H
ATOM   2238  CB  SER A 145     -16.390 -18.160 -32.412  1.00  0.00      A2   C
ATOM   2239  HB1 SER A 145     -17.014 -17.466 -33.015  1.00  0.00      A2   H
ATOM   2240  HB2 SER A 145     -16.244 -17.794 -31.373  1.00  0.00      A2   H
ATOM   2241  OG  SER A 145     -15.145 -18.264 -33.028  1.00  0.00      A2   O
ATOM   2242  HG1 SER A 145     -14.927 -17.329 -33.058  1.00  0.00      A2   H
ATOM   2243  C   SER A 145     -17.008 -20.237 -33.734  1.00  0.00      A2   C
ATOM   2244  O   SER A 145     -17.645 -19.635 -34.639  1.00  0.00      A2   O
ATOM   2245  N   GLY A 146     -16.434 -21.418 -33.994  1.00  0.00      A2   N
ATOM   2246  HN  GLY A 146     -15.866 -21.839 -33.291  1.00  0.00      A2   H
ATOM   2247  CA  GLY A 146     -16.759 -22.225 -35.204  1.00  0.00      A2   C
ATOM   2248  HA1 GLY A 146     -17.665 -21.818 -35.627  1.00  0.00      A2   H
ATOM   2249  HA2 GLY A 146     -16.975 -23.251 -34.946  1.00  0.00      A2   H
ATOM   2250  C   GLY A 146     -15.799 -22.282 -36.288  1.00  0.00      A2   C
ATOM   2251  O   GLY A 146     -15.971 -22.760 -37.395  1.00  0.00      A2   O
ATOM   2252  N   ARG A 147     -14.665 -21.727 -35.846  1.00  0.00      A2   N
ATOM   2253  HN  ARG A 147     -14.701 -21.424 -34.897  1.00  0.00      A2   H
ATOM   2254  CA  ARG A 147     -13.559 -21.472 -36.715  1.00  0.00      A2   C
ATOM   2255  HA  ARG A 147     -13.705 -21.846 -37.718  1.00  0.00      A2   H
ATOM   2256  CB  ARG A 147     -13.244 -19.903 -36.831  1.00  0.00      A2   C
ATOM   2257  HB1 ARG A 147     -13.025 -19.501 -35.819  1.00  0.00      A2   H
ATOM   2258  HB2 ARG A 147     -12.370 -19.860 -37.516  1.00  0.00      A2   H
ATOM   2259  CG  ARG A 147     -14.215 -18.939 -37.550  1.00  0.00      A2   C
ATOM   2260  HG1 ARG A 147     -13.672 -17.970 -37.569  1.00  0.00      A2   H
ATOM   2261  HG2 ARG A 147     -14.467 -19.256 -38.585  1.00  0.00      A2   H
ATOM   2262  CD  ARG A 147     -15.556 -18.698 -36.760  1.00  0.00      A2   C
ATOM   2263  HD1 ARG A 147     -16.030 -19.703 -36.791  1.00  0.00      A2   H
ATOM   2264  HD2 ARG A 147     -15.483 -18.333 -35.714  1.00  0.00      A2   H
ATOM   2265  NE  ARG A 147     -16.366 -17.713 -37.715  1.00  0.00      A2   N
ATOM   2266  HE  ARG A 147     -15.893 -17.059 -38.304  1.00  0.00      A2   H
ATOM   2267  CZ  ARG A 147     -17.656 -17.556 -37.616  1.00  0.00      A2   C
ATOM   2268  NH1 ARG A 147     -18.286 -18.357 -36.756  1.00  0.00      A2   N
ATOM   2269 HH11 ARG A 147     -19.285 -18.363 -36.698  1.00  0.00      A2   H
ATOM   2270 HH12 ARG A 147     -17.799 -18.955 -36.120  1.00  0.00      A2   H
ATOM   2271  NH2 ARG A 147     -18.275 -16.719 -38.465  1.00  0.00      A2   N
ATOM   2272 HH21 ARG A 147     -19.261 -16.859 -38.547  1.00  0.00      A2   H
ATOM   2273 HH22 ARG A 147     -17.769 -16.215 -39.165  1.00  0.00      A2   H
ATOM   2274  C   ARG A 147     -12.312 -22.124 -36.267  1.00  0.00      A2   C
ATOM   2275  O   ARG A 147     -12.009 -22.382 -35.130  1.00  0.00      A2   O
ATOM   2276  N   THR A 148     -11.515 -22.543 -37.333  1.00  0.00      A2   N
ATOM   2277  HN  THR A 148     -11.725 -22.227 -38.255  1.00  0.00      A2   H
ATOM   2278  CA  THR A 148     -10.219 -23.195 -37.102  1.00  0.00      A2   C
ATOM   2279  HA  THR A 148     -10.000 -23.310 -36.051  1.00  0.00      A2   H
ATOM   2280  CB  THR A 148     -10.177 -24.620 -37.751  1.00  0.00      A2   C
ATOM   2281  HB  THR A 148      -9.128 -24.916 -37.963  1.00  0.00      A2   H
ATOM   2282  OG1 THR A 148     -10.845 -24.757 -38.957  1.00  0.00      A2   O
ATOM   2283  HG1 THR A 148     -10.610 -24.046 -39.557  1.00  0.00      A2   H
ATOM   2284  CG2 THR A 148     -10.732 -25.559 -36.664  1.00  0.00      A2   C
ATOM   2285 HG21 THR A 148     -10.917 -26.579 -37.064  1.00  0.00      A2   H
ATOM   2286 HG22 THR A 148     -10.106 -25.554 -35.746  1.00  0.00      A2   H
ATOM   2287 HG23 THR A 148     -11.692 -25.134 -36.300  1.00  0.00      A2   H
ATOM   2288  C   THR A 148      -9.177 -22.187 -37.600  1.00  0.00      A2   C
ATOM   2289  O   THR A 148      -7.998 -22.399 -37.342  1.00  0.00      A2   O
ATOM   2290  N   THR A 149      -9.573 -21.003 -38.288  1.00  0.00      A2   N
ATOM   2291  HN  THR A 149     -10.535 -20.897 -38.528  1.00  0.00      A2   H
ATOM   2292  CA  THR A 149      -8.709 -20.033 -38.889  1.00  0.00      A2   C
ATOM   2293  HA  THR A 149      -7.773 -20.079 -38.352  1.00  0.00      A2   H
ATOM   2294  CB  THR A 149      -8.578 -20.177 -40.361  1.00  0.00      A2   C
ATOM   2295  HB  THR A 149      -9.578 -20.054 -40.831  1.00  0.00      A2   H
ATOM   2296  OG1 THR A 149      -8.139 -21.465 -40.687  1.00  0.00      A2   O
ATOM   2297  HG1 THR A 149      -8.958 -21.968 -40.674  1.00  0.00      A2   H
ATOM   2298  CG2 THR A 149      -7.542 -19.191 -40.979  1.00  0.00      A2   C
ATOM   2299 HG21 THR A 149      -6.486 -19.452 -40.752  1.00  0.00      A2   H
ATOM   2300 HG22 THR A 149      -7.658 -19.260 -42.082  1.00  0.00      A2   H
ATOM   2301 HG23 THR A 149      -7.862 -18.135 -40.848  1.00  0.00      A2   H
ATOM   2302  C   THR A 149      -9.263 -18.655 -38.737  1.00  0.00      A2   C
ATOM   2303  O   THR A 149     -10.431 -18.333 -39.001  1.00  0.00      A2   O
ATOM   2304  N   GLY A 150      -8.332 -17.740 -38.377  1.00  0.00      A2   N
ATOM   2305  HN  GLY A 150      -7.382 -18.033 -38.305  1.00  0.00      A2   H
ATOM   2306  CA  GLY A 150      -8.686 -16.340 -38.071  1.00  0.00      A2   C
ATOM   2307  HA1 GLY A 150      -9.697 -16.288 -37.696  1.00  0.00      A2   H
ATOM   2308  HA2 GLY A 150      -8.691 -15.749 -38.975  1.00  0.00      A2   H
ATOM   2309  C   GLY A 150      -7.724 -15.701 -37.117  1.00  0.00      A2   C
ATOM   2310  O   GLY A 150      -6.534 -16.071 -37.006  1.00  0.00      A2   O
ATOM   2311  N   ILE A 151      -8.198 -14.673 -36.405  1.00  0.00      A2   N
ATOM   2312  HN  ILE A 151      -9.056 -14.271 -36.717  1.00  0.00      A2   H
ATOM   2313  CA  ILE A 151      -7.413 -13.997 -35.342  1.00  0.00      A2   C
ATOM   2314  HA  ILE A 151      -6.630 -14.695 -35.087  1.00  0.00      A2   H
ATOM   2315  CB  ILE A 151      -6.682 -12.737 -35.806  1.00  0.00      A2   C
ATOM   2316  HB  ILE A 151      -6.058 -13.086 -36.657  1.00  0.00      A2   H
ATOM   2317  CG2 ILE A 151      -7.634 -11.611 -36.392  1.00  0.00      A2   C
ATOM   2318 HG21 ILE A 151      -7.013 -10.842 -36.899  1.00  0.00      A2   H
ATOM   2319 HG22 ILE A 151      -8.239 -12.084 -37.194  1.00  0.00      A2   H
ATOM   2320 HG23 ILE A 151      -8.329 -11.219 -35.619  1.00  0.00      A2   H
ATOM   2321  CG1 ILE A 151      -5.683 -12.177 -34.775  1.00  0.00      A2   C
ATOM   2322 HG11 ILE A 151      -6.322 -11.706 -33.998  1.00  0.00      A2   H
ATOM   2323 HG12 ILE A 151      -5.136 -13.022 -34.306  1.00  0.00      A2   H
ATOM   2324  CD  ILE A 151      -4.709 -11.080 -35.452  1.00  0.00      A2   C
ATOM   2325  HD1 ILE A 151      -3.852 -10.914 -34.764  1.00  0.00      A2   H
ATOM   2326  HD2 ILE A 151      -4.300 -11.458 -36.413  1.00  0.00      A2   H
ATOM   2327  HD3 ILE A 151      -5.272 -10.144 -35.656  1.00  0.00      A2   H
ATOM   2328  C   ILE A 151      -8.148 -13.698 -34.050  1.00  0.00      A2   C
ATOM   2329  O   ILE A 151      -9.327 -13.353 -34.069  1.00  0.00      A2   O
ATOM   2330  N   VAL A 152      -7.498 -13.852 -32.881  1.00  0.00      A2   N
ATOM   2331  HN  VAL A 152      -6.569 -14.196 -32.773  1.00  0.00      A2   H
ATOM   2332  CA  VAL A 152      -8.221 -13.674 -31.658  1.00  0.00      A2   C
ATOM   2333  HA  VAL A 152      -9.284 -13.529 -31.783  1.00  0.00      A2   H
ATOM   2334  CB  VAL A 152      -7.986 -14.877 -30.776  1.00  0.00      A2   C
ATOM   2335  HB  VAL A 152      -6.884 -15.010 -30.737  1.00  0.00      A2   H
ATOM   2336  CG1 VAL A 152      -8.425 -14.587 -29.364  1.00  0.00      A2   C
ATOM   2337 HG11 VAL A 152      -9.464 -14.195 -29.383  1.00  0.00      A2   H
ATOM   2338 HG12 VAL A 152      -8.513 -15.524 -28.774  1.00  0.00      A2   H
ATOM   2339 HG13 VAL A 152      -7.616 -13.981 -28.903  1.00  0.00      A2   H
ATOM   2340  CG2 VAL A 152      -8.616 -16.155 -31.453  1.00  0.00      A2   C
ATOM   2341 HG21 VAL A 152      -9.710 -15.959 -31.442  1.00  0.00      A2   H
ATOM   2342 HG22 VAL A 152      -8.233 -16.292 -32.487  1.00  0.00      A2   H
ATOM   2343 HG23 VAL A 152      -8.487 -17.040 -30.793  1.00  0.00      A2   H
ATOM   2344  C   VAL A 152      -7.711 -12.420 -31.022  1.00  0.00      A2   C
ATOM   2345  O   VAL A 152      -6.523 -12.065 -31.066  1.00  0.00      A2   O
ATOM   2346  N   LEU A 153      -8.635 -11.645 -30.464  1.00  0.00      A2   N
ATOM   2347  HN  LEU A 153      -9.586 -11.920 -30.589  1.00  0.00      A2   H
ATOM   2348  CA  LEU A 153      -8.416 -10.424 -29.674  1.00  0.00      A2   C
ATOM   2349  HA  LEU A 153      -7.379 -10.122 -29.676  1.00  0.00      A2   H
ATOM   2350  CB  LEU A 153      -9.248  -9.264 -30.378  1.00  0.00      A2   C
ATOM   2351  HB1 LEU A 153     -10.326  -9.533 -30.360  1.00  0.00      A2   H
ATOM   2352  HB2 LEU A 153      -9.145  -8.295 -29.844  1.00  0.00      A2   H
ATOM   2353  CG  LEU A 153      -8.924  -8.931 -31.859  1.00  0.00      A2   C
ATOM   2354  HG  LEU A 153      -7.816  -8.930 -31.942  1.00  0.00      A2   H
ATOM   2355  CD1 LEU A 153      -9.413  -9.931 -32.997  1.00  0.00      A2   C
ATOM   2356 HD11 LEU A 153      -9.485  -9.431 -33.986  1.00  0.00      A2   H
ATOM   2357 HD12 LEU A 153      -8.775 -10.840 -33.033  1.00  0.00      A2   H
ATOM   2358 HD13 LEU A 153     -10.448 -10.242 -32.740  1.00  0.00      A2   H
ATOM   2359  CD2 LEU A 153      -9.252  -7.456 -32.211  1.00  0.00      A2   C
ATOM   2360 HD21 LEU A 153      -9.160  -7.245 -33.298  1.00  0.00      A2   H
ATOM   2361 HD22 LEU A 153     -10.224  -7.062 -31.846  1.00  0.00      A2   H
ATOM   2362 HD23 LEU A 153      -8.560  -6.790 -31.652  1.00  0.00      A2   H
ATOM   2363  C   LEU A 153      -8.859 -10.652 -28.249  1.00  0.00      A2   C
ATOM   2364  O   LEU A 153      -9.978 -10.768 -27.877  1.00  0.00      A2   O
ATOM   2365  N   ASP A 154      -7.858 -10.848 -27.333  1.00  0.00      A2   N
ATOM   2366  HN  ASP A 154      -6.951 -10.803 -27.743  1.00  0.00      A2   H
ATOM   2367  CA  ASP A 154      -8.042 -11.134 -25.971  1.00  0.00      A2   C
ATOM   2368  HA  ASP A 154      -9.095 -11.193 -25.740  1.00  0.00      A2   H
ATOM   2369  CB  ASP A 154      -7.328 -12.487 -25.630  1.00  0.00      A2   C
ATOM   2370  HB1 ASP A 154      -7.638 -13.172 -26.448  1.00  0.00      A2   H
ATOM   2371  HB2 ASP A 154      -6.239 -12.389 -25.434  1.00  0.00      A2   H
ATOM   2372  CG  ASP A 154      -7.907 -13.027 -24.384  1.00  0.00      A2   C
ATOM   2373  OD1 ASP A 154      -7.318 -12.853 -23.223  1.00  0.00      A2   O
ATOM   2374  OD2 ASP A 154      -8.850 -13.870 -24.454  1.00  0.00      A2   O
ATOM   2375  C   ASP A 154      -7.483 -10.160 -25.105  1.00  0.00      A2   C
ATOM   2376  O   ASP A 154      -6.238  -9.993 -24.990  1.00  0.00      A2   O
ATOM   2377  N   SER A 155      -8.360  -9.349 -24.510  1.00  0.00      A2   N
ATOM   2378  HN  SER A 155      -9.330  -9.491 -24.689  1.00  0.00      A2   H
ATOM   2379  CA  SER A 155      -7.975  -8.239 -23.582  1.00  0.00      A2   C
ATOM   2380  HA  SER A 155      -6.906  -8.108 -23.672  1.00  0.00      A2   H
ATOM   2381  CB  SER A 155      -8.592  -6.893 -24.025  1.00  0.00      A2   C
ATOM   2382  HB1 SER A 155      -8.249  -6.742 -25.071  1.00  0.00      A2   H
ATOM   2383  HB2 SER A 155      -9.695  -6.992 -24.103  1.00  0.00      A2   H
ATOM   2384  OG  SER A 155      -8.085  -5.843 -23.292  1.00  0.00      A2   O
ATOM   2385  HG1 SER A 155      -7.217  -5.588 -23.613  1.00  0.00      A2   H
ATOM   2386  C   SER A 155      -8.236  -8.659 -22.075  1.00  0.00      A2   C
ATOM   2387  O   SER A 155      -9.375  -8.961 -21.647  1.00  0.00      A2   O
ATOM   2388  N   GLY A 156      -7.082  -8.673 -21.252  1.00  0.00      A2   N
ATOM   2389  HN  GLY A 156      -6.177  -8.614 -21.667  1.00  0.00      A2   H
ATOM   2390  CA  GLY A 156      -7.067  -9.004 -19.868  1.00  0.00      A2   C
ATOM   2391  HA1 GLY A 156      -6.088  -9.411 -19.665  1.00  0.00      A2   H
ATOM   2392  HA2 GLY A 156      -7.930  -9.605 -19.619  1.00  0.00      A2   H
ATOM   2393  C   GLY A 156      -7.288  -7.849 -18.950  1.00  0.00      A2   C
ATOM   2394  O   GLY A 156      -7.526  -6.697 -19.364  1.00  0.00      A2   O
ATOM   2395  N   ASP A 157      -7.035  -8.129 -17.659  1.00  0.00      A2   N
ATOM   2396  HN  ASP A 157      -6.885  -9.027 -17.252  1.00  0.00      A2   H
ATOM   2397  CA  ASP A 157      -6.868  -7.000 -16.760  1.00  0.00      A2   C
ATOM   2398  HA  ASP A 157      -7.623  -6.230 -16.817  1.00  0.00      A2   H
ATOM   2399  CB  ASP A 157      -6.990  -7.576 -15.270  1.00  0.00      A2   C
ATOM   2400  HB1 ASP A 157      -7.992  -8.034 -15.124  1.00  0.00      A2   H
ATOM   2401  HB2 ASP A 157      -6.251  -8.401 -15.179  1.00  0.00      A2   H
ATOM   2402  CG  ASP A 157      -6.838  -6.562 -14.131  1.00  0.00      A2   C
ATOM   2403  OD1 ASP A 157      -5.732  -6.502 -13.526  1.00  0.00      A2   O
ATOM   2404  OD2 ASP A 157      -7.770  -5.789 -13.837  1.00  0.00      A2   O
ATOM   2405  C   ASP A 157      -5.504  -6.368 -16.944  1.00  0.00      A2   C
ATOM   2406  O   ASP A 157      -5.442  -5.149 -16.738  1.00  0.00      A2   O
ATOM   2407  N   GLY A 158      -4.329  -7.011 -17.318  1.00  0.00      A2   N
ATOM   2408  HN  GLY A 158      -4.296  -7.942 -17.671  1.00  0.00      A2   H
ATOM   2409  CA  GLY A 158      -3.065  -6.376 -17.409  1.00  0.00      A2   C
ATOM   2410  HA1 GLY A 158      -2.427  -6.831 -16.666  1.00  0.00      A2   H
ATOM   2411  HA2 GLY A 158      -3.111  -5.309 -17.246  1.00  0.00      A2   H
ATOM   2412  C   GLY A 158      -2.232  -6.588 -18.632  1.00  0.00      A2   C
ATOM   2413  O   GLY A 158      -1.156  -6.005 -18.743  1.00  0.00      A2   O
ATOM   2414  N   VAL A 159      -2.713  -7.347 -19.616  1.00  0.00      A2   N
ATOM   2415  HN  VAL A 159      -3.389  -8.078 -19.556  1.00  0.00      A2   H
ATOM   2416  CA  VAL A 159      -2.088  -7.369 -20.862  1.00  0.00      A2   C
ATOM   2417  HA  VAL A 159      -1.754  -6.388 -21.166  1.00  0.00      A2   H
ATOM   2418  CB  VAL A 159      -0.898  -8.391 -20.843  1.00  0.00      A2   C
ATOM   2419  HB  VAL A 159      -0.244  -8.127 -19.984  1.00  0.00      A2   H
ATOM   2420  CG1 VAL A 159      -1.432  -9.866 -20.611  1.00  0.00      A2   C
ATOM   2421 HG11 VAL A 159      -2.213  -9.938 -19.824  1.00  0.00      A2   H
ATOM   2422 HG12 VAL A 159      -1.805 -10.304 -21.562  1.00  0.00      A2   H
ATOM   2423 HG13 VAL A 159      -0.552 -10.521 -20.438  1.00  0.00      A2   H
ATOM   2424  CG2 VAL A 159      -0.075  -8.334 -22.073  1.00  0.00      A2   C
ATOM   2425 HG21 VAL A 159       0.209  -7.306 -22.384  1.00  0.00      A2   H
ATOM   2426 HG22 VAL A 159       0.855  -8.937 -21.992  1.00  0.00      A2   H
ATOM   2427 HG23 VAL A 159      -0.616  -8.787 -22.931  1.00  0.00      A2   H
ATOM   2428  C   VAL A 159      -3.154  -7.778 -21.876  1.00  0.00      A2   C
ATOM   2429  O   VAL A 159      -4.211  -8.335 -21.505  1.00  0.00      A2   O
ATOM   2430  N   THR A 160      -2.866  -7.311 -23.160  1.00  0.00      A2   N
ATOM   2431  HN  THR A 160      -2.061  -6.767 -23.384  1.00  0.00      A2   H
ATOM   2432  CA  THR A 160      -3.783  -7.733 -24.213  1.00  0.00      A2   C
ATOM   2433  HA  THR A 160      -4.642  -8.315 -23.913  1.00  0.00      A2   H
ATOM   2434  CB  THR A 160      -4.482  -6.610 -24.915  1.00  0.00      A2   C
ATOM   2435  HB  THR A 160      -3.774  -5.860 -25.327  1.00  0.00      A2   H
ATOM   2436  OG1 THR A 160      -5.294  -5.931 -24.036  1.00  0.00      A2   O
ATOM   2437  HG1 THR A 160      -4.654  -5.453 -23.503  1.00  0.00      A2   H
ATOM   2438  CG2 THR A 160      -5.296  -7.013 -26.149  1.00  0.00      A2   C
ATOM   2439 HG21 THR A 160      -5.982  -6.153 -26.310  1.00  0.00      A2   H
ATOM   2440 HG22 THR A 160      -4.644  -7.121 -27.041  1.00  0.00      A2   H
ATOM   2441 HG23 THR A 160      -5.944  -7.903 -25.997  1.00  0.00      A2   H
ATOM   2442  C   THR A 160      -2.897  -8.542 -25.148  1.00  0.00      A2   C
ATOM   2443  O   THR A 160      -1.741  -8.241 -25.314  1.00  0.00      A2   O
ATOM   2444  N   HSD A 161      -3.357  -9.636 -25.841  1.00  0.00      A2   N
ATOM   2445  HN  HSD A 161      -4.322  -9.867 -25.740  1.00  0.00      A2   H
ATOM   2446  CA  HSD A 161      -2.647 -10.290 -26.926  1.00  0.00      A2   C
ATOM   2447  HA  HSD A 161      -1.796  -9.717 -27.263  1.00  0.00      A2   H
ATOM   2448  CB  HSD A 161      -2.280 -11.745 -26.582  1.00  0.00      A2   C
ATOM   2449  HB1 HSD A 161      -3.224 -12.239 -26.268  1.00  0.00      A2   H
ATOM   2450  HB2 HSD A 161      -1.887 -12.278 -27.474  1.00  0.00      A2   H
ATOM   2451  ND1 HSD A 161      -1.569 -12.024 -24.155  1.00  0.00      A2   N
ATOM   2452  HD1 HSD A 161      -2.519 -12.104 -23.853  1.00  0.00      A2   H
ATOM   2453  CG  HSD A 161      -1.206 -11.811 -25.488  1.00  0.00      A2   C
ATOM   2454  CE1 HSD A 161      -0.396 -12.136 -23.438  1.00  0.00      A2   C
ATOM   2455  HE1 HSD A 161      -0.397 -12.188 -22.350  1.00  0.00      A2   H
ATOM   2456  NE2 HSD A 161       0.660 -11.915 -24.183  1.00  0.00      A2   N
ATOM   2457  CD2 HSD A 161       0.098 -11.783 -25.458  1.00  0.00      A2   C
ATOM   2458  HD2 HSD A 161       0.737 -11.605 -26.314  1.00  0.00      A2   H
ATOM   2459  C   HSD A 161      -3.525 -10.379 -28.188  1.00  0.00      A2   C
ATOM   2460  O   HSD A 161      -4.728 -10.745 -28.081  1.00  0.00      A2   O
ATOM   2461  N   ASN A 162      -2.887 -10.244 -29.404  1.00  0.00      A2   N
ATOM   2462  HN  ASN A 162      -1.963  -9.871 -29.431  1.00  0.00      A2   H
ATOM   2463  CA  ASN A 162      -3.502 -10.717 -30.650  1.00  0.00      A2   C
ATOM   2464  HA  ASN A 162      -4.520 -10.959 -30.384  1.00  0.00      A2   H
ATOM   2465  CB  ASN A 162      -3.209  -9.744 -31.786  1.00  0.00      A2   C
ATOM   2466  HB1 ASN A 162      -2.175  -9.383 -31.597  1.00  0.00      A2   H
ATOM   2467  HB2 ASN A 162      -3.163 -10.173 -32.810  1.00  0.00      A2   H
ATOM   2468  CG  ASN A 162      -4.044  -8.487 -31.711  1.00  0.00      A2   C
ATOM   2469  OD1 ASN A 162      -3.648  -7.444 -31.347  1.00  0.00      A2   O
ATOM   2470  ND2 ASN A 162      -5.354  -8.770 -31.992  1.00  0.00      A2   N
ATOM   2471 HD21 ASN A 162      -5.564  -9.725 -32.202  1.00  0.00      A2   H
ATOM   2472 HD22 ASN A 162      -5.896  -7.929 -31.986  1.00  0.00      A2   H
ATOM   2473  C   ASN A 162      -2.863 -12.041 -30.983  1.00  0.00      A2   C
ATOM   2474  O   ASN A 162      -1.668 -12.083 -31.150  1.00  0.00      A2   O
ATOM   2475  N   VAL A 163      -3.681 -13.165 -31.161  1.00  0.00      A2   N
ATOM   2476  HN  VAL A 163      -4.666 -13.029 -31.226  1.00  0.00      A2   H
ATOM   2477  CA  VAL A 163      -3.069 -14.381 -31.691  1.00  0.00      A2   C
ATOM   2478  HA  VAL A 163      -2.018 -14.198 -31.858  1.00  0.00      A2   H
ATOM   2479  CB  VAL A 163      -3.140 -15.562 -30.710  1.00  0.00      A2   C
ATOM   2480  HB  VAL A 163      -4.221 -15.683 -30.484  1.00  0.00      A2   H
ATOM   2481  CG1 VAL A 163      -2.579 -16.820 -31.431  1.00  0.00      A2   C
ATOM   2482 HG11 VAL A 163      -1.543 -16.668 -31.802  1.00  0.00      A2   H
ATOM   2483 HG12 VAL A 163      -2.569 -17.714 -30.771  1.00  0.00      A2   H
ATOM   2484 HG13 VAL A 163      -3.090 -17.045 -32.392  1.00  0.00      A2   H
ATOM   2485  CG2 VAL A 163      -2.460 -15.267 -29.412  1.00  0.00      A2   C
ATOM   2486 HG21 VAL A 163      -1.388 -14.984 -29.485  1.00  0.00      A2   H
ATOM   2487 HG22 VAL A 163      -3.013 -14.452 -28.898  1.00  0.00      A2   H
ATOM   2488 HG23 VAL A 163      -2.546 -16.211 -28.833  1.00  0.00      A2   H
ATOM   2489  C   VAL A 163      -3.731 -14.718 -33.019  1.00  0.00      A2   C
ATOM   2490  O   VAL A 163      -4.929 -15.179 -33.059  1.00  0.00      A2   O
ATOM   2491  N   PRO A 164      -3.016 -14.593 -34.177  1.00  0.00      A2   N
ATOM   2492  CD  PRO A 164      -1.751 -13.790 -34.442  1.00  0.00      A2   C
ATOM   2493  HD1 PRO A 164      -2.013 -12.720 -34.291  1.00  0.00      A2   H
ATOM   2494  HD2 PRO A 164      -0.985 -14.095 -33.698  1.00  0.00      A2   H
ATOM   2495  CA  PRO A 164      -3.413 -15.162 -35.390  1.00  0.00      A2   C
ATOM   2496  HA  PRO A 164      -4.434 -14.885 -35.609  1.00  0.00      A2   H
ATOM   2497  CB  PRO A 164      -2.539 -14.488 -36.503  1.00  0.00      A2   C
ATOM   2498  HB1 PRO A 164      -2.878 -13.503 -36.889  1.00  0.00      A2   H
ATOM   2499  HB2 PRO A 164      -2.384 -15.113 -37.408  1.00  0.00      A2   H
ATOM   2500  CG  PRO A 164      -1.215 -14.142 -35.809  1.00  0.00      A2   C
ATOM   2501  HG1 PRO A 164      -0.748 -13.206 -36.182  1.00  0.00      A2   H
ATOM   2502  HG2 PRO A 164      -0.577 -15.050 -35.751  1.00  0.00      A2   H
ATOM   2503  C   PRO A 164      -3.324 -16.705 -35.341  1.00  0.00      A2   C
ATOM   2504  O   PRO A 164      -2.271 -17.220 -34.829  1.00  0.00      A2   O
ATOM   2505  N   ILE A 165      -4.180 -17.427 -35.966  1.00  0.00      A2   N
ATOM   2506  HN  ILE A 165      -5.008 -17.014 -36.337  1.00  0.00      A2   H
ATOM   2507  CA  ILE A 165      -4.109 -18.905 -35.884  1.00  0.00      A2   C
ATOM   2508  HA  ILE A 165      -3.110 -19.251 -35.666  1.00  0.00      A2   H
ATOM   2509  CB  ILE A 165      -5.110 -19.449 -34.898  1.00  0.00      A2   C
ATOM   2510  HB  ILE A 165      -6.107 -19.056 -35.189  1.00  0.00      A2   H
ATOM   2511  CG2 ILE A 165      -5.202 -20.962 -34.797  1.00  0.00      A2   C
ATOM   2512 HG21 ILE A 165      -4.306 -21.430 -34.334  1.00  0.00      A2   H
ATOM   2513 HG22 ILE A 165      -6.081 -21.304 -34.210  1.00  0.00      A2   H
ATOM   2514 HG23 ILE A 165      -5.297 -21.380 -35.822  1.00  0.00      A2   H
ATOM   2515  CG1 ILE A 165      -4.874 -18.942 -33.466  1.00  0.00      A2   C
ATOM   2516 HG11 ILE A 165      -4.029 -19.475 -32.981  1.00  0.00      A2   H
ATOM   2517 HG12 ILE A 165      -4.313 -17.985 -33.529  1.00  0.00      A2   H
ATOM   2518  CD  ILE A 165      -6.108 -18.803 -32.552  1.00  0.00      A2   C
ATOM   2519  HD1 ILE A 165      -6.653 -19.763 -32.433  1.00  0.00      A2   H
ATOM   2520  HD2 ILE A 165      -5.703 -18.597 -31.538  1.00  0.00      A2   H
ATOM   2521  HD3 ILE A 165      -6.687 -17.896 -32.831  1.00  0.00      A2   H
ATOM   2522  C   ILE A 165      -4.549 -19.449 -37.246  1.00  0.00      A2   C
ATOM   2523  O   ILE A 165      -5.516 -18.914 -37.843  1.00  0.00      A2   O
ATOM   2524  N   TYR A 166      -3.826 -20.549 -37.757  1.00  0.00      A2   N
ATOM   2525  HN  TYR A 166      -3.043 -20.926 -37.267  1.00  0.00      A2   H
ATOM   2526  CA  TYR A 166      -4.183 -21.026 -39.070  1.00  0.00      A2   C
ATOM   2527  HA  TYR A 166      -5.158 -20.760 -39.449  1.00  0.00      A2   H
ATOM   2528  CB  TYR A 166      -3.184 -20.658 -40.130  1.00  0.00      A2   C
ATOM   2529  HB1 TYR A 166      -2.874 -19.608 -39.944  1.00  0.00      A2   H
ATOM   2530  HB2 TYR A 166      -2.268 -21.277 -40.018  1.00  0.00      A2   H
ATOM   2531  CG  TYR A 166      -3.583 -20.751 -41.566  1.00  0.00      A2   C
ATOM   2532  CD1 TYR A 166      -4.110 -19.678 -42.259  1.00  0.00      A2   C
ATOM   2533  HD1 TYR A 166      -4.248 -18.704 -41.813  1.00  0.00      A2   H
ATOM   2534  CE1 TYR A 166      -4.522 -19.841 -43.618  1.00  0.00      A2   C
ATOM   2535  HE1 TYR A 166      -4.863 -18.970 -44.157  1.00  0.00      A2   H
ATOM   2536  CZ  TYR A 166      -4.229 -21.002 -44.275  1.00  0.00      A2   C
ATOM   2537  OH  TYR A 166      -4.494 -21.135 -45.625  1.00  0.00      A2   O
ATOM   2538  HH  TYR A 166      -5.059 -20.412 -45.907  1.00  0.00      A2   H
ATOM   2539  CD2 TYR A 166      -3.406 -22.004 -42.187  1.00  0.00      A2   C
ATOM   2540  HD2 TYR A 166      -3.010 -22.875 -41.688  1.00  0.00      A2   H
ATOM   2541  CE2 TYR A 166      -3.629 -22.115 -43.596  1.00  0.00      A2   C
ATOM   2542  HE2 TYR A 166      -3.346 -22.984 -44.171  1.00  0.00      A2   H
ATOM   2543  C   TYR A 166      -4.257 -22.545 -38.988  1.00  0.00      A2   C
ATOM   2544  O   TYR A 166      -3.325 -23.269 -38.745  1.00  0.00      A2   O
ATOM   2545  N   GLU A 167      -5.475 -23.129 -39.260  1.00  0.00      A2   N
ATOM   2546  HN  GLU A 167      -6.243 -22.496 -39.328  1.00  0.00      A2   H
ATOM   2547  CA  GLU A 167      -5.830 -24.527 -39.179  1.00  0.00      A2   C
ATOM   2548  HA  GLU A 167      -6.905 -24.626 -39.224  1.00  0.00      A2   H
ATOM   2549  CB  GLU A 167      -5.271 -25.395 -40.329  1.00  0.00      A2   C
ATOM   2550  HB1 GLU A 167      -4.179 -25.587 -40.254  1.00  0.00      A2   H
ATOM   2551  HB2 GLU A 167      -5.604 -26.423 -40.075  1.00  0.00      A2   H
ATOM   2552  CG  GLU A 167      -5.609 -24.809 -41.671  1.00  0.00      A2   C
ATOM   2553  HG1 GLU A 167      -6.720 -24.841 -41.660  1.00  0.00      A2   H
ATOM   2554  HG2 GLU A 167      -5.214 -23.774 -41.757  1.00  0.00      A2   H
ATOM   2555  CD  GLU A 167      -5.066 -25.561 -42.841  1.00  0.00      A2   C
ATOM   2556  OE1 GLU A 167      -4.476 -26.600 -42.613  1.00  0.00      A2   O
ATOM   2557  OE2 GLU A 167      -5.182 -25.129 -44.043  1.00  0.00      A2   O
ATOM   2558  C   GLU A 167      -5.552 -25.103 -37.776  1.00  0.00      A2   C
ATOM   2559  O   GLU A 167      -5.288 -26.255 -37.599  1.00  0.00      A2   O
ATOM   2560  N   GLY A 168      -5.894 -24.264 -36.780  1.00  0.00      A2   N
ATOM   2561  HN  GLY A 168      -6.361 -23.409 -36.989  1.00  0.00      A2   H
ATOM   2562  CA  GLY A 168      -5.689 -24.574 -35.367  1.00  0.00      A2   C
ATOM   2563  HA1 GLY A 168      -5.777 -25.631 -35.162  1.00  0.00      A2   H
ATOM   2564  HA2 GLY A 168      -6.338 -23.902 -34.825  1.00  0.00      A2   H
ATOM   2565  C   GLY A 168      -4.306 -24.353 -34.826  1.00  0.00      A2   C
ATOM   2566  O   GLY A 168      -3.977 -24.538 -33.656  1.00  0.00      A2   O
ATOM   2567  N   TYR A 169      -3.420 -23.878 -35.750  1.00  0.00      A2   N
ATOM   2568  HN  TYR A 169      -3.653 -23.843 -36.718  1.00  0.00      A2   H
ATOM   2569  CA  TYR A 169      -2.022 -23.602 -35.516  1.00  0.00      A2   C
ATOM   2570  HA  TYR A 169      -1.784 -24.074 -34.574  1.00  0.00      A2   H
ATOM   2571  CB  TYR A 169      -1.091 -24.260 -36.482  1.00  0.00      A2   C
ATOM   2572  HB1 TYR A 169      -1.257 -24.156 -37.576  1.00  0.00      A2   H
ATOM   2573  HB2 TYR A 169      -0.077 -23.863 -36.265  1.00  0.00      A2   H
ATOM   2574  CG  TYR A 169      -1.022 -25.740 -36.269  1.00  0.00      A2   C
ATOM   2575  CD1 TYR A 169      -1.829 -26.534 -37.015  1.00  0.00      A2   C
ATOM   2576  HD1 TYR A 169      -2.464 -26.127 -37.788  1.00  0.00      A2   H
ATOM   2577  CE1 TYR A 169      -1.857 -27.927 -36.853  1.00  0.00      A2   C
ATOM   2578  HE1 TYR A 169      -2.489 -28.584 -37.432  1.00  0.00      A2   H
ATOM   2579  CZ  TYR A 169      -1.068 -28.429 -35.769  1.00  0.00      A2   C
ATOM   2580  OH  TYR A 169      -1.218 -29.768 -35.406  1.00  0.00      A2   O
ATOM   2581  HH  TYR A 169      -0.371 -30.120 -35.122  1.00  0.00      A2   H
ATOM   2582  CD2 TYR A 169      -0.174 -26.240 -35.263  1.00  0.00      A2   C
ATOM   2583  HD2 TYR A 169       0.516 -25.671 -34.658  1.00  0.00      A2   H
ATOM   2584  CE2 TYR A 169      -0.249 -27.580 -34.966  1.00  0.00      A2   C
ATOM   2585  HE2 TYR A 169       0.221 -28.014 -34.096  1.00  0.00      A2   H
ATOM   2586  C   TYR A 169      -1.817 -22.105 -35.359  1.00  0.00      A2   C
ATOM   2587  O   TYR A 169      -1.737 -21.271 -36.253  1.00  0.00      A2   O
ATOM   2588  N   ALA A 170      -1.517 -21.692 -34.109  1.00  0.00      A2   N
ATOM   2589  HN  ALA A 170      -1.441 -22.408 -33.419  1.00  0.00      A2   H
ATOM   2590  CA  ALA A 170      -0.945 -20.395 -33.693  1.00  0.00      A2   C
ATOM   2591  HA  ALA A 170      -1.632 -19.607 -33.964  1.00  0.00      A2   H
ATOM   2592  CB  ALA A 170      -0.692 -20.449 -32.182  1.00  0.00      A2   C
ATOM   2593  HB1 ALA A 170      -1.614 -20.538 -31.570  1.00  0.00      A2   H
ATOM   2594  HB2 ALA A 170       0.035 -21.255 -31.943  1.00  0.00      A2   H
ATOM   2595  HB3 ALA A 170      -0.135 -19.585 -31.761  1.00  0.00      A2   H
ATOM   2596  C   ALA A 170       0.287 -19.994 -34.444  1.00  0.00      A2   C
ATOM   2597  O   ALA A 170       1.095 -20.844 -34.730  1.00  0.00      A2   O
ATOM   2598  N   LEU A 171       0.452 -18.693 -34.884  1.00  0.00      A2   N
ATOM   2599  HN  LEU A 171      -0.224 -17.960 -34.898  1.00  0.00      A2   H
ATOM   2600  CA  LEU A 171       1.496 -18.253 -35.801  1.00  0.00      A2   C
ATOM   2601  HA  LEU A 171       2.050 -19.078 -36.222  1.00  0.00      A2   H
ATOM   2602  CB  LEU A 171       0.890 -17.412 -36.874  1.00  0.00      A2   C
ATOM   2603  HB1 LEU A 171       0.167 -16.711 -36.404  1.00  0.00      A2   H
ATOM   2604  HB2 LEU A 171       1.574 -16.849 -37.544  1.00  0.00      A2   H
ATOM   2605  CG  LEU A 171       0.008 -18.210 -37.925  1.00  0.00      A2   C
ATOM   2606  HG  LEU A 171      -0.778 -18.746 -37.352  1.00  0.00      A2   H
ATOM   2607  CD1 LEU A 171      -0.689 -17.190 -38.841  1.00  0.00      A2   C
ATOM   2608 HD11 LEU A 171      -1.344 -16.562 -38.201  1.00  0.00      A2   H
ATOM   2609 HD12 LEU A 171      -0.085 -16.462 -39.424  1.00  0.00      A2   H
ATOM   2610 HD13 LEU A 171      -1.403 -17.625 -39.572  1.00  0.00      A2   H
ATOM   2611  CD2 LEU A 171       0.862 -19.110 -38.825  1.00  0.00      A2   C
ATOM   2612 HD21 LEU A 171       1.806 -18.623 -39.150  1.00  0.00      A2   H
ATOM   2613 HD22 LEU A 171       1.053 -20.117 -38.396  1.00  0.00      A2   H
ATOM   2614 HD23 LEU A 171       0.263 -19.241 -39.751  1.00  0.00      A2   H
ATOM   2615  C   LEU A 171       2.564 -17.405 -35.024  1.00  0.00      A2   C
ATOM   2616  O   LEU A 171       2.353 -16.166 -34.894  1.00  0.00      A2   O
ATOM   2617  N   PRO A 172       3.671 -17.938 -34.533  1.00  0.00      A2   N
ATOM   2618  CD  PRO A 172       3.980 -19.372 -34.602  1.00  0.00      A2   C
ATOM   2619  HD1 PRO A 172       3.046 -19.969 -34.515  1.00  0.00      A2   H
ATOM   2620  HD2 PRO A 172       4.499 -19.541 -35.570  1.00  0.00      A2   H
ATOM   2621  CA  PRO A 172       4.534 -17.224 -33.520  1.00  0.00      A2   C
ATOM   2622  HA  PRO A 172       3.920 -17.094 -32.641  1.00  0.00      A2   H
ATOM   2623  CB  PRO A 172       5.719 -18.191 -33.268  1.00  0.00      A2   C
ATOM   2624  HB1 PRO A 172       6.433 -18.122 -34.117  1.00  0.00      A2   H
ATOM   2625  HB2 PRO A 172       6.139 -17.992 -32.259  1.00  0.00      A2   H
ATOM   2626  CG  PRO A 172       4.971 -19.575 -33.409  1.00  0.00      A2   C
ATOM   2627  HG1 PRO A 172       5.676 -20.408 -33.617  1.00  0.00      A2   H
ATOM   2628  HG2 PRO A 172       4.411 -19.736 -32.463  1.00  0.00      A2   H
ATOM   2629  C   PRO A 172       5.069 -15.887 -34.034  1.00  0.00      A2   C
ATOM   2630  O   PRO A 172       5.190 -14.926 -33.298  1.00  0.00      A2   O
ATOM   2631  N   HSE A 173       5.358 -15.857 -35.387  1.00  0.00      A2   N
ATOM   2632  HN  HSE A 173       5.173 -16.677 -35.922  1.00  0.00      A2   H
ATOM   2633  CA  HSE A 173       5.907 -14.674 -36.065  1.00  0.00      A2   C
ATOM   2634  HA  HSE A 173       6.831 -14.434 -35.560  1.00  0.00      A2   H
ATOM   2635  CB  HSE A 173       6.275 -14.941 -37.573  1.00  0.00      A2   C
ATOM   2636  HB1 HSE A 173       6.804 -14.020 -37.898  1.00  0.00      A2   H
ATOM   2637  HB2 HSE A 173       6.939 -15.821 -37.713  1.00  0.00      A2   H
ATOM   2638  ND1 HSE A 173       4.498 -16.423 -38.355  1.00  0.00      A2   N
ATOM   2639  CG  HSE A 173       5.140 -15.189 -38.478  1.00  0.00      A2   C
ATOM   2640  CE1 HSE A 173       3.488 -16.317 -39.257  1.00  0.00      A2   C
ATOM   2641  HE1 HSE A 173       2.786 -17.101 -39.540  1.00  0.00      A2   H
ATOM   2642  NE2 HSE A 173       3.497 -15.099 -39.844  1.00  0.00      A2   N
ATOM   2643  HE2 HSE A 173       2.814 -14.788 -40.505  1.00  0.00      A2   H
ATOM   2644  CD2 HSE A 173       4.458 -14.320 -39.335  1.00  0.00      A2   C
ATOM   2645  HD2 HSE A 173       4.600 -13.266 -39.540  1.00  0.00      A2   H
ATOM   2646  C   HSE A 173       5.064 -13.409 -35.977  1.00  0.00      A2   C
ATOM   2647  O   HSE A 173       5.585 -12.360 -35.916  1.00  0.00      A2   O
ATOM   2648  N   ALA A 174       3.723 -13.503 -35.947  1.00  0.00      A2   N
ATOM   2649  HN  ALA A 174       3.268 -14.386 -36.028  1.00  0.00      A2   H
ATOM   2650  CA  ALA A 174       2.858 -12.346 -35.759  1.00  0.00      A2   C
ATOM   2651  HA  ALA A 174       3.439 -11.436 -35.762  1.00  0.00      A2   H
ATOM   2652  CB  ALA A 174       1.900 -12.151 -36.955  1.00  0.00      A2   C
ATOM   2653  HB1 ALA A 174       2.446 -12.191 -37.922  1.00  0.00      A2   H
ATOM   2654  HB2 ALA A 174       1.134 -12.954 -37.008  1.00  0.00      A2   H
ATOM   2655  HB3 ALA A 174       1.435 -11.142 -36.954  1.00  0.00      A2   H
ATOM   2656  C   ALA A 174       1.996 -12.210 -34.498  1.00  0.00      A2   C
ATOM   2657  O   ALA A 174       1.043 -11.458 -34.442  1.00  0.00      A2   O
ATOM   2658  N   ILE A 175       2.245 -13.022 -33.447  1.00  0.00      A2   N
ATOM   2659  HN  ILE A 175       2.972 -13.689 -33.594  1.00  0.00      A2   H
ATOM   2660  CA  ILE A 175       1.664 -12.862 -32.084  1.00  0.00      A2   C
ATOM   2661  HA  ILE A 175       0.596 -12.848 -32.245  1.00  0.00      A2   H
ATOM   2662  CB  ILE A 175       1.769 -14.168 -31.178  1.00  0.00      A2   C
ATOM   2663  HB  ILE A 175       2.856 -14.383 -31.103  1.00  0.00      A2   H
ATOM   2664  CG2 ILE A 175       1.307 -13.823 -29.781  1.00  0.00      A2   C
ATOM   2665 HG21 ILE A 175       1.952 -13.090 -29.251  1.00  0.00      A2   H
ATOM   2666 HG22 ILE A 175       0.339 -13.280 -29.759  1.00  0.00      A2   H
ATOM   2667 HG23 ILE A 175       1.250 -14.616 -29.004  1.00  0.00      A2   H
ATOM   2668  CG1 ILE A 175       1.058 -15.411 -31.701  1.00  0.00      A2   C
ATOM   2669 HG11 ILE A 175      -0.003 -15.136 -31.885  1.00  0.00      A2   H
ATOM   2670 HG12 ILE A 175       1.431 -15.723 -32.700  1.00  0.00      A2   H
ATOM   2671  CD  ILE A 175       0.954 -16.627 -30.766  1.00  0.00      A2   C
ATOM   2672  HD1 ILE A 175       0.551 -16.412 -29.753  1.00  0.00      A2   H
ATOM   2673  HD2 ILE A 175       0.311 -17.416 -31.213  1.00  0.00      A2   H
ATOM   2674  HD3 ILE A 175       1.963 -17.071 -30.626  1.00  0.00      A2   H
ATOM   2675  C   ILE A 175       2.073 -11.604 -31.374  1.00  0.00      A2   C
ATOM   2676  O   ILE A 175       3.291 -11.445 -31.128  1.00  0.00      A2   O
ATOM   2677  N   MET A 176       1.163 -10.655 -31.180  1.00  0.00      A2   N
ATOM   2678  HN  MET A 176       0.226 -10.837 -31.467  1.00  0.00      A2   H
ATOM   2679  CA  MET A 176       1.517  -9.333 -30.746  1.00  0.00      A2   C
ATOM   2680  HA  MET A 176       2.589  -9.205 -30.730  1.00  0.00      A2   H
ATOM   2681  CB  MET A 176       1.053  -8.301 -31.860  1.00  0.00      A2   C
ATOM   2682  HB1 MET A 176       0.009  -8.516 -32.173  1.00  0.00      A2   H
ATOM   2683  HB2 MET A 176       0.956  -7.319 -31.350  1.00  0.00      A2   H
ATOM   2684  CG  MET A 176       1.935  -8.164 -33.172  1.00  0.00      A2   C
ATOM   2685  HG1 MET A 176       3.010  -8.182 -32.892  1.00  0.00      A2   H
ATOM   2686  HG2 MET A 176       1.670  -8.968 -33.892  1.00  0.00      A2   H
ATOM   2687  SD  MET A 176       1.547  -6.804 -34.166  1.00  0.00      A2   S
ATOM   2688  CE  MET A 176       3.149  -6.703 -35.104  1.00  0.00      A2   C
ATOM   2689  HE1 MET A 176       4.004  -6.756 -34.396  1.00  0.00      A2   H
ATOM   2690  HE2 MET A 176       3.307  -7.648 -35.665  1.00  0.00      A2   H
ATOM   2691  HE3 MET A 176       3.286  -5.831 -35.779  1.00  0.00      A2   H
ATOM   2692  C   MET A 176       1.130  -8.953 -29.382  1.00  0.00      A2   C
ATOM   2693  O   MET A 176      -0.026  -9.087 -28.957  1.00  0.00      A2   O
ATOM   2694  N   ARG A 177       2.088  -8.364 -28.599  1.00  0.00      A2   N
ATOM   2695  HN  ARG A 177       2.980  -8.131 -28.979  1.00  0.00      A2   H
ATOM   2696  CA  ARG A 177       1.720  -7.937 -27.236  1.00  0.00      A2   C
ATOM   2697  HA  ARG A 177       0.898  -8.541 -26.882  1.00  0.00      A2   H
ATOM   2698  CB  ARG A 177       2.907  -8.215 -26.255  1.00  0.00      A2   C
ATOM   2699  HB1 ARG A 177       3.379  -9.202 -26.447  1.00  0.00      A2   H
ATOM   2700  HB2 ARG A 177       3.755  -7.505 -26.358  1.00  0.00      A2   H
ATOM   2701  CG  ARG A 177       2.558  -8.112 -24.699  1.00  0.00      A2   C
ATOM   2702  HG1 ARG A 177       1.778  -7.348 -24.490  1.00  0.00      A2   H
ATOM   2703  HG2 ARG A 177       2.096  -9.085 -24.430  1.00  0.00      A2   H
ATOM   2704  CD  ARG A 177       3.847  -7.844 -23.997  1.00  0.00      A2   C
ATOM   2705  HD1 ARG A 177       4.526  -8.723 -24.020  1.00  0.00      A2   H
ATOM   2706  HD2 ARG A 177       4.463  -6.944 -24.206  1.00  0.00      A2   H
ATOM   2707  NE  ARG A 177       3.377  -7.576 -22.606  1.00  0.00      A2   N
ATOM   2708  HE  ARG A 177       3.255  -8.381 -22.027  1.00  0.00      A2   H
ATOM   2709  CZ  ARG A 177       3.061  -6.386 -22.096  1.00  0.00      A2   C
ATOM   2710  NH1 ARG A 177       3.226  -5.223 -22.755  1.00  0.00      A2   N
ATOM   2711 HH11 ARG A 177       3.080  -4.443 -22.147  1.00  0.00      A2   H
ATOM   2712 HH12 ARG A 177       3.728  -5.152 -23.617  1.00  0.00      A2   H
ATOM   2713  NH2 ARG A 177       2.666  -6.287 -20.838  1.00  0.00      A2   N
ATOM   2714 HH21 ARG A 177       2.613  -5.358 -20.471  1.00  0.00      A2   H
ATOM   2715 HH22 ARG A 177       2.443  -7.127 -20.343  1.00  0.00      A2   H
ATOM   2716  C   ARG A 177       1.213  -6.500 -27.206  1.00  0.00      A2   C
ATOM   2717  O   ARG A 177       1.712  -5.681 -27.982  1.00  0.00      A2   O
ATOM   2718  N   LEU A 178       0.296  -6.177 -26.291  1.00  0.00      A2   N
ATOM   2719  HN  LEU A 178      -0.062  -6.885 -25.686  1.00  0.00      A2   H
ATOM   2720  CA  LEU A 178      -0.292  -4.871 -26.211  1.00  0.00      A2   C
ATOM   2721  HA  LEU A 178       0.350  -4.150 -26.695  1.00  0.00      A2   H
ATOM   2722  CB  LEU A 178      -1.772  -4.789 -26.848  1.00  0.00      A2   C
ATOM   2723  HB1 LEU A 178      -1.823  -4.828 -27.957  1.00  0.00      A2   H
ATOM   2724  HB2 LEU A 178      -2.398  -5.604 -26.425  1.00  0.00      A2   H
ATOM   2725  CG  LEU A 178      -2.457  -3.401 -26.479  1.00  0.00      A2   C
ATOM   2726  HG  LEU A 178      -2.427  -3.204 -25.386  1.00  0.00      A2   H
ATOM   2727  CD1 LEU A 178      -1.759  -2.356 -27.356  1.00  0.00      A2   C
ATOM   2728 HD11 LEU A 178      -2.355  -1.431 -27.509  1.00  0.00      A2   H
ATOM   2729 HD12 LEU A 178      -0.724  -2.042 -27.101  1.00  0.00      A2   H
ATOM   2730 HD13 LEU A 178      -1.740  -2.824 -28.364  1.00  0.00      A2   H
ATOM   2731  CD2 LEU A 178      -3.913  -3.474 -26.806  1.00  0.00      A2   C
ATOM   2732 HD21 LEU A 178      -4.056  -3.822 -27.852  1.00  0.00      A2   H
ATOM   2733 HD22 LEU A 178      -4.522  -4.177 -26.199  1.00  0.00      A2   H
ATOM   2734 HD23 LEU A 178      -4.455  -2.506 -26.740  1.00  0.00      A2   H
ATOM   2735  C   LEU A 178      -0.406  -4.670 -24.696  1.00  0.00      A2   C
ATOM   2736  O   LEU A 178      -1.130  -5.461 -24.085  1.00  0.00      A2   O
ATOM   2737  N   ASP A 179       0.344  -3.710 -24.096  1.00  0.00      A2   N
ATOM   2738  HN  ASP A 179       0.980  -3.275 -24.730  1.00  0.00      A2   H
ATOM   2739  CA  ASP A 179       0.426  -3.421 -22.714  1.00  0.00      A2   C
ATOM   2740  HA  ASP A 179       0.683  -4.376 -22.279  1.00  0.00      A2   H
ATOM   2741  CB  ASP A 179       1.569  -2.399 -22.376  1.00  0.00      A2   C
ATOM   2742  HB1 ASP A 179       2.459  -2.747 -22.942  1.00  0.00      A2   H
ATOM   2743  HB2 ASP A 179       1.575  -1.368 -22.791  1.00  0.00      A2   H
ATOM   2744  CG  ASP A 179       2.011  -2.552 -20.989  1.00  0.00      A2   C
ATOM   2745  OD1 ASP A 179       2.052  -1.471 -20.364  1.00  0.00      A2   O
ATOM   2746  OD2 ASP A 179       2.407  -3.692 -20.536  1.00  0.00      A2   O
ATOM   2747  C   ASP A 179      -0.771  -2.953 -22.008  1.00  0.00      A2   C
ATOM   2748  O   ASP A 179      -1.066  -3.452 -20.950  1.00  0.00      A2   O
ATOM   2749  N   LEU A 180      -1.516  -2.010 -22.602  1.00  0.00      A2   N
ATOM   2750  HN  LEU A 180      -1.087  -1.537 -23.368  1.00  0.00      A2   H
ATOM   2751  CA  LEU A 180      -2.814  -1.486 -22.282  1.00  0.00      A2   C
ATOM   2752  HA  LEU A 180      -2.703  -0.987 -21.330  1.00  0.00      A2   H
ATOM   2753  CB  LEU A 180      -3.392  -0.327 -23.206  1.00  0.00      A2   C
ATOM   2754  HB1 LEU A 180      -3.584  -0.780 -24.202  1.00  0.00      A2   H
ATOM   2755  HB2 LEU A 180      -4.318  -0.012 -22.679  1.00  0.00      A2   H
ATOM   2756  CG  LEU A 180      -2.513   0.897 -23.340  1.00  0.00      A2   C
ATOM   2757  HG  LEU A 180      -3.119   1.725 -23.764  1.00  0.00      A2   H
ATOM   2758  CD1 LEU A 180      -2.200   1.525 -21.958  1.00  0.00      A2   C
ATOM   2759 HD11 LEU A 180      -1.274   1.082 -21.534  1.00  0.00      A2   H
ATOM   2760 HD12 LEU A 180      -1.943   2.569 -22.240  1.00  0.00      A2   H
ATOM   2761 HD13 LEU A 180      -3.025   1.407 -21.223  1.00  0.00      A2   H
ATOM   2762  CD2 LEU A 180      -1.246   0.679 -24.238  1.00  0.00      A2   C
ATOM   2763 HD21 LEU A 180      -0.488   0.047 -23.728  1.00  0.00      A2   H
ATOM   2764 HD22 LEU A 180      -1.632   0.353 -25.228  1.00  0.00      A2   H
ATOM   2765 HD23 LEU A 180      -0.753   1.665 -24.374  1.00  0.00      A2   H
ATOM   2766  C   LEU A 180      -3.870  -2.609 -22.178  1.00  0.00      A2   C
ATOM   2767  O   LEU A 180      -3.962  -3.602 -22.948  1.00  0.00      A2   O
ATOM   2768  N   ALA A 181      -4.740  -2.416 -21.226  1.00  0.00      A2   N
ATOM   2769  HN  ALA A 181      -4.676  -1.545 -20.743  1.00  0.00      A2   H
ATOM   2770  CA  ALA A 181      -5.583  -3.495 -20.745  1.00  0.00      A2   C
ATOM   2771  HA  ALA A 181      -6.276  -3.778 -21.524  1.00  0.00      A2   H
ATOM   2772  CB  ALA A 181      -4.773  -4.705 -20.314  1.00  0.00      A2   C
ATOM   2773  HB1 ALA A 181      -4.180  -4.494 -19.399  1.00  0.00      A2   H
ATOM   2774  HB2 ALA A 181      -5.460  -5.532 -20.033  1.00  0.00      A2   H
ATOM   2775  HB3 ALA A 181      -4.107  -5.185 -21.064  1.00  0.00      A2   H
ATOM   2776  C   ALA A 181      -6.418  -2.909 -19.591  1.00  0.00      A2   C
ATOM   2777  O   ALA A 181      -6.356  -1.727 -19.270  1.00  0.00      A2   O
ATOM   2778  N   GLY A 182      -7.259  -3.715 -19.022  1.00  0.00      A2   N
ATOM   2779  HN  GLY A 182      -7.424  -4.631 -19.378  1.00  0.00      A2   H
ATOM   2780  CA  GLY A 182      -8.311  -3.375 -17.941  1.00  0.00      A2   C
ATOM   2781  HA1 GLY A 182      -8.469  -4.339 -17.480  1.00  0.00      A2   H
ATOM   2782  HA2 GLY A 182      -9.245  -3.028 -18.358  1.00  0.00      A2   H
ATOM   2783  C   GLY A 182      -7.855  -2.487 -16.728  1.00  0.00      A2   C
ATOM   2784  O   GLY A 182      -8.601  -1.557 -16.303  1.00  0.00      A2   O
ATOM   2785  N   ARG A 183      -6.611  -2.727 -16.155  1.00  0.00      A2   N
ATOM   2786  HN  ARG A 183      -6.016  -3.383 -16.613  1.00  0.00      A2   H
ATOM   2787  CA  ARG A 183      -6.015  -1.949 -15.018  1.00  0.00      A2   C
ATOM   2788  HA  ARG A 183      -6.795  -1.667 -14.326  1.00  0.00      A2   H
ATOM   2789  CB  ARG A 183      -4.998  -2.890 -14.327  1.00  0.00      A2   C
ATOM   2790  HB1 ARG A 183      -4.903  -2.606 -13.257  1.00  0.00      A2   H
ATOM   2791  HB2 ARG A 183      -5.459  -3.900 -14.365  1.00  0.00      A2   H
ATOM   2792  CG  ARG A 183      -3.674  -3.078 -15.094  1.00  0.00      A2   C
ATOM   2793  HG1 ARG A 183      -3.813  -3.508 -16.109  1.00  0.00      A2   H
ATOM   2794  HG2 ARG A 183      -3.232  -2.087 -15.334  1.00  0.00      A2   H
ATOM   2795  CD  ARG A 183      -2.580  -3.935 -14.288  1.00  0.00      A2   C
ATOM   2796  HD1 ARG A 183      -1.630  -3.921 -14.864  1.00  0.00      A2   H
ATOM   2797  HD2 ARG A 183      -2.296  -3.489 -13.311  1.00  0.00      A2   H
ATOM   2798  NE  ARG A 183      -3.197  -5.258 -14.120  1.00  0.00      A2   N
ATOM   2799  HE  ARG A 183      -4.148  -5.487 -14.329  1.00  0.00      A2   H
ATOM   2800  CZ  ARG A 183      -2.444  -6.342 -14.068  1.00  0.00      A2   C
ATOM   2801  NH1 ARG A 183      -1.101  -6.314 -14.088  1.00  0.00      A2   N
ATOM   2802 HH11 ARG A 183      -0.667  -7.182 -13.847  1.00  0.00      A2   H
ATOM   2803 HH12 ARG A 183      -0.757  -5.496 -13.627  1.00  0.00      A2   H
ATOM   2804  NH2 ARG A 183      -3.022  -7.526 -13.989  1.00  0.00      A2   N
ATOM   2805 HH21 ARG A 183      -2.452  -8.272 -13.647  1.00  0.00      A2   H
ATOM   2806 HH22 ARG A 183      -3.982  -7.617 -13.723  1.00  0.00      A2   H
ATOM   2807  C   ARG A 183      -5.426  -0.689 -15.474  1.00  0.00      A2   C
ATOM   2808  O   ARG A 183      -5.114   0.157 -14.622  1.00  0.00      A2   O
ATOM   2809  N   ASP A 184      -5.307  -0.453 -16.833  1.00  0.00      A2   N
ATOM   2810  HN  ASP A 184      -5.395  -1.122 -17.567  1.00  0.00      A2   H
ATOM   2811  CA  ASP A 184      -4.900   0.826 -17.386  1.00  0.00      A2   C
ATOM   2812  HA  ASP A 184      -4.249   1.392 -16.737  1.00  0.00      A2   H
ATOM   2813  CB  ASP A 184      -4.219   0.695 -18.768  1.00  0.00      A2   C
ATOM   2814  HB1 ASP A 184      -4.755   0.047 -19.495  1.00  0.00      A2   H
ATOM   2815  HB2 ASP A 184      -4.001   1.740 -19.075  1.00  0.00      A2   H
ATOM   2816  CG  ASP A 184      -2.806   0.192 -18.669  1.00  0.00      A2   C
ATOM   2817  OD1 ASP A 184      -1.812   0.899 -18.974  1.00  0.00      A2   O
ATOM   2818  OD2 ASP A 184      -2.622  -0.938 -18.205  1.00  0.00      A2   O
ATOM   2819  C   ASP A 184      -6.136   1.710 -17.561  1.00  0.00      A2   C
ATOM   2820  O   ASP A 184      -6.093   2.905 -17.319  1.00  0.00      A2   O
ATOM   2821  N   LEU A 185      -7.265   1.143 -17.872  1.00  0.00      A2   N
ATOM   2822  HN  LEU A 185      -7.243   0.188 -18.156  1.00  0.00      A2   H
ATOM   2823  CA  LEU A 185      -8.590   1.822 -17.860  1.00  0.00      A2   C
ATOM   2824  HA  LEU A 185      -8.573   2.735 -18.437  1.00  0.00      A2   H
ATOM   2825  CB  LEU A 185      -9.827   0.924 -18.264  1.00  0.00      A2   C
ATOM   2826  HB1 LEU A 185      -9.678  -0.055 -17.761  1.00  0.00      A2   H
ATOM   2827  HB2 LEU A 185     -10.771   1.439 -17.983  1.00  0.00      A2   H
ATOM   2828  CG  LEU A 185     -10.064   0.680 -19.810  1.00  0.00      A2   C
ATOM   2829  HG  LEU A 185     -10.044   1.635 -20.377  1.00  0.00      A2   H
ATOM   2830  CD1 LEU A 185      -9.168  -0.300 -20.461  1.00  0.00      A2   C
ATOM   2831 HD11 LEU A 185      -9.126  -1.343 -20.080  1.00  0.00      A2   H
ATOM   2832 HD12 LEU A 185      -9.438  -0.321 -21.538  1.00  0.00      A2   H
ATOM   2833 HD13 LEU A 185      -8.119   0.058 -20.392  1.00  0.00      A2   H
ATOM   2834  CD2 LEU A 185     -11.539   0.146 -19.853  1.00  0.00      A2   C
ATOM   2835 HD21 LEU A 185     -12.273   0.924 -19.553  1.00  0.00      A2   H
ATOM   2836 HD22 LEU A 185     -11.684  -0.137 -20.918  1.00  0.00      A2   H
ATOM   2837 HD23 LEU A 185     -11.681  -0.756 -19.221  1.00  0.00      A2   H
ATOM   2838  C   LEU A 185      -8.845   2.205 -16.389  1.00  0.00      A2   C
ATOM   2839  O   LEU A 185      -9.092   3.378 -16.087  1.00  0.00      A2   O
ATOM   2840  N   THR A 186      -8.658   1.264 -15.452  1.00  0.00      A2   N
ATOM   2841  HN  THR A 186      -8.510   0.345 -15.810  1.00  0.00      A2   H
ATOM   2842  CA  THR A 186      -8.664   1.563 -14.028  1.00  0.00      A2   C
ATOM   2843  HA  THR A 186      -9.676   1.859 -13.798  1.00  0.00      A2   H
ATOM   2844  CB  THR A 186      -8.404   0.361 -13.123  1.00  0.00      A2   C
ATOM   2845  HB  THR A 186      -7.329   0.082 -13.081  1.00  0.00      A2   H
ATOM   2846  OG1 THR A 186      -9.020  -0.913 -13.474  1.00  0.00      A2   O
ATOM   2847  HG1 THR A 186      -8.606  -1.569 -12.908  1.00  0.00      A2   H
ATOM   2848  CG2 THR A 186      -8.857   0.567 -11.658  1.00  0.00      A2   C
ATOM   2849 HG21 THR A 186      -9.942   0.804 -11.624  1.00  0.00      A2   H
ATOM   2850 HG22 THR A 186      -8.800  -0.385 -11.088  1.00  0.00      A2   H
ATOM   2851 HG23 THR A 186      -8.227   1.256 -11.057  1.00  0.00      A2   H
ATOM   2852  C   THR A 186      -7.890   2.725 -13.480  1.00  0.00      A2   C
ATOM   2853  O   THR A 186      -8.456   3.660 -12.925  1.00  0.00      A2   O
ATOM   2854  N   ASP A 187      -6.551   2.806 -13.693  1.00  0.00      A2   N
ATOM   2855  HN  ASP A 187      -5.991   2.042 -14.003  1.00  0.00      A2   H
ATOM   2856  CA  ASP A 187      -5.744   3.867 -13.276  1.00  0.00      A2   C
ATOM   2857  HA  ASP A 187      -6.033   4.101 -12.262  1.00  0.00      A2   H
ATOM   2858  CB  ASP A 187      -4.249   3.424 -13.230  1.00  0.00      A2   C
ATOM   2859  HB1 ASP A 187      -4.226   2.453 -12.690  1.00  0.00      A2   H
ATOM   2860  HB2 ASP A 187      -3.872   3.391 -14.274  1.00  0.00      A2   H
ATOM   2861  CG  ASP A 187      -3.445   4.357 -12.292  1.00  0.00      A2   C
ATOM   2862  OD1 ASP A 187      -3.508   4.258 -11.084  1.00  0.00      A2   O
ATOM   2863  OD2 ASP A 187      -2.730   5.251 -12.842  1.00  0.00      A2   O
ATOM   2864  C   ASP A 187      -5.963   5.165 -14.197  1.00  0.00      A2   C
ATOM   2865  O   ASP A 187      -5.772   6.300 -13.726  1.00  0.00      A2   O
ATOM   2866  N   TYR A 188      -6.573   5.055 -15.389  1.00  0.00      A2   N
ATOM   2867  HN  TYR A 188      -6.770   4.214 -15.887  1.00  0.00      A2   H
ATOM   2868  CA  TYR A 188      -6.993   6.264 -16.123  1.00  0.00      A2   C
ATOM   2869  HA  TYR A 188      -6.138   6.922 -16.093  1.00  0.00      A2   H
ATOM   2870  CB  TYR A 188      -7.481   5.934 -17.566  1.00  0.00      A2   C
ATOM   2871  HB1 TYR A 188      -6.649   5.377 -18.048  1.00  0.00      A2   H
ATOM   2872  HB2 TYR A 188      -8.292   5.177 -17.499  1.00  0.00      A2   H
ATOM   2873  CG  TYR A 188      -7.879   7.046 -18.443  1.00  0.00      A2   C
ATOM   2874  CD1 TYR A 188      -7.048   8.144 -18.522  1.00  0.00      A2   C
ATOM   2875  HD1 TYR A 188      -6.137   8.144 -17.943  1.00  0.00      A2   H
ATOM   2876  CE1 TYR A 188      -7.411   9.248 -19.238  1.00  0.00      A2   C
ATOM   2877  HE1 TYR A 188      -6.717  10.074 -19.275  1.00  0.00      A2   H
ATOM   2878  CZ  TYR A 188      -8.674   9.385 -19.802  1.00  0.00      A2   C
ATOM   2879  OH  TYR A 188      -9.094  10.552 -20.525  1.00  0.00      A2   O
ATOM   2880  HH  TYR A 188      -8.645  11.330 -20.186  1.00  0.00      A2   H
ATOM   2881  CD2 TYR A 188      -9.128   7.049 -19.126  1.00  0.00      A2   C
ATOM   2882  HD2 TYR A 188      -9.679   6.121 -19.081  1.00  0.00      A2   H
ATOM   2883  CE2 TYR A 188      -9.471   8.225 -19.775  1.00  0.00      A2   C
ATOM   2884  HE2 TYR A 188     -10.334   8.353 -20.411  1.00  0.00      A2   H
ATOM   2885  C   TYR A 188      -8.200   6.894 -15.326  1.00  0.00      A2   C
ATOM   2886  O   TYR A 188      -8.225   8.088 -15.138  1.00  0.00      A2   O
ATOM   2887  N   LEU A 189      -9.109   6.014 -14.793  1.00  0.00      A2   N
ATOM   2888  HN  LEU A 189      -8.960   5.033 -14.891  1.00  0.00      A2   H
ATOM   2889  CA  LEU A 189     -10.295   6.500 -14.032  1.00  0.00      A2   C
ATOM   2890  HA  LEU A 189     -10.705   7.332 -14.586  1.00  0.00      A2   H
ATOM   2891  CB  LEU A 189     -11.318   5.331 -13.896  1.00  0.00      A2   C
ATOM   2892  HB1 LEU A 189     -11.426   4.928 -14.926  1.00  0.00      A2   H
ATOM   2893  HB2 LEU A 189     -10.815   4.465 -13.415  1.00  0.00      A2   H
ATOM   2894  CG  LEU A 189     -12.690   5.644 -13.280  1.00  0.00      A2   C
ATOM   2895  HG  LEU A 189     -12.699   5.880 -12.194  1.00  0.00      A2   H
ATOM   2896  CD1 LEU A 189     -13.478   6.793 -14.007  1.00  0.00      A2   C
ATOM   2897 HD11 LEU A 189     -13.088   7.740 -13.575  1.00  0.00      A2   H
ATOM   2898 HD12 LEU A 189     -13.269   6.867 -15.096  1.00  0.00      A2   H
ATOM   2899 HD13 LEU A 189     -14.567   6.635 -13.859  1.00  0.00      A2   H
ATOM   2900  CD2 LEU A 189     -13.496   4.343 -13.541  1.00  0.00      A2   C
ATOM   2901 HD21 LEU A 189     -14.509   4.481 -13.106  1.00  0.00      A2   H
ATOM   2902 HD22 LEU A 189     -13.274   4.076 -14.596  1.00  0.00      A2   H
ATOM   2903 HD23 LEU A 189     -13.081   3.513 -12.930  1.00  0.00      A2   H
ATOM   2904  C   LEU A 189      -9.959   6.957 -12.642  1.00  0.00      A2   C
ATOM   2905  O   LEU A 189     -10.476   7.980 -12.176  1.00  0.00      A2   O
ATOM   2906  N   MET A 190      -8.969   6.312 -11.929  1.00  0.00      A2   N
ATOM   2907  HN  MET A 190      -8.626   5.439 -12.266  1.00  0.00      A2   H
ATOM   2908  CA  MET A 190      -8.472   6.787 -10.673  1.00  0.00      A2   C
ATOM   2909  HA  MET A 190      -9.256   6.896  -9.938  1.00  0.00      A2   H
ATOM   2910  CB  MET A 190      -7.390   5.752 -10.083  1.00  0.00      A2   C
ATOM   2911  HB1 MET A 190      -6.538   5.521 -10.756  1.00  0.00      A2   H
ATOM   2912  HB2 MET A 190      -6.979   6.293  -9.204  1.00  0.00      A2   H
ATOM   2913  CG  MET A 190      -7.980   4.429  -9.676  1.00  0.00      A2   C
ATOM   2914  HG1 MET A 190      -8.614   3.937 -10.444  1.00  0.00      A2   H
ATOM   2915  HG2 MET A 190      -7.121   3.744  -9.505  1.00  0.00      A2   H
ATOM   2916  SD  MET A 190      -9.004   4.433  -8.148  1.00  0.00      A2   S
ATOM   2917  CE  MET A 190      -9.152   2.601  -8.446  1.00  0.00      A2   C
ATOM   2918  HE1 MET A 190      -9.834   2.082  -7.739  1.00  0.00      A2   H
ATOM   2919  HE2 MET A 190      -9.522   2.427  -9.479  1.00  0.00      A2   H
ATOM   2920  HE3 MET A 190      -8.183   2.075  -8.305  1.00  0.00      A2   H
ATOM   2921  C   MET A 190      -7.843   8.160 -10.891  1.00  0.00      A2   C
ATOM   2922  O   MET A 190      -7.951   9.021 -10.034  1.00  0.00      A2   O
ATOM   2923  N   LYS A 191      -7.221   8.465 -11.986  1.00  0.00      A2   N
ATOM   2924  HN  LYS A 191      -7.171   7.680 -12.598  1.00  0.00      A2   H
ATOM   2925  CA  LYS A 191      -6.782   9.792 -12.293  1.00  0.00      A2   C
ATOM   2926  HA  LYS A 191      -6.354  10.301 -11.443  1.00  0.00      A2   H
ATOM   2927  CB  LYS A 191      -5.726   9.736 -13.411  1.00  0.00      A2   C
ATOM   2928  HB1 LYS A 191      -4.803   9.160 -13.186  1.00  0.00      A2   H
ATOM   2929  HB2 LYS A 191      -6.219   9.431 -14.359  1.00  0.00      A2   H
ATOM   2930  CG  LYS A 191      -5.160  11.154 -13.634  1.00  0.00      A2   C
ATOM   2931  HG1 LYS A 191      -4.617  11.066 -14.600  1.00  0.00      A2   H
ATOM   2932  HG2 LYS A 191      -5.947  11.929 -13.753  1.00  0.00      A2   H
ATOM   2933  CD  LYS A 191      -4.287  11.777 -12.513  1.00  0.00      A2   C
ATOM   2934  HD1 LYS A 191      -4.862  11.737 -11.564  1.00  0.00      A2   H
ATOM   2935  HD2 LYS A 191      -3.531  10.969 -12.413  1.00  0.00      A2   H
ATOM   2936  CE  LYS A 191      -3.670  13.164 -12.682  1.00  0.00      A2   C
ATOM   2937  HE1 LYS A 191      -4.549  13.843 -12.732  1.00  0.00      A2   H
ATOM   2938  HE2 LYS A 191      -3.087  13.486 -11.792  1.00  0.00      A2   H
ATOM   2939  NZ  LYS A 191      -2.902  13.372 -13.923  1.00  0.00      A2   N
ATOM   2940  HZ1 LYS A 191      -2.417  12.471 -14.112  1.00  0.00      A2   H
ATOM   2941  HZ2 LYS A 191      -3.552  13.478 -14.728  1.00  0.00      A2   H
ATOM   2942  HZ3 LYS A 191      -2.349  14.251 -13.986  1.00  0.00      A2   H
ATOM   2943  C   LYS A 191      -7.956  10.754 -12.594  1.00  0.00      A2   C
ATOM   2944  O   LYS A 191      -7.995  11.918 -12.055  1.00  0.00      A2   O
ATOM   2945  N   ILE A 192      -8.988  10.395 -13.346  1.00  0.00      A2   N
ATOM   2946  HN  ILE A 192      -9.008   9.500 -13.786  1.00  0.00      A2   H
ATOM   2947  CA  ILE A 192     -10.146  11.262 -13.577  1.00  0.00      A2   C
ATOM   2948  HA  ILE A 192      -9.820  12.201 -14.000  1.00  0.00      A2   H
ATOM   2949  CB  ILE A 192     -11.020  10.662 -14.621  1.00  0.00      A2   C
ATOM   2950  HB  ILE A 192     -11.386   9.650 -14.343  1.00  0.00      A2   H
ATOM   2951  CG2 ILE A 192     -12.287  11.570 -14.771  1.00  0.00      A2   C
ATOM   2952 HG21 ILE A 192     -13.068  11.577 -13.981  1.00  0.00      A2   H
ATOM   2953 HG22 ILE A 192     -12.020  12.645 -14.858  1.00  0.00      A2   H
ATOM   2954 HG23 ILE A 192     -12.928  11.362 -15.655  1.00  0.00      A2   H
ATOM   2955  CG1 ILE A 192     -10.401  10.702 -15.991  1.00  0.00      A2   C
ATOM   2956 HG11 ILE A 192     -10.352  11.775 -16.276  1.00  0.00      A2   H
ATOM   2957 HG12 ILE A 192      -9.330  10.465 -15.816  1.00  0.00      A2   H
ATOM   2958  CD  ILE A 192     -10.986   9.834 -17.073  1.00  0.00      A2   C
ATOM   2959  HD1 ILE A 192     -11.994  10.154 -17.412  1.00  0.00      A2   H
ATOM   2960  HD2 ILE A 192     -10.330   9.935 -17.963  1.00  0.00      A2   H
ATOM   2961  HD3 ILE A 192     -10.944   8.766 -16.767  1.00  0.00      A2   H
ATOM   2962  C   ILE A 192     -10.967  11.657 -12.352  1.00  0.00      A2   C
ATOM   2963  O   ILE A 192     -11.288  12.825 -12.218  1.00  0.00      A2   O
ATOM   2964  N   LEU A 193     -11.307  10.665 -11.413  1.00  0.00      A2   N
ATOM   2965  HN  LEU A 193     -11.109   9.707 -11.603  1.00  0.00      A2   H
ATOM   2966  CA  LEU A 193     -11.938  10.936 -10.130  1.00  0.00      A2   C
ATOM   2967  HA  LEU A 193     -12.770  11.523 -10.491  1.00  0.00      A2   H
ATOM   2968  CB  LEU A 193     -12.157   9.596  -9.356  1.00  0.00      A2   C
ATOM   2969  HB1 LEU A 193     -11.167   9.120  -9.192  1.00  0.00      A2   H
ATOM   2970  HB2 LEU A 193     -12.493   9.892  -8.339  1.00  0.00      A2   H
ATOM   2971  CG  LEU A 193     -13.074   8.556 -10.043  1.00  0.00      A2   C
ATOM   2972  HG  LEU A 193     -12.701   8.526 -11.089  1.00  0.00      A2   H
ATOM   2973  CD1 LEU A 193     -13.006   7.173  -9.420  1.00  0.00      A2   C
ATOM   2974 HD11 LEU A 193     -11.962   6.947  -9.114  1.00  0.00      A2   H
ATOM   2975 HD12 LEU A 193     -13.585   7.081  -8.476  1.00  0.00      A2   H
ATOM   2976 HD13 LEU A 193     -13.295   6.350 -10.109  1.00  0.00      A2   H
ATOM   2977  CD2 LEU A 193     -14.507   9.110 -10.262  1.00  0.00      A2   C
ATOM   2978 HD21 LEU A 193     -14.816   9.337  -9.219  1.00  0.00      A2   H
ATOM   2979 HD22 LEU A 193     -14.420  10.060 -10.831  1.00  0.00      A2   H
ATOM   2980 HD23 LEU A 193     -15.242   8.384 -10.672  1.00  0.00      A2   H
ATOM   2981  C   LEU A 193     -11.098  11.924  -9.273  1.00  0.00      A2   C
ATOM   2982  O   LEU A 193     -11.664  12.802  -8.690  1.00  0.00      A2   O
ATOM   2983  N   THR A 194      -9.782  11.816  -9.275  1.00  0.00      A2   N
ATOM   2984  HN  THR A 194      -9.343  11.095  -9.806  1.00  0.00      A2   H
ATOM   2985  CA  THR A 194      -8.773  12.770  -8.758  1.00  0.00      A2   C
ATOM   2986  HA  THR A 194      -8.929  12.931  -7.701  1.00  0.00      A2   H
ATOM   2987  CB  THR A 194      -7.348  12.344  -8.891  1.00  0.00      A2   C
ATOM   2988  HB  THR A 194      -6.988  12.368  -9.941  1.00  0.00      A2   H
ATOM   2989  OG1 THR A 194      -7.057  11.007  -8.370  1.00  0.00      A2   O
ATOM   2990  HG1 THR A 194      -7.383  10.397  -9.035  1.00  0.00      A2   H
ATOM   2991  CG2 THR A 194      -6.420  13.306  -8.125  1.00  0.00      A2   C
ATOM   2992 HG21 THR A 194      -5.371  13.095  -8.423  1.00  0.00      A2   H
ATOM   2993 HG22 THR A 194      -6.530  14.379  -8.394  1.00  0.00      A2   H
ATOM   2994 HG23 THR A 194      -6.543  13.203  -7.026  1.00  0.00      A2   H
ATOM   2995  C   THR A 194      -8.934  14.169  -9.279  1.00  0.00      A2   C
ATOM   2996  O   THR A 194      -8.982  15.092  -8.537  1.00  0.00      A2   O
ATOM   2997  N   GLU A 195      -9.289  14.388 -10.572  1.00  0.00      A2   N
ATOM   2998  HN  GLU A 195      -9.461  13.656 -11.227  1.00  0.00      A2   H
ATOM   2999  CA  GLU A 195      -9.442  15.732 -11.060  1.00  0.00      A2   C
ATOM   3000  HA  GLU A 195      -8.753  16.400 -10.564  1.00  0.00      A2   H
ATOM   3001  CB  GLU A 195      -9.029  15.803 -12.510  1.00  0.00      A2   C
ATOM   3002  HB1 GLU A 195      -9.714  15.276 -13.208  1.00  0.00      A2   H
ATOM   3003  HB2 GLU A 195      -9.154  16.865 -12.810  1.00  0.00      A2   H
ATOM   3004  CG  GLU A 195      -7.655  15.189 -13.010  1.00  0.00      A2   C
ATOM   3005  HG1 GLU A 195      -6.866  15.749 -12.464  1.00  0.00      A2   H
ATOM   3006  HG2 GLU A 195      -7.662  14.115 -12.724  1.00  0.00      A2   H
ATOM   3007  CD  GLU A 195      -7.521  15.314 -14.499  1.00  0.00      A2   C
ATOM   3008  OE1 GLU A 195      -8.424  15.857 -15.168  1.00  0.00      A2   O
ATOM   3009  OE2 GLU A 195      -6.456  14.816 -15.013  1.00  0.00      A2   O
ATOM   3010  C   GLU A 195     -10.797  16.317 -10.712  1.00  0.00      A2   C
ATOM   3011  O   GLU A 195     -11.035  17.525 -10.867  1.00  0.00      A2   O
ATOM   3012  N   ARG A 196     -11.716  15.526 -10.106  1.00  0.00      A2   N
ATOM   3013  HN  ARG A 196     -11.514  14.550 -10.101  1.00  0.00      A2   H
ATOM   3014  CA  ARG A 196     -13.070  15.977  -9.642  1.00  0.00      A2   C
ATOM   3015  HA  ARG A 196     -13.402  16.841 -10.197  1.00  0.00      A2   H
ATOM   3016  CB  ARG A 196     -14.197  14.869  -9.907  1.00  0.00      A2   C
ATOM   3017  HB1 ARG A 196     -13.876  14.046  -9.234  1.00  0.00      A2   H
ATOM   3018  HB2 ARG A 196     -15.128  15.298  -9.477  1.00  0.00      A2   H
ATOM   3019  CG  ARG A 196     -14.491  14.235 -11.230  1.00  0.00      A2   C
ATOM   3020  HG1 ARG A 196     -13.489  13.928 -11.597  1.00  0.00      A2   H
ATOM   3021  HG2 ARG A 196     -15.112  13.343 -11.002  1.00  0.00      A2   H
ATOM   3022  CD  ARG A 196     -15.058  15.191 -12.252  1.00  0.00      A2   C
ATOM   3023  HD1 ARG A 196     -15.906  15.545 -11.627  1.00  0.00      A2   H
ATOM   3024  HD2 ARG A 196     -14.348  15.979 -12.583  1.00  0.00      A2   H
ATOM   3025  NE  ARG A 196     -15.430  14.465 -13.499  1.00  0.00      A2   N
ATOM   3026  HE  ARG A 196     -15.408  13.471 -13.396  1.00  0.00      A2   H
ATOM   3027  CZ  ARG A 196     -16.095  14.982 -14.594  1.00  0.00      A2   C
ATOM   3028  NH1 ARG A 196     -16.468  16.260 -14.578  1.00  0.00      A2   N
ATOM   3029 HH11 ARG A 196     -16.988  16.645 -15.341  1.00  0.00      A2   H
ATOM   3030 HH12 ARG A 196     -16.537  16.684 -13.675  1.00  0.00      A2   H
ATOM   3031  NH2 ARG A 196     -16.325  14.226 -15.672  1.00  0.00      A2   N
ATOM   3032 HH21 ARG A 196     -16.832  14.590 -16.454  1.00  0.00      A2   H
ATOM   3033 HH22 ARG A 196     -16.004  13.279 -15.696  1.00  0.00      A2   H
ATOM   3034  C   ARG A 196     -13.019  16.088  -8.165  1.00  0.00      A2   C
ATOM   3035  O   ARG A 196     -14.042  16.437  -7.607  1.00  0.00      A2   O
ATOM   3036  N   GLY A 197     -11.889  15.880  -7.429  1.00  0.00      A2   N
ATOM   3037  HN  GLY A 197     -11.030  15.666  -7.886  1.00  0.00      A2   H
ATOM   3038  CA  GLY A 197     -11.763  16.152  -5.963  1.00  0.00      A2   C
ATOM   3039  HA1 GLY A 197     -12.236  17.080  -5.676  1.00  0.00      A2   H
ATOM   3040  HA2 GLY A 197     -10.720  16.356  -5.768  1.00  0.00      A2   H
ATOM   3041  C   GLY A 197     -12.139  14.911  -5.168  1.00  0.00      A2   C
ATOM   3042  O   GLY A 197     -12.170  14.989  -3.953  1.00  0.00      A2   O
ATOM   3043  N   TYR A 198     -12.346  13.638  -5.766  1.00  0.00      A2   N
ATOM   3044  HN  TYR A 198     -12.448  13.581  -6.756  1.00  0.00      A2   H
ATOM   3045  CA  TYR A 198     -12.632  12.383  -4.971  1.00  0.00      A2   C
ATOM   3046  HA  TYR A 198     -13.276  12.603  -4.131  1.00  0.00      A2   H
ATOM   3047  CB  TYR A 198     -13.507  11.478  -5.943  1.00  0.00      A2   C
ATOM   3048  HB1 TYR A 198     -12.903  11.261  -6.850  1.00  0.00      A2   H
ATOM   3049  HB2 TYR A 198     -13.674  10.540  -5.373  1.00  0.00      A2   H
ATOM   3050  CG  TYR A 198     -14.812  12.082  -6.339  1.00  0.00      A2   C
ATOM   3051  CD1 TYR A 198     -15.768  12.489  -5.318  1.00  0.00      A2   C
ATOM   3052  HD1 TYR A 198     -15.497  12.353  -4.281  1.00  0.00      A2   H
ATOM   3053  CE1 TYR A 198     -16.970  13.084  -5.768  1.00  0.00      A2   C
ATOM   3054  HE1 TYR A 198     -17.647  13.549  -5.068  1.00  0.00      A2   H
ATOM   3055  CZ  TYR A 198     -17.266  13.302  -7.128  1.00  0.00      A2   C
ATOM   3056  OH  TYR A 198     -18.362  14.008  -7.671  1.00  0.00      A2   O
ATOM   3057  HH  TYR A 198     -19.037  14.140  -7.002  1.00  0.00      A2   H
ATOM   3058  CD2 TYR A 198     -15.119  12.202  -7.696  1.00  0.00      A2   C
ATOM   3059  HD2 TYR A 198     -14.582  11.817  -8.550  1.00  0.00      A2   H
ATOM   3060  CE2 TYR A 198     -16.347  12.800  -8.011  1.00  0.00      A2   C
ATOM   3061  HE2 TYR A 198     -16.538  13.062  -9.041  1.00  0.00      A2   H
ATOM   3062  C   TYR A 198     -11.405  11.633  -4.399  1.00  0.00      A2   C
ATOM   3063  O   TYR A 198     -10.290  11.854  -4.893  1.00  0.00      A2   O
ATOM   3064  N   SER A 199     -11.552  10.913  -3.250  1.00  0.00      A2   N
ATOM   3065  HN  SER A 199     -12.441  10.922  -2.798  1.00  0.00      A2   H
ATOM   3066  CA  SER A 199     -10.416  10.183  -2.643  1.00  0.00      A2   C
ATOM   3067  HA  SER A 199      -9.691  10.104  -3.440  1.00  0.00      A2   H
ATOM   3068  CB  SER A 199      -9.882  10.987  -1.437  1.00  0.00      A2   C
ATOM   3069  HB1 SER A 199      -9.538  12.011  -1.696  1.00  0.00      A2   H
ATOM   3070  HB2 SER A 199     -10.717  11.211  -0.740  1.00  0.00      A2   H
ATOM   3071  OG  SER A 199      -8.778  10.328  -0.767  1.00  0.00      A2   O
ATOM   3072  HG1 SER A 199      -8.831  10.583   0.157  1.00  0.00      A2   H
ATOM   3073  C   SER A 199     -10.773   8.705  -2.301  1.00  0.00      A2   C
ATOM   3074  O   SER A 199     -11.716   8.480  -1.520  1.00  0.00      A2   O
ATOM   3075  N   PHE A 200     -10.068   7.678  -2.844  1.00  0.00      A2   N
ATOM   3076  HN  PHE A 200      -9.443   7.971  -3.564  1.00  0.00      A2   H
ATOM   3077  CA  PHE A 200     -10.152   6.184  -2.567  1.00  0.00      A2   C
ATOM   3078  HA  PHE A 200     -10.798   6.111  -1.705  1.00  0.00      A2   H
ATOM   3079  CB  PHE A 200     -10.767   5.307  -3.746  1.00  0.00      A2   C
ATOM   3080  HB1 PHE A 200      -9.936   5.156  -4.468  1.00  0.00      A2   H
ATOM   3081  HB2 PHE A 200     -10.970   4.286  -3.359  1.00  0.00      A2   H
ATOM   3082  CG  PHE A 200     -11.987   5.858  -4.406  1.00  0.00      A2   C
ATOM   3083  CD1 PHE A 200     -11.903   6.951  -5.301  1.00  0.00      A2   C
ATOM   3084  HD1 PHE A 200     -10.950   7.232  -5.723  1.00  0.00      A2   H
ATOM   3085  CE1 PHE A 200     -13.028   7.611  -5.756  1.00  0.00      A2   C
ATOM   3086  HE1 PHE A 200     -13.060   8.448  -6.438  1.00  0.00      A2   H
ATOM   3087  CZ  PHE A 200     -14.289   7.176  -5.475  1.00  0.00      A2   C
ATOM   3088  HZ  PHE A 200     -15.155   7.735  -5.798  1.00  0.00      A2   H
ATOM   3089  CD2 PHE A 200     -13.282   5.330  -4.086  1.00  0.00      A2   C
ATOM   3090  HD2 PHE A 200     -13.445   4.444  -3.490  1.00  0.00      A2   H
ATOM   3091  CE2 PHE A 200     -14.385   6.036  -4.673  1.00  0.00      A2   C
ATOM   3092  HE2 PHE A 200     -15.358   5.702  -4.344  1.00  0.00      A2   H
ATOM   3093  C   PHE A 200      -8.827   5.573  -2.095  1.00  0.00      A2   C
ATOM   3094  O   PHE A 200      -8.039   5.271  -2.938  1.00  0.00      A2   O
ATOM   3095  N   VAL A 201      -8.665   5.291  -0.803  1.00  0.00      A2   N
ATOM   3096  HN  VAL A 201      -9.415   5.392  -0.154  1.00  0.00      A2   H
ATOM   3097  CA  VAL A 201      -7.291   5.243  -0.278  1.00  0.00      A2   C
ATOM   3098  HA  VAL A 201      -6.554   5.622  -0.970  1.00  0.00      A2   H
ATOM   3099  CB  VAL A 201      -7.159   6.042   1.117  1.00  0.00      A2   C
ATOM   3100  HB  VAL A 201      -6.123   5.859   1.475  1.00  0.00      A2   H
ATOM   3101  CG1 VAL A 201      -7.417   7.518   0.794  1.00  0.00      A2   C
ATOM   3102 HG11 VAL A 201      -8.221   7.625   0.034  1.00  0.00      A2   H
ATOM   3103 HG12 VAL A 201      -7.467   8.126   1.722  1.00  0.00      A2   H
ATOM   3104 HG13 VAL A 201      -6.488   7.948   0.360  1.00  0.00      A2   H
ATOM   3105  CG2 VAL A 201      -8.161   5.411   2.094  1.00  0.00      A2   C
ATOM   3106 HG21 VAL A 201      -8.098   5.961   3.057  1.00  0.00      A2   H
ATOM   3107 HG22 VAL A 201      -9.212   5.333   1.744  1.00  0.00      A2   H
ATOM   3108 HG23 VAL A 201      -7.942   4.372   2.420  1.00  0.00      A2   H
ATOM   3109  C   VAL A 201      -6.816   3.851   0.022  1.00  0.00      A2   C
ATOM   3110  O   VAL A 201      -5.657   3.690   0.411  1.00  0.00      A2   O
ATOM   3111  N   THR A 202      -7.660   2.873  -0.166  1.00  0.00      A2   N
ATOM   3112  HN  THR A 202      -8.548   3.008  -0.600  1.00  0.00      A2   H
ATOM   3113  CA  THR A 202      -7.279   1.517   0.142  1.00  0.00      A2   C
ATOM   3114  HA  THR A 202      -6.251   1.226  -0.020  1.00  0.00      A2   H
ATOM   3115  CB  THR A 202      -7.483   1.265   1.697  1.00  0.00      A2   C
ATOM   3116  HB  THR A 202      -7.002   2.137   2.189  1.00  0.00      A2   H
ATOM   3117  OG1 THR A 202      -6.908   0.096   2.169  1.00  0.00      A2   O
ATOM   3118  HG1 THR A 202      -7.265   0.001   3.055  1.00  0.00      A2   H
ATOM   3119  CG2 THR A 202      -8.952   1.206   2.188  1.00  0.00      A2   C
ATOM   3120 HG21 THR A 202      -9.410   0.211   2.001  1.00  0.00      A2   H
ATOM   3121 HG22 THR A 202      -8.945   1.336   3.292  1.00  0.00      A2   H
ATOM   3122 HG23 THR A 202      -9.458   2.073   1.712  1.00  0.00      A2   H
ATOM   3123  C   THR A 202      -8.089   0.571  -0.723  1.00  0.00      A2   C
ATOM   3124  O   THR A 202      -8.909   0.958  -1.576  1.00  0.00      A2   O
ATOM   3125  N   THR A 203      -7.763  -0.763  -0.658  1.00  0.00      A2   N
ATOM   3126  HN  THR A 203      -6.886  -0.912  -0.208  1.00  0.00      A2   H
ATOM   3127  CA  THR A 203      -8.113  -1.766  -1.644  1.00  0.00      A2   C
ATOM   3128  HA  THR A 203      -7.922  -1.323  -2.610  1.00  0.00      A2   H
ATOM   3129  CB  THR A 203      -7.230  -3.056  -1.735  1.00  0.00      A2   C
ATOM   3130  HB  THR A 203      -6.187  -2.711  -1.902  1.00  0.00      A2   H
ATOM   3131  OG1 THR A 203      -7.605  -3.989  -2.735  1.00  0.00      A2   O
ATOM   3132  HG1 THR A 203      -6.864  -4.598  -2.778  1.00  0.00      A2   H
ATOM   3133  CG2 THR A 203      -7.297  -3.864  -0.327  1.00  0.00      A2   C
ATOM   3134 HG21 THR A 203      -8.340  -4.218  -0.181  1.00  0.00      A2   H
ATOM   3135 HG22 THR A 203      -6.720  -4.804  -0.194  1.00  0.00      A2   H
ATOM   3136 HG23 THR A 203      -7.082  -3.096   0.447  1.00  0.00      A2   H
ATOM   3137  C   THR A 203      -9.568  -1.979  -1.786  1.00  0.00      A2   C
ATOM   3138  O   THR A 203     -10.021  -1.916  -2.905  1.00  0.00      A2   O
ATOM   3139  N   ALA A 204     -10.336  -2.124  -0.690  1.00  0.00      A2   N
ATOM   3140  HN  ALA A 204      -9.933  -2.211   0.218  1.00  0.00      A2   H
ATOM   3141  CA  ALA A 204     -11.803  -2.302  -0.738  1.00  0.00      A2   C
ATOM   3142  HA  ALA A 204     -12.152  -3.090  -1.390  1.00  0.00      A2   H
ATOM   3143  CB  ALA A 204     -12.293  -2.858   0.605  1.00  0.00      A2   C
ATOM   3144  HB1 ALA A 204     -11.979  -2.107   1.361  1.00  0.00      A2   H
ATOM   3145  HB2 ALA A 204     -13.391  -2.982   0.717  1.00  0.00      A2   H
ATOM   3146  HB3 ALA A 204     -11.766  -3.830   0.716  1.00  0.00      A2   H
ATOM   3147  C   ALA A 204     -12.678  -1.064  -1.029  1.00  0.00      A2   C
ATOM   3148  O   ALA A 204     -13.790  -1.192  -1.573  1.00  0.00      A2   O
ATOM   3149  N   GLU A 205     -12.188   0.143  -0.763  1.00  0.00      A2   N
ATOM   3150  HN  GLU A 205     -11.261   0.226  -0.406  1.00  0.00      A2   H
ATOM   3151  CA  GLU A 205     -12.648   1.317  -1.386  1.00  0.00      A2   C
ATOM   3152  HA  GLU A 205     -13.693   1.539  -1.230  1.00  0.00      A2   H
ATOM   3153  CB  GLU A 205     -11.890   2.525  -0.686  1.00  0.00      A2   C
ATOM   3154  HB1 GLU A 205     -10.787   2.429  -0.777  1.00  0.00      A2   H
ATOM   3155  HB2 GLU A 205     -12.013   3.487  -1.229  1.00  0.00      A2   H
ATOM   3156  CG  GLU A 205     -12.261   2.721   0.776  1.00  0.00      A2   C
ATOM   3157  HG1 GLU A 205     -13.346   2.522   0.910  1.00  0.00      A2   H
ATOM   3158  HG2 GLU A 205     -11.779   1.959   1.424  1.00  0.00      A2   H
ATOM   3159  CD  GLU A 205     -11.862   4.113   1.177  1.00  0.00      A2   C
ATOM   3160  OE1 GLU A 205     -11.243   4.959   0.501  1.00  0.00      A2   O
ATOM   3161  OE2 GLU A 205     -12.427   4.478   2.287  1.00  0.00      A2   O
ATOM   3162  C   GLU A 205     -12.414   1.490  -2.888  1.00  0.00      A2   C
ATOM   3163  O   GLU A 205     -13.269   1.931  -3.608  1.00  0.00      A2   O
ATOM   3164  N   ARG A 206     -11.223   0.982  -3.372  1.00  0.00      A2   N
ATOM   3165  HN  ARG A 206     -10.620   0.532  -2.718  1.00  0.00      A2   H
ATOM   3166  CA  ARG A 206     -10.786   1.097  -4.775  1.00  0.00      A2   C
ATOM   3167  HA  ARG A 206     -11.181   1.992  -5.234  1.00  0.00      A2   H
ATOM   3168  CB  ARG A 206      -9.233   0.980  -4.838  1.00  0.00      A2   C
ATOM   3169  HB1 ARG A 206      -8.913   0.058  -4.307  1.00  0.00      A2   H
ATOM   3170  HB2 ARG A 206      -8.941   0.717  -5.877  1.00  0.00      A2   H
ATOM   3171  CG  ARG A 206      -8.486   2.228  -4.370  1.00  0.00      A2   C
ATOM   3172  HG1 ARG A 206      -8.751   2.998  -5.125  1.00  0.00      A2   H
ATOM   3173  HG2 ARG A 206      -8.850   2.407  -3.335  1.00  0.00      A2   H
ATOM   3174  CD  ARG A 206      -6.948   2.071  -4.222  1.00  0.00      A2   C
ATOM   3175  HD1 ARG A 206      -6.863   1.223  -3.509  1.00  0.00      A2   H
ATOM   3176  HD2 ARG A 206      -6.445   1.768  -5.165  1.00  0.00      A2   H
ATOM   3177  NE  ARG A 206      -6.335   3.344  -3.816  1.00  0.00      A2   N
ATOM   3178  HE  ARG A 206      -6.886   4.176  -3.761  1.00  0.00      A2   H
ATOM   3179  CZ  ARG A 206      -5.193   3.390  -3.178  1.00  0.00      A2   C
ATOM   3180  NH1 ARG A 206      -4.536   2.299  -2.853  1.00  0.00      A2   N
ATOM   3181 HH11 ARG A 206      -3.761   2.380  -2.227  1.00  0.00      A2   H
ATOM   3182 HH12 ARG A 206      -4.959   1.428  -3.104  1.00  0.00      A2   H
ATOM   3183  NH2 ARG A 206      -4.683   4.557  -2.782  1.00  0.00      A2   N
ATOM   3184 HH21 ARG A 206      -3.768   4.510  -2.382  1.00  0.00      A2   H
ATOM   3185 HH22 ARG A 206      -5.156   5.403  -3.029  1.00  0.00      A2   H
ATOM   3186  C   ARG A 206     -11.390  -0.048  -5.534  1.00  0.00      A2   C
ATOM   3187  O   ARG A 206     -11.681   0.134  -6.720  1.00  0.00      A2   O
ATOM   3188  N   GLU A 207     -11.721  -1.189  -4.875  1.00  0.00      A2   N
ATOM   3189  HN  GLU A 207     -11.240  -1.368  -4.020  1.00  0.00      A2   H
ATOM   3190  CA  GLU A 207     -12.651  -2.163  -5.324  1.00  0.00      A2   C
ATOM   3191  HA  GLU A 207     -12.163  -2.650  -6.156  1.00  0.00      A2   H
ATOM   3192  CB  GLU A 207     -12.921  -3.193  -4.226  1.00  0.00      A2   C
ATOM   3193  HB1 GLU A 207     -12.017  -3.495  -3.656  1.00  0.00      A2   H
ATOM   3194  HB2 GLU A 207     -13.654  -2.863  -3.459  1.00  0.00      A2   H
ATOM   3195  CG  GLU A 207     -13.466  -4.507  -4.848  1.00  0.00      A2   C
ATOM   3196  HG1 GLU A 207     -13.710  -5.284  -4.092  1.00  0.00      A2   H
ATOM   3197  HG2 GLU A 207     -14.399  -4.320  -5.422  1.00  0.00      A2   H
ATOM   3198  CD  GLU A 207     -12.561  -5.176  -5.893  1.00  0.00      A2   C
ATOM   3199  OE1 GLU A 207     -11.329  -5.004  -5.886  1.00  0.00      A2   O
ATOM   3200  OE2 GLU A 207     -13.189  -6.021  -6.646  1.00  0.00      A2   O
ATOM   3201  C   GLU A 207     -13.938  -1.650  -5.888  1.00  0.00      A2   C
ATOM   3202  O   GLU A 207     -14.442  -2.042  -6.938  1.00  0.00      A2   O
ATOM   3203  N   ILE A 208     -14.650  -0.719  -5.295  1.00  0.00      A2   N
ATOM   3204  HN  ILE A 208     -14.409  -0.329  -4.410  1.00  0.00      A2   H
ATOM   3205  CA  ILE A 208     -15.860  -0.022  -5.748  1.00  0.00      A2   C
ATOM   3206  HA  ILE A 208     -16.564  -0.794  -6.021  1.00  0.00      A2   H
ATOM   3207  CB  ILE A 208     -16.367   0.848  -4.592  1.00  0.00      A2   C
ATOM   3208  HB  ILE A 208     -15.588   1.577  -4.283  1.00  0.00      A2   H
ATOM   3209  CG2 ILE A 208     -17.686   1.561  -4.992  1.00  0.00      A2   C
ATOM   3210 HG21 ILE A 208     -17.636   2.053  -5.987  1.00  0.00      A2   H
ATOM   3211 HG22 ILE A 208     -18.402   0.714  -4.944  1.00  0.00      A2   H
ATOM   3212 HG23 ILE A 208     -17.986   2.294  -4.213  1.00  0.00      A2   H
ATOM   3213  CG1 ILE A 208     -16.660  -0.006  -3.354  1.00  0.00      A2   C
ATOM   3214 HG11 ILE A 208     -17.322  -0.859  -3.617  1.00  0.00      A2   H
ATOM   3215 HG12 ILE A 208     -15.727  -0.442  -2.938  1.00  0.00      A2   H
ATOM   3216  CD  ILE A 208     -17.261   0.757  -2.197  1.00  0.00      A2   C
ATOM   3217  HD1 ILE A 208     -16.809   1.757  -2.025  1.00  0.00      A2   H
ATOM   3218  HD2 ILE A 208     -18.331   1.044  -2.291  1.00  0.00      A2   H
ATOM   3219  HD3 ILE A 208     -17.217   0.149  -1.269  1.00  0.00      A2   H
ATOM   3220  C   ILE A 208     -15.526   0.738  -7.084  1.00  0.00      A2   C
ATOM   3221  O   ILE A 208     -16.329   0.669  -7.993  1.00  0.00      A2   O
ATOM   3222  N   VAL A 209     -14.330   1.314  -7.292  1.00  0.00      A2   N
ATOM   3223  HN  VAL A 209     -13.880   1.589  -6.446  1.00  0.00      A2   H
ATOM   3224  CA  VAL A 209     -13.982   1.988  -8.602  1.00  0.00      A2   C
ATOM   3225  HA  VAL A 209     -14.759   2.706  -8.822  1.00  0.00      A2   H
ATOM   3226  CB  VAL A 209     -12.648   2.771  -8.643  1.00  0.00      A2   C
ATOM   3227  HB  VAL A 209     -11.833   2.020  -8.711  1.00  0.00      A2   H
ATOM   3228  CG1 VAL A 209     -12.518   3.647  -9.894  1.00  0.00      A2   C
ATOM   3229 HG11 VAL A 209     -13.461   4.219 -10.029  1.00  0.00      A2   H
ATOM   3230 HG12 VAL A 209     -11.657   4.328  -9.721  1.00  0.00      A2   H
ATOM   3231 HG13 VAL A 209     -12.319   3.003 -10.777  1.00  0.00      A2   H
ATOM   3232  CG2 VAL A 209     -12.613   3.690  -7.410  1.00  0.00      A2   C
ATOM   3233 HG21 VAL A 209     -12.675   3.093  -6.475  1.00  0.00      A2   H
ATOM   3234 HG22 VAL A 209     -11.683   4.294  -7.339  1.00  0.00      A2   H
ATOM   3235 HG23 VAL A 209     -13.466   4.394  -7.513  1.00  0.00      A2   H
ATOM   3236  C   VAL A 209     -13.980   0.877  -9.648  1.00  0.00      A2   C
ATOM   3237  O   VAL A 209     -14.612   0.932 -10.652  1.00  0.00      A2   O
ATOM   3238  N   ARG A 210     -13.226  -0.267  -9.363  1.00  0.00      A2   N
ATOM   3239  HN  ARG A 210     -12.874  -0.302  -8.431  1.00  0.00      A2   H
ATOM   3240  CA  ARG A 210     -13.300  -1.499 -10.173  1.00  0.00      A2   C
ATOM   3241  HA  ARG A 210     -12.851  -1.186 -11.104  1.00  0.00      A2   H
ATOM   3242  CB  ARG A 210     -12.396  -2.590  -9.550  1.00  0.00      A2   C
ATOM   3243  HB1 ARG A 210     -12.816  -2.903  -8.570  1.00  0.00      A2   H
ATOM   3244  HB2 ARG A 210     -12.321  -3.549 -10.106  1.00  0.00      A2   H
ATOM   3245  CG  ARG A 210     -10.962  -2.102  -9.167  1.00  0.00      A2   C
ATOM   3246  HG1 ARG A 210     -10.436  -1.781 -10.092  1.00  0.00      A2   H
ATOM   3247  HG2 ARG A 210     -11.072  -1.284  -8.423  1.00  0.00      A2   H
ATOM   3248  CD  ARG A 210     -10.236  -3.286  -8.542  1.00  0.00      A2   C
ATOM   3249  HD1 ARG A 210     -10.895  -3.555  -7.690  1.00  0.00      A2   H
ATOM   3250  HD2 ARG A 210     -10.179  -4.151  -9.237  1.00  0.00      A2   H
ATOM   3251  NE  ARG A 210      -8.928  -2.845  -8.067  1.00  0.00      A2   N
ATOM   3252  HE  ARG A 210      -8.303  -2.350  -8.671  1.00  0.00      A2   H
ATOM   3253  CZ  ARG A 210      -8.499  -2.895  -6.785  1.00  0.00      A2   C
ATOM   3254  NH1 ARG A 210      -7.457  -2.246  -6.459  1.00  0.00      A2   N
ATOM   3255 HH11 ARG A 210      -6.878  -2.520  -5.691  1.00  0.00      A2   H
ATOM   3256 HH12 ARG A 210      -7.148  -1.547  -7.104  1.00  0.00      A2   H
ATOM   3257  NH2 ARG A 210      -9.139  -3.611  -5.814  1.00  0.00      A2   N
ATOM   3258 HH21 ARG A 210      -8.753  -3.502  -4.898  1.00  0.00      A2   H
ATOM   3259 HH22 ARG A 210      -9.961  -4.159  -5.968  1.00  0.00      A2   H
ATOM   3260  C   ARG A 210     -14.670  -2.085 -10.574  1.00  0.00      A2   C
ATOM   3261  O   ARG A 210     -14.870  -2.421 -11.755  1.00  0.00      A2   O
ATOM   3262  N   ASP A 211     -15.593  -2.144  -9.648  1.00  0.00      A2   N
ATOM   3263  HN  ASP A 211     -15.357  -2.024  -8.686  1.00  0.00      A2   H
ATOM   3264  CA  ASP A 211     -16.963  -2.651  -9.930  1.00  0.00      A2   C
ATOM   3265  HA  ASP A 211     -16.869  -3.608 -10.421  1.00  0.00      A2   H
ATOM   3266  CB  ASP A 211     -17.609  -2.955  -8.626  1.00  0.00      A2   C
ATOM   3267  HB1 ASP A 211     -17.058  -3.843  -8.250  1.00  0.00      A2   H
ATOM   3268  HB2 ASP A 211     -17.428  -2.112  -7.925  1.00  0.00      A2   H
ATOM   3269  CG  ASP A 211     -19.106  -3.359  -8.763  1.00  0.00      A2   C
ATOM   3270  OD1 ASP A 211     -19.371  -4.495  -9.168  1.00  0.00      A2   O
ATOM   3271  OD2 ASP A 211     -20.010  -2.539  -8.446  1.00  0.00      A2   O
ATOM   3272  C   ASP A 211     -17.735  -1.659 -10.840  1.00  0.00      A2   C
ATOM   3273  O   ASP A 211     -18.277  -1.997 -11.932  1.00  0.00      A2   O
ATOM   3274  N   ILE A 212     -17.786  -0.275 -10.549  1.00  0.00      A2   N
ATOM   3275  HN  ILE A 212     -17.418   0.054  -9.683  1.00  0.00      A2   H
ATOM   3276  CA  ILE A 212     -18.380   0.721 -11.449  1.00  0.00      A2   C
ATOM   3277  HA  ILE A 212     -19.401   0.392 -11.572  1.00  0.00      A2   H
ATOM   3278  CB  ILE A 212     -18.503   2.049 -10.781  1.00  0.00      A2   C
ATOM   3279  HB  ILE A 212     -19.128   1.868  -9.880  1.00  0.00      A2   H
ATOM   3280  CG2 ILE A 212     -17.160   2.720 -10.509  1.00  0.00      A2   C
ATOM   3281 HG21 ILE A 212     -16.542   2.890 -11.417  1.00  0.00      A2   H
ATOM   3282 HG22 ILE A 212     -17.221   3.761 -10.125  1.00  0.00      A2   H
ATOM   3283 HG23 ILE A 212     -16.591   2.146  -9.746  1.00  0.00      A2   H
ATOM   3284  CG1 ILE A 212     -19.428   3.024 -11.508  1.00  0.00      A2   C
ATOM   3285 HG11 ILE A 212     -18.926   3.546 -12.351  1.00  0.00      A2   H
ATOM   3286 HG12 ILE A 212     -20.309   2.572 -12.011  1.00  0.00      A2   H
ATOM   3287  CD  ILE A 212     -20.092   3.992 -10.630  1.00  0.00      A2   C
ATOM   3288  HD1 ILE A 212     -19.317   4.343  -9.916  1.00  0.00      A2   H
ATOM   3289  HD2 ILE A 212     -20.494   4.816 -11.258  1.00  0.00      A2   H
ATOM   3290  HD3 ILE A 212     -20.868   3.438 -10.060  1.00  0.00      A2   H
ATOM   3291  C   ILE A 212     -17.810   0.772 -12.857  1.00  0.00      A2   C
ATOM   3292  O   ILE A 212     -18.514   0.976 -13.870  1.00  0.00      A2   O
ATOM   3293  N   LYS A 213     -16.516   0.528 -12.925  1.00  0.00      A2   N
ATOM   3294  HN  LYS A 213     -16.096   0.510 -12.021  1.00  0.00      A2   H
ATOM   3295  CA  LYS A 213     -15.655   0.367 -14.124  1.00  0.00      A2   C
ATOM   3296  HA  LYS A 213     -15.626   1.312 -14.646  1.00  0.00      A2   H
ATOM   3297  CB  LYS A 213     -14.195   0.141 -13.744  1.00  0.00      A2   C
ATOM   3298  HB1 LYS A 213     -13.968   0.939 -13.005  1.00  0.00      A2   H
ATOM   3299  HB2 LYS A 213     -14.248  -0.814 -13.180  1.00  0.00      A2   H
ATOM   3300  CG  LYS A 213     -13.232   0.289 -14.945  1.00  0.00      A2   C
ATOM   3301  HG1 LYS A 213     -13.565  -0.234 -15.867  1.00  0.00      A2   H
ATOM   3302  HG2 LYS A 213     -13.035   1.358 -15.175  1.00  0.00      A2   H
ATOM   3303  CD  LYS A 213     -11.923  -0.370 -14.576  1.00  0.00      A2   C
ATOM   3304  HD1 LYS A 213     -11.340  -0.252 -15.514  1.00  0.00      A2   H
ATOM   3305  HD2 LYS A 213     -11.381   0.028 -13.692  1.00  0.00      A2   H
ATOM   3306  CE  LYS A 213     -11.997  -1.892 -14.469  1.00  0.00      A2   C
ATOM   3307  HE1 LYS A 213     -12.463  -2.094 -13.481  1.00  0.00      A2   H
ATOM   3308  HE2 LYS A 213     -12.787  -2.365 -15.091  1.00  0.00      A2   H
ATOM   3309  NZ  LYS A 213     -10.780  -2.605 -14.696  1.00  0.00      A2   N
ATOM   3310  HZ1 LYS A 213     -10.060  -2.317 -14.004  1.00  0.00      A2   H
ATOM   3311  HZ2 LYS A 213     -10.888  -3.636 -14.615  1.00  0.00      A2   H
ATOM   3312  HZ3 LYS A 213     -10.454  -2.474 -15.675  1.00  0.00      A2   H
ATOM   3313  C   LYS A 213     -16.211  -0.801 -14.994  1.00  0.00      A2   C
ATOM   3314  O   LYS A 213     -16.569  -0.549 -16.211  1.00  0.00      A2   O
ATOM   3315  N   GLU A 214     -16.348  -1.991 -14.443  1.00  0.00      A2   N
ATOM   3316  HN  GLU A 214     -16.112  -2.179 -13.493  1.00  0.00      A2   H
ATOM   3317  CA  GLU A 214     -16.917  -3.203 -15.019  1.00  0.00      A2   C
ATOM   3318  HA  GLU A 214     -16.285  -3.413 -15.870  1.00  0.00      A2   H
ATOM   3319  CB  GLU A 214     -16.665  -4.331 -13.951  1.00  0.00      A2   C
ATOM   3320  HB1 GLU A 214     -15.634  -4.277 -13.539  1.00  0.00      A2   H
ATOM   3321  HB2 GLU A 214     -17.289  -4.094 -13.063  1.00  0.00      A2   H
ATOM   3322  CG  GLU A 214     -17.034  -5.844 -14.339  1.00  0.00      A2   C
ATOM   3323  HG1 GLU A 214     -17.974  -5.695 -14.913  1.00  0.00      A2   H
ATOM   3324  HG2 GLU A 214     -16.155  -6.315 -14.828  1.00  0.00      A2   H
ATOM   3325  CD  GLU A 214     -17.326  -6.731 -13.111  1.00  0.00      A2   C
ATOM   3326  OE1 GLU A 214     -16.340  -7.454 -12.661  1.00  0.00      A2   O
ATOM   3327  OE2 GLU A 214     -18.476  -6.805 -12.628  1.00  0.00      A2   O
ATOM   3328  C   GLU A 214     -18.428  -3.137 -15.374  1.00  0.00      A2   C
ATOM   3329  O   GLU A 214     -18.855  -3.578 -16.468  1.00  0.00      A2   O
ATOM   3330  N   LYS A 215     -19.231  -2.619 -14.510  1.00  0.00      A2   N
ATOM   3331  HN  LYS A 215     -18.890  -2.268 -13.641  1.00  0.00      A2   H
ATOM   3332  CA  LYS A 215     -20.661  -2.562 -14.616  1.00  0.00      A2   C
ATOM   3333  HA  LYS A 215     -20.947  -3.478 -15.110  1.00  0.00      A2   H
ATOM   3334  CB  LYS A 215     -21.181  -2.314 -13.134  1.00  0.00      A2   C
ATOM   3335  HB1 LYS A 215     -20.757  -1.355 -12.768  1.00  0.00      A2   H
ATOM   3336  HB2 LYS A 215     -22.273  -2.114 -13.184  1.00  0.00      A2   H
ATOM   3337  CG  LYS A 215     -20.881  -3.513 -12.217  1.00  0.00      A2   C
ATOM   3338  HG1 LYS A 215     -19.829  -3.610 -11.872  1.00  0.00      A2   H
ATOM   3339  HG2 LYS A 215     -21.372  -3.256 -11.254  1.00  0.00      A2   H
ATOM   3340  CD  LYS A 215     -21.369  -4.858 -12.757  1.00  0.00      A2   C
ATOM   3341  HD1 LYS A 215     -22.294  -4.741 -13.362  1.00  0.00      A2   H
ATOM   3342  HD2 LYS A 215     -20.686  -5.261 -13.535  1.00  0.00      A2   H
ATOM   3343  CE  LYS A 215     -21.586  -5.848 -11.594  1.00  0.00      A2   C
ATOM   3344  HE1 LYS A 215     -22.288  -5.551 -10.785  1.00  0.00      A2   H
ATOM   3345  HE2 LYS A 215     -21.951  -6.761 -12.109  1.00  0.00      A2   H
ATOM   3346  NZ  LYS A 215     -20.314  -6.115 -11.046  1.00  0.00      A2   N
ATOM   3347  HZ1 LYS A 215     -20.207  -6.997 -10.506  1.00  0.00      A2   H
ATOM   3348  HZ2 LYS A 215     -19.622  -6.224 -11.815  1.00  0.00      A2   H
ATOM   3349  HZ3 LYS A 215     -20.017  -5.344 -10.415  1.00  0.00      A2   H
ATOM   3350  C   LYS A 215     -21.172  -1.472 -15.519  1.00  0.00      A2   C
ATOM   3351  O   LYS A 215     -22.213  -1.704 -16.200  1.00  0.00      A2   O
ATOM   3352  N   LEU A 216     -20.507  -0.274 -15.581  1.00  0.00      A2   N
ATOM   3353  HN  LEU A 216     -19.642  -0.098 -15.117  1.00  0.00      A2   H
ATOM   3354  CA  LEU A 216     -21.344   0.849 -15.973  1.00  0.00      A2   C
ATOM   3355  HA  LEU A 216     -22.345   0.443 -15.969  1.00  0.00      A2   H
ATOM   3356  CB  LEU A 216     -21.363   1.928 -14.829  1.00  0.00      A2   C
ATOM   3357  HB1 LEU A 216     -21.513   1.340 -13.898  1.00  0.00      A2   H
ATOM   3358  HB2 LEU A 216     -20.382   2.444 -14.906  1.00  0.00      A2   H
ATOM   3359  CG  LEU A 216     -22.435   3.027 -14.948  1.00  0.00      A2   C
ATOM   3360  HG  LEU A 216     -22.226   3.565 -15.897  1.00  0.00      A2   H
ATOM   3361  CD1 LEU A 216     -23.890   2.469 -14.868  1.00  0.00      A2   C
ATOM   3362 HD11 LEU A 216     -24.593   3.279 -15.157  1.00  0.00      A2   H
ATOM   3363 HD12 LEU A 216     -24.125   1.647 -15.576  1.00  0.00      A2   H
ATOM   3364 HD13 LEU A 216     -24.068   2.074 -13.845  1.00  0.00      A2   H
ATOM   3365  CD2 LEU A 216     -22.170   4.122 -13.866  1.00  0.00      A2   C
ATOM   3366 HD21 LEU A 216     -21.100   4.420 -13.900  1.00  0.00      A2   H
ATOM   3367 HD22 LEU A 216     -22.809   4.989 -14.140  1.00  0.00      A2   H
ATOM   3368 HD23 LEU A 216     -22.376   3.595 -12.910  1.00  0.00      A2   H
ATOM   3369  C   LEU A 216     -20.882   1.339 -17.319  1.00  0.00      A2   C
ATOM   3370  O   LEU A 216     -21.677   2.121 -17.948  1.00  0.00      A2   O
ATOM   3371  N   CYS A 217     -19.700   0.858 -17.803  1.00  0.00      A2   N
ATOM   3372  HN  CYS A 217     -19.304   0.031 -17.412  1.00  0.00      A2   H
ATOM   3373  CA  CYS A 217     -19.009   1.314 -18.980  1.00  0.00      A2   C
ATOM   3374  HA  CYS A 217     -19.242   2.355 -19.148  1.00  0.00      A2   H
ATOM   3375  CB  CYS A 217     -17.487   1.224 -19.027  1.00  0.00      A2   C
ATOM   3376  HB1 CYS A 217     -17.072   0.246 -18.704  1.00  0.00      A2   H
ATOM   3377  HB2 CYS A 217     -17.118   1.382 -20.063  1.00  0.00      A2   H
ATOM   3378  SG  CYS A 217     -16.723   2.322 -17.848  1.00  0.00      A2   S
ATOM   3379  HG1 CYS A 217     -17.157   1.464 -16.936  1.00  0.00      A2   H
ATOM   3380  C   CYS A 217     -19.660   0.604 -20.247  1.00  0.00      A2   C
ATOM   3381  O   CYS A 217     -20.236  -0.526 -20.180  1.00  0.00      A2   O
ATOM   3382  N   TYR A 218     -19.453   1.251 -21.428  1.00  0.00      A2   N
ATOM   3383  HN  TYR A 218     -18.822   2.023 -21.413  1.00  0.00      A2   H
ATOM   3384  CA  TYR A 218     -19.784   0.837 -22.795  1.00  0.00      A2   C
ATOM   3385  HA  TYR A 218     -19.515  -0.207 -22.863  1.00  0.00      A2   H
ATOM   3386  CB  TYR A 218     -21.244   1.122 -23.171  1.00  0.00      A2   C
ATOM   3387  HB1 TYR A 218     -21.345   0.696 -24.192  1.00  0.00      A2   H
ATOM   3388  HB2 TYR A 218     -21.933   0.420 -22.654  1.00  0.00      A2   H
ATOM   3389  CG  TYR A 218     -21.670   2.526 -23.330  1.00  0.00      A2   C
ATOM   3390  CD1 TYR A 218     -21.918   3.404 -22.237  1.00  0.00      A2   C
ATOM   3391  HD1 TYR A 218     -21.699   3.075 -21.232  1.00  0.00      A2   H
ATOM   3392  CE1 TYR A 218     -22.460   4.652 -22.420  1.00  0.00      A2   C
ATOM   3393  HE1 TYR A 218     -22.494   5.272 -21.537  1.00  0.00      A2   H
ATOM   3394  CZ  TYR A 218     -22.821   5.089 -23.687  1.00  0.00      A2   C
ATOM   3395  OH  TYR A 218     -23.393   6.387 -23.800  1.00  0.00      A2   O
ATOM   3396  HH  TYR A 218     -23.431   6.682 -24.713  1.00  0.00      A2   H
ATOM   3397  CD2 TYR A 218     -21.954   2.958 -24.661  1.00  0.00      A2   C
ATOM   3398  HD2 TYR A 218     -21.870   2.356 -25.553  1.00  0.00      A2   H
ATOM   3399  CE2 TYR A 218     -22.513   4.251 -24.788  1.00  0.00      A2   C
ATOM   3400  HE2 TYR A 218     -22.809   4.529 -25.789  1.00  0.00      A2   H
ATOM   3401  C   TYR A 218     -18.835   1.439 -23.791  1.00  0.00      A2   C
ATOM   3402  O   TYR A 218     -17.972   2.194 -23.328  1.00  0.00      A2   O
ATOM   3403  N   VAL A 219     -18.909   1.143 -25.056  1.00  0.00      A2   N
ATOM   3404  HN  VAL A 219     -19.529   0.436 -25.389  1.00  0.00      A2   H
ATOM   3405  CA  VAL A 219     -18.056   1.585 -26.111  1.00  0.00      A2   C
ATOM   3406  HA  VAL A 219     -17.463   2.387 -25.696  1.00  0.00      A2   H
ATOM   3407  CB  VAL A 219     -17.150   0.487 -26.742  1.00  0.00      A2   C
ATOM   3408  HB  VAL A 219     -17.779  -0.365 -27.079  1.00  0.00      A2   H
ATOM   3409  CG1 VAL A 219     -16.308   1.056 -27.941  1.00  0.00      A2   C
ATOM   3410 HG11 VAL A 219     -17.017   1.375 -28.735  1.00  0.00      A2   H
ATOM   3411 HG12 VAL A 219     -15.678   1.877 -27.539  1.00  0.00      A2   H
ATOM   3412 HG13 VAL A 219     -15.629   0.267 -28.330  1.00  0.00      A2   H
ATOM   3413  CG2 VAL A 219     -16.193  -0.169 -25.681  1.00  0.00      A2   C
ATOM   3414 HG21 VAL A 219     -15.312   0.490 -25.523  1.00  0.00      A2   H
ATOM   3415 HG22 VAL A 219     -16.679  -0.370 -24.702  1.00  0.00      A2   H
ATOM   3416 HG23 VAL A 219     -15.790  -1.195 -25.821  1.00  0.00      A2   H
ATOM   3417  C   VAL A 219     -18.920   2.300 -27.162  1.00  0.00      A2   C
ATOM   3418  O   VAL A 219     -19.804   1.700 -27.786  1.00  0.00      A2   O
ATOM   3419  N   ALA A 220     -18.681   3.592 -27.306  1.00  0.00      A2   N
ATOM   3420  HN  ALA A 220     -17.906   3.885 -26.751  1.00  0.00      A2   H
ATOM   3421  CA  ALA A 220     -19.326   4.490 -28.247  1.00  0.00      A2   C
ATOM   3422  HA  ALA A 220     -20.379   4.261 -28.178  1.00  0.00      A2   H
ATOM   3423  CB  ALA A 220     -18.987   5.902 -27.742  1.00  0.00      A2   C
ATOM   3424  HB1 ALA A 220     -19.342   6.088 -26.706  1.00  0.00      A2   H
ATOM   3425  HB2 ALA A 220     -17.895   6.047 -27.592  1.00  0.00      A2   H
ATOM   3426  HB3 ALA A 220     -19.367   6.673 -28.446  1.00  0.00      A2   H
ATOM   3427  C   ALA A 220     -18.879   4.236 -29.643  1.00  0.00      A2   C
ATOM   3428  O   ALA A 220     -17.680   4.234 -29.918  1.00  0.00      A2   O
ATOM   3429  N   LEU A 221     -19.883   4.023 -30.515  1.00  0.00      A2   N
ATOM   3430  HN  LEU A 221     -20.804   3.931 -30.143  1.00  0.00      A2   H
ATOM   3431  CA  LEU A 221     -19.724   3.844 -31.971  1.00  0.00      A2   C
ATOM   3432  HA  LEU A 221     -19.210   2.919 -32.186  1.00  0.00      A2   H
ATOM   3433  CB  LEU A 221     -21.057   3.822 -32.698  1.00  0.00      A2   C
ATOM   3434  HB1 LEU A 221     -21.642   2.956 -32.321  1.00  0.00      A2   H
ATOM   3435  HB2 LEU A 221     -21.674   4.725 -32.505  1.00  0.00      A2   H
ATOM   3436  CG  LEU A 221     -20.987   3.649 -34.219  1.00  0.00      A2   C
ATOM   3437  HG  LEU A 221     -20.603   4.557 -34.731  1.00  0.00      A2   H
ATOM   3438  CD1 LEU A 221     -20.004   2.584 -34.643  1.00  0.00      A2   C
ATOM   3439 HD11 LEU A 221     -20.025   1.658 -34.029  1.00  0.00      A2   H
ATOM   3440 HD12 LEU A 221     -20.129   2.272 -35.702  1.00  0.00      A2   H
ATOM   3441 HD13 LEU A 221     -18.980   3.000 -34.753  1.00  0.00      A2   H
ATOM   3442  CD2 LEU A 221     -22.435   3.368 -34.790  1.00  0.00      A2   C
ATOM   3443 HD21 LEU A 221     -23.293   3.973 -34.429  1.00  0.00      A2   H
ATOM   3444 HD22 LEU A 221     -22.414   3.400 -35.901  1.00  0.00      A2   H
ATOM   3445 HD23 LEU A 221     -22.749   2.354 -34.463  1.00  0.00      A2   H
ATOM   3446  C   LEU A 221     -18.889   4.947 -32.521  1.00  0.00      A2   C
ATOM   3447  O   LEU A 221     -17.939   4.676 -33.223  1.00  0.00      A2   O
ATOM   3448  N   ASP A 222     -19.115   6.184 -32.126  1.00  0.00      A2   N
ATOM   3449  HN  ASP A 222     -19.894   6.388 -31.538  1.00  0.00      A2   H
ATOM   3450  CA  ASP A 222     -18.291   7.373 -32.353  1.00  0.00      A2   C
ATOM   3451  HA  ASP A 222     -17.316   6.992 -32.620  1.00  0.00      A2   H
ATOM   3452  CB  ASP A 222     -18.810   8.279 -33.551  1.00  0.00      A2   C
ATOM   3453  HB1 ASP A 222     -19.813   8.699 -33.323  1.00  0.00      A2   H
ATOM   3454  HB2 ASP A 222     -18.158   9.179 -33.582  1.00  0.00      A2   H
ATOM   3455  CG  ASP A 222     -18.901   7.581 -34.896  1.00  0.00      A2   C
ATOM   3456  OD1 ASP A 222     -19.942   7.522 -35.521  1.00  0.00      A2   O
ATOM   3457  OD2 ASP A 222     -17.830   7.116 -35.388  1.00  0.00      A2   O
ATOM   3458  C   ASP A 222     -18.134   8.185 -31.115  1.00  0.00      A2   C
ATOM   3459  O   ASP A 222     -19.117   8.666 -30.611  1.00  0.00      A2   O
ATOM   3460  N   PHE A 223     -16.954   8.430 -30.555  1.00  0.00      A2   N
ATOM   3461  HN  PHE A 223     -16.115   7.995 -30.871  1.00  0.00      A2   H
ATOM   3462  CA  PHE A 223     -16.852   9.275 -29.349  1.00  0.00      A2   C
ATOM   3463  HA  PHE A 223     -17.483   8.871 -28.571  1.00  0.00      A2   H
ATOM   3464  CB  PHE A 223     -15.400   9.133 -28.814  1.00  0.00      A2   C
ATOM   3465  HB1 PHE A 223     -15.389   8.031 -28.670  1.00  0.00      A2   H
ATOM   3466  HB2 PHE A 223     -14.710   9.591 -29.555  1.00  0.00      A2   H
ATOM   3467  CG  PHE A 223     -15.088   9.747 -27.462  1.00  0.00      A2   C
ATOM   3468  CD1 PHE A 223     -15.427   9.189 -26.237  1.00  0.00      A2   C
ATOM   3469  HD1 PHE A 223     -15.959   8.249 -26.224  1.00  0.00      A2   H
ATOM   3470  CE1 PHE A 223     -15.119   9.837 -25.020  1.00  0.00      A2   C
ATOM   3471  HE1 PHE A 223     -15.456   9.464 -24.064  1.00  0.00      A2   H
ATOM   3472  CZ  PHE A 223     -14.455  11.031 -24.990  1.00  0.00      A2   C
ATOM   3473  HZ  PHE A 223     -14.470  11.562 -24.050  1.00  0.00      A2   H
ATOM   3474  CD2 PHE A 223     -14.264  10.921 -27.487  1.00  0.00      A2   C
ATOM   3475  HD2 PHE A 223     -13.807  11.315 -28.383  1.00  0.00      A2   H
ATOM   3476  CE2 PHE A 223     -14.029  11.613 -26.231  1.00  0.00      A2   C
ATOM   3477  HE2 PHE A 223     -13.441  12.519 -26.224  1.00  0.00      A2   H
ATOM   3478  C   PHE A 223     -17.140  10.774 -29.434  1.00  0.00      A2   C
ATOM   3479  O   PHE A 223     -17.668  11.407 -28.498  1.00  0.00      A2   O
ATOM   3480  N   GLU A 224     -16.818  11.434 -30.550  1.00  0.00      A2   N
ATOM   3481  HN  GLU A 224     -16.465  10.825 -31.255  1.00  0.00      A2   H
ATOM   3482  CA  GLU A 224     -16.933  12.811 -30.732  1.00  0.00      A2   C
ATOM   3483  HA  GLU A 224     -16.528  13.338 -29.881  1.00  0.00      A2   H
ATOM   3484  CB  GLU A 224     -16.060  13.307 -31.934  1.00  0.00      A2   C
ATOM   3485  HB1 GLU A 224     -15.011  13.055 -31.668  1.00  0.00      A2   H
ATOM   3486  HB2 GLU A 224     -16.398  12.799 -32.862  1.00  0.00      A2   H
ATOM   3487  CG  GLU A 224     -16.153  14.838 -32.038  1.00  0.00      A2   C
ATOM   3488  HG1 GLU A 224     -17.064  15.163 -32.585  1.00  0.00      A2   H
ATOM   3489  HG2 GLU A 224     -16.051  15.272 -31.021  1.00  0.00      A2   H
ATOM   3490  CD  GLU A 224     -15.022  15.359 -32.987  1.00  0.00      A2   C
ATOM   3491  OE1 GLU A 224     -14.698  16.545 -32.852  1.00  0.00      A2   O
ATOM   3492  OE2 GLU A 224     -14.612  14.706 -33.961  1.00  0.00      A2   O
ATOM   3493  C   GLU A 224     -18.432  13.227 -30.803  1.00  0.00      A2   C
ATOM   3494  O   GLU A 224     -18.939  14.268 -30.322  1.00  0.00      A2   O
ATOM   3495  N   ASN A 225     -19.188  12.356 -31.508  1.00  0.00      A2   N
ATOM   3496  HN  ASN A 225     -18.717  11.565 -31.892  1.00  0.00      A2   H
ATOM   3497  CA  ASN A 225     -20.616  12.455 -31.555  1.00  0.00      A2   C
ATOM   3498  HA  ASN A 225     -20.803  13.510 -31.689  1.00  0.00      A2   H
ATOM   3499  CB  ASN A 225     -21.145  11.747 -32.836  1.00  0.00      A2   C
ATOM   3500  HB1 ASN A 225     -21.171  10.637 -32.807  1.00  0.00      A2   H
ATOM   3501  HB2 ASN A 225     -22.122  12.168 -33.155  1.00  0.00      A2   H
ATOM   3502  CG  ASN A 225     -20.194  12.042 -34.044  1.00  0.00      A2   C
ATOM   3503  OD1 ASN A 225     -19.116  11.483 -34.133  1.00  0.00      A2   O
ATOM   3504  ND2 ASN A 225     -20.562  12.989 -34.940  1.00  0.00      A2   N
ATOM   3505 HD21 ASN A 225     -21.388  13.518 -34.744  1.00  0.00      A2   H
ATOM   3506 HD22 ASN A 225     -19.864  13.352 -35.557  1.00  0.00      A2   H
ATOM   3507  C   ASN A 225     -21.433  11.984 -30.339  1.00  0.00      A2   C
ATOM   3508  O   ASN A 225     -22.490  12.535 -30.109  1.00  0.00      A2   O
ATOM   3509  N   GLU A 226     -20.938  11.157 -29.493  1.00  0.00      A2   N
ATOM   3510  HN  GLU A 226     -19.988  10.910 -29.668  1.00  0.00      A2   H
ATOM   3511  CA  GLU A 226     -21.430  10.675 -28.238  1.00  0.00      A2   C
ATOM   3512  HA  GLU A 226     -22.477  10.506 -28.441  1.00  0.00      A2   H
ATOM   3513  CB  GLU A 226     -20.671   9.484 -27.590  1.00  0.00      A2   C
ATOM   3514  HB1 GLU A 226     -20.424   8.737 -28.374  1.00  0.00      A2   H
ATOM   3515  HB2 GLU A 226     -19.683   9.902 -27.301  1.00  0.00      A2   H
ATOM   3516  CG  GLU A 226     -21.473   8.611 -26.552  1.00  0.00      A2   C
ATOM   3517  HG1 GLU A 226     -20.640   7.983 -26.170  1.00  0.00      A2   H
ATOM   3518  HG2 GLU A 226     -21.831   9.273 -25.735  1.00  0.00      A2   H
ATOM   3519  CD  GLU A 226     -22.691   7.770 -26.972  1.00  0.00      A2   C
ATOM   3520  OE1 GLU A 226     -22.630   6.993 -27.960  1.00  0.00      A2   O
ATOM   3521  OE2 GLU A 226     -23.653   7.801 -26.237  1.00  0.00      A2   O
ATOM   3522  C   GLU A 226     -21.397  11.839 -27.289  1.00  0.00      A2   C
ATOM   3523  O   GLU A 226     -22.263  11.942 -26.454  1.00  0.00      A2   O
ATOM   3524  N   MET A 227     -20.351  12.692 -27.297  1.00  0.00      A2   N
ATOM   3525  HN  MET A 227     -19.657  12.646 -28.012  1.00  0.00      A2   H
ATOM   3526  CA  MET A 227     -20.166  13.953 -26.586  1.00  0.00      A2   C
ATOM   3527  HA  MET A 227     -20.304  13.858 -25.519  1.00  0.00      A2   H
ATOM   3528  CB  MET A 227     -18.690  14.292 -26.805  1.00  0.00      A2   C
ATOM   3529  HB1 MET A 227     -18.121  13.374 -26.546  1.00  0.00      A2   H
ATOM   3530  HB2 MET A 227     -18.552  14.506 -27.886  1.00  0.00      A2   H
ATOM   3531  CG  MET A 227     -18.166  15.493 -25.954  1.00  0.00      A2   C
ATOM   3532  HG1 MET A 227     -17.173  15.743 -26.385  1.00  0.00      A2   H
ATOM   3533  HG2 MET A 227     -18.719  16.433 -26.163  1.00  0.00      A2   H
ATOM   3534  SD  MET A 227     -18.037  15.261 -24.210  1.00  0.00      A2   S
ATOM   3535  CE  MET A 227     -16.857  13.927 -24.184  1.00  0.00      A2   C
ATOM   3536  HE1 MET A 227     -16.002  14.115 -24.868  1.00  0.00      A2   H
ATOM   3537  HE2 MET A 227     -16.505  13.806 -23.137  1.00  0.00      A2   H
ATOM   3538  HE3 MET A 227     -17.323  13.015 -24.615  1.00  0.00      A2   H
ATOM   3539  C   MET A 227     -21.140  15.053 -27.033  1.00  0.00      A2   C
ATOM   3540  O   MET A 227     -21.813  15.682 -26.192  1.00  0.00      A2   O
ATOM   3541  N   ALA A 228     -21.324  15.278 -28.360  1.00  0.00      A2   N
ATOM   3542  HN  ALA A 228     -20.713  14.738 -28.934  1.00  0.00      A2   H
ATOM   3543  CA  ALA A 228     -22.219  16.280 -28.850  1.00  0.00      A2   C
ATOM   3544  HA  ALA A 228     -21.955  17.250 -28.455  1.00  0.00      A2   H
ATOM   3545  CB  ALA A 228     -21.977  16.177 -30.331  1.00  0.00      A2   C
ATOM   3546  HB1 ALA A 228     -22.367  15.184 -30.642  1.00  0.00      A2   H
ATOM   3547  HB2 ALA A 228     -22.578  16.975 -30.819  1.00  0.00      A2   H
ATOM   3548  HB3 ALA A 228     -20.912  16.222 -30.643  1.00  0.00      A2   H
ATOM   3549  C   ALA A 228     -23.648  16.154 -28.479  1.00  0.00      A2   C
ATOM   3550  O   ALA A 228     -24.353  17.053 -28.076  1.00  0.00      A2   O
ATOM   3551  N   THR A 229     -24.025  14.923 -28.562  1.00  0.00      A2   N
ATOM   3552  HN  THR A 229     -23.350  14.278 -28.913  1.00  0.00      A2   H
ATOM   3553  CA  THR A 229     -25.333  14.381 -28.143  1.00  0.00      A2   C
ATOM   3554  HA  THR A 229     -26.043  14.793 -28.845  1.00  0.00      A2   H
ATOM   3555  CB  THR A 229     -25.382  12.864 -28.294  1.00  0.00      A2   C
ATOM   3556  HB  THR A 229     -24.686  12.352 -27.595  1.00  0.00      A2   H
ATOM   3557  OG1 THR A 229     -25.030  12.575 -29.603  1.00  0.00      A2   O
ATOM   3558  HG1 THR A 229     -24.080  12.674 -29.704  1.00  0.00      A2   H
ATOM   3559  CG2 THR A 229     -26.765  12.279 -28.104  1.00  0.00      A2   C
ATOM   3560 HG21 THR A 229     -26.905  11.236 -28.460  1.00  0.00      A2   H
ATOM   3561 HG22 THR A 229     -27.005  12.375 -27.023  1.00  0.00      A2   H
ATOM   3562 HG23 THR A 229     -27.483  12.952 -28.619  1.00  0.00      A2   H
ATOM   3563  C   THR A 229     -25.627  14.599 -26.672  1.00  0.00      A2   C
ATOM   3564  O   THR A 229     -26.772  14.832 -26.199  1.00  0.00      A2   O
ATOM   3565  N   ALA A 230     -24.546  14.500 -25.880  1.00  0.00      A2   N
ATOM   3566  HN  ALA A 230     -23.651  14.337 -26.288  1.00  0.00      A2   H
ATOM   3567  CA  ALA A 230     -24.615  14.688 -24.421  1.00  0.00      A2   C
ATOM   3568  HA  ALA A 230     -25.492  14.205 -24.016  1.00  0.00      A2   H
ATOM   3569  CB  ALA A 230     -23.422  13.986 -23.765  1.00  0.00      A2   C
ATOM   3570  HB1 ALA A 230     -23.307  14.331 -22.716  1.00  0.00      A2   H
ATOM   3571  HB2 ALA A 230     -23.679  12.910 -23.664  1.00  0.00      A2   H
ATOM   3572  HB3 ALA A 230     -22.468  14.121 -24.318  1.00  0.00      A2   H
ATOM   3573  C   ALA A 230     -24.756  16.184 -24.054  1.00  0.00      A2   C
ATOM   3574  O   ALA A 230     -25.484  16.598 -23.116  1.00  0.00      A2   O
ATOM   3575  N   ALA A 231     -23.919  17.095 -24.734  1.00  0.00      A2   N
ATOM   3576  HN  ALA A 231     -23.280  16.755 -25.419  1.00  0.00      A2   H
ATOM   3577  CA  ALA A 231     -24.074  18.514 -24.505  1.00  0.00      A2   C
ATOM   3578  HA  ALA A 231     -23.903  18.688 -23.453  1.00  0.00      A2   H
ATOM   3579  CB  ALA A 231     -23.027  19.353 -25.289  1.00  0.00      A2   C
ATOM   3580  HB1 ALA A 231     -23.250  19.386 -26.377  1.00  0.00      A2   H
ATOM   3581  HB2 ALA A 231     -22.998  20.387 -24.882  1.00  0.00      A2   H
ATOM   3582  HB3 ALA A 231     -22.008  18.963 -25.080  1.00  0.00      A2   H
ATOM   3583  C   ALA A 231     -25.420  19.130 -24.805  1.00  0.00      A2   C
ATOM   3584  O   ALA A 231     -25.831  20.019 -24.109  1.00  0.00      A2   O
ATOM   3585  N   SER A 232     -26.076  18.620 -25.946  1.00  0.00      A2   N
ATOM   3586  HN  SER A 232     -25.528  18.150 -26.634  1.00  0.00      A2   H
ATOM   3587  CA  SER A 232     -27.429  18.982 -26.324  1.00  0.00      A2   C
ATOM   3588  HA  SER A 232     -27.535  20.051 -26.436  1.00  0.00      A2   H
ATOM   3589  CB  SER A 232     -27.842  18.388 -27.665  1.00  0.00      A2   C
ATOM   3590  HB1 SER A 232     -27.265  18.692 -28.564  1.00  0.00      A2   H
ATOM   3591  HB2 SER A 232     -27.641  17.296 -27.625  1.00  0.00      A2   H
ATOM   3592  OG  SER A 232     -29.185  18.526 -28.025  1.00  0.00      A2   O
ATOM   3593  HG1 SER A 232     -29.332  19.212 -28.680  1.00  0.00      A2   H
ATOM   3594  C   SER A 232     -28.465  18.568 -25.224  1.00  0.00      A2   C
ATOM   3595  O   SER A 232     -29.456  19.198 -24.909  1.00  0.00      A2   O
ATOM   3596  N   SER A 233     -28.142  17.425 -24.590  1.00  0.00      A2   N
ATOM   3597  HN  SER A 233     -27.473  16.783 -24.956  1.00  0.00      A2   H
ATOM   3598  CA  SER A 233     -28.974  16.979 -23.481  1.00  0.00      A2   C
ATOM   3599  HA  SER A 233     -30.010  16.872 -23.766  1.00  0.00      A2   H
ATOM   3600  CB  SER A 233     -28.598  15.511 -23.102  1.00  0.00      A2   C
ATOM   3601  HB1 SER A 233     -27.513  15.458 -22.872  1.00  0.00      A2   H
ATOM   3602  HB2 SER A 233     -29.177  15.155 -22.223  1.00  0.00      A2   H
ATOM   3603  OG  SER A 233     -28.918  14.714 -24.235  1.00  0.00      A2   O
ATOM   3604  HG1 SER A 233     -28.339  13.968 -24.060  1.00  0.00      A2   H
ATOM   3605  C   SER A 233     -28.825  17.671 -22.199  1.00  0.00      A2   C
ATOM   3606  O   SER A 233     -29.847  18.000 -21.600  1.00  0.00      A2   O
ATOM   3607  N   SER A 234     -27.626  17.979 -21.699  1.00  0.00      A2   N
ATOM   3608  HN  SER A 234     -26.835  17.862 -22.295  1.00  0.00      A2   H
ATOM   3609  CA  SER A 234     -27.431  18.510 -20.392  1.00  0.00      A2   C
ATOM   3610  HA  SER A 234     -28.380  18.873 -20.028  1.00  0.00      A2   H
ATOM   3611  CB  SER A 234     -27.124  17.352 -19.430  1.00  0.00      A2   C
ATOM   3612  HB1 SER A 234     -27.910  16.572 -19.518  1.00  0.00      A2   H
ATOM   3613  HB2 SER A 234     -26.162  16.884 -19.731  1.00  0.00      A2   H
ATOM   3614  OG  SER A 234     -27.077  17.894 -18.086  1.00  0.00      A2   O
ATOM   3615  HG1 SER A 234     -26.183  17.668 -17.820  1.00  0.00      A2   H
ATOM   3616  C   SER A 234     -26.286  19.515 -20.328  1.00  0.00      A2   C
ATOM   3617  O   SER A 234     -25.251  19.378 -20.972  1.00  0.00      A2   O
ATOM   3618  N   SER A 235     -26.441  20.545 -19.402  1.00  0.00      A2   N
ATOM   3619  HN  SER A 235     -27.347  20.573 -18.987  1.00  0.00      A2   H
ATOM   3620  CA  SER A 235     -25.375  21.513 -19.088  1.00  0.00      A2   C
ATOM   3621  HA  SER A 235     -24.921  21.791 -20.028  1.00  0.00      A2   H
ATOM   3622  CB  SER A 235     -25.830  22.797 -18.322  1.00  0.00      A2   C
ATOM   3623  HB1 SER A 235     -26.567  23.370 -18.922  1.00  0.00      A2   H
ATOM   3624  HB2 SER A 235     -26.209  22.579 -17.300  1.00  0.00      A2   H
ATOM   3625  OG  SER A 235     -24.719  23.743 -18.370  1.00  0.00      A2   O
ATOM   3626  HG1 SER A 235     -24.965  24.406 -17.721  1.00  0.00      A2   H
ATOM   3627  C   SER A 235     -24.292  20.869 -18.338  1.00  0.00      A2   C
ATOM   3628  O   SER A 235     -23.126  20.997 -18.633  1.00  0.00      A2   O
ATOM   3629  N   LEU A 236     -24.726  20.007 -17.430  1.00  0.00      A2   N
ATOM   3630  HN  LEU A 236     -25.685  19.963 -17.164  1.00  0.00      A2   H
ATOM   3631  CA  LEU A 236     -23.885  19.375 -16.487  1.00  0.00      A2   C
ATOM   3632  HA  LEU A 236     -22.872  19.748 -16.472  1.00  0.00      A2   H
ATOM   3633  CB  LEU A 236     -24.456  19.662 -15.149  1.00  0.00      A2   C
ATOM   3634  HB1 LEU A 236     -24.620  20.753 -15.018  1.00  0.00      A2   H
ATOM   3635  HB2 LEU A 236     -25.392  19.079 -15.012  1.00  0.00      A2   H
ATOM   3636  CG  LEU A 236     -23.664  19.253 -13.845  1.00  0.00      A2   C
ATOM   3637  HG  LEU A 236     -23.327  18.196 -13.905  1.00  0.00      A2   H
ATOM   3638  CD1 LEU A 236     -22.424  20.052 -13.638  1.00  0.00      A2   C
ATOM   3639 HD11 LEU A 236     -21.905  19.754 -12.701  1.00  0.00      A2   H
ATOM   3640 HD12 LEU A 236     -21.705  19.964 -14.480  1.00  0.00      A2   H
ATOM   3641 HD13 LEU A 236     -22.713  21.124 -13.585  1.00  0.00      A2   H
ATOM   3642  CD2 LEU A 236     -24.688  19.251 -12.687  1.00  0.00      A2   C
ATOM   3643 HD21 LEU A 236     -24.225  18.976 -11.716  1.00  0.00      A2   H
ATOM   3644 HD22 LEU A 236     -25.083  20.282 -12.563  1.00  0.00      A2   H
ATOM   3645 HD23 LEU A 236     -25.470  18.518 -12.981  1.00  0.00      A2   H
ATOM   3646  C   LEU A 236     -23.726  17.868 -16.706  1.00  0.00      A2   C
ATOM   3647  O   LEU A 236     -24.543  17.275 -17.393  1.00  0.00      A2   O
ATOM   3648  N   GLU A 237     -22.638  17.200 -16.194  1.00  0.00      A2   N
ATOM   3649  HN  GLU A 237     -21.935  17.648 -15.647  1.00  0.00      A2   H
ATOM   3650  CA  GLU A 237     -22.483  15.797 -16.363  1.00  0.00      A2   C
ATOM   3651  HA  GLU A 237     -22.769  15.455 -17.346  1.00  0.00      A2   H
ATOM   3652  CB  GLU A 237     -21.011  15.381 -16.330  1.00  0.00      A2   C
ATOM   3653  HB1 GLU A 237     -20.703  15.872 -15.382  1.00  0.00      A2   H
ATOM   3654  HB2 GLU A 237     -20.924  14.275 -16.285  1.00  0.00      A2   H
ATOM   3655  CG  GLU A 237     -20.236  15.800 -17.595  1.00  0.00      A2   C
ATOM   3656  HG1 GLU A 237     -20.636  15.161 -18.411  1.00  0.00      A2   H
ATOM   3657  HG2 GLU A 237     -20.448  16.847 -17.898  1.00  0.00      A2   H
ATOM   3658  CD  GLU A 237     -18.780  15.585 -17.269  1.00  0.00      A2   C
ATOM   3659  OE1 GLU A 237     -18.127  14.524 -17.563  1.00  0.00      A2   O
ATOM   3660  OE2 GLU A 237     -18.167  16.541 -16.703  1.00  0.00      A2   O
ATOM   3661  C   GLU A 237     -23.279  15.002 -15.261  1.00  0.00      A2   C
ATOM   3662  O   GLU A 237     -23.636  15.475 -14.149  1.00  0.00      A2   O
ATOM   3663  N   LYS A 238     -23.623  13.751 -15.610  1.00  0.00      A2   N
ATOM   3664  HN  LYS A 238     -23.344  13.324 -16.467  1.00  0.00      A2   H
ATOM   3665  CA  LYS A 238     -24.472  12.823 -14.816  1.00  0.00      A2   C
ATOM   3666  HA  LYS A 238     -25.215  13.395 -14.280  1.00  0.00      A2   H
ATOM   3667  CB  LYS A 238     -25.091  11.789 -15.705  1.00  0.00      A2   C
ATOM   3668  HB1 LYS A 238     -25.201  12.123 -16.759  1.00  0.00      A2   H
ATOM   3669  HB2 LYS A 238     -24.401  10.933 -15.866  1.00  0.00      A2   H
ATOM   3670  CG  LYS A 238     -26.466  11.340 -15.180  1.00  0.00      A2   C
ATOM   3671  HG1 LYS A 238     -26.412  10.739 -14.247  1.00  0.00      A2   H
ATOM   3672  HG2 LYS A 238     -26.986  12.282 -14.902  1.00  0.00      A2   H
ATOM   3673  CD  LYS A 238     -27.455  10.936 -16.221  1.00  0.00      A2   C
ATOM   3674  HD1 LYS A 238     -27.391  11.704 -17.022  1.00  0.00      A2   H
ATOM   3675  HD2 LYS A 238     -27.199   9.917 -16.581  1.00  0.00      A2   H
ATOM   3676  CE  LYS A 238     -28.873  10.970 -15.679  1.00  0.00      A2   C
ATOM   3677  HE1 LYS A 238     -28.999  11.736 -14.884  1.00  0.00      A2   H
ATOM   3678  HE2 LYS A 238     -29.696  11.204 -16.388  1.00  0.00      A2   H
ATOM   3679  NZ  LYS A 238     -29.220   9.845 -15.004  1.00  0.00      A2   N
ATOM   3680  HZ1 LYS A 238     -30.182  10.025 -14.652  1.00  0.00      A2   H
ATOM   3681  HZ2 LYS A 238     -29.170   9.032 -15.651  1.00  0.00      A2   H
ATOM   3682  HZ3 LYS A 238     -28.599   9.609 -14.204  1.00  0.00      A2   H
ATOM   3683  C   LYS A 238     -23.728  12.075 -13.670  1.00  0.00      A2   C
ATOM   3684  O   LYS A 238     -22.505  11.780 -13.821  1.00  0.00      A2   O
ATOM   3685  N   SER A 239     -24.422  11.954 -12.577  1.00  0.00      A2   N
ATOM   3686  HN  SER A 239     -25.364  12.276 -12.636  1.00  0.00      A2   H
ATOM   3687  CA  SER A 239     -24.013  11.441 -11.274  1.00  0.00      A2   C
ATOM   3688  HA  SER A 239     -22.991  11.114 -11.393  1.00  0.00      A2   H
ATOM   3689  CB  SER A 239     -24.036  12.441 -10.048  1.00  0.00      A2   C
ATOM   3690  HB1 SER A 239     -23.665  11.896  -9.154  1.00  0.00      A2   H
ATOM   3691  HB2 SER A 239     -23.479  13.367 -10.307  1.00  0.00      A2   H
ATOM   3692  OG  SER A 239     -25.446  12.822  -9.824  1.00  0.00      A2   O
ATOM   3693  HG1 SER A 239     -25.442  13.571  -9.225  1.00  0.00      A2   H
ATOM   3694  C   SER A 239     -24.674  10.176 -10.827  1.00  0.00      A2   C
ATOM   3695  O   SER A 239     -25.719   9.732 -11.447  1.00  0.00      A2   O
ATOM   3696  N   TYR A 240     -24.071   9.371  -9.911  1.00  0.00      A2   N
ATOM   3697  HN  TYR A 240     -23.157   9.647  -9.623  1.00  0.00      A2   H
ATOM   3698  CA  TYR A 240     -24.347   7.962  -9.500  1.00  0.00      A2   C
ATOM   3699  HA  TYR A 240     -25.380   7.650  -9.549  1.00  0.00      A2   H
ATOM   3700  CB  TYR A 240     -23.352   7.073 -10.325  1.00  0.00      A2   C
ATOM   3701  HB1 TYR A 240     -22.411   7.613 -10.561  1.00  0.00      A2   H
ATOM   3702  HB2 TYR A 240     -23.165   6.061  -9.907  1.00  0.00      A2   H
ATOM   3703  CG  TYR A 240     -23.981   6.738 -11.678  1.00  0.00      A2   C
ATOM   3704  CD1 TYR A 240     -25.031   5.760 -11.823  1.00  0.00      A2   C
ATOM   3705  HD1 TYR A 240     -25.402   5.245 -10.949  1.00  0.00      A2   H
ATOM   3706  CE1 TYR A 240     -25.644   5.491 -13.056  1.00  0.00      A2   C
ATOM   3707  HE1 TYR A 240     -26.479   4.806 -13.038  1.00  0.00      A2   H
ATOM   3708  CZ  TYR A 240     -25.266   6.212 -14.176  1.00  0.00      A2   C
ATOM   3709  OH  TYR A 240     -25.781   6.009 -15.458  1.00  0.00      A2   O
ATOM   3710  HH  TYR A 240     -26.418   5.291 -15.420  1.00  0.00      A2   H
ATOM   3711  CD2 TYR A 240     -23.522   7.280 -12.918  1.00  0.00      A2   C
ATOM   3712  HD2 TYR A 240     -22.736   8.003 -12.757  1.00  0.00      A2   H
ATOM   3713  CE2 TYR A 240     -24.211   7.098 -14.065  1.00  0.00      A2   C
ATOM   3714  HE2 TYR A 240     -23.884   7.609 -14.958  1.00  0.00      A2   H
ATOM   3715  C   TYR A 240     -24.068   7.830  -8.033  1.00  0.00      A2   C
ATOM   3716  O   TYR A 240     -23.274   8.632  -7.486  1.00  0.00      A2   O
ATOM   3717  N   GLU A 241     -24.793   6.885  -7.348  1.00  0.00      A2   N
ATOM   3718  HN  GLU A 241     -25.570   6.454  -7.800  1.00  0.00      A2   H
ATOM   3719  CA  GLU A 241     -24.709   6.590  -5.906  1.00  0.00      A2   C
ATOM   3720  HA  GLU A 241     -24.070   7.382  -5.543  1.00  0.00      A2   H
ATOM   3721  CB  GLU A 241     -26.118   6.696  -5.216  1.00  0.00      A2   C
ATOM   3722  HB1 GLU A 241     -26.656   7.564  -5.652  1.00  0.00      A2   H
ATOM   3723  HB2 GLU A 241     -26.727   5.785  -5.402  1.00  0.00      A2   H
ATOM   3724  CG  GLU A 241     -25.993   6.951  -3.738  1.00  0.00      A2   C
ATOM   3725  HG1 GLU A 241     -25.526   6.138  -3.140  1.00  0.00      A2   H
ATOM   3726  HG2 GLU A 241     -25.456   7.916  -3.617  1.00  0.00      A2   H
ATOM   3727  CD  GLU A 241     -27.348   6.961  -2.932  1.00  0.00      A2   C
ATOM   3728  OE1 GLU A 241     -27.855   5.889  -2.549  1.00  0.00      A2   O
ATOM   3729  OE2 GLU A 241     -27.837   8.133  -2.669  1.00  0.00      A2   O
ATOM   3730  C   GLU A 241     -23.906   5.395  -5.631  1.00  0.00      A2   C
ATOM   3731  O   GLU A 241     -24.051   4.377  -6.277  1.00  0.00      A2   O
ATOM   3732  N   LEU A 242     -23.010   5.471  -4.632  1.00  0.00      A2   N
ATOM   3733  HN  LEU A 242     -23.038   6.223  -3.978  1.00  0.00      A2   H
ATOM   3734  CA  LEU A 242     -22.183   4.416  -4.202  1.00  0.00      A2   C
ATOM   3735  HA  LEU A 242     -22.103   3.662  -4.971  1.00  0.00      A2   H
ATOM   3736  CB  LEU A 242     -20.787   4.824  -3.973  1.00  0.00      A2   C
ATOM   3737  HB1 LEU A 242     -20.820   5.546  -3.129  1.00  0.00      A2   H
ATOM   3738  HB2 LEU A 242     -20.057   4.020  -3.739  1.00  0.00      A2   H
ATOM   3739  CG  LEU A 242     -20.077   5.639  -5.066  1.00  0.00      A2   C
ATOM   3740  HG  LEU A 242     -20.548   6.593  -5.384  1.00  0.00      A2   H
ATOM   3741  CD1 LEU A 242     -18.679   6.037  -4.595  1.00  0.00      A2   C
ATOM   3742 HD11 LEU A 242     -18.110   5.224  -4.094  1.00  0.00      A2   H
ATOM   3743 HD12 LEU A 242     -18.070   6.387  -5.456  1.00  0.00      A2   H
ATOM   3744 HD13 LEU A 242     -18.752   6.973  -4.001  1.00  0.00      A2   H
ATOM   3745  CD2 LEU A 242     -19.854   4.804  -6.324  1.00  0.00      A2   C
ATOM   3746 HD21 LEU A 242     -19.488   5.413  -7.178  1.00  0.00      A2   H
ATOM   3747 HD22 LEU A 242     -19.142   3.980  -6.108  1.00  0.00      A2   H
ATOM   3748 HD23 LEU A 242     -20.838   4.458  -6.706  1.00  0.00      A2   H
ATOM   3749  C   LEU A 242     -22.673   3.687  -2.910  1.00  0.00      A2   C
ATOM   3750  O   LEU A 242     -23.491   4.271  -2.234  1.00  0.00      A2   O
ATOM   3751  N   PRO A 243     -22.277   2.444  -2.626  1.00  0.00      A2   N
ATOM   3752  CD  PRO A 243     -21.530   1.591  -3.467  1.00  0.00      A2   C
ATOM   3753  HD1 PRO A 243     -22.099   1.411  -4.404  1.00  0.00      A2   H
ATOM   3754  HD2 PRO A 243     -20.520   2.024  -3.629  1.00  0.00      A2   H
ATOM   3755  CA  PRO A 243     -22.941   1.692  -1.494  1.00  0.00      A2   C
ATOM   3756  HA  PRO A 243     -23.985   1.702  -1.770  1.00  0.00      A2   H
ATOM   3757  CB  PRO A 243     -22.246   0.335  -1.423  1.00  0.00      A2   C
ATOM   3758  HB1 PRO A 243     -23.037  -0.417  -1.629  1.00  0.00      A2   H
ATOM   3759  HB2 PRO A 243     -21.696  -0.010  -0.521  1.00  0.00      A2   H
ATOM   3760  CG  PRO A 243     -21.350   0.332  -2.674  1.00  0.00      A2   C
ATOM   3761  HG1 PRO A 243     -21.753  -0.521  -3.260  1.00  0.00      A2   H
ATOM   3762  HG2 PRO A 243     -20.315   0.176  -2.303  1.00  0.00      A2   H
ATOM   3763  C   PRO A 243     -22.857   2.357  -0.107  1.00  0.00      A2   C
ATOM   3764  O   PRO A 243     -23.715   2.077   0.760  1.00  0.00      A2   O
ATOM   3765  N   ASP A 244     -21.799   3.173   0.130  1.00  0.00      A2   N
ATOM   3766  HN  ASP A 244     -21.188   3.272  -0.652  1.00  0.00      A2   H
ATOM   3767  CA  ASP A 244     -21.543   3.940   1.422  1.00  0.00      A2   C
ATOM   3768  HA  ASP A 244     -21.878   3.367   2.273  1.00  0.00      A2   H
ATOM   3769  CB  ASP A 244     -20.019   4.258   1.553  1.00  0.00      A2   C
ATOM   3770  HB1 ASP A 244     -19.732   4.683   0.568  1.00  0.00      A2   H
ATOM   3771  HB2 ASP A 244     -19.811   4.820   2.488  1.00  0.00      A2   H
ATOM   3772  CG  ASP A 244     -19.320   2.899   1.644  1.00  0.00      A2   C
ATOM   3773  OD1 ASP A 244     -18.493   2.626   0.772  1.00  0.00      A2   O
ATOM   3774  OD2 ASP A 244     -19.521   2.212   2.672  1.00  0.00      A2   O
ATOM   3775  C   ASP A 244     -22.339   5.270   1.408  1.00  0.00      A2   C
ATOM   3776  O   ASP A 244     -22.097   6.089   2.279  1.00  0.00      A2   O
ATOM   3777  N   GLY A 245     -23.374   5.474   0.482  1.00  0.00      A2   N
ATOM   3778  HN  GLY A 245     -23.489   4.785  -0.230  1.00  0.00      A2   H
ATOM   3779  CA  GLY A 245     -24.136   6.658   0.271  1.00  0.00      A2   C
ATOM   3780  HA1 GLY A 245     -24.592   6.915   1.216  1.00  0.00      A2   H
ATOM   3781  HA2 GLY A 245     -24.871   6.286  -0.427  1.00  0.00      A2   H
ATOM   3782  C   GLY A 245     -23.448   7.843  -0.305  1.00  0.00      A2   C
ATOM   3783  O   GLY A 245     -23.995   8.923  -0.293  1.00  0.00      A2   O
ATOM   3784  N   GLN A 246     -22.231   7.638  -0.791  1.00  0.00      A2   N
ATOM   3785  HN  GLN A 246     -21.790   6.743  -0.799  1.00  0.00      A2   H
ATOM   3786  CA  GLN A 246     -21.496   8.635  -1.467  1.00  0.00      A2   C
ATOM   3787  HA  GLN A 246     -21.410   9.598  -0.985  1.00  0.00      A2   H
ATOM   3788  CB  GLN A 246     -19.971   8.201  -1.677  1.00  0.00      A2   C
ATOM   3789  HB1 GLN A 246     -19.856   7.353  -2.386  1.00  0.00      A2   H
ATOM   3790  HB2 GLN A 246     -19.474   9.097  -2.107  1.00  0.00      A2   H
ATOM   3791  CG  GLN A 246     -19.296   7.838  -0.307  1.00  0.00      A2   C
ATOM   3792  HG1 GLN A 246     -19.340   8.780   0.281  1.00  0.00      A2   H
ATOM   3793  HG2 GLN A 246     -19.977   7.151   0.238  1.00  0.00      A2   H
ATOM   3794  CD  GLN A 246     -17.928   7.224  -0.365  1.00  0.00      A2   C
ATOM   3795  OE1 GLN A 246     -17.807   6.025  -0.599  1.00  0.00      A2   O
ATOM   3796  NE2 GLN A 246     -16.834   7.996  -0.220  1.00  0.00      A2   N
ATOM   3797 HE21 GLN A 246     -16.985   8.957   0.014  1.00  0.00      A2   H
ATOM   3798 HE22 GLN A 246     -15.958   7.523  -0.310  1.00  0.00      A2   H
ATOM   3799  C   GLN A 246     -21.976   8.877  -2.894  1.00  0.00      A2   C
ATOM   3800  O   GLN A 246     -22.554   7.953  -3.497  1.00  0.00      A2   O
ATOM   3801  N   VAL A 247     -21.707  10.076  -3.474  1.00  0.00      A2   N
ATOM   3802  HN  VAL A 247     -21.205  10.883  -3.175  1.00  0.00      A2   H
ATOM   3803  CA  VAL A 247     -22.237  10.442  -4.800  1.00  0.00      A2   C
ATOM   3804  HA  VAL A 247     -22.725   9.591  -5.252  1.00  0.00      A2   H
ATOM   3805  CB  VAL A 247     -23.239  11.607  -4.750  1.00  0.00      A2   C
ATOM   3806  HB  VAL A 247     -22.883  12.440  -4.108  1.00  0.00      A2   H
ATOM   3807  CG1 VAL A 247     -23.499  12.115  -6.185  1.00  0.00      A2   C
ATOM   3808 HG11 VAL A 247     -22.708  12.833  -6.494  1.00  0.00      A2   H
ATOM   3809 HG12 VAL A 247     -23.691  11.319  -6.935  1.00  0.00      A2   H
ATOM   3810 HG13 VAL A 247     -24.442  12.702  -6.187  1.00  0.00      A2   H
ATOM   3811  CG2 VAL A 247     -24.531  11.166  -4.168  1.00  0.00      A2   C
ATOM   3812 HG21 VAL A 247     -24.430  10.839  -3.111  1.00  0.00      A2   H
ATOM   3813 HG22 VAL A 247     -25.164  12.073  -4.062  1.00  0.00      A2   H
ATOM   3814 HG23 VAL A 247     -25.131  10.409  -4.717  1.00  0.00      A2   H
ATOM   3815  C   VAL A 247     -21.008  10.839  -5.597  1.00  0.00      A2   C
ATOM   3816  O   VAL A 247     -20.166  11.562  -5.058  1.00  0.00      A2   O
ATOM   3817  N   ILE A 248     -21.011  10.364  -6.909  1.00  0.00      A2   N
ATOM   3818  HN  ILE A 248     -21.725   9.707  -7.138  1.00  0.00      A2   H
ATOM   3819  CA  ILE A 248     -19.966  10.828  -7.738  1.00  0.00      A2   C
ATOM   3820  HA  ILE A 248     -19.625  11.749  -7.287  1.00  0.00      A2   H
ATOM   3821  CB  ILE A 248     -18.773   9.759  -7.798  1.00  0.00      A2   C
ATOM   3822  HB  ILE A 248     -17.991  10.173  -8.470  1.00  0.00      A2   H
ATOM   3823  CG2 ILE A 248     -18.152   9.588  -6.349  1.00  0.00      A2   C
ATOM   3824 HG21 ILE A 248     -18.882   9.012  -5.741  1.00  0.00      A2   H
ATOM   3825 HG22 ILE A 248     -17.282   8.899  -6.409  1.00  0.00      A2   H
ATOM   3826 HG23 ILE A 248     -17.973  10.556  -5.835  1.00  0.00      A2   H
ATOM   3827  CG1 ILE A 248     -19.249   8.391  -8.418  1.00  0.00      A2   C
ATOM   3828 HG11 ILE A 248     -19.958   7.911  -7.709  1.00  0.00      A2   H
ATOM   3829 HG12 ILE A 248     -19.821   8.760  -9.296  1.00  0.00      A2   H
ATOM   3830  CD  ILE A 248     -18.054   7.471  -8.802  1.00  0.00      A2   C
ATOM   3831  HD1 ILE A 248     -17.595   7.112  -7.856  1.00  0.00      A2   H
ATOM   3832  HD2 ILE A 248     -18.489   6.686  -9.457  1.00  0.00      A2   H
ATOM   3833  HD3 ILE A 248     -17.279   7.996  -9.400  1.00  0.00      A2   H
ATOM   3834  C   ILE A 248     -20.537  11.083  -9.051  1.00  0.00      A2   C
ATOM   3835  O   ILE A 248     -21.574  10.577  -9.499  1.00  0.00      A2   O
ATOM   3836  N   THR A 249     -19.767  11.831  -9.868  1.00  0.00      A2   N
ATOM   3837  HN  THR A 249     -19.026  12.281  -9.376  1.00  0.00      A2   H
ATOM   3838  CA  THR A 249     -19.915  12.239 -11.313  1.00  0.00      A2   C
ATOM   3839  HA  THR A 249     -20.969  12.298 -11.541  1.00  0.00      A2   H
ATOM   3840  CB  THR A 249     -19.360  13.627 -11.629  1.00  0.00      A2   C
ATOM   3841  HB  THR A 249     -18.251  13.612 -11.569  1.00  0.00      A2   H
ATOM   3842  OG1 THR A 249     -19.911  14.618 -10.710  1.00  0.00      A2   O
ATOM   3843  HG1 THR A 249     -19.316  15.365 -10.616  1.00  0.00      A2   H
ATOM   3844  CG2 THR A 249     -19.705  14.155 -13.056  1.00  0.00      A2   C
ATOM   3845 HG21 THR A 249     -20.790  14.113 -13.290  1.00  0.00      A2   H
ATOM   3846 HG22 THR A 249     -19.415  15.211 -13.243  1.00  0.00      A2   H
ATOM   3847 HG23 THR A 249     -19.138  13.504 -13.755  1.00  0.00      A2   H
ATOM   3848  C   THR A 249     -19.186  11.258 -12.184  1.00  0.00      A2   C
ATOM   3849  O   THR A 249     -17.979  11.187 -12.105  1.00  0.00      A2   O
ATOM   3850  N   ILE A 250     -19.872  10.563 -13.116  1.00  0.00      A2   N
ATOM   3851  HN  ILE A 250     -20.866  10.501 -13.154  1.00  0.00      A2   H
ATOM   3852  CA  ILE A 250     -19.109   9.586 -13.848  1.00  0.00      A2   C
ATOM   3853  HA  ILE A 250     -18.135   9.999 -14.066  1.00  0.00      A2   H
ATOM   3854  CB  ILE A 250     -18.689   8.351 -12.951  1.00  0.00      A2   C
ATOM   3855  HB  ILE A 250     -18.257   8.769 -12.016  1.00  0.00      A2   H
ATOM   3856  CG2 ILE A 250     -19.907   7.480 -12.690  1.00  0.00      A2   C
ATOM   3857 HG21 ILE A 250     -20.782   8.154 -12.811  1.00  0.00      A2   H
ATOM   3858 HG22 ILE A 250     -19.937   6.700 -13.481  1.00  0.00      A2   H
ATOM   3859 HG23 ILE A 250     -19.947   7.041 -11.671  1.00  0.00      A2   H
ATOM   3860  CG1 ILE A 250     -17.469   7.454 -13.566  1.00  0.00      A2   C
ATOM   3861 HG11 ILE A 250     -17.833   7.111 -14.558  1.00  0.00      A2   H
ATOM   3862 HG12 ILE A 250     -16.522   8.019 -13.703  1.00  0.00      A2   H
ATOM   3863  CD  ILE A 250     -17.192   6.297 -12.663  1.00  0.00      A2   C
ATOM   3864  HD1 ILE A 250     -16.446   5.568 -13.047  1.00  0.00      A2   H
ATOM   3865  HD2 ILE A 250     -16.971   6.621 -11.623  1.00  0.00      A2   H
ATOM   3866  HD3 ILE A 250     -18.165   5.771 -12.560  1.00  0.00      A2   H
ATOM   3867  C   ILE A 250     -19.821   9.151 -15.185  1.00  0.00      A2   C
ATOM   3868  O   ILE A 250     -19.496   8.251 -15.892  1.00  0.00      A2   O
ATOM   3869  N   GLY A 251     -20.945   9.847 -15.586  1.00  0.00      A2   N
ATOM   3870  HN  GLY A 251     -21.261  10.643 -15.075  1.00  0.00      A2   H
ATOM   3871  CA  GLY A 251     -21.811   9.548 -16.669  1.00  0.00      A2   C
ATOM   3872  HA1 GLY A 251     -22.608  10.272 -16.587  1.00  0.00      A2   H
ATOM   3873  HA2 GLY A 251     -22.185   8.537 -16.612  1.00  0.00      A2   H
ATOM   3874  C   GLY A 251     -21.133   9.642 -17.965  1.00  0.00      A2   C
ATOM   3875  O   GLY A 251     -21.561   9.067 -18.938  1.00  0.00      A2   O
ATOM   3876  N   ASN A 252     -20.056  10.416 -18.138  1.00  0.00      A2   N
ATOM   3877  HN  ASN A 252     -19.786  11.000 -17.377  1.00  0.00      A2   H
ATOM   3878  CA  ASN A 252     -19.240  10.488 -19.387  1.00  0.00      A2   C
ATOM   3879  HA  ASN A 252     -19.795  10.234 -20.278  1.00  0.00      A2   H
ATOM   3880  CB  ASN A 252     -18.900  11.947 -19.609  1.00  0.00      A2   C
ATOM   3881  HB1 ASN A 252     -18.647  12.470 -18.662  1.00  0.00      A2   H
ATOM   3882  HB2 ASN A 252     -17.996  11.988 -20.254  1.00  0.00      A2   H
ATOM   3883  CG  ASN A 252     -20.051  12.761 -20.294  1.00  0.00      A2   C
ATOM   3884  OD1 ASN A 252     -21.229  12.829 -19.827  1.00  0.00      A2   O
ATOM   3885  ND2 ASN A 252     -19.699  13.653 -21.242  1.00  0.00      A2   N
ATOM   3886 HD21 ASN A 252     -18.763  13.979 -21.374  1.00  0.00      A2   H
ATOM   3887 HD22 ASN A 252     -20.428  14.164 -21.697  1.00  0.00      A2   H
ATOM   3888  C   ASN A 252     -18.019   9.627 -19.344  1.00  0.00      A2   C
ATOM   3889  O   ASN A 252     -17.432   9.240 -20.380  1.00  0.00      A2   O
ATOM   3890  N   GLU A 253     -17.662   9.189 -18.185  1.00  0.00      A2   N
ATOM   3891  HN  GLU A 253     -18.136   9.592 -17.406  1.00  0.00      A2   H
ATOM   3892  CA  GLU A 253     -16.433   8.420 -17.889  1.00  0.00      A2   C
ATOM   3893  HA  GLU A 253     -15.766   8.845 -18.624  1.00  0.00      A2   H
ATOM   3894  CB  GLU A 253     -15.840   8.449 -16.426  1.00  0.00      A2   C
ATOM   3895  HB1 GLU A 253     -16.715   8.541 -15.748  1.00  0.00      A2   H
ATOM   3896  HB2 GLU A 253     -15.195   7.559 -16.269  1.00  0.00      A2   H
ATOM   3897  CG  GLU A 253     -14.880   9.625 -16.343  1.00  0.00      A2   C
ATOM   3898  HG1 GLU A 253     -14.308   9.499 -15.399  1.00  0.00      A2   H
ATOM   3899  HG2 GLU A 253     -13.983   9.592 -16.998  1.00  0.00      A2   H
ATOM   3900  CD  GLU A 253     -15.395  10.988 -16.434  1.00  0.00      A2   C
ATOM   3901  OE1 GLU A 253     -16.117  11.425 -15.485  1.00  0.00      A2   O
ATOM   3902  OE2 GLU A 253     -14.934  11.743 -17.332  1.00  0.00      A2   O
ATOM   3903  C   GLU A 253     -16.761   6.989 -18.372  1.00  0.00      A2   C
ATOM   3904  O   GLU A 253     -15.888   6.165 -18.621  1.00  0.00      A2   O
ATOM   3905  N   ARG A 254     -18.130   6.723 -18.547  1.00  0.00      A2   N
ATOM   3906  HN  ARG A 254     -18.732   7.467 -18.266  1.00  0.00      A2   H
ATOM   3907  CA  ARG A 254     -18.760   5.505 -19.055  1.00  0.00      A2   C
ATOM   3908  HA  ARG A 254     -18.343   4.698 -18.470  1.00  0.00      A2   H
ATOM   3909  CB  ARG A 254     -20.334   5.661 -19.113  1.00  0.00      A2   C
ATOM   3910  HB1 ARG A 254     -20.567   6.669 -19.516  1.00  0.00      A2   H
ATOM   3911  HB2 ARG A 254     -20.664   4.986 -19.932  1.00  0.00      A2   H
ATOM   3912  CG  ARG A 254     -21.125   5.513 -17.877  1.00  0.00      A2   C
ATOM   3913  HG1 ARG A 254     -20.814   4.576 -17.367  1.00  0.00      A2   H
ATOM   3914  HG2 ARG A 254     -20.847   6.266 -17.109  1.00  0.00      A2   H
ATOM   3915  CD  ARG A 254     -22.660   5.590 -17.935  1.00  0.00      A2   C
ATOM   3916  HD1 ARG A 254     -23.137   5.756 -16.946  1.00  0.00      A2   H
ATOM   3917  HD2 ARG A 254     -22.970   6.465 -18.545  1.00  0.00      A2   H
ATOM   3918  NE  ARG A 254     -23.110   4.347 -18.615  1.00  0.00      A2   N
ATOM   3919  HE  ARG A 254     -22.454   3.598 -18.511  1.00  0.00      A2   H
ATOM   3920  CZ  ARG A 254     -24.100   4.189 -19.444  1.00  0.00      A2   C
ATOM   3921  NH1 ARG A 254     -25.050   5.092 -19.551  1.00  0.00      A2   N
ATOM   3922 HH11 ARG A 254     -25.899   4.822 -20.004  1.00  0.00      A2   H
ATOM   3923 HH12 ARG A 254     -25.062   5.874 -18.929  1.00  0.00      A2   H
ATOM   3924  NH2 ARG A 254     -24.257   3.004 -20.008  1.00  0.00      A2   N
ATOM   3925 HH21 ARG A 254     -23.671   2.199 -19.915  1.00  0.00      A2   H
ATOM   3926 HH22 ARG A 254     -24.941   2.810 -20.711  1.00  0.00      A2   H
ATOM   3927  C   ARG A 254     -18.222   5.097 -20.400  1.00  0.00      A2   C
ATOM   3928  O   ARG A 254     -17.982   3.915 -20.675  1.00  0.00      A2   O
ATOM   3929  N   PHE A 255     -18.006   6.064 -21.352  1.00  0.00      A2   N
ATOM   3930  HN  PHE A 255     -18.171   7.038 -21.214  1.00  0.00      A2   H
ATOM   3931  CA  PHE A 255     -17.551   5.785 -22.699  1.00  0.00      A2   C
ATOM   3932  HA  PHE A 255     -17.236   4.753 -22.724  1.00  0.00      A2   H
ATOM   3933  CB  PHE A 255     -18.683   5.917 -23.766  1.00  0.00      A2   C
ATOM   3934  HB1 PHE A 255     -18.185   5.773 -24.749  1.00  0.00      A2   H
ATOM   3935  HB2 PHE A 255     -19.554   5.258 -23.566  1.00  0.00      A2   H
ATOM   3936  CG  PHE A 255     -19.236   7.401 -23.656  1.00  0.00      A2   C
ATOM   3937  CD1 PHE A 255     -20.176   7.773 -22.759  1.00  0.00      A2   C
ATOM   3938  HD1 PHE A 255     -20.598   7.062 -22.065  1.00  0.00      A2   H
ATOM   3939  CE1 PHE A 255     -20.583   9.128 -22.592  1.00  0.00      A2   C
ATOM   3940  HE1 PHE A 255     -21.348   9.510 -21.932  1.00  0.00      A2   H
ATOM   3941  CZ  PHE A 255     -19.940  10.148 -23.257  1.00  0.00      A2   C
ATOM   3942  HZ  PHE A 255     -20.206  11.185 -23.119  1.00  0.00      A2   H
ATOM   3943  CD2 PHE A 255     -18.556   8.475 -24.328  1.00  0.00      A2   C
ATOM   3944  HD2 PHE A 255     -17.756   8.225 -25.008  1.00  0.00      A2   H
ATOM   3945  CE2 PHE A 255     -18.830   9.859 -24.113  1.00  0.00      A2   C
ATOM   3946  HE2 PHE A 255     -18.401  10.674 -24.677  1.00  0.00      A2   H
ATOM   3947  C   PHE A 255     -16.193   6.444 -22.893  1.00  0.00      A2   C
ATOM   3948  O   PHE A 255     -15.619   6.265 -23.937  1.00  0.00      A2   O
ATOM   3949  N   ARG A 256     -15.583   7.129 -21.878  1.00  0.00      A2   N
ATOM   3950  HN  ARG A 256     -16.152   7.472 -21.134  1.00  0.00      A2   H
ATOM   3951  CA  ARG A 256     -14.339   7.812 -21.969  1.00  0.00      A2   C
ATOM   3952  HA  ARG A 256     -14.153   8.130 -22.984  1.00  0.00      A2   H
ATOM   3953  CB  ARG A 256     -14.410   9.066 -21.142  1.00  0.00      A2   C
ATOM   3954  HB1 ARG A 256     -15.333   9.561 -21.513  1.00  0.00      A2   H
ATOM   3955  HB2 ARG A 256     -14.519   8.777 -20.075  1.00  0.00      A2   H
ATOM   3956  CG  ARG A 256     -13.257  10.007 -21.076  1.00  0.00      A2   C
ATOM   3957  HG1 ARG A 256     -12.313   9.529 -20.736  1.00  0.00      A2   H
ATOM   3958  HG2 ARG A 256     -12.953  10.447 -22.050  1.00  0.00      A2   H
ATOM   3959  CD  ARG A 256     -13.459  11.146 -20.086  1.00  0.00      A2   C
ATOM   3960  HD1 ARG A 256     -14.390  11.579 -20.511  1.00  0.00      A2   H
ATOM   3961  HD2 ARG A 256     -13.670  10.715 -19.084  1.00  0.00      A2   H
ATOM   3962  NE  ARG A 256     -12.277  12.073 -19.995  1.00  0.00      A2   N
ATOM   3963  HE  ARG A 256     -11.564  12.044 -20.695  1.00  0.00      A2   H
ATOM   3964  CZ  ARG A 256     -11.948  12.944 -18.996  1.00  0.00      A2   C
ATOM   3965  NH1 ARG A 256     -10.828  13.622 -19.184  1.00  0.00      A2   N
ATOM   3966 HH11 ARG A 256     -10.574  14.180 -18.394  1.00  0.00      A2   H
ATOM   3967 HH12 ARG A 256     -10.112  13.412 -19.848  1.00  0.00      A2   H
ATOM   3968  NH2 ARG A 256     -12.753  13.103 -17.938  1.00  0.00      A2   N
ATOM   3969 HH21 ARG A 256     -13.611  12.594 -18.014  1.00  0.00      A2   H
ATOM   3970 HH22 ARG A 256     -12.485  13.566 -17.093  1.00  0.00      A2   H
ATOM   3971  C   ARG A 256     -13.110   6.940 -21.613  1.00  0.00      A2   C
ATOM   3972  O   ARG A 256     -12.050   7.037 -22.249  1.00  0.00      A2   O
ATOM   3973  N   CYS A 257     -13.244   6.023 -20.596  1.00  0.00      A2   N
ATOM   3974  HN  CYS A 257     -14.089   6.121 -20.077  1.00  0.00      A2   H
ATOM   3975  CA  CYS A 257     -12.143   5.172 -20.066  1.00  0.00      A2   C
ATOM   3976  HA  CYS A 257     -11.318   5.869 -20.092  1.00  0.00      A2   H
ATOM   3977  CB  CYS A 257     -12.256   4.624 -18.629  1.00  0.00      A2   C
ATOM   3978  HB1 CYS A 257     -13.211   4.075 -18.485  1.00  0.00      A2   H
ATOM   3979  HB2 CYS A 257     -11.460   3.894 -18.364  1.00  0.00      A2   H
ATOM   3980  SG  CYS A 257     -12.118   6.023 -17.397  1.00  0.00      A2   S
ATOM   3981  HG1 CYS A 257     -11.176   5.451 -16.661  1.00  0.00      A2   H
ATOM   3982  C   CYS A 257     -11.820   4.036 -21.084  1.00  0.00      A2   C
ATOM   3983  O   CYS A 257     -10.633   3.763 -21.290  1.00  0.00      A2   O
ATOM   3984  N   PRO A 258     -12.753   3.407 -21.785  1.00  0.00      A2   N
ATOM   3985  CD  PRO A 258     -14.173   3.415 -21.439  1.00  0.00      A2   C
ATOM   3986  HD1 PRO A 258     -14.502   3.537 -20.385  1.00  0.00      A2   H
ATOM   3987  HD2 PRO A 258     -14.616   4.266 -21.999  1.00  0.00      A2   H
ATOM   3988  CA  PRO A 258     -12.407   2.525 -22.887  1.00  0.00      A2   C
ATOM   3989  HA  PRO A 258     -11.848   1.675 -22.526  1.00  0.00      A2   H
ATOM   3990  CB  PRO A 258     -13.836   2.032 -23.270  1.00  0.00      A2   C
ATOM   3991  HB1 PRO A 258     -14.356   2.680 -24.008  1.00  0.00      A2   H
ATOM   3992  HB2 PRO A 258     -13.813   0.998 -23.678  1.00  0.00      A2   H
ATOM   3993  CG  PRO A 258     -14.601   2.041 -21.923  1.00  0.00      A2   C
ATOM   3994  HG1 PRO A 258     -15.691   1.831 -21.893  1.00  0.00      A2   H
ATOM   3995  HG2 PRO A 258     -14.151   1.355 -21.174  1.00  0.00      A2   H
ATOM   3996  C   PRO A 258     -11.670   3.124 -24.043  1.00  0.00      A2   C
ATOM   3997  O   PRO A 258     -11.011   2.338 -24.712  1.00  0.00      A2   O
ATOM   3998  N   GLU A 259     -11.721   4.423 -24.396  1.00  0.00      A2   N
ATOM   3999  HN  GLU A 259     -12.294   5.081 -23.913  1.00  0.00      A2   H
ATOM   4000  CA  GLU A 259     -10.906   5.068 -25.413  1.00  0.00      A2   C
ATOM   4001  HA  GLU A 259     -11.372   4.587 -26.261  1.00  0.00      A2   H
ATOM   4002  CB  GLU A 259     -11.131   6.581 -25.443  1.00  0.00      A2   C
ATOM   4003  HB1 GLU A 259     -10.860   6.834 -24.396  1.00  0.00      A2   H
ATOM   4004  HB2 GLU A 259     -10.492   7.179 -26.126  1.00  0.00      A2   H
ATOM   4005  CG  GLU A 259     -12.615   6.990 -25.700  1.00  0.00      A2   C
ATOM   4006  HG1 GLU A 259     -13.186   6.286 -25.058  1.00  0.00      A2   H
ATOM   4007  HG2 GLU A 259     -12.870   8.019 -25.367  1.00  0.00      A2   H
ATOM   4008  CD  GLU A 259     -13.036   6.823 -27.161  1.00  0.00      A2   C
ATOM   4009  OE1 GLU A 259     -14.168   6.278 -27.427  1.00  0.00      A2   O
ATOM   4010  OE2 GLU A 259     -12.300   7.175 -28.109  1.00  0.00      A2   O
ATOM   4011  C   GLU A 259      -9.416   4.810 -25.383  1.00  0.00      A2   C
ATOM   4012  O   GLU A 259      -8.785   4.799 -26.471  1.00  0.00      A2   O
ATOM   4013  N   THR A 260      -8.791   4.695 -24.271  1.00  0.00      A2   N
ATOM   4014  HN  THR A 260      -9.365   4.718 -23.456  1.00  0.00      A2   H
ATOM   4015  CA  THR A 260      -7.383   4.408 -24.045  1.00  0.00      A2   C
ATOM   4016  HA  THR A 260      -6.831   5.158 -24.591  1.00  0.00      A2   H
ATOM   4017  CB  THR A 260      -6.970   4.418 -22.566  1.00  0.00      A2   C
ATOM   4018  HB  THR A 260      -5.938   4.017 -22.472  1.00  0.00      A2   H
ATOM   4019  OG1 THR A 260      -7.740   3.531 -21.777  1.00  0.00      A2   O
ATOM   4020  HG1 THR A 260      -8.576   3.946 -21.555  1.00  0.00      A2   H
ATOM   4021  CG2 THR A 260      -7.220   5.860 -22.006  1.00  0.00      A2   C
ATOM   4022 HG21 THR A 260      -8.308   6.076 -22.067  1.00  0.00      A2   H
ATOM   4023 HG22 THR A 260      -6.811   5.849 -20.973  1.00  0.00      A2   H
ATOM   4024 HG23 THR A 260      -6.680   6.694 -22.502  1.00  0.00      A2   H
ATOM   4025  C   THR A 260      -6.779   3.064 -24.679  1.00  0.00      A2   C
ATOM   4026  O   THR A 260      -5.669   3.033 -25.123  1.00  0.00      A2   O
ATOM   4027  N   LEU A 261      -7.584   2.002 -24.665  1.00  0.00      A2   N
ATOM   4028  HN  LEU A 261      -8.377   2.108 -24.071  1.00  0.00      A2   H
ATOM   4029  CA  LEU A 261      -7.235   0.812 -25.314  1.00  0.00      A2   C
ATOM   4030  HA  LEU A 261      -6.286   0.471 -24.928  1.00  0.00      A2   H
ATOM   4031  CB  LEU A 261      -8.229  -0.182 -24.703  1.00  0.00      A2   C
ATOM   4032  HB1 LEU A 261      -8.190  -0.270 -23.596  1.00  0.00      A2   H
ATOM   4033  HB2 LEU A 261      -9.232   0.221 -24.957  1.00  0.00      A2   H
ATOM   4034  CG  LEU A 261      -8.184  -1.682 -25.132  1.00  0.00      A2   C
ATOM   4035  HG  LEU A 261      -8.364  -1.761 -26.225  1.00  0.00      A2   H
ATOM   4036  CD1 LEU A 261      -6.923  -2.460 -24.732  1.00  0.00      A2   C
ATOM   4037 HD11 LEU A 261      -6.795  -2.529 -23.631  1.00  0.00      A2   H
ATOM   4038 HD12 LEU A 261      -6.856  -3.443 -25.246  1.00  0.00      A2   H
ATOM   4039 HD13 LEU A 261      -5.996  -1.899 -24.977  1.00  0.00      A2   H
ATOM   4040  CD2 LEU A 261      -9.370  -2.474 -24.572  1.00  0.00      A2   C
ATOM   4041 HD21 LEU A 261     -10.380  -2.065 -24.787  1.00  0.00      A2   H
ATOM   4042 HD22 LEU A 261      -9.439  -3.525 -24.927  1.00  0.00      A2   H
ATOM   4043 HD23 LEU A 261      -9.400  -2.561 -23.465  1.00  0.00      A2   H
ATOM   4044  C   LEU A 261      -7.330   0.810 -26.860  1.00  0.00      A2   C
ATOM   4045  O   LEU A 261      -6.399   0.312 -27.560  1.00  0.00      A2   O
ATOM   4046  N   PHE A 262      -8.380   1.503 -27.404  1.00  0.00      A2   N
ATOM   4047  HN  PHE A 262      -9.068   1.998 -26.879  1.00  0.00      A2   H
ATOM   4048  CA  PHE A 262      -8.428   1.826 -28.763  1.00  0.00      A2   C
ATOM   4049  HA  PHE A 262      -8.300   0.909 -29.319  1.00  0.00      A2   H
ATOM   4050  CB  PHE A 262      -9.790   2.304 -29.212  1.00  0.00      A2   C
ATOM   4051  HB1 PHE A 262     -10.019   3.333 -28.864  1.00  0.00      A2   H
ATOM   4052  HB2 PHE A 262      -9.801   2.156 -30.314  1.00  0.00      A2   H
ATOM   4053  CG  PHE A 262     -10.879   1.428 -28.614  1.00  0.00      A2   C
ATOM   4054  CD1 PHE A 262     -11.764   2.008 -27.738  1.00  0.00      A2   C
ATOM   4055  HD1 PHE A 262     -11.474   2.996 -27.414  1.00  0.00      A2   H
ATOM   4056  CE1 PHE A 262     -12.739   1.293 -27.120  1.00  0.00      A2   C
ATOM   4057  HE1 PHE A 262     -13.347   1.735 -26.345  1.00  0.00      A2   H
ATOM   4058  CZ  PHE A 262     -12.896  -0.068 -27.461  1.00  0.00      A2   C
ATOM   4059  HZ  PHE A 262     -13.685  -0.651 -27.010  1.00  0.00      A2   H
ATOM   4060  CD2 PHE A 262     -11.059   0.077 -29.000  1.00  0.00      A2   C
ATOM   4061  HD2 PHE A 262     -10.386  -0.437 -29.671  1.00  0.00      A2   H
ATOM   4062  CE2 PHE A 262     -12.075  -0.626 -28.438  1.00  0.00      A2   C
ATOM   4063  HE2 PHE A 262     -12.270  -1.656 -28.697  1.00  0.00      A2   H
ATOM   4064  C   PHE A 262      -7.370   2.781 -29.283  1.00  0.00      A2   C
ATOM   4065  O   PHE A 262      -6.934   2.625 -30.426  1.00  0.00      A2   O
ATOM   4066  N   GLN A 263      -6.980   3.843 -28.491  1.00  0.00      A2   N
ATOM   4067  HN  GLN A 263      -7.400   3.859 -27.587  1.00  0.00      A2   H
ATOM   4068  CA  GLN A 263      -6.007   4.818 -28.920  1.00  0.00      A2   C
ATOM   4069  HA  GLN A 263      -5.317   4.249 -29.525  1.00  0.00      A2   H
ATOM   4070  CB  GLN A 263      -6.698   6.067 -29.491  1.00  0.00      A2   C
ATOM   4071  HB1 GLN A 263      -7.400   6.524 -28.762  1.00  0.00      A2   H
ATOM   4072  HB2 GLN A 263      -5.982   6.896 -29.679  1.00  0.00      A2   H
ATOM   4073  CG  GLN A 263      -7.474   5.976 -30.893  1.00  0.00      A2   C
ATOM   4074  HG1 GLN A 263      -8.087   5.051 -30.832  1.00  0.00      A2   H
ATOM   4075  HG2 GLN A 263      -8.026   6.911 -31.127  1.00  0.00      A2   H
ATOM   4076  CD  GLN A 263      -6.483   5.686 -32.108  1.00  0.00      A2   C
ATOM   4077  OE1 GLN A 263      -6.267   4.625 -32.609  1.00  0.00      A2   O
ATOM   4078  NE2 GLN A 263      -6.132   6.844 -32.723  1.00  0.00      A2   N
ATOM   4079 HE21 GLN A 263      -6.474   7.690 -32.314  1.00  0.00      A2   H
ATOM   4080 HE22 GLN A 263      -5.588   6.855 -33.562  1.00  0.00      A2   H
ATOM   4081  C   GLN A 263      -5.278   5.198 -27.652  1.00  0.00      A2   C
ATOM   4082  O   GLN A 263      -5.803   6.037 -26.904  1.00  0.00      A2   O
ATOM   4083  N   PRO A 264      -4.028   4.819 -27.501  1.00  0.00      A2   N
ATOM   4084  CD  PRO A 264      -3.503   3.531 -27.962  1.00  0.00      A2   C
ATOM   4085  HD1 PRO A 264      -4.314   2.772 -27.990  1.00  0.00      A2   H
ATOM   4086  HD2 PRO A 264      -2.976   3.755 -28.914  1.00  0.00      A2   H
ATOM   4087  CA  PRO A 264      -3.164   5.411 -26.441  1.00  0.00      A2   C
ATOM   4088  HA  PRO A 264      -3.651   5.362 -25.479  1.00  0.00      A2   H
ATOM   4089  CB  PRO A 264      -1.910   4.432 -26.481  1.00  0.00      A2   C
ATOM   4090  HB1 PRO A 264      -1.080   4.670 -27.180  1.00  0.00      A2   H
ATOM   4091  HB2 PRO A 264      -1.506   4.396 -25.447  1.00  0.00      A2   H
ATOM   4092  CG  PRO A 264      -2.508   3.075 -26.874  1.00  0.00      A2   C
ATOM   4093  HG1 PRO A 264      -1.828   2.295 -27.281  1.00  0.00      A2   H
ATOM   4094  HG2 PRO A 264      -3.184   2.590 -26.139  1.00  0.00      A2   H
ATOM   4095  C   PRO A 264      -2.882   6.861 -26.590  1.00  0.00      A2   C
ATOM   4096  O   PRO A 264      -2.427   7.470 -25.653  1.00  0.00      A2   O
ATOM   4097  N   SER A 265      -3.101   7.465 -27.786  1.00  0.00      A2   N
ATOM   4098  HN  SER A 265      -3.464   6.900 -28.523  1.00  0.00      A2   H
ATOM   4099  CA  SER A 265      -2.829   8.927 -28.044  1.00  0.00      A2   C
ATOM   4100  HA  SER A 265      -1.773   9.072 -27.870  1.00  0.00      A2   H
ATOM   4101  CB  SER A 265      -3.138   9.330 -29.540  1.00  0.00      A2   C
ATOM   4102  HB1 SER A 265      -2.939  10.392 -29.798  1.00  0.00      A2   H
ATOM   4103  HB2 SER A 265      -2.463   8.676 -30.132  1.00  0.00      A2   H
ATOM   4104  OG  SER A 265      -4.477   8.996 -29.884  1.00  0.00      A2   O
ATOM   4105  HG1 SER A 265      -4.600   9.134 -30.826  1.00  0.00      A2   H
ATOM   4106  C   SER A 265      -3.589   9.867 -27.083  1.00  0.00      A2   C
ATOM   4107  O   SER A 265      -3.042  10.933 -26.787  1.00  0.00      A2   O
ATOM   4108  N   PHE A 266      -4.740   9.377 -26.579  1.00  0.00      A2   N
ATOM   4109  HN  PHE A 266      -5.060   8.629 -27.155  1.00  0.00      A2   H
ATOM   4110  CA  PHE A 266      -5.626   9.895 -25.651  1.00  0.00      A2   C
ATOM   4111  HA  PHE A 266      -5.992  10.851 -25.995  1.00  0.00      A2   H
ATOM   4112  CB  PHE A 266      -6.739   8.825 -25.656  1.00  0.00      A2   C
ATOM   4113  HB1 PHE A 266      -6.829   8.470 -26.705  1.00  0.00      A2   H
ATOM   4114  HB2 PHE A 266      -6.427   7.950 -25.046  1.00  0.00      A2   H
ATOM   4115  CG  PHE A 266      -8.162   9.197 -25.302  1.00  0.00      A2   C
ATOM   4116  CD1 PHE A 266      -8.725   8.815 -24.023  1.00  0.00      A2   C
ATOM   4117  HD1 PHE A 266      -8.209   8.131 -23.365  1.00  0.00      A2   H
ATOM   4118  CE1 PHE A 266     -10.020   9.408 -23.806  1.00  0.00      A2   C
ATOM   4119  HE1 PHE A 266     -10.549   9.069 -22.928  1.00  0.00      A2   H
ATOM   4120  CZ  PHE A 266     -10.649  10.290 -24.715  1.00  0.00      A2   C
ATOM   4121  HZ  PHE A 266     -11.646  10.635 -24.482  1.00  0.00      A2   H
ATOM   4122  CD2 PHE A 266      -8.779  10.078 -26.180  1.00  0.00      A2   C
ATOM   4123  HD2 PHE A 266      -8.320  10.335 -27.124  1.00  0.00      A2   H
ATOM   4124  CE2 PHE A 266      -9.999  10.574 -25.888  1.00  0.00      A2   C
ATOM   4125  HE2 PHE A 266     -10.535  11.146 -26.631  1.00  0.00      A2   H
ATOM   4126  C   PHE A 266      -4.977  10.153 -24.209  1.00  0.00      A2   C
ATOM   4127  O   PHE A 266      -5.241  11.129 -23.553  1.00  0.00      A2   O
ATOM   4128  N   ILE A 267      -4.115   9.251 -23.824  1.00  0.00      A2   N
ATOM   4129  HN  ILE A 267      -3.811   8.486 -24.385  1.00  0.00      A2   H
ATOM   4130  CA  ILE A 267      -3.219   9.475 -22.669  1.00  0.00      A2   C
ATOM   4131  HA  ILE A 267      -3.637  10.358 -22.210  1.00  0.00      A2   H
ATOM   4132  CB  ILE A 267      -3.175   8.279 -21.642  1.00  0.00      A2   C
ATOM   4133  HB  ILE A 267      -2.282   8.326 -20.984  1.00  0.00      A2   H
ATOM   4134  CG2 ILE A 267      -4.350   8.496 -20.736  1.00  0.00      A2   C
ATOM   4135 HG21 ILE A 267      -4.268   9.488 -20.243  1.00  0.00      A2   H
ATOM   4136 HG22 ILE A 267      -5.321   8.559 -21.273  1.00  0.00      A2   H
ATOM   4137 HG23 ILE A 267      -4.386   7.730 -19.932  1.00  0.00      A2   H
ATOM   4138  CG1 ILE A 267      -3.140   6.912 -22.381  1.00  0.00      A2   C
ATOM   4139 HG11 ILE A 267      -4.090   6.788 -22.944  1.00  0.00      A2   H
ATOM   4140 HG12 ILE A 267      -2.420   6.937 -23.226  1.00  0.00      A2   H
ATOM   4141  CD  ILE A 267      -3.123   5.730 -21.432  1.00  0.00      A2   C
ATOM   4142  HD1 ILE A 267      -4.054   5.778 -20.829  1.00  0.00      A2   H
ATOM   4143  HD2 ILE A 267      -3.192   4.829 -22.078  1.00  0.00      A2   H
ATOM   4144  HD3 ILE A 267      -2.302   5.895 -20.702  1.00  0.00      A2   H
ATOM   4145  C   ILE A 267      -1.820   9.882 -23.023  1.00  0.00      A2   C
ATOM   4146  O   ILE A 267      -0.947  10.081 -22.137  1.00  0.00      A2   O
ATOM   4147  N   GLY A 268      -1.484  10.001 -24.274  1.00  0.00      A2   N
ATOM   4148  HN  GLY A 268      -2.117   9.681 -24.974  1.00  0.00      A2   H
ATOM   4149  CA  GLY A 268      -0.267  10.583 -24.868  1.00  0.00      A2   C
ATOM   4150  HA1 GLY A 268       0.298  10.991 -24.043  1.00  0.00      A2   H
ATOM   4151  HA2 GLY A 268      -0.620  11.268 -25.626  1.00  0.00      A2   H
ATOM   4152  C   GLY A 268       0.746   9.653 -25.390  1.00  0.00      A2   C
ATOM   4153  O   GLY A 268       1.749  10.133 -25.866  1.00  0.00      A2   O
ATOM   4154  N   MET A 269       0.553   8.358 -25.337  1.00  0.00      A2   N
ATOM   4155  HN  MET A 269      -0.360   8.060 -25.070  1.00  0.00      A2   H
ATOM   4156  CA  MET A 269       1.540   7.370 -25.757  1.00  0.00      A2   C
ATOM   4157  HA  MET A 269       2.488   7.838 -25.539  1.00  0.00      A2   H
ATOM   4158  CB  MET A 269       1.324   5.998 -25.060  1.00  0.00      A2   C
ATOM   4159  HB1 MET A 269       0.609   5.371 -25.633  1.00  0.00      A2   H
ATOM   4160  HB2 MET A 269       2.272   5.419 -25.059  1.00  0.00      A2   H
ATOM   4161  CG  MET A 269       0.914   6.169 -23.549  1.00  0.00      A2   C
ATOM   4162  HG1 MET A 269       1.842   6.480 -23.023  1.00  0.00      A2   H
ATOM   4163  HG2 MET A 269       0.112   6.912 -23.349  1.00  0.00      A2   H
ATOM   4164  SD  MET A 269       0.189   4.632 -22.831  1.00  0.00      A2   S
ATOM   4165  CE  MET A 269       1.557   3.431 -23.312  1.00  0.00      A2   C
ATOM   4166  HE1 MET A 269       2.448   4.076 -23.468  1.00  0.00      A2   H
ATOM   4167  HE2 MET A 269       1.736   2.768 -22.439  1.00  0.00      A2   H
ATOM   4168  HE3 MET A 269       1.329   2.860 -24.238  1.00  0.00      A2   H
ATOM   4169  C   MET A 269       1.669   7.163 -27.240  1.00  0.00      A2   C
ATOM   4170  O   MET A 269       0.824   7.381 -28.067  1.00  0.00      A2   O
ATOM   4171  N   GLU A 270       2.910   6.854 -27.707  1.00  0.00      A2   N
ATOM   4172  HN  GLU A 270       3.574   6.658 -26.990  1.00  0.00      A2   H
ATOM   4173  CA  GLU A 270       3.399   6.691 -29.020  1.00  0.00      A2   C
ATOM   4174  HA  GLU A 270       2.777   7.379 -29.574  1.00  0.00      A2   H
ATOM   4175  CB  GLU A 270       4.931   7.011 -29.306  1.00  0.00      A2   C
ATOM   4176  HB1 GLU A 270       5.259   7.924 -28.765  1.00  0.00      A2   H
ATOM   4177  HB2 GLU A 270       5.600   6.245 -28.859  1.00  0.00      A2   H
ATOM   4178  CG  GLU A 270       5.177   7.096 -30.795  1.00  0.00      A2   C
ATOM   4179  HG1 GLU A 270       4.770   6.300 -31.455  1.00  0.00      A2   H
ATOM   4180  HG2 GLU A 270       4.786   8.012 -31.287  1.00  0.00      A2   H
ATOM   4181  CD  GLU A 270       6.732   6.966 -31.033  1.00  0.00      A2   C
ATOM   4182  OE1 GLU A 270       7.105   5.763 -31.261  1.00  0.00      A2   O
ATOM   4183  OE2 GLU A 270       7.493   7.918 -31.086  1.00  0.00      A2   O
ATOM   4184  C   GLU A 270       3.136   5.250 -29.488  1.00  0.00      A2   C
ATOM   4185  O   GLU A 270       2.787   4.911 -30.636  1.00  0.00      A2   O
ATOM   4186  N   SER A 271       3.285   4.278 -28.561  1.00  0.00      A2   N
ATOM   4187  HN  SER A 271       3.891   4.446 -27.788  1.00  0.00      A2   H
ATOM   4188  CA  SER A 271       2.667   2.893 -28.649  1.00  0.00      A2   C
ATOM   4189  HA  SER A 271       3.288   2.318 -29.319  1.00  0.00      A2   H
ATOM   4190  CB  SER A 271       2.707   2.093 -27.325  1.00  0.00      A2   C
ATOM   4191  HB1 SER A 271       2.003   2.659 -26.679  1.00  0.00      A2   H
ATOM   4192  HB2 SER A 271       2.486   1.032 -27.571  1.00  0.00      A2   H
ATOM   4193  OG  SER A 271       3.964   2.132 -26.746  1.00  0.00      A2   O
ATOM   4194  HG1 SER A 271       4.199   3.052 -26.607  1.00  0.00      A2   H
ATOM   4195  C   SER A 271       1.268   2.919 -29.207  1.00  0.00      A2   C
ATOM   4196  O   SER A 271       0.439   3.708 -28.765  1.00  0.00      A2   O
ATOM   4197  N   ALA A 272       0.987   2.054 -30.224  1.00  0.00      A2   N
ATOM   4198  HN  ALA A 272       1.723   1.554 -30.674  1.00  0.00      A2   H
ATOM   4199  CA  ALA A 272      -0.347   1.921 -30.852  1.00  0.00      A2   C
ATOM   4200  HA  ALA A 272      -0.791   2.887 -31.038  1.00  0.00      A2   H
ATOM   4201  CB  ALA A 272      -0.019   1.127 -32.225  1.00  0.00      A2   C
ATOM   4202  HB1 ALA A 272       0.580   1.783 -32.893  1.00  0.00      A2   H
ATOM   4203  HB2 ALA A 272       0.597   0.209 -32.113  1.00  0.00      A2   H
ATOM   4204  HB3 ALA A 272      -0.980   0.742 -32.627  1.00  0.00      A2   H
ATOM   4205  C   ALA A 272      -1.414   1.127 -30.017  1.00  0.00      A2   C
ATOM   4206  O   ALA A 272      -1.115   0.423 -29.077  1.00  0.00      A2   O
ATOM   4207  N   GLY A 273      -2.728   1.287 -30.327  1.00  0.00      A2   N
ATOM   4208  HN  GLY A 273      -3.111   1.968 -30.946  1.00  0.00      A2   H
ATOM   4209  CA  GLY A 273      -3.819   0.545 -29.650  1.00  0.00      A2   C
ATOM   4210  HA1 GLY A 273      -4.648   1.203 -29.863  1.00  0.00      A2   H
ATOM   4211  HA2 GLY A 273      -3.582   0.584 -28.597  1.00  0.00      A2   H
ATOM   4212  C   GLY A 273      -4.173  -0.788 -30.265  1.00  0.00      A2   C
ATOM   4213  O   GLY A 273      -3.447  -1.310 -31.050  1.00  0.00      A2   O
ATOM   4214  N   ILE A 274      -5.295  -1.370 -29.816  1.00  0.00      A2   N
ATOM   4215  HN  ILE A 274      -5.886  -0.962 -29.125  1.00  0.00      A2   H
ATOM   4216  CA  ILE A 274      -5.684  -2.730 -30.251  1.00  0.00      A2   C
ATOM   4217  HA  ILE A 274      -4.819  -3.340 -30.036  1.00  0.00      A2   H
ATOM   4218  CB  ILE A 274      -6.843  -3.373 -29.429  1.00  0.00      A2   C
ATOM   4219  HB  ILE A 274      -6.574  -3.267 -28.356  1.00  0.00      A2   H
ATOM   4220  CG2 ILE A 274      -8.154  -2.464 -29.537  1.00  0.00      A2   C
ATOM   4221 HG21 ILE A 274      -7.771  -1.474 -29.207  1.00  0.00      A2   H
ATOM   4222 HG22 ILE A 274      -8.641  -2.507 -30.535  1.00  0.00      A2   H
ATOM   4223 HG23 ILE A 274      -8.863  -2.746 -28.729  1.00  0.00      A2   H
ATOM   4224  CG1 ILE A 274      -7.134  -4.905 -29.763  1.00  0.00      A2   C
ATOM   4225 HG11 ILE A 274      -8.003  -5.198 -29.136  1.00  0.00      A2   H
ATOM   4226 HG12 ILE A 274      -7.557  -5.062 -30.778  1.00  0.00      A2   H
ATOM   4227  CD  ILE A 274      -5.912  -5.695 -29.428  1.00  0.00      A2   C
ATOM   4228  HD1 ILE A 274      -6.302  -6.727 -29.561  1.00  0.00      A2   H
ATOM   4229  HD2 ILE A 274      -5.126  -5.532 -30.196  1.00  0.00      A2   H
ATOM   4230  HD3 ILE A 274      -5.598  -5.504 -28.380  1.00  0.00      A2   H
ATOM   4231  C   ILE A 274      -5.923  -2.794 -31.725  1.00  0.00      A2   C
ATOM   4232  O   ILE A 274      -5.626  -3.805 -32.376  1.00  0.00      A2   O
ATOM   4233  N   HSD A 275      -6.495  -1.746 -32.363  1.00  0.00      A2   N
ATOM   4234  HN  HSD A 275      -6.685  -0.912 -31.851  1.00  0.00      A2   H
ATOM   4235  CA  HSD A 275      -6.811  -1.874 -33.806  1.00  0.00      A2   C
ATOM   4236  HA  HSD A 275      -7.255  -2.843 -33.981  1.00  0.00      A2   H
ATOM   4237  CB  HSD A 275      -7.931  -0.919 -34.211  1.00  0.00      A2   C
ATOM   4238  HB1 HSD A 275      -7.573   0.132 -34.238  1.00  0.00      A2   H
ATOM   4239  HB2 HSD A 275      -8.197  -1.148 -35.265  1.00  0.00      A2   H
ATOM   4240  ND1 HSD A 275      -9.977   0.021 -33.087  1.00  0.00      A2   N
ATOM   4241  HD1 HSD A 275      -9.830   1.000 -33.225  1.00  0.00      A2   H
ATOM   4242  CG  HSD A 275      -9.211  -1.079 -33.418  1.00  0.00      A2   C
ATOM   4243  CE1 HSD A 275     -10.956  -0.391 -32.341  1.00  0.00      A2   C
ATOM   4244  HE1 HSD A 275     -11.672   0.297 -31.891  1.00  0.00      A2   H
ATOM   4245  NE2 HSD A 275     -11.030  -1.712 -32.140  1.00  0.00      A2   N
ATOM   4246  CD2 HSD A 275      -9.895  -2.132 -32.855  1.00  0.00      A2   C
ATOM   4247  HD2 HSD A 275      -9.674  -3.190 -32.909  1.00  0.00      A2   H
ATOM   4248  C   HSD A 275      -5.683  -1.775 -34.761  1.00  0.00      A2   C
ATOM   4249  O   HSD A 275      -5.610  -2.568 -35.707  1.00  0.00      A2   O
ATOM   4250  N   GLU A 276      -4.823  -0.836 -34.523  1.00  0.00      A2   N
ATOM   4251  HN  GLU A 276      -4.963  -0.228 -33.746  1.00  0.00      A2   H
ATOM   4252  CA  GLU A 276      -3.598  -0.652 -35.240  1.00  0.00      A2   C
ATOM   4253  HA  GLU A 276      -3.812  -0.522 -36.291  1.00  0.00      A2   H
ATOM   4254  CB  GLU A 276      -2.724   0.520 -34.853  1.00  0.00      A2   C
ATOM   4255  HB1 GLU A 276      -2.472   0.403 -33.777  1.00  0.00      A2   H
ATOM   4256  HB2 GLU A 276      -1.783   0.500 -35.444  1.00  0.00      A2   H
ATOM   4257  CG  GLU A 276      -3.504   1.853 -35.136  1.00  0.00      A2   C
ATOM   4258  HG1 GLU A 276      -3.819   1.892 -36.201  1.00  0.00      A2   H
ATOM   4259  HG2 GLU A 276      -4.429   1.895 -34.523  1.00  0.00      A2   H
ATOM   4260  CD  GLU A 276      -2.623   3.000 -34.957  1.00  0.00      A2   C
ATOM   4261  OE1 GLU A 276      -2.246   3.600 -35.999  1.00  0.00      A2   O
ATOM   4262  OE2 GLU A 276      -2.352   3.443 -33.816  1.00  0.00      A2   O
ATOM   4263  C   GLU A 276      -2.663  -1.830 -35.078  1.00  0.00      A2   C
ATOM   4264  O   GLU A 276      -2.011  -2.249 -36.029  1.00  0.00      A2   O
ATOM   4265  N   THR A 277      -2.618  -2.401 -33.845  1.00  0.00      A2   N
ATOM   4266  HN  THR A 277      -2.990  -1.974 -33.024  1.00  0.00      A2   H
ATOM   4267  CA  THR A 277      -1.825  -3.547 -33.461  1.00  0.00      A2   C
ATOM   4268  HA  THR A 277      -0.875  -3.440 -33.963  1.00  0.00      A2   H
ATOM   4269  CB  THR A 277      -1.766  -3.694 -31.993  1.00  0.00      A2   C
ATOM   4270  HB  THR A 277      -2.787  -3.784 -31.564  1.00  0.00      A2   H
ATOM   4271  OG1 THR A 277      -1.098  -2.564 -31.380  1.00  0.00      A2   O
ATOM   4272  HG1 THR A 277      -1.794  -1.965 -31.099  1.00  0.00      A2   H
ATOM   4273  CG2 THR A 277      -0.865  -4.867 -31.570  1.00  0.00      A2   C
ATOM   4274 HG21 THR A 277      -1.058  -5.123 -30.506  1.00  0.00      A2   H
ATOM   4275 HG22 THR A 277      -1.077  -5.805 -32.126  1.00  0.00      A2   H
ATOM   4276 HG23 THR A 277       0.221  -4.666 -31.690  1.00  0.00      A2   H
ATOM   4277  C   THR A 277      -2.403  -4.821 -34.129  1.00  0.00      A2   C
ATOM   4278  O   THR A 277      -1.634  -5.649 -34.700  1.00  0.00      A2   O
ATOM   4279  N   THR A 278      -3.806  -4.949 -34.102  1.00  0.00      A2   N
ATOM   4280  HN  THR A 278      -4.366  -4.239 -33.681  1.00  0.00      A2   H
ATOM   4281  CA  THR A 278      -4.563  -6.137 -34.712  1.00  0.00      A2   C
ATOM   4282  HA  THR A 278      -4.245  -6.982 -34.118  1.00  0.00      A2   H
ATOM   4283  CB  THR A 278      -6.117  -6.113 -34.595  1.00  0.00      A2   C
ATOM   4284  HB  THR A 278      -6.534  -5.287 -35.211  1.00  0.00      A2   H
ATOM   4285  OG1 THR A 278      -6.520  -6.068 -33.248  1.00  0.00      A2   O
ATOM   4286  HG1 THR A 278      -6.263  -5.195 -32.941  1.00  0.00      A2   H
ATOM   4287  CG2 THR A 278      -6.654  -7.491 -35.140  1.00  0.00      A2   C
ATOM   4288 HG21 THR A 278      -6.113  -7.763 -36.072  1.00  0.00      A2   H
ATOM   4289 HG22 THR A 278      -6.323  -8.263 -34.412  1.00  0.00      A2   H
ATOM   4290 HG23 THR A 278      -7.741  -7.385 -35.342  1.00  0.00      A2   H
ATOM   4291  C   THR A 278      -4.234  -6.193 -36.158  1.00  0.00      A2   C
ATOM   4292  O   THR A 278      -3.900  -7.154 -36.839  1.00  0.00      A2   O
ATOM   4293  N   TYR A 279      -4.349  -5.039 -36.865  1.00  0.00      A2   N
ATOM   4294  HN  TYR A 279      -4.556  -4.235 -36.313  1.00  0.00      A2   H
ATOM   4295  CA  TYR A 279      -4.010  -4.891 -38.299  1.00  0.00      A2   C
ATOM   4296  HA  TYR A 279      -4.472  -5.668 -38.891  1.00  0.00      A2   H
ATOM   4297  CB  TYR A 279      -4.493  -3.478 -38.709  1.00  0.00      A2   C
ATOM   4298  HB1 TYR A 279      -5.587  -3.411 -38.522  1.00  0.00      A2   H
ATOM   4299  HB2 TYR A 279      -3.998  -2.737 -38.046  1.00  0.00      A2   H
ATOM   4300  CG  TYR A 279      -4.333  -2.949 -40.075  1.00  0.00      A2   C
ATOM   4301  CD1 TYR A 279      -3.840  -1.656 -40.377  1.00  0.00      A2   C
ATOM   4302  HD1 TYR A 279      -3.665  -0.983 -39.551  1.00  0.00      A2   H
ATOM   4303  CE1 TYR A 279      -3.612  -1.192 -41.712  1.00  0.00      A2   C
ATOM   4304  HE1 TYR A 279      -3.209  -0.237 -42.015  1.00  0.00      A2   H
ATOM   4305  CZ  TYR A 279      -3.951  -2.131 -42.795  1.00  0.00      A2   C
ATOM   4306  OH  TYR A 279      -3.742  -1.592 -44.105  1.00  0.00      A2   O
ATOM   4307  HH  TYR A 279      -3.121  -0.860 -44.101  1.00  0.00      A2   H
ATOM   4308  CD2 TYR A 279      -4.665  -3.746 -41.179  1.00  0.00      A2   C
ATOM   4309  HD2 TYR A 279      -5.075  -4.730 -41.004  1.00  0.00      A2   H
ATOM   4310  CE2 TYR A 279      -4.465  -3.368 -42.502  1.00  0.00      A2   C
ATOM   4311  HE2 TYR A 279      -4.608  -4.124 -43.259  1.00  0.00      A2   H
ATOM   4312  C   TYR A 279      -2.509  -5.127 -38.558  1.00  0.00      A2   C
ATOM   4313  O   TYR A 279      -2.161  -5.867 -39.442  1.00  0.00      A2   O
ATOM   4314  N   ASN A 280      -1.607  -4.578 -37.735  1.00  0.00      A2   N
ATOM   4315  HN  ASN A 280      -1.962  -3.877 -37.122  1.00  0.00      A2   H
ATOM   4316  CA  ASN A 280      -0.168  -4.826 -37.838  1.00  0.00      A2   C
ATOM   4317  HA  ASN A 280       0.033  -4.585 -38.871  1.00  0.00      A2   H
ATOM   4318  CB  ASN A 280       0.658  -3.988 -36.800  1.00  0.00      A2   C
ATOM   4319  HB1 ASN A 280       0.082  -3.794 -35.870  1.00  0.00      A2   H
ATOM   4320  HB2 ASN A 280       1.619  -4.503 -36.589  1.00  0.00      A2   H
ATOM   4321  CG  ASN A 280       0.943  -2.531 -37.275  1.00  0.00      A2   C
ATOM   4322  OD1 ASN A 280       0.965  -1.538 -36.506  1.00  0.00      A2   O
ATOM   4323  ND2 ASN A 280       1.522  -2.399 -38.477  1.00  0.00      A2   N
ATOM   4324 HD21 ASN A 280       1.694  -1.469 -38.800  1.00  0.00      A2   H
ATOM   4325 HD22 ASN A 280       1.626  -3.211 -39.052  1.00  0.00      A2   H
ATOM   4326  C   ASN A 280       0.182  -6.289 -37.683  1.00  0.00      A2   C
ATOM   4327  O   ASN A 280       1.171  -6.773 -38.311  1.00  0.00      A2   O
ATOM   4328  N   SER A 281      -0.598  -7.007 -36.875  1.00  0.00      A2   N
ATOM   4329  HN  SER A 281      -1.179  -6.541 -36.212  1.00  0.00      A2   H
ATOM   4330  CA  SER A 281      -0.479  -8.492 -36.837  1.00  0.00      A2   C
ATOM   4331  HA  SER A 281       0.544  -8.837 -36.795  1.00  0.00      A2   H
ATOM   4332  CB  SER A 281      -1.251  -8.925 -35.584  1.00  0.00      A2   C
ATOM   4333  HB1 SER A 281      -0.953  -8.291 -34.722  1.00  0.00      A2   H
ATOM   4334  HB2 SER A 281      -2.342  -8.814 -35.760  1.00  0.00      A2   H
ATOM   4335  OG  SER A 281      -1.072 -10.355 -35.418  1.00  0.00      A2   O
ATOM   4336  HG1 SER A 281      -0.202 -10.464 -35.027  1.00  0.00      A2   H
ATOM   4337  C   SER A 281      -0.882  -9.129 -38.118  1.00  0.00      A2   C
ATOM   4338  O   SER A 281      -0.100  -9.981 -38.582  1.00  0.00      A2   O
ATOM   4339  N   ILE A 282      -1.946  -8.689 -38.770  1.00  0.00      A2   N
ATOM   4340  HN  ILE A 282      -2.427  -7.886 -38.427  1.00  0.00      A2   H
ATOM   4341  CA  ILE A 282      -2.386  -9.333 -40.030  1.00  0.00      A2   C
ATOM   4342  HA  ILE A 282      -2.362 -10.401 -39.869  1.00  0.00      A2   H
ATOM   4343  CB  ILE A 282      -3.890  -9.018 -40.367  1.00  0.00      A2   C
ATOM   4344  HB  ILE A 282      -4.068  -7.921 -40.379  1.00  0.00      A2   H
ATOM   4345  CG2 ILE A 282      -4.255  -9.574 -41.795  1.00  0.00      A2   C
ATOM   4346 HG21 ILE A 282      -3.542  -9.218 -42.569  1.00  0.00      A2   H
ATOM   4347 HG22 ILE A 282      -4.251 -10.678 -41.920  1.00  0.00      A2   H
ATOM   4348 HG23 ILE A 282      -5.263  -9.201 -42.076  1.00  0.00      A2   H
ATOM   4349  CG1 ILE A 282      -4.810  -9.484 -39.315  1.00  0.00      A2   C
ATOM   4350 HG11 ILE A 282      -4.761 -10.589 -39.209  1.00  0.00      A2   H
ATOM   4351 HG12 ILE A 282      -4.601  -9.226 -38.255  1.00  0.00      A2   H
ATOM   4352  CD  ILE A 282      -6.346  -9.162 -39.535  1.00  0.00      A2   C
ATOM   4353  HD1 ILE A 282      -6.937  -9.351 -38.614  1.00  0.00      A2   H
ATOM   4354  HD2 ILE A 282      -6.439  -8.056 -39.583  1.00  0.00      A2   H
ATOM   4355  HD3 ILE A 282      -6.748  -9.652 -40.448  1.00  0.00      A2   H
ATOM   4356  C   ILE A 282      -1.501  -8.909 -41.160  1.00  0.00      A2   C
ATOM   4357  O   ILE A 282      -1.214  -9.682 -42.090  1.00  0.00      A2   O
ATOM   4358  N   MET A 283      -0.853  -7.690 -41.137  1.00  0.00      A2   N
ATOM   4359  HN  MET A 283      -0.959  -6.998 -40.426  1.00  0.00      A2   H
ATOM   4360  CA  MET A 283       0.255  -7.319 -42.002  1.00  0.00      A2   C
ATOM   4361  HA  MET A 283      -0.178  -7.401 -42.989  1.00  0.00      A2   H
ATOM   4362  CB  MET A 283       0.708  -5.862 -41.654  1.00  0.00      A2   C
ATOM   4363  HB1 MET A 283       1.176  -5.932 -40.649  1.00  0.00      A2   H
ATOM   4364  HB2 MET A 283       1.647  -5.645 -42.207  1.00  0.00      A2   H
ATOM   4365  CG  MET A 283      -0.214  -4.693 -42.043  1.00  0.00      A2   C
ATOM   4366  HG1 MET A 283      -0.361  -4.700 -43.144  1.00  0.00      A2   H
ATOM   4367  HG2 MET A 283      -1.208  -4.699 -41.548  1.00  0.00      A2   H
ATOM   4368  SD  MET A 283       0.442  -3.087 -41.589  1.00  0.00      A2   S
ATOM   4369  CE  MET A 283       1.639  -2.754 -42.858  1.00  0.00      A2   C
ATOM   4370  HE1 MET A 283       1.721  -1.661 -43.035  1.00  0.00      A2   H
ATOM   4371  HE2 MET A 283       2.607  -3.257 -42.644  1.00  0.00      A2   H
ATOM   4372  HE3 MET A 283       1.241  -3.055 -43.850  1.00  0.00      A2   H
ATOM   4373  C   MET A 283       1.546  -8.201 -41.861  1.00  0.00      A2   C
ATOM   4374  O   MET A 283       2.273  -8.486 -42.801  1.00  0.00      A2   O
ATOM   4375  N   LYS A 284       1.875  -8.631 -40.638  1.00  0.00      A2   N
ATOM   4376  HN  LYS A 284       1.231  -8.412 -39.909  1.00  0.00      A2   H
ATOM   4377  CA  LYS A 284       3.068  -9.373 -40.331  1.00  0.00      A2   C
ATOM   4378  HA  LYS A 284       3.899  -9.012 -40.919  1.00  0.00      A2   H
ATOM   4379  CB  LYS A 284       3.600  -9.219 -38.949  1.00  0.00      A2   C
ATOM   4380  HB1 LYS A 284       3.748  -8.132 -38.774  1.00  0.00      A2   H
ATOM   4381  HB2 LYS A 284       2.817  -9.684 -38.313  1.00  0.00      A2   H
ATOM   4382  CG  LYS A 284       5.042  -9.645 -38.677  1.00  0.00      A2   C
ATOM   4383  HG1 LYS A 284       4.913 -10.737 -38.519  1.00  0.00      A2   H
ATOM   4384  HG2 LYS A 284       5.659  -9.456 -39.581  1.00  0.00      A2   H
ATOM   4385  CD  LYS A 284       5.726  -8.954 -37.442  1.00  0.00      A2   C
ATOM   4386  HD1 LYS A 284       5.578  -7.901 -37.764  1.00  0.00      A2   H
ATOM   4387  HD2 LYS A 284       5.030  -9.052 -36.582  1.00  0.00      A2   H
ATOM   4388  CE  LYS A 284       7.289  -9.079 -37.236  1.00  0.00      A2   C
ATOM   4389  HE1 LYS A 284       7.805  -8.704 -38.145  1.00  0.00      A2   H
ATOM   4390  HE2 LYS A 284       7.722  -8.553 -36.358  1.00  0.00      A2   H
ATOM   4391  NZ  LYS A 284       7.517 -10.594 -37.080  1.00  0.00      A2   N
ATOM   4392  HZ1 LYS A 284       7.301 -11.053 -37.988  1.00  0.00      A2   H
ATOM   4393  HZ2 LYS A 284       8.466 -10.856 -36.744  1.00  0.00      A2   H
ATOM   4394  HZ3 LYS A 284       6.787 -10.879 -36.396  1.00  0.00      A2   H
ATOM   4395  C   LYS A 284       2.856 -10.869 -40.748  1.00  0.00      A2   C
ATOM   4396  O   LYS A 284       3.778 -11.547 -41.234  1.00  0.00      A2   O
ATOM   4397  N   CYS A 285       1.611 -11.330 -40.591  1.00  0.00      A2   N
ATOM   4398  HN  CYS A 285       0.974 -10.753 -40.085  1.00  0.00      A2   H
ATOM   4399  CA  CYS A 285       1.068 -12.526 -41.283  1.00  0.00      A2   C
ATOM   4400  HA  CYS A 285       1.581 -13.390 -40.887  1.00  0.00      A2   H
ATOM   4401  CB  CYS A 285      -0.435 -12.732 -41.040  1.00  0.00      A2   C
ATOM   4402  HB1 CYS A 285      -0.986 -11.841 -41.409  1.00  0.00      A2   H
ATOM   4403  HB2 CYS A 285      -0.816 -13.583 -41.645  1.00  0.00      A2   H
ATOM   4404  SG  CYS A 285      -0.682 -13.121 -39.299  1.00  0.00      A2   S
ATOM   4405  HG1 CYS A 285      -0.738 -11.917 -38.749  1.00  0.00      A2   H
ATOM   4406  C   CYS A 285       1.265 -12.538 -42.758  1.00  0.00      A2   C
ATOM   4407  O   CYS A 285       1.371 -11.503 -43.442  1.00  0.00      A2   O
ATOM   4408  N   ASP A 286       1.313 -13.788 -43.352  1.00  0.00      A2   N
ATOM   4409  HN  ASP A 286       1.276 -14.560 -42.722  1.00  0.00      A2   H
ATOM   4410  CA  ASP A 286       1.553 -14.029 -44.694  1.00  0.00      A2   C
ATOM   4411  HA  ASP A 286       2.505 -13.562 -44.904  1.00  0.00      A2   H
ATOM   4412  CB  ASP A 286       1.644 -15.563 -45.073  1.00  0.00      A2   C
ATOM   4413  HB1 ASP A 286       0.793 -16.144 -44.657  1.00  0.00      A2   H
ATOM   4414  HB2 ASP A 286       1.459 -15.667 -46.164  1.00  0.00      A2   H
ATOM   4415  CG  ASP A 286       2.920 -16.227 -44.795  1.00  0.00      A2   C
ATOM   4416  OD1 ASP A 286       2.907 -17.163 -43.932  1.00  0.00      A2   O
ATOM   4417  OD2 ASP A 286       3.956 -15.853 -45.321  1.00  0.00      A2   O
ATOM   4418  C   ASP A 286       0.445 -13.402 -45.593  1.00  0.00      A2   C
ATOM   4419  O   ASP A 286      -0.678 -13.180 -45.183  1.00  0.00      A2   O
ATOM   4420  N   ILE A 287       0.840 -12.936 -46.768  1.00  0.00      A2   N
ATOM   4421  HN  ILE A 287       1.758 -13.185 -47.065  1.00  0.00      A2   H
ATOM   4422  CA  ILE A 287      -0.004 -12.077 -47.671  1.00  0.00      A2   C
ATOM   4423  HA  ILE A 287      -0.395 -11.321 -47.006  1.00  0.00      A2   H
ATOM   4424  CB  ILE A 287       0.892 -11.401 -48.751  1.00  0.00      A2   C
ATOM   4425  HB  ILE A 287       1.589 -10.773 -48.155  1.00  0.00      A2   H
ATOM   4426  CG2 ILE A 287       1.752 -12.512 -49.534  1.00  0.00      A2   C
ATOM   4427 HG21 ILE A 287       1.118 -13.086 -50.243  1.00  0.00      A2   H
ATOM   4428 HG22 ILE A 287       2.513 -11.939 -50.106  1.00  0.00      A2   H
ATOM   4429 HG23 ILE A 287       2.381 -13.262 -49.009  1.00  0.00      A2   H
ATOM   4430  CG1 ILE A 287       0.157 -10.466 -49.795  1.00  0.00      A2   C
ATOM   4431 HG11 ILE A 287      -0.098 -11.055 -50.702  1.00  0.00      A2   H
ATOM   4432 HG12 ILE A 287      -0.691  -9.921 -49.328  1.00  0.00      A2   H
ATOM   4433  CD  ILE A 287       1.166  -9.368 -50.229  1.00  0.00      A2   C
ATOM   4434  HD1 ILE A 287       0.695  -8.591 -50.869  1.00  0.00      A2   H
ATOM   4435  HD2 ILE A 287       1.581  -8.816 -49.359  1.00  0.00      A2   H
ATOM   4436  HD3 ILE A 287       1.948  -9.749 -50.921  1.00  0.00      A2   H
ATOM   4437  C   ILE A 287      -1.224 -12.710 -48.215  1.00  0.00      A2   C
ATOM   4438  O   ILE A 287      -2.260 -12.012 -48.238  1.00  0.00      A2   O
ATOM   4439  N   ASP A 288      -1.279 -14.027 -48.569  1.00  0.00      A2   N
ATOM   4440  HN  ASP A 288      -0.424 -14.514 -48.407  1.00  0.00      A2   H
ATOM   4441  CA  ASP A 288      -2.397 -14.603 -49.238  1.00  0.00      A2   C
ATOM   4442  HA  ASP A 288      -2.928 -13.887 -49.847  1.00  0.00      A2   H
ATOM   4443  CB  ASP A 288      -1.888 -15.873 -50.025  1.00  0.00      A2   C
ATOM   4444  HB1 ASP A 288      -1.171 -16.412 -49.369  1.00  0.00      A2   H
ATOM   4445  HB2 ASP A 288      -2.759 -16.497 -50.320  1.00  0.00      A2   H
ATOM   4446  CG  ASP A 288      -1.087 -15.468 -51.222  1.00  0.00      A2   C
ATOM   4447  OD1 ASP A 288       0.083 -15.983 -51.300  1.00  0.00      A2   O
ATOM   4448  OD2 ASP A 288      -1.569 -14.726 -52.092  1.00  0.00      A2   O
ATOM   4449  C   ASP A 288      -3.516 -15.024 -48.209  1.00  0.00      A2   C
ATOM   4450  O   ASP A 288      -4.636 -15.341 -48.561  1.00  0.00      A2   O
ATOM   4451  N   ILE A 289      -3.209 -14.994 -46.917  1.00  0.00      A2   N
ATOM   4452  HN  ILE A 289      -2.284 -14.706 -46.680  1.00  0.00      A2   H
ATOM   4453  CA  ILE A 289      -4.078 -15.472 -45.847  1.00  0.00      A2   C
ATOM   4454  HA  ILE A 289      -4.913 -16.017 -46.260  1.00  0.00      A2   H
ATOM   4455  CB  ILE A 289      -3.455 -16.406 -44.924  1.00  0.00      A2   C
ATOM   4456  HB  ILE A 289      -4.201 -16.956 -44.312  1.00  0.00      A2   H
ATOM   4457  CG2 ILE A 289      -2.658 -17.458 -45.684  1.00  0.00      A2   C
ATOM   4458 HG21 ILE A 289      -2.478 -18.382 -45.094  1.00  0.00      A2   H
ATOM   4459 HG22 ILE A 289      -3.363 -17.766 -46.487  1.00  0.00      A2   H
ATOM   4460 HG23 ILE A 289      -1.711 -17.073 -46.119  1.00  0.00      A2   H
ATOM   4461  CG1 ILE A 289      -2.458 -15.735 -43.840  1.00  0.00      A2   C
ATOM   4462 HG11 ILE A 289      -1.645 -15.206 -44.382  1.00  0.00      A2   H
ATOM   4463 HG12 ILE A 289      -3.109 -15.143 -43.162  1.00  0.00      A2   H
ATOM   4464  CD  ILE A 289      -1.739 -16.745 -42.914  1.00  0.00      A2   C
ATOM   4465  HD1 ILE A 289      -0.881 -16.366 -42.319  1.00  0.00      A2   H
ATOM   4466  HD2 ILE A 289      -2.460 -17.280 -42.260  1.00  0.00      A2   H
ATOM   4467  HD3 ILE A 289      -1.346 -17.502 -43.626  1.00  0.00      A2   H
ATOM   4468  C   ILE A 289      -4.796 -14.333 -45.050  1.00  0.00      A2   C
ATOM   4469  O   ILE A 289      -5.728 -14.593 -44.253  1.00  0.00      A2   O
ATOM   4470  N   ARG A 290      -4.524 -13.093 -45.468  1.00  0.00      A2   N
ATOM   4471  HN  ARG A 290      -3.883 -12.953 -46.218  1.00  0.00      A2   H
ATOM   4472  CA  ARG A 290      -5.040 -11.855 -44.983  1.00  0.00      A2   C
ATOM   4473  HA  ARG A 290      -4.885 -11.672 -43.930  1.00  0.00      A2   H
ATOM   4474  CB  ARG A 290      -4.288 -10.520 -45.494  1.00  0.00      A2   C
ATOM   4475  HB1 ARG A 290      -4.487 -10.311 -46.566  1.00  0.00      A2   H
ATOM   4476  HB2 ARG A 290      -4.737  -9.583 -45.101  1.00  0.00      A2   H
ATOM   4477  CG  ARG A 290      -2.821 -10.579 -45.156  1.00  0.00      A2   C
ATOM   4478  HG1 ARG A 290      -2.797 -10.628 -44.046  1.00  0.00      A2   H
ATOM   4479  HG2 ARG A 290      -2.427 -11.528 -45.578  1.00  0.00      A2   H
ATOM   4480  CD  ARG A 290      -2.046  -9.327 -45.606  1.00  0.00      A2   C
ATOM   4481  HD1 ARG A 290      -2.146  -9.257 -46.710  1.00  0.00      A2   H
ATOM   4482  HD2 ARG A 290      -2.437  -8.425 -45.090  1.00  0.00      A2   H
ATOM   4483  NE  ARG A 290      -0.662  -9.592 -45.149  1.00  0.00      A2   N
ATOM   4484  HE  ARG A 290      -0.458 -10.001 -44.259  1.00  0.00      A2   H
ATOM   4485  CZ  ARG A 290       0.409  -8.996 -45.670  1.00  0.00      A2   C
ATOM   4486  NH1 ARG A 290       0.362  -8.057 -46.615  1.00  0.00      A2   N
ATOM   4487 HH11 ARG A 290       1.286  -7.910 -46.970  1.00  0.00      A2   H
ATOM   4488 HH12 ARG A 290      -0.480  -7.843 -47.109  1.00  0.00      A2   H
ATOM   4489  NH2 ARG A 290       1.612  -9.317 -45.286  1.00  0.00      A2   N
ATOM   4490 HH21 ARG A 290       1.600  -9.742 -44.381  1.00  0.00      A2   H
ATOM   4491 HH22 ARG A 290       2.351  -8.698 -45.551  1.00  0.00      A2   H
ATOM   4492  C   ARG A 290      -6.540 -11.663 -45.188  1.00  0.00      A2   C
ATOM   4493  O   ARG A 290      -7.228 -11.209 -44.227  1.00  0.00      A2   O
ATOM   4494  N   LYS A 291      -7.081 -12.268 -46.312  1.00  0.00      A2   N
ATOM   4495  HN  LYS A 291      -6.448 -12.465 -47.057  1.00  0.00      A2   H
ATOM   4496  CA  LYS A 291      -8.460 -12.356 -46.671  1.00  0.00      A2   C
ATOM   4497  HA  LYS A 291      -8.851 -11.350 -46.714  1.00  0.00      A2   H
ATOM   4498  CB  LYS A 291      -8.648 -12.937 -48.092  1.00  0.00      A2   C
ATOM   4499  HB1 LYS A 291      -9.753 -12.949 -48.208  1.00  0.00      A2   H
ATOM   4500  HB2 LYS A 291      -8.201 -12.242 -48.834  1.00  0.00      A2   H
ATOM   4501  CG  LYS A 291      -8.216 -14.376 -48.383  1.00  0.00      A2   C
ATOM   4502  HG1 LYS A 291      -7.143 -14.371 -48.671  1.00  0.00      A2   H
ATOM   4503  HG2 LYS A 291      -8.378 -14.951 -47.447  1.00  0.00      A2   H
ATOM   4504  CD  LYS A 291      -9.064 -15.072 -49.525  1.00  0.00      A2   C
ATOM   4505  HD1 LYS A 291     -10.112 -15.096 -49.158  1.00  0.00      A2   H
ATOM   4506  HD2 LYS A 291      -8.958 -14.326 -50.341  1.00  0.00      A2   H
ATOM   4507  CE  LYS A 291      -8.585 -16.465 -49.847  1.00  0.00      A2   C
ATOM   4508  HE1 LYS A 291      -9.054 -16.832 -50.785  1.00  0.00      A2   H
ATOM   4509  HE2 LYS A 291      -7.492 -16.304 -49.964  1.00  0.00      A2   H
ATOM   4510  NZ  LYS A 291      -8.955 -17.479 -48.790  1.00  0.00      A2   N
ATOM   4511  HZ1 LYS A 291      -8.567 -17.242 -47.855  1.00  0.00      A2   H
ATOM   4512  HZ2 LYS A 291      -9.980 -17.609 -48.672  1.00  0.00      A2   H
ATOM   4513  HZ3 LYS A 291      -8.609 -18.433 -49.017  1.00  0.00      A2   H
ATOM   4514  C   LYS A 291      -9.295 -13.224 -45.723  1.00  0.00      A2   C
ATOM   4515  O   LYS A 291     -10.450 -12.919 -45.582  1.00  0.00      A2   O
ATOM   4516  N   ASP A 292      -8.716 -14.219 -45.054  1.00  0.00      A2   N
ATOM   4517  HN  ASP A 292      -7.738 -14.405 -45.097  1.00  0.00      A2   H
ATOM   4518  CA  ASP A 292      -9.395 -15.017 -44.022  1.00  0.00      A2   C
ATOM   4519  HA  ASP A 292     -10.459 -15.032 -44.203  1.00  0.00      A2   H
ATOM   4520  CB  ASP A 292      -8.891 -16.515 -43.809  1.00  0.00      A2   C
ATOM   4521  HB1 ASP A 292      -7.789 -16.412 -43.718  1.00  0.00      A2   H
ATOM   4522  HB2 ASP A 292      -9.366 -17.027 -42.945  1.00  0.00      A2   H
ATOM   4523  CG  ASP A 292      -9.237 -17.272 -45.107  1.00  0.00      A2   C
ATOM   4524  OD1 ASP A 292      -8.481 -17.547 -46.038  1.00  0.00      A2   O
ATOM   4525  OD2 ASP A 292     -10.435 -17.750 -45.107  1.00  0.00      A2   O
ATOM   4526  C   ASP A 292      -9.413 -14.325 -42.707  1.00  0.00      A2   C
ATOM   4527  O   ASP A 292     -10.364 -14.448 -41.913  1.00  0.00      A2   O
ATOM   4528  N   LEU A 293      -8.225 -13.653 -42.321  1.00  0.00      A2   N
ATOM   4529  HN  LEU A 293      -7.477 -13.399 -42.929  1.00  0.00      A2   H
ATOM   4530  CA  LEU A 293      -8.171 -13.029 -41.037  1.00  0.00      A2   C
ATOM   4531  HA  LEU A 293      -8.584 -13.749 -40.347  1.00  0.00      A2   H
ATOM   4532  CB  LEU A 293      -6.659 -12.877 -40.646  1.00  0.00      A2   C
ATOM   4533  HB1 LEU A 293      -6.383 -12.027 -41.306  1.00  0.00      A2   H
ATOM   4534  HB2 LEU A 293      -6.598 -12.508 -39.600  1.00  0.00      A2   H
ATOM   4535  CG  LEU A 293      -5.728 -14.020 -40.862  1.00  0.00      A2   C
ATOM   4536  HG  LEU A 293      -5.890 -14.199 -41.947  1.00  0.00      A2   H
ATOM   4537  CD1 LEU A 293      -4.206 -13.685 -40.760  1.00  0.00      A2   C
ATOM   4538 HD11 LEU A 293      -3.943 -12.951 -41.551  1.00  0.00      A2   H
ATOM   4539 HD12 LEU A 293      -4.137 -13.173 -39.776  1.00  0.00      A2   H
ATOM   4540 HD13 LEU A 293      -3.531 -14.567 -40.795  1.00  0.00      A2   H
ATOM   4541  CD2 LEU A 293      -6.046 -15.379 -40.105  1.00  0.00      A2   C
ATOM   4542 HD21 LEU A 293      -6.371 -15.132 -39.071  1.00  0.00      A2   H
ATOM   4543 HD22 LEU A 293      -6.870 -15.973 -40.555  1.00  0.00      A2   H
ATOM   4544 HD23 LEU A 293      -5.135 -16.013 -40.138  1.00  0.00      A2   H
ATOM   4545  C   LEU A 293      -9.042 -11.785 -40.799  1.00  0.00      A2   C
ATOM   4546  O   LEU A 293      -9.675 -11.574 -39.808  1.00  0.00      A2   O
ATOM   4547  N   TYR A 294      -9.040 -10.961 -41.832  1.00  0.00      A2   N
ATOM   4548  HN  TYR A 294      -8.382 -11.017 -42.580  1.00  0.00      A2   H
ATOM   4549  CA  TYR A 294     -10.050  -9.850 -41.957  1.00  0.00      A2   C
ATOM   4550  HA  TYR A 294      -9.807  -9.076 -41.244  1.00  0.00      A2   H
ATOM   4551  CB  TYR A 294      -9.928  -9.231 -43.415  1.00  0.00      A2   C
ATOM   4552  HB1 TYR A 294     -10.116  -9.993 -44.202  1.00  0.00      A2   H
ATOM   4553  HB2 TYR A 294     -10.740  -8.479 -43.507  1.00  0.00      A2   H
ATOM   4554  CG  TYR A 294      -8.626  -8.543 -43.736  1.00  0.00      A2   C
ATOM   4555  CD1 TYR A 294      -7.855  -7.806 -42.783  1.00  0.00      A2   C
ATOM   4556  HD1 TYR A 294      -8.262  -7.643 -41.796  1.00  0.00      A2   H
ATOM   4557  CE1 TYR A 294      -6.723  -7.041 -43.221  1.00  0.00      A2   C
ATOM   4558  HE1 TYR A 294      -6.208  -6.344 -42.576  1.00  0.00      A2   H
ATOM   4559  CZ  TYR A 294      -6.299  -7.180 -44.492  1.00  0.00      A2   C
ATOM   4560  OH  TYR A 294      -5.124  -6.657 -44.960  1.00  0.00      A2   O
ATOM   4561  HH  TYR A 294      -4.857  -6.966 -45.829  1.00  0.00      A2   H
ATOM   4562  CD2 TYR A 294      -8.110  -8.595 -45.071  1.00  0.00      A2   C
ATOM   4563  HD2 TYR A 294      -8.671  -9.099 -45.844  1.00  0.00      A2   H
ATOM   4564  CE2 TYR A 294      -6.956  -8.001 -45.420  1.00  0.00      A2   C
ATOM   4565  HE2 TYR A 294      -6.575  -8.075 -46.428  1.00  0.00      A2   H
ATOM   4566  C   TYR A 294     -11.516 -10.219 -41.681  1.00  0.00      A2   C
ATOM   4567  O   TYR A 294     -12.256  -9.452 -41.075  1.00  0.00      A2   O
ATOM   4568  N   ALA A 295     -11.994 -11.385 -42.195  1.00  0.00      A2   N
ATOM   4569  HN  ALA A 295     -11.319 -11.970 -42.639  1.00  0.00      A2   H
ATOM   4570  CA  ALA A 295     -13.386 -11.772 -42.133  1.00  0.00      A2   C
ATOM   4571  HA  ALA A 295     -14.078 -10.951 -42.022  1.00  0.00      A2   H
ATOM   4572  CB  ALA A 295     -13.845 -12.574 -43.290  1.00  0.00      A2   C
ATOM   4573  HB1 ALA A 295     -14.146 -11.914 -44.132  1.00  0.00      A2   H
ATOM   4574  HB2 ALA A 295     -13.015 -13.253 -43.583  1.00  0.00      A2   H
ATOM   4575  HB3 ALA A 295     -14.655 -13.288 -43.030  1.00  0.00      A2   H
ATOM   4576  C   ALA A 295     -13.579 -12.519 -40.788  1.00  0.00      A2   C
ATOM   4577  O   ALA A 295     -14.692 -12.910 -40.445  1.00  0.00      A2   O
ATOM   4578  N   ASN A 296     -12.605 -12.642 -39.911  1.00  0.00      A2   N
ATOM   4579  HN  ASN A 296     -11.688 -12.395 -40.216  1.00  0.00      A2   H
ATOM   4580  CA  ASN A 296     -12.757 -13.370 -38.663  1.00  0.00      A2   C
ATOM   4581  HA  ASN A 296     -13.758 -13.478 -38.273  1.00  0.00      A2   H
ATOM   4582  CB  ASN A 296     -12.397 -14.830 -38.820  1.00  0.00      A2   C
ATOM   4583  HB1 ASN A 296     -11.349 -14.984 -39.157  1.00  0.00      A2   H
ATOM   4584  HB2 ASN A 296     -12.486 -15.358 -37.847  1.00  0.00      A2   H
ATOM   4585  CG  ASN A 296     -13.444 -15.624 -39.647  1.00  0.00      A2   C
ATOM   4586  OD1 ASN A 296     -14.396 -16.170 -39.122  1.00  0.00      A2   O
ATOM   4587  ND2 ASN A 296     -13.116 -15.831 -40.958  1.00  0.00      A2   N
ATOM   4588 HD21 ASN A 296     -13.688 -16.481 -41.458  1.00  0.00      A2   H
ATOM   4589 HD22 ASN A 296     -12.522 -15.240 -41.504  1.00  0.00      A2   H
ATOM   4590  C   ASN A 296     -11.933 -12.776 -37.564  1.00  0.00      A2   C
ATOM   4591  O   ASN A 296     -10.952 -13.358 -37.078  1.00  0.00      A2   O
ATOM   4592  N   ASN A 297     -12.298 -11.523 -37.149  1.00  0.00      A2   N
ATOM   4593  HN  ASN A 297     -13.067 -11.003 -37.511  1.00  0.00      A2   H
ATOM   4594  CA  ASN A 297     -11.711 -10.906 -35.905  1.00  0.00      A2   C
ATOM   4595  HA  ASN A 297     -10.732 -11.356 -35.840  1.00  0.00      A2   H
ATOM   4596  CB  ASN A 297     -11.790  -9.351 -35.881  1.00  0.00      A2   C
ATOM   4597  HB1 ASN A 297     -12.820  -9.078 -36.195  1.00  0.00      A2   H
ATOM   4598  HB2 ASN A 297     -11.585  -8.890 -34.891  1.00  0.00      A2   H
ATOM   4599  CG  ASN A 297     -10.712  -8.752 -36.782  1.00  0.00      A2   C
ATOM   4600  OD1 ASN A 297     -10.063  -7.833 -36.398  1.00  0.00      A2   O
ATOM   4601  ND2 ASN A 297     -10.541  -9.300 -37.995  1.00  0.00      A2   N
ATOM   4602 HD21 ASN A 297     -11.156 -10.049 -38.238  1.00  0.00      A2   H
ATOM   4603 HD22 ASN A 297     -10.151  -8.640 -38.638  1.00  0.00      A2   H
ATOM   4604  C   ASN A 297     -12.468 -11.407 -34.747  1.00  0.00      A2   C
ATOM   4605  O   ASN A 297     -13.625 -11.119 -34.510  1.00  0.00      A2   O
ATOM   4606  N   VAL A 298     -11.981 -12.365 -33.933  1.00  0.00      A2   N
ATOM   4607  HN  VAL A 298     -11.046 -12.694 -34.039  1.00  0.00      A2   H
ATOM   4608  CA  VAL A 298     -12.888 -13.089 -33.002  1.00  0.00      A2   C
ATOM   4609  HA  VAL A 298     -13.914 -12.924 -33.297  1.00  0.00      A2   H
ATOM   4610  CB  VAL A 298     -12.636 -14.579 -33.035  1.00  0.00      A2   C
ATOM   4611  HB  VAL A 298     -11.566 -14.692 -32.760  1.00  0.00      A2   H
ATOM   4612  CG1 VAL A 298     -13.579 -15.400 -31.966  1.00  0.00      A2   C
ATOM   4613 HG11 VAL A 298     -13.567 -16.497 -32.139  1.00  0.00      A2   H
ATOM   4614 HG12 VAL A 298     -13.069 -15.244 -30.992  1.00  0.00      A2   H
ATOM   4615 HG13 VAL A 298     -14.571 -14.900 -31.926  1.00  0.00      A2   H
ATOM   4616  CG2 VAL A 298     -12.852 -15.124 -34.469  1.00  0.00      A2   C
ATOM   4617 HG21 VAL A 298     -13.852 -15.499 -34.777  1.00  0.00      A2   H
ATOM   4618 HG22 VAL A 298     -12.596 -14.394 -35.266  1.00  0.00      A2   H
ATOM   4619 HG23 VAL A 298     -12.150 -15.964 -34.662  1.00  0.00      A2   H
ATOM   4620  C   VAL A 298     -12.587 -12.636 -31.608  1.00  0.00      A2   C
ATOM   4621  O   VAL A 298     -11.425 -12.613 -31.264  1.00  0.00      A2   O
ATOM   4622  N   MET A 299     -13.669 -12.277 -30.881  1.00  0.00      A2   N
ATOM   4623  HN  MET A 299     -14.586 -12.390 -31.256  1.00  0.00      A2   H
ATOM   4624  CA  MET A 299     -13.559 -11.534 -29.576  1.00  0.00      A2   C
ATOM   4625  HA  MET A 299     -12.703 -10.900 -29.756  1.00  0.00      A2   H
ATOM   4626  CB  MET A 299     -14.824 -10.642 -29.396  1.00  0.00      A2   C
ATOM   4627  HB1 MET A 299     -15.734 -11.266 -29.261  1.00  0.00      A2   H
ATOM   4628  HB2 MET A 299     -14.721 -10.116 -28.423  1.00  0.00      A2   H
ATOM   4629  CG  MET A 299     -15.124  -9.684 -30.565  1.00  0.00      A2   C
ATOM   4630  HG1 MET A 299     -14.115  -9.269 -30.777  1.00  0.00      A2   H
ATOM   4631  HG2 MET A 299     -15.608 -10.092 -31.478  1.00  0.00      A2   H
ATOM   4632  SD  MET A 299     -16.158  -8.288 -29.960  1.00  0.00      A2   S
ATOM   4633  CE  MET A 299     -17.747  -9.030 -30.364  1.00  0.00      A2   C
ATOM   4634  HE1 MET A 299     -17.692  -9.429 -31.400  1.00  0.00      A2   H
ATOM   4635  HE2 MET A 299     -18.070  -9.778 -29.609  1.00  0.00      A2   H
ATOM   4636  HE3 MET A 299     -18.487  -8.205 -30.283  1.00  0.00      A2   H
ATOM   4637  C   MET A 299     -13.383 -12.524 -28.412  1.00  0.00      A2   C
ATOM   4638  O   MET A 299     -13.971 -13.600 -28.368  1.00  0.00      A2   O
ATOM   4639  N   SER A 300     -12.529 -12.180 -27.400  1.00  0.00      A2   N
ATOM   4640  HN  SER A 300     -12.219 -11.235 -27.334  1.00  0.00      A2   H
ATOM   4641  CA  SER A 300     -12.195 -13.087 -26.279  1.00  0.00      A2   C
ATOM   4642  HA  SER A 300     -13.109 -13.642 -26.127  1.00  0.00      A2   H
ATOM   4643  CB  SER A 300     -11.110 -14.116 -26.759  1.00  0.00      A2   C
ATOM   4644  HB1 SER A 300     -11.586 -14.663 -27.601  1.00  0.00      A2   H
ATOM   4645  HB2 SER A 300     -10.223 -13.539 -27.097  1.00  0.00      A2   H
ATOM   4646  OG  SER A 300     -10.703 -14.997 -25.721  1.00  0.00      A2   O
ATOM   4647  HG1 SER A 300      -9.958 -14.577 -25.285  1.00  0.00      A2   H
ATOM   4648  C   SER A 300     -11.657 -12.276 -25.019  1.00  0.00      A2   C
ATOM   4649  O   SER A 300     -11.163 -11.168 -25.084  1.00  0.00      A2   O
ATOM   4650  N   GLY A 301     -11.850 -12.812 -23.794  1.00  0.00      A2   N
ATOM   4651  HN  GLY A 301     -12.415 -13.631 -23.723  1.00  0.00      A2   H
ATOM   4652  CA  GLY A 301     -11.334 -12.204 -22.608  1.00  0.00      A2   C
ATOM   4653  HA1 GLY A 301     -10.378 -11.760 -22.840  1.00  0.00      A2   H
ATOM   4654  HA2 GLY A 301     -11.318 -12.991 -21.868  1.00  0.00      A2   H
ATOM   4655  C   GLY A 301     -12.191 -11.048 -22.072  1.00  0.00      A2   C
ATOM   4656  O   GLY A 301     -12.963 -10.369 -22.769  1.00  0.00      A2   O
ATOM   4657  N   GLY A 302     -12.143 -10.860 -20.753  1.00  0.00      A2   N
ATOM   4658  HN  GLY A 302     -11.448 -11.368 -20.250  1.00  0.00      A2   H
ATOM   4659  CA  GLY A 302     -12.981 -10.047 -19.999  1.00  0.00      A2   C
ATOM   4660  HA1 GLY A 302     -12.664 -10.161 -18.973  1.00  0.00      A2   H
ATOM   4661  HA2 GLY A 302     -13.955 -10.500 -20.108  1.00  0.00      A2   H
ATOM   4662  C   GLY A 302     -13.114  -8.608 -20.283  1.00  0.00      A2   C
ATOM   4663  O   GLY A 302     -14.191  -7.975 -19.990  1.00  0.00      A2   O
ATOM   4664  N   THR A 303     -12.067  -7.895 -20.858  1.00  0.00      A2   N
ATOM   4665  HN  THR A 303     -11.207  -8.371 -21.022  1.00  0.00      A2   H
ATOM   4666  CA  THR A 303     -12.182  -6.486 -21.165  1.00  0.00      A2   C
ATOM   4667  HA  THR A 303     -12.814  -6.009 -20.430  1.00  0.00      A2   H
ATOM   4668  CB  THR A 303     -10.891  -5.819 -20.918  1.00  0.00      A2   C
ATOM   4669  HB  THR A 303     -10.031  -6.242 -21.480  1.00  0.00      A2   H
ATOM   4670  OG1 THR A 303     -10.534  -6.109 -19.582  1.00  0.00      A2   O
ATOM   4671  HG1 THR A 303      -9.987  -6.898 -19.551  1.00  0.00      A2   H
ATOM   4672  CG2 THR A 303     -10.854  -4.308 -21.083  1.00  0.00      A2   C
ATOM   4673 HG21 THR A 303     -10.212  -3.890 -20.278  1.00  0.00      A2   H
ATOM   4674 HG22 THR A 303     -10.565  -3.981 -22.105  1.00  0.00      A2   H
ATOM   4675 HG23 THR A 303     -11.916  -4.079 -20.849  1.00  0.00      A2   H
ATOM   4676  C   THR A 303     -12.818  -6.187 -22.527  1.00  0.00      A2   C
ATOM   4677  O   THR A 303     -13.103  -5.039 -22.907  1.00  0.00      A2   O
ATOM   4678  N   THR A 304     -12.983  -7.258 -23.349  1.00  0.00      A2   N
ATOM   4679  HN  THR A 304     -12.804  -8.206 -23.097  1.00  0.00      A2   H
ATOM   4680  CA  THR A 304     -13.562  -7.155 -24.644  1.00  0.00      A2   C
ATOM   4681  HA  THR A 304     -13.506  -6.166 -25.073  1.00  0.00      A2   H
ATOM   4682  CB  THR A 304     -12.971  -8.125 -25.640  1.00  0.00      A2   C
ATOM   4683  HB  THR A 304     -13.308  -9.155 -25.395  1.00  0.00      A2   H
ATOM   4684  OG1 THR A 304     -11.612  -8.339 -25.367  1.00  0.00      A2   O
ATOM   4685  HG1 THR A 304     -11.433  -9.207 -25.737  1.00  0.00      A2   H
ATOM   4686  CG2 THR A 304     -13.205  -7.745 -27.097  1.00  0.00      A2   C
ATOM   4687 HG21 THR A 304     -12.834  -6.725 -27.337  1.00  0.00      A2   H
ATOM   4688 HG22 THR A 304     -12.724  -8.527 -27.722  1.00  0.00      A2   H
ATOM   4689 HG23 THR A 304     -14.304  -7.760 -27.263  1.00  0.00      A2   H
ATOM   4690  C   THR A 304     -15.056  -7.440 -24.597  1.00  0.00      A2   C
ATOM   4691  O   THR A 304     -15.762  -7.357 -25.561  1.00  0.00      A2   O
ATOM   4692  N   MET A 305     -15.620  -7.835 -23.361  1.00  0.00      A2   N
ATOM   4693  HN  MET A 305     -15.032  -7.923 -22.561  1.00  0.00      A2   H
ATOM   4694  CA  MET A 305     -17.116  -8.020 -23.207  1.00  0.00      A2   C
ATOM   4695  HA  MET A 305     -17.492  -8.817 -23.832  1.00  0.00      A2   H
ATOM   4696  CB  MET A 305     -17.295  -8.530 -21.728  1.00  0.00      A2   C
ATOM   4697  HB1 MET A 305     -16.785  -7.907 -20.963  1.00  0.00      A2   H
ATOM   4698  HB2 MET A 305     -18.361  -8.556 -21.415  1.00  0.00      A2   H
ATOM   4699  CG  MET A 305     -16.703  -9.933 -21.537  1.00  0.00      A2   C
ATOM   4700  HG1 MET A 305     -15.595  -9.873 -21.596  1.00  0.00      A2   H
ATOM   4701  HG2 MET A 305     -16.876 -10.323 -20.511  1.00  0.00      A2   H
ATOM   4702  SD  MET A 305     -17.246 -11.217 -22.605  1.00  0.00      A2   S
ATOM   4703  CE  MET A 305     -18.561 -11.766 -21.561  1.00  0.00      A2   C
ATOM   4704  HE1 MET A 305     -18.960 -10.792 -21.204  1.00  0.00      A2   H
ATOM   4705  HE2 MET A 305     -19.369 -12.175 -22.204  1.00  0.00      A2   H
ATOM   4706  HE3 MET A 305     -18.148 -12.413 -20.757  1.00  0.00      A2   H
ATOM   4707  C   MET A 305     -17.841  -6.727 -23.507  1.00  0.00      A2   C
ATOM   4708  O   MET A 305     -18.941  -6.871 -24.090  1.00  0.00      A2   O
ATOM   4709  N   TYR A 306     -17.339  -5.536 -23.046  1.00  0.00      A2   N
ATOM   4710  HN  TYR A 306     -16.513  -5.506 -22.488  1.00  0.00      A2   H
ATOM   4711  CA  TYR A 306     -18.024  -4.262 -23.108  1.00  0.00      A2   C
ATOM   4712  HA  TYR A 306     -18.586  -4.190 -22.189  1.00  0.00      A2   H
ATOM   4713  CB  TYR A 306     -16.948  -3.018 -23.137  1.00  0.00      A2   C
ATOM   4714  HB1 TYR A 306     -16.157  -3.323 -23.856  1.00  0.00      A2   H
ATOM   4715  HB2 TYR A 306     -17.398  -2.072 -23.507  1.00  0.00      A2   H
ATOM   4716  CG  TYR A 306     -16.403  -2.859 -21.712  1.00  0.00      A2   C
ATOM   4717  CD1 TYR A 306     -17.245  -2.582 -20.659  1.00  0.00      A2   C
ATOM   4718  HD1 TYR A 306     -18.265  -2.306 -20.883  1.00  0.00      A2   H
ATOM   4719  CE1 TYR A 306     -16.748  -2.449 -19.347  1.00  0.00      A2   C
ATOM   4720  HE1 TYR A 306     -17.403  -2.029 -18.598  1.00  0.00      A2   H
ATOM   4721  CZ  TYR A 306     -15.373  -2.557 -19.097  1.00  0.00      A2   C
ATOM   4722  OH  TYR A 306     -14.765  -2.291 -17.820  1.00  0.00      A2   O
ATOM   4723  HH  TYR A 306     -15.352  -1.632 -17.442  1.00  0.00      A2   H
ATOM   4724  CD2 TYR A 306     -15.040  -2.942 -21.476  1.00  0.00      A2   C
ATOM   4725  HD2 TYR A 306     -14.387  -3.088 -22.324  1.00  0.00      A2   H
ATOM   4726  CE2 TYR A 306     -14.479  -2.743 -20.171  1.00  0.00      A2   C
ATOM   4727  HE2 TYR A 306     -13.400  -2.758 -20.130  1.00  0.00      A2   H
ATOM   4728  C   TYR A 306     -18.994  -3.976 -24.296  1.00  0.00      A2   C
ATOM   4729  O   TYR A 306     -18.587  -4.037 -25.462  1.00  0.00      A2   O
ATOM   4730  N   PRO A 307     -20.258  -3.828 -23.974  1.00  0.00      A2   N
ATOM   4731  CD  PRO A 307     -20.930  -4.332 -22.792  1.00  0.00      A2   C
ATOM   4732  HD1 PRO A 307     -20.488  -5.282 -22.424  1.00  0.00      A2   H
ATOM   4733  HD2 PRO A 307     -20.973  -3.590 -21.966  1.00  0.00      A2   H
ATOM   4734  CA  PRO A 307     -21.205  -3.627 -25.062  1.00  0.00      A2   C
ATOM   4735  HA  PRO A 307     -21.239  -4.509 -25.684  1.00  0.00      A2   H
ATOM   4736  CB  PRO A 307     -22.582  -3.460 -24.391  1.00  0.00      A2   C
ATOM   4737  HB1 PRO A 307     -23.410  -3.697 -25.093  1.00  0.00      A2   H
ATOM   4738  HB2 PRO A 307     -22.744  -2.431 -24.005  1.00  0.00      A2   H
ATOM   4739  CG  PRO A 307     -22.340  -4.484 -23.278  1.00  0.00      A2   C
ATOM   4740  HG1 PRO A 307     -22.984  -4.338 -22.385  1.00  0.00      A2   H
ATOM   4741  HG2 PRO A 307     -22.493  -5.523 -23.640  1.00  0.00      A2   H
ATOM   4742  C   PRO A 307     -20.862  -2.393 -25.950  1.00  0.00      A2   C
ATOM   4743  O   PRO A 307     -20.600  -1.306 -25.361  1.00  0.00      A2   O
ATOM   4744  N   GLY A 308     -20.988  -2.536 -27.240  1.00  0.00      A2   N
ATOM   4745  HN  GLY A 308     -21.401  -3.393 -27.538  1.00  0.00      A2   H
ATOM   4746  CA  GLY A 308     -20.685  -1.528 -28.241  1.00  0.00      A2   C
ATOM   4747  HA1 GLY A 308     -20.650  -0.569 -27.745  1.00  0.00      A2   H
ATOM   4748  HA2 GLY A 308     -21.469  -1.628 -28.977  1.00  0.00      A2   H
ATOM   4749  C   GLY A 308     -19.338  -1.623 -28.922  1.00  0.00      A2   C
ATOM   4750  O   GLY A 308     -19.138  -0.914 -29.935  1.00  0.00      A2   O
ATOM   4751  N   ILE A 309     -18.368  -2.520 -28.417  1.00  0.00      A2   N
ATOM   4752  HN  ILE A 309     -18.637  -2.943 -27.555  1.00  0.00      A2   H
ATOM   4753  CA  ILE A 309     -17.003  -2.598 -28.916  1.00  0.00      A2   C
ATOM   4754  HA  ILE A 309     -16.704  -1.561 -28.906  1.00  0.00      A2   H
ATOM   4755  CB  ILE A 309     -16.184  -3.453 -28.006  1.00  0.00      A2   C
ATOM   4756  HB  ILE A 309     -16.345  -3.050 -26.983  1.00  0.00      A2   H
ATOM   4757  CG2 ILE A 309     -16.701  -4.884 -27.932  1.00  0.00      A2   C
ATOM   4758 HG21 ILE A 309     -16.377  -5.567 -28.745  1.00  0.00      A2   H
ATOM   4759 HG22 ILE A 309     -16.557  -5.504 -27.022  1.00  0.00      A2   H
ATOM   4760 HG23 ILE A 309     -17.803  -4.906 -28.072  1.00  0.00      A2   H
ATOM   4761  CG1 ILE A 309     -14.679  -3.430 -28.219  1.00  0.00      A2   C
ATOM   4762 HG11 ILE A 309     -14.447  -4.317 -28.845  1.00  0.00      A2   H
ATOM   4763 HG12 ILE A 309     -14.494  -2.512 -28.818  1.00  0.00      A2   H
ATOM   4764  CD  ILE A 309     -13.978  -3.440 -26.894  1.00  0.00      A2   C
ATOM   4765  HD1 ILE A 309     -12.876  -3.356 -27.010  1.00  0.00      A2   H
ATOM   4766  HD2 ILE A 309     -14.283  -2.556 -26.293  1.00  0.00      A2   H
ATOM   4767  HD3 ILE A 309     -14.199  -4.339 -26.280  1.00  0.00      A2   H
ATOM   4768  C   ILE A 309     -16.859  -3.081 -30.333  1.00  0.00      A2   C
ATOM   4769  O   ILE A 309     -16.035  -2.740 -31.171  1.00  0.00      A2   O
ATOM   4770  N   ALA A 310     -17.857  -3.919 -30.798  1.00  0.00      A2   N
ATOM   4771  HN  ALA A 310     -18.595  -4.148 -30.167  1.00  0.00      A2   H
ATOM   4772  CA  ALA A 310     -17.749  -4.622 -32.070  1.00  0.00      A2   C
ATOM   4773  HA  ALA A 310     -16.683  -4.752 -32.183  1.00  0.00      A2   H
ATOM   4774  CB  ALA A 310     -18.596  -5.876 -32.018  1.00  0.00      A2   C
ATOM   4775  HB1 ALA A 310     -19.707  -5.863 -31.993  1.00  0.00      A2   H
ATOM   4776  HB2 ALA A 310     -18.353  -6.569 -32.852  1.00  0.00      A2   H
ATOM   4777  HB3 ALA A 310     -18.392  -6.447 -31.087  1.00  0.00      A2   H
ATOM   4778  C   ALA A 310     -18.200  -3.745 -33.263  1.00  0.00      A2   C
ATOM   4779  O   ALA A 310     -17.590  -3.868 -34.332  1.00  0.00      A2   O
ATOM   4780  N   ASP A 311     -19.170  -2.779 -33.166  1.00  0.00      A2   N
ATOM   4781  HN  ASP A 311     -19.584  -2.551 -32.288  1.00  0.00      A2   H
ATOM   4782  CA  ASP A 311     -19.448  -1.853 -34.264  1.00  0.00      A2   C
ATOM   4783  HA  ASP A 311     -19.575  -2.371 -35.203  1.00  0.00      A2   H
ATOM   4784  CB  ASP A 311     -20.793  -1.109 -33.891  1.00  0.00      A2   C
ATOM   4785  HB1 ASP A 311     -20.899  -0.882 -32.808  1.00  0.00      A2   H
ATOM   4786  HB2 ASP A 311     -21.000  -0.236 -34.546  1.00  0.00      A2   H
ATOM   4787  CG  ASP A 311     -21.943  -2.070 -34.141  1.00  0.00      A2   C
ATOM   4788  OD1 ASP A 311     -22.065  -2.506 -35.337  1.00  0.00      A2   O
ATOM   4789  OD2 ASP A 311     -22.791  -2.296 -33.251  1.00  0.00      A2   O
ATOM   4790  C   ASP A 311     -18.352  -0.812 -34.406  1.00  0.00      A2   C
ATOM   4791  O   ASP A 311     -17.945  -0.319 -35.462  1.00  0.00      A2   O
ATOM   4792  N   ARG A 312     -17.842  -0.345 -33.231  1.00  0.00      A2   N
ATOM   4793  HN  ARG A 312     -18.171  -0.735 -32.374  1.00  0.00      A2   H
ATOM   4794  CA  ARG A 312     -16.755   0.572 -33.237  1.00  0.00      A2   C
ATOM   4795  HA  ARG A 312     -16.995   1.348 -33.948  1.00  0.00      A2   H
ATOM   4796  CB  ARG A 312     -16.483   0.958 -31.748  1.00  0.00      A2   C
ATOM   4797  HB1 ARG A 312     -17.296   1.604 -31.352  1.00  0.00      A2   H
ATOM   4798  HB2 ARG A 312     -16.354   0.015 -31.174  1.00  0.00      A2   H
ATOM   4799  CG  ARG A 312     -15.205   1.770 -31.640  1.00  0.00      A2   C
ATOM   4800  HG1 ARG A 312     -14.920   1.724 -30.567  1.00  0.00      A2   H
ATOM   4801  HG2 ARG A 312     -14.302   1.396 -32.169  1.00  0.00      A2   H
ATOM   4802  CD  ARG A 312     -15.265   3.247 -32.075  1.00  0.00      A2   C
ATOM   4803  HD1 ARG A 312     -15.180   3.246 -33.183  1.00  0.00      A2   H
ATOM   4804  HD2 ARG A 312     -16.217   3.695 -31.718  1.00  0.00      A2   H
ATOM   4805  NE  ARG A 312     -14.000   3.908 -31.478  1.00  0.00      A2   N
ATOM   4806  HE  ARG A 312     -13.224   4.119 -32.072  1.00  0.00      A2   H
ATOM   4807  CZ  ARG A 312     -13.946   4.598 -30.329  1.00  0.00      A2   C
ATOM   4808  NH1 ARG A 312     -14.860   4.611 -29.404  1.00  0.00      A2   N
ATOM   4809 HH11 ARG A 312     -14.740   5.302 -28.691  1.00  0.00      A2   H
ATOM   4810 HH12 ARG A 312     -15.784   4.279 -29.597  1.00  0.00      A2   H
ATOM   4811  NH2 ARG A 312     -12.984   5.516 -30.173  1.00  0.00      A2   N
ATOM   4812 HH21 ARG A 312     -12.831   5.946 -29.284  1.00  0.00      A2   H
ATOM   4813 HH22 ARG A 312     -12.298   5.641 -30.890  1.00  0.00      A2   H
ATOM   4814  C   ARG A 312     -15.548  -0.101 -33.875  1.00  0.00      A2   C
ATOM   4815  O   ARG A 312     -14.802   0.449 -34.673  1.00  0.00      A2   O
ATOM   4816  N   MET A 313     -15.321  -1.358 -33.554  1.00  0.00      A2   N
ATOM   4817  HN  MET A 313     -15.609  -1.769 -32.693  1.00  0.00      A2   H
ATOM   4818  CA  MET A 313     -14.180  -2.122 -34.107  1.00  0.00      A2   C
ATOM   4819  HA  MET A 313     -13.217  -1.664 -33.934  1.00  0.00      A2   H
ATOM   4820  CB  MET A 313     -14.088  -3.479 -33.375  1.00  0.00      A2   C
ATOM   4821  HB1 MET A 313     -13.987  -3.293 -32.285  1.00  0.00      A2   H
ATOM   4822  HB2 MET A 313     -15.047  -4.034 -33.455  1.00  0.00      A2   H
ATOM   4823  CG  MET A 313     -12.839  -4.320 -33.684  1.00  0.00      A2   C
ATOM   4824  HG1 MET A 313     -12.776  -4.411 -34.789  1.00  0.00      A2   H
ATOM   4825  HG2 MET A 313     -11.957  -3.734 -33.346  1.00  0.00      A2   H
ATOM   4826  SD  MET A 313     -12.845  -6.008 -32.952  1.00  0.00      A2   S
ATOM   4827  CE  MET A 313     -13.033  -5.418 -31.245  1.00  0.00      A2   C
ATOM   4828  HE1 MET A 313     -14.026  -4.925 -31.169  1.00  0.00      A2   H
ATOM   4829  HE2 MET A 313     -13.106  -6.222 -30.482  1.00  0.00      A2   H
ATOM   4830  HE3 MET A 313     -12.228  -4.692 -31.000  1.00  0.00      A2   H
ATOM   4831  C   MET A 313     -14.291  -2.409 -35.548  1.00  0.00      A2   C
ATOM   4832  O   MET A 313     -13.359  -2.182 -36.317  1.00  0.00      A2   O
ATOM   4833  N   GLN A 314     -15.496  -2.745 -35.953  1.00  0.00      A2   N
ATOM   4834  HN  GLN A 314     -16.242  -2.760 -35.291  1.00  0.00      A2   H
ATOM   4835  CA  GLN A 314     -15.761  -2.819 -37.346  1.00  0.00      A2   C
ATOM   4836  HA  GLN A 314     -15.026  -3.492 -37.762  1.00  0.00      A2   H
ATOM   4837  CB  GLN A 314     -17.163  -3.273 -37.534  1.00  0.00      A2   C
ATOM   4838  HB1 GLN A 314     -17.365  -4.266 -37.079  1.00  0.00      A2   H
ATOM   4839  HB2 GLN A 314     -17.771  -2.564 -36.933  1.00  0.00      A2   H
ATOM   4840  CG  GLN A 314     -17.776  -3.343 -38.962  1.00  0.00      A2   C
ATOM   4841  HG1 GLN A 314     -17.952  -2.287 -39.258  1.00  0.00      A2   H
ATOM   4842  HG2 GLN A 314     -17.012  -3.765 -39.649  1.00  0.00      A2   H
ATOM   4843  CD  GLN A 314     -19.175  -3.998 -38.856  1.00  0.00      A2   C
ATOM   4844  OE1 GLN A 314     -19.425  -5.175 -38.476  1.00  0.00      A2   O
ATOM   4845  NE2 GLN A 314     -20.186  -3.150 -38.957  1.00  0.00      A2   N
ATOM   4846 HE21 GLN A 314     -20.066  -2.294 -39.459  1.00  0.00      A2   H
ATOM   4847 HE22 GLN A 314     -21.039  -3.577 -38.657  1.00  0.00      A2   H
ATOM   4848  C   GLN A 314     -15.586  -1.444 -38.095  1.00  0.00      A2   C
ATOM   4849  O   GLN A 314     -15.045  -1.406 -39.171  1.00  0.00      A2   O
ATOM   4850  N   LYS A 315     -16.016  -0.308 -37.537  1.00  0.00      A2   N
ATOM   4851  HN  LYS A 315     -16.593  -0.304 -36.724  1.00  0.00      A2   H
ATOM   4852  CA  LYS A 315     -15.834   0.923 -38.187  1.00  0.00      A2   C
ATOM   4853  HA  LYS A 315     -16.295   0.839 -39.160  1.00  0.00      A2   H
ATOM   4854  CB  LYS A 315     -16.672   1.995 -37.434  1.00  0.00      A2   C
ATOM   4855  HB1 LYS A 315     -17.641   1.524 -37.166  1.00  0.00      A2   H
ATOM   4856  HB2 LYS A 315     -16.240   2.102 -36.416  1.00  0.00      A2   H
ATOM   4857  CG  LYS A 315     -16.874   3.226 -38.319  1.00  0.00      A2   C
ATOM   4858  HG1 LYS A 315     -15.910   3.777 -38.352  1.00  0.00      A2   H
ATOM   4859  HG2 LYS A 315     -17.204   2.900 -39.328  1.00  0.00      A2   H
ATOM   4860  CD  LYS A 315     -17.945   4.159 -37.758  1.00  0.00      A2   C
ATOM   4861  HD1 LYS A 315     -18.872   3.547 -37.788  1.00  0.00      A2   H
ATOM   4862  HD2 LYS A 315     -17.734   4.410 -36.696  1.00  0.00      A2   H
ATOM   4863  CE  LYS A 315     -18.020   5.456 -38.456  1.00  0.00      A2   C
ATOM   4864  HE1 LYS A 315     -17.066   6.008 -38.317  1.00  0.00      A2   H
ATOM   4865  HE2 LYS A 315     -18.154   5.323 -39.551  1.00  0.00      A2   H
ATOM   4866  NZ  LYS A 315     -19.106   6.289 -37.868  1.00  0.00      A2   N
ATOM   4867  HZ1 LYS A 315     -19.410   7.060 -38.496  1.00  0.00      A2   H
ATOM   4868  HZ2 LYS A 315     -19.857   5.570 -37.855  1.00  0.00      A2   H
ATOM   4869  HZ3 LYS A 315     -18.957   6.564 -36.876  1.00  0.00      A2   H
ATOM   4870  C   LYS A 315     -14.339   1.386 -38.345  1.00  0.00      A2   C
ATOM   4871  O   LYS A 315     -13.852   1.831 -39.421  1.00  0.00      A2   O
ATOM   4872  N   GLU A 316     -13.497   1.215 -37.312  1.00  0.00      A2   N
ATOM   4873  HN  GLU A 316     -13.883   0.944 -36.434  1.00  0.00      A2   H
ATOM   4874  CA  GLU A 316     -12.105   1.580 -37.302  1.00  0.00      A2   C
ATOM   4875  HA  GLU A 316     -12.011   2.636 -37.508  1.00  0.00      A2   H
ATOM   4876  CB  GLU A 316     -11.483   1.517 -35.910  1.00  0.00      A2   C
ATOM   4877  HB1 GLU A 316     -11.517   0.452 -35.598  1.00  0.00      A2   H
ATOM   4878  HB2 GLU A 316     -10.450   1.900 -35.766  1.00  0.00      A2   H
ATOM   4879  CG  GLU A 316     -12.230   2.387 -34.796  1.00  0.00      A2   C
ATOM   4880  HG1 GLU A 316     -13.319   2.302 -35.000  1.00  0.00      A2   H
ATOM   4881  HG2 GLU A 316     -12.082   1.903 -33.807  1.00  0.00      A2   H
ATOM   4882  CD  GLU A 316     -11.856   3.885 -34.523  1.00  0.00      A2   C
ATOM   4883  OE1 GLU A 316     -11.790   4.285 -33.351  1.00  0.00      A2   O
ATOM   4884  OE2 GLU A 316     -11.661   4.556 -35.544  1.00  0.00      A2   O
ATOM   4885  C   GLU A 316     -11.289   0.706 -38.225  1.00  0.00      A2   C
ATOM   4886  O   GLU A 316     -10.385   1.137 -39.013  1.00  0.00      A2   O
ATOM   4887  N   ILE A 317     -11.563  -0.553 -38.246  1.00  0.00      A2   N
ATOM   4888  HN  ILE A 317     -12.265  -0.962 -37.668  1.00  0.00      A2   H
ATOM   4889  CA  ILE A 317     -10.811  -1.507 -38.988  1.00  0.00      A2   C
ATOM   4890  HA  ILE A 317      -9.741  -1.359 -39.000  1.00  0.00      A2   H
ATOM   4891  CB  ILE A 317     -10.865  -2.896 -38.298  1.00  0.00      A2   C
ATOM   4892  HB  ILE A 317     -11.908  -3.226 -38.101  1.00  0.00      A2   H
ATOM   4893  CG2 ILE A 317     -10.303  -4.014 -39.244  1.00  0.00      A2   C
ATOM   4894 HG21 ILE A 317      -9.492  -3.578 -39.865  1.00  0.00      A2   H
ATOM   4895 HG22 ILE A 317     -10.005  -4.893 -38.633  1.00  0.00      A2   H
ATOM   4896 HG23 ILE A 317     -11.110  -4.304 -39.951  1.00  0.00      A2   H
ATOM   4897  CG1 ILE A 317     -10.122  -2.701 -36.969  1.00  0.00      A2   C
ATOM   4898 HG11 ILE A 317      -9.101  -2.265 -37.019  1.00  0.00      A2   H
ATOM   4899 HG12 ILE A 317     -10.672  -1.964 -36.345  1.00  0.00      A2   H
ATOM   4900  CD  ILE A 317     -10.058  -3.924 -36.104  1.00  0.00      A2   C
ATOM   4901  HD1 ILE A 317      -9.219  -4.611 -36.346  1.00  0.00      A2   H
ATOM   4902  HD2 ILE A 317      -9.969  -3.572 -35.054  1.00  0.00      A2   H
ATOM   4903  HD3 ILE A 317     -11.079  -4.358 -36.159  1.00  0.00      A2   H
ATOM   4904  C   ILE A 317     -11.246  -1.553 -40.458  1.00  0.00      A2   C
ATOM   4905  O   ILE A 317     -10.419  -1.930 -41.353  1.00  0.00      A2   O
ATOM   4906  N   THR A 318     -12.498  -1.186 -40.768  1.00  0.00      A2   N
ATOM   4907  HN  THR A 318     -13.087  -1.190 -39.964  1.00  0.00      A2   H
ATOM   4908  CA  THR A 318     -12.953  -1.037 -42.118  1.00  0.00      A2   C
ATOM   4909  HA  THR A 318     -12.631  -1.914 -42.659  1.00  0.00      A2   H
ATOM   4910  CB  THR A 318     -14.548  -1.088 -42.184  1.00  0.00      A2   C
ATOM   4911  HB  THR A 318     -14.970  -0.219 -41.635  1.00  0.00      A2   H
ATOM   4912  OG1 THR A 318     -15.077  -2.286 -41.679  1.00  0.00      A2   O
ATOM   4913  HG1 THR A 318     -15.394  -2.102 -40.792  1.00  0.00      A2   H
ATOM   4914  CG2 THR A 318     -15.099  -0.979 -43.593  1.00  0.00      A2   C
ATOM   4915 HG21 THR A 318     -14.878   0.025 -44.015  1.00  0.00      A2   H
ATOM   4916 HG22 THR A 318     -14.597  -1.719 -44.253  1.00  0.00      A2   H
ATOM   4917 HG23 THR A 318     -16.185  -1.160 -43.742  1.00  0.00      A2   H
ATOM   4918  C   THR A 318     -12.369   0.126 -42.755  1.00  0.00      A2   C
ATOM   4919  O   THR A 318     -11.983   0.083 -43.938  1.00  0.00      A2   O
ATOM   4920  N   ALA A 319     -12.291   1.238 -41.990  1.00  0.00      A2   N
ATOM   4921  HN  ALA A 319     -12.688   1.291 -41.077  1.00  0.00      A2   H
ATOM   4922  CA  ALA A 319     -11.531   2.469 -42.293  1.00  0.00      A2   C
ATOM   4923  HA  ALA A 319     -11.873   2.957 -43.194  1.00  0.00      A2   H
ATOM   4924  CB  ALA A 319     -11.758   3.431 -41.135  1.00  0.00      A2   C
ATOM   4925  HB1 ALA A 319     -11.291   4.424 -41.311  1.00  0.00      A2   H
ATOM   4926  HB2 ALA A 319     -12.848   3.575 -40.978  1.00  0.00      A2   H
ATOM   4927  HB3 ALA A 319     -11.484   2.907 -40.195  1.00  0.00      A2   H
ATOM   4928  C   ALA A 319     -10.044   2.203 -42.515  1.00  0.00      A2   C
ATOM   4929  O   ALA A 319      -9.465   2.716 -43.415  1.00  0.00      A2   O
ATOM   4930  N   LEU A 320      -9.453   1.323 -41.652  1.00  0.00      A2   N
ATOM   4931  HN  LEU A 320      -9.962   0.813 -40.963  1.00  0.00      A2   H
ATOM   4932  CA  LEU A 320      -8.103   0.863 -41.856  1.00  0.00      A2   C
ATOM   4933  HA  LEU A 320      -7.581   1.780 -42.084  1.00  0.00      A2   H
ATOM   4934  CB  LEU A 320      -7.424   0.216 -40.620  1.00  0.00      A2   C
ATOM   4935  HB1 LEU A 320      -8.042  -0.663 -40.340  1.00  0.00      A2   H
ATOM   4936  HB2 LEU A 320      -6.448  -0.196 -40.955  1.00  0.00      A2   H
ATOM   4937  CG  LEU A 320      -7.156   1.068 -39.342  1.00  0.00      A2   C
ATOM   4938  HG  LEU A 320      -8.029   1.684 -39.036  1.00  0.00      A2   H
ATOM   4939  CD1 LEU A 320      -6.633   0.235 -38.166  1.00  0.00      A2   C
ATOM   4940 HD11 LEU A 320      -5.714  -0.379 -38.282  1.00  0.00      A2   H
ATOM   4941 HD12 LEU A 320      -6.561   0.821 -37.225  1.00  0.00      A2   H
ATOM   4942 HD13 LEU A 320      -7.466  -0.376 -37.758  1.00  0.00      A2   H
ATOM   4943  CD2 LEU A 320      -6.093   2.155 -39.582  1.00  0.00      A2   C
ATOM   4944 HD21 LEU A 320      -6.031   2.876 -38.739  1.00  0.00      A2   H
ATOM   4945 HD22 LEU A 320      -5.170   1.539 -39.521  1.00  0.00      A2   H
ATOM   4946 HD23 LEU A 320      -6.206   2.567 -40.608  1.00  0.00      A2   H
ATOM   4947  C   LEU A 320      -7.856   0.074 -43.137  1.00  0.00      A2   C
ATOM   4948  O   LEU A 320      -6.969   0.387 -43.899  1.00  0.00      A2   O
ATOM   4949  N   ALA A 321      -8.608  -1.028 -43.314  1.00  0.00      A2   N
ATOM   4950  HN  ALA A 321      -9.278  -1.200 -42.596  1.00  0.00      A2   H
ATOM   4951  CA  ALA A 321      -8.338  -2.101 -44.212  1.00  0.00      A2   C
ATOM   4952  HA  ALA A 321      -7.409  -2.549 -43.892  1.00  0.00      A2   H
ATOM   4953  CB  ALA A 321      -9.551  -3.058 -44.281  1.00  0.00      A2   C
ATOM   4954  HB1 ALA A 321     -10.471  -2.516 -44.588  1.00  0.00      A2   H
ATOM   4955  HB2 ALA A 321      -9.349  -3.960 -44.898  1.00  0.00      A2   H
ATOM   4956  HB3 ALA A 321      -9.839  -3.364 -43.252  1.00  0.00      A2   H
ATOM   4957  C   ALA A 321      -8.332  -1.766 -45.713  1.00  0.00      A2   C
ATOM   4958  O   ALA A 321      -8.972  -0.815 -46.181  1.00  0.00      A2   O
ATOM   4959  N   PRO A 322      -7.508  -2.474 -46.554  1.00  0.00      A2   N
ATOM   4960  CD  PRO A 322      -6.477  -3.453 -46.131  1.00  0.00      A2   C
ATOM   4961  HD1 PRO A 322      -5.739  -2.886 -45.524  1.00  0.00      A2   H
ATOM   4962  HD2 PRO A 322      -6.980  -4.363 -45.740  1.00  0.00      A2   H
ATOM   4963  CA  PRO A 322      -7.556  -2.320 -48.017  1.00  0.00      A2   C
ATOM   4964  HA  PRO A 322      -6.863  -1.502 -48.143  1.00  0.00      A2   H
ATOM   4965  CB  PRO A 322      -6.813  -3.517 -48.479  1.00  0.00      A2   C
ATOM   4966  HB1 PRO A 322      -7.543  -4.346 -48.591  1.00  0.00      A2   H
ATOM   4967  HB2 PRO A 322      -6.319  -3.380 -49.465  1.00  0.00      A2   H
ATOM   4968  CG  PRO A 322      -5.785  -3.808 -47.380  1.00  0.00      A2   C
ATOM   4969  HG1 PRO A 322      -5.367  -4.835 -47.443  1.00  0.00      A2   H
ATOM   4970  HG2 PRO A 322      -4.936  -3.097 -47.469  1.00  0.00      A2   H
ATOM   4971  C   PRO A 322      -8.845  -2.043 -48.682  1.00  0.00      A2   C
ATOM   4972  O   PRO A 322      -9.902  -2.434 -48.252  1.00  0.00      A2   O
ATOM   4973  N   SER A 323      -8.852  -1.415 -49.875  1.00  0.00      A2   N
ATOM   4974  HN  SER A 323      -8.000  -1.122 -50.302  1.00  0.00      A2   H
ATOM   4975  CA  SER A 323     -10.058  -0.987 -50.560  1.00  0.00      A2   C
ATOM   4976  HA  SER A 323     -10.659  -0.234 -50.071  1.00  0.00      A2   H
ATOM   4977  CB  SER A 323      -9.676  -0.327 -51.920  1.00  0.00      A2   C
ATOM   4978  HB1 SER A 323      -9.200  -1.059 -52.607  1.00  0.00      A2   H
ATOM   4979  HB2 SER A 323     -10.623   0.051 -52.362  1.00  0.00      A2   H
ATOM   4980  OG  SER A 323      -8.809   0.731 -51.669  1.00  0.00      A2   O
ATOM   4981  HG1 SER A 323      -8.476   1.087 -52.496  1.00  0.00      A2   H
ATOM   4982  C   SER A 323     -11.062  -2.052 -50.957  1.00  0.00      A2   C
ATOM   4983  O   SER A 323     -12.257  -1.856 -51.023  1.00  0.00      A2   O
ATOM   4984  N   THR A 324     -10.580  -3.229 -51.224  1.00  0.00      A2   N
ATOM   4985  HN  THR A 324      -9.598  -3.349 -51.095  1.00  0.00      A2   H
ATOM   4986  CA  THR A 324     -11.404  -4.353 -51.761  1.00  0.00      A2   C
ATOM   4987  HA  THR A 324     -12.342  -3.944 -52.105  1.00  0.00      A2   H
ATOM   4988  CB  THR A 324     -10.717  -5.233 -52.780  1.00  0.00      A2   C
ATOM   4989  HB  THR A 324     -11.412  -6.072 -52.998  1.00  0.00      A2   H
ATOM   4990  OG1 THR A 324      -9.498  -5.758 -52.319  1.00  0.00      A2   O
ATOM   4991  HG1 THR A 324      -9.291  -6.451 -52.950  1.00  0.00      A2   H
ATOM   4992  CG2 THR A 324     -10.370  -4.391 -54.057  1.00  0.00      A2   C
ATOM   4993 HG21 THR A 324      -9.709  -3.522 -53.850  1.00  0.00      A2   H
ATOM   4994 HG22 THR A 324      -9.804  -5.016 -54.781  1.00  0.00      A2   H
ATOM   4995 HG23 THR A 324     -11.257  -3.923 -54.534  1.00  0.00      A2   H
ATOM   4996  C   THR A 324     -11.808  -5.250 -50.560  1.00  0.00      A2   C
ATOM   4997  O   THR A 324     -12.454  -6.260 -50.886  1.00  0.00      A2   O
ATOM   4998  N   MET A 325     -11.463  -4.964 -49.244  1.00  0.00      A2   N
ATOM   4999  HN  MET A 325     -10.916  -4.229 -48.849  1.00  0.00      A2   H
ATOM   5000  CA  MET A 325     -11.639  -6.047 -48.238  1.00  0.00      A2   C
ATOM   5001  HA  MET A 325     -11.893  -6.963 -48.750  1.00  0.00      A2   H
ATOM   5002  CB  MET A 325     -10.327  -6.259 -47.456  1.00  0.00      A2   C
ATOM   5003  HB1 MET A 325     -10.015  -5.245 -47.126  1.00  0.00      A2   H
ATOM   5004  HB2 MET A 325     -10.309  -6.915 -46.559  1.00  0.00      A2   H
ATOM   5005  CG  MET A 325      -9.152  -6.713 -48.378  1.00  0.00      A2   C
ATOM   5006  HG1 MET A 325      -9.151  -6.061 -49.277  1.00  0.00      A2   H
ATOM   5007  HG2 MET A 325      -8.175  -6.441 -47.926  1.00  0.00      A2   H
ATOM   5008  SD  MET A 325      -9.278  -8.432 -48.873  1.00  0.00      A2   S
ATOM   5009  CE  MET A 325      -7.639  -8.695 -49.618  1.00  0.00      A2   C
ATOM   5010  HE1 MET A 325      -6.854  -8.074 -49.135  1.00  0.00      A2   H
ATOM   5011  HE2 MET A 325      -7.393  -9.775 -49.527  1.00  0.00      A2   H
ATOM   5012  HE3 MET A 325      -7.659  -8.546 -50.718  1.00  0.00      A2   H
ATOM   5013  C   MET A 325     -12.726  -5.932 -47.164  1.00  0.00      A2   C
ATOM   5014  O   MET A 325     -12.933  -4.861 -46.583  1.00  0.00      A2   O
ATOM   5015  N   LYS A 326     -13.345  -7.040 -46.824  1.00  0.00      A2   N
ATOM   5016  HN  LYS A 326     -13.245  -7.851 -47.395  1.00  0.00      A2   H
ATOM   5017  CA  LYS A 326     -14.473  -7.171 -45.848  1.00  0.00      A2   C
ATOM   5018  HA  LYS A 326     -15.049  -6.259 -45.791  1.00  0.00      A2   H
ATOM   5019  CB  LYS A 326     -15.426  -8.223 -46.422  1.00  0.00      A2   C
ATOM   5020  HB1 LYS A 326     -15.772  -7.969 -47.447  1.00  0.00      A2   H
ATOM   5021  HB2 LYS A 326     -14.779  -9.125 -46.470  1.00  0.00      A2   H
ATOM   5022  CG  LYS A 326     -16.715  -8.521 -45.650  1.00  0.00      A2   C
ATOM   5023  HG1 LYS A 326     -17.161  -9.387 -46.185  1.00  0.00      A2   H
ATOM   5024  HG2 LYS A 326     -16.407  -8.831 -44.629  1.00  0.00      A2   H
ATOM   5025  CD  LYS A 326     -17.664  -7.353 -45.485  1.00  0.00      A2   C
ATOM   5026  HD1 LYS A 326     -17.138  -6.524 -44.965  1.00  0.00      A2   H
ATOM   5027  HD2 LYS A 326     -17.916  -7.002 -46.508  1.00  0.00      A2   H
ATOM   5028  CE  LYS A 326     -18.940  -7.664 -44.738  1.00  0.00      A2   C
ATOM   5029  HE1 LYS A 326     -19.421  -8.595 -45.106  1.00  0.00      A2   H
ATOM   5030  HE2 LYS A 326     -18.660  -7.757 -43.667  1.00  0.00      A2   H
ATOM   5031  NZ  LYS A 326     -19.823  -6.468 -44.860  1.00  0.00      A2   N
ATOM   5032  HZ1 LYS A 326     -19.950  -6.358 -45.886  1.00  0.00      A2   H
ATOM   5033  HZ2 LYS A 326     -20.760  -6.636 -44.442  1.00  0.00      A2   H
ATOM   5034  HZ3 LYS A 326     -19.458  -5.612 -44.395  1.00  0.00      A2   H
ATOM   5035  C   LYS A 326     -13.977  -7.540 -44.454  1.00  0.00      A2   C
ATOM   5036  O   LYS A 326     -13.117  -8.432 -44.232  1.00  0.00      A2   O
ATOM   5037  N   ILE A 327     -14.573  -6.718 -43.544  1.00  0.00      A2   N
ATOM   5038  HN  ILE A 327     -15.108  -5.952 -43.892  1.00  0.00      A2   H
ATOM   5039  CA  ILE A 327     -14.272  -6.756 -42.152  1.00  0.00      A2   C
ATOM   5040  HA  ILE A 327     -13.435  -7.415 -41.974  1.00  0.00      A2   H
ATOM   5041  CB  ILE A 327     -13.856  -5.323 -41.630  1.00  0.00      A2   C
ATOM   5042  HB  ILE A 327     -14.656  -4.626 -41.960  1.00  0.00      A2   H
ATOM   5043  CG2 ILE A 327     -13.770  -5.275 -40.117  1.00  0.00      A2   C
ATOM   5044 HG21 ILE A 327     -13.149  -4.389 -39.863  1.00  0.00      A2   H
ATOM   5045 HG22 ILE A 327     -14.811  -5.116 -39.764  1.00  0.00      A2   H
ATOM   5046 HG23 ILE A 327     -13.405  -6.237 -39.696  1.00  0.00      A2   H
ATOM   5047  CG1 ILE A 327     -12.509  -4.951 -42.215  1.00  0.00      A2   C
ATOM   5048 HG11 ILE A 327     -12.729  -4.751 -43.286  1.00  0.00      A2   H
ATOM   5049 HG12 ILE A 327     -12.147  -4.043 -41.687  1.00  0.00      A2   H
ATOM   5050  CD  ILE A 327     -11.378  -5.950 -42.050  1.00  0.00      A2   C
ATOM   5051  HD1 ILE A 327     -10.432  -5.368 -42.070  1.00  0.00      A2   H
ATOM   5052  HD2 ILE A 327     -11.460  -6.580 -41.138  1.00  0.00      A2   H
ATOM   5053  HD3 ILE A 327     -11.333  -6.680 -42.886  1.00  0.00      A2   H
ATOM   5054  C   ILE A 327     -15.411  -7.297 -41.349  1.00  0.00      A2   C
ATOM   5055  O   ILE A 327     -16.592  -6.834 -41.393  1.00  0.00      A2   O
ATOM   5056  N   LYS A 328     -15.194  -8.359 -40.502  1.00  0.00      A2   N
ATOM   5057  HN  LYS A 328     -14.274  -8.745 -40.505  1.00  0.00      A2   H
ATOM   5058  CA  LYS A 328     -16.228  -8.991 -39.745  1.00  0.00      A2   C
ATOM   5059  HA  LYS A 328     -17.082  -8.355 -39.562  1.00  0.00      A2   H
ATOM   5060  CB  LYS A 328     -16.616 -10.338 -40.419  1.00  0.00      A2   C
ATOM   5061  HB1 LYS A 328     -15.700 -10.906 -40.690  1.00  0.00      A2   H
ATOM   5062  HB2 LYS A 328     -17.286 -10.937 -39.766  1.00  0.00      A2   H
[truncated: 2,952,946 more chars]
