# Supplementary material for: Gating mechanisms during actin filament elongation by formins
Source: eLife. 2018 Jul 23;7:e37342. doi: 10.7554/eLife.37342 (PMC6056239; doi:10.7554/eLife.37342)
Supplement: Figure 2—source data 5. — PDB file of the structure of Bni1 FH2 domain interacting with an actin filament composed of five actin subunits, obtained at 350 ns of the all-atom MD simulation. [file elife-37342-fig2-data5.pdb]

CRYST1  149.818  164.507  231.098  90.00  90.00  90.00 P 1           1
ATOM      1  CAY ASP A   1       5.811 -26.237 -65.302  1.00  0.00      A2   C
ATOM      2  HY1 ASP A   1       5.336 -25.733 -66.171  1.00  0.00      A2   H
ATOM      3  HY2 ASP A   1       6.875 -25.957 -65.145  1.00  0.00      A2   H
ATOM      4  HY3 ASP A   1       5.274 -25.945 -64.374  1.00  0.00      A2   H
ATOM      5  CY  ASP A   1       5.568 -27.649 -65.527  1.00  0.00      A2   C
ATOM      6  OY  ASP A   1       6.112 -28.185 -66.465  1.00  0.00      A2   O
ATOM      7  N   ASP A   1       4.893 -28.454 -64.736  1.00  0.00      A2   N
ATOM      8  HN  ASP A   1       4.501 -28.002 -63.938  1.00  0.00      A2   H
ATOM      9  CA  ASP A   1       4.843 -29.905 -64.857  1.00  0.00      A2   C
ATOM     10  HA  ASP A   1       5.673 -30.275 -65.441  1.00  0.00      A2   H
ATOM     11  CB  ASP A   1       4.963 -30.520 -63.478  1.00  0.00      A2   C
ATOM     12  HB1 ASP A   1       4.205 -30.058 -62.810  1.00  0.00      A2   H
ATOM     13  HB2 ASP A   1       4.906 -31.625 -63.575  1.00  0.00      A2   H
ATOM     14  CG  ASP A   1       6.307 -30.189 -62.837  1.00  0.00      A2   C
ATOM     15  OD1 ASP A   1       6.317 -29.682 -61.721  1.00  0.00      A2   O
ATOM     16  OD2 ASP A   1       7.331 -30.529 -63.432  1.00  0.00      A2   O
ATOM     17  C   ASP A   1       3.599 -30.392 -65.508  1.00  0.00      A2   C
ATOM     18  O   ASP A   1       3.578 -31.270 -66.343  1.00  0.00      A2   O
ATOM     19  N   GLU A   2       2.447 -29.757 -65.067  1.00  0.00      A2   N
ATOM     20  HN  GLU A   2       2.518 -29.015 -64.404  1.00  0.00      A2   H
ATOM     21  CA  GLU A   2       1.096 -30.150 -65.586  1.00  0.00      A2   C
ATOM     22  HA  GLU A   2       1.041 -31.220 -65.452  1.00  0.00      A2   H
ATOM     23  CB  GLU A   2      -0.007 -29.379 -64.795  1.00  0.00      A2   C
ATOM     24  HB1 GLU A   2      -0.017 -29.615 -63.709  1.00  0.00      A2   H
ATOM     25  HB2 GLU A   2       0.119 -28.285 -64.942  1.00  0.00      A2   H
ATOM     26  CG  GLU A   2      -1.442 -29.901 -65.142  1.00  0.00      A2   C
ATOM     27  HG1 GLU A   2      -2.187 -29.518 -64.412  1.00  0.00      A2   H
ATOM     28  HG2 GLU A   2      -1.683 -29.403 -66.105  1.00  0.00      A2   H
ATOM     29  CD  GLU A   2      -1.598 -31.391 -65.266  1.00  0.00      A2   C
ATOM     30  OE1 GLU A   2      -1.674 -32.095 -64.220  1.00  0.00      A2   O
ATOM     31  OE2 GLU A   2      -1.980 -31.807 -66.406  1.00  0.00      A2   O
ATOM     32  C   GLU A   2       0.981 -29.722 -67.055  1.00  0.00      A2   C
ATOM     33  O   GLU A   2       1.309 -28.647 -67.535  1.00  0.00      A2   O
ATOM     34  N   ASP A   3       0.341 -30.629 -67.891  1.00  0.00      A2   N
ATOM     35  HN  ASP A   3       0.091 -31.568 -67.665  1.00  0.00      A2   H
ATOM     36  CA  ASP A   3       0.090 -30.354 -69.322  1.00  0.00      A2   C
ATOM     37  HA  ASP A   3       0.885 -29.701 -69.651  1.00  0.00      A2   H
ATOM     38  CB  ASP A   3       0.225 -31.695 -70.127  1.00  0.00      A2   C
ATOM     39  HB1 ASP A   3      -0.625 -32.377 -69.913  1.00  0.00      A2   H
ATOM     40  HB2 ASP A   3       0.100 -31.358 -71.178  1.00  0.00      A2   H
ATOM     41  CG  ASP A   3       1.482 -32.474 -69.851  1.00  0.00      A2   C
ATOM     42  OD1 ASP A   3       2.533 -32.080 -70.307  1.00  0.00      A2   O
ATOM     43  OD2 ASP A   3       1.357 -33.654 -69.321  1.00  0.00      A2   O
ATOM     44  C   ASP A   3      -1.241 -29.772 -69.636  1.00  0.00      A2   C
ATOM     45  O   ASP A   3      -1.357 -29.100 -70.644  1.00  0.00      A2   O
ATOM     46  N   GLU A   4      -2.267 -30.067 -68.795  1.00  0.00      A2   N
ATOM     47  HN  GLU A   4      -2.224 -30.668 -68.001  1.00  0.00      A2   H
ATOM     48  CA  GLU A   4      -3.595 -29.506 -68.957  1.00  0.00      A2   C
ATOM     49  HA  GLU A   4      -3.982 -29.686 -69.949  1.00  0.00      A2   H
ATOM     50  CB  GLU A   4      -4.570 -29.997 -67.901  1.00  0.00      A2   C
ATOM     51  HB1 GLU A   4      -4.679 -31.102 -67.877  1.00  0.00      A2   H
ATOM     52  HB2 GLU A   4      -4.187 -29.746 -66.889  1.00  0.00      A2   H
ATOM     53  CG  GLU A   4      -6.020 -29.431 -67.948  1.00  0.00      A2   C
ATOM     54  HG1 GLU A   4      -6.069 -28.456 -67.417  1.00  0.00      A2   H
ATOM     55  HG2 GLU A   4      -6.406 -29.314 -68.983  1.00  0.00      A2   H
ATOM     56  CD  GLU A   4      -6.970 -30.336 -67.161  1.00  0.00      A2   C
ATOM     57  OE1 GLU A   4      -6.944 -30.267 -65.895  1.00  0.00      A2   O
ATOM     58  OE2 GLU A   4      -7.754 -31.127 -67.788  1.00  0.00      A2   O
ATOM     59  C   GLU A   4      -3.522 -27.955 -68.741  1.00  0.00      A2   C
ATOM     60  O   GLU A   4      -2.724 -27.454 -67.979  1.00  0.00      A2   O
ATOM     61  N   THR A   5      -4.340 -27.258 -69.548  1.00  0.00      A2   N
ATOM     62  HN  THR A   5      -4.859 -27.763 -70.233  1.00  0.00      A2   H
ATOM     63  CA  THR A   5      -4.551 -25.841 -69.615  1.00  0.00      A2   C
ATOM     64  HA  THR A   5      -3.667 -25.297 -69.316  1.00  0.00      A2   H
ATOM     65  CB  THR A   5      -4.878 -25.376 -70.973  1.00  0.00      A2   C
ATOM     66  HB  THR A   5      -5.883 -25.756 -71.253  1.00  0.00      A2   H
ATOM     67  OG1 THR A   5      -3.991 -25.789 -71.985  1.00  0.00      A2   O
ATOM     68  HG1 THR A   5      -4.411 -25.503 -72.800  1.00  0.00      A2   H
ATOM     69  CG2 THR A   5      -4.785 -23.791 -71.041  1.00  0.00      A2   C
ATOM     70 HG21 THR A   5      -5.481 -23.293 -70.333  1.00  0.00      A2   H
ATOM     71 HG22 THR A   5      -3.795 -23.334 -70.827  1.00  0.00      A2   H
ATOM     72 HG23 THR A   5      -5.057 -23.438 -72.059  1.00  0.00      A2   H
ATOM     73  C   THR A   5      -5.647 -25.392 -68.693  1.00  0.00      A2   C
ATOM     74  O   THR A   5      -6.793 -25.383 -69.069  1.00  0.00      A2   O
ATOM     75  N   THR A   6      -5.305 -25.072 -67.476  1.00  0.00      A2   N
ATOM     76  HN  THR A   6      -4.410 -25.320 -67.114  1.00  0.00      A2   H
ATOM     77  CA  THR A   6      -6.209 -24.319 -66.590  1.00  0.00      A2   C
ATOM     78  HA  THR A   6      -7.126 -24.143 -67.131  1.00  0.00      A2   H
ATOM     79  CB  THR A   6      -6.453 -25.110 -65.325  1.00  0.00      A2   C
ATOM     80  HB  THR A   6      -5.460 -25.504 -65.021  1.00  0.00      A2   H
ATOM     81  OG1 THR A   6      -7.230 -26.230 -65.637  1.00  0.00      A2   O
ATOM     82  HG1 THR A   6      -6.634 -26.966 -65.477  1.00  0.00      A2   H
ATOM     83  CG2 THR A   6      -7.038 -24.364 -64.189  1.00  0.00      A2   C
ATOM     84 HG21 THR A   6      -6.409 -23.520 -63.832  1.00  0.00      A2   H
ATOM     85 HG22 THR A   6      -7.953 -23.946 -64.661  1.00  0.00      A2   H
ATOM     86 HG23 THR A   6      -7.191 -25.007 -63.296  1.00  0.00      A2   H
ATOM     87  C   THR A   6      -5.644 -22.965 -66.267  1.00  0.00      A2   C
ATOM     88  O   THR A   6      -4.496 -22.795 -66.120  1.00  0.00      A2   O
ATOM     89  N   ALA A   7      -6.530 -21.956 -66.301  1.00  0.00      A2   N
ATOM     90  HN  ALA A   7      -7.500 -22.094 -66.487  1.00  0.00      A2   H
ATOM     91  CA  ALA A   7      -6.095 -20.587 -66.217  1.00  0.00      A2   C
ATOM     92  HA  ALA A   7      -5.035 -20.444 -66.070  1.00  0.00      A2   H
ATOM     93  CB  ALA A   7      -6.417 -19.870 -67.516  1.00  0.00      A2   C
ATOM     94  HB1 ALA A   7      -5.828 -18.965 -67.777  1.00  0.00      A2   H
ATOM     95  HB2 ALA A   7      -6.340 -20.630 -68.323  1.00  0.00      A2   H
ATOM     96  HB3 ALA A   7      -7.460 -19.490 -67.558  1.00  0.00      A2   H
ATOM     97  C   ALA A   7      -6.755 -19.842 -65.002  1.00  0.00      A2   C
ATOM     98  O   ALA A   7      -7.863 -20.114 -64.500  1.00  0.00      A2   O
ATOM     99  N   LEU A   8      -6.014 -18.915 -64.455  1.00  0.00      A2   N
ATOM    100  HN  LEU A   8      -5.239 -18.552 -64.966  1.00  0.00      A2   H
ATOM    101  CA  LEU A   8      -6.230 -18.437 -63.048  1.00  0.00      A2   C
ATOM    102  HA  LEU A   8      -6.982 -19.017 -62.534  1.00  0.00      A2   H
ATOM    103  CB  LEU A   8      -4.858 -18.701 -62.377  1.00  0.00      A2   C
ATOM    104  HB1 LEU A   8      -4.513 -19.716 -62.670  1.00  0.00      A2   H
ATOM    105  HB2 LEU A   8      -4.080 -18.001 -62.751  1.00  0.00      A2   H
ATOM    106  CG  LEU A   8      -4.783 -18.485 -60.844  1.00  0.00      A2   C
ATOM    107  HG  LEU A   8      -5.060 -17.421 -60.687  1.00  0.00      A2   H
ATOM    108  CD1 LEU A   8      -5.763 -19.300 -59.965  1.00  0.00      A2   C
ATOM    109 HD11 LEU A   8      -5.510 -20.382 -59.993  1.00  0.00      A2   H
ATOM    110 HD12 LEU A   8      -5.732 -19.042 -58.885  1.00  0.00      A2   H
ATOM    111 HD13 LEU A   8      -6.776 -19.298 -60.421  1.00  0.00      A2   H
ATOM    112  CD2 LEU A   8      -3.366 -18.754 -60.351  1.00  0.00      A2   C
ATOM    113 HD21 LEU A   8      -2.579 -18.105 -60.791  1.00  0.00      A2   H
ATOM    114 HD22 LEU A   8      -3.293 -18.854 -59.247  1.00  0.00      A2   H
ATOM    115 HD23 LEU A   8      -3.092 -19.741 -60.781  1.00  0.00      A2   H
ATOM    116  C   LEU A   8      -6.730 -16.908 -63.126  1.00  0.00      A2   C
ATOM    117  O   LEU A   8      -6.121 -16.057 -63.832  1.00  0.00      A2   O
ATOM    118  N   VAL A   9      -7.741 -16.540 -62.360  1.00  0.00      A2   N
ATOM    119  HN  VAL A   9      -8.230 -17.111 -61.705  1.00  0.00      A2   H
ATOM    120  CA  VAL A   9      -8.399 -15.217 -62.406  1.00  0.00      A2   C
ATOM    121  HA  VAL A   9      -7.852 -14.595 -63.099  1.00  0.00      A2   H
ATOM    122  CB  VAL A   9      -9.857 -15.486 -62.910  1.00  0.00      A2   C
ATOM    123  HB  VAL A   9     -10.310 -16.274 -62.271  1.00  0.00      A2   H
ATOM    124  CG1 VAL A   9     -10.663 -14.174 -62.740  1.00  0.00      A2   C
ATOM    125 HG11 VAL A   9     -10.591 -13.729 -61.725  1.00  0.00      A2   H
ATOM    126 HG12 VAL A   9     -10.327 -13.455 -63.518  1.00  0.00      A2   H
ATOM    127 HG13 VAL A   9     -11.718 -14.505 -62.849  1.00  0.00      A2   H
ATOM    128  CG2 VAL A   9      -9.868 -15.914 -64.401  1.00  0.00      A2   C
ATOM    129 HG21 VAL A   9      -9.607 -15.066 -65.070  1.00  0.00      A2   H
ATOM    130 HG22 VAL A   9      -9.199 -16.799 -64.450  1.00  0.00      A2   H
ATOM    131 HG23 VAL A   9     -10.900 -16.256 -64.632  1.00  0.00      A2   H
ATOM    132  C   VAL A   9      -8.345 -14.723 -61.005  1.00  0.00      A2   C
ATOM    133  O   VAL A   9      -8.797 -15.443 -60.153  1.00  0.00      A2   O
ATOM    134  N   CYS A  10      -7.901 -13.406 -60.764  1.00  0.00      A2   N
ATOM    135  HN  CYS A  10      -7.515 -12.819 -61.471  1.00  0.00      A2   H
ATOM    136  CA  CYS A  10      -7.774 -12.885 -59.410  1.00  0.00      A2   C
ATOM    137  HA  CYS A  10      -8.473 -13.403 -58.770  1.00  0.00      A2   H
ATOM    138  CB  CYS A  10      -6.340 -13.090 -58.775  1.00  0.00      A2   C
ATOM    139  HB1 CYS A  10      -5.963 -14.131 -58.861  1.00  0.00      A2   H
ATOM    140  HB2 CYS A  10      -5.607 -12.582 -59.438  1.00  0.00      A2   H
ATOM    141  SG  CYS A  10      -6.042 -12.451 -57.180  1.00  0.00      A2   S
ATOM    142  HG1 CYS A  10      -7.234 -12.743 -56.680  1.00  0.00      A2   H
ATOM    143  C   CYS A  10      -8.260 -11.418 -59.420  1.00  0.00      A2   C
ATOM    144  O   CYS A  10      -7.923 -10.588 -60.324  1.00  0.00      A2   O
ATOM    145  N   ASP A  11      -9.103 -11.112 -58.424  1.00  0.00      A2   N
ATOM    146  HN  ASP A  11      -9.442 -11.814 -57.802  1.00  0.00      A2   H
ATOM    147  CA  ASP A  11      -9.636  -9.858 -58.230  1.00  0.00      A2   C
ATOM    148  HA  ASP A  11      -9.230  -9.020 -58.778  1.00  0.00      A2   H
ATOM    149  CB  ASP A  11     -11.169  -9.853 -58.621  1.00  0.00      A2   C
ATOM    150  HB1 ASP A  11     -11.254 -10.209 -59.670  1.00  0.00      A2   H
ATOM    151  HB2 ASP A  11     -11.724 -10.535 -57.942  1.00  0.00      A2   H
ATOM    152  CG  ASP A  11     -11.768  -8.436 -58.621  1.00  0.00      A2   C
ATOM    153  OD1 ASP A  11     -11.153  -7.519 -59.163  1.00  0.00      A2   O
ATOM    154  OD2 ASP A  11     -12.850  -8.297 -57.974  1.00  0.00      A2   O
ATOM    155  C   ASP A  11      -9.424  -9.455 -56.816  1.00  0.00      A2   C
ATOM    156  O   ASP A  11      -9.519 -10.216 -55.886  1.00  0.00      A2   O
ATOM    157  N   ASN A  12      -9.117  -8.136 -56.657  1.00  0.00      A2   N
ATOM    158  HN  ASN A  12      -9.078  -7.593 -57.492  1.00  0.00      A2   H
ATOM    159  CA  ASN A  12      -8.724  -7.536 -55.409  1.00  0.00      A2   C
ATOM    160  HA  ASN A  12      -8.966  -8.268 -54.653  1.00  0.00      A2   H
ATOM    161  CB  ASN A  12      -7.289  -7.010 -55.364  1.00  0.00      A2   C
ATOM    162  HB1 ASN A  12      -7.052  -6.542 -56.344  1.00  0.00      A2   H
ATOM    163  HB2 ASN A  12      -7.132  -6.270 -54.551  1.00  0.00      A2   H
ATOM    164  CG  ASN A  12      -6.298  -8.155 -55.247  1.00  0.00      A2   C
ATOM    165  OD1 ASN A  12      -5.557  -8.573 -56.105  1.00  0.00      A2   O
ATOM    166  ND2 ASN A  12      -6.228  -8.720 -54.024  1.00  0.00      A2   N
ATOM    167 HD21 ASN A  12      -5.567  -9.470 -54.015  1.00  0.00      A2   H
ATOM    168 HD22 ASN A  12      -6.667  -8.296 -53.232  1.00  0.00      A2   H
ATOM    169  C   ASN A  12      -9.654  -6.332 -55.165  1.00  0.00      A2   C
ATOM    170  O   ASN A  12      -9.684  -5.429 -56.015  1.00  0.00      A2   O
ATOM    171  N   GLY A  13     -10.408  -6.317 -54.140  1.00  0.00      A2   N
ATOM    172  HN  GLY A  13     -10.533  -7.103 -53.540  1.00  0.00      A2   H
ATOM    173  CA  GLY A  13     -11.160  -5.106 -53.703  1.00  0.00      A2   C
ATOM    174  HA1 GLY A  13     -12.125  -5.565 -53.550  1.00  0.00      A2   H
ATOM    175  HA2 GLY A  13     -11.144  -4.312 -54.435  1.00  0.00      A2   H
ATOM    176  C   GLY A  13     -10.589  -4.475 -52.497  1.00  0.00      A2   C
ATOM    177  O   GLY A  13      -9.489  -4.709 -52.092  1.00  0.00      A2   O
ATOM    178  N   SER A  14     -11.396  -3.561 -51.833  1.00  0.00      A2   N
ATOM    179  HN  SER A  14     -12.321  -3.392 -52.163  1.00  0.00      A2   H
ATOM    180  CA  SER A  14     -10.971  -2.879 -50.566  1.00  0.00      A2   C
ATOM    181  HA  SER A  14      -9.988  -2.437 -50.636  1.00  0.00      A2   H
ATOM    182  CB  SER A  14     -11.991  -1.706 -50.388  1.00  0.00      A2   C
ATOM    183  HB1 SER A  14     -13.032  -2.038 -50.184  1.00  0.00      A2   H
ATOM    184  HB2 SER A  14     -11.685  -1.142 -49.482  1.00  0.00      A2   H
ATOM    185  OG  SER A  14     -11.952  -0.805 -51.516  1.00  0.00      A2   O
ATOM    186  HG1 SER A  14     -12.727  -0.975 -52.056  1.00  0.00      A2   H
ATOM    187  C   SER A  14     -11.125  -3.755 -49.346  1.00  0.00      A2   C
ATOM    188  O   SER A  14     -10.252  -3.558 -48.408  1.00  0.00      A2   O
ATOM    189  N   GLY A  15     -12.127  -4.586 -49.298  1.00  0.00      A2   N
ATOM    190  HN  GLY A  15     -12.836  -4.568 -49.999  1.00  0.00      A2   H
ATOM    191  CA  GLY A  15     -12.392  -5.375 -48.163  1.00  0.00      A2   C
ATOM    192  HA1 GLY A  15     -13.460  -5.407 -48.009  1.00  0.00      A2   H
ATOM    193  HA2 GLY A  15     -11.795  -4.982 -47.353  1.00  0.00      A2   H
ATOM    194  C   GLY A  15     -11.983  -6.824 -48.271  1.00  0.00      A2   C
ATOM    195  O   GLY A  15     -11.755  -7.524 -47.261  1.00  0.00      A2   O
ATOM    196  N   LEU A  16     -11.935  -7.399 -49.500  1.00  0.00      A2   N
ATOM    197  HN  LEU A  16     -12.048  -6.877 -50.342  1.00  0.00      A2   H
ATOM    198  CA  LEU A  16     -11.832  -8.838 -49.743  1.00  0.00      A2   C
ATOM    199  HA  LEU A  16     -11.371  -9.425 -48.963  1.00  0.00      A2   H
ATOM    200  CB  LEU A  16     -13.165  -9.483 -50.248  1.00  0.00      A2   C
ATOM    201  HB1 LEU A  16     -13.447  -8.902 -51.152  1.00  0.00      A2   H
ATOM    202  HB2 LEU A  16     -13.010 -10.563 -50.457  1.00  0.00      A2   H
ATOM    203  CG  LEU A  16     -14.366  -9.288 -49.260  1.00  0.00      A2   C
ATOM    204  HG  LEU A  16     -14.296  -8.185 -49.141  1.00  0.00      A2   H
ATOM    205  CD1 LEU A  16     -15.672  -9.657 -49.811  1.00  0.00      A2   C
ATOM    206 HD11 LEU A  16     -16.550  -9.643 -49.130  1.00  0.00      A2   H
ATOM    207 HD12 LEU A  16     -15.923  -8.926 -50.609  1.00  0.00      A2   H
ATOM    208 HD13 LEU A  16     -15.653 -10.646 -50.316  1.00  0.00      A2   H
ATOM    209  CD2 LEU A  16     -14.134 -10.010 -47.868  1.00  0.00      A2   C
ATOM    210 HD21 LEU A  16     -14.196 -11.109 -48.016  1.00  0.00      A2   H
ATOM    211 HD22 LEU A  16     -13.186  -9.729 -47.363  1.00  0.00      A2   H
ATOM    212 HD23 LEU A  16     -14.938  -9.716 -47.161  1.00  0.00      A2   H
ATOM    213  C   LEU A  16     -10.929  -9.063 -50.972  1.00  0.00      A2   C
ATOM    214  O   LEU A  16     -10.755  -8.217 -51.793  1.00  0.00      A2   O
ATOM    215  N   VAL A  17     -10.442 -10.329 -51.094  1.00  0.00      A2   N
ATOM    216  HN  VAL A  17     -10.733 -10.992 -50.408  1.00  0.00      A2   H
ATOM    217  CA  VAL A  17      -9.602 -10.916 -52.113  1.00  0.00      A2   C
ATOM    218  HA  VAL A  17      -9.438 -10.216 -52.919  1.00  0.00      A2   H
ATOM    219  CB  VAL A  17      -8.312 -11.509 -51.519  1.00  0.00      A2   C
ATOM    220  HB  VAL A  17      -8.650 -12.151 -50.677  1.00  0.00      A2   H
ATOM    221  CG1 VAL A  17      -7.349 -12.129 -52.526  1.00  0.00      A2   C
ATOM    222 HG11 VAL A  17      -6.505 -12.633 -52.008  1.00  0.00      A2   H
ATOM    223 HG12 VAL A  17      -7.960 -12.873 -53.081  1.00  0.00      A2   H
ATOM    224 HG13 VAL A  17      -6.907 -11.417 -53.254  1.00  0.00      A2   H
ATOM    225  CG2 VAL A  17      -7.582 -10.277 -50.806  1.00  0.00      A2   C
ATOM    226 HG21 VAL A  17      -8.201  -9.966 -49.937  1.00  0.00      A2   H
ATOM    227 HG22 VAL A  17      -6.545 -10.570 -50.539  1.00  0.00      A2   H
ATOM    228 HG23 VAL A  17      -7.502  -9.490 -51.587  1.00  0.00      A2   H
ATOM    229  C   VAL A  17     -10.389 -12.098 -52.649  1.00  0.00      A2   C
ATOM    230  O   VAL A  17     -10.839 -12.906 -51.882  1.00  0.00      A2   O
ATOM    231  N   LYS A  18     -10.630 -12.200 -53.963  1.00  0.00      A2   N
ATOM    232  HN  LYS A  18     -10.294 -11.497 -54.585  1.00  0.00      A2   H
ATOM    233  CA  LYS A  18     -11.539 -13.181 -54.534  1.00  0.00      A2   C
ATOM    234  HA  LYS A  18     -11.676 -14.012 -53.857  1.00  0.00      A2   H
ATOM    235  CB  LYS A  18     -12.922 -12.581 -54.785  1.00  0.00      A2   C
ATOM    236  HB1 LYS A  18     -13.469 -13.069 -55.620  1.00  0.00      A2   H
ATOM    237  HB2 LYS A  18     -13.509 -12.547 -53.843  1.00  0.00      A2   H
ATOM    238  CG  LYS A  18     -12.923 -11.080 -55.097  1.00  0.00      A2   C
ATOM    239  HG1 LYS A  18     -11.907 -10.817 -55.464  1.00  0.00      A2   H
ATOM    240  HG2 LYS A  18     -13.593 -10.899 -55.964  1.00  0.00      A2   H
ATOM    241  CD  LYS A  18     -13.186 -10.002 -53.989  1.00  0.00      A2   C
ATOM    242  HD1 LYS A  18     -14.278  -9.886 -53.814  1.00  0.00      A2   H
ATOM    243  HD2 LYS A  18     -12.636 -10.335 -53.083  1.00  0.00      A2   H
ATOM    244  CE  LYS A  18     -12.778  -8.626 -54.361  1.00  0.00      A2   C
ATOM    245  HE1 LYS A  18     -12.906  -7.947 -53.491  1.00  0.00      A2   H
ATOM    246  HE2 LYS A  18     -11.744  -8.667 -54.765  1.00  0.00      A2   H
ATOM    247  NZ  LYS A  18     -13.748  -8.033 -55.411  1.00  0.00      A2   N
ATOM    248  HZ1 LYS A  18     -13.497  -8.244 -56.398  1.00  0.00      A2   H
ATOM    249  HZ2 LYS A  18     -14.719  -8.312 -55.166  1.00  0.00      A2   H
ATOM    250  HZ3 LYS A  18     -13.772  -6.998 -55.307  1.00  0.00      A2   H
ATOM    251  C   LYS A  18     -10.883 -13.697 -55.818  1.00  0.00      A2   C
ATOM    252  O   LYS A  18     -10.462 -12.934 -56.682  1.00  0.00      A2   O
ATOM    253  N   ALA A  19     -10.753 -15.058 -55.927  1.00  0.00      A2   N
ATOM    254  HN  ALA A  19     -11.049 -15.673 -55.201  1.00  0.00      A2   H
ATOM    255  CA  ALA A  19     -10.012 -15.750 -56.978  1.00  0.00      A2   C
ATOM    256  HA  ALA A  19      -9.917 -15.026 -57.774  1.00  0.00      A2   H
ATOM    257  CB  ALA A  19      -8.533 -16.004 -56.492  1.00  0.00      A2   C
ATOM    258  HB1 ALA A  19      -8.582 -16.674 -55.608  1.00  0.00      A2   H
ATOM    259  HB2 ALA A  19      -8.001 -16.569 -57.288  1.00  0.00      A2   H
ATOM    260  HB3 ALA A  19      -8.078 -15.005 -56.318  1.00  0.00      A2   H
ATOM    261  C   ALA A  19     -10.643 -16.970 -57.404  1.00  0.00      A2   C
ATOM    262  O   ALA A  19     -11.506 -17.456 -56.622  1.00  0.00      A2   O
ATOM    263  N   GLY A  20     -10.235 -17.462 -58.608  1.00  0.00      A2   N
ATOM    264  HN  GLY A  20      -9.676 -16.983 -59.281  1.00  0.00      A2   H
ATOM    265  CA  GLY A  20     -10.686 -18.758 -59.036  1.00  0.00      A2   C
ATOM    266  HA1 GLY A  20     -11.759 -18.641 -59.083  1.00  0.00      A2   H
ATOM    267  HA2 GLY A  20     -10.268 -19.553 -58.437  1.00  0.00      A2   H
ATOM    268  C   GLY A  20     -10.095 -18.949 -60.411  1.00  0.00      A2   C
ATOM    269  O   GLY A  20      -9.011 -18.493 -60.786  1.00  0.00      A2   O
ATOM    270  N   PHE A  21     -10.832 -19.861 -61.179  1.00  0.00      A2   N
ATOM    271  HN  PHE A  21     -11.733 -20.130 -60.847  1.00  0.00      A2   H
ATOM    272  CA  PHE A  21     -10.411 -20.356 -62.407  1.00  0.00      A2   C
ATOM    273  HA  PHE A  21      -9.393 -20.079 -62.635  1.00  0.00      A2   H
ATOM    274  CB  PHE A  21     -10.430 -21.932 -62.370  1.00  0.00      A2   C
ATOM    275  HB1 PHE A  21     -11.482 -22.289 -62.344  1.00  0.00      A2   H
ATOM    276  HB2 PHE A  21     -10.028 -22.301 -63.338  1.00  0.00      A2   H
ATOM    277  CG  PHE A  21      -9.618 -22.601 -61.295  1.00  0.00      A2   C
ATOM    278  CD1 PHE A  21     -10.316 -23.360 -60.237  1.00  0.00      A2   C
ATOM    279  HD1 PHE A  21     -11.294 -23.816 -60.294  1.00  0.00      A2   H
ATOM    280  CE1 PHE A  21      -9.576 -23.805 -59.158  1.00  0.00      A2   C
ATOM    281  HE1 PHE A  21     -10.026 -24.325 -58.325  1.00  0.00      A2   H
ATOM    282  CZ  PHE A  21      -8.225 -23.505 -59.010  1.00  0.00      A2   C
ATOM    283  HZ  PHE A  21      -7.750 -23.825 -58.094  1.00  0.00      A2   H
ATOM    284  CD2 PHE A  21      -8.285 -22.273 -61.145  1.00  0.00      A2   C
ATOM    285  HD2 PHE A  21      -7.784 -21.533 -61.752  1.00  0.00      A2   H
ATOM    286  CE2 PHE A  21      -7.568 -22.664 -59.995  1.00  0.00      A2   C
ATOM    287  HE2 PHE A  21      -6.550 -22.336 -59.851  1.00  0.00      A2   H
ATOM    288  C   PHE A  21     -11.296 -19.798 -63.517  1.00  0.00      A2   C
ATOM    289  O   PHE A  21     -12.308 -19.097 -63.380  1.00  0.00      A2   O
ATOM    290  N   ALA A  22     -10.804 -19.901 -64.779  1.00  0.00      A2   N
ATOM    291  HN  ALA A  22      -9.914 -20.312 -64.956  1.00  0.00      A2   H
ATOM    292  CA  ALA A  22     -11.526 -19.430 -65.948  1.00  0.00      A2   C
ATOM    293  HA  ALA A  22     -11.943 -18.441 -65.825  1.00  0.00      A2   H
ATOM    294  CB  ALA A  22     -10.462 -19.284 -67.104  1.00  0.00      A2   C
ATOM    295  HB1 ALA A  22      -9.583 -18.655 -66.847  1.00  0.00      A2   H
ATOM    296  HB2 ALA A  22     -10.183 -20.299 -67.459  1.00  0.00      A2   H
ATOM    297  HB3 ALA A  22     -10.913 -18.718 -67.946  1.00  0.00      A2   H
ATOM    298  C   ALA A  22     -12.607 -20.431 -66.306  1.00  0.00      A2   C
ATOM    299  O   ALA A  22     -12.330 -21.670 -66.368  1.00  0.00      A2   O
ATOM    300  N   GLY A  23     -13.829 -19.991 -66.636  1.00  0.00      A2   N
ATOM    301  HN  GLY A  23     -14.106 -19.034 -66.677  1.00  0.00      A2   H
ATOM    302  CA  GLY A  23     -14.894 -20.936 -66.980  1.00  0.00      A2   C
ATOM    303  HA1 GLY A  23     -14.485 -21.788 -67.503  1.00  0.00      A2   H
ATOM    304  HA2 GLY A  23     -15.521 -20.401 -67.678  1.00  0.00      A2   H
ATOM    305  C   GLY A  23     -15.590 -21.612 -65.833  1.00  0.00      A2   C
ATOM    306  O   GLY A  23     -16.356 -22.551 -65.983  1.00  0.00      A2   O
ATOM    307  N   ASP A  24     -15.294 -21.095 -64.598  1.00  0.00      A2   N
ATOM    308  HN  ASP A  24     -14.830 -20.212 -64.615  1.00  0.00      A2   H
ATOM    309  CA  ASP A  24     -15.770 -21.550 -63.337  1.00  0.00      A2   C
ATOM    310  HA  ASP A  24     -16.248 -22.488 -63.574  1.00  0.00      A2   H
ATOM    311  CB  ASP A  24     -14.662 -21.763 -62.292  1.00  0.00      A2   C
ATOM    312  HB1 ASP A  24     -13.743 -22.283 -62.639  1.00  0.00      A2   H
ATOM    313  HB2 ASP A  24     -14.293 -20.824 -61.827  1.00  0.00      A2   H
ATOM    314  CG  ASP A  24     -15.269 -22.661 -61.242  1.00  0.00      A2   C
ATOM    315  OD1 ASP A  24     -15.121 -22.465 -60.000  1.00  0.00      A2   O
ATOM    316  OD2 ASP A  24     -15.945 -23.664 -61.652  1.00  0.00      A2   O
ATOM    317  C   ASP A  24     -16.953 -20.636 -62.951  1.00  0.00      A2   C
ATOM    318  O   ASP A  24     -17.029 -19.529 -63.312  1.00  0.00      A2   O
ATOM    319  N   ASP A  25     -17.849 -21.131 -62.146  1.00  0.00      A2   N
ATOM    320  HN  ASP A  25     -17.820 -22.063 -61.792  1.00  0.00      A2   H
ATOM    321  CA  ASP A  25     -19.135 -20.469 -61.859  1.00  0.00      A2   C
ATOM    322  HA  ASP A  25     -19.375 -19.896 -62.743  1.00  0.00      A2   H
ATOM    323  CB  ASP A  25     -20.314 -21.369 -61.398  1.00  0.00      A2   C
ATOM    324  HB1 ASP A  25     -20.105 -21.685 -60.353  1.00  0.00      A2   H
ATOM    325  HB2 ASP A  25     -21.198 -20.697 -61.425  1.00  0.00      A2   H
ATOM    326  CG  ASP A  25     -20.495 -22.572 -62.257  1.00  0.00      A2   C
ATOM    327  OD1 ASP A  25     -20.404 -23.717 -61.734  1.00  0.00      A2   O
ATOM    328  OD2 ASP A  25     -20.846 -22.491 -63.466  1.00  0.00      A2   O
ATOM    329  C   ASP A  25     -19.069 -19.408 -60.770  1.00  0.00      A2   C
ATOM    330  O   ASP A  25     -19.768 -18.416 -60.750  1.00  0.00      A2   O
ATOM    331  N   ALA A  26     -18.234 -19.679 -59.754  1.00  0.00      A2   N
ATOM    332  HN  ALA A  26     -17.589 -20.435 -59.821  1.00  0.00      A2   H
ATOM    333  CA  ALA A  26     -18.137 -18.772 -58.607  1.00  0.00      A2   C
ATOM    334  HA  ALA A  26     -18.409 -17.798 -58.987  1.00  0.00      A2   H
ATOM    335  CB  ALA A  26     -18.996 -19.113 -57.446  1.00  0.00      A2   C
ATOM    336  HB1 ALA A  26     -20.032 -18.849 -57.747  1.00  0.00      A2   H
ATOM    337  HB2 ALA A  26     -18.875 -20.199 -57.241  1.00  0.00      A2   H
ATOM    338  HB3 ALA A  26     -18.667 -18.621 -56.506  1.00  0.00      A2   H
ATOM    339  C   ALA A  26     -16.684 -18.833 -58.236  1.00  0.00      A2   C
ATOM    340  O   ALA A  26     -15.966 -19.761 -58.574  1.00  0.00      A2   O
ATOM    341  N   PRO A  27     -16.138 -17.844 -57.496  1.00  0.00      A2   N
ATOM    342  CD  PRO A  27     -16.815 -16.586 -57.064  1.00  0.00      A2   C
ATOM    343  HD1 PRO A  27     -16.800 -15.761 -57.809  1.00  0.00      A2   H
ATOM    344  HD2 PRO A  27     -17.878 -16.753 -56.786  1.00  0.00      A2   H
ATOM    345  CA  PRO A  27     -14.804 -17.942 -56.922  1.00  0.00      A2   C
ATOM    346  HA  PRO A  27     -14.086 -18.220 -57.680  1.00  0.00      A2   H
ATOM    347  CB  PRO A  27     -14.619 -16.609 -56.308  1.00  0.00      A2   C
ATOM    348  HB1 PRO A  27     -14.222 -15.900 -57.065  1.00  0.00      A2   H
ATOM    349  HB2 PRO A  27     -13.875 -16.559 -55.484  1.00  0.00      A2   H
ATOM    350  CG  PRO A  27     -16.024 -16.141 -55.829  1.00  0.00      A2   C
ATOM    351  HG1 PRO A  27     -16.068 -15.041 -55.679  1.00  0.00      A2   H
ATOM    352  HG2 PRO A  27     -16.408 -16.761 -54.991  1.00  0.00      A2   H
ATOM    353  C   PRO A  27     -14.761 -18.980 -55.816  1.00  0.00      A2   C
ATOM    354  O   PRO A  27     -15.758 -19.275 -55.144  1.00  0.00      A2   O
ATOM    355  N   ARG A  28     -13.577 -19.679 -55.795  1.00  0.00      A2   N
ATOM    356  HN  ARG A  28     -12.763 -19.209 -56.127  1.00  0.00      A2   H
ATOM    357  CA  ARG A  28     -13.384 -20.861 -54.974  1.00  0.00      A2   C
ATOM    358  HA  ARG A  28     -14.368 -21.161 -54.647  1.00  0.00      A2   H
ATOM    359  CB  ARG A  28     -12.577 -21.972 -55.659  1.00  0.00      A2   C
ATOM    360  HB1 ARG A  28     -11.680 -21.477 -56.087  1.00  0.00      A2   H
ATOM    361  HB2 ARG A  28     -12.184 -22.679 -54.898  1.00  0.00      A2   H
ATOM    362  CG  ARG A  28     -13.519 -22.666 -56.679  1.00  0.00      A2   C
ATOM    363  HG1 ARG A  28     -14.466 -22.864 -56.133  1.00  0.00      A2   H
ATOM    364  HG2 ARG A  28     -13.974 -21.927 -57.374  1.00  0.00      A2   H
ATOM    365  CD  ARG A  28     -12.802 -23.823 -57.512  1.00  0.00      A2   C
ATOM    366  HD1 ARG A  28     -11.908 -23.329 -57.948  1.00  0.00      A2   H
ATOM    367  HD2 ARG A  28     -12.570 -24.625 -56.779  1.00  0.00      A2   H
ATOM    368  NE  ARG A  28     -13.775 -24.244 -58.586  1.00  0.00      A2   N
ATOM    369  HE  ARG A  28     -14.277 -23.561 -59.117  1.00  0.00      A2   H
ATOM    370  CZ  ARG A  28     -14.192 -25.510 -58.853  1.00  0.00      A2   C
ATOM    371  NH1 ARG A  28     -13.569 -26.570 -58.369  1.00  0.00      A2   N
ATOM    372 HH11 ARG A  28     -13.827 -27.478 -58.697  1.00  0.00      A2   H
ATOM    373 HH12 ARG A  28     -12.707 -26.465 -57.873  1.00  0.00      A2   H
ATOM    374  NH2 ARG A  28     -15.188 -25.709 -59.743  1.00  0.00      A2   N
ATOM    375 HH21 ARG A  28     -15.449 -26.652 -59.949  1.00  0.00      A2   H
ATOM    376 HH22 ARG A  28     -15.391 -25.057 -60.473  1.00  0.00      A2   H
ATOM    377  C   ARG A  28     -12.638 -20.459 -53.775  1.00  0.00      A2   C
ATOM    378  O   ARG A  28     -12.592 -21.205 -52.803  1.00  0.00      A2   O
ATOM    379  N   ALA A  29     -12.090 -19.244 -53.724  1.00  0.00      A2   N
ATOM    380  HN  ALA A  29     -12.174 -18.711 -54.563  1.00  0.00      A2   H
ATOM    381  CA  ALA A  29     -11.325 -18.623 -52.667  1.00  0.00      A2   C
ATOM    382  HA  ALA A  29     -11.599 -19.160 -51.771  1.00  0.00      A2   H
ATOM    383  CB  ALA A  29      -9.874 -18.813 -53.029  1.00  0.00      A2   C
ATOM    384  HB1 ALA A  29      -9.529 -18.589 -54.061  1.00  0.00      A2   H
ATOM    385  HB2 ALA A  29      -9.209 -18.203 -52.380  1.00  0.00      A2   H
ATOM    386  HB3 ALA A  29      -9.650 -19.900 -52.980  1.00  0.00      A2   H
ATOM    387  C   ALA A  29     -11.707 -17.110 -52.471  1.00  0.00      A2   C
ATOM    388  O   ALA A  29     -11.393 -16.227 -53.260  1.00  0.00      A2   O
ATOM    389  N   VAL A  30     -12.488 -16.824 -51.372  1.00  0.00      A2   N
ATOM    390  HN  VAL A  30     -12.827 -17.577 -50.814  1.00  0.00      A2   H
ATOM    391  CA  VAL A  30     -12.856 -15.428 -51.120  1.00  0.00      A2   C
ATOM    392  HA  VAL A  30     -12.211 -14.770 -51.684  1.00  0.00      A2   H
ATOM    393  CB  VAL A  30     -14.303 -15.062 -51.441  1.00  0.00      A2   C
ATOM    394  HB  VAL A  30     -14.989 -15.713 -50.857  1.00  0.00      A2   H
ATOM    395  CG1 VAL A  30     -14.555 -13.625 -51.040  1.00  0.00      A2   C
ATOM    396 HG11 VAL A  30     -14.335 -13.336 -49.990  1.00  0.00      A2   H
ATOM    397 HG12 VAL A  30     -13.958 -13.031 -51.764  1.00  0.00      A2   H
ATOM    398 HG13 VAL A  30     -15.611 -13.320 -51.208  1.00  0.00      A2   H
ATOM    399  CG2 VAL A  30     -14.550 -15.387 -52.919  1.00  0.00      A2   C
ATOM    400 HG21 VAL A  30     -13.779 -15.029 -53.634  1.00  0.00      A2   H
ATOM    401 HG22 VAL A  30     -14.516 -16.494 -53.013  1.00  0.00      A2   H
ATOM    402 HG23 VAL A  30     -15.582 -15.123 -53.235  1.00  0.00      A2   H
ATOM    403  C   VAL A  30     -12.572 -15.214 -49.622  1.00  0.00      A2   C
ATOM    404  O   VAL A  30     -13.196 -15.847 -48.815  1.00  0.00      A2   O
ATOM    405  N   PHE A  31     -11.628 -14.336 -49.361  1.00  0.00      A2   N
ATOM    406  HN  PHE A  31     -11.302 -13.865 -50.177  1.00  0.00      A2   H
ATOM    407  CA  PHE A  31     -11.173 -14.071 -48.028  1.00  0.00      A2   C
ATOM    408  HA  PHE A  31     -12.079 -14.279 -47.477  1.00  0.00      A2   H
ATOM    409  CB  PHE A  31      -9.995 -14.948 -47.570  1.00  0.00      A2   C
ATOM    410  HB1 PHE A  31      -9.722 -14.890 -46.495  1.00  0.00      A2   H
ATOM    411  HB2 PHE A  31     -10.317 -16.006 -47.677  1.00  0.00      A2   H
ATOM    412  CG  PHE A  31      -8.721 -14.633 -48.344  1.00  0.00      A2   C
ATOM    413  CD1 PHE A  31      -8.516 -15.195 -49.655  1.00  0.00      A2   C
ATOM    414  HD1 PHE A  31      -9.269 -15.816 -50.119  1.00  0.00      A2   H
ATOM    415  CE1 PHE A  31      -7.286 -15.020 -50.305  1.00  0.00      A2   C
ATOM    416  HE1 PHE A  31      -7.087 -15.461 -51.271  1.00  0.00      A2   H
ATOM    417  CZ  PHE A  31      -6.296 -14.156 -49.760  1.00  0.00      A2   C
ATOM    418  HZ  PHE A  31      -5.339 -14.012 -50.240  1.00  0.00      A2   H
ATOM    419  CD2 PHE A  31      -7.679 -13.866 -47.799  1.00  0.00      A2   C
ATOM    420  HD2 PHE A  31      -7.759 -13.580 -46.761  1.00  0.00      A2   H
ATOM    421  CE2 PHE A  31      -6.444 -13.618 -48.452  1.00  0.00      A2   C
ATOM    422  HE2 PHE A  31      -5.691 -12.987 -48.003  1.00  0.00      A2   H
ATOM    423  C   PHE A  31     -10.968 -12.553 -47.849  1.00  0.00      A2   C
ATOM    424  O   PHE A  31     -10.753 -11.825 -48.796  1.00  0.00      A2   O
ATOM    425  N   PRO A  32     -10.987 -12.044 -46.564  1.00  0.00      A2   N
ATOM    426  CD  PRO A  32     -11.357 -12.755 -45.360  1.00  0.00      A2   C
ATOM    427  HD1 PRO A  32     -12.289 -13.359 -45.384  1.00  0.00      A2   H
ATOM    428  HD2 PRO A  32     -10.511 -13.413 -45.066  1.00  0.00      A2   H
ATOM    429  CA  PRO A  32     -10.474 -10.694 -46.275  1.00  0.00      A2   C
ATOM    430  HA  PRO A  32     -11.126  -9.993 -46.776  1.00  0.00      A2   H
ATOM    431  CB  PRO A  32     -10.502 -10.586 -44.776  1.00  0.00      A2   C
ATOM    432  HB1 PRO A  32     -10.663  -9.526 -44.486  1.00  0.00      A2   H
ATOM    433  HB2 PRO A  32      -9.564 -10.979 -44.328  1.00  0.00      A2   H
ATOM    434  CG  PRO A  32     -11.550 -11.549 -44.355  1.00  0.00      A2   C
ATOM    435  HG1 PRO A  32     -12.609 -11.214 -44.330  1.00  0.00      A2   H
ATOM    436  HG2 PRO A  32     -11.301 -11.688 -43.281  1.00  0.00      A2   H
ATOM    437  C   PRO A  32      -9.176 -10.183 -46.925  1.00  0.00      A2   C
ATOM    438  O   PRO A  32      -8.202 -10.930 -47.013  1.00  0.00      A2   O
ATOM    439  N   SER A  33      -9.137  -8.889 -47.364  1.00  0.00      A2   N
ATOM    440  HN  SER A  33      -9.973  -8.370 -47.200  1.00  0.00      A2   H
ATOM    441  CA  SER A  33      -7.965  -8.150 -47.831  1.00  0.00      A2   C
ATOM    442  HA  SER A  33      -7.355  -8.936 -48.252  1.00  0.00      A2   H
ATOM    443  CB  SER A  33      -8.391  -7.073 -48.802  1.00  0.00      A2   C
ATOM    444  HB1 SER A  33      -9.046  -7.562 -49.555  1.00  0.00      A2   H
ATOM    445  HB2 SER A  33      -8.832  -6.195 -48.282  1.00  0.00      A2   H
ATOM    446  OG  SER A  33      -7.299  -6.573 -49.587  1.00  0.00      A2   O
ATOM    447  HG1 SER A  33      -7.121  -5.676 -49.295  1.00  0.00      A2   H
ATOM    448  C   SER A  33      -7.112  -7.579 -46.690  1.00  0.00      A2   C
ATOM    449  O   SER A  33      -6.664  -6.436 -46.721  1.00  0.00      A2   O
ATOM    450  N   ILE A  34      -6.738  -8.401 -45.700  1.00  0.00      A2   N
ATOM    451  HN  ILE A  34      -7.005  -9.343 -45.888  1.00  0.00      A2   H
ATOM    452  CA  ILE A  34      -6.045  -7.907 -44.524  1.00  0.00      A2   C
ATOM    453  HA  ILE A  34      -5.925  -6.835 -44.570  1.00  0.00      A2   H
ATOM    454  CB  ILE A  34      -6.973  -7.992 -43.261  1.00  0.00      A2   C
ATOM    455  HB  ILE A  34      -7.174  -9.061 -43.036  1.00  0.00      A2   H
ATOM    456  CG2 ILE A  34      -6.193  -7.275 -42.135  1.00  0.00      A2   C
ATOM    457 HG21 ILE A  34      -5.241  -7.836 -42.022  1.00  0.00      A2   H
ATOM    458 HG22 ILE A  34      -6.034  -6.204 -42.384  1.00  0.00      A2   H
ATOM    459 HG23 ILE A  34      -6.678  -7.351 -41.138  1.00  0.00      A2   H
ATOM    460  CG1 ILE A  34      -8.282  -7.212 -43.492  1.00  0.00      A2   C
ATOM    461 HG11 ILE A  34      -8.062  -6.132 -43.634  1.00  0.00      A2   H
ATOM    462 HG12 ILE A  34      -8.764  -7.527 -44.443  1.00  0.00      A2   H
ATOM    463  CD  ILE A  34      -9.336  -7.467 -42.415  1.00  0.00      A2   C
ATOM    464  HD1 ILE A  34     -10.243  -6.842 -42.560  1.00  0.00      A2   H
ATOM    465  HD2 ILE A  34      -9.713  -8.511 -42.443  1.00  0.00      A2   H
ATOM    466  HD3 ILE A  34      -8.832  -7.216 -41.457  1.00  0.00      A2   H
ATOM    467  C   ILE A  34      -4.580  -8.519 -44.494  1.00  0.00      A2   C
ATOM    468  O   ILE A  34      -4.353  -9.714 -44.561  1.00  0.00      A2   O
ATOM    469  N   VAL A  35      -3.590  -7.611 -44.176  1.00  0.00      A2   N
ATOM    470  HN  VAL A  35      -3.764  -6.630 -44.209  1.00  0.00      A2   H
ATOM    471  CA  VAL A  35      -2.276  -8.001 -43.689  1.00  0.00      A2   C
ATOM    472  HA  VAL A  35      -2.109  -9.064 -43.592  1.00  0.00      A2   H
ATOM    473  CB  VAL A  35      -1.155  -7.501 -44.662  1.00  0.00      A2   C
ATOM    474  HB  VAL A  35      -1.287  -6.402 -44.753  1.00  0.00      A2   H
ATOM    475  CG1 VAL A  35       0.225  -7.969 -44.068  1.00  0.00      A2   C
ATOM    476 HG11 VAL A  35       0.178  -9.076 -43.986  1.00  0.00      A2   H
ATOM    477 HG12 VAL A  35       1.002  -7.777 -44.837  1.00  0.00      A2   H
ATOM    478 HG13 VAL A  35       0.476  -7.555 -43.068  1.00  0.00      A2   H
ATOM    479  CG2 VAL A  35      -1.461  -8.117 -46.078  1.00  0.00      A2   C
ATOM    480 HG21 VAL A  35      -1.732  -9.192 -46.002  1.00  0.00      A2   H
ATOM    481 HG22 VAL A  35      -2.231  -7.614 -46.702  1.00  0.00      A2   H
ATOM    482 HG23 VAL A  35      -0.506  -7.993 -46.633  1.00  0.00      A2   H
ATOM    483  C   VAL A  35      -2.117  -7.519 -42.283  1.00  0.00      A2   C
ATOM    484  O   VAL A  35      -2.525  -6.454 -41.909  1.00  0.00      A2   O
ATOM    485  N   GLY A  36      -1.790  -8.424 -41.342  1.00  0.00      A2   N
ATOM    486  HN  GLY A  36      -1.570  -9.377 -41.535  1.00  0.00      A2   H
ATOM    487  CA  GLY A  36      -1.646  -8.109 -39.930  1.00  0.00      A2   C
ATOM    488  HA1 GLY A  36      -2.420  -8.679 -39.438  1.00  0.00      A2   H
ATOM    489  HA2 GLY A  36      -1.802  -7.054 -39.760  1.00  0.00      A2   H
ATOM    490  C   GLY A  36      -0.359  -8.413 -39.242  1.00  0.00      A2   C
ATOM    491  O   GLY A  36       0.338  -9.337 -39.580  1.00  0.00      A2   O
ATOM    492  N   ARG A  37      -0.035  -7.631 -38.119  1.00  0.00      A2   N
ATOM    493  HN  ARG A  37      -0.626  -6.917 -37.748  1.00  0.00      A2   H
ATOM    494  CA  ARG A  37       1.116  -7.908 -37.349  1.00  0.00      A2   C
ATOM    495  HA  ARG A  37       1.333  -8.965 -37.386  1.00  0.00      A2   H
ATOM    496  CB  ARG A  37       2.374  -7.185 -37.948  1.00  0.00      A2   C
ATOM    497  HB1 ARG A  37       3.275  -7.410 -37.338  1.00  0.00      A2   H
ATOM    498  HB2 ARG A  37       2.505  -7.609 -38.967  1.00  0.00      A2   H
ATOM    499  CG  ARG A  37       2.205  -5.752 -38.491  1.00  0.00      A2   C
ATOM    500  HG1 ARG A  37       1.338  -5.692 -39.182  1.00  0.00      A2   H
ATOM    501  HG2 ARG A  37       1.926  -4.994 -37.728  1.00  0.00      A2   H
ATOM    502  CD  ARG A  37       3.364  -5.227 -39.350  1.00  0.00      A2   C
ATOM    503  HD1 ARG A  37       3.050  -4.221 -39.702  1.00  0.00      A2   H
ATOM    504  HD2 ARG A  37       4.275  -5.230 -38.715  1.00  0.00      A2   H
ATOM    505  NE  ARG A  37       3.736  -6.035 -40.423  1.00  0.00      A2   N
ATOM    506  HE  ARG A  37       4.520  -6.627 -40.235  1.00  0.00      A2   H
ATOM    507  CZ  ARG A  37       3.525  -5.702 -41.728  1.00  0.00      A2   C
ATOM    508  NH1 ARG A  37       2.753  -4.716 -42.090  1.00  0.00      A2   N
ATOM    509 HH11 ARG A  37       2.490  -4.773 -43.053  1.00  0.00      A2   H
ATOM    510 HH12 ARG A  37       2.206  -4.377 -41.325  1.00  0.00      A2   H
ATOM    511  NH2 ARG A  37       4.054  -6.529 -42.701  1.00  0.00      A2   N
ATOM    512 HH21 ARG A  37       3.636  -6.365 -43.594  1.00  0.00      A2   H
ATOM    513 HH22 ARG A  37       4.530  -7.395 -42.545  1.00  0.00      A2   H
ATOM    514  C   ARG A  37       0.932  -7.482 -35.885  1.00  0.00      A2   C
ATOM    515  O   ARG A  37      -0.066  -6.727 -35.624  1.00  0.00      A2   O
ATOM    516  N   PRO A  38       1.678  -7.996 -34.830  1.00  0.00      A2   N
ATOM    517  CD  PRO A  38       2.605  -9.122 -34.992  1.00  0.00      A2   C
ATOM    518  HD1 PRO A  38       3.601  -8.821 -35.384  1.00  0.00      A2   H
ATOM    519  HD2 PRO A  38       2.146  -9.956 -35.564  1.00  0.00      A2   H
ATOM    520  CA  PRO A  38       1.619  -7.647 -33.442  1.00  0.00      A2   C
ATOM    521  HA  PRO A  38       0.702  -8.010 -33.002  1.00  0.00      A2   H
ATOM    522  CB  PRO A  38       2.918  -8.179 -32.849  1.00  0.00      A2   C
ATOM    523  HB1 PRO A  38       2.856  -8.220 -31.740  1.00  0.00      A2   H
ATOM    524  HB2 PRO A  38       3.881  -7.676 -33.083  1.00  0.00      A2   H
ATOM    525  CG  PRO A  38       3.049  -9.490 -33.577  1.00  0.00      A2   C
ATOM    526  HG1 PRO A  38       4.048  -9.977 -33.558  1.00  0.00      A2   H
ATOM    527  HG2 PRO A  38       2.204 -10.165 -33.323  1.00  0.00      A2   H
ATOM    528  C   PRO A  38       1.480  -6.214 -33.112  1.00  0.00      A2   C
ATOM    529  O   PRO A  38       2.248  -5.449 -33.724  1.00  0.00      A2   O
ATOM    530  N   ARG A  39       0.614  -5.892 -32.181  1.00  0.00      A2   N
ATOM    531  HN  ARG A  39       0.146  -6.685 -31.799  1.00  0.00      A2   H
ATOM    532  CA  ARG A  39       0.381  -4.570 -31.534  1.00  0.00      A2   C
ATOM    533  HA  ARG A  39       0.904  -3.757 -32.017  1.00  0.00      A2   H
ATOM    534  CB  ARG A  39      -1.117  -4.323 -31.714  1.00  0.00      A2   C
ATOM    535  HB1 ARG A  39      -1.293  -4.138 -32.795  1.00  0.00      A2   H
ATOM    536  HB2 ARG A  39      -1.606  -5.271 -31.401  1.00  0.00      A2   H
ATOM    537  CG  ARG A  39      -1.714  -3.253 -30.793  1.00  0.00      A2   C
ATOM    538  HG1 ARG A  39      -1.752  -3.677 -29.767  1.00  0.00      A2   H
ATOM    539  HG2 ARG A  39      -1.180  -2.287 -30.915  1.00  0.00      A2   H
ATOM    540  CD  ARG A  39      -3.229  -2.907 -31.171  1.00  0.00      A2   C
ATOM    541  HD1 ARG A  39      -3.295  -2.424 -32.169  1.00  0.00      A2   H
ATOM    542  HD2 ARG A  39      -3.670  -3.926 -31.201  1.00  0.00      A2   H
ATOM    543  NE  ARG A  39      -3.645  -2.030 -30.034  1.00  0.00      A2   N
ATOM    544  HE  ARG A  39      -3.011  -1.377 -29.619  1.00  0.00      A2   H
ATOM    545  CZ  ARG A  39      -4.801  -2.277 -29.418  1.00  0.00      A2   C
ATOM    546  NH1 ARG A  39      -5.688  -3.132 -29.865  1.00  0.00      A2   N
ATOM    547 HH11 ARG A  39      -6.603  -3.198 -29.467  1.00  0.00      A2   H
ATOM    548 HH12 ARG A  39      -5.701  -3.321 -30.847  1.00  0.00      A2   H
ATOM    549  NH2 ARG A  39      -4.981  -1.798 -28.214  1.00  0.00      A2   N
ATOM    550 HH21 ARG A  39      -5.765  -2.017 -27.632  1.00  0.00      A2   H
ATOM    551 HH22 ARG A  39      -4.276  -1.168 -27.888  1.00  0.00      A2   H
ATOM    552  C   ARG A  39       0.811  -4.622 -30.034  1.00  0.00      A2   C
ATOM    553  O   ARG A  39       1.087  -3.573 -29.491  1.00  0.00      A2   O
ATOM    554  N   HSE A  40       0.853  -5.743 -29.405  1.00  0.00      A2   N
ATOM    555  HN  HSE A  40       0.641  -6.621 -29.828  1.00  0.00      A2   H
ATOM    556  CA  HSE A  40       1.110  -5.881 -27.979  1.00  0.00      A2   C
ATOM    557  HA  HSE A  40       1.337  -4.947 -27.488  1.00  0.00      A2   H
ATOM    558  CB  HSE A  40      -0.161  -6.617 -27.406  1.00  0.00      A2   C
ATOM    559  HB1 HSE A  40      -0.317  -7.554 -27.982  1.00  0.00      A2   H
ATOM    560  HB2 HSE A  40      -0.136  -6.847 -26.319  1.00  0.00      A2   H
ATOM    561  ND1 HSE A  40      -1.532  -4.588 -26.913  1.00  0.00      A2   N
ATOM    562  CG  HSE A  40      -1.414  -5.868 -27.457  1.00  0.00      A2   C
ATOM    563  CE1 HSE A  40      -2.773  -4.283 -27.109  1.00  0.00      A2   C
ATOM    564  HE1 HSE A  40      -3.207  -3.284 -27.132  1.00  0.00      A2   H
ATOM    565  NE2 HSE A  40      -3.504  -5.253 -27.721  1.00  0.00      A2   N
ATOM    566  HE2 HSE A  40      -4.476  -5.293 -27.955  1.00  0.00      A2   H
ATOM    567  CD2 HSE A  40      -2.630  -6.211 -28.022  1.00  0.00      A2   C
ATOM    568  HD2 HSE A  40      -2.894  -7.129 -28.533  1.00  0.00      A2   H
ATOM    569  C   HSE A  40       2.318  -6.809 -27.695  1.00  0.00      A2   C
ATOM    570  O   HSE A  40       2.519  -7.887 -28.323  1.00  0.00      A2   O
ATOM    571  N   GLN A  41       3.163  -6.492 -26.686  1.00  0.00      A2   N
ATOM    572  HN  GLN A  41       3.042  -5.672 -26.131  1.00  0.00      A2   H
ATOM    573  CA  GLN A  41       4.338  -7.242 -26.273  1.00  0.00      A2   C
ATOM    574  HA  GLN A  41       4.949  -7.245 -27.163  1.00  0.00      A2   H
ATOM    575  CB  GLN A  41       5.062  -6.535 -25.097  1.00  0.00      A2   C
ATOM    576  HB1 GLN A  41       6.130  -6.838 -25.058  1.00  0.00      A2   H
ATOM    577  HB2 GLN A  41       5.130  -5.436 -25.246  1.00  0.00      A2   H
ATOM    578  CG  GLN A  41       4.128  -6.738 -23.827  1.00  0.00      A2   C
ATOM    579  HG1 GLN A  41       3.149  -6.220 -23.910  1.00  0.00      A2   H
ATOM    580  HG2 GLN A  41       4.014  -7.837 -23.712  1.00  0.00      A2   H
ATOM    581  CD  GLN A  41       4.857  -6.286 -22.567  1.00  0.00      A2   C
ATOM    582  OE1 GLN A  41       4.452  -5.340 -21.921  1.00  0.00      A2   O
ATOM    583  NE2 GLN A  41       6.043  -6.915 -22.307  1.00  0.00      A2   N
ATOM    584 HE21 GLN A  41       6.322  -7.556 -23.023  1.00  0.00      A2   H
ATOM    585 HE22 GLN A  41       6.500  -7.001 -21.422  1.00  0.00      A2   H
ATOM    586  C   GLN A  41       4.153  -8.724 -26.046  1.00  0.00      A2   C
ATOM    587  O   GLN A  41       3.059  -9.166 -25.786  1.00  0.00      A2   O
ATOM    588  N   GLY A  42       5.194  -9.647 -26.101  1.00  0.00      A2   N
ATOM    589  HN  GLY A  42       6.034  -9.411 -26.583  1.00  0.00      A2   H
ATOM    590  CA  GLY A  42       4.965 -11.117 -25.969  1.00  0.00      A2   C
ATOM    591  HA1 GLY A  42       4.128 -11.560 -26.487  1.00  0.00      A2   H
ATOM    592  HA2 GLY A  42       4.954 -11.276 -24.901  1.00  0.00      A2   H
ATOM    593  C   GLY A  42       6.216 -11.748 -26.448  1.00  0.00      A2   C
ATOM    594  O   GLY A  42       7.000 -11.199 -27.235  1.00  0.00      A2   O
ATOM    595  N   VAL A  43       6.431 -13.029 -25.954  1.00  0.00      A2   N
ATOM    596  HN  VAL A  43       5.661 -13.365 -25.418  1.00  0.00      A2   H
ATOM    597  CA  VAL A  43       7.636 -13.753 -26.049  1.00  0.00      A2   C
ATOM    598  HA  VAL A  43       8.418 -13.021 -26.189  1.00  0.00      A2   H
ATOM    599  CB  VAL A  43       7.817 -14.613 -24.765  1.00  0.00      A2   C
ATOM    600  HB  VAL A  43       7.070 -15.433 -24.700  1.00  0.00      A2   H
ATOM    601  CG1 VAL A  43       9.211 -15.267 -24.966  1.00  0.00      A2   C
ATOM    602 HG11 VAL A  43       9.418 -15.765 -25.937  1.00  0.00      A2   H
ATOM    603 HG12 VAL A  43       9.948 -14.441 -24.869  1.00  0.00      A2   H
ATOM    604 HG13 VAL A  43       9.370 -15.986 -24.134  1.00  0.00      A2   H
ATOM    605  CG2 VAL A  43       7.747 -13.780 -23.498  1.00  0.00      A2   C
ATOM    606 HG21 VAL A  43       8.560 -13.026 -23.579  1.00  0.00      A2   H
ATOM    607 HG22 VAL A  43       6.757 -13.312 -23.313  1.00  0.00      A2   H
ATOM    608 HG23 VAL A  43       7.988 -14.424 -22.626  1.00  0.00      A2   H
ATOM    609  C   VAL A  43       7.562 -14.484 -27.416  1.00  0.00      A2   C
ATOM    610  O   VAL A  43       6.512 -14.993 -27.745  1.00  0.00      A2   O
ATOM    611  N   MET A  44       8.564 -14.415 -28.264  1.00  0.00      A2   N
ATOM    612  HN  MET A  44       9.354 -13.836 -28.075  1.00  0.00      A2   H
ATOM    613  CA  MET A  44       8.494 -15.046 -29.617  1.00  0.00      A2   C
ATOM    614  HA  MET A  44       7.453 -15.090 -29.900  1.00  0.00      A2   H
ATOM    615  CB  MET A  44       9.157 -13.990 -30.468  1.00  0.00      A2   C
ATOM    616  HB1 MET A  44      10.206 -13.758 -30.186  1.00  0.00      A2   H
ATOM    617  HB2 MET A  44       9.205 -14.337 -31.522  1.00  0.00      A2   H
ATOM    618  CG  MET A  44       8.414 -12.609 -30.450  1.00  0.00      A2   C
ATOM    619  HG1 MET A  44       8.533 -12.049 -29.498  1.00  0.00      A2   H
ATOM    620  HG2 MET A  44       8.938 -11.938 -31.163  1.00  0.00      A2   H
ATOM    621  SD  MET A  44       6.682 -12.661 -30.939  1.00  0.00      A2   S
ATOM    622  CE  MET A  44       6.479 -10.840 -30.826  1.00  0.00      A2   C
ATOM    623  HE1 MET A  44       5.659 -10.527 -31.507  1.00  0.00      A2   H
ATOM    624  HE2 MET A  44       6.418 -10.399 -29.807  1.00  0.00      A2   H
ATOM    625  HE3 MET A  44       7.349 -10.357 -31.321  1.00  0.00      A2   H
ATOM    626  C   MET A  44       9.153 -16.343 -29.715  1.00  0.00      A2   C
ATOM    627  O   MET A  44       8.798 -17.047 -30.642  1.00  0.00      A2   O
ATOM    628  N   VAL A  45       9.984 -16.701 -28.749  1.00  0.00      A2   N
ATOM    629  HN  VAL A  45      10.379 -16.020 -28.137  1.00  0.00      A2   H
ATOM    630  CA  VAL A  45      10.362 -18.064 -28.522  1.00  0.00      A2   C
ATOM    631  HA  VAL A  45      10.448 -18.548 -29.483  1.00  0.00      A2   H
ATOM    632  CB  VAL A  45      11.784 -18.163 -27.884  1.00  0.00      A2   C
ATOM    633  HB  VAL A  45      11.873 -19.185 -27.459  1.00  0.00      A2   H
ATOM    634  CG1 VAL A  45      12.882 -18.090 -29.017  1.00  0.00      A2   C
ATOM    635 HG11 VAL A  45      12.531 -18.821 -29.777  1.00  0.00      A2   H
ATOM    636 HG12 VAL A  45      12.857 -17.083 -29.484  1.00  0.00      A2   H
ATOM    637 HG13 VAL A  45      13.892 -18.483 -28.774  1.00  0.00      A2   H
ATOM    638  CG2 VAL A  45      12.113 -17.174 -26.755  1.00  0.00      A2   C
ATOM    639 HG21 VAL A  45      11.405 -17.391 -25.927  1.00  0.00      A2   H
ATOM    640 HG22 VAL A  45      13.150 -17.338 -26.391  1.00  0.00      A2   H
ATOM    641 HG23 VAL A  45      11.967 -16.114 -27.054  1.00  0.00      A2   H
ATOM    642  C   VAL A  45       9.319 -18.850 -27.667  1.00  0.00      A2   C
ATOM    643  O   VAL A  45       8.526 -18.250 -26.889  1.00  0.00      A2   O
ATOM    644  N   GLY A  46       9.278 -20.157 -27.761  1.00  0.00      A2   N
ATOM    645  HN  GLY A  46       9.778 -20.706 -28.427  1.00  0.00      A2   H
ATOM    646  CA  GLY A  46       8.391 -21.073 -26.986  1.00  0.00      A2   C
ATOM    647  HA1 GLY A  46       8.282 -20.756 -25.959  1.00  0.00      A2   H
ATOM    648  HA2 GLY A  46       8.728 -22.094 -27.079  1.00  0.00      A2   H
ATOM    649  C   GLY A  46       6.950 -21.183 -27.475  1.00  0.00      A2   C
ATOM    650  O   GLY A  46       5.998 -21.272 -26.737  1.00  0.00      A2   O
ATOM    651  N   MET A  47       6.835 -21.228 -28.840  1.00  0.00      A2   N
ATOM    652  HN  MET A  47       7.623 -21.071 -29.430  1.00  0.00      A2   H
ATOM    653  CA  MET A  47       5.608 -21.052 -29.609  1.00  0.00      A2   C
ATOM    654  HA  MET A  47       5.834 -21.088 -30.664  1.00  0.00      A2   H
ATOM    655  CB  MET A  47       4.629 -22.333 -29.527  1.00  0.00      A2   C
ATOM    656  HB1 MET A  47       4.140 -22.325 -28.529  1.00  0.00      A2   H
ATOM    657  HB2 MET A  47       3.834 -22.190 -30.291  1.00  0.00      A2   H
ATOM    658  CG  MET A  47       5.454 -23.583 -29.995  1.00  0.00      A2   C
ATOM    659  HG1 MET A  47       5.818 -23.296 -31.005  1.00  0.00      A2   H
ATOM    660  HG2 MET A  47       6.352 -23.615 -29.342  1.00  0.00      A2   H
ATOM    661  SD  MET A  47       4.638 -25.124 -29.759  1.00  0.00      A2   S
ATOM    662  CE  MET A  47       5.756 -26.193 -30.641  1.00  0.00      A2   C
ATOM    663  HE1 MET A  47       5.661 -26.133 -31.746  1.00  0.00      A2   H
ATOM    664  HE2 MET A  47       6.783 -26.133 -30.222  1.00  0.00      A2   H
ATOM    665  HE3 MET A  47       5.483 -27.259 -30.493  1.00  0.00      A2   H
ATOM    666  C   MET A  47       4.844 -19.702 -29.305  1.00  0.00      A2   C
ATOM    667  O   MET A  47       3.702 -19.643 -29.007  1.00  0.00      A2   O
ATOM    668  N   GLY A  48       5.596 -18.618 -29.507  1.00  0.00      A2   N
ATOM    669  HN  GLY A  48       6.536 -18.725 -29.822  1.00  0.00      A2   H
ATOM    670  CA  GLY A  48       4.986 -17.242 -29.536  1.00  0.00      A2   C
ATOM    671  HA1 GLY A  48       5.843 -16.586 -29.581  1.00  0.00      A2   H
ATOM    672  HA2 GLY A  48       4.537 -17.029 -28.577  1.00  0.00      A2   H
ATOM    673  C   GLY A  48       4.082 -16.837 -30.656  1.00  0.00      A2   C
ATOM    674  O   GLY A  48       3.789 -17.539 -31.650  1.00  0.00      A2   O
ATOM    675  N   GLN A  49       3.553 -15.496 -30.576  1.00  0.00      A2   N
ATOM    676  HN  GLN A  49       3.820 -14.901 -29.822  1.00  0.00      A2   H
ATOM    677  CA  GLN A  49       2.920 -14.905 -31.719  1.00  0.00      A2   C
ATOM    678  HA  GLN A  49       2.014 -15.468 -31.892  1.00  0.00      A2   H
ATOM    679  CB  GLN A  49       2.674 -13.405 -31.335  1.00  0.00      A2   C
ATOM    680  HB1 GLN A  49       3.603 -13.092 -30.812  1.00  0.00      A2   H
ATOM    681  HB2 GLN A  49       2.404 -12.807 -32.232  1.00  0.00      A2   H
ATOM    682  CG  GLN A  49       1.504 -13.252 -30.356  1.00  0.00      A2   C
ATOM    683  HG1 GLN A  49       0.573 -13.587 -30.861  1.00  0.00      A2   H
ATOM    684  HG2 GLN A  49       1.621 -13.790 -29.391  1.00  0.00      A2   H
ATOM    685  CD  GLN A  49       1.407 -11.766 -29.930  1.00  0.00      A2   C
ATOM    686  OE1 GLN A  49       0.364 -11.158 -30.096  1.00  0.00      A2   O
ATOM    687  NE2 GLN A  49       2.516 -11.249 -29.404  1.00  0.00      A2   N
ATOM    688 HE21 GLN A  49       2.508 -10.298 -29.095  1.00  0.00      A2   H
ATOM    689 HE22 GLN A  49       3.345 -11.782 -29.235  1.00  0.00      A2   H
ATOM    690  C   GLN A  49       3.673 -14.911 -33.061  1.00  0.00      A2   C
ATOM    691  O   GLN A  49       4.886 -14.888 -33.092  1.00  0.00      A2   O
ATOM    692  N   LYS A  50       2.998 -14.948 -34.233  1.00  0.00      A2   N
ATOM    693  HN  LYS A  50       2.011 -14.826 -34.166  1.00  0.00      A2   H
ATOM    694  CA  LYS A  50       3.659 -14.984 -35.532  1.00  0.00      A2   C
ATOM    695  HA  LYS A  50       4.523 -15.631 -35.569  1.00  0.00      A2   H
ATOM    696  CB  LYS A  50       2.683 -15.454 -36.664  1.00  0.00      A2   C
ATOM    697  HB1 LYS A  50       1.917 -14.652 -36.726  1.00  0.00      A2   H
ATOM    698  HB2 LYS A  50       3.238 -15.635 -37.609  1.00  0.00      A2   H
ATOM    699  CG  LYS A  50       2.066 -16.843 -36.188  1.00  0.00      A2   C
ATOM    700  HG1 LYS A  50       2.882 -17.585 -36.056  1.00  0.00      A2   H
ATOM    701  HG2 LYS A  50       1.523 -16.613 -35.246  1.00  0.00      A2   H
ATOM    702  CD  LYS A  50       1.165 -17.393 -37.320  1.00  0.00      A2   C
ATOM    703  HD1 LYS A  50       0.436 -16.608 -37.615  1.00  0.00      A2   H
ATOM    704  HD2 LYS A  50       1.932 -17.439 -38.123  1.00  0.00      A2   H
ATOM    705  CE  LYS A  50       0.412 -18.702 -36.946  1.00  0.00      A2   C
ATOM    706  HE1 LYS A  50       1.107 -19.456 -36.519  1.00  0.00      A2   H
ATOM    707  HE2 LYS A  50      -0.367 -18.513 -36.177  1.00  0.00      A2   H
ATOM    708  NZ  LYS A  50      -0.368 -19.223 -38.075  1.00  0.00      A2   N
ATOM    709  HZ1 LYS A  50       0.087 -19.046 -38.993  1.00  0.00      A2   H
ATOM    710  HZ2 LYS A  50      -0.485 -20.253 -37.980  1.00  0.00      A2   H
ATOM    711  HZ3 LYS A  50      -1.299 -18.762 -38.129  1.00  0.00      A2   H
ATOM    712  C   LYS A  50       4.169 -13.600 -35.967  1.00  0.00      A2   C
ATOM    713  O   LYS A  50       3.847 -12.514 -35.413  1.00  0.00      A2   O
ATOM    714  N   ASP A  51       5.013 -13.559 -36.948  1.00  0.00      A2   N
ATOM    715  HN  ASP A  51       5.320 -14.389 -37.408  1.00  0.00      A2   H
ATOM    716  CA  ASP A  51       5.584 -12.315 -37.398  1.00  0.00      A2   C
ATOM    717  HA  ASP A  51       6.102 -11.761 -36.629  1.00  0.00      A2   H
ATOM    718  CB  ASP A  51       6.677 -12.587 -38.463  1.00  0.00      A2   C
ATOM    719  HB1 ASP A  51       6.440 -13.205 -39.356  1.00  0.00      A2   H
ATOM    720  HB2 ASP A  51       6.936 -11.592 -38.884  1.00  0.00      A2   H
ATOM    721  CG  ASP A  51       7.909 -13.326 -37.845  1.00  0.00      A2   C
ATOM    722  OD1 ASP A  51       8.006 -14.559 -38.007  1.00  0.00      A2   O
ATOM    723  OD2 ASP A  51       8.645 -12.695 -37.104  1.00  0.00      A2   O
ATOM    724  C   ASP A  51       4.496 -11.439 -38.047  1.00  0.00      A2   C
ATOM    725  O   ASP A  51       4.436 -10.251 -37.846  1.00  0.00      A2   O
ATOM    726  N   SER A  52       3.580 -12.154 -38.785  1.00  0.00      A2   N
ATOM    727  HN  SER A  52       3.778 -13.115 -38.965  1.00  0.00      A2   H
ATOM    728  CA  SER A  52       2.422 -11.613 -39.479  1.00  0.00      A2   C
ATOM    729  HA  SER A  52       2.151 -10.688 -38.993  1.00  0.00      A2   H
ATOM    730  CB  SER A  52       2.673 -11.194 -40.929  1.00  0.00      A2   C
ATOM    731  HB1 SER A  52       1.877 -10.635 -41.465  1.00  0.00      A2   H
ATOM    732  HB2 SER A  52       3.530 -10.488 -40.889  1.00  0.00      A2   H
ATOM    733  OG  SER A  52       3.206 -12.270 -41.693  1.00  0.00      A2   O
ATOM    734  HG1 SER A  52       3.318 -11.735 -42.483  1.00  0.00      A2   H
ATOM    735  C   SER A  52       1.261 -12.661 -39.460  1.00  0.00      A2   C
ATOM    736  O   SER A  52       1.468 -13.835 -39.319  1.00  0.00      A2   O
ATOM    737  N   TYR A  53       0.016 -12.175 -39.644  1.00  0.00      A2   N
ATOM    738  HN  TYR A  53      -0.239 -11.221 -39.781  1.00  0.00      A2   H
ATOM    739  CA  TYR A  53      -1.177 -12.987 -39.859  1.00  0.00      A2   C
ATOM    740  HA  TYR A  53      -0.947 -14.036 -39.979  1.00  0.00      A2   H
ATOM    741  CB  TYR A  53      -2.091 -12.723 -38.595  1.00  0.00      A2   C
ATOM    742  HB1 TYR A  53      -2.330 -11.645 -38.475  1.00  0.00      A2   H
ATOM    743  HB2 TYR A  53      -3.143 -13.076 -38.658  1.00  0.00      A2   H
ATOM    744  CG  TYR A  53      -1.402 -13.196 -37.290  1.00  0.00      A2   C
ATOM    745  CD1 TYR A  53      -0.430 -12.431 -36.557  1.00  0.00      A2   C
ATOM    746  HD1 TYR A  53      -0.061 -11.458 -36.848  1.00  0.00      A2   H
ATOM    747  CE1 TYR A  53       0.134 -12.837 -35.343  1.00  0.00      A2   C
ATOM    748  HE1 TYR A  53       0.913 -12.310 -34.813  1.00  0.00      A2   H
ATOM    749  CZ  TYR A  53      -0.191 -14.120 -34.855  1.00  0.00      A2   C
ATOM    750  OH  TYR A  53       0.349 -14.661 -33.646  1.00  0.00      A2   O
ATOM    751  HH  TYR A  53      -0.159 -15.434 -33.389  1.00  0.00      A2   H
ATOM    752  CD2 TYR A  53      -1.579 -14.496 -36.787  1.00  0.00      A2   C
ATOM    753  HD2 TYR A  53      -2.043 -15.274 -37.375  1.00  0.00      A2   H
ATOM    754  CE2 TYR A  53      -1.084 -14.930 -35.583  1.00  0.00      A2   C
ATOM    755  HE2 TYR A  53      -1.250 -15.939 -35.238  1.00  0.00      A2   H
ATOM    756  C   TYR A  53      -1.819 -12.482 -41.065  1.00  0.00      A2   C
ATOM    757  O   TYR A  53      -2.045 -11.334 -41.230  1.00  0.00      A2   O
ATOM    758  N   VAL A  54      -2.178 -13.350 -42.039  1.00  0.00      A2   N
ATOM    759  HN  VAL A  54      -2.119 -14.330 -41.865  1.00  0.00      A2   H
ATOM    760  CA  VAL A  54      -2.878 -13.043 -43.296  1.00  0.00      A2   C
ATOM    761  HA  VAL A  54      -2.824 -11.987 -43.513  1.00  0.00      A2   H
ATOM    762  CB  VAL A  54      -2.149 -13.684 -44.434  1.00  0.00      A2   C
ATOM    763  HB  VAL A  54      -2.319 -14.782 -44.471  1.00  0.00      A2   H
ATOM    764  CG1 VAL A  54      -2.556 -12.954 -45.764  1.00  0.00      A2   C
ATOM    765 HG11 VAL A  54      -1.736 -13.124 -46.495  1.00  0.00      A2   H
ATOM    766 HG12 VAL A  54      -3.472 -13.456 -46.143  1.00  0.00      A2   H
ATOM    767 HG13 VAL A  54      -2.743 -11.879 -45.555  1.00  0.00      A2   H
ATOM    768  CG2 VAL A  54      -0.645 -13.632 -44.241  1.00  0.00      A2   C
ATOM    769 HG21 VAL A  54      -0.144 -14.095 -45.118  1.00  0.00      A2   H
ATOM    770 HG22 VAL A  54      -0.224 -12.607 -44.318  1.00  0.00      A2   H
ATOM    771 HG23 VAL A  54      -0.243 -14.180 -43.362  1.00  0.00      A2   H
ATOM    772  C   VAL A  54      -4.383 -13.440 -43.305  1.00  0.00      A2   C
ATOM    773  O   VAL A  54      -4.809 -14.525 -42.984  1.00  0.00      A2   O
ATOM    774  N   GLY A  55      -5.172 -12.470 -43.726  1.00  0.00      A2   N
ATOM    775  HN  GLY A  55      -4.794 -11.618 -44.079  1.00  0.00      A2   H
ATOM    776  CA  GLY A  55      -6.594 -12.748 -44.069  1.00  0.00      A2   C
ATOM    777  HA1 GLY A  55      -6.706 -13.566 -44.764  1.00  0.00      A2   H
ATOM    778  HA2 GLY A  55      -6.898 -11.831 -44.553  1.00  0.00      A2   H
ATOM    779  C   GLY A  55      -7.527 -12.989 -42.962  1.00  0.00      A2   C
ATOM    780  O   GLY A  55      -7.689 -12.109 -42.098  1.00  0.00      A2   O
ATOM    781  N   ASP A  56      -8.160 -14.128 -42.947  1.00  0.00      A2   N
ATOM    782  HN  ASP A  56      -7.996 -14.706 -43.743  1.00  0.00      A2   H
ATOM    783  CA  ASP A  56      -8.942 -14.622 -41.819  1.00  0.00      A2   C
ATOM    784  HA  ASP A  56      -9.860 -14.054 -41.822  1.00  0.00      A2   H
ATOM    785  CB  ASP A  56      -9.238 -16.087 -42.103  1.00  0.00      A2   C
ATOM    786  HB1 ASP A  56      -8.364 -16.582 -42.577  1.00  0.00      A2   H
ATOM    787  HB2 ASP A  56      -9.532 -16.676 -41.208  1.00  0.00      A2   H
ATOM    788  CG  ASP A  56     -10.379 -16.143 -43.096  1.00  0.00      A2   C
ATOM    789  OD1 ASP A  56     -10.184 -16.094 -44.374  1.00  0.00      A2   O
ATOM    790  OD2 ASP A  56     -11.523 -16.156 -42.622  1.00  0.00      A2   O
ATOM    791  C   ASP A  56      -8.231 -14.636 -40.492  1.00  0.00      A2   C
ATOM    792  O   ASP A  56      -8.861 -14.342 -39.494  1.00  0.00      A2   O
ATOM    793  N   GLU A  57      -6.937 -14.914 -40.298  1.00  0.00      A2   N
ATOM    794  HN  GLU A  57      -6.411 -14.979 -41.142  1.00  0.00      A2   H
ATOM    795  CA  GLU A  57      -6.219 -14.901 -39.063  1.00  0.00      A2   C
ATOM    796  HA  GLU A  57      -6.816 -15.414 -38.324  1.00  0.00      A2   H
ATOM    797  CB  GLU A  57      -4.836 -15.526 -39.188  1.00  0.00      A2   C
ATOM    798  HB1 GLU A  57      -4.279 -14.979 -39.978  1.00  0.00      A2   H
ATOM    799  HB2 GLU A  57      -4.294 -15.506 -38.219  1.00  0.00      A2   H
ATOM    800  CG  GLU A  57      -4.658 -17.070 -39.630  1.00  0.00      A2   C
ATOM    801  HG1 GLU A  57      -5.311 -17.743 -39.035  1.00  0.00      A2   H
ATOM    802  HG2 GLU A  57      -4.961 -17.195 -40.691  1.00  0.00      A2   H
ATOM    803  CD  GLU A  57      -3.249 -17.648 -39.498  1.00  0.00      A2   C
ATOM    804  OE1 GLU A  57      -2.901 -18.249 -40.492  1.00  0.00      A2   O
ATOM    805  OE2 GLU A  57      -2.597 -17.574 -38.434  1.00  0.00      A2   O
ATOM    806  C   GLU A  57      -6.126 -13.491 -38.582  1.00  0.00      A2   C
ATOM    807  O   GLU A  57      -6.440 -13.201 -37.421  1.00  0.00      A2   O
ATOM    808  N   ALA A  58      -5.865 -12.522 -39.575  1.00  0.00      A2   N
ATOM    809  HN  ALA A  58      -5.826 -12.833 -40.521  1.00  0.00      A2   H
ATOM    810  CA  ALA A  58      -5.713 -11.160 -39.313  1.00  0.00      A2   C
ATOM    811  HA  ALA A  58      -5.006 -11.002 -38.513  1.00  0.00      A2   H
ATOM    812  CB  ALA A  58      -5.179 -10.448 -40.520  1.00  0.00      A2   C
ATOM    813  HB1 ALA A  58      -4.290 -10.965 -40.940  1.00  0.00      A2   H
ATOM    814  HB2 ALA A  58      -5.922 -10.309 -41.334  1.00  0.00      A2   H
ATOM    815  HB3 ALA A  58      -4.726  -9.446 -40.366  1.00  0.00      A2   H
ATOM    816  C   ALA A  58      -7.055 -10.544 -38.855  1.00  0.00      A2   C
ATOM    817  O   ALA A  58      -7.019  -9.796 -37.819  1.00  0.00      A2   O
ATOM    818  N   GLN A  59      -8.180 -10.795 -39.588  1.00  0.00      A2   N
ATOM    819  HN  GLN A  59      -8.080 -11.361 -40.402  1.00  0.00      A2   H
ATOM    820  CA  GLN A  59      -9.479 -10.296 -39.169  1.00  0.00      A2   C
ATOM    821  HA  GLN A  59      -9.379  -9.232 -39.014  1.00  0.00      A2   H
ATOM    822  CB  GLN A  59     -10.392 -10.628 -40.350  1.00  0.00      A2   C
ATOM    823  HB1 GLN A  59      -9.996 -10.169 -41.281  1.00  0.00      A2   H
ATOM    824  HB2 GLN A  59     -10.399 -11.735 -40.437  1.00  0.00      A2   H
ATOM    825  CG  GLN A  59     -11.812 -10.238 -40.189  1.00  0.00      A2   C
ATOM    826  HG1 GLN A  59     -12.438 -10.700 -40.982  1.00  0.00      A2   H
ATOM    827  HG2 GLN A  59     -12.174 -10.693 -39.242  1.00  0.00      A2   H
ATOM    828  CD  GLN A  59     -12.199  -8.703 -40.111  1.00  0.00      A2   C
ATOM    829  OE1 GLN A  59     -11.819  -8.035 -39.188  1.00  0.00      A2   O
ATOM    830  NE2 GLN A  59     -12.964  -8.179 -41.080  1.00  0.00      A2   N
ATOM    831 HE21 GLN A  59     -13.513  -7.385 -40.817  1.00  0.00      A2   H
ATOM    832 HE22 GLN A  59     -13.241  -8.626 -41.931  1.00  0.00      A2   H
ATOM    833  C   GLN A  59     -10.036 -10.834 -37.854  1.00  0.00      A2   C
ATOM    834  O   GLN A  59     -10.634 -10.153 -37.078  1.00  0.00      A2   O
ATOM    835  N   SER A  60      -9.822 -12.132 -37.604  1.00  0.00      A2   N
ATOM    836  HN  SER A  60      -9.321 -12.672 -38.275  1.00  0.00      A2   H
ATOM    837  CA  SER A  60     -10.149 -12.829 -36.338  1.00  0.00      A2   C
ATOM    838  HA  SER A  60     -11.203 -12.686 -36.150  1.00  0.00      A2   H
ATOM    839  CB  SER A  60      -9.904 -14.363 -36.394  1.00  0.00      A2   C
ATOM    840  HB1 SER A  60     -10.434 -14.809 -37.262  1.00  0.00      A2   H
ATOM    841  HB2 SER A  60      -8.817 -14.463 -36.602  1.00  0.00      A2   H
ATOM    842  OG  SER A  60     -10.303 -14.970 -35.173  1.00  0.00      A2   O
ATOM    843  HG1 SER A  60     -11.232 -15.205 -35.113  1.00  0.00      A2   H
ATOM    844  C   SER A  60      -9.587 -12.173 -35.114  1.00  0.00      A2   C
ATOM    845  O   SER A  60     -10.244 -11.804 -34.180  1.00  0.00      A2   O
ATOM    846  N   LYS A  61      -8.265 -11.775 -35.331  1.00  0.00      A2   N
ATOM    847  HN  LYS A  61      -7.732 -11.928 -36.160  1.00  0.00      A2   H
ATOM    848  CA  LYS A  61      -7.406 -11.121 -34.334  1.00  0.00      A2   C
ATOM    849  HA  LYS A  61      -7.846 -11.234 -33.354  1.00  0.00      A2   H
ATOM    850  CB  LYS A  61      -6.068 -11.784 -34.451  1.00  0.00      A2   C
ATOM    851  HB1 LYS A  61      -5.765 -11.772 -35.520  1.00  0.00      A2   H
ATOM    852  HB2 LYS A  61      -5.267 -11.233 -33.913  1.00  0.00      A2   H
ATOM    853  CG  LYS A  61      -6.033 -13.241 -33.958  1.00  0.00      A2   C
ATOM    854  HG1 LYS A  61      -6.315 -13.138 -32.889  1.00  0.00      A2   H
ATOM    855  HG2 LYS A  61      -6.738 -13.837 -34.576  1.00  0.00      A2   H
ATOM    856  CD  LYS A  61      -4.601 -13.858 -34.133  1.00  0.00      A2   C
ATOM    857  HD1 LYS A  61      -4.508 -14.053 -35.223  1.00  0.00      A2   H
ATOM    858  HD2 LYS A  61      -3.883 -13.093 -33.768  1.00  0.00      A2   H
ATOM    859  CE  LYS A  61      -4.412 -15.169 -33.353  1.00  0.00      A2   C
ATOM    860  HE1 LYS A  61      -3.353 -15.466 -33.514  1.00  0.00      A2   H
ATOM    861  HE2 LYS A  61      -4.484 -14.993 -32.259  1.00  0.00      A2   H
ATOM    862  NZ  LYS A  61      -5.376 -16.172 -33.816  1.00  0.00      A2   N
ATOM    863  HZ1 LYS A  61      -4.990 -16.564 -34.698  1.00  0.00      A2   H
ATOM    864  HZ2 LYS A  61      -5.564 -16.968 -33.173  1.00  0.00      A2   H
ATOM    865  HZ3 LYS A  61      -6.275 -15.668 -33.955  1.00  0.00      A2   H
ATOM    866  C   LYS A  61      -7.257  -9.606 -34.509  1.00  0.00      A2   C
ATOM    867  O   LYS A  61      -6.293  -8.879 -34.119  1.00  0.00      A2   O
ATOM    868  N   ARG A  62      -8.270  -9.000 -35.105  1.00  0.00      A2   N
ATOM    869  HN  ARG A  62      -9.119  -9.505 -35.240  1.00  0.00      A2   H
ATOM    870  CA  ARG A  62      -8.298  -7.527 -35.344  1.00  0.00      A2   C
ATOM    871  HA  ARG A  62      -7.468  -7.344 -36.010  1.00  0.00      A2   H
ATOM    872  CB  ARG A  62      -9.641  -7.015 -36.131  1.00  0.00      A2   C
ATOM    873  HB1 ARG A  62      -9.477  -5.937 -36.346  1.00  0.00      A2   H
ATOM    874  HB2 ARG A  62      -9.689  -7.582 -37.086  1.00  0.00      A2   H
ATOM    875  CG  ARG A  62     -10.960  -7.122 -35.356  1.00  0.00      A2   C
ATOM    876  HG1 ARG A  62     -11.094  -8.223 -35.291  1.00  0.00      A2   H
ATOM    877  HG2 ARG A  62     -10.911  -6.751 -34.310  1.00  0.00      A2   H
ATOM    878  CD  ARG A  62     -12.183  -6.316 -35.789  1.00  0.00      A2   C
ATOM    879  HD1 ARG A  62     -11.769  -5.286 -35.825  1.00  0.00      A2   H
ATOM    880  HD2 ARG A  62     -12.562  -6.732 -36.747  1.00  0.00      A2   H
ATOM    881  NE  ARG A  62     -13.267  -6.563 -34.767  1.00  0.00      A2   N
ATOM    882  HE  ARG A  62     -13.042  -7.190 -34.021  1.00  0.00      A2   H
ATOM    883  CZ  ARG A  62     -14.559  -6.218 -34.846  1.00  0.00      A2   C
ATOM    884  NH1 ARG A  62     -14.992  -5.371 -35.758  1.00  0.00      A2   N
ATOM    885 HH11 ARG A  62     -15.901  -4.963 -35.677  1.00  0.00      A2   H
ATOM    886 HH12 ARG A  62     -14.310  -4.967 -36.368  1.00  0.00      A2   H
ATOM    887  NH2 ARG A  62     -15.385  -6.664 -33.871  1.00  0.00      A2   N
ATOM    888 HH21 ARG A  62     -16.358  -6.441 -33.925  1.00  0.00      A2   H
ATOM    889 HH22 ARG A  62     -15.035  -7.152 -33.072  1.00  0.00      A2   H
ATOM    890  C   ARG A  62      -8.078  -6.535 -34.189  1.00  0.00      A2   C
ATOM    891  O   ARG A  62      -7.513  -5.460 -34.244  1.00  0.00      A2   O
ATOM    892  N   GLY A  63      -8.630  -6.881 -33.069  1.00  0.00      A2   N
ATOM    893  HN  GLY A  63      -9.235  -7.673 -33.096  1.00  0.00      A2   H
ATOM    894  CA  GLY A  63      -8.507  -6.191 -31.823  1.00  0.00      A2   C
ATOM    895  HA1 GLY A  63      -9.346  -6.417 -31.182  1.00  0.00      A2   H
ATOM    896  HA2 GLY A  63      -8.398  -5.138 -32.038  1.00  0.00      A2   H
ATOM    897  C   GLY A  63      -7.292  -6.479 -30.925  1.00  0.00      A2   C
ATOM    898  O   GLY A  63      -7.165  -5.816 -29.941  1.00  0.00      A2   O
ATOM    899  N   ILE A  64      -6.473  -7.493 -31.266  1.00  0.00      A2   N
ATOM    900  HN  ILE A  64      -6.631  -8.239 -31.909  1.00  0.00      A2   H
ATOM    901  CA  ILE A  64      -5.135  -7.754 -30.598  1.00  0.00      A2   C
ATOM    902  HA  ILE A  64      -4.995  -7.089 -29.759  1.00  0.00      A2   H
ATOM    903  CB  ILE A  64      -5.119  -9.158 -29.925  1.00  0.00      A2   C
ATOM    904  HB  ILE A  64      -4.066  -9.364 -29.638  1.00  0.00      A2   H
ATOM    905  CG2 ILE A  64      -5.993  -9.148 -28.704  1.00  0.00      A2   C
ATOM    906 HG21 ILE A  64      -7.086  -8.969 -28.779  1.00  0.00      A2   H
ATOM    907 HG22 ILE A  64      -6.016 -10.104 -28.139  1.00  0.00      A2   H
ATOM    908 HG23 ILE A  64      -5.545  -8.426 -27.987  1.00  0.00      A2   H
ATOM    909  CG1 ILE A  64      -5.660 -10.296 -30.828  1.00  0.00      A2   C
ATOM    910 HG11 ILE A  64      -6.760 -10.202 -30.951  1.00  0.00      A2   H
ATOM    911 HG12 ILE A  64      -5.327 -10.042 -31.858  1.00  0.00      A2   H
ATOM    912  CD  ILE A  64      -5.272 -11.669 -30.365  1.00  0.00      A2   C
ATOM    913  HD1 ILE A  64      -4.169 -11.796 -30.394  1.00  0.00      A2   H
ATOM    914  HD2 ILE A  64      -5.643 -11.895 -29.342  1.00  0.00      A2   H
ATOM    915  HD3 ILE A  64      -5.507 -12.489 -31.077  1.00  0.00      A2   H
ATOM    916  C   ILE A  64      -3.922  -7.635 -31.506  1.00  0.00      A2   C
ATOM    917  O   ILE A  64      -2.776  -7.626 -31.092  1.00  0.00      A2   O
ATOM    918  N   LEU A  65      -4.139  -7.336 -32.885  1.00  0.00      A2   N
ATOM    919  HN  LEU A  65      -5.073  -7.219 -33.215  1.00  0.00      A2   H
ATOM    920  CA  LEU A  65      -3.138  -7.080 -33.858  1.00  0.00      A2   C
ATOM    921  HA  LEU A  65      -2.134  -7.232 -33.489  1.00  0.00      A2   H
ATOM    922  CB  LEU A  65      -3.261  -8.049 -35.029  1.00  0.00      A2   C
ATOM    923  HB1 LEU A  65      -4.283  -7.891 -35.435  1.00  0.00      A2   H
ATOM    924  HB2 LEU A  65      -2.587  -7.715 -35.847  1.00  0.00      A2   H
ATOM    925  CG  LEU A  65      -2.992  -9.504 -34.629  1.00  0.00      A2   C
ATOM    926  HG  LEU A  65      -3.813  -9.814 -33.947  1.00  0.00      A2   H
ATOM    927  CD1 LEU A  65      -3.048 -10.378 -35.860  1.00  0.00      A2   C
ATOM    928 HD11 LEU A  65      -2.350 -10.008 -36.642  1.00  0.00      A2   H
ATOM    929 HD12 LEU A  65      -2.948 -11.461 -35.634  1.00  0.00      A2   H
ATOM    930 HD13 LEU A  65      -4.034 -10.217 -36.346  1.00  0.00      A2   H
ATOM    931  CD2 LEU A  65      -1.698  -9.662 -33.892  1.00  0.00      A2   C
ATOM    932 HD21 LEU A  65      -1.260 -10.657 -34.121  1.00  0.00      A2   H
ATOM    933 HD22 LEU A  65      -1.069  -8.855 -34.326  1.00  0.00      A2   H
ATOM    934 HD23 LEU A  65      -1.769  -9.478 -32.799  1.00  0.00      A2   H
ATOM    935  C   LEU A  65      -3.304  -5.692 -34.438  1.00  0.00      A2   C
ATOM    936  O   LEU A  65      -4.296  -5.037 -34.107  1.00  0.00      A2   O
ATOM    937  N   THR A  66      -2.454  -5.172 -35.306  1.00  0.00      A2   N
ATOM    938  HN  THR A  66      -1.706  -5.685 -35.721  1.00  0.00      A2   H
ATOM    939  CA  THR A  66      -2.647  -3.867 -35.911  1.00  0.00      A2   C
ATOM    940  HA  THR A  66      -3.577  -3.398 -35.626  1.00  0.00      A2   H
ATOM    941  CB  THR A  66      -1.655  -2.798 -35.550  1.00  0.00      A2   C
ATOM    942  HB  THR A  66      -1.801  -2.624 -34.463  1.00  0.00      A2   H
ATOM    943  OG1 THR A  66      -1.849  -1.592 -36.256  1.00  0.00      A2   O
ATOM    944  HG1 THR A  66      -1.568  -0.822 -35.757  1.00  0.00      A2   H
ATOM    945  CG2 THR A  66      -0.113  -3.204 -35.781  1.00  0.00      A2   C
ATOM    946 HG21 THR A  66       0.282  -3.010 -36.801  1.00  0.00      A2   H
ATOM    947 HG22 THR A  66       0.550  -2.633 -35.096  1.00  0.00      A2   H
ATOM    948 HG23 THR A  66       0.075  -4.284 -35.600  1.00  0.00      A2   H
ATOM    949  C   THR A  66      -2.670  -4.174 -37.385  1.00  0.00      A2   C
ATOM    950  O   THR A  66      -1.931  -5.060 -37.752  1.00  0.00      A2   O
ATOM    951  N   LEU A  67      -3.680  -3.601 -38.103  1.00  0.00      A2   N
ATOM    952  HN  LEU A  67      -4.044  -2.743 -37.749  1.00  0.00      A2   H
ATOM    953  CA  LEU A  67      -3.952  -4.027 -39.388  1.00  0.00      A2   C
ATOM    954  HA  LEU A  67      -3.463  -4.985 -39.485  1.00  0.00      A2   H
ATOM    955  CB  LEU A  67      -5.414  -4.280 -39.605  1.00  0.00      A2   C
ATOM    956  HB1 LEU A  67      -6.007  -3.343 -39.679  1.00  0.00      A2   H
ATOM    957  HB2 LEU A  67      -5.569  -4.729 -40.610  1.00  0.00      A2   H
ATOM    958  CG  LEU A  67      -6.149  -5.098 -38.543  1.00  0.00      A2   C
ATOM    959  HG  LEU A  67      -6.009  -4.598 -37.561  1.00  0.00      A2   H
ATOM    960  CD1 LEU A  67      -7.661  -5.123 -38.810  1.00  0.00      A2   C
ATOM    961 HD11 LEU A  67      -8.085  -4.099 -38.734  1.00  0.00      A2   H
ATOM    962 HD12 LEU A  67      -7.704  -5.398 -39.886  1.00  0.00      A2   H
ATOM    963 HD13 LEU A  67      -8.177  -5.861 -38.158  1.00  0.00      A2   H
ATOM    964  CD2 LEU A  67      -5.636  -6.582 -38.395  1.00  0.00      A2   C
ATOM    965 HD21 LEU A  67      -5.559  -6.955 -39.438  1.00  0.00      A2   H
ATOM    966 HD22 LEU A  67      -4.612  -6.688 -37.978  1.00  0.00      A2   H
ATOM    967 HD23 LEU A  67      -6.334  -7.221 -37.812  1.00  0.00      A2   H
ATOM    968  C   LEU A  67      -3.518  -3.089 -40.505  1.00  0.00      A2   C
ATOM    969  O   LEU A  67      -3.710  -1.898 -40.429  1.00  0.00      A2   O
ATOM    970  N   LYS A  68      -2.948  -3.597 -41.633  1.00  0.00      A2   N
ATOM    971  HN  LYS A  68      -2.843  -4.585 -41.719  1.00  0.00      A2   H
ATOM    972  CA  LYS A  68      -2.697  -2.902 -42.917  1.00  0.00      A2   C
ATOM    973  HA  LYS A  68      -3.101  -1.912 -42.765  1.00  0.00      A2   H
ATOM    974  CB  LYS A  68      -1.163  -2.826 -43.142  1.00  0.00      A2   C
ATOM    975  HB1 LYS A  68      -0.744  -2.549 -42.151  1.00  0.00      A2   H
ATOM    976  HB2 LYS A  68      -0.651  -3.790 -43.349  1.00  0.00      A2   H
ATOM    977  CG  LYS A  68      -0.826  -1.688 -44.155  1.00  0.00      A2   C
ATOM    978  HG1 LYS A  68      -1.239  -2.010 -45.136  1.00  0.00      A2   H
ATOM    979  HG2 LYS A  68      -1.221  -0.681 -43.902  1.00  0.00      A2   H
ATOM    980  CD  LYS A  68       0.661  -1.523 -44.437  1.00  0.00      A2   C
ATOM    981  HD1 LYS A  68       1.141  -2.452 -44.813  1.00  0.00      A2   H
ATOM    982  HD2 LYS A  68       0.660  -0.838 -45.311  1.00  0.00      A2   H
ATOM    983  CE  LYS A  68       1.451  -1.085 -43.199  1.00  0.00      A2   C
ATOM    984  HE1 LYS A  68       1.059  -0.069 -42.983  1.00  0.00      A2   H
ATOM    985  HE2 LYS A  68       1.299  -1.705 -42.289  1.00  0.00      A2   H
ATOM    986  NZ  LYS A  68       2.904  -1.032 -43.524  1.00  0.00      A2   N
ATOM    987  HZ1 LYS A  68       3.007  -0.159 -44.080  1.00  0.00      A2   H
ATOM    988  HZ2 LYS A  68       3.391  -0.973 -42.607  1.00  0.00      A2   H
ATOM    989  HZ3 LYS A  68       3.185  -1.934 -43.959  1.00  0.00      A2   H
ATOM    990  C   LYS A  68      -3.449  -3.515 -44.045  1.00  0.00      A2   C
ATOM    991  O   LYS A  68      -3.353  -4.694 -44.335  1.00  0.00      A2   O
ATOM    992  N   TYR A  69      -4.267  -2.688 -44.755  1.00  0.00      A2   N
ATOM    993  HN  TYR A  69      -4.432  -1.791 -44.351  1.00  0.00      A2   H
ATOM    994  CA  TYR A  69      -4.883  -3.133 -45.976  1.00  0.00      A2   C
ATOM    995  HA  TYR A  69      -4.982  -4.208 -45.929  1.00  0.00      A2   H
ATOM    996  CB  TYR A  69      -6.272  -2.490 -46.022  1.00  0.00      A2   C
ATOM    997  HB1 TYR A  69      -6.106  -1.405 -45.855  1.00  0.00      A2   H
ATOM    998  HB2 TYR A  69      -6.714  -2.674 -47.024  1.00  0.00      A2   H
ATOM    999  CG  TYR A  69      -7.353  -3.009 -45.143  1.00  0.00      A2   C
ATOM   1000  CD1 TYR A  69      -7.429  -2.511 -43.800  1.00  0.00      A2   C
ATOM   1001  HD1 TYR A  69      -6.700  -1.783 -43.474  1.00  0.00      A2   H
ATOM   1002  CE1 TYR A  69      -8.413  -2.880 -42.900  1.00  0.00      A2   C
ATOM   1003  HE1 TYR A  69      -8.361  -2.447 -41.912  1.00  0.00      A2   H
ATOM   1004  CZ  TYR A  69      -9.428  -3.711 -43.415  1.00  0.00      A2   C
ATOM   1005  OH  TYR A  69     -10.471  -3.951 -42.602  1.00  0.00      A2   O
ATOM   1006  HH  TYR A  69     -10.318  -3.490 -41.774  1.00  0.00      A2   H
ATOM   1007  CD2 TYR A  69      -8.445  -3.835 -45.585  1.00  0.00      A2   C
ATOM   1008  HD2 TYR A  69      -8.574  -4.011 -46.643  1.00  0.00      A2   H
ATOM   1009  CE2 TYR A  69      -9.470  -4.127 -44.750  1.00  0.00      A2   C
ATOM   1010  HE2 TYR A  69     -10.316  -4.648 -45.174  1.00  0.00      A2   H
ATOM   1011  C   TYR A  69      -4.093  -2.680 -47.153  1.00  0.00      A2   C
ATOM   1012  O   TYR A  69      -4.163  -1.470 -47.446  1.00  0.00      A2   O
ATOM   1013  N   PRO A  70      -3.224  -3.425 -47.878  1.00  0.00      A2   N
ATOM   1014  CD  PRO A  70      -3.207  -4.873 -47.657  1.00  0.00      A2   C
ATOM   1015  HD1 PRO A  70      -2.749  -5.135 -46.680  1.00  0.00      A2   H
ATOM   1016  HD2 PRO A  70      -4.136  -5.461 -47.814  1.00  0.00      A2   H
ATOM   1017  CA  PRO A  70      -2.211  -2.860 -48.698  1.00  0.00      A2   C
ATOM   1018  HA  PRO A  70      -1.629  -2.082 -48.225  1.00  0.00      A2   H
ATOM   1019  CB  PRO A  70      -1.358  -4.005 -48.957  1.00  0.00      A2   C
ATOM   1020  HB1 PRO A  70      -0.639  -4.065 -48.112  1.00  0.00      A2   H
ATOM   1021  HB2 PRO A  70      -0.900  -3.980 -49.969  1.00  0.00      A2   H
ATOM   1022  CG  PRO A  70      -2.261  -5.254 -48.837  1.00  0.00      A2   C
ATOM   1023  HG1 PRO A  70      -1.693  -6.209 -48.805  1.00  0.00      A2   H
ATOM   1024  HG2 PRO A  70      -2.795  -5.344 -49.807  1.00  0.00      A2   H
ATOM   1025  C   PRO A  70      -2.729  -2.236 -50.000  1.00  0.00      A2   C
ATOM   1026  O   PRO A  70      -1.970  -1.615 -50.703  1.00  0.00      A2   O
ATOM   1027  N   ILE A  71      -3.996  -2.357 -50.366  1.00  0.00      A2   N
ATOM   1028  HN  ILE A  71      -4.541  -2.821 -49.672  1.00  0.00      A2   H
ATOM   1029  CA  ILE A  71      -4.620  -1.788 -51.529  1.00  0.00      A2   C
ATOM   1030  HA  ILE A  71      -3.876  -1.121 -51.939  1.00  0.00      A2   H
ATOM   1031  CB  ILE A  71      -5.026  -2.713 -52.751  1.00  0.00      A2   C
ATOM   1032  HB  ILE A  71      -4.138  -3.359 -52.915  1.00  0.00      A2   H
ATOM   1033  CG2 ILE A  71      -6.232  -3.651 -52.345  1.00  0.00      A2   C
ATOM   1034 HG21 ILE A  71      -6.035  -3.942 -51.291  1.00  0.00      A2   H
ATOM   1035 HG22 ILE A  71      -7.167  -3.053 -52.397  1.00  0.00      A2   H
ATOM   1036 HG23 ILE A  71      -6.300  -4.554 -52.989  1.00  0.00      A2   H
ATOM   1037  CG1 ILE A  71      -5.198  -2.010 -54.089  1.00  0.00      A2   C
ATOM   1038 HG11 ILE A  71      -5.989  -1.261 -53.871  1.00  0.00      A2   H
ATOM   1039 HG12 ILE A  71      -4.282  -1.447 -54.371  1.00  0.00      A2   H
ATOM   1040  CD  ILE A  71      -5.571  -2.999 -55.206  1.00  0.00      A2   C
ATOM   1041  HD1 ILE A  71      -4.760  -3.753 -55.296  1.00  0.00      A2   H
ATOM   1042  HD2 ILE A  71      -6.504  -3.572 -55.018  1.00  0.00      A2   H
ATOM   1043  HD3 ILE A  71      -5.720  -2.392 -56.124  1.00  0.00      A2   H
ATOM   1044  C   ILE A  71      -5.660  -0.875 -51.101  1.00  0.00      A2   C
ATOM   1045  O   ILE A  71      -6.486  -1.216 -50.286  1.00  0.00      A2   O
ATOM   1046  N   GLU A  72      -5.656   0.393 -51.518  1.00  0.00      A2   N
ATOM   1047  HN  GLU A  72      -5.075   0.623 -52.294  1.00  0.00      A2   H
ATOM   1048  CA  GLU A  72      -6.716   1.338 -51.280  1.00  0.00      A2   C
ATOM   1049  HA  GLU A  72      -7.624   0.761 -51.186  1.00  0.00      A2   H
ATOM   1050  CB  GLU A  72      -6.342   2.060 -50.056  1.00  0.00      A2   C
ATOM   1051  HB1 GLU A  72      -6.197   1.353 -49.211  1.00  0.00      A2   H
ATOM   1052  HB2 GLU A  72      -5.365   2.564 -50.215  1.00  0.00      A2   H
ATOM   1053  CG  GLU A  72      -7.320   3.239 -49.565  1.00  0.00      A2   C
ATOM   1054  HG1 GLU A  72      -6.691   3.855 -48.888  1.00  0.00      A2   H
ATOM   1055  HG2 GLU A  72      -7.624   3.802 -50.473  1.00  0.00      A2   H
ATOM   1056  CD  GLU A  72      -8.507   2.734 -48.794  1.00  0.00      A2   C
ATOM   1057  OE1 GLU A  72      -8.568   3.060 -47.542  1.00  0.00      A2   O
ATOM   1058  OE2 GLU A  72      -9.357   2.005 -49.352  1.00  0.00      A2   O
ATOM   1059  C   GLU A  72      -6.785   2.360 -52.471  1.00  0.00      A2   C
ATOM   1060  O   GLU A  72      -5.839   2.677 -53.141  1.00  0.00      A2   O
ATOM   1061  N   HIC A  73      -8.007   2.814 -52.794  1.00  0.00      A2   N
ATOM   1062  HN  HIC A  73      -8.774   2.492 -52.245  1.00  0.00      A2   H
ATOM   1063  CA  HIC A  73      -8.431   3.612 -53.899  1.00  0.00      A2   C
ATOM   1064  HA  HIC A  73      -9.448   3.279 -54.043  1.00  0.00      A2   H
ATOM   1065  CB  HIC A  73      -8.495   5.122 -53.592  1.00  0.00      A2   C
ATOM   1066  HB1 HIC A  73      -7.507   5.524 -53.281  1.00  0.00      A2   H
ATOM   1067  HB2 HIC A  73      -8.804   5.769 -54.441  1.00  0.00      A2   H
ATOM   1068  CD2 HIC A  73      -9.857   4.911 -51.394  1.00  0.00      A2   C
ATOM   1069  HD2 HIC A  73      -9.635   3.929 -50.994  1.00  0.00      A2   H
ATOM   1070  CG  HIC A  73      -9.609   5.491 -52.606  1.00  0.00      A2   C
ATOM   1071  NE2 HIC A  73     -10.693   5.797 -50.801  1.00  0.00      A2   N
ATOM   1072  CAT HIC A  73     -11.196   5.649 -49.482  1.00  0.00      A2   C
ATOM   1073  HT1 HIC A  73     -10.381   5.538 -48.736  1.00  0.00      A2   H
ATOM   1074  HT2 HIC A  73     -11.756   6.581 -49.256  1.00  0.00      A2   H
ATOM   1075  HT3 HIC A  73     -11.793   4.717 -49.381  1.00  0.00      A2   H
ATOM   1076  ND1 HIC A  73     -10.111   6.732 -52.614  1.00  0.00      A2   N
ATOM   1077  HD1 HIC A  73      -9.993   7.468 -53.281  1.00  0.00      A2   H
ATOM   1078  CE1 HIC A  73     -10.775   6.866 -51.519  1.00  0.00      A2   C
ATOM   1079  HE1 HIC A  73     -11.312   7.748 -51.240  1.00  0.00      A2   H
ATOM   1080  C   HIC A  73      -7.888   3.318 -55.236  1.00  0.00      A2   C
ATOM   1081  O   HIC A  73      -7.489   4.182 -56.003  1.00  0.00      A2   O
ATOM   1082  N   GLY A  74      -7.715   1.994 -55.538  1.00  0.00      A2   N
ATOM   1083  HN  GLY A  74      -8.050   1.345 -54.859  1.00  0.00      A2   H
ATOM   1084  CA  GLY A  74      -7.247   1.448 -56.863  1.00  0.00      A2   C
ATOM   1085  HA1 GLY A  74      -7.621   2.099 -57.639  1.00  0.00      A2   H
ATOM   1086  HA2 GLY A  74      -7.710   0.473 -56.831  1.00  0.00      A2   H
ATOM   1087  C   GLY A  74      -5.791   1.493 -57.073  1.00  0.00      A2   C
ATOM   1088  O   GLY A  74      -5.220   1.175 -58.109  1.00  0.00      A2   O
ATOM   1089  N   ILE A  75      -5.192   1.880 -55.938  1.00  0.00      A2   N
ATOM   1090  HN  ILE A  75      -5.658   2.221 -55.125  1.00  0.00      A2   H
ATOM   1091  CA  ILE A  75      -3.717   1.932 -55.796  1.00  0.00      A2   C
ATOM   1092  HA  ILE A  75      -3.214   1.774 -56.738  1.00  0.00      A2   H
ATOM   1093  CB  ILE A  75      -3.321   3.329 -55.345  1.00  0.00      A2   C
ATOM   1094  HB  ILE A  75      -3.914   3.535 -54.429  1.00  0.00      A2   H
ATOM   1095  CG2 ILE A  75      -1.795   3.638 -55.141  1.00  0.00      A2   C
ATOM   1096 HG21 ILE A  75      -1.442   3.159 -54.202  1.00  0.00      A2   H
ATOM   1097 HG22 ILE A  75      -1.213   3.290 -56.021  1.00  0.00      A2   H
ATOM   1098 HG23 ILE A  75      -1.659   4.734 -55.021  1.00  0.00      A2   H
ATOM   1099  CG1 ILE A  75      -3.739   4.456 -56.313  1.00  0.00      A2   C
ATOM   1100 HG11 ILE A  75      -4.848   4.477 -56.376  1.00  0.00      A2   H
ATOM   1101 HG12 ILE A  75      -3.384   5.432 -55.918  1.00  0.00      A2   H
ATOM   1102  CD  ILE A  75      -3.205   4.278 -57.735  1.00  0.00      A2   C
ATOM   1103  HD1 ILE A  75      -2.113   4.076 -57.727  1.00  0.00      A2   H
ATOM   1104  HD2 ILE A  75      -3.621   3.415 -58.297  1.00  0.00      A2   H
ATOM   1105  HD3 ILE A  75      -3.373   5.185 -58.354  1.00  0.00      A2   H
ATOM   1106  C   ILE A  75      -3.072   1.010 -54.724  1.00  0.00      A2   C
ATOM   1107  O   ILE A  75      -3.562   0.891 -53.589  1.00  0.00      A2   O
ATOM   1108  N   ILE A  76      -1.871   0.422 -55.019  1.00  0.00      A2   N
ATOM   1109  HN  ILE A  76      -1.327   0.619 -55.831  1.00  0.00      A2   H
ATOM   1110  CA  ILE A  76      -1.181  -0.501 -54.074  1.00  0.00      A2   C
ATOM   1111  HA  ILE A  76      -1.848  -0.932 -53.342  1.00  0.00      A2   H
ATOM   1112  CB  ILE A  76      -0.499  -1.672 -54.745  1.00  0.00      A2   C
ATOM   1113  HB  ILE A  76       0.294  -1.364 -55.459  1.00  0.00      A2   H
ATOM   1114  CG2 ILE A  76       0.344  -2.356 -53.658  1.00  0.00      A2   C
ATOM   1115 HG21 ILE A  76       0.876  -3.225 -54.100  1.00  0.00      A2   H
ATOM   1116 HG22 ILE A  76       1.076  -1.668 -53.185  1.00  0.00      A2   H
ATOM   1117 HG23 ILE A  76      -0.310  -2.774 -52.863  1.00  0.00      A2   H
ATOM   1118  CG1 ILE A  76      -1.551  -2.585 -55.475  1.00  0.00      A2   C
ATOM   1119 HG11 ILE A  76      -2.131  -3.120 -54.692  1.00  0.00      A2   H
ATOM   1120 HG12 ILE A  76      -2.316  -1.963 -55.986  1.00  0.00      A2   H
ATOM   1121  CD  ILE A  76      -0.939  -3.514 -56.530  1.00  0.00      A2   C
ATOM   1122  HD1 ILE A  76      -0.374  -4.341 -56.050  1.00  0.00      A2   H
ATOM   1123  HD2 ILE A  76      -1.767  -4.062 -57.027  1.00  0.00      A2   H
ATOM   1124  HD3 ILE A  76      -0.286  -2.966 -57.244  1.00  0.00      A2   H
ATOM   1125  C   ILE A  76      -0.262   0.376 -53.227  1.00  0.00      A2   C
ATOM   1126  O   ILE A  76       0.520   1.181 -53.752  1.00  0.00      A2   O
ATOM   1127  N   THR A  77      -0.446   0.404 -51.945  1.00  0.00      A2   N
ATOM   1128  HN  THR A  77      -1.177  -0.208 -51.655  1.00  0.00      A2   H
ATOM   1129  CA  THR A  77       0.221   1.211 -50.907  1.00  0.00      A2   C
ATOM   1130  HA  THR A  77       0.486   2.201 -51.248  1.00  0.00      A2   H
ATOM   1131  CB  THR A  77      -0.652   1.314 -49.633  1.00  0.00      A2   C
ATOM   1132  HB  THR A  77      -0.848   0.297 -49.231  1.00  0.00      A2   H
ATOM   1133  OG1 THR A  77      -1.825   2.006 -49.941  1.00  0.00      A2   O
ATOM   1134  HG1 THR A  77      -2.456   1.843 -49.236  1.00  0.00      A2   H
ATOM   1135  CG2 THR A  77      -0.013   2.313 -48.612  1.00  0.00      A2   C
ATOM   1136 HG21 THR A  77       1.058   2.033 -48.518  1.00  0.00      A2   H
ATOM   1137 HG22 THR A  77      -0.054   3.363 -48.973  1.00  0.00      A2   H
ATOM   1138 HG23 THR A  77      -0.620   2.256 -47.683  1.00  0.00      A2   H
ATOM   1139  C   THR A  77       1.557   0.608 -50.566  1.00  0.00      A2   C
ATOM   1140  O   THR A  77       2.548   1.234 -50.674  1.00  0.00      A2   O
ATOM   1141  N   ASN A  78       1.671  -0.760 -50.394  1.00  0.00      A2   N
ATOM   1142  HN  ASN A  78       0.840  -1.306 -50.474  1.00  0.00      A2   H
ATOM   1143  CA  ASN A  78       2.899  -1.460 -49.961  1.00  0.00      A2   C
ATOM   1144  HA  ASN A  78       3.711  -0.790 -50.203  1.00  0.00      A2   H
ATOM   1145  CB  ASN A  78       2.847  -1.802 -48.396  1.00  0.00      A2   C
ATOM   1146  HB1 ASN A  78       2.631  -0.904 -47.779  1.00  0.00      A2   H
ATOM   1147  HB2 ASN A  78       2.137  -2.650 -48.293  1.00  0.00      A2   H
ATOM   1148  CG  ASN A  78       4.188  -2.413 -47.965  1.00  0.00      A2   C
ATOM   1149  OD1 ASN A  78       4.298  -3.631 -47.915  1.00  0.00      A2   O
ATOM   1150  ND2 ASN A  78       5.296  -1.634 -47.849  1.00  0.00      A2   N
ATOM   1151 HD21 ASN A  78       5.263  -0.642 -47.970  1.00  0.00      A2   H
ATOM   1152 HD22 ASN A  78       6.090  -2.113 -47.474  1.00  0.00      A2   H
ATOM   1153  C   ASN A  78       3.071  -2.760 -50.796  1.00  0.00      A2   C
ATOM   1154  O   ASN A  78       2.187  -3.631 -50.764  1.00  0.00      A2   O
ATOM   1155  N   TRP A  79       4.163  -2.828 -51.594  1.00  0.00      A2   N
ATOM   1156  HN  TRP A  79       4.814  -2.078 -51.682  1.00  0.00      A2   H
ATOM   1157  CA  TRP A  79       4.437  -3.997 -52.440  1.00  0.00      A2   C
ATOM   1158  HA  TRP A  79       3.519  -4.265 -52.940  1.00  0.00      A2   H
ATOM   1159  CB  TRP A  79       5.514  -3.807 -53.577  1.00  0.00      A2   C
ATOM   1160  HB1 TRP A  79       6.505  -3.422 -53.254  1.00  0.00      A2   H
ATOM   1161  HB2 TRP A  79       5.577  -4.695 -54.242  1.00  0.00      A2   H
ATOM   1162  CG  TRP A  79       5.066  -2.767 -54.606  1.00  0.00      A2   C
ATOM   1163  CD1 TRP A  79       5.340  -1.400 -54.696  1.00  0.00      A2   C
ATOM   1164  HD1 TRP A  79       6.071  -0.905 -54.073  1.00  0.00      A2   H
ATOM   1165  NE1 TRP A  79       4.806  -0.869 -55.784  1.00  0.00      A2   N
ATOM   1166  HE1 TRP A  79       5.004  -0.006 -56.195  1.00  0.00      A2   H
ATOM   1167  CE2 TRP A  79       3.899  -1.828 -56.344  1.00  0.00      A2   C
ATOM   1168  CD2 TRP A  79       4.148  -3.052 -55.683  1.00  0.00      A2   C
ATOM   1169  CE3 TRP A  79       3.421  -4.260 -55.958  1.00  0.00      A2   C
ATOM   1170  HE3 TRP A  79       3.691  -5.127 -55.373  1.00  0.00      A2   H
ATOM   1171  CZ3 TRP A  79       2.495  -4.156 -56.946  1.00  0.00      A2   C
ATOM   1172  HZ3 TRP A  79       1.837  -4.936 -57.300  1.00  0.00      A2   H
ATOM   1173  CZ2 TRP A  79       3.020  -1.769 -57.390  1.00  0.00      A2   C
ATOM   1174  HZ2 TRP A  79       2.872  -0.836 -57.912  1.00  0.00      A2   H
ATOM   1175  CH2 TRP A  79       2.319  -2.953 -57.698  1.00  0.00      A2   C
ATOM   1176  HH2 TRP A  79       1.539  -2.860 -58.439  1.00  0.00      A2   H
ATOM   1177  C   TRP A  79       4.795  -5.330 -51.669  1.00  0.00      A2   C
ATOM   1178  O   TRP A  79       4.279  -6.391 -51.934  1.00  0.00      A2   O
ATOM   1179  N   ASP A  80       5.588  -5.196 -50.638  1.00  0.00      A2   N
ATOM   1180  HN  ASP A  80       6.091  -4.371 -50.396  1.00  0.00      A2   H
ATOM   1181  CA  ASP A  80       5.829  -6.369 -49.825  1.00  0.00      A2   C
ATOM   1182  HA  ASP A  80       6.213  -7.140 -50.477  1.00  0.00      A2   H
ATOM   1183  CB  ASP A  80       6.898  -5.879 -48.806  1.00  0.00      A2   C
ATOM   1184  HB1 ASP A  80       7.747  -5.522 -49.427  1.00  0.00      A2   H
ATOM   1185  HB2 ASP A  80       6.473  -5.061 -48.186  1.00  0.00      A2   H
ATOM   1186  CG  ASP A  80       7.453  -7.030 -47.930  1.00  0.00      A2   C
ATOM   1187  OD1 ASP A  80       8.587  -7.470 -48.184  1.00  0.00      A2   O
ATOM   1188  OD2 ASP A  80       6.780  -7.569 -47.040  1.00  0.00      A2   O
ATOM   1189  C   ASP A  80       4.640  -7.015 -49.136  1.00  0.00      A2   C
ATOM   1190  O   ASP A  80       4.542  -8.188 -49.204  1.00  0.00      A2   O
ATOM   1191  N   ASP A  81       3.687  -6.291 -48.555  1.00  0.00      A2   N
ATOM   1192  HN  ASP A  81       4.010  -5.376 -48.325  1.00  0.00      A2   H
ATOM   1193  CA  ASP A  81       2.470  -6.795 -47.986  1.00  0.00      A2   C
ATOM   1194  HA  ASP A  81       2.739  -7.705 -47.470  1.00  0.00      A2   H
ATOM   1195  CB  ASP A  81       1.874  -5.725 -47.000  1.00  0.00      A2   C
ATOM   1196  HB1 ASP A  81       1.987  -4.671 -47.331  1.00  0.00      A2   H
ATOM   1197  HB2 ASP A  81       0.799  -5.890 -46.774  1.00  0.00      A2   H
ATOM   1198  CG  ASP A  81       2.450  -5.848 -45.592  1.00  0.00      A2   C
ATOM   1199  OD1 ASP A  81       3.352  -6.760 -45.337  1.00  0.00      A2   O
ATOM   1200  OD2 ASP A  81       2.004  -5.093 -44.653  1.00  0.00      A2   O
ATOM   1201  C   ASP A  81       1.433  -7.281 -49.068  1.00  0.00      A2   C
ATOM   1202  O   ASP A  81       0.842  -8.351 -48.864  1.00  0.00      A2   O
ATOM   1203  N   MET A  82       1.225  -6.689 -50.245  1.00  0.00      A2   N
ATOM   1204  HN  MET A  82       1.730  -5.830 -50.281  1.00  0.00      A2   H
ATOM   1205  CA  MET A  82       0.452  -7.226 -51.265  1.00  0.00      A2   C
ATOM   1206  HA  MET A  82      -0.518  -7.514 -50.888  1.00  0.00      A2   H
ATOM   1207  CB  MET A  82       0.120  -6.102 -52.277  1.00  0.00      A2   C
ATOM   1208  HB1 MET A  82      -0.055  -5.249 -51.587  1.00  0.00      A2   H
ATOM   1209  HB2 MET A  82       1.044  -6.027 -52.890  1.00  0.00      A2   H
ATOM   1210  CG  MET A  82      -1.117  -6.153 -53.188  1.00  0.00      A2   C
ATOM   1211  HG1 MET A  82      -1.142  -5.378 -53.984  1.00  0.00      A2   H
ATOM   1212  HG2 MET A  82      -1.068  -7.139 -53.697  1.00  0.00      A2   H
ATOM   1213  SD  MET A  82      -2.698  -6.094 -52.430  1.00  0.00      A2   S
ATOM   1214  CE  MET A  82      -3.595  -5.997 -53.981  1.00  0.00      A2   C
ATOM   1215  HE1 MET A  82      -3.014  -5.563 -54.823  1.00  0.00      A2   H
ATOM   1216  HE2 MET A  82      -3.692  -7.074 -54.237  1.00  0.00      A2   H
ATOM   1217  HE3 MET A  82      -4.638  -5.620 -53.921  1.00  0.00      A2   H
ATOM   1218  C   MET A  82       0.943  -8.555 -51.936  1.00  0.00      A2   C
ATOM   1219  O   MET A  82       0.167  -9.363 -52.378  1.00  0.00      A2   O
ATOM   1220  N   GLU A  83       2.236  -8.808 -51.970  1.00  0.00      A2   N
ATOM   1221  HN  GLU A  83       2.958  -8.149 -51.777  1.00  0.00      A2   H
ATOM   1222  CA  GLU A  83       2.747 -10.090 -52.423  1.00  0.00      A2   C
ATOM   1223  HA  GLU A  83       2.465 -10.306 -53.443  1.00  0.00      A2   H
ATOM   1224  CB  GLU A  83       4.311  -9.970 -52.400  1.00  0.00      A2   C
ATOM   1225  HB1 GLU A  83       4.687  -9.206 -53.113  1.00  0.00      A2   H
ATOM   1226  HB2 GLU A  83       4.734  -9.559 -51.459  1.00  0.00      A2   H
ATOM   1227  CG  GLU A  83       5.047 -11.257 -52.727  1.00  0.00      A2   C
ATOM   1228  HG1 GLU A  83       4.669 -12.202 -52.281  1.00  0.00      A2   H
ATOM   1229  HG2 GLU A  83       5.173 -11.463 -53.812  1.00  0.00      A2   H
ATOM   1230  CD  GLU A  83       6.524 -11.091 -52.391  1.00  0.00      A2   C
ATOM   1231  OE1 GLU A  83       7.349 -10.962 -53.344  1.00  0.00      A2   O
ATOM   1232  OE2 GLU A  83       6.886 -11.046 -51.179  1.00  0.00      A2   O
ATOM   1233  C   GLU A  83       2.264 -11.254 -51.534  1.00  0.00      A2   C
ATOM   1234  O   GLU A  83       1.994 -12.431 -51.984  1.00  0.00      A2   O
ATOM   1235  N   LYS A  84       2.185 -11.051 -50.150  1.00  0.00      A2   N
ATOM   1236  HN  LYS A  84       2.417 -10.191 -49.702  1.00  0.00      A2   H
ATOM   1237  CA  LYS A  84       1.601 -12.036 -49.288  1.00  0.00      A2   C
ATOM   1238  HA  LYS A  84       2.224 -12.901 -49.461  1.00  0.00      A2   H
ATOM   1239  CB  LYS A  84       1.936 -11.596 -47.826  1.00  0.00      A2   C
ATOM   1240  HB1 LYS A  84       1.275 -10.753 -47.535  1.00  0.00      A2   H
ATOM   1241  HB2 LYS A  84       1.796 -12.470 -47.154  1.00  0.00      A2   H
ATOM   1242  CG  LYS A  84       3.429 -11.076 -47.627  1.00  0.00      A2   C
ATOM   1243  HG1 LYS A  84       3.662 -10.049 -47.982  1.00  0.00      A2   H
ATOM   1244  HG2 LYS A  84       3.592 -10.909 -46.541  1.00  0.00      A2   H
ATOM   1245  CD  LYS A  84       4.545 -12.132 -48.022  1.00  0.00      A2   C
ATOM   1246  HD1 LYS A  84       4.316 -13.115 -47.558  1.00  0.00      A2   H
ATOM   1247  HD2 LYS A  84       4.449 -12.341 -49.109  1.00  0.00      A2   H
ATOM   1248  CE  LYS A  84       5.925 -11.608 -47.910  1.00  0.00      A2   C
ATOM   1249  HE1 LYS A  84       6.167 -11.336 -46.860  1.00  0.00      A2   H
ATOM   1250  HE2 LYS A  84       6.667 -12.346 -48.283  1.00  0.00      A2   H
ATOM   1251  NZ  LYS A  84       6.072 -10.342 -48.673  1.00  0.00      A2   N
ATOM   1252  HZ1 LYS A  84       6.962  -9.906 -48.360  1.00  0.00      A2   H
ATOM   1253  HZ2 LYS A  84       6.205 -10.696 -49.642  1.00  0.00      A2   H
ATOM   1254  HZ3 LYS A  84       5.345  -9.599 -48.665  1.00  0.00      A2   H
ATOM   1255  C   LYS A  84       0.115 -12.371 -49.481  1.00  0.00      A2   C
ATOM   1256  O   LYS A  84      -0.220 -13.586 -49.377  1.00  0.00      A2   O
ATOM   1257  N   ILE A  85      -0.688 -11.353 -49.925  1.00  0.00      A2   N
ATOM   1258  HN  ILE A  85      -0.474 -10.380 -49.924  1.00  0.00      A2   H
ATOM   1259  CA  ILE A  85      -2.056 -11.660 -50.415  1.00  0.00      A2   C
ATOM   1260  HA  ILE A  85      -2.669 -12.120 -49.654  1.00  0.00      A2   H
ATOM   1261  CB  ILE A  85      -2.684 -10.361 -50.810  1.00  0.00      A2   C
ATOM   1262  HB  ILE A  85      -2.012  -9.720 -51.420  1.00  0.00      A2   H
ATOM   1263  CG2 ILE A  85      -3.923 -10.422 -51.691  1.00  0.00      A2   C
ATOM   1264 HG21 ILE A  85      -4.681 -11.169 -51.374  1.00  0.00      A2   H
ATOM   1265 HG22 ILE A  85      -4.445  -9.443 -51.742  1.00  0.00      A2   H
ATOM   1266 HG23 ILE A  85      -3.647 -10.603 -52.752  1.00  0.00      A2   H
ATOM   1267  CG1 ILE A  85      -2.846  -9.423 -49.584  1.00  0.00      A2   C
ATOM   1268 HG11 ILE A  85      -1.915  -9.330 -48.985  1.00  0.00      A2   H
ATOM   1269 HG12 ILE A  85      -3.182  -8.390 -49.818  1.00  0.00      A2   H
ATOM   1270  CD  ILE A  85      -3.928  -9.987 -48.630  1.00  0.00      A2   C
ATOM   1271  HD1 ILE A  85      -4.284  -9.163 -47.975  1.00  0.00      A2   H
ATOM   1272  HD2 ILE A  85      -4.850 -10.208 -49.208  1.00  0.00      A2   H
ATOM   1273  HD3 ILE A  85      -3.532 -10.833 -48.029  1.00  0.00      A2   H
ATOM   1274  C   ILE A  85      -2.044 -12.669 -51.612  1.00  0.00      A2   C
ATOM   1275  O   ILE A  85      -2.687 -13.689 -51.606  1.00  0.00      A2   O
ATOM   1276  N   TRP A  86      -1.180 -12.442 -52.602  1.00  0.00      A2   N
ATOM   1277  HN  TRP A  86      -0.754 -11.541 -52.578  1.00  0.00      A2   H
ATOM   1278  CA  TRP A  86      -1.002 -13.314 -53.787  1.00  0.00      A2   C
ATOM   1279  HA  TRP A  86      -2.009 -13.592 -54.063  1.00  0.00      A2   H
ATOM   1280  CB  TRP A  86      -0.337 -12.588 -54.950  1.00  0.00      A2   C
ATOM   1281  HB1 TRP A  86       0.628 -12.196 -54.564  1.00  0.00      A2   H
ATOM   1282  HB2 TRP A  86      -0.269 -13.381 -55.725  1.00  0.00      A2   H
ATOM   1283  CG  TRP A  86      -1.135 -11.408 -55.562  1.00  0.00      A2   C
ATOM   1284  CD1 TRP A  86      -2.487 -11.336 -55.935  1.00  0.00      A2   C
ATOM   1285  HD1 TRP A  86      -3.117 -12.201 -56.084  1.00  0.00      A2   H
ATOM   1286  NE1 TRP A  86      -2.796 -10.079 -56.295  1.00  0.00      A2   N
ATOM   1287  HE1 TRP A  86      -3.714  -9.748 -56.275  1.00  0.00      A2   H
ATOM   1288  CE2 TRP A  86      -1.691  -9.288 -56.224  1.00  0.00      A2   C
ATOM   1289  CD2 TRP A  86      -0.590 -10.118 -55.856  1.00  0.00      A2   C
ATOM   1290  CE3 TRP A  86       0.664  -9.585 -55.795  1.00  0.00      A2   C
ATOM   1291  HE3 TRP A  86       1.503 -10.208 -55.521  1.00  0.00      A2   H
ATOM   1292  CZ3 TRP A  86       0.876  -8.264 -56.198  1.00  0.00      A2   C
ATOM   1293  HZ3 TRP A  86       1.911  -7.957 -56.223  1.00  0.00      A2   H
ATOM   1294  CZ2 TRP A  86      -1.464  -7.914 -56.551  1.00  0.00      A2   C
ATOM   1295  HZ2 TRP A  86      -2.360  -7.347 -56.755  1.00  0.00      A2   H
ATOM   1296  CH2 TRP A  86      -0.170  -7.446 -56.583  1.00  0.00      A2   C
ATOM   1297  HH2 TRP A  86       0.028  -6.404 -56.790  1.00  0.00      A2   H
ATOM   1298  C   TRP A  86      -0.445 -14.743 -53.526  1.00  0.00      A2   C
ATOM   1299  O   TRP A  86      -0.989 -15.825 -53.913  1.00  0.00      A2   O
ATOM   1300  N   HSD A  87       0.556 -14.819 -52.690  1.00  0.00      A2   N
ATOM   1301  HN  HSD A  87       1.172 -14.055 -52.514  1.00  0.00      A2   H
ATOM   1302  CA  HSD A  87       1.109 -16.028 -52.043  1.00  0.00      A2   C
ATOM   1303  HA  HSD A  87       1.553 -16.655 -52.802  1.00  0.00      A2   H
ATOM   1304  CB  HSD A  87       2.239 -15.676 -51.002  1.00  0.00      A2   C
ATOM   1305  HB1 HSD A  87       2.973 -14.972 -51.450  1.00  0.00      A2   H
ATOM   1306  HB2 HSD A  87       1.765 -15.260 -50.088  1.00  0.00      A2   H
ATOM   1307  ND1 HSD A  87       4.036 -17.359 -51.198  1.00  0.00      A2   N
ATOM   1308  HD1 HSD A  87       4.456 -16.813 -51.923  1.00  0.00      A2   H
ATOM   1309  CG  HSD A  87       2.920 -16.985 -50.599  1.00  0.00      A2   C
ATOM   1310  CE1 HSD A  87       4.382 -18.534 -50.717  1.00  0.00      A2   C
ATOM   1311  HE1 HSD A  87       5.189 -19.160 -51.096  1.00  0.00      A2   H
ATOM   1312  NE2 HSD A  87       3.523 -18.960 -49.825  1.00  0.00      A2   N
ATOM   1313  CD2 HSD A  87       2.588 -17.997 -49.716  1.00  0.00      A2   C
ATOM   1314  HD2 HSD A  87       1.688 -18.089 -49.121  1.00  0.00      A2   H
ATOM   1315  C   HSD A  87       0.037 -16.894 -51.340  1.00  0.00      A2   C
ATOM   1316  O   HSD A  87      -0.161 -18.073 -51.582  1.00  0.00      A2   O
ATOM   1317  N   HSE A  88      -0.742 -16.273 -50.388  1.00  0.00      A2   N
ATOM   1318  HN  HSE A  88      -0.726 -15.290 -50.225  1.00  0.00      A2   H
ATOM   1319  CA  HSE A  88      -1.768 -16.963 -49.697  1.00  0.00      A2   C
ATOM   1320  HA  HSE A  88      -1.336 -17.893 -49.358  1.00  0.00      A2   H
ATOM   1321  CB  HSE A  88      -2.267 -16.093 -48.473  1.00  0.00      A2   C
ATOM   1322  HB1 HSE A  88      -1.405 -15.737 -47.871  1.00  0.00      A2   H
ATOM   1323  HB2 HSE A  88      -2.639 -15.110 -48.831  1.00  0.00      A2   H
ATOM   1324  ND1 HSE A  88      -2.973 -17.912 -46.959  1.00  0.00      A2   N
ATOM   1325  CG  HSE A  88      -3.331 -16.755 -47.630  1.00  0.00      A2   C
ATOM   1326  CE1 HSE A  88      -4.143 -18.539 -46.741  1.00  0.00      A2   C
ATOM   1327  HE1 HSE A  88      -4.382 -19.401 -46.118  1.00  0.00      A2   H
ATOM   1328  NE2 HSE A  88      -5.198 -17.880 -47.236  1.00  0.00      A2   N
ATOM   1329  HE2 HSE A  88      -6.155 -18.165 -47.172  1.00  0.00      A2   H
ATOM   1330  CD2 HSE A  88      -4.688 -16.735 -47.806  1.00  0.00      A2   C
ATOM   1331  HD2 HSE A  88      -5.277 -16.107 -48.463  1.00  0.00      A2   H
ATOM   1332  C   HSE A  88      -2.941 -17.431 -50.537  1.00  0.00      A2   C
ATOM   1333  O   HSE A  88      -3.463 -18.546 -50.454  1.00  0.00      A2   O
ATOM   1334  N   THR A  89      -3.214 -16.628 -51.645  1.00  0.00      A2   N
ATOM   1335  HN  THR A  89      -2.655 -15.810 -51.758  1.00  0.00      A2   H
ATOM   1336  CA  THR A  89      -4.247 -16.849 -52.612  1.00  0.00      A2   C
ATOM   1337  HA  THR A  89      -5.120 -17.117 -52.035  1.00  0.00      A2   H
ATOM   1338  CB  THR A  89      -4.625 -15.726 -53.496  1.00  0.00      A2   C
ATOM   1339  HB  THR A  89      -3.828 -15.454 -54.221  1.00  0.00      A2   H
ATOM   1340  OG1 THR A  89      -4.817 -14.553 -52.759  1.00  0.00      A2   O
ATOM   1341  HG1 THR A  89      -3.964 -14.244 -52.446  1.00  0.00      A2   H
ATOM   1342  CG2 THR A  89      -5.920 -15.960 -54.265  1.00  0.00      A2   C
ATOM   1343 HG21 THR A  89      -6.727 -16.273 -53.569  1.00  0.00      A2   H
ATOM   1344 HG22 THR A  89      -6.302 -15.040 -54.758  1.00  0.00      A2   H
ATOM   1345 HG23 THR A  89      -5.841 -16.811 -54.974  1.00  0.00      A2   H
ATOM   1346  C   THR A  89      -3.904 -18.028 -53.465  1.00  0.00      A2   C
ATOM   1347  O   THR A  89      -4.670 -18.936 -53.682  1.00  0.00      A2   O
ATOM   1348  N   PHE A  90      -2.660 -18.043 -53.936  1.00  0.00      A2   N
ATOM   1349  HN  PHE A  90      -2.035 -17.269 -53.877  1.00  0.00      A2   H
ATOM   1350  CA  PHE A  90      -2.304 -19.079 -54.951  1.00  0.00      A2   C
ATOM   1351  HA  PHE A  90      -3.085 -19.421 -55.614  1.00  0.00      A2   H
ATOM   1352  CB  PHE A  90      -1.112 -18.526 -55.825  1.00  0.00      A2   C
ATOM   1353  HB1 PHE A  90      -0.193 -18.367 -55.221  1.00  0.00      A2   H
ATOM   1354  HB2 PHE A  90      -0.759 -19.242 -56.597  1.00  0.00      A2   H
ATOM   1355  CG  PHE A  90      -1.334 -17.305 -56.589  1.00  0.00      A2   C
ATOM   1356  CD1 PHE A  90      -0.227 -16.465 -57.011  1.00  0.00      A2   C
ATOM   1357  HD1 PHE A  90       0.761 -16.713 -56.650  1.00  0.00      A2   H
ATOM   1358  CE1 PHE A  90      -0.472 -15.406 -57.883  1.00  0.00      A2   C
ATOM   1359  HE1 PHE A  90       0.360 -14.721 -57.941  1.00  0.00      A2   H
ATOM   1360  CZ  PHE A  90      -1.765 -15.143 -58.408  1.00  0.00      A2   C
ATOM   1361  HZ  PHE A  90      -1.886 -14.178 -58.876  1.00  0.00      A2   H
ATOM   1362  CD2 PHE A  90      -2.624 -16.974 -57.060  1.00  0.00      A2   C
ATOM   1363  HD2 PHE A  90      -3.423 -17.673 -56.862  1.00  0.00      A2   H
ATOM   1364  CE2 PHE A  90      -2.792 -15.971 -57.991  1.00  0.00      A2   C
ATOM   1365  HE2 PHE A  90      -3.837 -15.757 -58.163  1.00  0.00      A2   H
ATOM   1366  C   PHE A  90      -1.842 -20.364 -54.256  1.00  0.00      A2   C
ATOM   1367  O   PHE A  90      -2.472 -21.450 -54.344  1.00  0.00      A2   O
ATOM   1368  N   TYR A  91      -0.703 -20.256 -53.522  1.00  0.00      A2   N
ATOM   1369  HN  TYR A  91      -0.197 -19.420 -53.326  1.00  0.00      A2   H
ATOM   1370  CA  TYR A  91       0.005 -21.469 -52.969  1.00  0.00      A2   C
ATOM   1371  HA  TYR A  91       0.075 -22.227 -53.734  1.00  0.00      A2   H
ATOM   1372  CB  TYR A  91       1.403 -21.041 -52.455  1.00  0.00      A2   C
ATOM   1373  HB1 TYR A  91       1.186 -20.228 -51.730  1.00  0.00      A2   H
ATOM   1374  HB2 TYR A  91       1.891 -21.901 -51.948  1.00  0.00      A2   H
ATOM   1375  CG  TYR A  91       2.318 -20.492 -53.539  1.00  0.00      A2   C
ATOM   1376  CD1 TYR A  91       2.795 -19.192 -53.549  1.00  0.00      A2   C
ATOM   1377  HD1 TYR A  91       2.313 -18.481 -52.895  1.00  0.00      A2   H
ATOM   1378  CE1 TYR A  91       3.773 -18.790 -54.451  1.00  0.00      A2   C
ATOM   1379  HE1 TYR A  91       4.039 -17.754 -54.601  1.00  0.00      A2   H
ATOM   1380  CZ  TYR A  91       4.345 -19.721 -55.323  1.00  0.00      A2   C
ATOM   1381  OH  TYR A  91       5.242 -19.318 -56.228  1.00  0.00      A2   O
ATOM   1382  HH  TYR A  91       5.565 -20.030 -56.784  1.00  0.00      A2   H
ATOM   1383  CD2 TYR A  91       3.000 -21.413 -54.295  1.00  0.00      A2   C
ATOM   1384  HD2 TYR A  91       2.813 -22.475 -54.229  1.00  0.00      A2   H
ATOM   1385  CE2 TYR A  91       3.992 -21.068 -55.197  1.00  0.00      A2   C
ATOM   1386  HE2 TYR A  91       4.358 -21.738 -55.960  1.00  0.00      A2   H
ATOM   1387  C   TYR A  91      -0.800 -22.137 -51.737  1.00  0.00      A2   C
ATOM   1388  O   TYR A  91      -0.806 -23.356 -51.637  1.00  0.00      A2   O
ATOM   1389  N   ASN A  92      -1.537 -21.360 -50.909  1.00  0.00      A2   N
ATOM   1390  HN  ASN A  92      -1.604 -20.372 -51.024  1.00  0.00      A2   H
ATOM   1391  CA  ASN A  92      -2.228 -21.970 -49.764  1.00  0.00      A2   C
ATOM   1392  HA  ASN A  92      -1.915 -22.980 -49.547  1.00  0.00      A2   H
ATOM   1393  CB  ASN A  92      -2.061 -21.145 -48.504  1.00  0.00      A2   C
ATOM   1394  HB1 ASN A  92      -2.429 -20.115 -48.697  1.00  0.00      A2   H
ATOM   1395  HB2 ASN A  92      -2.752 -21.523 -47.719  1.00  0.00      A2   H
ATOM   1396  CG  ASN A  92      -0.572 -21.115 -48.092  1.00  0.00      A2   C
ATOM   1397  OD1 ASN A  92       0.199 -22.015 -48.260  1.00  0.00      A2   O
ATOM   1398  ND2 ASN A  92      -0.218 -19.959 -47.442  1.00  0.00      A2   N
ATOM   1399 HD21 ASN A  92      -0.833 -19.171 -47.429  1.00  0.00      A2   H
ATOM   1400 HD22 ASN A  92       0.713 -19.876 -47.085  1.00  0.00      A2   H
ATOM   1401  C   ASN A  92      -3.720 -22.209 -49.947  1.00  0.00      A2   C
ATOM   1402  O   ASN A  92      -4.231 -23.322 -49.952  1.00  0.00      A2   O
ATOM   1403  N   GLU A  93      -4.564 -21.188 -50.211  1.00  0.00      A2   N
ATOM   1404  HN  GLU A  93      -4.174 -20.281 -50.072  1.00  0.00      A2   H
ATOM   1405  CA  GLU A  93      -5.954 -21.372 -50.379  1.00  0.00      A2   C
ATOM   1406  HA  GLU A  93      -6.337 -21.906 -49.521  1.00  0.00      A2   H
ATOM   1407  CB  GLU A  93      -6.675 -19.959 -50.412  1.00  0.00      A2   C
ATOM   1408  HB1 GLU A  93      -6.536 -19.537 -49.394  1.00  0.00      A2   H
ATOM   1409  HB2 GLU A  93      -6.119 -19.213 -51.020  1.00  0.00      A2   H
ATOM   1410  CG  GLU A  93      -8.225 -20.059 -50.533  1.00  0.00      A2   C
ATOM   1411  HG1 GLU A  93      -8.658 -19.046 -50.683  1.00  0.00      A2   H
ATOM   1412  HG2 GLU A  93      -8.528 -20.623 -51.441  1.00  0.00      A2   H
ATOM   1413  CD  GLU A  93      -8.923 -20.730 -49.328  1.00  0.00      A2   C
ATOM   1414  OE1 GLU A  93      -8.281 -21.182 -48.346  1.00  0.00      A2   O
ATOM   1415  OE2 GLU A  93     -10.170 -20.698 -49.285  1.00  0.00      A2   O
ATOM   1416  C   GLU A  93      -6.381 -22.151 -51.518  1.00  0.00      A2   C
ATOM   1417  O   GLU A  93      -7.245 -22.997 -51.418  1.00  0.00      A2   O
ATOM   1418  N   LEU A  94      -5.814 -21.854 -52.685  1.00  0.00      A2   N
ATOM   1419  HN  LEU A  94      -5.147 -21.120 -52.789  1.00  0.00      A2   H
ATOM   1420  CA  LEU A  94      -6.350 -22.500 -53.857  1.00  0.00      A2   C
ATOM   1421  HA  LEU A  94      -7.358 -22.864 -53.726  1.00  0.00      A2   H
ATOM   1422  CB  LEU A  94      -6.434 -21.360 -54.892  1.00  0.00      A2   C
ATOM   1423  HB1 LEU A  94      -6.854 -20.490 -54.343  1.00  0.00      A2   H
ATOM   1424  HB2 LEU A  94      -5.435 -21.072 -55.282  1.00  0.00      A2   H
ATOM   1425  CG  LEU A  94      -7.364 -21.494 -56.075  1.00  0.00      A2   C
ATOM   1426  HG  LEU A  94      -7.042 -22.361 -56.692  1.00  0.00      A2   H
ATOM   1427  CD1 LEU A  94      -8.756 -21.850 -55.614  1.00  0.00      A2   C
ATOM   1428 HD11 LEU A  94      -9.446 -21.628 -56.456  1.00  0.00      A2   H
ATOM   1429 HD12 LEU A  94      -8.822 -22.913 -55.297  1.00  0.00      A2   H
ATOM   1430 HD13 LEU A  94      -8.985 -21.201 -54.742  1.00  0.00      A2   H
ATOM   1431  CD2 LEU A  94      -7.395 -20.301 -56.966  1.00  0.00      A2   C
ATOM   1432 HD21 LEU A  94      -7.962 -20.454 -57.909  1.00  0.00      A2   H
ATOM   1433 HD22 LEU A  94      -7.767 -19.462 -56.340  1.00  0.00      A2   H
ATOM   1434 HD23 LEU A  94      -6.384 -19.934 -57.245  1.00  0.00      A2   H
ATOM   1435  C   LEU A  94      -5.510 -23.725 -54.300  1.00  0.00      A2   C
ATOM   1436  O   LEU A  94      -5.922 -24.507 -55.083  1.00  0.00      A2   O
ATOM   1437  N   ARG A  95      -4.314 -23.922 -53.671  1.00  0.00      A2   N
ATOM   1438  HN  ARG A  95      -4.045 -23.416 -52.855  1.00  0.00      A2   H
ATOM   1439  CA  ARG A  95      -3.406 -24.932 -53.948  1.00  0.00      A2   C
ATOM   1440  HA  ARG A  95      -2.533 -24.726 -53.348  1.00  0.00      A2   H
ATOM   1441  CB  ARG A  95      -4.006 -26.208 -53.347  1.00  0.00      A2   C
ATOM   1442  HB1 ARG A  95      -4.494 -26.001 -52.371  1.00  0.00      A2   H
ATOM   1443  HB2 ARG A  95      -4.816 -26.597 -54.000  1.00  0.00      A2   H
ATOM   1444  CG  ARG A  95      -2.921 -27.384 -53.295  1.00  0.00      A2   C
ATOM   1445  HG1 ARG A  95      -2.634 -27.478 -54.365  1.00  0.00      A2   H
ATOM   1446  HG2 ARG A  95      -2.039 -27.055 -52.705  1.00  0.00      A2   H
ATOM   1447  CD  ARG A  95      -3.266 -28.748 -52.709  1.00  0.00      A2   C
ATOM   1448  HD1 ARG A  95      -3.543 -28.671 -51.636  1.00  0.00      A2   H
ATOM   1449  HD2 ARG A  95      -4.206 -29.138 -53.156  1.00  0.00      A2   H
ATOM   1450  NE  ARG A  95      -2.025 -29.575 -52.777  1.00  0.00      A2   N
ATOM   1451  HE  ARG A  95      -1.424 -29.433 -53.563  1.00  0.00      A2   H
ATOM   1452  CZ  ARG A  95      -1.756 -30.630 -51.992  1.00  0.00      A2   C
ATOM   1453  NH1 ARG A  95      -2.578 -31.091 -51.053  1.00  0.00      A2   N
ATOM   1454 HH11 ARG A  95      -2.127 -31.602 -50.321  1.00  0.00      A2   H
ATOM   1455 HH12 ARG A  95      -3.418 -30.569 -50.907  1.00  0.00      A2   H
ATOM   1456  NH2 ARG A  95      -0.585 -31.134 -52.128  1.00  0.00      A2   N
ATOM   1457 HH21 ARG A  95      -0.330 -31.951 -51.611  1.00  0.00      A2   H
ATOM   1458 HH22 ARG A  95       0.076 -30.618 -52.673  1.00  0.00      A2   H
ATOM   1459  C   ARG A  95      -2.908 -25.022 -55.432  1.00  0.00      A2   C
ATOM   1460  O   ARG A  95      -2.882 -26.061 -56.135  1.00  0.00      A2   O
ATOM   1461  N   VAL A  96      -2.439 -23.906 -56.047  1.00  0.00      A2   N
ATOM   1462  HN  VAL A  96      -2.252 -23.051 -55.569  1.00  0.00      A2   H
ATOM   1463  CA  VAL A  96      -2.024 -23.939 -57.352  1.00  0.00      A2   C
ATOM   1464  HA  VAL A  96      -1.926 -24.939 -57.750  1.00  0.00      A2   H
ATOM   1465  CB  VAL A  96      -2.918 -23.065 -58.180  1.00  0.00      A2   C
ATOM   1466  HB  VAL A  96      -2.477 -22.973 -59.196  1.00  0.00      A2   H
ATOM   1467  CG1 VAL A  96      -4.211 -23.825 -58.213  1.00  0.00      A2   C
ATOM   1468 HG11 VAL A  96      -4.694 -23.678 -57.224  1.00  0.00      A2   H
ATOM   1469 HG12 VAL A  96      -4.831 -23.436 -59.049  1.00  0.00      A2   H
ATOM   1470 HG13 VAL A  96      -3.973 -24.901 -58.360  1.00  0.00      A2   H
ATOM   1471  CG2 VAL A  96      -3.151 -21.642 -57.691  1.00  0.00      A2   C
ATOM   1472 HG21 VAL A  96      -3.932 -21.303 -58.405  1.00  0.00      A2   H
ATOM   1473 HG22 VAL A  96      -3.498 -21.539 -56.641  1.00  0.00      A2   H
ATOM   1474 HG23 VAL A  96      -2.276 -21.009 -57.953  1.00  0.00      A2   H
ATOM   1475  C   VAL A  96      -0.664 -23.301 -57.383  1.00  0.00      A2   C
ATOM   1476  O   VAL A  96      -0.204 -22.693 -56.417  1.00  0.00      A2   O
ATOM   1477  N   ALA A  97       0.125 -23.501 -58.500  1.00  0.00      A2   N
ATOM   1478  HN  ALA A  97      -0.222 -24.011 -59.283  1.00  0.00      A2   H
ATOM   1479  CA  ALA A  97       1.418 -23.009 -58.634  1.00  0.00      A2   C
ATOM   1480  HA  ALA A  97       1.691 -22.445 -57.754  1.00  0.00      A2   H
ATOM   1481  CB  ALA A  97       2.449 -24.048 -59.050  1.00  0.00      A2   C
ATOM   1482  HB1 ALA A  97       3.470 -23.678 -59.285  1.00  0.00      A2   H
ATOM   1483  HB2 ALA A  97       2.567 -24.778 -58.221  1.00  0.00      A2   H
ATOM   1484  HB3 ALA A  97       2.142 -24.480 -60.027  1.00  0.00      A2   H
ATOM   1485  C   ALA A  97       1.315 -22.037 -59.828  1.00  0.00      A2   C
ATOM   1486  O   ALA A  97       0.890 -22.540 -60.853  1.00  0.00      A2   O
ATOM   1487  N   PRO A  98       1.611 -20.736 -59.839  1.00  0.00      A2   N
ATOM   1488  CD  PRO A  98       1.955 -20.008 -58.623  1.00  0.00      A2   C
ATOM   1489  HD1 PRO A  98       1.062 -20.167 -57.981  1.00  0.00      A2   H
ATOM   1490  HD2 PRO A  98       2.864 -20.378 -58.103  1.00  0.00      A2   H
ATOM   1491  CA  PRO A  98       1.087 -19.839 -60.868  1.00  0.00      A2   C
ATOM   1492  HA  PRO A  98       0.052 -20.048 -61.094  1.00  0.00      A2   H
ATOM   1493  CB  PRO A  98       1.214 -18.389 -60.284  1.00  0.00      A2   C
ATOM   1494  HB1 PRO A  98       0.266 -17.824 -60.156  1.00  0.00      A2   H
ATOM   1495  HB2 PRO A  98       1.868 -17.776 -60.941  1.00  0.00      A2   H
ATOM   1496  CG  PRO A  98       2.183 -18.604 -59.115  1.00  0.00      A2   C
ATOM   1497  HG1 PRO A  98       2.014 -17.917 -58.258  1.00  0.00      A2   H
ATOM   1498  HG2 PRO A  98       3.245 -18.713 -59.424  1.00  0.00      A2   H
ATOM   1499  C   PRO A  98       1.837 -20.011 -62.106  1.00  0.00      A2   C
ATOM   1500  O   PRO A  98       1.468 -19.518 -63.178  1.00  0.00      A2   O
ATOM   1501  N   GLU A  99       2.941 -20.790 -62.038  1.00  0.00      A2   N
ATOM   1502  HN  GLU A  99       3.064 -21.031 -61.078  1.00  0.00      A2   H
ATOM   1503  CA  GLU A  99       3.886 -21.175 -63.077  1.00  0.00      A2   C
ATOM   1504  HA  GLU A  99       4.065 -20.258 -63.618  1.00  0.00      A2   H
ATOM   1505  CB  GLU A  99       5.215 -21.672 -62.516  1.00  0.00      A2   C
ATOM   1506  HB1 GLU A  99       5.936 -21.946 -63.315  1.00  0.00      A2   H
ATOM   1507  HB2 GLU A  99       5.798 -20.927 -61.934  1.00  0.00      A2   H
ATOM   1508  CG  GLU A  99       5.096 -22.877 -61.500  1.00  0.00      A2   C
ATOM   1509  HG1 GLU A  99       4.507 -22.453 -60.658  1.00  0.00      A2   H
ATOM   1510  HG2 GLU A  99       4.633 -23.747 -62.012  1.00  0.00      A2   H
ATOM   1511  CD  GLU A  99       6.372 -23.352 -60.831  1.00  0.00      A2   C
ATOM   1512  OE1 GLU A  99       7.420 -23.687 -61.441  1.00  0.00      A2   O
ATOM   1513  OE2 GLU A  99       6.188 -23.621 -59.611  1.00  0.00      A2   O
ATOM   1514  C   GLU A  99       3.255 -22.056 -64.143  1.00  0.00      A2   C
ATOM   1515  O   GLU A  99       3.670 -22.031 -65.286  1.00  0.00      A2   O
ATOM   1516  N   GLU A 100       2.224 -22.749 -63.815  1.00  0.00      A2   N
ATOM   1517  HN  GLU A 100       2.046 -22.881 -62.843  1.00  0.00      A2   H
ATOM   1518  CA  GLU A 100       1.484 -23.594 -64.738  1.00  0.00      A2   C
ATOM   1519  HA  GLU A 100       2.121 -23.842 -65.574  1.00  0.00      A2   H
ATOM   1520  CB  GLU A 100       1.166 -24.936 -64.059  1.00  0.00      A2   C
ATOM   1521  HB1 GLU A 100       0.377 -24.714 -63.309  1.00  0.00      A2   H
ATOM   1522  HB2 GLU A 100       0.801 -25.703 -64.775  1.00  0.00      A2   H
ATOM   1523  CG  GLU A 100       2.349 -25.664 -63.470  1.00  0.00      A2   C
ATOM   1524  HG1 GLU A 100       3.091 -25.928 -64.254  1.00  0.00      A2   H
ATOM   1525  HG2 GLU A 100       2.909 -24.986 -62.790  1.00  0.00      A2   H
ATOM   1526  CD  GLU A 100       2.263 -26.899 -62.595  1.00  0.00      A2   C
ATOM   1527  OE1 GLU A 100       2.959 -27.893 -62.824  1.00  0.00      A2   O
ATOM   1528  OE2 GLU A 100       1.444 -26.796 -61.678  1.00  0.00      A2   O
ATOM   1529  C   GLU A 100       0.149 -23.000 -65.349  1.00  0.00      A2   C
ATOM   1530  O   GLU A 100      -0.392 -23.489 -66.333  1.00  0.00      A2   O
ATOM   1531  N   HSD A 101      -0.313 -21.882 -64.835  1.00  0.00      A2   N
ATOM   1532  HN  HSD A 101       0.299 -21.350 -64.255  1.00  0.00      A2   H
ATOM   1533  CA  HSD A 101      -1.635 -21.365 -65.156  1.00  0.00      A2   C
ATOM   1534  HA  HSD A 101      -2.093 -21.995 -65.904  1.00  0.00      A2   H
ATOM   1535  CB  HSD A 101      -2.526 -21.248 -63.942  1.00  0.00      A2   C
ATOM   1536  HB1 HSD A 101      -2.341 -20.335 -63.337  1.00  0.00      A2   H
ATOM   1537  HB2 HSD A 101      -3.526 -21.027 -64.374  1.00  0.00      A2   H
ATOM   1538  ND1 HSD A 101      -3.338 -23.565 -63.818  1.00  0.00      A2   N
ATOM   1539  HD1 HSD A 101      -3.848 -23.465 -64.673  1.00  0.00      A2   H
ATOM   1540  CG  HSD A 101      -2.563 -22.572 -63.270  1.00  0.00      A2   C
ATOM   1541  CE1 HSD A 101      -3.241 -24.647 -62.956  1.00  0.00      A2   C
ATOM   1542  HE1 HSD A 101      -3.668 -25.615 -63.218  1.00  0.00      A2   H
ATOM   1543  NE2 HSD A 101      -2.504 -24.375 -61.871  1.00  0.00      A2   N
ATOM   1544  CD2 HSD A 101      -2.102 -23.097 -62.092  1.00  0.00      A2   C
ATOM   1545  HD2 HSD A 101      -1.399 -22.741 -61.348  1.00  0.00      A2   H
ATOM   1546  C   HSD A 101      -1.479 -19.980 -65.726  1.00  0.00      A2   C
ATOM   1547  O   HSD A 101      -1.083 -19.102 -65.006  1.00  0.00      A2   O
ATOM   1548  N   PRO A 102      -1.830 -19.631 -66.997  1.00  0.00      A2   N
ATOM   1549  CD  PRO A 102      -2.000 -20.515 -68.129  1.00  0.00      A2   C
ATOM   1550  HD1 PRO A 102      -1.205 -21.289 -68.171  1.00  0.00      A2   H
ATOM   1551  HD2 PRO A 102      -2.918 -21.129 -68.015  1.00  0.00      A2   H
ATOM   1552  CA  PRO A 102      -1.982 -18.213 -67.361  1.00  0.00      A2   C
ATOM   1553  HA  PRO A 102      -1.030 -17.705 -67.400  1.00  0.00      A2   H
ATOM   1554  CB  PRO A 102      -2.665 -18.243 -68.773  1.00  0.00      A2   C
ATOM   1555  HB1 PRO A 102      -2.412 -17.456 -69.516  1.00  0.00      A2   H
ATOM   1556  HB2 PRO A 102      -3.756 -18.232 -68.563  1.00  0.00      A2   H
ATOM   1557  CG  PRO A 102      -2.176 -19.578 -69.360  1.00  0.00      A2   C
ATOM   1558  HG1 PRO A 102      -2.977 -19.959 -70.029  1.00  0.00      A2   H
ATOM   1559  HG2 PRO A 102      -1.227 -19.463 -69.928  1.00  0.00      A2   H
ATOM   1560  C   PRO A 102      -2.829 -17.408 -66.377  1.00  0.00      A2   C
ATOM   1561  O   PRO A 102      -3.824 -17.995 -65.963  1.00  0.00      A2   O
ATOM   1562  N   THR A 103      -2.520 -16.187 -66.080  1.00  0.00      A2   N
ATOM   1563  HN  THR A 103      -1.850 -15.604 -66.533  1.00  0.00      A2   H
ATOM   1564  CA  THR A 103      -3.210 -15.488 -65.044  1.00  0.00      A2   C
ATOM   1565  HA  THR A 103      -3.987 -16.134 -64.662  1.00  0.00      A2   H
ATOM   1566  CB  THR A 103      -2.243 -15.227 -63.963  1.00  0.00      A2   C
ATOM   1567  HB  THR A 103      -1.362 -14.698 -64.384  1.00  0.00      A2   H
ATOM   1568  OG1 THR A 103      -1.957 -16.495 -63.284  1.00  0.00      A2   O
ATOM   1569  HG1 THR A 103      -1.462 -17.100 -63.841  1.00  0.00      A2   H
ATOM   1570  CG2 THR A 103      -2.819 -14.448 -62.796  1.00  0.00      A2   C
ATOM   1571 HG21 THR A 103      -3.581 -15.020 -62.225  1.00  0.00      A2   H
ATOM   1572 HG22 THR A 103      -1.979 -14.251 -62.097  1.00  0.00      A2   H
ATOM   1573 HG23 THR A 103      -3.196 -13.447 -63.098  1.00  0.00      A2   H
ATOM   1574  C   THR A 103      -3.852 -14.257 -65.497  1.00  0.00      A2   C
ATOM   1575  O   THR A 103      -3.188 -13.350 -65.979  1.00  0.00      A2   O
ATOM   1576  N   LEU A 104      -5.165 -14.094 -65.308  1.00  0.00      A2   N
ATOM   1577  HN  LEU A 104      -5.668 -14.913 -65.043  1.00  0.00      A2   H
ATOM   1578  CA  LEU A 104      -5.830 -12.823 -65.399  1.00  0.00      A2   C
ATOM   1579  HA  LEU A 104      -5.328 -12.301 -66.201  1.00  0.00      A2   H
ATOM   1580  CB  LEU A 104      -7.303 -13.013 -65.951  1.00  0.00      A2   C
ATOM   1581  HB1 LEU A 104      -7.279 -13.405 -66.990  1.00  0.00      A2   H
ATOM   1582  HB2 LEU A 104      -7.860 -13.727 -65.308  1.00  0.00      A2   H
ATOM   1583  CG  LEU A 104      -8.149 -11.734 -66.130  1.00  0.00      A2   C
ATOM   1584  HG  LEU A 104      -8.205 -11.247 -65.133  1.00  0.00      A2   H
ATOM   1585  CD1 LEU A 104      -7.512 -10.708 -67.076  1.00  0.00      A2   C
ATOM   1586 HD11 LEU A 104      -7.898  -9.684 -66.884  1.00  0.00      A2   H
ATOM   1587 HD12 LEU A 104      -6.406 -10.674 -66.983  1.00  0.00      A2   H
ATOM   1588 HD13 LEU A 104      -7.951 -11.045 -68.040  1.00  0.00      A2   H
ATOM   1589  CD2 LEU A 104      -9.588 -12.141 -66.569  1.00  0.00      A2   C
ATOM   1590 HD21 LEU A 104      -9.565 -12.734 -67.509  1.00  0.00      A2   H
ATOM   1591 HD22 LEU A 104     -10.092 -12.716 -65.763  1.00  0.00      A2   H
ATOM   1592 HD23 LEU A 104     -10.168 -11.296 -66.997  1.00  0.00      A2   H
ATOM   1593  C   LEU A 104      -5.937 -12.026 -64.088  1.00  0.00      A2   C
ATOM   1594  O   LEU A 104      -6.430 -12.481 -63.072  1.00  0.00      A2   O
ATOM   1595  N   LEU A 105      -5.339 -10.821 -64.078  1.00  0.00      A2   N
ATOM   1596  HN  LEU A 105      -4.813 -10.450 -64.839  1.00  0.00      A2   H
ATOM   1597  CA  LEU A 105      -5.549  -9.833 -62.978  1.00  0.00      A2   C
ATOM   1598  HA  LEU A 105      -6.008 -10.319 -62.129  1.00  0.00      A2   H
ATOM   1599  CB  LEU A 105      -4.115  -9.439 -62.458  1.00  0.00      A2   C
ATOM   1600  HB1 LEU A 105      -3.543  -9.011 -63.309  1.00  0.00      A2   H
ATOM   1601  HB2 LEU A 105      -4.163  -8.714 -61.618  1.00  0.00      A2   H
ATOM   1602  CG  LEU A 105      -3.318 -10.645 -61.801  1.00  0.00      A2   C
ATOM   1603  HG  LEU A 105      -3.737 -11.545 -62.301  1.00  0.00      A2   H
ATOM   1604  CD1 LEU A 105      -1.838 -10.635 -62.118  1.00  0.00      A2   C
ATOM   1605 HD11 LEU A 105      -1.257  -9.874 -61.554  1.00  0.00      A2   H
ATOM   1606 HD12 LEU A 105      -1.480 -11.611 -61.727  1.00  0.00      A2   H
ATOM   1607 HD13 LEU A 105      -1.670 -10.424 -63.196  1.00  0.00      A2   H
ATOM   1608  CD2 LEU A 105      -3.720 -10.666 -60.310  1.00  0.00      A2   C
ATOM   1609 HD21 LEU A 105      -3.196  -9.902 -59.698  1.00  0.00      A2   H
ATOM   1610 HD22 LEU A 105      -4.820 -10.530 -60.227  1.00  0.00      A2   H
ATOM   1611 HD23 LEU A 105      -3.516 -11.682 -59.909  1.00  0.00      A2   H
ATOM   1612  C   LEU A 105      -6.109  -8.464 -63.400  1.00  0.00      A2   C
ATOM   1613  O   LEU A 105      -6.127  -8.137 -64.572  1.00  0.00      A2   O
ATOM   1614  N   THR A 106      -6.644  -7.610 -62.473  1.00  0.00      A2   N
ATOM   1615  HN  THR A 106      -6.714  -7.687 -61.481  1.00  0.00      A2   H
ATOM   1616  CA  THR A 106      -7.526  -6.479 -62.900  1.00  0.00      A2   C
ATOM   1617  HA  THR A 106      -7.647  -6.458 -63.973  1.00  0.00      A2   H
ATOM   1618  CB  THR A 106      -8.899  -6.598 -62.249  1.00  0.00      A2   C
ATOM   1619  HB  THR A 106      -9.614  -5.827 -62.607  1.00  0.00      A2   H
ATOM   1620  OG1 THR A 106      -8.940  -6.722 -60.798  1.00  0.00      A2   O
ATOM   1621  HG1 THR A 106      -9.724  -7.239 -60.599  1.00  0.00      A2   H
ATOM   1622  CG2 THR A 106      -9.407  -7.906 -62.809  1.00  0.00      A2   C
ATOM   1623 HG21 THR A 106      -9.291  -7.912 -63.914  1.00  0.00      A2   H
ATOM   1624 HG22 THR A 106      -8.895  -8.734 -62.274  1.00  0.00      A2   H
ATOM   1625 HG23 THR A 106     -10.499  -7.993 -62.624  1.00  0.00      A2   H
ATOM   1626  C   THR A 106      -6.947  -5.136 -62.537  1.00  0.00      A2   C
ATOM   1627  O   THR A 106      -6.051  -4.996 -61.701  1.00  0.00      A2   O
ATOM   1628  N   GLU A 107      -7.374  -4.068 -63.206  1.00  0.00      A2   N
ATOM   1629  HN  GLU A 107      -8.006  -4.104 -63.976  1.00  0.00      A2   H
ATOM   1630  CA  GLU A 107      -7.046  -2.687 -62.817  1.00  0.00      A2   C
ATOM   1631  HA  GLU A 107      -6.759  -2.695 -61.776  1.00  0.00      A2   H
ATOM   1632  CB  GLU A 107      -5.892  -2.010 -63.556  1.00  0.00      A2   C
ATOM   1633  HB1 GLU A 107      -5.780  -0.981 -63.151  1.00  0.00      A2   H
ATOM   1634  HB2 GLU A 107      -4.867  -2.405 -63.388  1.00  0.00      A2   H
ATOM   1635  CG  GLU A 107      -6.109  -2.120 -65.117  1.00  0.00      A2   C
ATOM   1636  HG1 GLU A 107      -6.065  -3.185 -65.432  1.00  0.00      A2   H
ATOM   1637  HG2 GLU A 107      -7.092  -1.711 -65.433  1.00  0.00      A2   H
ATOM   1638  CD  GLU A 107      -5.125  -1.241 -65.797  1.00  0.00      A2   C
ATOM   1639  OE1 GLU A 107      -4.643  -1.570 -66.910  1.00  0.00      A2   O
ATOM   1640  OE2 GLU A 107      -4.697  -0.207 -65.208  1.00  0.00      A2   O
ATOM   1641  C   GLU A 107      -8.340  -1.923 -62.963  1.00  0.00      A2   C
ATOM   1642  O   GLU A 107      -9.210  -2.318 -63.726  1.00  0.00      A2   O
ATOM   1643  N   ALA A 108      -8.486  -0.928 -62.136  1.00  0.00      A2   N
ATOM   1644  HN  ALA A 108      -7.828  -0.898 -61.387  1.00  0.00      A2   H
ATOM   1645  CA  ALA A 108      -9.640  -0.007 -62.168  1.00  0.00      A2   C
ATOM   1646  HA  ALA A 108     -10.550  -0.574 -62.041  1.00  0.00      A2   H
ATOM   1647  CB  ALA A 108      -9.499   0.866 -60.849  1.00  0.00      A2   C
ATOM   1648  HB1 ALA A 108      -8.532   1.413 -60.883  1.00  0.00      A2   H
ATOM   1649  HB2 ALA A 108     -10.354   1.568 -60.752  1.00  0.00      A2   H
ATOM   1650  HB3 ALA A 108      -9.545   0.238 -59.933  1.00  0.00      A2   H
ATOM   1651  C   ALA A 108      -9.681   0.962 -63.379  1.00  0.00      A2   C
ATOM   1652  O   ALA A 108      -8.638   1.202 -63.937  1.00  0.00      A2   O
ATOM   1653  N   PRO A 109     -10.780   1.594 -63.848  1.00  0.00      A2   N
ATOM   1654  CD  PRO A 109     -12.041   0.954 -63.573  1.00  0.00      A2   C
ATOM   1655  HD1 PRO A 109     -11.977  -0.148 -63.695  1.00  0.00      A2   H
ATOM   1656  HD2 PRO A 109     -12.445   1.241 -62.579  1.00  0.00      A2   H
ATOM   1657  CA  PRO A 109     -10.769   2.591 -64.908  1.00  0.00      A2   C
ATOM   1658  HA  PRO A 109     -10.459   2.140 -65.840  1.00  0.00      A2   H
ATOM   1659  CB  PRO A 109     -12.253   2.876 -65.069  1.00  0.00      A2   C
ATOM   1660  HB1 PRO A 109     -12.557   3.285 -66.056  1.00  0.00      A2   H
ATOM   1661  HB2 PRO A 109     -12.487   3.608 -64.267  1.00  0.00      A2   H
ATOM   1662  CG  PRO A 109     -12.929   1.556 -64.681  1.00  0.00      A2   C
ATOM   1663  HG1 PRO A 109     -14.004   1.720 -64.453  1.00  0.00      A2   H
ATOM   1664  HG2 PRO A 109     -12.887   0.931 -65.599  1.00  0.00      A2   H
ATOM   1665  C   PRO A 109      -9.864   3.754 -64.500  1.00  0.00      A2   C
ATOM   1666  O   PRO A 109      -9.867   4.198 -63.378  1.00  0.00      A2   O
ATOM   1667  N   LEU A 110      -9.020   4.142 -65.472  1.00  0.00      A2   N
ATOM   1668  HN  LEU A 110      -9.004   3.655 -66.343  1.00  0.00      A2   H
ATOM   1669  CA  LEU A 110      -7.991   5.219 -65.424  1.00  0.00      A2   C
ATOM   1670  HA  LEU A 110      -7.453   5.096 -66.352  1.00  0.00      A2   H
ATOM   1671  CB  LEU A 110      -8.522   6.618 -65.506  1.00  0.00      A2   C
ATOM   1672  HB1 LEU A 110      -9.018   6.867 -64.543  1.00  0.00      A2   H
ATOM   1673  HB2 LEU A 110      -7.723   7.387 -65.565  1.00  0.00      A2   H
ATOM   1674  CG  LEU A 110      -9.540   6.833 -66.757  1.00  0.00      A2   C
ATOM   1675  HG  LEU A 110     -10.265   5.992 -66.713  1.00  0.00      A2   H
ATOM   1676  CD1 LEU A 110     -10.174   8.222 -66.600  1.00  0.00      A2   C
ATOM   1677 HD11 LEU A 110     -10.795   8.447 -67.494  1.00  0.00      A2   H
ATOM   1678 HD12 LEU A 110     -10.918   8.276 -65.777  1.00  0.00      A2   H
ATOM   1679 HD13 LEU A 110      -9.408   8.993 -66.371  1.00  0.00      A2   H
ATOM   1680  CD2 LEU A 110      -8.968   6.723 -68.146  1.00  0.00      A2   C
ATOM   1681 HD21 LEU A 110      -8.412   5.764 -68.213  1.00  0.00      A2   H
ATOM   1682 HD22 LEU A 110      -9.798   6.813 -68.880  1.00  0.00      A2   H
ATOM   1683 HD23 LEU A 110      -8.215   7.521 -68.317  1.00  0.00      A2   H
ATOM   1684  C   LEU A 110      -6.850   5.133 -64.481  1.00  0.00      A2   C
ATOM   1685  O   LEU A 110      -6.362   6.176 -63.983  1.00  0.00      A2   O
ATOM   1686  N   ASN A 111      -6.452   3.903 -64.147  1.00  0.00      A2   N
ATOM   1687  HN  ASN A 111      -6.970   3.151 -64.548  1.00  0.00      A2   H
ATOM   1688  CA  ASN A 111      -5.502   3.595 -63.173  1.00  0.00      A2   C
ATOM   1689  HA  ASN A 111      -5.696   4.217 -62.312  1.00  0.00      A2   H
ATOM   1690  CB  ASN A 111      -5.788   2.173 -62.683  1.00  0.00      A2   C
ATOM   1691  HB1 ASN A 111      -6.875   1.948 -62.733  1.00  0.00      A2   H
ATOM   1692  HB2 ASN A 111      -5.185   1.374 -63.165  1.00  0.00      A2   H
ATOM   1693  CG  ASN A 111      -5.504   2.181 -61.253  1.00  0.00      A2   C
ATOM   1694  OD1 ASN A 111      -6.391   2.633 -60.441  1.00  0.00      A2   O
ATOM   1695  ND2 ASN A 111      -4.383   1.529 -60.855  1.00  0.00      A2   N
ATOM   1696 HD21 ASN A 111      -3.871   1.023 -61.549  1.00  0.00      A2   H
ATOM   1697 HD22 ASN A 111      -4.105   1.594 -59.896  1.00  0.00      A2   H
ATOM   1698  C   ASN A 111      -4.082   3.702 -63.726  1.00  0.00      A2   C
ATOM   1699  O   ASN A 111      -3.964   3.420 -64.906  1.00  0.00      A2   O
ATOM   1700  N   PRO A 112      -3.066   4.150 -62.957  1.00  0.00      A2   N
ATOM   1701  CD  PRO A 112      -3.188   4.877 -61.629  1.00  0.00      A2   C
ATOM   1702  HD1 PRO A 112      -4.044   5.582 -61.688  1.00  0.00      A2   H
ATOM   1703  HD2 PRO A 112      -3.228   4.073 -60.862  1.00  0.00      A2   H
ATOM   1704  CA  PRO A 112      -1.762   4.350 -63.599  1.00  0.00      A2   C
ATOM   1705  HA  PRO A 112      -1.916   5.007 -64.442  1.00  0.00      A2   H
ATOM   1706  CB  PRO A 112      -0.961   5.035 -62.530  1.00  0.00      A2   C
ATOM   1707  HB1 PRO A 112      -0.328   4.265 -62.039  1.00  0.00      A2   H
ATOM   1708  HB2 PRO A 112      -0.133   5.715 -62.825  1.00  0.00      A2   H
ATOM   1709  CG  PRO A 112      -1.949   5.769 -61.534  1.00  0.00      A2   C
ATOM   1710  HG1 PRO A 112      -1.645   5.874 -60.471  1.00  0.00      A2   H
ATOM   1711  HG2 PRO A 112      -1.959   6.828 -61.868  1.00  0.00      A2   H
ATOM   1712  C   PRO A 112      -1.035   3.153 -64.133  1.00  0.00      A2   C
ATOM   1713  O   PRO A 112      -1.095   2.093 -63.442  1.00  0.00      A2   O
ATOM   1714  N   LYS A 113      -0.354   3.260 -65.289  1.00  0.00      A2   N
ATOM   1715  HN  LYS A 113      -0.485   4.114 -65.787  1.00  0.00      A2   H
ATOM   1716  CA  LYS A 113       0.514   2.309 -65.959  1.00  0.00      A2   C
ATOM   1717  HA  LYS A 113      -0.104   1.457 -66.202  1.00  0.00      A2   H
ATOM   1718  CB  LYS A 113       1.027   2.974 -67.223  1.00  0.00      A2   C
ATOM   1719  HB1 LYS A 113       1.403   3.989 -66.970  1.00  0.00      A2   H
ATOM   1720  HB2 LYS A 113       1.954   2.536 -67.651  1.00  0.00      A2   H
ATOM   1721  CG  LYS A 113       0.029   3.033 -68.462  1.00  0.00      A2   C
ATOM   1722  HG1 LYS A 113      -0.251   2.010 -68.791  1.00  0.00      A2   H
ATOM   1723  HG2 LYS A 113      -0.945   3.466 -68.146  1.00  0.00      A2   H
ATOM   1724  CD  LYS A 113       0.594   3.833 -69.666  1.00  0.00      A2   C
ATOM   1725  HD1 LYS A 113       0.641   4.905 -69.379  1.00  0.00      A2   H
ATOM   1726  HD2 LYS A 113       1.604   3.477 -69.962  1.00  0.00      A2   H
ATOM   1727  CE  LYS A 113      -0.215   3.609 -70.944  1.00  0.00      A2   C
ATOM   1728  HE1 LYS A 113       0.228   4.161 -71.800  1.00  0.00      A2   H
ATOM   1729  HE2 LYS A 113      -0.272   2.515 -71.128  1.00  0.00      A2   H
ATOM   1730  NZ  LYS A 113      -1.690   4.006 -70.779  1.00  0.00      A2   N
ATOM   1731  HZ1 LYS A 113      -2.253   3.869 -71.643  1.00  0.00      A2   H
ATOM   1732  HZ2 LYS A 113      -2.112   3.396 -70.051  1.00  0.00      A2   H
ATOM   1733  HZ3 LYS A 113      -1.739   5.007 -70.501  1.00  0.00      A2   H
ATOM   1734  C   LYS A 113       1.684   1.936 -65.144  1.00  0.00      A2   C
ATOM   1735  O   LYS A 113       2.231   0.850 -65.297  1.00  0.00      A2   O
ATOM   1736  N   ALA A 114       2.133   2.796 -64.177  1.00  0.00      A2   N
ATOM   1737  HN  ALA A 114       1.778   3.726 -64.115  1.00  0.00      A2   H
ATOM   1738  CA  ALA A 114       3.279   2.531 -63.352  1.00  0.00      A2   C
ATOM   1739  HA  ALA A 114       4.129   2.197 -63.930  1.00  0.00      A2   H
ATOM   1740  CB  ALA A 114       3.722   3.888 -62.750  1.00  0.00      A2   C
ATOM   1741  HB1 ALA A 114       4.442   3.636 -61.942  1.00  0.00      A2   H
ATOM   1742  HB2 ALA A 114       4.272   4.512 -63.487  1.00  0.00      A2   H
ATOM   1743  HB3 ALA A 114       2.801   4.418 -62.428  1.00  0.00      A2   H
ATOM   1744  C   ALA A 114       2.896   1.477 -62.318  1.00  0.00      A2   C
ATOM   1745  O   ALA A 114       3.604   0.497 -62.224  1.00  0.00      A2   O
ATOM   1746  N   ASN A 115       1.699   1.676 -61.639  1.00  0.00      A2   N
ATOM   1747  HN  ASN A 115       1.184   2.521 -61.522  1.00  0.00      A2   H
ATOM   1748  CA  ASN A 115       1.287   0.645 -60.718  1.00  0.00      A2   C
ATOM   1749  HA  ASN A 115       2.110   0.456 -60.046  1.00  0.00      A2   H
ATOM   1750  CB  ASN A 115      -0.032   1.174 -60.130  1.00  0.00      A2   C
ATOM   1751  HB1 ASN A 115       0.082   2.263 -59.943  1.00  0.00      A2   H
ATOM   1752  HB2 ASN A 115      -0.849   1.124 -60.881  1.00  0.00      A2   H
ATOM   1753  CG  ASN A 115      -0.315   0.477 -58.777  1.00  0.00      A2   C
ATOM   1754  OD1 ASN A 115      -0.036   1.058 -57.729  1.00  0.00      A2   O
ATOM   1755  ND2 ASN A 115      -0.963  -0.748 -58.796  1.00  0.00      A2   N
ATOM   1756 HD21 ASN A 115      -1.172  -1.158 -59.684  1.00  0.00      A2   H
ATOM   1757 HD22 ASN A 115      -1.304  -1.209 -57.976  1.00  0.00      A2   H
ATOM   1758  C   ASN A 115       1.228  -0.749 -61.396  1.00  0.00      A2   C
ATOM   1759  O   ASN A 115       1.540  -1.809 -60.882  1.00  0.00      A2   O
ATOM   1760  N   ARG A 116       0.698  -0.684 -62.681  1.00  0.00      A2   N
ATOM   1761  HN  ARG A 116       0.424   0.197 -63.060  1.00  0.00      A2   H
ATOM   1762  CA  ARG A 116       0.464  -1.887 -63.449  1.00  0.00      A2   C
ATOM   1763  HA  ARG A 116      -0.118  -2.561 -62.838  1.00  0.00      A2   H
ATOM   1764  CB  ARG A 116      -0.294  -1.562 -64.714  1.00  0.00      A2   C
ATOM   1765  HB1 ARG A 116      -1.247  -1.014 -64.552  1.00  0.00      A2   H
ATOM   1766  HB2 ARG A 116       0.437  -0.979 -65.315  1.00  0.00      A2   H
ATOM   1767  CG  ARG A 116      -0.623  -2.855 -65.596  1.00  0.00      A2   C
ATOM   1768  HG1 ARG A 116       0.234  -3.296 -66.148  1.00  0.00      A2   H
ATOM   1769  HG2 ARG A 116      -0.991  -3.625 -64.884  1.00  0.00      A2   H
ATOM   1770  CD  ARG A 116      -1.577  -2.550 -66.710  1.00  0.00      A2   C
ATOM   1771  HD1 ARG A 116      -1.973  -3.453 -67.223  1.00  0.00      A2   H
ATOM   1772  HD2 ARG A 116      -2.540  -2.116 -66.365  1.00  0.00      A2   H
ATOM   1773  NE  ARG A 116      -0.807  -1.786 -67.761  1.00  0.00      A2   N
ATOM   1774  HE  ARG A 116       0.190  -1.833 -67.824  1.00  0.00      A2   H
ATOM   1775  CZ  ARG A 116      -1.404  -0.992 -68.683  1.00  0.00      A2   C
ATOM   1776  NH1 ARG A 116      -2.691  -0.858 -68.714  1.00  0.00      A2   N
ATOM   1777 HH11 ARG A 116      -3.236  -0.317 -69.355  1.00  0.00      A2   H
ATOM   1778 HH12 ARG A 116      -3.235  -1.340 -68.027  1.00  0.00      A2   H
ATOM   1779  NH2 ARG A 116      -0.712  -0.266 -69.523  1.00  0.00      A2   N
ATOM   1780 HH21 ARG A 116      -1.196   0.400 -70.091  1.00  0.00      A2   H
ATOM   1781 HH22 ARG A 116       0.282  -0.289 -69.413  1.00  0.00      A2   H
ATOM   1782  C   ARG A 116       1.766  -2.586 -63.866  1.00  0.00      A2   C
ATOM   1783  O   ARG A 116       1.845  -3.769 -64.103  1.00  0.00      A2   O
ATOM   1784  N   GLU A 117       2.858  -1.809 -64.051  1.00  0.00      A2   N
ATOM   1785  HN  GLU A 117       2.829  -0.842 -63.812  1.00  0.00      A2   H
ATOM   1786  CA  GLU A 117       4.121  -2.287 -64.556  1.00  0.00      A2   C
ATOM   1787  HA  GLU A 117       3.887  -3.032 -65.301  1.00  0.00      A2   H
ATOM   1788  CB  GLU A 117       4.912  -0.998 -65.134  1.00  0.00      A2   C
ATOM   1789  HB1 GLU A 117       4.396  -0.693 -66.069  1.00  0.00      A2   H
ATOM   1790  HB2 GLU A 117       4.658  -0.242 -64.361  1.00  0.00      A2   H
ATOM   1791  CG  GLU A 117       6.404  -1.190 -65.418  1.00  0.00      A2   C
ATOM   1792  HG1 GLU A 117       6.990  -1.488 -64.523  1.00  0.00      A2   H
ATOM   1793  HG2 GLU A 117       6.519  -1.937 -66.232  1.00  0.00      A2   H
ATOM   1794  CD  GLU A 117       6.865   0.205 -65.822  1.00  0.00      A2   C
ATOM   1795  OE1 GLU A 117       7.810   0.711 -65.114  1.00  0.00      A2   O
ATOM   1796  OE2 GLU A 117       6.275   0.741 -66.757  1.00  0.00      A2   O
ATOM   1797  C   GLU A 117       5.004  -2.971 -63.453  1.00  0.00      A2   C
ATOM   1798  O   GLU A 117       5.677  -3.945 -63.730  1.00  0.00      A2   O
ATOM   1799  N   LYS A 118       4.881  -2.455 -62.258  1.00  0.00      A2   N
ATOM   1800  HN  LYS A 118       4.403  -1.580 -62.259  1.00  0.00      A2   H
ATOM   1801  CA  LYS A 118       5.460  -3.075 -61.079  1.00  0.00      A2   C
ATOM   1802  HA  LYS A 118       6.468  -3.432 -61.229  1.00  0.00      A2   H
ATOM   1803  CB  LYS A 118       5.345  -1.973 -59.994  1.00  0.00      A2   C
ATOM   1804  HB1 LYS A 118       4.253  -1.872 -59.815  1.00  0.00      A2   H
ATOM   1805  HB2 LYS A 118       5.788  -2.155 -58.991  1.00  0.00      A2   H
ATOM   1806  CG  LYS A 118       5.960  -0.515 -60.340  1.00  0.00      A2   C
ATOM   1807  HG1 LYS A 118       7.045  -0.738 -60.435  1.00  0.00      A2   H
ATOM   1808  HG2 LYS A 118       5.657  -0.175 -61.354  1.00  0.00      A2   H
ATOM   1809  CD  LYS A 118       5.853   0.570 -59.275  1.00  0.00      A2   C
ATOM   1810  HD1 LYS A 118       4.824   0.885 -58.997  1.00  0.00      A2   H
ATOM   1811  HD2 LYS A 118       6.371   0.246 -58.346  1.00  0.00      A2   H
ATOM   1812  CE  LYS A 118       6.637   1.842 -59.736  1.00  0.00      A2   C
ATOM   1813  HE1 LYS A 118       7.629   1.520 -60.120  1.00  0.00      A2   H
ATOM   1814  HE2 LYS A 118       5.923   2.206 -60.505  1.00  0.00      A2   H
ATOM   1815  NZ  LYS A 118       6.742   2.793 -58.617  1.00  0.00      A2   N
ATOM   1816  HZ1 LYS A 118       5.818   2.862 -58.143  1.00  0.00      A2   H
ATOM   1817  HZ2 LYS A 118       7.515   2.541 -57.969  1.00  0.00      A2   H
ATOM   1818  HZ3 LYS A 118       6.956   3.757 -58.942  1.00  0.00      A2   H
ATOM   1819  C   LYS A 118       4.769  -4.396 -60.675  1.00  0.00      A2   C
ATOM   1820  O   LYS A 118       5.469  -5.409 -60.460  1.00  0.00      A2   O
ATOM   1821  N   MET A 119       3.454  -4.477 -60.768  1.00  0.00      A2   N
ATOM   1822  HN  MET A 119       3.013  -3.584 -60.801  1.00  0.00      A2   H
ATOM   1823  CA  MET A 119       2.706  -5.662 -60.599  1.00  0.00      A2   C
ATOM   1824  HA  MET A 119       3.022  -6.112 -59.669  1.00  0.00      A2   H
ATOM   1825  CB  MET A 119       1.197  -5.262 -60.472  1.00  0.00      A2   C
ATOM   1826  HB1 MET A 119       1.018  -4.382 -59.816  1.00  0.00      A2   H
ATOM   1827  HB2 MET A 119       0.882  -4.781 -61.423  1.00  0.00      A2   H
ATOM   1828  CG  MET A 119       0.207  -6.308 -60.231  1.00  0.00      A2   C
ATOM   1829  HG1 MET A 119       0.203  -7.129 -60.978  1.00  0.00      A2   H
ATOM   1830  HG2 MET A 119       0.447  -6.914 -59.331  1.00  0.00      A2   H
ATOM   1831  SD  MET A 119      -1.456  -5.551 -59.994  1.00  0.00      A2   S
ATOM   1832  CE  MET A 119      -2.392  -7.141 -59.741  1.00  0.00      A2   C
ATOM   1833  HE1 MET A 119      -1.773  -7.984 -59.366  1.00  0.00      A2   H
ATOM   1834  HE2 MET A 119      -3.155  -7.039 -58.940  1.00  0.00      A2   H
ATOM   1835  HE3 MET A 119      -2.916  -7.460 -60.667  1.00  0.00      A2   H
ATOM   1836  C   MET A 119       2.964  -6.659 -61.761  1.00  0.00      A2   C
ATOM   1837  O   MET A 119       2.939  -7.871 -61.533  1.00  0.00      A2   O
ATOM   1838  N   THR A 120       3.124  -6.213 -62.972  1.00  0.00      A2   N
ATOM   1839  HN  THR A 120       2.959  -5.247 -63.154  1.00  0.00      A2   H
ATOM   1840  CA  THR A 120       3.481  -7.087 -64.123  1.00  0.00      A2   C
ATOM   1841  HA  THR A 120       2.780  -7.905 -64.196  1.00  0.00      A2   H
ATOM   1842  CB  THR A 120       3.373  -6.267 -65.426  1.00  0.00      A2   C
ATOM   1843  HB  THR A 120       4.028  -5.370 -65.454  1.00  0.00      A2   H
ATOM   1844  OG1 THR A 120       1.977  -5.893 -65.530  1.00  0.00      A2   O
ATOM   1845  HG1 THR A 120       1.926  -5.128 -64.952  1.00  0.00      A2   H
ATOM   1846  CG2 THR A 120       3.660  -7.247 -66.536  1.00  0.00      A2   C
ATOM   1847 HG21 THR A 120       4.762  -7.371 -66.462  1.00  0.00      A2   H
ATOM   1848 HG22 THR A 120       3.224  -8.227 -66.245  1.00  0.00      A2   H
ATOM   1849 HG23 THR A 120       3.366  -6.851 -67.531  1.00  0.00      A2   H
ATOM   1850  C   THR A 120       4.800  -7.729 -63.956  1.00  0.00      A2   C
ATOM   1851  O   THR A 120       4.879  -8.946 -64.062  1.00  0.00      A2   O
ATOM   1852  N   GLN A 121       5.844  -7.025 -63.472  1.00  0.00      A2   N
ATOM   1853  HN  GLN A 121       5.684  -6.041 -63.497  1.00  0.00      A2   H
ATOM   1854  CA  GLN A 121       7.134  -7.570 -63.120  1.00  0.00      A2   C
ATOM   1855  HA  GLN A 121       7.377  -8.134 -64.008  1.00  0.00      A2   H
ATOM   1856  CB  GLN A 121       8.078  -6.345 -62.783  1.00  0.00      A2   C
ATOM   1857  HB1 GLN A 121       8.134  -5.663 -63.658  1.00  0.00      A2   H
ATOM   1858  HB2 GLN A 121       7.489  -5.688 -62.107  1.00  0.00      A2   H
ATOM   1859  CG  GLN A 121       9.500  -6.744 -62.231  1.00  0.00      A2   C
ATOM   1860  HG1 GLN A 121      10.078  -5.801 -62.126  1.00  0.00      A2   H
ATOM   1861  HG2 GLN A 121       9.403  -7.227 -61.235  1.00  0.00      A2   H
ATOM   1862  CD  GLN A 121      10.248  -7.621 -63.229  1.00  0.00      A2   C
ATOM   1863  OE1 GLN A 121      10.413  -7.249 -64.393  1.00  0.00      A2   O
ATOM   1864  NE2 GLN A 121      10.557  -8.885 -62.865  1.00  0.00      A2   N
ATOM   1865 HE21 GLN A 121      10.957  -9.448 -63.588  1.00  0.00      A2   H
ATOM   1866 HE22 GLN A 121      10.171  -9.124 -61.974  1.00  0.00      A2   H
ATOM   1867  C   GLN A 121       7.116  -8.599 -61.909  1.00  0.00      A2   C
ATOM   1868  O   GLN A 121       7.650  -9.720 -62.083  1.00  0.00      A2   O
ATOM   1869  N   ILE A 122       6.380  -8.333 -60.757  1.00  0.00      A2   N
ATOM   1870  HN  ILE A 122       6.013  -7.409 -60.675  1.00  0.00      A2   H
ATOM   1871  CA  ILE A 122       6.235  -9.203 -59.641  1.00  0.00      A2   C
ATOM   1872  HA  ILE A 122       7.213  -9.474 -59.271  1.00  0.00      A2   H
ATOM   1873  CB  ILE A 122       5.354  -8.466 -58.597  1.00  0.00      A2   C
ATOM   1874  HB  ILE A 122       4.458  -8.019 -59.078  1.00  0.00      A2   H
ATOM   1875  CG2 ILE A 122       5.042  -9.409 -57.472  1.00  0.00      A2   C
ATOM   1876 HG21 ILE A 122       4.328  -8.927 -56.771  1.00  0.00      A2   H
ATOM   1877 HG22 ILE A 122       4.456 -10.316 -57.733  1.00  0.00      A2   H
ATOM   1878 HG23 ILE A 122       5.992  -9.810 -57.057  1.00  0.00      A2   H
ATOM   1879  CG1 ILE A 122       6.165  -7.223 -58.035  1.00  0.00      A2   C
ATOM   1880 HG11 ILE A 122       6.894  -7.718 -57.358  1.00  0.00      A2   H
ATOM   1881 HG12 ILE A 122       6.635  -6.573 -58.804  1.00  0.00      A2   H
ATOM   1882  CD  ILE A 122       5.176  -6.317 -57.303  1.00  0.00      A2   C
ATOM   1883  HD1 ILE A 122       4.840  -6.782 -56.352  1.00  0.00      A2   H
ATOM   1884  HD2 ILE A 122       5.722  -5.381 -57.061  1.00  0.00      A2   H
ATOM   1885  HD3 ILE A 122       4.292  -6.171 -57.961  1.00  0.00      A2   H
ATOM   1886  C   ILE A 122       5.622 -10.553 -60.096  1.00  0.00      A2   C
ATOM   1887  O   ILE A 122       6.081 -11.652 -59.766  1.00  0.00      A2   O
ATOM   1888  N   MET A 123       4.651 -10.459 -61.044  1.00  0.00      A2   N
ATOM   1889  HN  MET A 123       4.282  -9.620 -61.436  1.00  0.00      A2   H
ATOM   1890  CA  MET A 123       3.997 -11.579 -61.605  1.00  0.00      A2   C
ATOM   1891  HA  MET A 123       3.724 -12.165 -60.740  1.00  0.00      A2   H
ATOM   1892  CB  MET A 123       2.669 -11.280 -62.326  1.00  0.00      A2   C
ATOM   1893  HB1 MET A 123       2.743 -10.413 -63.017  1.00  0.00      A2   H
ATOM   1894  HB2 MET A 123       2.269 -12.173 -62.852  1.00  0.00      A2   H
ATOM   1895  CG  MET A 123       1.635 -10.850 -61.199  1.00  0.00      A2   C
ATOM   1896  HG1 MET A 123       2.058 -10.188 -60.413  1.00  0.00      A2   H
ATOM   1897  HG2 MET A 123       0.874 -10.226 -61.716  1.00  0.00      A2   H
ATOM   1898  SD  MET A 123       0.914 -12.207 -60.276  1.00  0.00      A2   S
ATOM   1899  CE  MET A 123       0.239 -11.127 -58.997  1.00  0.00      A2   C
ATOM   1900  HE1 MET A 123      -0.091 -11.644 -58.070  1.00  0.00      A2   H
ATOM   1901  HE2 MET A 123       1.100 -10.488 -58.707  1.00  0.00      A2   H
ATOM   1902  HE3 MET A 123      -0.525 -10.430 -59.403  1.00  0.00      A2   H
ATOM   1903  C   MET A 123       4.924 -12.462 -62.470  1.00  0.00      A2   C
ATOM   1904  O   MET A 123       4.910 -13.656 -62.273  1.00  0.00      A2   O
ATOM   1905  N   PHE A 124       5.791 -11.962 -63.399  1.00  0.00      A2   N
ATOM   1906  HN  PHE A 124       5.834 -10.966 -63.397  1.00  0.00      A2   H
ATOM   1907  CA  PHE A 124       6.565 -12.667 -64.402  1.00  0.00      A2   C
ATOM   1908  HA  PHE A 124       5.991 -13.522 -64.728  1.00  0.00      A2   H
ATOM   1909  CB  PHE A 124       6.855 -11.656 -65.561  1.00  0.00      A2   C
ATOM   1910  HB1 PHE A 124       7.018 -10.605 -65.241  1.00  0.00      A2   H
ATOM   1911  HB2 PHE A 124       7.771 -12.023 -66.072  1.00  0.00      A2   H
ATOM   1912  CG  PHE A 124       5.700 -11.862 -66.576  1.00  0.00      A2   C
ATOM   1913  CD1 PHE A 124       4.952 -10.653 -66.954  1.00  0.00      A2   C
ATOM   1914  HD1 PHE A 124       5.037  -9.755 -66.360  1.00  0.00      A2   H
ATOM   1915  CE1 PHE A 124       4.121 -10.784 -68.057  1.00  0.00      A2   C
ATOM   1916  HE1 PHE A 124       3.572  -9.892 -68.322  1.00  0.00      A2   H
ATOM   1917  CZ  PHE A 124       3.969 -12.005 -68.662  1.00  0.00      A2   C
ATOM   1918  HZ  PHE A 124       3.414 -11.943 -69.586  1.00  0.00      A2   H
ATOM   1919  CD2 PHE A 124       5.513 -13.071 -67.257  1.00  0.00      A2   C
ATOM   1920  HD2 PHE A 124       6.015 -13.980 -66.959  1.00  0.00      A2   H
ATOM   1921  CE2 PHE A 124       4.577 -13.131 -68.312  1.00  0.00      A2   C
ATOM   1922  HE2 PHE A 124       4.465 -14.067 -68.837  1.00  0.00      A2   H
ATOM   1923  C   PHE A 124       7.825 -13.265 -63.819  1.00  0.00      A2   C
ATOM   1924  O   PHE A 124       8.394 -14.181 -64.425  1.00  0.00      A2   O
ATOM   1925  N   GLU A 125       8.312 -12.756 -62.686  1.00  0.00      A2   N
ATOM   1926  HN  GLU A 125       7.871 -11.911 -62.393  1.00  0.00      A2   H
ATOM   1927  CA  GLU A 125       9.654 -13.169 -62.204  1.00  0.00      A2   C
ATOM   1928  HA  GLU A 125       9.884 -14.119 -62.662  1.00  0.00      A2   H
ATOM   1929  CB  GLU A 125      10.746 -12.157 -62.513  1.00  0.00      A2   C
ATOM   1930  HB1 GLU A 125      10.550 -11.758 -63.531  1.00  0.00      A2   H
ATOM   1931  HB2 GLU A 125      10.634 -11.283 -61.835  1.00  0.00      A2   H
ATOM   1932  CG  GLU A 125      12.204 -12.753 -62.536  1.00  0.00      A2   C
ATOM   1933  HG1 GLU A 125      12.877 -11.957 -62.151  1.00  0.00      A2   H
ATOM   1934  HG2 GLU A 125      12.223 -13.605 -61.824  1.00  0.00      A2   H
ATOM   1935  CD  GLU A 125      12.585 -13.411 -63.857  1.00  0.00      A2   C
ATOM   1936  OE1 GLU A 125      13.374 -12.771 -64.608  1.00  0.00      A2   O
ATOM   1937  OE2 GLU A 125      12.270 -14.651 -64.064  1.00  0.00      A2   O
ATOM   1938  C   GLU A 125       9.702 -13.537 -60.779  1.00  0.00      A2   C
ATOM   1939  O   GLU A 125      10.520 -14.319 -60.374  1.00  0.00      A2   O
ATOM   1940  N   THR A 126       8.767 -13.046 -59.909  1.00  0.00      A2   N
ATOM   1941  HN  THR A 126       8.031 -12.385 -60.031  1.00  0.00      A2   H
ATOM   1942  CA  THR A 126       8.735 -13.529 -58.566  1.00  0.00      A2   C
ATOM   1943  HA  THR A 126       9.663 -13.928 -58.185  1.00  0.00      A2   H
ATOM   1944  CB  THR A 126       8.291 -12.472 -57.569  1.00  0.00      A2   C
ATOM   1945  HB  THR A 126       7.297 -12.022 -57.780  1.00  0.00      A2   H
ATOM   1946  OG1 THR A 126       9.210 -11.402 -57.498  1.00  0.00      A2   O
ATOM   1947  HG1 THR A 126       8.851 -10.788 -56.853  1.00  0.00      A2   H
ATOM   1948  CG2 THR A 126       8.335 -13.012 -56.085  1.00  0.00      A2   C
ATOM   1949 HG21 THR A 126       8.259 -12.205 -55.324  1.00  0.00      A2   H
ATOM   1950 HG22 THR A 126       7.526 -13.746 -55.880  1.00  0.00      A2   H
ATOM   1951 HG23 THR A 126       9.350 -13.425 -55.899  1.00  0.00      A2   H
ATOM   1952  C   THR A 126       7.824 -14.734 -58.452  1.00  0.00      A2   C
ATOM   1953  O   THR A 126       8.206 -15.661 -57.740  1.00  0.00      A2   O
ATOM   1954  N   PHE A 127       6.681 -14.709 -59.136  1.00  0.00      A2   N
ATOM   1955  HN  PHE A 127       6.310 -13.883 -59.551  1.00  0.00      A2   H
ATOM   1956  CA  PHE A 127       5.763 -15.875 -59.199  1.00  0.00      A2   C
ATOM   1957  HA  PHE A 127       5.906 -16.480 -58.316  1.00  0.00      A2   H
ATOM   1958  CB  PHE A 127       4.287 -15.413 -59.270  1.00  0.00      A2   C
ATOM   1959  HB1 PHE A 127       4.213 -14.573 -59.993  1.00  0.00      A2   H
ATOM   1960  HB2 PHE A 127       3.654 -16.207 -59.722  1.00  0.00      A2   H
ATOM   1961  CG  PHE A 127       3.804 -14.946 -57.942  1.00  0.00      A2   C
ATOM   1962  CD1 PHE A 127       3.813 -13.546 -57.755  1.00  0.00      A2   C
ATOM   1963  HD1 PHE A 127       4.303 -12.949 -58.511  1.00  0.00      A2   H
ATOM   1964  CE1 PHE A 127       3.451 -13.079 -56.566  1.00  0.00      A2   C
ATOM   1965  HE1 PHE A 127       3.436 -12.035 -56.291  1.00  0.00      A2   H
ATOM   1966  CZ  PHE A 127       2.997 -13.907 -55.526  1.00  0.00      A2   C
ATOM   1967  HZ  PHE A 127       2.676 -13.575 -54.550  1.00  0.00      A2   H
ATOM   1968  CD2 PHE A 127       3.323 -15.840 -57.029  1.00  0.00      A2   C
ATOM   1969  HD2 PHE A 127       3.437 -16.889 -57.259  1.00  0.00      A2   H
ATOM   1970  CE2 PHE A 127       2.986 -15.320 -55.783  1.00  0.00      A2   C
ATOM   1971  HE2 PHE A 127       2.866 -16.104 -55.050  1.00  0.00      A2   H
ATOM   1972  C   PHE A 127       5.938 -16.750 -60.415  1.00  0.00      A2   C
ATOM   1973  O   PHE A 127       5.527 -17.889 -60.394  1.00  0.00      A2   O
ATOM   1974  N   ASN A 128       6.479 -16.145 -61.585  1.00  0.00      A2   N
ATOM   1975  HN  ASN A 128       6.610 -15.157 -61.621  1.00  0.00      A2   H
ATOM   1976  CA  ASN A 128       6.673 -16.815 -62.809  1.00  0.00      A2   C
ATOM   1977  HA  ASN A 128       6.969 -16.001 -63.454  1.00  0.00      A2   H
ATOM   1978  CB  ASN A 128       7.666 -17.984 -62.677  1.00  0.00      A2   C
ATOM   1979  HB1 ASN A 128       7.265 -18.869 -62.139  1.00  0.00      A2   H
ATOM   1980  HB2 ASN A 128       7.794 -18.288 -63.738  1.00  0.00      A2   H
ATOM   1981  CG  ASN A 128       9.024 -17.572 -62.071  1.00  0.00      A2   C
ATOM   1982  OD1 ASN A 128       9.228 -17.771 -60.893  1.00  0.00      A2   O
ATOM   1983  ND2 ASN A 128       9.999 -17.328 -62.949  1.00  0.00      A2   N
ATOM   1984 HD21 ASN A 128       9.757 -17.575 -63.887  1.00  0.00      A2   H
ATOM   1985 HD22 ASN A 128      10.857 -16.958 -62.594  1.00  0.00      A2   H
ATOM   1986  C   ASN A 128       5.374 -17.320 -63.534  1.00  0.00      A2   C
ATOM   1987  O   ASN A 128       5.488 -18.427 -64.079  1.00  0.00      A2   O
ATOM   1988  N   VAL A 129       4.328 -16.474 -63.743  1.00  0.00      A2   N
ATOM   1989  HN  VAL A 129       4.270 -15.591 -63.284  1.00  0.00      A2   H
ATOM   1990  CA  VAL A 129       3.299 -16.832 -64.643  1.00  0.00      A2   C
ATOM   1991  HA  VAL A 129       2.911 -17.782 -64.308  1.00  0.00      A2   H
ATOM   1992  CB  VAL A 129       2.149 -15.776 -64.731  1.00  0.00      A2   C
ATOM   1993  HB  VAL A 129       1.463 -15.845 -65.602  1.00  0.00      A2   H
ATOM   1994  CG1 VAL A 129       1.271 -16.036 -63.493  1.00  0.00      A2   C
ATOM   1995 HG11 VAL A 129       0.457 -15.291 -63.365  1.00  0.00      A2   H
ATOM   1996 HG12 VAL A 129       0.788 -17.034 -63.564  1.00  0.00      A2   H
ATOM   1997 HG13 VAL A 129       1.978 -15.965 -62.638  1.00  0.00      A2   H
ATOM   1998  CG2 VAL A 129       2.699 -14.284 -64.816  1.00  0.00      A2   C
ATOM   1999 HG21 VAL A 129       1.762 -13.688 -64.793  1.00  0.00      A2   H
ATOM   2000 HG22 VAL A 129       3.169 -14.205 -63.812  1.00  0.00      A2   H
ATOM   2001 HG23 VAL A 129       3.456 -14.278 -65.630  1.00  0.00      A2   H
ATOM   2002  C   VAL A 129       3.759 -17.088 -66.113  1.00  0.00      A2   C
ATOM   2003  O   VAL A 129       4.629 -16.352 -66.669  1.00  0.00      A2   O
ATOM   2004  N   PRO A 130       3.190 -18.114 -66.825  1.00  0.00      A2   N
ATOM   2005  CD  PRO A 130       2.179 -18.989 -66.300  1.00  0.00      A2   C
ATOM   2006  HD1 PRO A 130       2.487 -19.570 -65.404  1.00  0.00      A2   H
ATOM   2007  HD2 PRO A 130       1.327 -18.353 -65.979  1.00  0.00      A2   H
ATOM   2008  CA  PRO A 130       3.844 -18.556 -68.094  1.00  0.00      A2   C
ATOM   2009  HA  PRO A 130       4.922 -18.503 -68.051  1.00  0.00      A2   H
ATOM   2010  CB  PRO A 130       3.328 -19.981 -68.180  1.00  0.00      A2   C
ATOM   2011  HB1 PRO A 130       3.166 -20.406 -69.193  1.00  0.00      A2   H
ATOM   2012  HB2 PRO A 130       4.095 -20.581 -67.646  1.00  0.00      A2   H
ATOM   2013  CG  PRO A 130       1.946 -19.968 -67.464  1.00  0.00      A2   C
ATOM   2014  HG1 PRO A 130       1.169 -19.600 -68.168  1.00  0.00      A2   H
ATOM   2015  HG2 PRO A 130       1.710 -21.000 -67.127  1.00  0.00      A2   H
ATOM   2016  C   PRO A 130       3.284 -17.650 -69.208  1.00  0.00      A2   C
ATOM   2017  O   PRO A 130       3.990 -17.315 -70.128  1.00  0.00      A2   O
ATOM   2018  N   ALA A 131       2.070 -17.108 -69.000  1.00  0.00      A2   N
ATOM   2019  HN  ALA A 131       1.749 -17.206 -68.062  1.00  0.00      A2   H
ATOM   2020  CA  ALA A 131       1.505 -16.059 -69.880  1.00  0.00      A2   C
ATOM   2021  HA  ALA A 131       2.338 -15.454 -70.205  1.00  0.00      A2   H
ATOM   2022  CB  ALA A 131       0.675 -16.585 -71.183  1.00  0.00      A2   C
ATOM   2023  HB1 ALA A 131       0.567 -15.720 -71.872  1.00  0.00      A2   H
ATOM   2024  HB2 ALA A 131       1.214 -17.301 -71.840  1.00  0.00      A2   H
ATOM   2025  HB3 ALA A 131      -0.206 -17.187 -70.874  1.00  0.00      A2   H
ATOM   2026  C   ALA A 131       0.614 -15.262 -68.926  1.00  0.00      A2   C
ATOM   2027  O   ALA A 131       0.152 -15.811 -67.891  1.00  0.00      A2   O
ATOM   2028  N   MET A 132       0.394 -13.962 -69.207  1.00  0.00      A2   N
ATOM   2029  HN  MET A 132       0.704 -13.682 -70.112  1.00  0.00      A2   H
ATOM   2030  CA  MET A 132      -0.270 -13.088 -68.227  1.00  0.00      A2   C
ATOM   2031  HA  MET A 132      -0.797 -13.722 -67.529  1.00  0.00      A2   H
ATOM   2032  CB  MET A 132       0.712 -12.180 -67.440  1.00  0.00      A2   C
ATOM   2033  HB1 MET A 132       1.579 -12.789 -67.104  1.00  0.00      A2   H
ATOM   2034  HB2 MET A 132       1.230 -11.474 -68.123  1.00  0.00      A2   H
ATOM   2035  CG  MET A 132       0.109 -11.394 -66.278  1.00  0.00      A2   C
ATOM   2036  HG1 MET A 132      -0.938 -11.048 -66.416  1.00  0.00      A2   H
ATOM   2037  HG2 MET A 132       0.092 -12.103 -65.423  1.00  0.00      A2   H
ATOM   2038  SD  MET A 132       1.245 -10.119 -65.717  1.00  0.00      A2   S
ATOM   2039  CE  MET A 132       0.711  -8.915 -66.953  1.00  0.00      A2   C
ATOM   2040  HE1 MET A 132       1.255  -7.959 -66.794  1.00  0.00      A2   H
ATOM   2041  HE2 MET A 132       0.988  -9.089 -68.015  1.00  0.00      A2   H
ATOM   2042  HE3 MET A 132      -0.386  -8.741 -66.927  1.00  0.00      A2   H
ATOM   2043  C   MET A 132      -1.240 -12.128 -69.065  1.00  0.00      A2   C
ATOM   2044  O   MET A 132      -0.943 -11.893 -70.260  1.00  0.00      A2   O
ATOM   2045  N   TYR A 133      -2.284 -11.532 -68.408  1.00  0.00      A2   N
ATOM   2046  HN  TYR A 133      -2.510 -11.701 -67.451  1.00  0.00      A2   H
ATOM   2047  CA  TYR A 133      -3.078 -10.559 -69.126  1.00  0.00      A2   C
ATOM   2048  HA  TYR A 133      -2.470  -9.937 -69.766  1.00  0.00      A2   H
ATOM   2049  CB  TYR A 133      -4.186 -11.105 -69.981  1.00  0.00      A2   C
ATOM   2050  HB1 TYR A 133      -3.752 -12.000 -70.475  1.00  0.00      A2   H
ATOM   2051  HB2 TYR A 133      -4.933 -11.552 -69.290  1.00  0.00      A2   H
ATOM   2052  CG  TYR A 133      -4.817 -10.142 -70.948  1.00  0.00      A2   C
ATOM   2053  CD1 TYR A 133      -4.064  -9.371 -71.888  1.00  0.00      A2   C
ATOM   2054  HD1 TYR A 133      -2.986  -9.389 -71.838  1.00  0.00      A2   H
ATOM   2055  CE1 TYR A 133      -4.665  -8.594 -72.877  1.00  0.00      A2   C
ATOM   2056  HE1 TYR A 133      -4.068  -8.136 -73.651  1.00  0.00      A2   H
ATOM   2057  CZ  TYR A 133      -6.060  -8.483 -72.843  1.00  0.00      A2   C
ATOM   2058  OH  TYR A 133      -6.719  -7.666 -73.809  1.00  0.00      A2   O
ATOM   2059  HH  TYR A 133      -6.211  -7.615 -74.622  1.00  0.00      A2   H
ATOM   2060  CD2 TYR A 133      -6.242 -10.007 -70.964  1.00  0.00      A2   C
ATOM   2061  HD2 TYR A 133      -6.765 -10.522 -70.172  1.00  0.00      A2   H
ATOM   2062  CE2 TYR A 133      -6.831  -9.170 -71.914  1.00  0.00      A2   C
ATOM   2063  HE2 TYR A 133      -7.901  -9.226 -72.047  1.00  0.00      A2   H
ATOM   2064  C   TYR A 133      -3.645  -9.615 -68.044  1.00  0.00      A2   C
ATOM   2065  O   TYR A 133      -3.877 -10.116 -66.930  1.00  0.00      A2   O
ATOM   2066  N   VAL A 134      -3.896  -8.358 -68.437  1.00  0.00      A2   N
ATOM   2067  HN  VAL A 134      -3.779  -8.014 -69.365  1.00  0.00      A2   H
ATOM   2068  CA  VAL A 134      -4.567  -7.377 -67.665  1.00  0.00      A2   C
ATOM   2069  HA  VAL A 134      -4.919  -7.777 -66.726  1.00  0.00      A2   H
ATOM   2070  CB  VAL A 134      -3.644  -6.190 -67.378  1.00  0.00      A2   C
ATOM   2071  HB  VAL A 134      -3.347  -5.703 -68.332  1.00  0.00      A2   H
ATOM   2072  CG1 VAL A 134      -4.516  -5.271 -66.549  1.00  0.00      A2   C
ATOM   2073 HG11 VAL A 134      -4.926  -5.647 -65.587  1.00  0.00      A2   H
ATOM   2074 HG12 VAL A 134      -3.978  -4.372 -66.177  1.00  0.00      A2   H
ATOM   2075 HG13 VAL A 134      -5.304  -4.845 -67.207  1.00  0.00      A2   H
ATOM   2076  CG2 VAL A 134      -2.440  -6.661 -66.544  1.00  0.00      A2   C
ATOM   2077 HG21 VAL A 134      -2.770  -7.263 -65.670  1.00  0.00      A2   H
ATOM   2078 HG22 VAL A 134      -1.757  -7.248 -67.195  1.00  0.00      A2   H
ATOM   2079 HG23 VAL A 134      -1.887  -5.776 -66.163  1.00  0.00      A2   H
ATOM   2080  C   VAL A 134      -5.789  -6.940 -68.415  1.00  0.00      A2   C
ATOM   2081  O   VAL A 134      -5.695  -6.665 -69.618  1.00  0.00      A2   O
ATOM   2082  N   ALA A 135      -6.965  -6.765 -67.732  1.00  0.00      A2   N
ATOM   2083  HN  ALA A 135      -7.048  -7.052 -66.780  1.00  0.00      A2   H
ATOM   2084  CA  ALA A 135      -8.087  -6.028 -68.243  1.00  0.00      A2   C
ATOM   2085  HA  ALA A 135      -7.775  -5.230 -68.901  1.00  0.00      A2   H
ATOM   2086  CB  ALA A 135      -9.115  -6.893 -68.930  1.00  0.00      A2   C
ATOM   2087  HB1 ALA A 135     -10.116  -6.477 -69.175  1.00  0.00      A2   H
ATOM   2088  HB2 ALA A 135      -8.658  -7.357 -69.830  1.00  0.00      A2   H
ATOM   2089  HB3 ALA A 135      -9.314  -7.709 -68.202  1.00  0.00      A2   H
ATOM   2090  C   ALA A 135      -8.748  -5.251 -67.192  1.00  0.00      A2   C
ATOM   2091  O   ALA A 135      -8.633  -5.493 -65.962  1.00  0.00      A2   O
ATOM   2092  N   ILE A 136      -9.487  -4.183 -67.700  1.00  0.00      A2   N
ATOM   2093  HN  ILE A 136      -9.740  -4.207 -68.664  1.00  0.00      A2   H
ATOM   2094  CA  ILE A 136     -10.119  -3.187 -66.848  1.00  0.00      A2   C
ATOM   2095  HA  ILE A 136      -9.600  -3.130 -65.902  1.00  0.00      A2   H
ATOM   2096  CB  ILE A 136     -10.159  -1.813 -67.497  1.00  0.00      A2   C
ATOM   2097  HB  ILE A 136     -10.413  -1.020 -66.761  1.00  0.00      A2   H
ATOM   2098  CG2 ILE A 136      -8.732  -1.444 -68.039  1.00  0.00      A2   C
ATOM   2099 HG21 ILE A 136      -8.622  -1.974 -69.009  1.00  0.00      A2   H
ATOM   2100 HG22 ILE A 136      -8.654  -0.357 -68.257  1.00  0.00      A2   H
ATOM   2101 HG23 ILE A 136      -7.904  -1.712 -67.350  1.00  0.00      A2   H
ATOM   2102  CG1 ILE A 136     -11.113  -1.678 -68.744  1.00  0.00      A2   C
ATOM   2103 HG11 ILE A 136     -10.740  -2.292 -69.591  1.00  0.00      A2   H
ATOM   2104 HG12 ILE A 136     -12.078  -2.134 -68.437  1.00  0.00      A2   H
ATOM   2105  CD  ILE A 136     -11.286  -0.239 -69.233  1.00  0.00      A2   C
ATOM   2106  HD1 ILE A 136     -10.574   0.064 -70.031  1.00  0.00      A2   H
ATOM   2107  HD2 ILE A 136     -12.295  -0.143 -69.688  1.00  0.00      A2   H
ATOM   2108  HD3 ILE A 136     -11.293   0.454 -68.365  1.00  0.00      A2   H
ATOM   2109  C   ILE A 136     -11.445  -3.614 -66.286  1.00  0.00      A2   C
ATOM   2110  O   ILE A 136     -12.265  -4.351 -66.873  1.00  0.00      A2   O
ATOM   2111  N   GLN A 137     -11.696  -3.134 -65.032  1.00  0.00      A2   N
ATOM   2112  HN  GLN A 137     -10.924  -2.775 -64.513  1.00  0.00      A2   H
ATOM   2113  CA  GLN A 137     -12.869  -3.580 -64.282  1.00  0.00      A2   C
ATOM   2114  HA  GLN A 137     -12.934  -4.655 -64.363  1.00  0.00      A2   H
ATOM   2115  CB  GLN A 137     -12.982  -2.899 -62.904  1.00  0.00      A2   C
ATOM   2116  HB1 GLN A 137     -12.681  -1.833 -62.988  1.00  0.00      A2   H
ATOM   2117  HB2 GLN A 137     -13.977  -2.813 -62.417  1.00  0.00      A2   H
ATOM   2118  CG  GLN A 137     -11.893  -3.344 -61.879  1.00  0.00      A2   C
ATOM   2119  HG1 GLN A 137     -12.238  -4.350 -61.559  1.00  0.00      A2   H
ATOM   2120  HG2 GLN A 137     -10.880  -3.433 -62.327  1.00  0.00      A2   H
ATOM   2121  CD  GLN A 137     -11.969  -2.452 -60.639  1.00  0.00      A2   C
ATOM   2122  OE1 GLN A 137     -12.762  -1.557 -60.365  1.00  0.00      A2   O
ATOM   2123  NE2 GLN A 137     -10.987  -2.676 -59.713  1.00  0.00      A2   N
ATOM   2124 HE21 GLN A 137     -11.045  -2.052 -58.934  1.00  0.00      A2   H
ATOM   2125 HE22 GLN A 137     -10.412  -3.489 -59.800  1.00  0.00      A2   H
ATOM   2126  C   GLN A 137     -14.206  -3.317 -64.897  1.00  0.00      A2   C
ATOM   2127  O   GLN A 137     -15.152  -4.093 -64.784  1.00  0.00      A2   O
ATOM   2128  N   ALA A 138     -14.431  -2.190 -65.569  1.00  0.00      A2   N
ATOM   2129  HN  ALA A 138     -13.766  -1.474 -65.766  1.00  0.00      A2   H
ATOM   2130  CA  ALA A 138     -15.707  -1.915 -66.131  1.00  0.00      A2   C
ATOM   2131  HA  ALA A 138     -16.506  -2.124 -65.435  1.00  0.00      A2   H
ATOM   2132  CB  ALA A 138     -15.697  -0.481 -66.521  1.00  0.00      A2   C
ATOM   2133  HB1 ALA A 138     -16.741  -0.144 -66.695  1.00  0.00      A2   H
ATOM   2134  HB2 ALA A 138     -15.278   0.006 -65.614  1.00  0.00      A2   H
ATOM   2135  HB3 ALA A 138     -14.998  -0.212 -67.342  1.00  0.00      A2   H
ATOM   2136  C   ALA A 138     -16.113  -2.832 -67.343  1.00  0.00      A2   C
ATOM   2137  O   ALA A 138     -17.253  -3.172 -67.532  1.00  0.00      A2   O
ATOM   2138  N   VAL A 139     -15.098  -3.027 -68.313  1.00  0.00      A2   N
ATOM   2139  HN  VAL A 139     -14.187  -2.739 -68.027  1.00  0.00      A2   H
ATOM   2140  CA  VAL A 139     -15.289  -3.956 -69.508  1.00  0.00      A2   C
ATOM   2141  HA  VAL A 139     -16.050  -3.697 -70.229  1.00  0.00      A2   H
ATOM   2142  CB  VAL A 139     -13.938  -3.931 -70.269  1.00  0.00      A2   C
ATOM   2143  HB  VAL A 139     -13.015  -4.139 -69.686  1.00  0.00      A2   H
ATOM   2144  CG1 VAL A 139     -13.947  -4.856 -71.529  1.00  0.00      A2   C
ATOM   2145 HG11 VAL A 139     -13.071  -4.704 -72.196  1.00  0.00      A2   H
ATOM   2146 HG12 VAL A 139     -13.969  -5.952 -71.347  1.00  0.00      A2   H
ATOM   2147 HG13 VAL A 139     -14.824  -4.534 -72.130  1.00  0.00      A2   H
ATOM   2148  CG2 VAL A 139     -13.791  -2.546 -70.867  1.00  0.00      A2   C
ATOM   2149 HG21 VAL A 139     -14.659  -2.165 -71.447  1.00  0.00      A2   H
ATOM   2150 HG22 VAL A 139     -13.613  -1.888 -69.990  1.00  0.00      A2   H
ATOM   2151 HG23 VAL A 139     -12.897  -2.481 -71.524  1.00  0.00      A2   H
ATOM   2152  C   VAL A 139     -15.499  -5.328 -68.996  1.00  0.00      A2   C
ATOM   2153  O   VAL A 139     -16.225  -6.206 -69.534  1.00  0.00      A2   O
ATOM   2154  N   LEU A 140     -15.051  -5.636 -67.783  1.00  0.00      A2   N
ATOM   2155  HN  LEU A 140     -14.351  -5.153 -67.262  1.00  0.00      A2   H
ATOM   2156  CA  LEU A 140     -15.322  -6.955 -67.245  1.00  0.00      A2   C
ATOM   2157  HA  LEU A 140     -15.328  -7.711 -68.017  1.00  0.00      A2   H
ATOM   2158  CB  LEU A 140     -14.360  -7.347 -66.151  1.00  0.00      A2   C
ATOM   2159  HB1 LEU A 140     -14.278  -6.546 -65.386  1.00  0.00      A2   H
ATOM   2160  HB2 LEU A 140     -14.726  -8.200 -65.541  1.00  0.00      A2   H
ATOM   2161  CG  LEU A 140     -12.910  -7.638 -66.690  1.00  0.00      A2   C
ATOM   2162  HG  LEU A 140     -12.555  -6.673 -67.110  1.00  0.00      A2   H
ATOM   2163  CD1 LEU A 140     -12.049  -7.699 -65.460  1.00  0.00      A2   C
ATOM   2164 HD11 LEU A 140     -10.970  -7.720 -65.720  1.00  0.00      A2   H
ATOM   2165 HD12 LEU A 140     -12.176  -6.789 -64.835  1.00  0.00      A2   H
ATOM   2166 HD13 LEU A 140     -12.428  -8.531 -64.827  1.00  0.00      A2   H
ATOM   2167  CD2 LEU A 140     -12.713  -8.801 -67.702  1.00  0.00      A2   C
ATOM   2168 HD21 LEU A 140     -11.647  -8.779 -68.015  1.00  0.00      A2   H
ATOM   2169 HD22 LEU A 140     -12.968  -9.816 -67.328  1.00  0.00      A2   H
ATOM   2170 HD23 LEU A 140     -13.430  -8.612 -68.530  1.00  0.00      A2   H
ATOM   2171  C   LEU A 140     -16.686  -7.070 -66.641  1.00  0.00      A2   C
ATOM   2172  O   LEU A 140     -17.391  -8.073 -66.669  1.00  0.00      A2   O
ATOM   2173  N   SER A 141     -17.183  -5.982 -66.035  1.00  0.00      A2   N
ATOM   2174  HN  SER A 141     -16.514  -5.275 -65.820  1.00  0.00      A2   H
ATOM   2175  CA  SER A 141     -18.504  -5.759 -65.542  1.00  0.00      A2   C
ATOM   2176  HA  SER A 141     -18.689  -6.581 -64.866  1.00  0.00      A2   H
ATOM   2177  CB  SER A 141     -18.746  -4.427 -64.914  1.00  0.00      A2   C
ATOM   2178  HB1 SER A 141     -18.220  -3.564 -65.376  1.00  0.00      A2   H
ATOM   2179  HB2 SER A 141     -19.834  -4.207 -64.878  1.00  0.00      A2   H
ATOM   2180  OG  SER A 141     -18.291  -4.451 -63.598  1.00  0.00      A2   O
ATOM   2181  HG1 SER A 141     -17.699  -3.705 -63.478  1.00  0.00      A2   H
ATOM   2182  C   SER A 141     -19.566  -5.889 -66.733  1.00  0.00      A2   C
ATOM   2183  O   SER A 141     -20.619  -6.557 -66.711  1.00  0.00      A2   O
ATOM   2184  N   LEU A 142     -19.232  -5.172 -67.784  1.00  0.00      A2   N
ATOM   2185  HN  LEU A 142     -18.414  -4.610 -67.867  1.00  0.00      A2   H
ATOM   2186  CA  LEU A 142     -19.977  -5.129 -69.002  1.00  0.00      A2   C
ATOM   2187  HA  LEU A 142     -20.929  -4.669 -68.787  1.00  0.00      A2   H
ATOM   2188  CB  LEU A 142     -19.250  -4.168 -70.012  1.00  0.00      A2   C
ATOM   2189  HB1 LEU A 142     -19.083  -3.191 -69.510  1.00  0.00      A2   H
ATOM   2190  HB2 LEU A 142     -18.268  -4.532 -70.384  1.00  0.00      A2   H
ATOM   2191  CG  LEU A 142     -20.048  -3.762 -71.319  1.00  0.00      A2   C
ATOM   2192  HG  LEU A 142     -20.254  -4.643 -71.964  1.00  0.00      A2   H
ATOM   2193  CD1 LEU A 142     -21.326  -2.993 -70.938  1.00  0.00      A2   C
ATOM   2194 HD11 LEU A 142     -21.144  -2.090 -70.318  1.00  0.00      A2   H
ATOM   2195 HD12 LEU A 142     -21.871  -2.674 -71.851  1.00  0.00      A2   H
ATOM   2196 HD13 LEU A 142     -22.017  -3.679 -70.402  1.00  0.00      A2   H
ATOM   2197  CD2 LEU A 142     -19.063  -2.821 -72.024  1.00  0.00      A2   C
ATOM   2198 HD21 LEU A 142     -18.158  -3.446 -72.181  1.00  0.00      A2   H
ATOM   2199 HD22 LEU A 142     -19.506  -2.439 -72.968  1.00  0.00      A2   H
ATOM   2200 HD23 LEU A 142     -18.911  -1.948 -71.353  1.00  0.00      A2   H
ATOM   2201  C   LEU A 142     -20.102  -6.507 -69.658  1.00  0.00      A2   C
ATOM   2202  O   LEU A 142     -21.196  -6.945 -70.113  1.00  0.00      A2   O
ATOM   2203  N   TYR A 143     -19.040  -7.362 -69.745  1.00  0.00      A2   N
ATOM   2204  HN  TYR A 143     -18.113  -7.050 -69.549  1.00  0.00      A2   H
ATOM   2205  CA  TYR A 143     -19.236  -8.682 -70.194  1.00  0.00      A2   C
ATOM   2206  HA  TYR A 143     -19.622  -8.844 -71.190  1.00  0.00      A2   H
ATOM   2207  CB  TYR A 143     -17.758  -9.316 -70.218  1.00  0.00      A2   C
ATOM   2208  HB1 TYR A 143     -17.269  -9.031 -69.262  1.00  0.00      A2   H
ATOM   2209  HB2 TYR A 143     -17.827 -10.424 -70.275  1.00  0.00      A2   H
ATOM   2210  CG  TYR A 143     -16.868  -8.870 -71.335  1.00  0.00      A2   C
ATOM   2211  CD1 TYR A 143     -17.235  -7.881 -72.321  1.00  0.00      A2   C
ATOM   2212  HD1 TYR A 143     -18.126  -7.279 -72.225  1.00  0.00      A2   H
ATOM   2213  CE1 TYR A 143     -16.368  -7.533 -73.374  1.00  0.00      A2   C
ATOM   2214  HE1 TYR A 143     -16.593  -6.698 -74.021  1.00  0.00      A2   H
ATOM   2215  CZ  TYR A 143     -15.142  -8.110 -73.474  1.00  0.00      A2   C
ATOM   2216  OH  TYR A 143     -14.321  -7.742 -74.470  1.00  0.00      A2   O
ATOM   2217  HH  TYR A 143     -14.854  -7.576 -75.251  1.00  0.00      A2   H
ATOM   2218  CD2 TYR A 143     -15.609  -9.546 -71.540  1.00  0.00      A2   C
ATOM   2219  HD2 TYR A 143     -15.204 -10.255 -70.832  1.00  0.00      A2   H
ATOM   2220  CE2 TYR A 143     -14.794  -9.136 -72.611  1.00  0.00      A2   C
ATOM   2221  HE2 TYR A 143     -13.794  -9.520 -72.748  1.00  0.00      A2   H
ATOM   2222  C   TYR A 143     -20.071  -9.582 -69.276  1.00  0.00      A2   C
ATOM   2223  O   TYR A 143     -20.813 -10.394 -69.778  1.00  0.00      A2   O
ATOM   2224  N   ALA A 144     -19.937  -9.392 -67.988  1.00  0.00      A2   N
ATOM   2225  HN  ALA A 144     -19.232  -8.834 -67.557  1.00  0.00      A2   H
ATOM   2226  CA  ALA A 144     -20.899 -10.045 -67.073  1.00  0.00      A2   C
ATOM   2227  HA  ALA A 144     -20.894 -11.102 -67.297  1.00  0.00      A2   H
ATOM   2228  CB  ALA A 144     -20.569  -9.828 -65.591  1.00  0.00      A2   C
ATOM   2229  HB1 ALA A 144     -20.811  -8.790 -65.278  1.00  0.00      A2   H
ATOM   2230  HB2 ALA A 144     -20.988 -10.575 -64.884  1.00  0.00      A2   H
ATOM   2231  HB3 ALA A 144     -19.485  -9.994 -65.416  1.00  0.00      A2   H
ATOM   2232  C   ALA A 144     -22.375  -9.704 -67.306  1.00  0.00      A2   C
ATOM   2233  O   ALA A 144     -23.241 -10.548 -67.190  1.00  0.00      A2   O
ATOM   2234  N   SER A 145     -22.673  -8.442 -67.579  1.00  0.00      A2   N
ATOM   2235  HN  SER A 145     -21.933  -7.812 -67.354  1.00  0.00      A2   H
ATOM   2236  CA  SER A 145     -23.962  -8.044 -68.026  1.00  0.00      A2   C
ATOM   2237  HA  SER A 145     -24.683  -8.464 -67.340  1.00  0.00      A2   H
ATOM   2238  CB  SER A 145     -24.100  -6.485 -67.794  1.00  0.00      A2   C
ATOM   2239  HB1 SER A 145     -25.128  -6.070 -67.724  1.00  0.00      A2   H
ATOM   2240  HB2 SER A 145     -23.666  -6.272 -66.794  1.00  0.00      A2   H
ATOM   2241  OG  SER A 145     -23.298  -5.764 -68.781  1.00  0.00      A2   O
ATOM   2242  HG1 SER A 145     -22.635  -6.286 -69.239  1.00  0.00      A2   H
ATOM   2243  C   SER A 145     -24.497  -8.444 -69.395  1.00  0.00      A2   C
ATOM   2244  O   SER A 145     -25.721  -8.461 -69.583  1.00  0.00      A2   O
ATOM   2245  N   GLY A 146     -23.640  -8.991 -70.291  1.00  0.00      A2   N
ATOM   2246  HN  GLY A 146     -22.690  -9.010 -69.988  1.00  0.00      A2   H
ATOM   2247  CA  GLY A 146     -23.975  -9.556 -71.593  1.00  0.00      A2   C
ATOM   2248  HA1 GLY A 146     -24.954 -10.002 -71.500  1.00  0.00      A2   H
ATOM   2249  HA2 GLY A 146     -23.134 -10.119 -71.969  1.00  0.00      A2   H
ATOM   2250  C   GLY A 146     -24.089  -8.481 -72.585  1.00  0.00      A2   C
ATOM   2251  O   GLY A 146     -25.059  -8.395 -73.309  1.00  0.00      A2   O
ATOM   2252  N   ARG A 147     -23.145  -7.571 -72.605  1.00  0.00      A2   N
ATOM   2253  HN  ARG A 147     -22.443  -7.516 -71.899  1.00  0.00      A2   H
ATOM   2254  CA  ARG A 147     -22.975  -6.532 -73.544  1.00  0.00      A2   C
ATOM   2255  HA  ARG A 147     -23.365  -6.861 -74.497  1.00  0.00      A2   H
ATOM   2256  CB  ARG A 147     -23.455  -5.107 -73.033  1.00  0.00      A2   C
ATOM   2257  HB1 ARG A 147     -22.869  -4.805 -72.140  1.00  0.00      A2   H
ATOM   2258  HB2 ARG A 147     -23.107  -4.382 -73.799  1.00  0.00      A2   H
ATOM   2259  CG  ARG A 147     -24.943  -4.878 -72.820  1.00  0.00      A2   C
ATOM   2260  HG1 ARG A 147     -25.265  -5.566 -72.009  1.00  0.00      A2   H
ATOM   2261  HG2 ARG A 147     -25.208  -3.854 -72.479  1.00  0.00      A2   H
ATOM   2262  CD  ARG A 147     -25.752  -5.179 -74.099  1.00  0.00      A2   C
ATOM   2263  HD1 ARG A 147     -25.573  -4.481 -74.944  1.00  0.00      A2   H
ATOM   2264  HD2 ARG A 147     -25.585  -6.231 -74.414  1.00  0.00      A2   H
ATOM   2265  NE  ARG A 147     -27.186  -4.982 -73.905  1.00  0.00      A2   N
ATOM   2266  HE  ARG A 147     -27.567  -4.057 -73.892  1.00  0.00      A2   H
ATOM   2267  CZ  ARG A 147     -28.122  -5.951 -74.067  1.00  0.00      A2   C
ATOM   2268  NH1 ARG A 147     -27.772  -7.206 -74.043  1.00  0.00      A2   N
ATOM   2269 HH11 ARG A 147     -28.585  -7.787 -74.076  1.00  0.00      A2   H
ATOM   2270 HH12 ARG A 147     -26.843  -7.441 -73.757  1.00  0.00      A2   H
ATOM   2271  NH2 ARG A 147     -29.425  -5.655 -74.032  1.00  0.00      A2   N
ATOM   2272 HH21 ARG A 147     -30.020  -6.419 -74.278  1.00  0.00      A2   H
ATOM   2273 HH22 ARG A 147     -29.753  -4.711 -74.055  1.00  0.00      A2   H
ATOM   2274  C   ARG A 147     -21.500  -6.499 -73.922  1.00  0.00      A2   C
ATOM   2275  O   ARG A 147     -20.715  -7.156 -73.246  1.00  0.00      A2   O
ATOM   2276  N   THR A 148     -21.194  -5.728 -75.006  1.00  0.00      A2   N
ATOM   2277  HN  THR A 148     -21.942  -5.500 -75.624  1.00  0.00      A2   H
ATOM   2278  CA  THR A 148     -19.860  -5.374 -75.324  1.00  0.00      A2   C
ATOM   2279  HA  THR A 148     -19.210  -5.721 -74.534  1.00  0.00      A2   H
ATOM   2280  CB  THR A 148     -19.390  -5.840 -76.681  1.00  0.00      A2   C
ATOM   2281  HB  THR A 148     -18.338  -5.517 -76.836  1.00  0.00      A2   H
ATOM   2282  OG1 THR A 148     -20.196  -5.413 -77.755  1.00  0.00      A2   O
ATOM   2283  HG1 THR A 148     -19.628  -5.501 -78.523  1.00  0.00      A2   H
ATOM   2284  CG2 THR A 148     -19.481  -7.334 -76.708  1.00  0.00      A2   C
ATOM   2285 HG21 THR A 148     -20.487  -7.619 -76.330  1.00  0.00      A2   H
ATOM   2286 HG22 THR A 148     -19.336  -7.850 -77.681  1.00  0.00      A2   H
ATOM   2287 HG23 THR A 148     -18.815  -7.760 -75.928  1.00  0.00      A2   H
ATOM   2288  C   THR A 148     -19.766  -3.845 -75.385  1.00  0.00      A2   C
ATOM   2289  O   THR A 148     -18.725  -3.244 -75.306  1.00  0.00      A2   O
ATOM   2290  N   THR A 149     -20.920  -3.174 -75.365  1.00  0.00      A2   N
ATOM   2291  HN  THR A 149     -21.731  -3.713 -75.582  1.00  0.00      A2   H
ATOM   2292  CA  THR A 149     -21.136  -1.786 -75.314  1.00  0.00      A2   C
ATOM   2293  HA  THR A 149     -20.209  -1.307 -75.032  1.00  0.00      A2   H
ATOM   2294  CB  THR A 149     -21.747  -1.251 -76.656  1.00  0.00      A2   C
ATOM   2295  HB  THR A 149     -22.660  -1.868 -76.799  1.00  0.00      A2   H
ATOM   2296  OG1 THR A 149     -20.781  -1.383 -77.745  1.00  0.00      A2   O
ATOM   2297  HG1 THR A 149     -21.242  -1.163 -78.558  1.00  0.00      A2   H
ATOM   2298  CG2 THR A 149     -22.259   0.208 -76.540  1.00  0.00      A2   C
ATOM   2299 HG21 THR A 149     -23.117   0.407 -75.863  1.00  0.00      A2   H
ATOM   2300 HG22 THR A 149     -21.423   0.896 -76.288  1.00  0.00      A2   H
ATOM   2301 HG23 THR A 149     -22.586   0.547 -77.546  1.00  0.00      A2   H
ATOM   2302  C   THR A 149     -22.120  -1.376 -74.137  1.00  0.00      A2   C
ATOM   2303  O   THR A 149     -23.146  -2.036 -73.943  1.00  0.00      A2   O
ATOM   2304  N   GLY A 150     -21.850  -0.243 -73.503  1.00  0.00      A2   N
ATOM   2305  HN  GLY A 150     -21.037   0.255 -73.795  1.00  0.00      A2   H
ATOM   2306  CA  GLY A 150     -22.682   0.211 -72.415  1.00  0.00      A2   C
ATOM   2307  HA1 GLY A 150     -22.724  -0.623 -71.729  1.00  0.00      A2   H
ATOM   2308  HA2 GLY A 150     -23.651   0.525 -72.774  1.00  0.00      A2   H
ATOM   2309  C   GLY A 150     -21.972   1.278 -71.584  1.00  0.00      A2   C
ATOM   2310  O   GLY A 150     -20.767   1.471 -71.740  1.00  0.00      A2   O
ATOM   2311  N   ILE A 151     -22.706   1.969 -70.772  1.00  0.00      A2   N
ATOM   2312  HN  ILE A 151     -23.677   1.743 -70.757  1.00  0.00      A2   H
ATOM   2313  CA  ILE A 151     -22.213   2.744 -69.703  1.00  0.00      A2   C
ATOM   2314  HA  ILE A 151     -21.162   2.963 -69.815  1.00  0.00      A2   H
ATOM   2315  CB  ILE A 151     -22.881   4.131 -69.555  1.00  0.00      A2   C
ATOM   2316  HB  ILE A 151     -22.780   4.777 -70.453  1.00  0.00      A2   H
ATOM   2317  CG2 ILE A 151     -24.402   4.198 -69.173  1.00  0.00      A2   C
ATOM   2318 HG21 ILE A 151     -24.554   3.709 -68.187  1.00  0.00      A2   H
ATOM   2319 HG22 ILE A 151     -24.659   5.267 -69.015  1.00  0.00      A2   H
ATOM   2320 HG23 ILE A 151     -25.105   3.860 -69.965  1.00  0.00      A2   H
ATOM   2321  CG1 ILE A 151     -22.023   4.891 -68.392  1.00  0.00      A2   C
ATOM   2322 HG11 ILE A 151     -22.382   4.495 -67.418  1.00  0.00      A2   H
ATOM   2323 HG12 ILE A 151     -20.941   4.653 -68.464  1.00  0.00      A2   H
ATOM   2324  CD  ILE A 151     -22.130   6.399 -68.556  1.00  0.00      A2   C
ATOM   2325  HD1 ILE A 151     -21.642   6.942 -67.718  1.00  0.00      A2   H
ATOM   2326  HD2 ILE A 151     -21.584   6.653 -69.490  1.00  0.00      A2   H
ATOM   2327  HD3 ILE A 151     -23.184   6.738 -68.650  1.00  0.00      A2   H
ATOM   2328  C   ILE A 151     -22.317   1.922 -68.417  1.00  0.00      A2   C
ATOM   2329  O   ILE A 151     -23.322   1.327 -68.085  1.00  0.00      A2   O
ATOM   2330  N   VAL A 152     -21.176   1.798 -67.672  1.00  0.00      A2   N
ATOM   2331  HN  VAL A 152     -20.303   2.048 -68.083  1.00  0.00      A2   H
ATOM   2332  CA  VAL A 152     -21.068   1.149 -66.419  1.00  0.00      A2   C
ATOM   2333  HA  VAL A 152     -21.879   0.485 -66.160  1.00  0.00      A2   H
ATOM   2334  CB  VAL A 152     -19.712   0.443 -66.286  1.00  0.00      A2   C
ATOM   2335  HB  VAL A 152     -18.835   1.108 -66.134  1.00  0.00      A2   H
ATOM   2336  CG1 VAL A 152     -19.781  -0.502 -65.046  1.00  0.00      A2   C
ATOM   2337 HG11 VAL A 152     -19.717   0.018 -64.067  1.00  0.00      A2   H
ATOM   2338 HG12 VAL A 152     -20.749  -1.048 -65.077  1.00  0.00      A2   H
ATOM   2339 HG13 VAL A 152     -18.958  -1.248 -65.016  1.00  0.00      A2   H
ATOM   2340  CG2 VAL A 152     -19.477  -0.547 -67.549  1.00  0.00      A2   C
ATOM   2341 HG21 VAL A 152     -18.747  -1.327 -67.243  1.00  0.00      A2   H
ATOM   2342 HG22 VAL A 152     -20.456  -1.029 -67.762  1.00  0.00      A2   H
ATOM   2343 HG23 VAL A 152     -19.103   0.049 -68.408  1.00  0.00      A2   H
ATOM   2344  C   VAL A 152     -21.143   2.186 -65.322  1.00  0.00      A2   C
ATOM   2345  O   VAL A 152     -20.666   3.300 -65.394  1.00  0.00      A2   O
ATOM   2346  N   LEU A 153     -21.804   1.863 -64.211  1.00  0.00      A2   N
ATOM   2347  HN  LEU A 153     -22.507   1.156 -64.237  1.00  0.00      A2   H
ATOM   2348  CA  LEU A 153     -21.731   2.581 -62.944  1.00  0.00      A2   C
ATOM   2349  HA  LEU A 153     -21.011   3.382 -63.019  1.00  0.00      A2   H
ATOM   2350  CB  LEU A 153     -23.075   3.243 -62.581  1.00  0.00      A2   C
ATOM   2351  HB1 LEU A 153     -23.274   3.985 -63.384  1.00  0.00      A2   H
ATOM   2352  HB2 LEU A 153     -23.953   2.566 -62.521  1.00  0.00      A2   H
ATOM   2353  CG  LEU A 153     -23.175   4.034 -61.235  1.00  0.00      A2   C
ATOM   2354  HG  LEU A 153     -23.241   3.401 -60.323  1.00  0.00      A2   H
ATOM   2355  CD1 LEU A 153     -21.939   4.910 -61.068  1.00  0.00      A2   C
ATOM   2356 HD11 LEU A 153     -21.705   5.485 -61.990  1.00  0.00      A2   H
ATOM   2357 HD12 LEU A 153     -22.271   5.707 -60.370  1.00  0.00      A2   H
ATOM   2358 HD13 LEU A 153     -21.059   4.360 -60.671  1.00  0.00      A2   H
ATOM   2359  CD2 LEU A 153     -24.509   4.773 -61.284  1.00  0.00      A2   C
ATOM   2360 HD21 LEU A 153     -25.354   4.118 -61.587  1.00  0.00      A2   H
ATOM   2361 HD22 LEU A 153     -24.832   5.224 -60.321  1.00  0.00      A2   H
ATOM   2362 HD23 LEU A 153     -24.480   5.538 -62.089  1.00  0.00      A2   H
ATOM   2363  C   LEU A 153     -21.291   1.620 -61.914  1.00  0.00      A2   C
ATOM   2364  O   LEU A 153     -21.780   0.488 -61.756  1.00  0.00      A2   O
ATOM   2365  N   ASP A 154     -20.254   1.939 -61.239  1.00  0.00      A2   N
ATOM   2366  HN  ASP A 154     -19.681   2.725 -61.458  1.00  0.00      A2   H
ATOM   2367  CA  ASP A 154     -19.665   1.139 -60.138  1.00  0.00      A2   C
ATOM   2368  HA  ASP A 154     -20.278   0.295 -59.856  1.00  0.00      A2   H
ATOM   2369  CB  ASP A 154     -18.267   0.702 -60.688  1.00  0.00      A2   C
ATOM   2370  HB1 ASP A 154     -18.279   0.338 -61.738  1.00  0.00      A2   H
ATOM   2371  HB2 ASP A 154     -17.618   1.603 -60.647  1.00  0.00      A2   H
ATOM   2372  CG  ASP A 154     -17.704  -0.480 -59.880  1.00  0.00      A2   C
ATOM   2373  OD1 ASP A 154     -16.900  -1.264 -60.463  1.00  0.00      A2   O
ATOM   2374  OD2 ASP A 154     -17.923  -0.637 -58.653  1.00  0.00      A2   O
ATOM   2375  C   ASP A 154     -19.439   2.045 -58.888  1.00  0.00      A2   C
ATOM   2376  O   ASP A 154     -18.836   3.093 -59.014  1.00  0.00      A2   O
ATOM   2377  N   SER A 155     -20.029   1.788 -57.706  1.00  0.00      A2   N
ATOM   2378  HN  SER A 155     -20.463   0.936 -57.423  1.00  0.00      A2   H
ATOM   2379  CA  SER A 155     -19.820   2.530 -56.465  1.00  0.00      A2   C
ATOM   2380  HA  SER A 155     -18.977   3.197 -56.573  1.00  0.00      A2   H
ATOM   2381  CB  SER A 155     -21.060   3.215 -55.911  1.00  0.00      A2   C
ATOM   2382  HB1 SER A 155     -21.534   3.871 -56.671  1.00  0.00      A2   H
ATOM   2383  HB2 SER A 155     -21.839   2.475 -55.628  1.00  0.00      A2   H
ATOM   2384  OG  SER A 155     -20.769   4.024 -54.768  1.00  0.00      A2   O
ATOM   2385  HG1 SER A 155     -20.298   4.812 -55.048  1.00  0.00      A2   H
ATOM   2386  C   SER A 155     -19.216   1.536 -55.519  1.00  0.00      A2   C
ATOM   2387  O   SER A 155     -19.742   0.452 -55.180  1.00  0.00      A2   O
ATOM   2388  N   GLY A 156     -17.972   1.738 -55.074  1.00  0.00      A2   N
ATOM   2389  HN  GLY A 156     -17.440   2.461 -55.509  1.00  0.00      A2   H
ATOM   2390  CA  GLY A 156     -17.185   0.877 -54.271  1.00  0.00      A2   C
ATOM   2391  HA1 GLY A 156     -16.215   0.970 -54.736  1.00  0.00      A2   H
ATOM   2392  HA2 GLY A 156     -17.461  -0.167 -54.297  1.00  0.00      A2   H
ATOM   2393  C   GLY A 156     -17.141   1.363 -52.937  1.00  0.00      A2   C
ATOM   2394  O   GLY A 156     -17.946   2.150 -52.506  1.00  0.00      A2   O
ATOM   2395  N   ASP A 157     -16.285   0.784 -52.133  1.00  0.00      A2   N
ATOM   2396  HN  ASP A 157     -15.723   0.045 -52.499  1.00  0.00      A2   H
ATOM   2397  CA  ASP A 157     -15.881   1.292 -50.755  1.00  0.00      A2   C
ATOM   2398  HA  ASP A 157     -16.819   1.534 -50.279  1.00  0.00      A2   H
ATOM   2399  CB  ASP A 157     -15.172   0.129 -50.001  1.00  0.00      A2   C
ATOM   2400  HB1 ASP A 157     -15.765  -0.810 -49.977  1.00  0.00      A2   H
ATOM   2401  HB2 ASP A 157     -14.261  -0.164 -50.564  1.00  0.00      A2   H
ATOM   2402  CG  ASP A 157     -14.669   0.454 -48.643  1.00  0.00      A2   C
ATOM   2403  OD1 ASP A 157     -13.599  -0.000 -48.281  1.00  0.00      A2   O
ATOM   2404  OD2 ASP A 157     -15.428   1.153 -47.928  1.00  0.00      A2   O
ATOM   2405  C   ASP A 157     -15.124   2.635 -50.749  1.00  0.00      A2   C
ATOM   2406  O   ASP A 157     -15.619   3.657 -50.263  1.00  0.00      A2   O
ATOM   2407  N   GLY A 158     -14.084   2.694 -51.608  1.00  0.00      A2   N
ATOM   2408  HN  GLY A 158     -13.836   1.867 -52.106  1.00  0.00      A2   H
ATOM   2409  CA  GLY A 158     -13.355   3.930 -51.816  1.00  0.00      A2   C
ATOM   2410  HA1 GLY A 158     -12.294   3.730 -51.857  1.00  0.00      A2   H
ATOM   2411  HA2 GLY A 158     -13.588   4.640 -51.036  1.00  0.00      A2   H
ATOM   2412  C   GLY A 158     -13.662   4.650 -53.131  1.00  0.00      A2   C
ATOM   2413  O   GLY A 158     -13.630   5.880 -53.164  1.00  0.00      A2   O
ATOM   2414  N   VAL A 159     -13.990   3.993 -54.279  1.00  0.00      A2   N
ATOM   2415  HN  VAL A 159     -14.066   3.001 -54.346  1.00  0.00      A2   H
ATOM   2416  CA  VAL A 159     -14.110   4.623 -55.587  1.00  0.00      A2   C
ATOM   2417  HA  VAL A 159     -14.068   5.702 -55.628  1.00  0.00      A2   H
ATOM   2418  CB  VAL A 159     -13.066   4.269 -56.650  1.00  0.00      A2   C
ATOM   2419  HB  VAL A 159     -13.087   3.184 -56.889  1.00  0.00      A2   H
ATOM   2420  CG1 VAL A 159     -13.391   5.007 -57.965  1.00  0.00      A2   C
ATOM   2421 HG11 VAL A 159     -13.435   6.104 -57.798  1.00  0.00      A2   H
ATOM   2422 HG12 VAL A 159     -12.524   4.981 -58.659  1.00  0.00      A2   H
ATOM   2423 HG13 VAL A 159     -14.223   4.536 -58.531  1.00  0.00      A2   H
ATOM   2424  CG2 VAL A 159     -11.713   4.626 -56.028  1.00  0.00      A2   C
ATOM   2425 HG21 VAL A 159     -10.832   4.205 -56.559  1.00  0.00      A2   H
ATOM   2426 HG22 VAL A 159     -11.654   5.734 -56.077  1.00  0.00      A2   H
ATOM   2427 HG23 VAL A 159     -11.516   4.263 -54.996  1.00  0.00      A2   H
ATOM   2428  C   VAL A 159     -15.579   4.458 -56.164  1.00  0.00      A2   C
ATOM   2429  O   VAL A 159     -16.110   3.370 -56.250  1.00  0.00      A2   O
ATOM   2430  N   THR A 160     -16.124   5.493 -56.701  1.00  0.00      A2   N
ATOM   2431  HN  THR A 160     -15.615   6.350 -56.673  1.00  0.00      A2   H
ATOM   2432  CA  THR A 160     -17.322   5.471 -57.396  1.00  0.00      A2   C
ATOM   2433  HA  THR A 160     -17.629   4.459 -57.618  1.00  0.00      A2   H
ATOM   2434  CB  THR A 160     -18.332   6.368 -56.697  1.00  0.00      A2   C
ATOM   2435  HB  THR A 160     -18.008   7.430 -56.734  1.00  0.00      A2   H
ATOM   2436  OG1 THR A 160     -18.724   5.882 -55.436  1.00  0.00      A2   O
ATOM   2437  HG1 THR A 160     -17.910   6.013 -54.944  1.00  0.00      A2   H
ATOM   2438  CG2 THR A 160     -19.566   6.476 -57.540  1.00  0.00      A2   C
ATOM   2439 HG21 THR A 160     -20.336   7.001 -56.935  1.00  0.00      A2   H
ATOM   2440 HG22 THR A 160     -19.395   7.049 -58.476  1.00  0.00      A2   H
ATOM   2441 HG23 THR A 160     -19.938   5.457 -57.781  1.00  0.00      A2   H
ATOM   2442  C   THR A 160     -17.029   6.193 -58.752  1.00  0.00      A2   C
ATOM   2443  O   THR A 160     -16.521   7.324 -58.772  1.00  0.00      A2   O
ATOM   2444  N   HSD A 161     -17.347   5.628 -59.860  1.00  0.00      A2   N
ATOM   2445  HN  HSD A 161     -17.653   4.680 -59.879  1.00  0.00      A2   H
ATOM   2446  CA  HSD A 161     -17.142   6.257 -61.152  1.00  0.00      A2   C
ATOM   2447  HA  HSD A 161     -17.520   7.267 -61.096  1.00  0.00      A2   H
ATOM   2448  CB  HSD A 161     -15.680   6.216 -61.538  1.00  0.00      A2   C
ATOM   2449  HB1 HSD A 161     -15.390   6.732 -62.478  1.00  0.00      A2   H
ATOM   2450  HB2 HSD A 161     -15.298   6.817 -60.685  1.00  0.00      A2   H
ATOM   2451  ND1 HSD A 161     -13.723   4.687 -61.729  1.00  0.00      A2   N
ATOM   2452  HD1 HSD A 161     -13.006   5.374 -61.850  1.00  0.00      A2   H
ATOM   2453  CG  HSD A 161     -15.056   4.862 -61.597  1.00  0.00      A2   C
ATOM   2454  CE1 HSD A 161     -13.489   3.388 -61.789  1.00  0.00      A2   C
ATOM   2455  HE1 HSD A 161     -12.524   2.891 -61.876  1.00  0.00      A2   H
ATOM   2456  NE2 HSD A 161     -14.656   2.667 -61.709  1.00  0.00      A2   N
ATOM   2457  CD2 HSD A 161     -15.645   3.645 -61.618  1.00  0.00      A2   C
ATOM   2458  HD2 HSD A 161     -16.688   3.389 -61.475  1.00  0.00      A2   H
ATOM   2459  C   HSD A 161     -18.073   5.705 -62.158  1.00  0.00      A2   C
ATOM   2460  O   HSD A 161     -18.652   4.637 -62.002  1.00  0.00      A2   O
ATOM   2461  N   ASN A 162     -18.223   6.508 -63.194  1.00  0.00      A2   N
ATOM   2462  HN  ASN A 162     -17.825   7.419 -63.269  1.00  0.00      A2   H
ATOM   2463  CA  ASN A 162     -19.124   6.272 -64.394  1.00  0.00      A2   C
ATOM   2464  HA  ASN A 162     -19.619   5.336 -64.181  1.00  0.00      A2   H
ATOM   2465  CB  ASN A 162     -19.998   7.520 -64.637  1.00  0.00      A2   C
ATOM   2466  HB1 ASN A 162     -19.514   8.418 -64.197  1.00  0.00      A2   H
ATOM   2467  HB2 ASN A 162     -20.175   7.761 -65.707  1.00  0.00      A2   H
ATOM   2468  CG  ASN A 162     -21.379   7.337 -63.984  1.00  0.00      A2   C
ATOM   2469  OD1 ASN A 162     -21.876   8.000 -63.096  1.00  0.00      A2   O
ATOM   2470  ND2 ASN A 162     -22.081   6.258 -64.408  1.00  0.00      A2   N
ATOM   2471 HD21 ASN A 162     -22.994   6.086 -64.039  1.00  0.00      A2   H
ATOM   2472 HD22 ASN A 162     -21.749   5.611 -65.095  1.00  0.00      A2   H
ATOM   2473  C   ASN A 162     -18.201   6.007 -65.628  1.00  0.00      A2   C
ATOM   2474  O   ASN A 162     -17.411   6.874 -66.004  1.00  0.00      A2   O
ATOM   2475  N   VAL A 163     -18.371   4.884 -66.372  1.00  0.00      A2   N
ATOM   2476  HN  VAL A 163     -19.055   4.181 -66.189  1.00  0.00      A2   H
ATOM   2477  CA  VAL A 163     -17.493   4.534 -67.441  1.00  0.00      A2   C
ATOM   2478  HA  VAL A 163     -16.848   5.367 -67.680  1.00  0.00      A2   H
ATOM   2479  CB  VAL A 163     -16.694   3.371 -67.041  1.00  0.00      A2   C
ATOM   2480  HB  VAL A 163     -17.340   2.489 -66.844  1.00  0.00      A2   H
ATOM   2481  CG1 VAL A 163     -15.647   2.975 -68.053  1.00  0.00      A2   C
ATOM   2482 HG11 VAL A 163     -15.029   2.074 -67.850  1.00  0.00      A2   H
ATOM   2483 HG12 VAL A 163     -16.000   2.753 -69.083  1.00  0.00      A2   H
ATOM   2484 HG13 VAL A 163     -14.874   3.769 -68.130  1.00  0.00      A2   H
ATOM   2485  CG2 VAL A 163     -15.948   3.424 -65.684  1.00  0.00      A2   C
ATOM   2486 HG21 VAL A 163     -15.064   4.095 -65.744  1.00  0.00      A2   H
ATOM   2487 HG22 VAL A 163     -16.638   3.749 -64.876  1.00  0.00      A2   H
ATOM   2488 HG23 VAL A 163     -15.683   2.378 -65.422  1.00  0.00      A2   H
ATOM   2489  C   VAL A 163     -18.266   4.209 -68.766  1.00  0.00      A2   C
ATOM   2490  O   VAL A 163     -18.848   3.162 -68.894  1.00  0.00      A2   O
ATOM   2491  N   PRO A 164     -18.301   4.979 -69.812  1.00  0.00      A2   N
ATOM   2492  CD  PRO A 164     -18.074   6.425 -69.693  1.00  0.00      A2   C
ATOM   2493  HD1 PRO A 164     -18.722   6.666 -68.823  1.00  0.00      A2   H
ATOM   2494  HD2 PRO A 164     -17.033   6.752 -69.484  1.00  0.00      A2   H
ATOM   2495  CA  PRO A 164     -18.926   4.615 -71.111  1.00  0.00      A2   C
ATOM   2496  HA  PRO A 164     -19.746   3.936 -70.935  1.00  0.00      A2   H
ATOM   2497  CB  PRO A 164     -19.304   5.960 -71.751  1.00  0.00      A2   C
ATOM   2498  HB1 PRO A 164     -20.305   6.272 -71.383  1.00  0.00      A2   H
ATOM   2499  HB2 PRO A 164     -19.301   6.087 -72.855  1.00  0.00      A2   H
ATOM   2500  CG  PRO A 164     -18.371   7.009 -71.128  1.00  0.00      A2   C
ATOM   2501  HG1 PRO A 164     -18.799   8.022 -70.970  1.00  0.00      A2   H
ATOM   2502  HG2 PRO A 164     -17.491   7.097 -71.800  1.00  0.00      A2   H
ATOM   2503  C   PRO A 164     -17.865   3.916 -72.031  1.00  0.00      A2   C
ATOM   2504  O   PRO A 164     -16.765   4.431 -72.119  1.00  0.00      A2   O
ATOM   2505  N   ILE A 165     -18.325   2.730 -72.525  1.00  0.00      A2   N
ATOM   2506  HN  ILE A 165     -19.174   2.415 -72.107  1.00  0.00      A2   H
ATOM   2507  CA  ILE A 165     -17.581   1.763 -73.291  1.00  0.00      A2   C
ATOM   2508  HA  ILE A 165     -16.639   2.088 -73.707  1.00  0.00      A2   H
ATOM   2509  CB  ILE A 165     -17.367   0.397 -72.456  1.00  0.00      A2   C
ATOM   2510  HB  ILE A 165     -18.403   0.037 -72.284  1.00  0.00      A2   H
ATOM   2511  CG2 ILE A 165     -16.533  -0.636 -73.259  1.00  0.00      A2   C
ATOM   2512 HG21 ILE A 165     -16.954  -0.668 -74.286  1.00  0.00      A2   H
ATOM   2513 HG22 ILE A 165     -15.482  -0.285 -73.173  1.00  0.00      A2   H
ATOM   2514 HG23 ILE A 165     -16.615  -1.657 -72.827  1.00  0.00      A2   H
ATOM   2515  CG1 ILE A 165     -16.803   0.744 -71.130  1.00  0.00      A2   C
ATOM   2516 HG11 ILE A 165     -15.721   0.967 -71.244  1.00  0.00      A2   H
ATOM   2517 HG12 ILE A 165     -17.238   1.670 -70.697  1.00  0.00      A2   H
ATOM   2518  CD  ILE A 165     -17.001  -0.373 -70.081  1.00  0.00      A2   C
ATOM   2519  HD1 ILE A 165     -18.073  -0.654 -70.009  1.00  0.00      A2   H
ATOM   2520  HD2 ILE A 165     -16.658  -1.300 -70.588  1.00  0.00      A2   H
ATOM   2521  HD3 ILE A 165     -16.475  -0.266 -69.108  1.00  0.00      A2   H
ATOM   2522  C   ILE A 165     -18.320   1.401 -74.594  1.00  0.00      A2   C
ATOM   2523  O   ILE A 165     -19.524   1.072 -74.628  1.00  0.00      A2   O
ATOM   2524  N   TYR A 166     -17.534   1.483 -75.693  1.00  0.00      A2   N
ATOM   2525  HN  TYR A 166     -16.552   1.620 -75.588  1.00  0.00      A2   H
ATOM   2526  CA  TYR A 166     -18.049   1.097 -76.973  1.00  0.00      A2   C
ATOM   2527  HA  TYR A 166     -19.054   0.705 -76.920  1.00  0.00      A2   H
ATOM   2528  CB  TYR A 166     -18.118   2.292 -77.998  1.00  0.00      A2   C
ATOM   2529  HB1 TYR A 166     -18.097   3.190 -77.345  1.00  0.00      A2   H
ATOM   2530  HB2 TYR A 166     -17.288   2.384 -78.732  1.00  0.00      A2   H
ATOM   2531  CG  TYR A 166     -19.394   2.279 -78.775  1.00  0.00      A2   C
ATOM   2532  CD1 TYR A 166     -19.482   1.657 -80.007  1.00  0.00      A2   C
ATOM   2533  HD1 TYR A 166     -18.610   1.258 -80.503  1.00  0.00      A2   H
ATOM   2534  CE1 TYR A 166     -20.617   1.545 -80.791  1.00  0.00      A2   C
ATOM   2535  HE1 TYR A 166     -20.522   1.099 -81.770  1.00  0.00      A2   H
ATOM   2536  CZ  TYR A 166     -21.774   2.045 -80.263  1.00  0.00      A2   C
ATOM   2537  OH  TYR A 166     -22.876   2.170 -81.080  1.00  0.00      A2   O
ATOM   2538  HH  TYR A 166     -23.641   2.527 -80.623  1.00  0.00      A2   H
ATOM   2539  CD2 TYR A 166     -20.516   2.808 -78.267  1.00  0.00      A2   C
ATOM   2540  HD2 TYR A 166     -20.463   3.219 -77.269  1.00  0.00      A2   H
ATOM   2541  CE2 TYR A 166     -21.774   2.692 -78.958  1.00  0.00      A2   C
ATOM   2542  HE2 TYR A 166     -22.674   3.131 -78.554  1.00  0.00      A2   H
ATOM   2543  C   TYR A 166     -17.237  -0.044 -77.619  1.00  0.00      A2   C
ATOM   2544  O   TYR A 166     -16.027  -0.010 -77.738  1.00  0.00      A2   O
ATOM   2545  N   GLU A 167     -17.848  -1.226 -77.942  1.00  0.00      A2   N
ATOM   2546  HN  GLU A 167     -18.829  -1.400 -77.905  1.00  0.00      A2   H
ATOM   2547  CA  GLU A 167     -17.224  -2.539 -78.218  1.00  0.00      A2   C
ATOM   2548  HA  GLU A 167     -18.047  -3.199 -77.988  1.00  0.00      A2   H
ATOM   2549  CB  GLU A 167     -16.947  -2.816 -79.728  1.00  0.00      A2   C
ATOM   2550  HB1 GLU A 167     -16.091  -2.213 -80.097  1.00  0.00      A2   H
ATOM   2551  HB2 GLU A 167     -16.667  -3.889 -79.804  1.00  0.00      A2   H
ATOM   2552  CG  GLU A 167     -18.075  -2.579 -80.619  1.00  0.00      A2   C
ATOM   2553  HG1 GLU A 167     -18.873  -3.212 -80.175  1.00  0.00      A2   H
ATOM   2554  HG2 GLU A 167     -18.384  -1.512 -80.602  1.00  0.00      A2   H
ATOM   2555  CD  GLU A 167     -17.996  -3.195 -82.001  1.00  0.00      A2   C
ATOM   2556  OE1 GLU A 167     -18.178  -4.472 -82.177  1.00  0.00      A2   O
ATOM   2557  OE2 GLU A 167     -17.763  -2.383 -82.937  1.00  0.00      A2   O
ATOM   2558  C   GLU A 167     -16.061  -2.922 -77.471  1.00  0.00      A2   C
ATOM   2559  O   GLU A 167     -15.054  -3.333 -78.090  1.00  0.00      A2   O
ATOM   2560  N   GLY A 168     -16.153  -2.924 -76.125  1.00  0.00      A2   N
ATOM   2561  HN  GLY A 168     -17.062  -2.818 -75.730  1.00  0.00      A2   H
ATOM   2562  CA  GLY A 168     -15.097  -3.341 -75.185  1.00  0.00      A2   C
ATOM   2563  HA1 GLY A 168     -14.599  -4.132 -75.726  1.00  0.00      A2   H
ATOM   2564  HA2 GLY A 168     -15.532  -3.566 -74.222  1.00  0.00      A2   H
ATOM   2565  C   GLY A 168     -13.973  -2.336 -74.992  1.00  0.00      A2   C
ATOM   2566  O   GLY A 168     -12.975  -2.679 -74.332  1.00  0.00      A2   O
ATOM   2567  N   TYR A 169     -14.130  -1.090 -75.418  1.00  0.00      A2   N
ATOM   2568  HN  TYR A 169     -14.897  -0.742 -75.952  1.00  0.00      A2   H
ATOM   2569  CA  TYR A 169     -13.131  -0.113 -75.311  1.00  0.00      A2   C
ATOM   2570  HA  TYR A 169     -12.354  -0.473 -74.653  1.00  0.00      A2   H
ATOM   2571  CB  TYR A 169     -12.399   0.174 -76.680  1.00  0.00      A2   C
ATOM   2572  HB1 TYR A 169     -13.153   0.186 -77.496  1.00  0.00      A2   H
ATOM   2573  HB2 TYR A 169     -11.807   1.113 -76.714  1.00  0.00      A2   H
ATOM   2574  CG  TYR A 169     -11.338  -0.835 -76.886  1.00  0.00      A2   C
ATOM   2575  CD1 TYR A 169     -11.453  -1.908 -77.821  1.00  0.00      A2   C
ATOM   2576  HD1 TYR A 169     -12.352  -2.051 -78.402  1.00  0.00      A2   H
ATOM   2577  CE1 TYR A 169     -10.454  -2.841 -77.914  1.00  0.00      A2   C
ATOM   2578  HE1 TYR A 169     -10.510  -3.644 -78.634  1.00  0.00      A2   H
ATOM   2579  CZ  TYR A 169      -9.228  -2.671 -77.228  1.00  0.00      A2   C
ATOM   2580  OH  TYR A 169      -8.204  -3.638 -77.425  1.00  0.00      A2   O
ATOM   2581  HH  TYR A 169      -7.577  -3.518 -76.707  1.00  0.00      A2   H
ATOM   2582  CD2 TYR A 169     -10.217  -0.820 -76.082  1.00  0.00      A2   C
ATOM   2583  HD2 TYR A 169     -10.176  -0.049 -75.326  1.00  0.00      A2   H
ATOM   2584  CE2 TYR A 169      -9.142  -1.708 -76.211  1.00  0.00      A2   C
ATOM   2585  HE2 TYR A 169      -8.248  -1.683 -75.605  1.00  0.00      A2   H
ATOM   2586  C   TYR A 169     -13.678   1.193 -74.759  1.00  0.00      A2   C
ATOM   2587  O   TYR A 169     -14.520   1.872 -75.378  1.00  0.00      A2   O
ATOM   2588  N   ALA A 170     -13.187   1.588 -73.512  1.00  0.00      A2   N
ATOM   2589  HN  ALA A 170     -12.527   1.029 -73.016  1.00  0.00      A2   H
ATOM   2590  CA  ALA A 170     -13.567   2.792 -72.785  1.00  0.00      A2   C
ATOM   2591  HA  ALA A 170     -14.643   2.753 -72.703  1.00  0.00      A2   H
ATOM   2592  CB  ALA A 170     -13.064   2.578 -71.261  1.00  0.00      A2   C
ATOM   2593  HB1 ALA A 170     -13.442   1.602 -70.891  1.00  0.00      A2   H
ATOM   2594  HB2 ALA A 170     -11.964   2.439 -71.334  1.00  0.00      A2   H
ATOM   2595  HB3 ALA A 170     -13.296   3.338 -70.484  1.00  0.00      A2   H
ATOM   2596  C   ALA A 170     -13.223   4.163 -73.343  1.00  0.00      A2   C
ATOM   2597  O   ALA A 170     -12.184   4.381 -73.996  1.00  0.00      A2   O
ATOM   2598  N   LEU A 171     -14.088   5.182 -73.231  1.00  0.00      A2   N
ATOM   2599  HN  LEU A 171     -14.975   5.070 -72.790  1.00  0.00      A2   H
ATOM   2600  CA  LEU A 171     -13.805   6.563 -73.725  1.00  0.00      A2   C
ATOM   2601  HA  LEU A 171     -13.083   6.425 -74.516  1.00  0.00      A2   H
ATOM   2602  CB  LEU A 171     -15.119   7.178 -74.272  1.00  0.00      A2   C
ATOM   2603  HB1 LEU A 171     -15.911   6.837 -73.571  1.00  0.00      A2   H
ATOM   2604  HB2 LEU A 171     -15.246   8.282 -74.263  1.00  0.00      A2   H
ATOM   2605  CG  LEU A 171     -15.461   6.667 -75.683  1.00  0.00      A2   C
ATOM   2606  HG  LEU A 171     -15.387   5.561 -75.746  1.00  0.00      A2   H
ATOM   2607  CD1 LEU A 171     -16.890   7.061 -75.979  1.00  0.00      A2   C
ATOM   2608 HD11 LEU A 171     -16.933   8.170 -75.923  1.00  0.00      A2   H
ATOM   2609 HD12 LEU A 171     -17.098   6.561 -76.949  1.00  0.00      A2   H
ATOM   2610 HD13 LEU A 171     -17.517   6.655 -75.157  1.00  0.00      A2   H
ATOM   2611  CD2 LEU A 171     -14.578   7.183 -76.793  1.00  0.00      A2   C
ATOM   2612 HD21 LEU A 171     -13.515   7.232 -76.475  1.00  0.00      A2   H
ATOM   2613 HD22 LEU A 171     -14.710   6.402 -77.572  1.00  0.00      A2   H
ATOM   2614 HD23 LEU A 171     -14.984   8.112 -77.246  1.00  0.00      A2   H
ATOM   2615  C   LEU A 171     -13.246   7.578 -72.689  1.00  0.00      A2   C
ATOM   2616  O   LEU A 171     -13.965   8.060 -71.861  1.00  0.00      A2   O
ATOM   2617  N   PRO A 172     -11.981   7.923 -72.716  1.00  0.00      A2   N
ATOM   2618  CD  PRO A 172     -10.934   7.541 -73.688  1.00  0.00      A2   C
ATOM   2619  HD1 PRO A 172     -11.123   6.615 -74.272  1.00  0.00      A2   H
ATOM   2620  HD2 PRO A 172     -10.812   8.388 -74.397  1.00  0.00      A2   H
ATOM   2621  CA  PRO A 172     -11.316   8.227 -71.424  1.00  0.00      A2   C
ATOM   2622  HA  PRO A 172     -11.564   7.551 -70.618  1.00  0.00      A2   H
ATOM   2623  CB  PRO A 172      -9.816   8.103 -71.627  1.00  0.00      A2   C
ATOM   2624  HB1 PRO A 172      -9.381   9.103 -71.838  1.00  0.00      A2   H
ATOM   2625  HB2 PRO A 172      -9.259   7.778 -70.722  1.00  0.00      A2   H
ATOM   2626  CG  PRO A 172      -9.648   7.211 -72.844  1.00  0.00      A2   C
ATOM   2627  HG1 PRO A 172      -8.703   7.354 -73.412  1.00  0.00      A2   H
ATOM   2628  HG2 PRO A 172      -9.800   6.178 -72.465  1.00  0.00      A2   H
ATOM   2629  C   PRO A 172     -11.595   9.605 -70.961  1.00  0.00      A2   C
ATOM   2630  O   PRO A 172     -11.622   9.882 -69.785  1.00  0.00      A2   O
ATOM   2631  N   HSE A 173     -11.828  10.561 -71.884  1.00  0.00      A2   N
ATOM   2632  HN  HSE A 173     -11.744  10.254 -72.829  1.00  0.00      A2   H
ATOM   2633  CA  HSE A 173     -12.315  11.886 -71.561  1.00  0.00      A2   C
ATOM   2634  HA  HSE A 173     -11.630  12.251 -70.810  1.00  0.00      A2   H
ATOM   2635  CB  HSE A 173     -12.325  12.855 -72.714  1.00  0.00      A2   C
ATOM   2636  HB1 HSE A 173     -12.843  13.821 -72.534  1.00  0.00      A2   H
ATOM   2637  HB2 HSE A 173     -11.280  13.113 -72.991  1.00  0.00      A2   H
ATOM   2638  ND1 HSE A 173     -12.549  11.224 -74.667  1.00  0.00      A2   N
ATOM   2639  CG  HSE A 173     -12.982  12.251 -73.945  1.00  0.00      A2   C
ATOM   2640  CE1 HSE A 173     -13.519  10.952 -75.537  1.00  0.00      A2   C
ATOM   2641  HE1 HSE A 173     -13.494  10.110 -76.230  1.00  0.00      A2   H
ATOM   2642  NE2 HSE A 173     -14.606  11.748 -75.377  1.00  0.00      A2   N
ATOM   2643  HE2 HSE A 173     -15.564  11.487 -75.493  1.00  0.00      A2   H
ATOM   2644  CD2 HSE A 173     -14.200  12.638 -74.381  1.00  0.00      A2   C
ATOM   2645  HD2 HSE A 173     -14.985  13.267 -73.979  1.00  0.00      A2   H
ATOM   2646  C   HSE A 173     -13.708  11.898 -70.941  1.00  0.00      A2   C
ATOM   2647  O   HSE A 173     -14.125  12.715 -70.152  1.00  0.00      A2   O
ATOM   2648  N   ALA A 174     -14.566  10.995 -71.376  1.00  0.00      A2   N
ATOM   2649  HN  ALA A 174     -14.318  10.367 -72.110  1.00  0.00      A2   H
ATOM   2650  CA  ALA A 174     -15.926  10.961 -70.994  1.00  0.00      A2   C
ATOM   2651  HA  ALA A 174     -16.325  11.924 -70.711  1.00  0.00      A2   H
ATOM   2652  CB  ALA A 174     -16.644  10.446 -72.306  1.00  0.00      A2   C
ATOM   2653  HB1 ALA A 174     -17.740  10.395 -72.131  1.00  0.00      A2   H
ATOM   2654  HB2 ALA A 174     -16.634  11.179 -73.141  1.00  0.00      A2   H
ATOM   2655  HB3 ALA A 174     -16.160   9.560 -72.770  1.00  0.00      A2   H
ATOM   2656  C   ALA A 174     -16.187  10.093 -69.738  1.00  0.00      A2   C
ATOM   2657  O   ALA A 174     -17.281  10.149 -69.152  1.00  0.00      A2   O
ATOM   2658  N   ILE A 175     -15.220   9.282 -69.325  1.00  0.00      A2   N
ATOM   2659  HN  ILE A 175     -14.322   9.263 -69.758  1.00  0.00      A2   H
ATOM   2660  CA  ILE A 175     -15.189   8.535 -68.014  1.00  0.00      A2   C
ATOM   2661  HA  ILE A 175     -16.112   7.975 -68.012  1.00  0.00      A2   H
ATOM   2662  CB  ILE A 175     -13.975   7.610 -67.825  1.00  0.00      A2   C
ATOM   2663  HB  ILE A 175     -13.052   8.205 -67.996  1.00  0.00      A2   H
ATOM   2664  CG2 ILE A 175     -14.084   6.943 -66.465  1.00  0.00      A2   C
ATOM   2665 HG21 ILE A 175     -14.183   7.699 -65.657  1.00  0.00      A2   H
ATOM   2666 HG22 ILE A 175     -15.038   6.379 -66.382  1.00  0.00      A2   H
ATOM   2667 HG23 ILE A 175     -13.145   6.384 -66.265  1.00  0.00      A2   H
ATOM   2668  CG1 ILE A 175     -13.951   6.501 -68.890  1.00  0.00      A2   C
ATOM   2669 HG11 ILE A 175     -14.831   5.836 -68.757  1.00  0.00      A2   H
ATOM   2670 HG12 ILE A 175     -14.216   7.071 -69.806  1.00  0.00      A2   H
ATOM   2671  CD  ILE A 175     -12.707   5.700 -68.867  1.00  0.00      A2   C
ATOM   2672  HD1 ILE A 175     -12.650   5.216 -69.866  1.00  0.00      A2   H
ATOM   2673  HD2 ILE A 175     -11.786   6.260 -68.596  1.00  0.00      A2   H
ATOM   2674  HD3 ILE A 175     -12.618   4.930 -68.071  1.00  0.00      A2   H
ATOM   2675  C   ILE A 175     -15.241   9.554 -66.848  1.00  0.00      A2   C
ATOM   2676  O   ILE A 175     -14.398  10.410 -66.852  1.00  0.00      A2   O
ATOM   2677  N   MET A 176     -16.303   9.614 -66.030  1.00  0.00      A2   N
ATOM   2678  HN  MET A 176     -17.031   8.941 -66.135  1.00  0.00      A2   H
ATOM   2679  CA  MET A 176     -16.399  10.707 -65.028  1.00  0.00      A2   C
ATOM   2680  HA  MET A 176     -15.562  11.373 -65.181  1.00  0.00      A2   H
ATOM   2681  CB  MET A 176     -17.642  11.583 -65.202  1.00  0.00      A2   C
ATOM   2682  HB1 MET A 176     -18.534  10.929 -65.104  1.00  0.00      A2   H
ATOM   2683  HB2 MET A 176     -17.561  12.254 -64.320  1.00  0.00      A2   H
ATOM   2684  CG  MET A 176     -17.868  12.381 -66.503  1.00  0.00      A2   C
ATOM   2685  HG1 MET A 176     -16.867  12.684 -66.877  1.00  0.00      A2   H
ATOM   2686  HG2 MET A 176     -18.386  11.810 -67.303  1.00  0.00      A2   H
ATOM   2687  SD  MET A 176     -18.953  13.818 -66.091  1.00  0.00      A2   S
ATOM   2688  CE  MET A 176     -18.244  14.945 -67.355  1.00  0.00      A2   C
ATOM   2689  HE1 MET A 176     -18.080  14.331 -68.267  1.00  0.00      A2   H
ATOM   2690  HE2 MET A 176     -18.912  15.744 -67.741  1.00  0.00      A2   H
ATOM   2691  HE3 MET A 176     -17.199  15.215 -67.091  1.00  0.00      A2   H
ATOM   2692  C   MET A 176     -16.317  10.027 -63.660  1.00  0.00      A2   C
ATOM   2693  O   MET A 176     -16.859   8.966 -63.436  1.00  0.00      A2   O
ATOM   2694  N   ARG A 177     -15.518  10.660 -62.706  1.00  0.00      A2   N
ATOM   2695  HN  ARG A 177     -15.122  11.561 -62.864  1.00  0.00      A2   H
ATOM   2696  CA  ARG A 177     -15.279  10.030 -61.412  1.00  0.00      A2   C
ATOM   2697  HA  ARG A 177     -15.733   9.053 -61.346  1.00  0.00      A2   H
ATOM   2698  CB  ARG A 177     -13.726   9.803 -61.183  1.00  0.00      A2   C
ATOM   2699  HB1 ARG A 177     -13.314   9.148 -61.980  1.00  0.00      A2   H
ATOM   2700  HB2 ARG A 177     -13.305  10.807 -61.401  1.00  0.00      A2   H
ATOM   2701  CG  ARG A 177     -13.274   9.375 -59.739  1.00  0.00      A2   C
ATOM   2702  HG1 ARG A 177     -13.168  10.206 -59.010  1.00  0.00      A2   H
ATOM   2703  HG2 ARG A 177     -14.103   8.690 -59.461  1.00  0.00      A2   H
ATOM   2704  CD  ARG A 177     -11.860   8.675 -59.815  1.00  0.00      A2   C
ATOM   2705  HD1 ARG A 177     -11.940   7.849 -60.553  1.00  0.00      A2   H
ATOM   2706  HD2 ARG A 177     -11.083   9.389 -60.163  1.00  0.00      A2   H
ATOM   2707  NE  ARG A 177     -11.427   8.170 -58.485  1.00  0.00      A2   N
ATOM   2708  HE  ARG A 177     -11.965   8.287 -57.650  1.00  0.00      A2   H
ATOM   2709  CZ  ARG A 177     -10.277   7.455 -58.288  1.00  0.00      A2   C
ATOM   2710  NH1 ARG A 177      -9.522   7.062 -59.344  1.00  0.00      A2   N
ATOM   2711 HH11 ARG A 177      -8.777   6.426 -59.144  1.00  0.00      A2   H
ATOM   2712 HH12 ARG A 177      -9.940   6.782 -60.208  1.00  0.00      A2   H
ATOM   2713  NH2 ARG A 177      -9.848   7.209 -57.057  1.00  0.00      A2   N
ATOM   2714 HH21 ARG A 177      -8.895   6.914 -56.981  1.00  0.00      A2   H
ATOM   2715 HH22 ARG A 177     -10.393   7.538 -56.286  1.00  0.00      A2   H
ATOM   2716  C   ARG A 177     -15.996  10.875 -60.360  1.00  0.00      A2   C
ATOM   2717  O   ARG A 177     -15.979  12.102 -60.437  1.00  0.00      A2   O
ATOM   2718  N   LEU A 178     -16.693  10.231 -59.407  1.00  0.00      A2   N
ATOM   2719  HN  LEU A 178     -16.970   9.284 -59.548  1.00  0.00      A2   H
ATOM   2720  CA  LEU A 178     -17.350  10.833 -58.224  1.00  0.00      A2   C
ATOM   2721  HA  LEU A 178     -17.543  11.851 -58.528  1.00  0.00      A2   H
ATOM   2722  CB  LEU A 178     -18.746  10.262 -58.035  1.00  0.00      A2   C
ATOM   2723  HB1 LEU A 178     -18.777   9.237 -57.607  1.00  0.00      A2   H
ATOM   2724  HB2 LEU A 178     -19.307  10.749 -57.209  1.00  0.00      A2   H
ATOM   2725  CG  LEU A 178     -19.683  10.519 -59.214  1.00  0.00      A2   C
ATOM   2726  HG  LEU A 178     -19.458  11.556 -59.543  1.00  0.00      A2   H
ATOM   2727  CD1 LEU A 178     -19.553   9.478 -60.322  1.00  0.00      A2   C
ATOM   2728 HD11 LEU A 178     -18.603   9.565 -60.890  1.00  0.00      A2   H
ATOM   2729 HD12 LEU A 178     -19.739   8.416 -60.051  1.00  0.00      A2   H
ATOM   2730 HD13 LEU A 178     -20.285   9.607 -61.148  1.00  0.00      A2   H
ATOM   2731  CD2 LEU A 178     -21.235  10.555 -58.835  1.00  0.00      A2   C
ATOM   2732 HD21 LEU A 178     -21.510   9.536 -58.491  1.00  0.00      A2   H
ATOM   2733 HD22 LEU A 178     -21.419  11.245 -57.984  1.00  0.00      A2   H
ATOM   2734 HD23 LEU A 178     -21.918  10.812 -59.673  1.00  0.00      A2   H
ATOM   2735  C   LEU A 178     -16.425  11.013 -57.066  1.00  0.00      A2   C
ATOM   2736  O   LEU A 178     -15.441  10.309 -56.752  1.00  0.00      A2   O
ATOM   2737  N   ASP A 179     -16.740  12.110 -56.238  1.00  0.00      A2   N
ATOM   2738  HN  ASP A 179     -17.322  12.885 -56.470  1.00  0.00      A2   H
ATOM   2739  CA  ASP A 179     -15.994  12.207 -55.028  1.00  0.00      A2   C
ATOM   2740  HA  ASP A 179     -14.945  11.947 -55.020  1.00  0.00      A2   H
ATOM   2741  CB  ASP A 179     -16.198  13.635 -54.502  1.00  0.00      A2   C
ATOM   2742  HB1 ASP A 179     -17.296  13.808 -54.526  1.00  0.00      A2   H
ATOM   2743  HB2 ASP A 179     -15.794  13.787 -53.478  1.00  0.00      A2   H
ATOM   2744  CG  ASP A 179     -15.473  14.484 -55.482  1.00  0.00      A2   C
ATOM   2745  OD1 ASP A 179     -14.214  14.517 -55.424  1.00  0.00      A2   O
ATOM   2746  OD2 ASP A 179     -16.144  15.144 -56.324  1.00  0.00      A2   O
ATOM   2747  C   ASP A 179     -16.672  11.273 -53.978  1.00  0.00      A2   C
ATOM   2748  O   ASP A 179     -16.077  10.863 -53.001  1.00  0.00      A2   O
ATOM   2749  N   LEU A 180     -17.965  10.869 -54.324  1.00  0.00      A2   N
ATOM   2750  HN  LEU A 180     -18.498  11.232 -55.085  1.00  0.00      A2   H
ATOM   2751  CA  LEU A 180     -18.642   9.911 -53.497  1.00  0.00      A2   C
ATOM   2752  HA  LEU A 180     -18.816  10.274 -52.495  1.00  0.00      A2   H
ATOM   2753  CB  LEU A 180     -20.048   9.612 -54.155  1.00  0.00      A2   C
ATOM   2754  HB1 LEU A 180     -19.841   9.431 -55.231  1.00  0.00      A2   H
ATOM   2755  HB2 LEU A 180     -20.549   8.713 -53.737  1.00  0.00      A2   H
ATOM   2756  CG  LEU A 180     -20.936  10.842 -53.967  1.00  0.00      A2   C
ATOM   2757  HG  LEU A 180     -20.447  11.837 -54.050  1.00  0.00      A2   H
ATOM   2758  CD1 LEU A 180     -22.035  10.792 -54.972  1.00  0.00      A2   C
ATOM   2759 HD11 LEU A 180     -21.639  10.747 -56.009  1.00  0.00      A2   H
ATOM   2760 HD12 LEU A 180     -22.807   9.993 -54.981  1.00  0.00      A2   H
ATOM   2761 HD13 LEU A 180     -22.586  11.757 -55.015  1.00  0.00      A2   H
ATOM   2762  CD2 LEU A 180     -21.556  10.912 -52.548  1.00  0.00      A2   C
ATOM   2763 HD21 LEU A 180     -22.003   9.921 -52.319  1.00  0.00      A2   H
ATOM   2764 HD22 LEU A 180     -20.752  11.202 -51.839  1.00  0.00      A2   H
ATOM   2765 HD23 LEU A 180     -22.364  11.646 -52.343  1.00  0.00      A2   H
ATOM   2766  C   LEU A 180     -17.995   8.560 -53.263  1.00  0.00      A2   C
ATOM   2767  O   LEU A 180     -17.227   8.038 -54.037  1.00  0.00      A2   O
ATOM   2768  N   ALA A 181     -18.224   7.951 -52.081  1.00  0.00      A2   N
ATOM   2769  HN  ALA A 181     -18.738   8.325 -51.313  1.00  0.00      A2   H
ATOM   2770  CA  ALA A 181     -17.711   6.718 -51.729  1.00  0.00      A2   C
ATOM   2771  HA  ALA A 181     -17.681   6.118 -52.627  1.00  0.00      A2   H
ATOM   2772  CB  ALA A 181     -16.304   6.944 -51.036  1.00  0.00      A2   C
ATOM   2773  HB1 ALA A 181     -15.649   7.542 -51.705  1.00  0.00      A2   H
ATOM   2774  HB2 ALA A 181     -16.420   7.483 -50.071  1.00  0.00      A2   H
ATOM   2775  HB3 ALA A 181     -15.810   5.954 -50.932  1.00  0.00      A2   H
ATOM   2776  C   ALA A 181     -18.745   6.047 -50.888  1.00  0.00      A2   C
ATOM   2777  O   ALA A 181     -19.537   6.673 -50.210  1.00  0.00      A2   O
ATOM   2778  N   GLY A 182     -18.561   4.699 -50.785  1.00  0.00      A2   N
ATOM   2779  HN  GLY A 182     -17.810   4.271 -51.282  1.00  0.00      A2   H
ATOM   2780  CA  GLY A 182     -19.258   3.839 -49.842  1.00  0.00      A2   C
ATOM   2781  HA1 GLY A 182     -19.132   2.827 -50.197  1.00  0.00      A2   H
ATOM   2782  HA2 GLY A 182     -20.316   4.056 -49.813  1.00  0.00      A2   H
ATOM   2783  C   GLY A 182     -18.788   3.831 -48.447  1.00  0.00      A2   C
ATOM   2784  O   GLY A 182     -19.590   3.455 -47.532  1.00  0.00      A2   O
ATOM   2785  N   ARG A 183     -17.550   4.276 -48.259  1.00  0.00      A2   N
ATOM   2786  HN  ARG A 183     -16.961   4.419 -49.051  1.00  0.00      A2   H
ATOM   2787  CA  ARG A 183     -16.888   4.459 -46.994  1.00  0.00      A2   C
ATOM   2788  HA  ARG A 183     -17.118   3.585 -46.403  1.00  0.00      A2   H
ATOM   2789  CB  ARG A 183     -15.396   4.823 -47.321  1.00  0.00      A2   C
ATOM   2790  HB1 ARG A 183     -15.094   4.064 -48.074  1.00  0.00      A2   H
ATOM   2791  HB2 ARG A 183     -15.439   5.811 -47.828  1.00  0.00      A2   H
ATOM   2792  CG  ARG A 183     -14.445   4.867 -46.076  1.00  0.00      A2   C
ATOM   2793  HG1 ARG A 183     -13.595   5.425 -46.524  1.00  0.00      A2   H
ATOM   2794  HG2 ARG A 183     -14.621   5.474 -45.162  1.00  0.00      A2   H
ATOM   2795  CD  ARG A 183     -13.930   3.517 -45.525  1.00  0.00      A2   C
ATOM   2796  HD1 ARG A 183     -13.152   3.693 -44.751  1.00  0.00      A2   H
ATOM   2797  HD2 ARG A 183     -14.765   3.024 -44.983  1.00  0.00      A2   H
ATOM   2798  NE  ARG A 183     -13.380   2.596 -46.564  1.00  0.00      A2   N
ATOM   2799  HE  ARG A 183     -14.029   2.181 -47.202  1.00  0.00      A2   H
ATOM   2800  CZ  ARG A 183     -12.096   2.641 -47.009  1.00  0.00      A2   C
ATOM   2801  NH1 ARG A 183     -11.230   3.546 -46.560  1.00  0.00      A2   N
ATOM   2802 HH11 ARG A 183     -10.314   3.543 -46.961  1.00  0.00      A2   H
ATOM   2803 HH12 ARG A 183     -11.557   4.186 -45.864  1.00  0.00      A2   H
ATOM   2804  NH2 ARG A 183     -11.621   1.774 -47.892  1.00  0.00      A2   N
ATOM   2805 HH21 ARG A 183     -10.775   2.009 -48.370  1.00  0.00      A2   H
ATOM   2806 HH22 ARG A 183     -12.227   1.137 -48.368  1.00  0.00      A2   H
ATOM   2807  C   ARG A 183     -17.453   5.608 -46.181  1.00  0.00      A2   C
ATOM   2808  O   ARG A 183     -17.746   5.453 -44.966  1.00  0.00      A2   O
ATOM   2809  N   ASP A 184     -17.669   6.783 -46.816  1.00  0.00      A2   N
ATOM   2810  HN  ASP A 184     -17.468   6.811 -47.792  1.00  0.00      A2   H
ATOM   2811  CA  ASP A 184     -18.308   7.904 -46.172  1.00  0.00      A2   C
ATOM   2812  HA  ASP A 184     -17.740   8.032 -45.263  1.00  0.00      A2   H
ATOM   2813  CB  ASP A 184     -18.396   9.196 -47.057  1.00  0.00      A2   C
ATOM   2814  HB1 ASP A 184     -19.080   9.043 -47.919  1.00  0.00      A2   H
ATOM   2815  HB2 ASP A 184     -18.751  10.074 -46.476  1.00  0.00      A2   H
ATOM   2816  CG  ASP A 184     -17.065   9.515 -47.561  1.00  0.00      A2   C
ATOM   2817  OD1 ASP A 184     -16.823   9.470 -48.811  1.00  0.00      A2   O
ATOM   2818  OD2 ASP A 184     -16.208   9.849 -46.704  1.00  0.00      A2   O
ATOM   2819  C   ASP A 184     -19.756   7.689 -45.685  1.00  0.00      A2   C
ATOM   2820  O   ASP A 184     -20.391   8.426 -44.866  1.00  0.00      A2   O
ATOM   2821  N   LEU A 185     -20.424   6.673 -46.194  1.00  0.00      A2   N
ATOM   2822  HN  LEU A 185     -19.894   6.026 -46.737  1.00  0.00      A2   H
ATOM   2823  CA  LEU A 185     -21.818   6.366 -45.830  1.00  0.00      A2   C
ATOM   2824  HA  LEU A 185     -22.486   7.209 -45.924  1.00  0.00      A2   H
ATOM   2825  CB  LEU A 185     -22.364   5.165 -46.690  1.00  0.00      A2   C
ATOM   2826  HB1 LEU A 185     -21.782   4.256 -46.427  1.00  0.00      A2   H
ATOM   2827  HB2 LEU A 185     -23.456   5.083 -46.501  1.00  0.00      A2   H
ATOM   2828  CG  LEU A 185     -22.383   5.504 -48.190  1.00  0.00      A2   C
ATOM   2829  HG  LEU A 185     -21.316   5.704 -48.429  1.00  0.00      A2   H
ATOM   2830  CD1 LEU A 185     -22.833   4.323 -49.032  1.00  0.00      A2   C
ATOM   2831 HD11 LEU A 185     -23.930   4.257 -48.867  1.00  0.00      A2   H
ATOM   2832 HD12 LEU A 185     -22.565   4.578 -50.080  1.00  0.00      A2   H
ATOM   2833 HD13 LEU A 185     -22.399   3.371 -48.660  1.00  0.00      A2   H
ATOM   2834  CD2 LEU A 185     -23.289   6.758 -48.556  1.00  0.00      A2   C
ATOM   2835 HD21 LEU A 185     -23.151   6.994 -49.633  1.00  0.00      A2   H
ATOM   2836 HD22 LEU A 185     -24.314   6.491 -48.221  1.00  0.00      A2   H
ATOM   2837 HD23 LEU A 185     -23.025   7.728 -48.082  1.00  0.00      A2   H
ATOM   2838  C   LEU A 185     -21.949   5.906 -44.420  1.00  0.00      A2   C
ATOM   2839  O   LEU A 185     -22.907   6.268 -43.717  1.00  0.00      A2   O
ATOM   2840  N   THR A 186     -21.016   5.134 -43.923  1.00  0.00      A2   N
ATOM   2841  HN  THR A 186     -20.320   4.937 -44.609  1.00  0.00      A2   H
ATOM   2842  CA  THR A 186     -20.851   4.773 -42.556  1.00  0.00      A2   C
ATOM   2843  HA  THR A 186     -21.780   4.286 -42.297  1.00  0.00      A2   H
ATOM   2844  CB  THR A 186     -19.688   3.798 -42.404  1.00  0.00      A2   C
ATOM   2845  HB  THR A 186     -18.686   4.170 -42.708  1.00  0.00      A2   H
ATOM   2846  OG1 THR A 186     -19.886   2.704 -43.314  1.00  0.00      A2   O
ATOM   2847  HG1 THR A 186     -19.136   2.107 -43.269  1.00  0.00      A2   H
ATOM   2848  CG2 THR A 186     -19.525   3.138 -41.037  1.00  0.00      A2   C
ATOM   2849 HG21 THR A 186     -18.814   2.292 -41.152  1.00  0.00      A2   H
ATOM   2850 HG22 THR A 186     -19.254   3.833 -40.213  1.00  0.00      A2   H
ATOM   2851 HG23 THR A 186     -20.512   2.683 -40.810  1.00  0.00      A2   H
ATOM   2852  C   THR A 186     -20.552   5.954 -41.645  1.00  0.00      A2   C
ATOM   2853  O   THR A 186     -21.051   6.031 -40.556  1.00  0.00      A2   O
ATOM   2854  N   ASP A 187     -19.811   6.960 -42.088  1.00  0.00      A2   N
ATOM   2855  HN  ASP A 187     -19.391   6.992 -42.992  1.00  0.00      A2   H
ATOM   2856  CA  ASP A 187     -19.749   8.193 -41.349  1.00  0.00      A2   C
ATOM   2857  HA  ASP A 187     -19.539   8.003 -40.307  1.00  0.00      A2   H
ATOM   2858  CB  ASP A 187     -18.686   9.276 -41.959  1.00  0.00      A2   C
ATOM   2859  HB1 ASP A 187     -18.899   9.508 -43.024  1.00  0.00      A2   H
ATOM   2860  HB2 ASP A 187     -18.667  10.158 -41.284  1.00  0.00      A2   H
ATOM   2861  CG  ASP A 187     -17.389   8.729 -41.826  1.00  0.00      A2   C
ATOM   2862  OD1 ASP A 187     -16.856   8.576 -40.696  1.00  0.00      A2   O
ATOM   2863  OD2 ASP A 187     -16.770   8.392 -42.919  1.00  0.00      A2   O
ATOM   2864  C   ASP A 187     -21.098   8.959 -41.284  1.00  0.00      A2   C
ATOM   2865  O   ASP A 187     -21.595   9.307 -40.225  1.00  0.00      A2   O
ATOM   2866  N   TYR A 188     -21.843   9.115 -42.359  1.00  0.00      A2   N
ATOM   2867  HN  TYR A 188     -21.407   8.887 -43.226  1.00  0.00      A2   H
ATOM   2868  CA  TYR A 188     -23.094   9.788 -42.353  1.00  0.00      A2   C
ATOM   2869  HA  TYR A 188     -22.995  10.714 -41.806  1.00  0.00      A2   H
ATOM   2870  CB  TYR A 188     -23.647   9.774 -43.778  1.00  0.00      A2   C
ATOM   2871  HB1 TYR A 188     -22.971  10.253 -44.519  1.00  0.00      A2   H
ATOM   2872  HB2 TYR A 188     -23.836   8.729 -44.104  1.00  0.00      A2   H
ATOM   2873  CG  TYR A 188     -24.890  10.649 -43.935  1.00  0.00      A2   C
ATOM   2874  CD1 TYR A 188     -24.991  11.890 -43.423  1.00  0.00      A2   C
ATOM   2875  HD1 TYR A 188     -24.216  12.318 -42.805  1.00  0.00      A2   H
ATOM   2876  CE1 TYR A 188     -26.223  12.595 -43.540  1.00  0.00      A2   C
ATOM   2877  HE1 TYR A 188     -26.420  13.446 -42.906  1.00  0.00      A2   H
ATOM   2878  CZ  TYR A 188     -27.236  12.243 -44.389  1.00  0.00      A2   C
ATOM   2879  OH  TYR A 188     -28.342  13.138 -44.429  1.00  0.00      A2   O
ATOM   2880  HH  TYR A 188     -27.908  13.994 -44.431  1.00  0.00      A2   H
ATOM   2881  CD2 TYR A 188     -25.982  10.157 -44.718  1.00  0.00      A2   C
ATOM   2882  HD2 TYR A 188     -25.798   9.165 -45.103  1.00  0.00      A2   H
ATOM   2883  CE2 TYR A 188     -27.081  10.956 -45.016  1.00  0.00      A2   C
ATOM   2884  HE2 TYR A 188     -27.810  10.531 -45.690  1.00  0.00      A2   H
ATOM   2885  C   TYR A 188     -24.135   9.051 -41.459  1.00  0.00      A2   C
ATOM   2886  O   TYR A 188     -24.961   9.676 -40.735  1.00  0.00      A2   O
ATOM   2887  N   LEU A 189     -24.171   7.711 -41.529  1.00  0.00      A2   N
ATOM   2888  HN  LEU A 189     -23.640   7.262 -42.244  1.00  0.00      A2   H
ATOM   2889  CA  LEU A 189     -25.088   6.826 -40.749  1.00  0.00      A2   C
ATOM   2890  HA  LEU A 189     -26.110   7.146 -40.887  1.00  0.00      A2   H
ATOM   2891  CB  LEU A 189     -25.039   5.359 -41.303  1.00  0.00      A2   C
ATOM   2892  HB1 LEU A 189     -25.195   5.459 -42.399  1.00  0.00      A2   H
ATOM   2893  HB2 LEU A 189     -23.989   5.040 -41.131  1.00  0.00      A2   H
ATOM   2894  CG  LEU A 189     -26.062   4.406 -40.729  1.00  0.00      A2   C
ATOM   2895  HG  LEU A 189     -25.858   4.325 -39.640  1.00  0.00      A2   H
ATOM   2896  CD1 LEU A 189     -27.554   4.844 -40.902  1.00  0.00      A2   C
ATOM   2897 HD11 LEU A 189     -27.799   5.276 -41.896  1.00  0.00      A2   H
ATOM   2898 HD12 LEU A 189     -28.214   3.973 -40.700  1.00  0.00      A2   H
ATOM   2899 HD13 LEU A 189     -27.764   5.599 -40.114  1.00  0.00      A2   H
ATOM   2900  CD2 LEU A 189     -26.045   3.099 -41.570  1.00  0.00      A2   C
ATOM   2901 HD21 LEU A 189     -26.898   2.397 -41.448  1.00  0.00      A2   H
ATOM   2902 HD22 LEU A 189     -25.959   3.323 -42.655  1.00  0.00      A2   H
ATOM   2903 HD23 LEU A 189     -25.139   2.606 -41.158  1.00  0.00      A2   H
ATOM   2904  C   LEU A 189     -24.679   6.800 -39.312  1.00  0.00      A2   C
ATOM   2905  O   LEU A 189     -25.541   6.805 -38.412  1.00  0.00      A2   O
ATOM   2906  N   MET A 190     -23.340   6.848 -39.043  1.00  0.00      A2   N
ATOM   2907  HN  MET A 190     -22.653   7.014 -39.746  1.00  0.00      A2   H
ATOM   2908  CA  MET A 190     -22.783   7.078 -37.681  1.00  0.00      A2   C
ATOM   2909  HA  MET A 190     -23.093   6.230 -37.088  1.00  0.00      A2   H
ATOM   2910  CB  MET A 190     -21.232   7.194 -37.598  1.00  0.00      A2   C
ATOM   2911  HB1 MET A 190     -20.853   6.282 -38.107  1.00  0.00      A2   H
ATOM   2912  HB2 MET A 190     -20.784   8.073 -38.108  1.00  0.00      A2   H
ATOM   2913  CG  MET A 190     -20.651   7.184 -36.166  1.00  0.00      A2   C
ATOM   2914  HG1 MET A 190     -19.567   7.315 -36.368  1.00  0.00      A2   H
ATOM   2915  HG2 MET A 190     -21.010   8.089 -35.632  1.00  0.00      A2   H
ATOM   2916  SD  MET A 190     -20.960   5.632 -35.342  1.00  0.00      A2   S
ATOM   2917  CE  MET A 190     -19.369   4.787 -35.693  1.00  0.00      A2   C
ATOM   2918  HE1 MET A 190     -18.921   5.103 -36.660  1.00  0.00      A2   H
ATOM   2919  HE2 MET A 190     -18.641   5.040 -34.893  1.00  0.00      A2   H
ATOM   2920  HE3 MET A 190     -19.683   3.722 -35.718  1.00  0.00      A2   H
ATOM   2921  C   MET A 190     -23.383   8.351 -36.984  1.00  0.00      A2   C
ATOM   2922  O   MET A 190     -23.844   8.398 -35.845  1.00  0.00      A2   O
ATOM   2923  N   LYS A 191     -23.269   9.463 -37.804  1.00  0.00      A2   N
ATOM   2924  HN  LYS A 191     -22.875   9.262 -38.697  1.00  0.00      A2   H
ATOM   2925  CA  LYS A 191     -23.587  10.800 -37.388  1.00  0.00      A2   C
ATOM   2926  HA  LYS A 191     -23.076  10.863 -36.438  1.00  0.00      A2   H
ATOM   2927  CB  LYS A 191     -23.204  11.822 -38.577  1.00  0.00      A2   C
ATOM   2928  HB1 LYS A 191     -22.153  11.582 -38.842  1.00  0.00      A2   H
ATOM   2929  HB2 LYS A 191     -23.737  11.462 -39.483  1.00  0.00      A2   H
ATOM   2930  CG  LYS A 191     -23.363  13.379 -38.213  1.00  0.00      A2   C
ATOM   2931  HG1 LYS A 191     -24.360  13.585 -37.768  1.00  0.00      A2   H
ATOM   2932  HG2 LYS A 191     -22.687  13.589 -37.357  1.00  0.00      A2   H
ATOM   2933  CD  LYS A 191     -23.109  14.347 -39.370  1.00  0.00      A2   C
ATOM   2934  HD1 LYS A 191     -22.227  14.050 -39.977  1.00  0.00      A2   H
ATOM   2935  HD2 LYS A 191     -23.901  14.267 -40.145  1.00  0.00      A2   H
ATOM   2936  CE  LYS A 191     -22.977  15.822 -39.050  1.00  0.00      A2   C
ATOM   2937  HE1 LYS A 191     -22.097  16.070 -38.418  1.00  0.00      A2   H
ATOM   2938  HE2 LYS A 191     -22.751  16.282 -40.036  1.00  0.00      A2   H
ATOM   2939  NZ  LYS A 191     -24.229  16.270 -38.446  1.00  0.00      A2   N
ATOM   2940  HZ1 LYS A 191     -24.390  17.282 -38.628  1.00  0.00      A2   H
ATOM   2941  HZ2 LYS A 191     -25.054  15.725 -38.768  1.00  0.00      A2   H
ATOM   2942  HZ3 LYS A 191     -24.098  16.185 -37.418  1.00  0.00      A2   H
ATOM   2943  C   LYS A 191     -25.115  10.779 -37.111  1.00  0.00      A2   C
ATOM   2944  O   LYS A 191     -25.526  11.309 -36.077  1.00  0.00      A2   O
ATOM   2945  N   ILE A 192     -25.972  10.114 -37.908  1.00  0.00      A2   N
ATOM   2946  HN  ILE A 192     -25.701   9.741 -38.792  1.00  0.00      A2   H
ATOM   2947  CA  ILE A 192     -27.442  10.180 -37.638  1.00  0.00      A2   C
ATOM   2948  HA  ILE A 192     -27.536  11.151 -37.175  1.00  0.00      A2   H
ATOM   2949  CB  ILE A 192     -28.300  10.316 -38.863  1.00  0.00      A2   C
ATOM   2950  HB  ILE A 192     -29.349  10.468 -38.532  1.00  0.00      A2   H
ATOM   2951  CG2 ILE A 192     -27.881  11.570 -39.675  1.00  0.00      A2   C
ATOM   2952 HG21 ILE A 192     -28.699  11.862 -40.368  1.00  0.00      A2   H
ATOM   2953 HG22 ILE A 192     -27.687  12.420 -38.986  1.00  0.00      A2   H
ATOM   2954 HG23 ILE A 192     -26.940  11.282 -40.190  1.00  0.00      A2   H
ATOM   2955  CG1 ILE A 192     -28.225   9.012 -39.743  1.00  0.00      A2   C
ATOM   2956 HG11 ILE A 192     -27.260   8.471 -39.644  1.00  0.00      A2   H
ATOM   2957 HG12 ILE A 192     -29.046   8.425 -39.278  1.00  0.00      A2   H
ATOM   2958  CD  ILE A 192     -28.550   9.299 -41.235  1.00  0.00      A2   C
ATOM   2959  HD1 ILE A 192     -28.528   8.304 -41.728  1.00  0.00      A2   H
ATOM   2960  HD2 ILE A 192     -29.548   9.773 -41.347  1.00  0.00      A2   H
ATOM   2961  HD3 ILE A 192     -27.774   9.984 -41.638  1.00  0.00      A2   H
ATOM   2962  C   ILE A 192     -28.024   9.171 -36.810  1.00  0.00      A2   C
ATOM   2963  O   ILE A 192     -29.191   9.257 -36.446  1.00  0.00      A2   O
ATOM   2964  N   LEU A 193     -27.367   8.043 -36.496  1.00  0.00      A2   N
ATOM   2965  HN  LEU A 193     -26.507   7.867 -36.969  1.00  0.00      A2   H
ATOM   2966  CA  LEU A 193     -27.724   7.132 -35.381  1.00  0.00      A2   C
ATOM   2967  HA  LEU A 193     -28.801   7.057 -35.344  1.00  0.00      A2   H
ATOM   2968  CB  LEU A 193     -26.973   5.823 -35.599  1.00  0.00      A2   C
ATOM   2969  HB1 LEU A 193     -25.908   6.123 -35.692  1.00  0.00      A2   H
ATOM   2970  HB2 LEU A 193     -27.069   5.256 -34.648  1.00  0.00      A2   H
ATOM   2971  CG  LEU A 193     -27.439   5.000 -36.740  1.00  0.00      A2   C
ATOM   2972  HG  LEU A 193     -27.401   5.610 -37.668  1.00  0.00      A2   H
ATOM   2973  CD1 LEU A 193     -26.612   3.679 -36.858  1.00  0.00      A2   C
ATOM   2974 HD11 LEU A 193     -27.116   2.929 -37.504  1.00  0.00      A2   H
ATOM   2975 HD12 LEU A 193     -25.593   3.810 -37.280  1.00  0.00      A2   H
ATOM   2976 HD13 LEU A 193     -26.440   3.199 -35.871  1.00  0.00      A2   H
ATOM   2977  CD2 LEU A 193     -28.900   4.656 -36.621  1.00  0.00      A2   C
ATOM   2978 HD21 LEU A 193     -29.532   5.515 -36.934  1.00  0.00      A2   H
ATOM   2979 HD22 LEU A 193     -29.244   3.818 -37.265  1.00  0.00      A2   H
ATOM   2980 HD23 LEU A 193     -29.057   4.302 -35.580  1.00  0.00      A2   H
ATOM   2981  C   LEU A 193     -27.298   7.778 -34.073  1.00  0.00      A2   C
ATOM   2982  O   LEU A 193     -27.770   7.424 -32.992  1.00  0.00      A2   O
ATOM   2983  N   THR A 194     -26.316   8.776 -34.056  1.00  0.00      A2   N
ATOM   2984  HN  THR A 194     -25.666   8.823 -34.811  1.00  0.00      A2   H
ATOM   2985  CA  THR A 194     -25.974   9.572 -32.870  1.00  0.00      A2   C
ATOM   2986  HA  THR A 194     -25.836   8.896 -32.040  1.00  0.00      A2   H
ATOM   2987  CB  THR A 194     -24.626  10.194 -32.896  1.00  0.00      A2   C
ATOM   2988  HB  THR A 194     -24.589  11.033 -33.624  1.00  0.00      A2   H
ATOM   2989  OG1 THR A 194     -23.632   9.304 -33.393  1.00  0.00      A2   O
ATOM   2990  HG1 THR A 194     -23.733   9.096 -34.325  1.00  0.00      A2   H
ATOM   2991  CG2 THR A 194     -24.135  10.728 -31.519  1.00  0.00      A2   C
ATOM   2992 HG21 THR A 194     -24.901  11.404 -31.082  1.00  0.00      A2   H
ATOM   2993 HG22 THR A 194     -23.931   9.856 -30.862  1.00  0.00      A2   H
ATOM   2994 HG23 THR A 194     -23.177  11.264 -31.693  1.00  0.00      A2   H
ATOM   2995  C   THR A 194     -27.090  10.494 -32.480  1.00  0.00      A2   C
ATOM   2996  O   THR A 194     -27.295  10.857 -31.331  1.00  0.00      A2   O
ATOM   2997  N   GLU A 195     -28.037  10.624 -33.361  1.00  0.00      A2   N
ATOM   2998  HN  GLU A 195     -27.872  10.281 -34.283  1.00  0.00      A2   H
ATOM   2999  CA  GLU A 195     -29.334  11.240 -33.041  1.00  0.00      A2   C
ATOM   3000  HA  GLU A 195     -29.114  12.134 -32.477  1.00  0.00      A2   H
ATOM   3001  CB  GLU A 195     -30.137  11.685 -34.297  1.00  0.00      A2   C
ATOM   3002  HB1 GLU A 195     -30.317  10.854 -35.012  1.00  0.00      A2   H
ATOM   3003  HB2 GLU A 195     -31.148  12.022 -33.984  1.00  0.00      A2   H
ATOM   3004  CG  GLU A 195     -29.431  12.793 -35.102  1.00  0.00      A2   C
ATOM   3005  HG1 GLU A 195     -28.529  12.333 -35.557  1.00  0.00      A2   H
ATOM   3006  HG2 GLU A 195     -30.039  13.138 -35.966  1.00  0.00      A2   H
ATOM   3007  CD  GLU A 195     -29.029  14.007 -34.298  1.00  0.00      A2   C
ATOM   3008  OE1 GLU A 195     -27.879  14.289 -33.990  1.00  0.00      A2   O
ATOM   3009  OE2 GLU A 195     -30.008  14.732 -33.882  1.00  0.00      A2   O
ATOM   3010  C   GLU A 195     -30.153  10.307 -32.099  1.00  0.00      A2   C
ATOM   3011  O   GLU A 195     -30.981  10.882 -31.455  1.00  0.00      A2   O
ATOM   3012  N   ARG A 196     -29.997   8.972 -32.081  1.00  0.00      A2   N
ATOM   3013  HN  ARG A 196     -29.229   8.535 -32.543  1.00  0.00      A2   H
ATOM   3014  CA  ARG A 196     -30.795   8.139 -31.346  1.00  0.00      A2   C
ATOM   3015  HA  ARG A 196     -31.751   8.622 -31.209  1.00  0.00      A2   H
ATOM   3016  CB  ARG A 196     -30.981   6.811 -32.063  1.00  0.00      A2   C
ATOM   3017  HB1 ARG A 196     -29.987   6.323 -32.147  1.00  0.00      A2   H
ATOM   3018  HB2 ARG A 196     -31.617   6.114 -31.475  1.00  0.00      A2   H
ATOM   3019  CG  ARG A 196     -31.741   7.036 -33.407  1.00  0.00      A2   C
ATOM   3020  HG1 ARG A 196     -32.573   7.696 -33.083  1.00  0.00      A2   H
ATOM   3021  HG2 ARG A 196     -31.154   7.652 -34.121  1.00  0.00      A2   H
ATOM   3022  CD  ARG A 196     -32.332   5.784 -34.021  1.00  0.00      A2   C
ATOM   3023  HD1 ARG A 196     -31.529   5.209 -34.529  1.00  0.00      A2   H
ATOM   3024  HD2 ARG A 196     -32.926   5.180 -33.302  1.00  0.00      A2   H
ATOM   3025  NE  ARG A 196     -33.141   6.299 -35.160  1.00  0.00      A2   N
ATOM   3026  HE  ARG A 196     -32.694   6.345 -36.054  1.00  0.00      A2   H
ATOM   3027  CZ  ARG A 196     -34.462   6.363 -35.222  1.00  0.00      A2   C
ATOM   3028  NH1 ARG A 196     -35.248   6.352 -34.097  1.00  0.00      A2   N
ATOM   3029 HH11 ARG A 196     -36.222   6.136 -34.163  1.00  0.00      A2   H
ATOM   3030 HH12 ARG A 196     -34.962   6.630 -33.180  1.00  0.00      A2   H
ATOM   3031  NH2 ARG A 196     -35.109   6.356 -36.367  1.00  0.00      A2   N
ATOM   3032 HH21 ARG A 196     -36.098   6.504 -36.355  1.00  0.00      A2   H
ATOM   3033 HH22 ARG A 196     -34.586   6.394 -37.218  1.00  0.00      A2   H
ATOM   3034  C   ARG A 196     -30.263   7.793 -29.938  1.00  0.00      A2   C
ATOM   3035  O   ARG A 196     -30.797   6.836 -29.334  1.00  0.00      A2   O
ATOM   3036  N   GLY A 197     -29.344   8.578 -29.328  1.00  0.00      A2   N
ATOM   3037  HN  GLY A 197     -29.269   9.447 -29.811  1.00  0.00      A2   H
ATOM   3038  CA  GLY A 197     -28.699   8.389 -28.067  1.00  0.00      A2   C
ATOM   3039  HA1 GLY A 197     -29.414   8.033 -27.339  1.00  0.00      A2   H
ATOM   3040  HA2 GLY A 197     -28.156   9.289 -27.821  1.00  0.00      A2   H
ATOM   3041  C   GLY A 197     -27.647   7.359 -28.060  1.00  0.00      A2   C
ATOM   3042  O   GLY A 197     -27.066   7.134 -27.024  1.00  0.00      A2   O
ATOM   3043  N   TYR A 198     -27.320   6.760 -29.247  1.00  0.00      A2   N
ATOM   3044  HN  TYR A 198     -27.918   6.966 -30.017  1.00  0.00      A2   H
ATOM   3045  CA  TYR A 198     -26.393   5.664 -29.293  1.00  0.00      A2   C
ATOM   3046  HA  TYR A 198     -26.406   5.073 -28.389  1.00  0.00      A2   H
ATOM   3047  CB  TYR A 198     -26.672   4.756 -30.558  1.00  0.00      A2   C
ATOM   3048  HB1 TYR A 198     -26.525   5.419 -31.437  1.00  0.00      A2   H
ATOM   3049  HB2 TYR A 198     -25.864   4.005 -30.691  1.00  0.00      A2   H
ATOM   3050  CG  TYR A 198     -28.019   4.134 -30.733  1.00  0.00      A2   C
ATOM   3051  CD1 TYR A 198     -28.562   3.847 -31.995  1.00  0.00      A2   C
ATOM   3052  HD1 TYR A 198     -27.913   4.005 -32.844  1.00  0.00      A2   H
ATOM   3053  CE1 TYR A 198     -29.881   3.392 -32.125  1.00  0.00      A2   C
ATOM   3054  HE1 TYR A 198     -30.375   3.152 -33.055  1.00  0.00      A2   H
ATOM   3055  CZ  TYR A 198     -30.653   3.158 -31.051  1.00  0.00      A2   C
ATOM   3056  OH  TYR A 198     -31.953   2.621 -31.113  1.00  0.00      A2   O
ATOM   3057  HH  TYR A 198     -32.320   2.450 -30.243  1.00  0.00      A2   H
ATOM   3058  CD2 TYR A 198     -28.841   3.955 -29.640  1.00  0.00      A2   C
ATOM   3059  HD2 TYR A 198     -28.540   4.105 -28.613  1.00  0.00      A2   H
ATOM   3060  CE2 TYR A 198     -30.161   3.453 -29.786  1.00  0.00      A2   C
ATOM   3061  HE2 TYR A 198     -30.735   3.323 -28.881  1.00  0.00      A2   H
ATOM   3062  C   TYR A 198     -24.977   6.238 -29.331  1.00  0.00      A2   C
ATOM   3063  O   TYR A 198     -24.635   7.205 -29.995  1.00  0.00      A2   O
ATOM   3064  N   SER A 199     -24.051   5.484 -28.484  1.00  0.00      A2   N
ATOM   3065  HN  SER A 199     -24.473   4.811 -27.882  1.00  0.00      A2   H
ATOM   3066  CA  SER A 199     -22.625   5.737 -28.663  1.00  0.00      A2   C
ATOM   3067  HA  SER A 199     -22.595   6.610 -29.298  1.00  0.00      A2   H
ATOM   3068  CB  SER A 199     -21.869   6.053 -27.356  1.00  0.00      A2   C
ATOM   3069  HB1 SER A 199     -21.864   5.114 -26.763  1.00  0.00      A2   H
ATOM   3070  HB2 SER A 199     -20.827   6.379 -27.562  1.00  0.00      A2   H
ATOM   3071  OG  SER A 199     -22.498   7.072 -26.536  1.00  0.00      A2   O
ATOM   3072  HG1 SER A 199     -23.196   6.643 -26.036  1.00  0.00      A2   H
ATOM   3073  C   SER A 199     -21.879   4.550 -29.323  1.00  0.00      A2   C
ATOM   3074  O   SER A 199     -21.882   3.402 -28.852  1.00  0.00      A2   O
ATOM   3075  N   PHE A 200     -21.280   4.684 -30.507  1.00  0.00      A2   N
ATOM   3076  HN  PHE A 200     -21.381   5.509 -31.059  1.00  0.00      A2   H
ATOM   3077  CA  PHE A 200     -20.352   3.741 -31.046  1.00  0.00      A2   C
ATOM   3078  HA  PHE A 200     -20.244   2.880 -30.402  1.00  0.00      A2   H
ATOM   3079  CB  PHE A 200     -20.793   3.393 -32.507  1.00  0.00      A2   C
ATOM   3080  HB1 PHE A 200     -20.859   4.347 -33.072  1.00  0.00      A2   H
ATOM   3081  HB2 PHE A 200     -20.162   2.599 -32.961  1.00  0.00      A2   H
ATOM   3082  CG  PHE A 200     -22.175   2.845 -32.638  1.00  0.00      A2   C
ATOM   3083  CD1 PHE A 200     -22.486   1.482 -32.456  1.00  0.00      A2   C
ATOM   3084  HD1 PHE A 200     -21.726   0.752 -32.219  1.00  0.00      A2   H
ATOM   3085  CE1 PHE A 200     -23.768   1.028 -32.656  1.00  0.00      A2   C
ATOM   3086  HE1 PHE A 200     -24.069   0.010 -32.459  1.00  0.00      A2   H
ATOM   3087  CZ  PHE A 200     -24.874   1.938 -32.784  1.00  0.00      A2   C
ATOM   3088  HZ  PHE A 200     -25.935   1.741 -32.822  1.00  0.00      A2   H
ATOM   3089  CD2 PHE A 200     -23.310   3.702 -32.990  1.00  0.00      A2   C
ATOM   3090  HD2 PHE A 200     -23.134   4.745 -33.206  1.00  0.00      A2   H
ATOM   3091  CE2 PHE A 200     -24.607   3.326 -32.916  1.00  0.00      A2   C
ATOM   3092  HE2 PHE A 200     -25.434   3.986 -33.132  1.00  0.00      A2   H
ATOM   3093  C   PHE A 200     -18.912   4.360 -31.192  1.00  0.00      A2   C
ATOM   3094  O   PHE A 200     -18.591   5.207 -32.030  1.00  0.00      A2   O
ATOM   3095  N   VAL A 201     -17.885   4.026 -30.319  1.00  0.00      A2   N
ATOM   3096  HN  VAL A 201     -17.906   3.268 -29.671  1.00  0.00      A2   H
ATOM   3097  CA  VAL A 201     -16.670   4.877 -30.168  1.00  0.00      A2   C
ATOM   3098  HA  VAL A 201     -16.844   5.886 -30.512  1.00  0.00      A2   H
ATOM   3099  CB  VAL A 201     -16.351   5.051 -28.682  1.00  0.00      A2   C
ATOM   3100  HB  VAL A 201     -16.356   4.089 -28.126  1.00  0.00      A2   H
ATOM   3101  CG1 VAL A 201     -14.988   5.639 -28.346  1.00  0.00      A2   C
ATOM   3102 HG11 VAL A 201     -14.685   5.476 -27.290  1.00  0.00      A2   H
ATOM   3103 HG12 VAL A 201     -14.182   5.050 -28.832  1.00  0.00      A2   H
ATOM   3104 HG13 VAL A 201     -14.864   6.728 -28.527  1.00  0.00      A2   H
ATOM   3105  CG2 VAL A 201     -17.361   5.951 -27.987  1.00  0.00      A2   C
ATOM   3106 HG21 VAL A 201     -17.608   6.787 -28.676  1.00  0.00      A2   H
ATOM   3107 HG22 VAL A 201     -18.326   5.408 -27.891  1.00  0.00      A2   H
ATOM   3108 HG23 VAL A 201     -17.032   6.267 -26.974  1.00  0.00      A2   H
ATOM   3109  C   VAL A 201     -15.582   4.348 -31.079  1.00  0.00      A2   C
ATOM   3110  O   VAL A 201     -15.004   4.990 -31.949  1.00  0.00      A2   O
ATOM   3111  N   THR A 202     -15.095   3.129 -30.830  1.00  0.00      A2   N
ATOM   3112  HN  THR A 202     -15.367   2.508 -30.099  1.00  0.00      A2   H
ATOM   3113  CA  THR A 202     -13.968   2.586 -31.518  1.00  0.00      A2   C
ATOM   3114  HA  THR A 202     -13.072   3.182 -31.428  1.00  0.00      A2   H
ATOM   3115  CB  THR A 202     -13.328   1.315 -30.855  1.00  0.00      A2   C
ATOM   3116  HB  THR A 202     -12.335   1.100 -31.306  1.00  0.00      A2   H
ATOM   3117  OG1 THR A 202     -14.004   0.065 -31.100  1.00  0.00      A2   O
ATOM   3118  HG1 THR A 202     -13.388  -0.572 -30.730  1.00  0.00      A2   H
ATOM   3119  CG2 THR A 202     -13.231   1.408 -29.324  1.00  0.00      A2   C
ATOM   3120 HG21 THR A 202     -12.623   0.554 -28.958  1.00  0.00      A2   H
ATOM   3121 HG22 THR A 202     -12.678   2.311 -28.987  1.00  0.00      A2   H
ATOM   3122 HG23 THR A 202     -14.237   1.479 -28.857  1.00  0.00      A2   H
ATOM   3123  C   THR A 202     -14.161   2.196 -32.975  1.00  0.00      A2   C
ATOM   3124  O   THR A 202     -15.230   2.286 -33.575  1.00  0.00      A2   O
ATOM   3125  N   THR A 203     -13.015   1.849 -33.600  1.00  0.00      A2   N
ATOM   3126  HN  THR A 203     -12.110   1.776 -33.187  1.00  0.00      A2   H
ATOM   3127  CA  THR A 203     -12.849   1.370 -34.959  1.00  0.00      A2   C
ATOM   3128  HA  THR A 203     -13.143   2.192 -35.594  1.00  0.00      A2   H
ATOM   3129  CB  THR A 203     -11.357   1.054 -35.299  1.00  0.00      A2   C
ATOM   3130  HB  THR A 203     -11.019   0.110 -34.820  1.00  0.00      A2   H
ATOM   3131  OG1 THR A 203     -10.517   2.129 -34.903  1.00  0.00      A2   O
ATOM   3132  HG1 THR A 203      -9.644   1.776 -35.090  1.00  0.00      A2   H
ATOM   3133  CG2 THR A 203     -11.276   0.994 -36.779  1.00  0.00      A2   C
ATOM   3134 HG21 THR A 203     -11.720   0.038 -37.132  1.00  0.00      A2   H
ATOM   3135 HG22 THR A 203     -11.732   1.840 -37.337  1.00  0.00      A2   H
ATOM   3136 HG23 THR A 203     -10.222   0.910 -37.119  1.00  0.00      A2   H
ATOM   3137  C   THR A 203     -13.666   0.136 -35.287  1.00  0.00      A2   C
ATOM   3138  O   THR A 203     -14.178   0.009 -36.411  1.00  0.00      A2   O
ATOM   3139  N   ALA A 204     -13.755  -0.739 -34.244  1.00  0.00      A2   N
ATOM   3140  HN  ALA A 204     -13.259  -0.616 -33.388  1.00  0.00      A2   H
ATOM   3141  CA  ALA A 204     -14.579  -1.906 -34.310  1.00  0.00      A2   C
ATOM   3142  HA  ALA A 204     -14.457  -2.422 -35.251  1.00  0.00      A2   H
ATOM   3143  CB  ALA A 204     -14.084  -2.787 -33.226  1.00  0.00      A2   C
ATOM   3144  HB1 ALA A 204     -14.586  -3.762 -33.048  1.00  0.00      A2   H
ATOM   3145  HB2 ALA A 204     -13.001  -2.957 -33.407  1.00  0.00      A2   H
ATOM   3146  HB3 ALA A 204     -14.259  -2.309 -32.239  1.00  0.00      A2   H
ATOM   3147  C   ALA A 204     -16.022  -1.607 -34.053  1.00  0.00      A2   C
ATOM   3148  O   ALA A 204     -16.858  -2.379 -34.552  1.00  0.00      A2   O
ATOM   3149  N   GLU A 205     -16.331  -0.622 -33.259  1.00  0.00      A2   N
ATOM   3150  HN  GLU A 205     -15.679  -0.019 -32.806  1.00  0.00      A2   H
ATOM   3151  CA  GLU A 205     -17.779  -0.316 -33.075  1.00  0.00      A2   C
ATOM   3152  HA  GLU A 205     -18.349  -1.228 -32.979  1.00  0.00      A2   H
ATOM   3153  CB  GLU A 205     -17.839   0.588 -31.831  1.00  0.00      A2   C
ATOM   3154  HB1 GLU A 205     -17.338   1.563 -32.009  1.00  0.00      A2   H
ATOM   3155  HB2 GLU A 205     -18.908   0.786 -31.600  1.00  0.00      A2   H
ATOM   3156  CG  GLU A 205     -17.324  -0.092 -30.563  1.00  0.00      A2   C
ATOM   3157  HG1 GLU A 205     -17.816  -1.078 -30.418  1.00  0.00      A2   H
ATOM   3158  HG2 GLU A 205     -16.216  -0.152 -30.503  1.00  0.00      A2   H
ATOM   3159  CD  GLU A 205     -17.713   0.716 -29.291  1.00  0.00      A2   C
ATOM   3160  OE1 GLU A 205     -16.817   1.557 -28.866  1.00  0.00      A2   O
ATOM   3161  OE2 GLU A 205     -18.787   0.439 -28.732  1.00  0.00      A2   O
ATOM   3162  C   GLU A 205     -18.350   0.358 -34.290  1.00  0.00      A2   C
ATOM   3163  O   GLU A 205     -19.532   0.267 -34.663  1.00  0.00      A2   O
ATOM   3164  N   ARG A 206     -17.524   0.992 -35.166  1.00  0.00      A2   N
ATOM   3165  HN  ARG A 206     -16.584   1.137 -34.868  1.00  0.00      A2   H
ATOM   3166  CA  ARG A 206     -17.811   1.400 -36.561  1.00  0.00      A2   C
ATOM   3167  HA  ARG A 206     -18.693   2.021 -36.520  1.00  0.00      A2   H
ATOM   3168  CB  ARG A 206     -16.701   2.150 -37.149  1.00  0.00      A2   C
ATOM   3169  HB1 ARG A 206     -16.563   3.075 -36.549  1.00  0.00      A2   H
ATOM   3170  HB2 ARG A 206     -15.771   1.541 -37.161  1.00  0.00      A2   H
ATOM   3171  CG  ARG A 206     -16.948   2.679 -38.576  1.00  0.00      A2   C
ATOM   3172  HG1 ARG A 206     -17.151   1.927 -39.368  1.00  0.00      A2   H
ATOM   3173  HG2 ARG A 206     -17.831   3.344 -38.464  1.00  0.00      A2   H
ATOM   3174  CD  ARG A 206     -15.738   3.496 -39.087  1.00  0.00      A2   C
ATOM   3175  HD1 ARG A 206     -15.574   4.317 -38.358  1.00  0.00      A2   H
ATOM   3176  HD2 ARG A 206     -14.832   2.855 -39.026  1.00  0.00      A2   H
ATOM   3177  NE  ARG A 206     -16.148   4.023 -40.417  1.00  0.00      A2   N
ATOM   3178  HE  ARG A 206     -15.808   3.511 -41.205  1.00  0.00      A2   H
ATOM   3179  CZ  ARG A 206     -16.514   5.280 -40.690  1.00  0.00      A2   C
ATOM   3180  NH1 ARG A 206     -16.694   6.171 -39.725  1.00  0.00      A2   N
ATOM   3181 HH11 ARG A 206     -16.881   7.109 -40.016  1.00  0.00      A2   H
ATOM   3182 HH12 ARG A 206     -16.662   5.902 -38.763  1.00  0.00      A2   H
ATOM   3183  NH2 ARG A 206     -16.420   5.689 -41.952  1.00  0.00      A2   N
ATOM   3184 HH21 ARG A 206     -16.326   6.667 -42.140  1.00  0.00      A2   H
ATOM   3185 HH22 ARG A 206     -16.106   5.120 -42.711  1.00  0.00      A2   H
ATOM   3186  C   ARG A 206     -18.282   0.224 -37.479  1.00  0.00      A2   C
ATOM   3187  O   ARG A 206     -19.170   0.352 -38.266  1.00  0.00      A2   O
ATOM   3188  N   GLU A 207     -17.701  -1.014 -37.334  1.00  0.00      A2   N
ATOM   3189  HN  GLU A 207     -17.119  -1.103 -36.529  1.00  0.00      A2   H
ATOM   3190  CA  GLU A 207     -18.018  -2.150 -38.141  1.00  0.00      A2   C
ATOM   3191  HA  GLU A 207     -17.872  -2.010 -39.202  1.00  0.00      A2   H
ATOM   3192  CB  GLU A 207     -17.016  -3.270 -37.837  1.00  0.00      A2   C
ATOM   3193  HB1 GLU A 207     -17.063  -3.725 -36.825  1.00  0.00      A2   H
ATOM   3194  HB2 GLU A 207     -17.178  -4.104 -38.554  1.00  0.00      A2   H
ATOM   3195  CG  GLU A 207     -15.560  -2.816 -38.319  1.00  0.00      A2   C
ATOM   3196  HG1 GLU A 207     -15.594  -2.363 -39.332  1.00  0.00      A2   H
ATOM   3197  HG2 GLU A 207     -15.124  -2.222 -37.487  1.00  0.00      A2   H
ATOM   3198  CD  GLU A 207     -14.668  -3.985 -38.448  1.00  0.00      A2   C
ATOM   3199  OE1 GLU A 207     -13.582  -4.071 -37.783  1.00  0.00      A2   O
ATOM   3200  OE2 GLU A 207     -15.024  -4.905 -39.283  1.00  0.00      A2   O
ATOM   3201  C   GLU A 207     -19.380  -2.660 -38.037  1.00  0.00      A2   C
ATOM   3202  O   GLU A 207     -19.831  -3.315 -38.978  1.00  0.00      A2   O
ATOM   3203  N   ILE A 208     -20.064  -2.286 -36.933  1.00  0.00      A2   N
ATOM   3204  HN  ILE A 208     -19.623  -1.832 -36.162  1.00  0.00      A2   H
ATOM   3205  CA  ILE A 208     -21.449  -2.489 -36.744  1.00  0.00      A2   C
ATOM   3206  HA  ILE A 208     -21.709  -3.529 -36.879  1.00  0.00      A2   H
ATOM   3207  CB  ILE A 208     -21.874  -2.248 -35.319  1.00  0.00      A2   C
ATOM   3208  HB  ILE A 208     -21.787  -1.155 -35.139  1.00  0.00      A2   H
ATOM   3209  CG2 ILE A 208     -23.355  -2.533 -35.086  1.00  0.00      A2   C
ATOM   3210 HG21 ILE A 208     -23.578  -2.048 -34.111  1.00  0.00      A2   H
ATOM   3211 HG22 ILE A 208     -24.044  -2.195 -35.889  1.00  0.00      A2   H
ATOM   3212 HG23 ILE A 208     -23.466  -3.636 -35.011  1.00  0.00      A2   H
ATOM   3213  CG1 ILE A 208     -21.030  -3.045 -34.214  1.00  0.00      A2   C
ATOM   3214 HG11 ILE A 208     -21.224  -4.131 -34.347  1.00  0.00      A2   H
ATOM   3215 HG12 ILE A 208     -19.971  -2.933 -34.530  1.00  0.00      A2   H
ATOM   3216  CD  ILE A 208     -21.282  -2.596 -32.786  1.00  0.00      A2   C
ATOM   3217  HD1 ILE A 208     -20.642  -3.178 -32.089  1.00  0.00      A2   H
ATOM   3218  HD2 ILE A 208     -21.050  -1.512 -32.716  1.00  0.00      A2   H
ATOM   3219  HD3 ILE A 208     -22.322  -2.784 -32.444  1.00  0.00      A2   H
ATOM   3220  C   ILE A 208     -22.291  -1.680 -37.691  1.00  0.00      A2   C
ATOM   3221  O   ILE A 208     -23.178  -2.084 -38.397  1.00  0.00      A2   O
ATOM   3222  N   VAL A 209     -21.968  -0.366 -37.823  1.00  0.00      A2   N
ATOM   3223  HN  VAL A 209     -21.202   0.068 -37.356  1.00  0.00      A2   H
ATOM   3224  CA  VAL A 209     -22.647   0.645 -38.579  1.00  0.00      A2   C
ATOM   3225  HA  VAL A 209     -23.689   0.420 -38.407  1.00  0.00      A2   H
ATOM   3226  CB  VAL A 209     -22.087   2.082 -38.121  1.00  0.00      A2   C
ATOM   3227  HB  VAL A 209     -20.994   2.047 -38.316  1.00  0.00      A2   H
ATOM   3228  CG1 VAL A 209     -22.725   3.177 -39.024  1.00  0.00      A2   C
ATOM   3229 HG11 VAL A 209     -23.832   3.253 -38.972  1.00  0.00      A2   H
ATOM   3230 HG12 VAL A 209     -22.368   4.201 -38.784  1.00  0.00      A2   H
ATOM   3231 HG13 VAL A 209     -22.423   2.839 -40.038  1.00  0.00      A2   H
ATOM   3232  CG2 VAL A 209     -22.419   2.298 -36.650  1.00  0.00      A2   C
ATOM   3233 HG21 VAL A 209     -23.502   2.162 -36.441  1.00  0.00      A2   H
ATOM   3234 HG22 VAL A 209     -21.842   1.592 -36.015  1.00  0.00      A2   H
ATOM   3235 HG23 VAL A 209     -22.191   3.359 -36.413  1.00  0.00      A2   H
ATOM   3236  C   VAL A 209     -22.515   0.349 -40.037  1.00  0.00      A2   C
ATOM   3237  O   VAL A 209     -23.497   0.331 -40.751  1.00  0.00      A2   O
ATOM   3238  N   ARG A 210     -21.306  -0.054 -40.460  1.00  0.00      A2   N
ATOM   3239  HN  ARG A 210     -20.514   0.063 -39.866  1.00  0.00      A2   H
ATOM   3240  CA  ARG A 210     -20.988  -0.521 -41.766  1.00  0.00      A2   C
ATOM   3241  HA  ARG A 210     -21.031   0.333 -42.427  1.00  0.00      A2   H
ATOM   3242  CB  ARG A 210     -19.517  -1.035 -41.809  1.00  0.00      A2   C
ATOM   3243  HB1 ARG A 210     -18.955  -0.245 -41.268  1.00  0.00      A2   H
ATOM   3244  HB2 ARG A 210     -19.446  -1.957 -41.192  1.00  0.00      A2   H
ATOM   3245  CG  ARG A 210     -18.952  -1.241 -43.283  1.00  0.00      A2   C
ATOM   3246  HG1 ARG A 210     -19.674  -1.903 -43.808  1.00  0.00      A2   H
ATOM   3247  HG2 ARG A 210     -18.771  -0.237 -43.722  1.00  0.00      A2   H
ATOM   3248  CD  ARG A 210     -17.677  -2.124 -43.124  1.00  0.00      A2   C
ATOM   3249  HD1 ARG A 210     -17.173  -2.490 -44.044  1.00  0.00      A2   H
ATOM   3250  HD2 ARG A 210     -17.012  -1.490 -42.499  1.00  0.00      A2   H
ATOM   3251  NE  ARG A 210     -18.178  -3.437 -42.608  1.00  0.00      A2   N
ATOM   3252  HE  ARG A 210     -18.922  -3.978 -43.001  1.00  0.00      A2   H
ATOM   3253  CZ  ARG A 210     -17.538  -4.227 -41.755  1.00  0.00      A2   C
ATOM   3254  NH1 ARG A 210     -18.159  -5.294 -41.177  1.00  0.00      A2   N
ATOM   3255 HH11 ARG A 210     -17.787  -5.634 -40.313  1.00  0.00      A2   H
ATOM   3256 HH12 ARG A 210     -19.141  -5.413 -41.320  1.00  0.00      A2   H
ATOM   3257  NH2 ARG A 210     -16.278  -4.120 -41.510  1.00  0.00      A2   N
ATOM   3258 HH21 ARG A 210     -15.879  -4.676 -40.781  1.00  0.00      A2   H
ATOM   3259 HH22 ARG A 210     -15.723  -3.451 -42.005  1.00  0.00      A2   H
ATOM   3260  C   ARG A 210     -21.944  -1.636 -42.206  1.00  0.00      A2   C
ATOM   3261  O   ARG A 210     -22.568  -1.584 -43.264  1.00  0.00      A2   O
ATOM   3262  N   ASP A 211     -22.166  -2.612 -41.332  1.00  0.00      A2   N
ATOM   3263  HN  ASP A 211     -21.707  -2.597 -40.447  1.00  0.00      A2   H
ATOM   3264  CA  ASP A 211     -23.033  -3.766 -41.505  1.00  0.00      A2   C
ATOM   3265  HA  ASP A 211     -22.753  -4.228 -42.441  1.00  0.00      A2   H
ATOM   3266  CB  ASP A 211     -22.802  -4.809 -40.447  1.00  0.00      A2   C
ATOM   3267  HB1 ASP A 211     -22.705  -4.427 -39.408  1.00  0.00      A2   H
ATOM   3268  HB2 ASP A 211     -23.628  -5.551 -40.467  1.00  0.00      A2   H
ATOM   3269  CG  ASP A 211     -21.568  -5.630 -40.730  1.00  0.00      A2   C
ATOM   3270  OD1 ASP A 211     -20.843  -5.411 -41.743  1.00  0.00      A2   O
ATOM   3271  OD2 ASP A 211     -21.346  -6.525 -39.900  1.00  0.00      A2   O
ATOM   3272  C   ASP A 211     -24.483  -3.396 -41.580  1.00  0.00      A2   C
ATOM   3273  O   ASP A 211     -25.240  -3.940 -42.364  1.00  0.00      A2   O
ATOM   3274  N   ILE A 212     -24.837  -2.437 -40.803  1.00  0.00      A2   N
ATOM   3275  HN  ILE A 212     -24.169  -2.152 -40.120  1.00  0.00      A2   H
ATOM   3276  CA  ILE A 212     -26.185  -1.817 -40.875  1.00  0.00      A2   C
ATOM   3277  HA  ILE A 212     -26.918  -2.604 -40.778  1.00  0.00      A2   H
ATOM   3278  CB  ILE A 212     -26.475  -0.894 -39.755  1.00  0.00      A2   C
ATOM   3279  HB  ILE A 212     -25.599  -0.219 -39.646  1.00  0.00      A2   H
ATOM   3280  CG2 ILE A 212     -27.752  -0.102 -40.022  1.00  0.00      A2   C
ATOM   3281 HG21 ILE A 212     -28.684  -0.703 -39.949  1.00  0.00      A2   H
ATOM   3282 HG22 ILE A 212     -27.893   0.702 -39.269  1.00  0.00      A2   H
ATOM   3283 HG23 ILE A 212     -27.838   0.409 -41.005  1.00  0.00      A2   H
ATOM   3284  CG1 ILE A 212     -26.557  -1.768 -38.439  1.00  0.00      A2   C
ATOM   3285 HG11 ILE A 212     -27.481  -2.376 -38.539  1.00  0.00      A2   H
ATOM   3286 HG12 ILE A 212     -25.734  -2.514 -38.450  1.00  0.00      A2   H
ATOM   3287  CD  ILE A 212     -26.370  -0.849 -37.233  1.00  0.00      A2   C
ATOM   3288  HD1 ILE A 212     -27.090  -0.028 -37.025  1.00  0.00      A2   H
ATOM   3289  HD2 ILE A 212     -26.388  -1.480 -36.318  1.00  0.00      A2   H
ATOM   3290  HD3 ILE A 212     -25.416  -0.293 -37.354  1.00  0.00      A2   H
ATOM   3291  C   ILE A 212     -26.465  -1.185 -42.232  1.00  0.00      A2   C
ATOM   3292  O   ILE A 212     -27.466  -1.488 -42.856  1.00  0.00      A2   O
ATOM   3293  N   LYS A 213     -25.502  -0.385 -42.672  1.00  0.00      A2   N
ATOM   3294  HN  LYS A 213     -24.697  -0.383 -42.084  1.00  0.00      A2   H
ATOM   3295  CA  LYS A 213     -25.482   0.351 -43.862  1.00  0.00      A2   C
ATOM   3296  HA  LYS A 213     -26.364   0.973 -43.847  1.00  0.00      A2   H
ATOM   3297  CB  LYS A 213     -24.201   1.183 -44.007  1.00  0.00      A2   C
ATOM   3298  HB1 LYS A 213     -24.200   1.893 -43.152  1.00  0.00      A2   H
ATOM   3299  HB2 LYS A 213     -23.255   0.604 -43.949  1.00  0.00      A2   H
ATOM   3300  CG  LYS A 213     -24.015   1.907 -45.287  1.00  0.00      A2   C
ATOM   3301  HG1 LYS A 213     -24.988   1.987 -45.817  1.00  0.00      A2   H
ATOM   3302  HG2 LYS A 213     -23.768   2.984 -45.175  1.00  0.00      A2   H
ATOM   3303  CD  LYS A 213     -23.066   1.143 -46.284  1.00  0.00      A2   C
ATOM   3304  HD1 LYS A 213     -23.416   0.109 -46.491  1.00  0.00      A2   H
ATOM   3305  HD2 LYS A 213     -23.398   1.620 -47.231  1.00  0.00      A2   H
ATOM   3306  CE  LYS A 213     -21.541   1.237 -46.008  1.00  0.00      A2   C
ATOM   3307  HE1 LYS A 213     -21.178   2.272 -45.831  1.00  0.00      A2   H
ATOM   3308  HE2 LYS A 213     -21.290   0.693 -45.072  1.00  0.00      A2   H
ATOM   3309  NZ  LYS A 213     -20.730   0.626 -47.014  1.00  0.00      A2   N
ATOM   3310  HZ1 LYS A 213     -21.221   0.673 -47.930  1.00  0.00      A2   H
ATOM   3311  HZ2 LYS A 213     -19.845   1.163 -47.107  1.00  0.00      A2   H
ATOM   3312  HZ3 LYS A 213     -20.605  -0.382 -46.790  1.00  0.00      A2   H
ATOM   3313  C   LYS A 213     -25.750  -0.574 -45.108  1.00  0.00      A2   C
ATOM   3314  O   LYS A 213     -26.610  -0.358 -46.000  1.00  0.00      A2   O
ATOM   3315  N   GLU A 214     -25.058  -1.750 -45.041  1.00  0.00      A2   N
ATOM   3316  HN  GLU A 214     -24.304  -1.816 -44.392  1.00  0.00      A2   H
ATOM   3317  CA  GLU A 214     -25.242  -2.883 -45.976  1.00  0.00      A2   C
ATOM   3318  HA  GLU A 214     -25.219  -2.493 -46.983  1.00  0.00      A2   H
ATOM   3319  CB  GLU A 214     -24.138  -3.935 -45.680  1.00  0.00      A2   C
ATOM   3320  HB1 GLU A 214     -23.144  -3.479 -45.873  1.00  0.00      A2   H
ATOM   3321  HB2 GLU A 214     -24.239  -4.188 -44.603  1.00  0.00      A2   H
ATOM   3322  CG  GLU A 214     -24.130  -5.309 -46.481  1.00  0.00      A2   C
ATOM   3323  HG1 GLU A 214     -25.106  -5.805 -46.669  1.00  0.00      A2   H
ATOM   3324  HG2 GLU A 214     -23.632  -5.226 -47.471  1.00  0.00      A2   H
ATOM   3325  CD  GLU A 214     -23.306  -6.336 -45.813  1.00  0.00      A2   C
ATOM   3326  OE1 GLU A 214     -23.802  -7.497 -45.675  1.00  0.00      A2   O
ATOM   3327  OE2 GLU A 214     -22.082  -6.088 -45.475  1.00  0.00      A2   O
ATOM   3328  C   GLU A 214     -26.640  -3.592 -45.897  1.00  0.00      A2   C
ATOM   3329  O   GLU A 214     -27.306  -3.794 -46.933  1.00  0.00      A2   O
ATOM   3330  N   LYS A 215     -27.153  -3.913 -44.632  1.00  0.00      A2   N
ATOM   3331  HN  LYS A 215     -26.545  -3.692 -43.874  1.00  0.00      A2   H
ATOM   3332  CA  LYS A 215     -28.259  -4.806 -44.608  1.00  0.00      A2   C
ATOM   3333  HA  LYS A 215     -28.370  -5.393 -45.508  1.00  0.00      A2   H
ATOM   3334  CB  LYS A 215     -28.000  -5.862 -43.452  1.00  0.00      A2   C
ATOM   3335  HB1 LYS A 215     -27.823  -5.438 -42.440  1.00  0.00      A2   H
ATOM   3336  HB2 LYS A 215     -28.865  -6.553 -43.357  1.00  0.00      A2   H
ATOM   3337  CG  LYS A 215     -26.733  -6.747 -43.682  1.00  0.00      A2   C
ATOM   3338  HG1 LYS A 215     -26.760  -7.351 -44.615  1.00  0.00      A2   H
ATOM   3339  HG2 LYS A 215     -25.890  -6.024 -43.721  1.00  0.00      A2   H
ATOM   3340  CD  LYS A 215     -26.275  -7.690 -42.585  1.00  0.00      A2   C
ATOM   3341  HD1 LYS A 215     -26.544  -7.045 -41.722  1.00  0.00      A2   H
ATOM   3342  HD2 LYS A 215     -26.885  -8.618 -42.611  1.00  0.00      A2   H
ATOM   3343  CE  LYS A 215     -24.765  -7.969 -42.482  1.00  0.00      A2   C
ATOM   3344  HE1 LYS A 215     -24.143  -7.051 -42.414  1.00  0.00      A2   H
ATOM   3345  HE2 LYS A 215     -24.610  -8.366 -41.456  1.00  0.00      A2   H
ATOM   3346  NZ  LYS A 215     -24.336  -8.933 -43.539  1.00  0.00      A2   N
ATOM   3347  HZ1 LYS A 215     -23.464  -9.464 -43.340  1.00  0.00      A2   H
ATOM   3348  HZ2 LYS A 215     -25.089  -9.634 -43.688  1.00  0.00      A2   H
ATOM   3349  HZ3 LYS A 215     -24.266  -8.408 -44.434  1.00  0.00      A2   H
ATOM   3350  C   LYS A 215     -29.552  -4.254 -44.334  1.00  0.00      A2   C
ATOM   3351  O   LYS A 215     -30.566  -4.834 -44.748  1.00  0.00      A2   O
ATOM   3352  N   LEU A 216     -29.675  -3.072 -43.742  1.00  0.00      A2   N
ATOM   3353  HN  LEU A 216     -28.857  -2.521 -43.600  1.00  0.00      A2   H
ATOM   3354  CA  LEU A 216     -31.034  -2.601 -43.390  1.00  0.00      A2   C
ATOM   3355  HA  LEU A 216     -31.871  -3.235 -43.641  1.00  0.00      A2   H
ATOM   3356  CB  LEU A 216     -31.198  -2.387 -41.889  1.00  0.00      A2   C
ATOM   3357  HB1 LEU A 216     -30.298  -1.900 -41.455  1.00  0.00      A2   H
ATOM   3358  HB2 LEU A 216     -32.115  -1.791 -41.696  1.00  0.00      A2   H
ATOM   3359  CG  LEU A 216     -31.240  -3.737 -41.114  1.00  0.00      A2   C
ATOM   3360  HG  LEU A 216     -30.617  -4.493 -41.640  1.00  0.00      A2   H
ATOM   3361  CD1 LEU A 216     -30.606  -3.538 -39.711  1.00  0.00      A2   C
ATOM   3362 HD11 LEU A 216     -30.377  -4.514 -39.232  1.00  0.00      A2   H
ATOM   3363 HD12 LEU A 216     -29.599  -3.102 -39.886  1.00  0.00      A2   H
ATOM   3364 HD13 LEU A 216     -31.214  -2.890 -39.045  1.00  0.00      A2   H
ATOM   3365  CD2 LEU A 216     -32.636  -4.274 -41.123  1.00  0.00      A2   C
ATOM   3366 HD21 LEU A 216     -33.282  -3.437 -40.782  1.00  0.00      A2   H
ATOM   3367 HD22 LEU A 216     -32.999  -4.666 -42.097  1.00  0.00      A2   H
ATOM   3368 HD23 LEU A 216     -32.787  -5.182 -40.500  1.00  0.00      A2   H
ATOM   3369  C   LEU A 216     -31.308  -1.173 -44.076  1.00  0.00      A2   C
ATOM   3370  O   LEU A 216     -32.407  -0.647 -43.912  1.00  0.00      A2   O
ATOM   3371  N   CYS A 217     -30.355  -0.587 -44.808  1.00  0.00      A2   N
ATOM   3372  HN  CYS A 217     -29.394  -0.852 -44.798  1.00  0.00      A2   H
ATOM   3373  CA  CYS A 217     -30.671   0.531 -45.686  1.00  0.00      A2   C
ATOM   3374  HA  CYS A 217     -31.520   1.038 -45.252  1.00  0.00      A2   H
ATOM   3375  CB  CYS A 217     -29.477   1.569 -45.835  1.00  0.00      A2   C
ATOM   3376  HB1 CYS A 217     -28.599   1.058 -46.286  1.00  0.00      A2   H
ATOM   3377  HB2 CYS A 217     -29.747   2.302 -46.625  1.00  0.00      A2   H
ATOM   3378  SG  CYS A 217     -28.968   2.507 -44.417  1.00  0.00      A2   S
ATOM   3379  HG1 CYS A 217     -29.736   3.558 -44.664  1.00  0.00      A2   H
ATOM   3380  C   CYS A 217     -31.202   0.138 -47.086  1.00  0.00      A2   C
ATOM   3381  O   CYS A 217     -30.939  -0.967 -47.589  1.00  0.00      A2   O
ATOM   3382  N   TYR A 218     -31.920   1.057 -47.718  1.00  0.00      A2   N
ATOM   3383  HN  TYR A 218     -32.168   1.924 -47.293  1.00  0.00      A2   H
ATOM   3384  CA  TYR A 218     -32.630   0.783 -48.973  1.00  0.00      A2   C
ATOM   3385  HA  TYR A 218     -31.887   0.203 -49.501  1.00  0.00      A2   H
ATOM   3386  CB  TYR A 218     -33.959  -0.012 -48.761  1.00  0.00      A2   C
ATOM   3387  HB1 TYR A 218     -34.338  -0.320 -49.758  1.00  0.00      A2   H
ATOM   3388  HB2 TYR A 218     -33.784  -1.018 -48.324  1.00  0.00      A2   H
ATOM   3389  CG  TYR A 218     -35.010   0.713 -47.892  1.00  0.00      A2   C
ATOM   3390  CD1 TYR A 218     -35.444  -0.037 -46.729  1.00  0.00      A2   C
ATOM   3391  HD1 TYR A 218     -34.974  -0.978 -46.482  1.00  0.00      A2   H
ATOM   3392  CE1 TYR A 218     -36.649   0.319 -46.141  1.00  0.00      A2   C
ATOM   3393  HE1 TYR A 218     -36.912  -0.277 -45.279  1.00  0.00      A2   H
ATOM   3394  CZ  TYR A 218     -37.468   1.355 -46.612  1.00  0.00      A2   C
ATOM   3395  OH  TYR A 218     -38.627   1.678 -45.879  1.00  0.00      A2   O
ATOM   3396  HH  TYR A 218     -39.160   2.231 -46.456  1.00  0.00      A2   H
ATOM   3397  CD2 TYR A 218     -35.791   1.800 -48.273  1.00  0.00      A2   C
ATOM   3398  HD2 TYR A 218     -35.545   2.418 -49.124  1.00  0.00      A2   H
ATOM   3399  CE2 TYR A 218     -37.012   2.179 -47.625  1.00  0.00      A2   C
ATOM   3400  HE2 TYR A 218     -37.406   3.179 -47.730  1.00  0.00      A2   H
ATOM   3401  C   TYR A 218     -32.765   2.058 -49.764  1.00  0.00      A2   C
ATOM   3402  O   TYR A 218     -32.740   3.105 -49.110  1.00  0.00      A2   O
ATOM   3403  N   VAL A 219     -32.992   2.014 -51.081  1.00  0.00      A2   N
ATOM   3404  HN  VAL A 219     -32.868   1.141 -51.545  1.00  0.00      A2   H
ATOM   3405  CA  VAL A 219     -33.251   3.121 -51.909  1.00  0.00      A2   C
ATOM   3406  HA  VAL A 219     -32.864   4.018 -51.448  1.00  0.00      A2   H
ATOM   3407  CB  VAL A 219     -32.600   3.045 -53.200  1.00  0.00      A2   C
ATOM   3408  HB  VAL A 219     -32.601   1.986 -53.535  1.00  0.00      A2   H
ATOM   3409  CG1 VAL A 219     -33.158   3.926 -54.408  1.00  0.00      A2   C
ATOM   3410 HG11 VAL A 219     -34.037   3.466 -54.908  1.00  0.00      A2   H
ATOM   3411 HG12 VAL A 219     -33.356   4.964 -54.065  1.00  0.00      A2   H
ATOM   3412 HG13 VAL A 219     -32.362   4.171 -55.143  1.00  0.00      A2   H
ATOM   3413  CG2 VAL A 219     -31.033   3.445 -53.034  1.00  0.00      A2   C
ATOM   3414 HG21 VAL A 219     -30.939   4.485 -52.656  1.00  0.00      A2   H
ATOM   3415 HG22 VAL A 219     -30.516   2.693 -52.400  1.00  0.00      A2   H
ATOM   3416 HG23 VAL A 219     -30.572   3.250 -54.026  1.00  0.00      A2   H
ATOM   3417  C   VAL A 219     -34.725   3.444 -52.033  1.00  0.00      A2   C
ATOM   3418  O   VAL A 219     -35.482   2.600 -52.567  1.00  0.00      A2   O
ATOM   3419  N   ALA A 220     -35.190   4.622 -51.505  1.00  0.00      A2   N
ATOM   3420  HN  ALA A 220     -34.544   5.211 -51.025  1.00  0.00      A2   H
ATOM   3421  CA  ALA A 220     -36.596   5.082 -51.774  1.00  0.00      A2   C
ATOM   3422  HA  ALA A 220     -37.324   4.447 -51.292  1.00  0.00      A2   H
ATOM   3423  CB  ALA A 220     -36.687   6.524 -51.245  1.00  0.00      A2   C
ATOM   3424  HB1 ALA A 220     -37.667   6.965 -51.529  1.00  0.00      A2   H
ATOM   3425  HB2 ALA A 220     -36.651   6.557 -50.135  1.00  0.00      A2   H
ATOM   3426  HB3 ALA A 220     -35.819   7.142 -51.559  1.00  0.00      A2   H
ATOM   3427  C   ALA A 220     -36.891   5.179 -53.238  1.00  0.00      A2   C
ATOM   3428  O   ALA A 220     -36.025   5.712 -53.972  1.00  0.00      A2   O
ATOM   3429  N   LEU A 221     -38.048   4.750 -53.766  1.00  0.00      A2   N
ATOM   3430  HN  LEU A 221     -38.706   4.276 -53.185  1.00  0.00      A2   H
ATOM   3431  CA  LEU A 221     -38.367   4.893 -55.145  1.00  0.00      A2   C
ATOM   3432  HA  LEU A 221     -37.450   4.718 -55.687  1.00  0.00      A2   H
ATOM   3433  CB  LEU A 221     -39.442   3.901 -55.505  1.00  0.00      A2   C
ATOM   3434  HB1 LEU A 221     -40.261   4.127 -54.789  1.00  0.00      A2   H
ATOM   3435  HB2 LEU A 221     -39.874   4.116 -56.506  1.00  0.00      A2   H
ATOM   3436  CG  LEU A 221     -39.017   2.486 -55.500  1.00  0.00      A2   C
ATOM   3437  HG  LEU A 221     -38.492   2.327 -54.534  1.00  0.00      A2   H
ATOM   3438  CD1 LEU A 221     -40.158   1.466 -55.692  1.00  0.00      A2   C
ATOM   3439 HD11 LEU A 221     -41.013   1.669 -55.011  1.00  0.00      A2   H
ATOM   3440 HD12 LEU A 221     -40.544   1.514 -56.733  1.00  0.00      A2   H
ATOM   3441 HD13 LEU A 221     -39.766   0.440 -55.525  1.00  0.00      A2   H
ATOM   3442  CD2 LEU A 221     -37.883   2.259 -56.565  1.00  0.00      A2   C
ATOM   3443 HD21 LEU A 221     -37.607   1.184 -56.602  1.00  0.00      A2   H
ATOM   3444 HD22 LEU A 221     -38.454   2.595 -57.457  1.00  0.00      A2   H
ATOM   3445 HD23 LEU A 221     -36.926   2.812 -56.456  1.00  0.00      A2   H
ATOM   3446  C   LEU A 221     -38.989   6.244 -55.613  1.00  0.00      A2   C
ATOM   3447  O   LEU A 221     -38.902   6.638 -56.742  1.00  0.00      A2   O
ATOM   3448  N   ASP A 222     -39.432   6.951 -54.610  1.00  0.00      A2   N
ATOM   3449  HN  ASP A 222     -39.450   6.613 -53.673  1.00  0.00      A2   H
ATOM   3450  CA  ASP A 222     -39.677   8.338 -54.602  1.00  0.00      A2   C
ATOM   3451  HA  ASP A 222     -38.958   8.891 -55.189  1.00  0.00      A2   H
ATOM   3452  CB  ASP A 222     -41.052   8.844 -54.980  1.00  0.00      A2   C
ATOM   3453  HB1 ASP A 222     -41.808   8.304 -54.371  1.00  0.00      A2   H
ATOM   3454  HB2 ASP A 222     -41.187   9.931 -54.798  1.00  0.00      A2   H
ATOM   3455  CG  ASP A 222     -41.365   8.634 -56.398  1.00  0.00      A2   C
ATOM   3456  OD1 ASP A 222     -40.980   9.474 -57.216  1.00  0.00      A2   O
ATOM   3457  OD2 ASP A 222     -42.032   7.649 -56.786  1.00  0.00      A2   O
ATOM   3458  C   ASP A 222     -39.402   8.765 -53.157  1.00  0.00      A2   C
ATOM   3459  O   ASP A 222     -39.948   8.212 -52.160  1.00  0.00      A2   O
ATOM   3460  N   PHE A 223     -38.416   9.645 -52.947  1.00  0.00      A2   N
ATOM   3461  HN  PHE A 223     -38.010  10.181 -53.683  1.00  0.00      A2   H
ATOM   3462  CA  PHE A 223     -37.919   9.989 -51.653  1.00  0.00      A2   C
ATOM   3463  HA  PHE A 223     -37.633   9.108 -51.099  1.00  0.00      A2   H
ATOM   3464  CB  PHE A 223     -36.641  10.908 -51.682  1.00  0.00      A2   C
ATOM   3465  HB1 PHE A 223     -36.025  10.298 -52.376  1.00  0.00      A2   H
ATOM   3466  HB2 PHE A 223     -36.824  11.888 -52.172  1.00  0.00      A2   H
ATOM   3467  CG  PHE A 223     -35.951  11.053 -50.342  1.00  0.00      A2   C
ATOM   3468  CD1 PHE A 223     -36.275  12.220 -49.518  1.00  0.00      A2   C
ATOM   3469  HD1 PHE A 223     -36.962  12.967 -49.885  1.00  0.00      A2   H
ATOM   3470  CE1 PHE A 223     -35.730  12.285 -48.266  1.00  0.00      A2   C
ATOM   3471  HE1 PHE A 223     -35.968  13.153 -47.668  1.00  0.00      A2   H
ATOM   3472  CZ  PHE A 223     -34.928  11.270 -47.701  1.00  0.00      A2   C
ATOM   3473  HZ  PHE A 223     -34.801  11.300 -46.629  1.00  0.00      A2   H
ATOM   3474  CD2 PHE A 223     -35.030  10.117 -49.883  1.00  0.00      A2   C
ATOM   3475  HD2 PHE A 223     -34.825   9.177 -50.374  1.00  0.00      A2   H
ATOM   3476  CE2 PHE A 223     -34.571  10.189 -48.480  1.00  0.00      A2   C
ATOM   3477  HE2 PHE A 223     -33.917   9.428 -48.078  1.00  0.00      A2   H
ATOM   3478  C   PHE A 223     -38.942  10.806 -50.837  1.00  0.00      A2   C
ATOM   3479  O   PHE A 223     -39.088  10.445 -49.667  1.00  0.00      A2   O
ATOM   3480  N   GLU A 224     -39.576  11.810 -51.447  1.00  0.00      A2   N
ATOM   3481  HN  GLU A 224     -39.411  12.108 -52.385  1.00  0.00      A2   H
ATOM   3482  CA  GLU A 224     -40.728  12.424 -50.893  1.00  0.00      A2   C
ATOM   3483  HA  GLU A 224     -40.426  13.006 -50.035  1.00  0.00      A2   H
ATOM   3484  CB  GLU A 224     -41.335  13.518 -51.834  1.00  0.00      A2   C
ATOM   3485  HB1 GLU A 224     -40.516  14.132 -52.265  1.00  0.00      A2   H
ATOM   3486  HB2 GLU A 224     -41.842  13.015 -52.686  1.00  0.00      A2   H
ATOM   3487  CG  GLU A 224     -42.321  14.540 -51.254  1.00  0.00      A2   C
ATOM   3488  HG1 GLU A 224     -43.213  14.047 -50.810  1.00  0.00      A2   H
ATOM   3489  HG2 GLU A 224     -41.759  15.158 -50.521  1.00  0.00      A2   H
ATOM   3490  CD  GLU A 224     -42.887  15.559 -52.302  1.00  0.00      A2   C
ATOM   3491  OE1 GLU A 224     -43.722  16.493 -51.976  1.00  0.00      A2   O
ATOM   3492  OE2 GLU A 224     -42.574  15.446 -53.543  1.00  0.00      A2   O
ATOM   3493  C   GLU A 224     -41.810  11.411 -50.474  1.00  0.00      A2   C
ATOM   3494  O   GLU A 224     -42.351  11.576 -49.365  1.00  0.00      A2   O
ATOM   3495  N   ASN A 225     -42.170  10.416 -51.283  1.00  0.00      A2   N
ATOM   3496  HN  ASN A 225     -41.753  10.388 -52.189  1.00  0.00      A2   H
ATOM   3497  CA  ASN A 225     -43.163   9.418 -50.881  1.00  0.00      A2   C
ATOM   3498  HA  ASN A 225     -44.071   9.930 -50.601  1.00  0.00      A2   H
ATOM   3499  CB  ASN A 225     -43.494   8.470 -52.110  1.00  0.00      A2   C
ATOM   3500  HB1 ASN A 225     -43.919   8.949 -53.018  1.00  0.00      A2   H
ATOM   3501  HB2 ASN A 225     -42.522   7.992 -52.356  1.00  0.00      A2   H
ATOM   3502  CG  ASN A 225     -44.363   7.266 -51.745  1.00  0.00      A2   C
ATOM   3503  OD1 ASN A 225     -43.966   6.145 -51.403  1.00  0.00      A2   O
ATOM   3504  ND2 ASN A 225     -45.644   7.487 -52.091  1.00  0.00      A2   N
ATOM   3505 HD21 ASN A 225     -46.211   6.666 -52.041  1.00  0.00      A2   H
ATOM   3506 HD22 ASN A 225     -45.881   8.246 -52.698  1.00  0.00      A2   H
ATOM   3507  C   ASN A 225     -42.662   8.586 -49.684  1.00  0.00      A2   C
ATOM   3508  O   ASN A 225     -43.426   8.252 -48.748  1.00  0.00      A2   O
ATOM   3509  N   GLU A 226     -41.413   8.089 -49.733  1.00  0.00      A2   N
ATOM   3510  HN  GLU A 226     -40.836   8.226 -50.535  1.00  0.00      A2   H
ATOM   3511  CA  GLU A 226     -40.843   7.277 -48.712  1.00  0.00      A2   C
ATOM   3512  HA  GLU A 226     -41.572   6.497 -48.551  1.00  0.00      A2   H
ATOM   3513  CB  GLU A 226     -39.438   6.575 -48.986  1.00  0.00      A2   C
ATOM   3514  HB1 GLU A 226     -39.307   6.259 -50.043  1.00  0.00      A2   H
ATOM   3515  HB2 GLU A 226     -38.716   7.391 -48.771  1.00  0.00      A2   H
ATOM   3516  CG  GLU A 226     -39.176   5.457 -48.052  1.00  0.00      A2   C
ATOM   3517  HG1 GLU A 226     -38.121   5.111 -48.082  1.00  0.00      A2   H
ATOM   3518  HG2 GLU A 226     -39.465   5.808 -47.039  1.00  0.00      A2   H
ATOM   3519  CD  GLU A 226     -40.077   4.209 -48.141  1.00  0.00      A2   C
ATOM   3520  OE1 GLU A 226     -40.005   3.567 -47.065  1.00  0.00      A2   O
ATOM   3521  OE2 GLU A 226     -40.758   3.894 -49.146  1.00  0.00      A2   O
ATOM   3522  C   GLU A 226     -40.845   8.045 -47.330  1.00  0.00      A2   C
ATOM   3523  O   GLU A 226     -41.319   7.520 -46.282  1.00  0.00      A2   O
ATOM   3524  N   MET A 227     -40.398   9.346 -47.291  1.00  0.00      A2   N
ATOM   3525  HN  MET A 227     -40.076   9.744 -48.147  1.00  0.00      A2   H
ATOM   3526  CA  MET A 227     -40.619  10.259 -46.217  1.00  0.00      A2   C
ATOM   3527  HA  MET A 227     -40.143   9.854 -45.337  1.00  0.00      A2   H
ATOM   3528  CB  MET A 227     -40.103  11.648 -46.571  1.00  0.00      A2   C
ATOM   3529  HB1 MET A 227     -39.064  11.486 -46.929  1.00  0.00      A2   H
ATOM   3530  HB2 MET A 227     -40.664  12.009 -47.460  1.00  0.00      A2   H
ATOM   3531  CG  MET A 227     -40.011  12.678 -45.472  1.00  0.00      A2   C
ATOM   3532  HG1 MET A 227     -40.975  13.103 -45.118  1.00  0.00      A2   H
ATOM   3533  HG2 MET A 227     -39.671  12.309 -44.482  1.00  0.00      A2   H
ATOM   3534  SD  MET A 227     -38.876  14.045 -46.081  1.00  0.00      A2   S
ATOM   3535  CE  MET A 227     -38.792  14.801 -44.469  1.00  0.00      A2   C
ATOM   3536  HE1 MET A 227     -38.675  13.971 -43.740  1.00  0.00      A2   H
ATOM   3537  HE2 MET A 227     -38.064  15.621 -44.288  1.00  0.00      A2   H
ATOM   3538  HE3 MET A 227     -39.811  15.203 -44.282  1.00  0.00      A2   H
ATOM   3539  C   MET A 227     -42.038  10.579 -45.732  1.00  0.00      A2   C
ATOM   3540  O   MET A 227     -42.285  10.646 -44.522  1.00  0.00      A2   O
ATOM   3541  N   ALA A 228     -43.055  10.689 -46.614  1.00  0.00      A2   N
ATOM   3542  HN  ALA A 228     -42.790  10.833 -47.564  1.00  0.00      A2   H
ATOM   3543  CA  ALA A 228     -44.473  11.001 -46.314  1.00  0.00      A2   C
ATOM   3544  HA  ALA A 228     -44.478  11.761 -45.547  1.00  0.00      A2   H
ATOM   3545  CB  ALA A 228     -45.179  11.415 -47.605  1.00  0.00      A2   C
ATOM   3546  HB1 ALA A 228     -45.261  10.633 -48.389  1.00  0.00      A2   H
ATOM   3547  HB2 ALA A 228     -46.208  11.761 -47.365  1.00  0.00      A2   H
ATOM   3548  HB3 ALA A 228     -44.559  12.211 -48.071  1.00  0.00      A2   H
ATOM   3549  C   ALA A 228     -45.147   9.832 -45.681  1.00  0.00      A2   C
ATOM   3550  O   ALA A 228     -45.872   9.926 -44.709  1.00  0.00      A2   O
ATOM   3551  N   THR A 229     -44.902   8.649 -46.288  1.00  0.00      A2   N
ATOM   3552  HN  THR A 229     -44.298   8.688 -47.081  1.00  0.00      A2   H
ATOM   3553  CA  THR A 229     -45.455   7.359 -45.897  1.00  0.00      A2   C
ATOM   3554  HA  THR A 229     -46.534   7.360 -45.933  1.00  0.00      A2   H
ATOM   3555  CB  THR A 229     -45.113   6.217 -46.795  1.00  0.00      A2   C
ATOM   3556  HB  THR A 229     -44.071   5.874 -46.616  1.00  0.00      A2   H
ATOM   3557  OG1 THR A 229     -45.338   6.516 -48.167  1.00  0.00      A2   O
ATOM   3558  HG1 THR A 229     -44.567   7.005 -48.465  1.00  0.00      A2   H
ATOM   3559  CG2 THR A 229     -46.038   4.973 -46.461  1.00  0.00      A2   C
ATOM   3560 HG21 THR A 229     -45.878   4.517 -45.460  1.00  0.00      A2   H
ATOM   3561 HG22 THR A 229     -47.134   5.119 -46.563  1.00  0.00      A2   H
ATOM   3562 HG23 THR A 229     -45.780   4.094 -47.090  1.00  0.00      A2   H
ATOM   3563  C   THR A 229     -44.923   7.089 -44.403  1.00  0.00      A2   C
ATOM   3564  O   THR A 229     -45.634   6.684 -43.486  1.00  0.00      A2   O
ATOM   3565  N   ALA A 230     -43.655   7.391 -44.263  1.00  0.00      A2   N
ATOM   3566  HN  ALA A 230     -43.073   7.733 -44.996  1.00  0.00      A2   H
ATOM   3567  CA  ALA A 230     -42.923   7.345 -43.007  1.00  0.00      A2   C
ATOM   3568  HA  ALA A 230     -42.986   6.310 -42.708  1.00  0.00      A2   H
ATOM   3569  CB  ALA A 230     -41.389   7.506 -43.166  1.00  0.00      A2   C
ATOM   3570  HB1 ALA A 230     -41.158   8.548 -43.473  1.00  0.00      A2   H
ATOM   3571  HB2 ALA A 230     -40.913   7.250 -42.195  1.00  0.00      A2   H
ATOM   3572  HB3 ALA A 230     -40.865   6.806 -43.852  1.00  0.00      A2   H
ATOM   3573  C   ALA A 230     -43.361   8.106 -41.768  1.00  0.00      A2   C
ATOM   3574  O   ALA A 230     -43.343   7.602 -40.618  1.00  0.00      A2   O
ATOM   3575  N   ALA A 231     -43.758   9.400 -41.994  1.00  0.00      A2   N
ATOM   3576  HN  ALA A 231     -43.644   9.734 -42.927  1.00  0.00      A2   H
ATOM   3577  CA  ALA A 231     -44.206  10.339 -41.024  1.00  0.00      A2   C
ATOM   3578  HA  ALA A 231     -43.771  10.067 -40.074  1.00  0.00      A2   H
ATOM   3579  CB  ALA A 231     -43.734  11.742 -41.441  1.00  0.00      A2   C
ATOM   3580  HB1 ALA A 231     -42.636  11.839 -41.303  1.00  0.00      A2   H
ATOM   3581  HB2 ALA A 231     -43.811  11.971 -42.526  1.00  0.00      A2   H
ATOM   3582  HB3 ALA A 231     -44.112  12.645 -40.915  1.00  0.00      A2   H
ATOM   3583  C   ALA A 231     -45.675  10.367 -40.830  1.00  0.00      A2   C
ATOM   3584  O   ALA A 231     -46.165  11.305 -40.112  1.00  0.00      A2   O
ATOM   3585  N   SER A 232     -46.420   9.451 -41.427  1.00  0.00      A2   N
ATOM   3586  HN  SER A 232     -46.021   8.747 -42.009  1.00  0.00      A2   H
ATOM   3587  CA  SER A 232     -47.889   9.357 -41.219  1.00  0.00      A2   C
ATOM   3588  HA  SER A 232     -48.337  10.337 -41.300  1.00  0.00      A2   H
ATOM   3589  CB  SER A 232     -48.494   8.319 -42.159  1.00  0.00      A2   C
ATOM   3590  HB1 SER A 232     -48.215   8.604 -43.196  1.00  0.00      A2   H
ATOM   3591  HB2 SER A 232     -48.272   7.253 -41.940  1.00  0.00      A2   H
ATOM   3592  OG  SER A 232     -49.886   8.298 -42.077  1.00  0.00      A2   O
ATOM   3593  HG1 SER A 232     -50.166   7.414 -42.327  1.00  0.00      A2   H
ATOM   3594  C   SER A 232     -48.172   8.952 -39.755  1.00  0.00      A2   C
ATOM   3595  O   SER A 232     -47.394   8.233 -39.067  1.00  0.00      A2   O
ATOM   3596  N   SER A 233     -49.360   9.265 -39.272  1.00  0.00      A2   N
ATOM   3597  HN  SER A 233     -49.902   9.935 -39.774  1.00  0.00      A2   H
ATOM   3598  CA  SER A 233     -49.760   8.828 -37.934  1.00  0.00      A2   C
ATOM   3599  HA  SER A 233     -49.115   9.331 -37.230  1.00  0.00      A2   H
ATOM   3600  CB  SER A 233     -51.202   9.138 -37.534  1.00  0.00      A2   C
ATOM   3601  HB1 SER A 233     -51.953   8.605 -38.155  1.00  0.00      A2   H
ATOM   3602  HB2 SER A 233     -51.416   8.798 -36.498  1.00  0.00      A2   H
ATOM   3603  OG  SER A 233     -51.427  10.594 -37.733  1.00  0.00      A2   O
ATOM   3604  HG1 SER A 233     -52.118  10.902 -37.142  1.00  0.00      A2   H
ATOM   3605  C   SER A 233     -49.770   7.378 -37.624  1.00  0.00      A2   C
ATOM   3606  O   SER A 233     -49.488   6.995 -36.514  1.00  0.00      A2   O
ATOM   3607  N   SER A 234     -50.075   6.562 -38.647  1.00  0.00      A2   N
ATOM   3608  HN  SER A 234     -50.333   7.052 -39.476  1.00  0.00      A2   H
ATOM   3609  CA  SER A 234     -50.245   5.116 -38.622  1.00  0.00      A2   C
ATOM   3610  HA  SER A 234     -50.442   4.778 -37.615  1.00  0.00      A2   H
ATOM   3611  CB  SER A 234     -51.541   4.565 -39.429  1.00  0.00      A2   C
ATOM   3612  HB1 SER A 234     -51.260   4.543 -40.503  1.00  0.00      A2   H
ATOM   3613  HB2 SER A 234     -51.885   3.542 -39.167  1.00  0.00      A2   H
ATOM   3614  OG  SER A 234     -52.716   5.414 -39.316  1.00  0.00      A2   O
ATOM   3615  HG1 SER A 234     -53.404   4.961 -39.810  1.00  0.00      A2   H
ATOM   3616  C   SER A 234     -48.975   4.342 -39.098  1.00  0.00      A2   C
ATOM   3617  O   SER A 234     -49.003   3.126 -39.245  1.00  0.00      A2   O
ATOM   3618  N   SER A 235     -47.938   5.097 -39.221  1.00  0.00      A2   N
ATOM   3619  HN  SER A 235     -47.859   6.063 -38.989  1.00  0.00      A2   H
ATOM   3620  CA  SER A 235     -46.596   4.572 -39.554  1.00  0.00      A2   C
ATOM   3621  HA  SER A 235     -46.723   3.548 -39.872  1.00  0.00      A2   H
ATOM   3622  CB  SER A 235     -46.069   5.313 -40.786  1.00  0.00      A2   C
ATOM   3623  HB1 SER A 235     -46.367   6.383 -40.756  1.00  0.00      A2   H
ATOM   3624  HB2 SER A 235     -44.995   5.218 -41.053  1.00  0.00      A2   H
ATOM   3625  OG  SER A 235     -46.805   4.828 -41.960  1.00  0.00      A2   O
ATOM   3626  HG1 SER A 235     -46.846   5.551 -42.590  1.00  0.00      A2   H
ATOM   3627  C   SER A 235     -45.550   4.836 -38.502  1.00  0.00      A2   C
ATOM   3628  O   SER A 235     -45.330   5.955 -38.046  1.00  0.00      A2   O
ATOM   3629  N   LEU A 236     -44.953   3.745 -38.004  1.00  0.00      A2   N
ATOM   3630  HN  LEU A 236     -45.020   2.928 -38.571  1.00  0.00      A2   H
ATOM   3631  CA  LEU A 236     -44.077   3.861 -36.801  1.00  0.00      A2   C
ATOM   3632  HA  LEU A 236     -43.843   4.895 -36.596  1.00  0.00      A2   H
ATOM   3633  CB  LEU A 236     -44.652   3.045 -35.573  1.00  0.00      A2   C
ATOM   3634  HB1 LEU A 236     -44.823   1.961 -35.747  1.00  0.00      A2   H
ATOM   3635  HB2 LEU A 236     -44.112   3.217 -34.618  1.00  0.00      A2   H
ATOM   3636  CG  LEU A 236     -46.064   3.674 -35.235  1.00  0.00      A2   C
ATOM   3637  HG  LEU A 236     -46.699   3.922 -36.113  1.00  0.00      A2   H
ATOM   3638  CD1 LEU A 236     -46.847   2.717 -34.280  1.00  0.00      A2   C
ATOM   3639 HD11 LEU A 236     -47.071   1.756 -34.789  1.00  0.00      A2   H
ATOM   3640 HD12 LEU A 236     -46.317   2.456 -33.339  1.00  0.00      A2   H
ATOM   3641 HD13 LEU A 236     -47.820   3.182 -34.012  1.00  0.00      A2   H
ATOM   3642  CD2 LEU A 236     -45.945   4.954 -34.438  1.00  0.00      A2   C
ATOM   3643 HD21 LEU A 236     -45.425   5.798 -34.940  1.00  0.00      A2   H
ATOM   3644 HD22 LEU A 236     -46.983   5.242 -34.166  1.00  0.00      A2   H
ATOM   3645 HD23 LEU A 236     -45.336   5.002 -33.510  1.00  0.00      A2   H
ATOM   3646  C   LEU A 236     -42.800   3.321 -37.210  1.00  0.00      A2   C
ATOM   3647  O   LEU A 236     -42.766   2.709 -38.311  1.00  0.00      A2   O
ATOM   3648  N   GLU A 237     -41.766   3.530 -36.437  1.00  0.00      A2   N
ATOM   3649  HN  GLU A 237     -41.852   3.879 -35.507  1.00  0.00      A2   H
ATOM   3650  CA  GLU A 237     -40.403   3.174 -36.749  1.00  0.00      A2   C
ATOM   3651  HA  GLU A 237     -40.204   3.377 -37.791  1.00  0.00      A2   H
ATOM   3652  CB  GLU A 237     -39.422   3.849 -35.816  1.00  0.00      A2   C
ATOM   3653  HB1 GLU A 237     -39.543   3.510 -34.765  1.00  0.00      A2   H
ATOM   3654  HB2 GLU A 237     -38.350   3.594 -35.956  1.00  0.00      A2   H
ATOM   3655  CG  GLU A 237     -39.426   5.424 -35.998  1.00  0.00      A2   C
ATOM   3656  HG1 GLU A 237     -39.468   5.680 -37.078  1.00  0.00      A2   H
ATOM   3657  HG2 GLU A 237     -40.443   5.760 -35.705  1.00  0.00      A2   H
ATOM   3658  CD  GLU A 237     -38.396   6.206 -35.315  1.00  0.00      A2   C
ATOM   3659  OE1 GLU A 237     -37.600   6.911 -36.039  1.00  0.00      A2   O
ATOM   3660  OE2 GLU A 237     -38.267   6.127 -34.081  1.00  0.00      A2   O
ATOM   3661  C   GLU A 237     -40.184   1.691 -36.555  1.00  0.00      A2   C
ATOM   3662  O   GLU A 237     -41.081   1.062 -36.051  1.00  0.00      A2   O
ATOM   3663  N   LYS A 238     -39.039   1.164 -37.107  1.00  0.00      A2   N
ATOM   3664  HN  LYS A 238     -38.277   1.723 -37.422  1.00  0.00      A2   H
ATOM   3665  CA  LYS A 238     -38.940  -0.325 -37.215  1.00  0.00      A2   C
ATOM   3666  HA  LYS A 238     -39.852  -0.802 -36.885  1.00  0.00      A2   H
ATOM   3667  CB  LYS A 238     -38.939  -0.848 -38.758  1.00  0.00      A2   C
ATOM   3668  HB1 LYS A 238     -38.040  -0.439 -39.267  1.00  0.00      A2   H
ATOM   3669  HB2 LYS A 238     -38.876  -1.958 -38.771  1.00  0.00      A2   H
ATOM   3670  CG  LYS A 238     -40.218  -0.520 -39.579  1.00  0.00      A2   C
ATOM   3671  HG1 LYS A 238     -40.500   0.554 -39.565  1.00  0.00      A2   H
ATOM   3672  HG2 LYS A 238     -39.998  -0.648 -40.661  1.00  0.00      A2   H
ATOM   3673  CD  LYS A 238     -41.439  -1.397 -39.340  1.00  0.00      A2   C
ATOM   3674  HD1 LYS A 238     -41.770  -1.373 -38.280  1.00  0.00      A2   H
ATOM   3675  HD2 LYS A 238     -42.311  -1.002 -39.905  1.00  0.00      A2   H
ATOM   3676  CE  LYS A 238     -41.150  -2.893 -39.684  1.00  0.00      A2   C
ATOM   3677  HE1 LYS A 238     -40.643  -2.964 -40.670  1.00  0.00      A2   H
ATOM   3678  HE2 LYS A 238     -40.445  -3.292 -38.924  1.00  0.00      A2   H
ATOM   3679  NZ  LYS A 238     -42.400  -3.687 -39.738  1.00  0.00      A2   N
ATOM   3680  HZ1 LYS A 238     -42.797  -3.967 -38.819  1.00  0.00      A2   H
ATOM   3681  HZ2 LYS A 238     -43.106  -3.164 -40.295  1.00  0.00      A2   H
ATOM   3682  HZ3 LYS A 238     -42.166  -4.631 -40.105  1.00  0.00      A2   H
ATOM   3683  C   LYS A 238     -37.683  -0.843 -36.633  1.00  0.00      A2   C
ATOM   3684  O   LYS A 238     -36.581  -0.323 -36.730  1.00  0.00      A2   O
ATOM   3685  N   SER A 239     -37.900  -1.823 -35.846  1.00  0.00      A2   N
ATOM   3686  HN  SER A 239     -38.755  -2.332 -35.902  1.00  0.00      A2   H
ATOM   3687  CA  SER A 239     -36.807  -2.402 -34.946  1.00  0.00      A2   C
ATOM   3688  HA  SER A 239     -36.024  -1.662 -34.865  1.00  0.00      A2   H
ATOM   3689  CB  SER A 239     -37.272  -2.608 -33.493  1.00  0.00      A2   C
ATOM   3690  HB1 SER A 239     -37.807  -3.580 -33.446  1.00  0.00      A2   H
ATOM   3691  HB2 SER A 239     -36.423  -2.725 -32.787  1.00  0.00      A2   H
ATOM   3692  OG  SER A 239     -38.022  -1.495 -32.981  1.00  0.00      A2   O
ATOM   3693  HG1 SER A 239     -37.506  -1.293 -32.197  1.00  0.00      A2   H
ATOM   3694  C   SER A 239     -36.316  -3.706 -35.452  1.00  0.00      A2   C
ATOM   3695  O   SER A 239     -37.064  -4.427 -36.088  1.00  0.00      A2   O
ATOM   3696  N   TYR A 240     -35.043  -3.976 -35.229  1.00  0.00      A2   N
ATOM   3697  HN  TYR A 240     -34.362  -3.404 -34.778  1.00  0.00      A2   H
ATOM   3698  CA  TYR A 240     -34.381  -5.145 -35.772  1.00  0.00      A2   C
ATOM   3699  HA  TYR A 240     -35.088  -5.945 -35.938  1.00  0.00      A2   H
ATOM   3700  CB  TYR A 240     -33.664  -4.875 -37.140  1.00  0.00      A2   C
ATOM   3701  HB1 TYR A 240     -33.012  -3.996 -36.948  1.00  0.00      A2   H
ATOM   3702  HB2 TYR A 240     -32.928  -5.663 -37.409  1.00  0.00      A2   H
ATOM   3703  CG  TYR A 240     -34.529  -4.563 -38.297  1.00  0.00      A2   C
ATOM   3704  CD1 TYR A 240     -34.755  -3.184 -38.525  1.00  0.00      A2   C
ATOM   3705  HD1 TYR A 240     -34.144  -2.459 -38.007  1.00  0.00      A2   H
ATOM   3706  CE1 TYR A 240     -35.905  -2.897 -39.355  1.00  0.00      A2   C
ATOM   3707  HE1 TYR A 240     -36.220  -1.879 -39.528  1.00  0.00      A2   H
ATOM   3708  CZ  TYR A 240     -36.508  -3.888 -40.140  1.00  0.00      A2   C
ATOM   3709  OH  TYR A 240     -37.614  -3.541 -41.015  1.00  0.00      A2   O
ATOM   3710  HH  TYR A 240     -38.322  -4.167 -40.850  1.00  0.00      A2   H
ATOM   3711  CD2 TYR A 240     -35.170  -5.574 -39.016  1.00  0.00      A2   C
ATOM   3712  HD2 TYR A 240     -35.129  -6.647 -38.899  1.00  0.00      A2   H
ATOM   3713  CE2 TYR A 240     -36.175  -5.154 -39.901  1.00  0.00      A2   C
ATOM   3714  HE2 TYR A 240     -36.821  -5.952 -40.237  1.00  0.00      A2   H
ATOM   3715  C   TYR A 240     -33.440  -5.770 -34.778  1.00  0.00      A2   C
ATOM   3716  O   TYR A 240     -32.860  -5.167 -33.853  1.00  0.00      A2   O
ATOM   3717  N   GLU A 241     -33.177  -7.120 -34.900  1.00  0.00      A2   N
ATOM   3718  HN  GLU A 241     -33.661  -7.636 -35.602  1.00  0.00      A2   H
ATOM   3719  CA  GLU A 241     -32.155  -7.739 -34.085  1.00  0.00      A2   C
ATOM   3720  HA  GLU A 241     -32.057  -7.231 -33.137  1.00  0.00      A2   H
ATOM   3721  CB  GLU A 241     -32.573  -9.102 -33.641  1.00  0.00      A2   C
ATOM   3722  HB1 GLU A 241     -33.486  -9.106 -33.007  1.00  0.00      A2   H
ATOM   3723  HB2 GLU A 241     -32.728  -9.729 -34.544  1.00  0.00      A2   H
ATOM   3724  CG  GLU A 241     -31.609  -9.755 -32.636  1.00  0.00      A2   C
ATOM   3725  HG1 GLU A 241     -30.570  -9.826 -33.024  1.00  0.00      A2   H
ATOM   3726  HG2 GLU A 241     -31.433  -9.158 -31.716  1.00  0.00      A2   H
ATOM   3727  CD  GLU A 241     -32.186 -11.137 -32.397  1.00  0.00      A2   C
ATOM   3728  OE1 GLU A 241     -32.641 -11.443 -31.249  1.00  0.00      A2   O
ATOM   3729  OE2 GLU A 241     -32.083 -12.072 -33.254  1.00  0.00      A2   O
ATOM   3730  C   GLU A 241     -30.831  -7.745 -34.753  1.00  0.00      A2   C
ATOM   3731  O   GLU A 241     -30.685  -8.214 -35.897  1.00  0.00      A2   O
ATOM   3732  N   LEU A 242     -29.742  -7.272 -34.055  1.00  0.00      A2   N
ATOM   3733  HN  LEU A 242     -29.858  -7.034 -33.094  1.00  0.00      A2   H
ATOM   3734  CA  LEU A 242     -28.370  -7.508 -34.489  1.00  0.00      A2   C
ATOM   3735  HA  LEU A 242     -28.457  -7.433 -35.563  1.00  0.00      A2   H
ATOM   3736  CB  LEU A 242     -27.416  -6.383 -33.985  1.00  0.00      A2   C
ATOM   3737  HB1 LEU A 242     -27.452  -6.335 -32.876  1.00  0.00      A2   H
ATOM   3738  HB2 LEU A 242     -26.430  -6.670 -34.410  1.00  0.00      A2   H
ATOM   3739  CG  LEU A 242     -27.767  -4.986 -34.487  1.00  0.00      A2   C
ATOM   3740  HG  LEU A 242     -28.690  -4.631 -33.981  1.00  0.00      A2   H
ATOM   3741  CD1 LEU A 242     -26.799  -3.887 -34.026  1.00  0.00      A2   C
ATOM   3742 HD11 LEU A 242     -26.864  -3.755 -32.925  1.00  0.00      A2   H
ATOM   3743 HD12 LEU A 242     -25.785  -4.255 -34.292  1.00  0.00      A2   H
ATOM   3744 HD13 LEU A 242     -26.989  -2.939 -34.574  1.00  0.00      A2   H
ATOM   3745  CD2 LEU A 242     -27.873  -4.891 -35.990  1.00  0.00      A2   C
ATOM   3746 HD21 LEU A 242     -28.027  -3.828 -36.274  1.00  0.00      A2   H
ATOM   3747 HD22 LEU A 242     -27.030  -5.439 -36.464  1.00  0.00      A2   H
ATOM   3748 HD23 LEU A 242     -28.832  -5.375 -36.274  1.00  0.00      A2   H
ATOM   3749  C   LEU A 242     -27.878  -8.907 -34.054  1.00  0.00      A2   C
ATOM   3750  O   LEU A 242     -28.165  -9.297 -32.940  1.00  0.00      A2   O
ATOM   3751  N   PRO A 243     -27.080  -9.771 -34.763  1.00  0.00      A2   N
ATOM   3752  CD  PRO A 243     -26.821  -9.565 -36.205  1.00  0.00      A2   C
ATOM   3753  HD1 PRO A 243     -27.832  -9.606 -36.662  1.00  0.00      A2   H
ATOM   3754  HD2 PRO A 243     -26.316  -8.583 -36.330  1.00  0.00      A2   H
ATOM   3755  CA  PRO A 243     -26.529 -11.065 -34.394  1.00  0.00      A2   C
ATOM   3756  HA  PRO A 243     -27.435 -11.648 -34.468  1.00  0.00      A2   H
ATOM   3757  CB  PRO A 243     -25.412 -11.332 -35.433  1.00  0.00      A2   C
ATOM   3758  HB1 PRO A 243     -25.071 -12.389 -35.408  1.00  0.00      A2   H
ATOM   3759  HB2 PRO A 243     -24.584 -10.653 -35.137  1.00  0.00      A2   H
ATOM   3760  CG  PRO A 243     -26.093 -10.817 -36.668  1.00  0.00      A2   C
ATOM   3761  HG1 PRO A 243     -26.809 -11.553 -37.091  1.00  0.00      A2   H
ATOM   3762  HG2 PRO A 243     -25.430 -10.566 -37.523  1.00  0.00      A2   H
ATOM   3763  C   PRO A 243     -26.008 -11.205 -32.956  1.00  0.00      A2   C
ATOM   3764  O   PRO A 243     -26.097 -12.321 -32.406  1.00  0.00      A2   O
ATOM   3765  N   ASP A 244     -25.495 -10.198 -32.267  1.00  0.00      A2   N
ATOM   3766  HN  ASP A 244     -25.214  -9.426 -32.832  1.00  0.00      A2   H
ATOM   3767  CA  ASP A 244     -25.070 -10.137 -30.855  1.00  0.00      A2   C
ATOM   3768  HA  ASP A 244     -24.551 -11.022 -30.516  1.00  0.00      A2   H
ATOM   3769  CB  ASP A 244     -24.209  -8.847 -30.734  1.00  0.00      A2   C
ATOM   3770  HB1 ASP A 244     -24.190  -8.272 -31.684  1.00  0.00      A2   H
ATOM   3771  HB2 ASP A 244     -24.505  -8.209 -29.875  1.00  0.00      A2   H
ATOM   3772  CG  ASP A 244     -22.729  -9.241 -30.540  1.00  0.00      A2   C
ATOM   3773  OD1 ASP A 244     -22.112  -8.813 -29.533  1.00  0.00      A2   O
ATOM   3774  OD2 ASP A 244     -22.175 -10.025 -31.336  1.00  0.00      A2   O
ATOM   3775  C   ASP A 244     -26.300 -10.225 -29.874  1.00  0.00      A2   C
ATOM   3776  O   ASP A 244     -26.164 -10.378 -28.705  1.00  0.00      A2   O
ATOM   3777  N   GLY A 245     -27.525  -9.994 -30.372  1.00  0.00      A2   N
ATOM   3778  HN  GLY A 245     -27.722  -9.888 -31.344  1.00  0.00      A2   H
ATOM   3779  CA  GLY A 245     -28.684  -9.824 -29.449  1.00  0.00      A2   C
ATOM   3780  HA1 GLY A 245     -28.522 -10.408 -28.555  1.00  0.00      A2   H
ATOM   3781  HA2 GLY A 245     -29.460 -10.276 -30.050  1.00  0.00      A2   H
ATOM   3782  C   GLY A 245     -29.117  -8.430 -29.163  1.00  0.00      A2   C
ATOM   3783  O   GLY A 245     -30.099  -8.217 -28.486  1.00  0.00      A2   O
ATOM   3784  N   GLN A 246     -28.365  -7.401 -29.596  1.00  0.00      A2   N
ATOM   3785  HN  GLN A 246     -27.461  -7.630 -29.948  1.00  0.00      A2   H
ATOM   3786  CA  GLN A 246     -28.811  -6.041 -29.486  1.00  0.00      A2   C
ATOM   3787  HA  GLN A 246     -29.206  -5.867 -28.496  1.00  0.00      A2   H
ATOM   3788  CB  GLN A 246     -27.619  -5.004 -29.591  1.00  0.00      A2   C
ATOM   3789  HB1 GLN A 246     -27.060  -5.038 -28.632  1.00  0.00      A2   H
ATOM   3790  HB2 GLN A 246     -27.024  -5.219 -30.505  1.00  0.00      A2   H
ATOM   3791  CG  GLN A 246     -28.085  -3.435 -29.714  1.00  0.00      A2   C
ATOM   3792  HG1 GLN A 246     -28.577  -3.341 -30.705  1.00  0.00      A2   H
ATOM   3793  HG2 GLN A 246     -28.772  -3.105 -28.906  1.00  0.00      A2   H
ATOM   3794  CD  GLN A 246     -26.820  -2.570 -29.601  1.00  0.00      A2   C
ATOM   3795  OE1 GLN A 246     -26.424  -1.943 -28.595  1.00  0.00      A2   O
ATOM   3796  NE2 GLN A 246     -26.147  -2.464 -30.785  1.00  0.00      A2   N
ATOM   3797 HE21 GLN A 246     -25.417  -1.781 -30.804  1.00  0.00      A2   H
ATOM   3798 HE22 GLN A 246     -26.397  -3.098 -31.517  1.00  0.00      A2   H
ATOM   3799  C   GLN A 246     -29.898  -5.556 -30.426  1.00  0.00      A2   C
ATOM   3800  O   GLN A 246     -29.752  -5.748 -31.683  1.00  0.00      A2   O
ATOM   3801  N   VAL A 247     -31.074  -5.054 -29.975  1.00  0.00      A2   N
ATOM   3802  HN  VAL A 247     -31.251  -5.038 -28.994  1.00  0.00      A2   H
ATOM   3803  CA  VAL A 247     -32.213  -4.655 -30.753  1.00  0.00      A2   C
ATOM   3804  HA  VAL A 247     -32.234  -5.093 -31.741  1.00  0.00      A2   H
ATOM   3805  CB  VAL A 247     -33.462  -5.084 -30.104  1.00  0.00      A2   C
ATOM   3806  HB  VAL A 247     -33.597  -4.754 -29.052  1.00  0.00      A2   H
ATOM   3807  CG1 VAL A 247     -34.687  -4.564 -30.882  1.00  0.00      A2   C
ATOM   3808 HG11 VAL A 247     -34.568  -4.522 -31.986  1.00  0.00      A2   H
ATOM   3809 HG12 VAL A 247     -35.540  -5.240 -30.661  1.00  0.00      A2   H
ATOM   3810 HG13 VAL A 247     -34.908  -3.508 -30.617  1.00  0.00      A2   H
ATOM   3811  CG2 VAL A 247     -33.332  -6.624 -29.935  1.00  0.00      A2   C
ATOM   3812 HG21 VAL A 247     -32.494  -6.934 -29.276  1.00  0.00      A2   H
ATOM   3813 HG22 VAL A 247     -34.279  -7.017 -29.506  1.00  0.00      A2   H
ATOM   3814 HG23 VAL A 247     -33.074  -6.996 -30.949  1.00  0.00      A2   H
ATOM   3815  C   VAL A 247     -32.035  -3.099 -30.946  1.00  0.00      A2   C
ATOM   3816  O   VAL A 247     -32.068  -2.297 -30.026  1.00  0.00      A2   O
ATOM   3817  N   ILE A 248     -31.911  -2.705 -32.171  1.00  0.00      A2   N
ATOM   3818  HN  ILE A 248     -31.968  -3.307 -32.964  1.00  0.00      A2   H
ATOM   3819  CA  ILE A 248     -31.786  -1.442 -32.682  1.00  0.00      A2   C
ATOM   3820  HA  ILE A 248     -31.427  -0.808 -31.886  1.00  0.00      A2   H
ATOM   3821  CB  ILE A 248     -30.582  -1.311 -33.738  1.00  0.00      A2   C
ATOM   3822  HB  ILE A 248     -29.727  -1.814 -33.237  1.00  0.00      A2   H
ATOM   3823  CG2 ILE A 248     -30.920  -2.268 -34.921  1.00  0.00      A2   C
ATOM   3824 HG21 ILE A 248     -31.872  -2.029 -35.441  1.00  0.00      A2   H
ATOM   3825 HG22 ILE A 248     -30.083  -2.204 -35.649  1.00  0.00      A2   H
ATOM   3826 HG23 ILE A 248     -30.962  -3.312 -34.543  1.00  0.00      A2   H
ATOM   3827  CG1 ILE A 248     -30.175   0.121 -33.879  1.00  0.00      A2   C
ATOM   3828 HG11 ILE A 248     -30.968   0.809 -34.242  1.00  0.00      A2   H
ATOM   3829 HG12 ILE A 248     -29.922   0.448 -32.848  1.00  0.00      A2   H
ATOM   3830  CD  ILE A 248     -28.971   0.296 -34.823  1.00  0.00      A2   C
ATOM   3831  HD1 ILE A 248     -29.084  -0.285 -35.763  1.00  0.00      A2   H
ATOM   3832  HD2 ILE A 248     -28.716   1.341 -35.097  1.00  0.00      A2   H
ATOM   3833  HD3 ILE A 248     -28.080  -0.242 -34.436  1.00  0.00      A2   H
ATOM   3834  C   ILE A 248     -33.129  -0.810 -33.152  1.00  0.00      A2   C
ATOM   3835  O   ILE A 248     -33.946  -1.597 -33.672  1.00  0.00      A2   O
ATOM   3836  N   THR A 249     -33.341   0.534 -32.926  1.00  0.00      A2   N
ATOM   3837  HN  THR A 249     -32.610   1.087 -32.533  1.00  0.00      A2   H
ATOM   3838  CA  THR A 249     -34.399   1.290 -33.456  1.00  0.00      A2   C
ATOM   3839  HA  THR A 249     -35.161   0.643 -33.864  1.00  0.00      A2   H
ATOM   3840  CB  THR A 249     -35.043   2.345 -32.468  1.00  0.00      A2   C
ATOM   3841  HB  THR A 249     -34.263   3.098 -32.224  1.00  0.00      A2   H
ATOM   3842  OG1 THR A 249     -35.654   1.737 -31.335  1.00  0.00      A2   O
ATOM   3843  HG1 THR A 249     -34.943   1.298 -30.864  1.00  0.00      A2   H
ATOM   3844  CG2 THR A 249     -36.254   3.026 -33.191  1.00  0.00      A2   C
ATOM   3845 HG21 THR A 249     -36.894   3.617 -32.502  1.00  0.00      A2   H
ATOM   3846 HG22 THR A 249     -36.003   3.701 -34.038  1.00  0.00      A2   H
ATOM   3847 HG23 THR A 249     -36.871   2.208 -33.620  1.00  0.00      A2   H
ATOM   3848  C   THR A 249     -33.923   2.021 -34.668  1.00  0.00      A2   C
ATOM   3849  O   THR A 249     -33.026   2.810 -34.572  1.00  0.00      A2   O
ATOM   3850  N   ILE A 250     -34.561   1.849 -35.815  1.00  0.00      A2   N
ATOM   3851  HN  ILE A 250     -35.257   1.146 -35.932  1.00  0.00      A2   H
ATOM   3852  CA  ILE A 250     -34.273   2.715 -36.983  1.00  0.00      A2   C
ATOM   3853  HA  ILE A 250     -33.858   3.652 -36.641  1.00  0.00      A2   H
ATOM   3854  CB  ILE A 250     -33.211   2.124 -37.921  1.00  0.00      A2   C
ATOM   3855  HB  ILE A 250     -33.248   2.482 -38.972  1.00  0.00      A2   H
ATOM   3856  CG2 ILE A 250     -31.775   2.530 -37.472  1.00  0.00      A2   C
ATOM   3857 HG21 ILE A 250     -31.671   3.636 -37.460  1.00  0.00      A2   H
ATOM   3858 HG22 ILE A 250     -31.582   2.123 -36.456  1.00  0.00      A2   H
ATOM   3859 HG23 ILE A 250     -31.081   2.099 -38.225  1.00  0.00      A2   H
ATOM   3860  CG1 ILE A 250     -33.385   0.644 -38.026  1.00  0.00      A2   C
ATOM   3861 HG11 ILE A 250     -33.089   0.091 -37.109  1.00  0.00      A2   H
ATOM   3862 HG12 ILE A 250     -34.447   0.426 -38.267  1.00  0.00      A2   H
ATOM   3863  CD  ILE A 250     -32.441   0.040 -39.083  1.00  0.00      A2   C
ATOM   3864  HD1 ILE A 250     -32.632  -1.024 -39.338  1.00  0.00      A2   H
ATOM   3865  HD2 ILE A 250     -32.637   0.520 -40.066  1.00  0.00      A2   H
ATOM   3866  HD3 ILE A 250     -31.369   0.029 -38.794  1.00  0.00      A2   H
ATOM   3867  C   ILE A 250     -35.560   3.034 -37.765  1.00  0.00      A2   C
ATOM   3868  O   ILE A 250     -36.586   2.337 -37.655  1.00  0.00      A2   O
ATOM   3869  N   GLY A 251     -35.646   4.131 -38.537  1.00  0.00      A2   N
ATOM   3870  HN  GLY A 251     -34.776   4.618 -38.543  1.00  0.00      A2   H
ATOM   3871  CA  GLY A 251     -36.719   4.539 -39.368  1.00  0.00      A2   C
ATOM   3872  HA1 GLY A 251     -37.358   5.226 -38.834  1.00  0.00      A2   H
ATOM   3873  HA2 GLY A 251     -37.300   3.666 -39.627  1.00  0.00      A2   H
ATOM   3874  C   GLY A 251     -36.255   5.160 -40.653  1.00  0.00      A2   C
ATOM   3875  O   GLY A 251     -35.943   4.467 -41.619  1.00  0.00      A2   O
ATOM   3876  N   ASN A 252     -36.376   6.565 -40.706  1.00  0.00      A2   N
ATOM   3877  HN  ASN A 252     -36.675   6.958 -39.840  1.00  0.00      A2   H
ATOM   3878  CA  ASN A 252     -36.149   7.488 -41.800  1.00  0.00      A2   C
ATOM   3879  HA  ASN A 252     -36.801   7.261 -42.631  1.00  0.00      A2   H
ATOM   3880  CB  ASN A 252     -36.498   8.934 -41.550  1.00  0.00      A2   C
ATOM   3881  HB1 ASN A 252     -36.410   9.186 -40.472  1.00  0.00      A2   H
ATOM   3882  HB2 ASN A 252     -35.771   9.634 -42.013  1.00  0.00      A2   H
ATOM   3883  CG  ASN A 252     -37.949   9.438 -41.909  1.00  0.00      A2   C
ATOM   3884  OD1 ASN A 252     -38.193  10.191 -42.837  1.00  0.00      A2   O
ATOM   3885  ND2 ASN A 252     -38.949   9.104 -41.080  1.00  0.00      A2   N
ATOM   3886 HD21 ASN A 252     -39.724   9.725 -41.200  1.00  0.00      A2   H
ATOM   3887 HD22 ASN A 252     -38.976   8.333 -40.444  1.00  0.00      A2   H
ATOM   3888  C   ASN A 252     -34.709   7.422 -42.339  1.00  0.00      A2   C
ATOM   3889  O   ASN A 252     -34.481   7.643 -43.530  1.00  0.00      A2   O
ATOM   3890  N   GLU A 253     -33.712   7.137 -41.502  1.00  0.00      A2   N
ATOM   3891  HN  GLU A 253     -33.975   6.954 -40.557  1.00  0.00      A2   H
ATOM   3892  CA  GLU A 253     -32.304   7.138 -41.949  1.00  0.00      A2   C
ATOM   3893  HA  GLU A 253     -32.227   8.080 -42.472  1.00  0.00      A2   H
ATOM   3894  CB  GLU A 253     -31.294   7.044 -40.727  1.00  0.00      A2   C
ATOM   3895  HB1 GLU A 253     -30.228   7.104 -41.036  1.00  0.00      A2   H
ATOM   3896  HB2 GLU A 253     -31.285   7.921 -40.045  1.00  0.00      A2   H
ATOM   3897  CG  GLU A 253     -31.464   5.837 -39.799  1.00  0.00      A2   C
ATOM   3898  HG1 GLU A 253     -31.835   4.939 -40.338  1.00  0.00      A2   H
ATOM   3899  HG2 GLU A 253     -30.490   5.512 -39.376  1.00  0.00      A2   H
ATOM   3900  CD  GLU A 253     -32.401   6.085 -38.627  1.00  0.00      A2   C
ATOM   3901  OE1 GLU A 253     -33.665   5.864 -38.695  1.00  0.00      A2   O
ATOM   3902  OE2 GLU A 253     -32.001   6.632 -37.592  1.00  0.00      A2   O
ATOM   3903  C   GLU A 253     -31.985   5.987 -42.908  1.00  0.00      A2   C
ATOM   3904  O   GLU A 253     -31.082   6.076 -43.744  1.00  0.00      A2   O
ATOM   3905  N   ARG A 254     -32.807   4.899 -42.996  1.00  0.00      A2   N
ATOM   3906  HN  ARG A 254     -33.548   4.909 -42.329  1.00  0.00      A2   H
ATOM   3907  CA  ARG A 254     -32.602   3.771 -43.886  1.00  0.00      A2   C
ATOM   3908  HA  ARG A 254     -31.650   3.286 -43.728  1.00  0.00      A2   H
ATOM   3909  CB  ARG A 254     -33.838   2.902 -43.556  1.00  0.00      A2   C
ATOM   3910  HB1 ARG A 254     -34.754   3.491 -43.337  1.00  0.00      A2   H
ATOM   3911  HB2 ARG A 254     -34.001   2.275 -44.458  1.00  0.00      A2   H
ATOM   3912  CG  ARG A 254     -33.683   2.061 -42.297  1.00  0.00      A2   C
ATOM   3913  HG1 ARG A 254     -32.731   1.490 -42.261  1.00  0.00      A2   H
ATOM   3914  HG2 ARG A 254     -33.532   2.719 -41.414  1.00  0.00      A2   H
ATOM   3915  CD  ARG A 254     -34.688   0.893 -42.057  1.00  0.00      A2   C
ATOM   3916  HD1 ARG A 254     -34.689   0.215 -42.938  1.00  0.00      A2   H
ATOM   3917  HD2 ARG A 254     -34.510   0.303 -41.133  1.00  0.00      A2   H
ATOM   3918  NE  ARG A 254     -35.973   1.496 -41.925  1.00  0.00      A2   N
ATOM   3919  HE  ARG A 254     -36.023   2.495 -41.933  1.00  0.00      A2   H
ATOM   3920  CZ  ARG A 254     -37.173   0.874 -42.117  1.00  0.00      A2   C
ATOM   3921  NH1 ARG A 254     -37.276  -0.482 -42.155  1.00  0.00      A2   N
ATOM   3922 HH11 ARG A 254     -38.186  -0.852 -42.344  1.00  0.00      A2   H
ATOM   3923 HH12 ARG A 254     -36.452  -1.048 -42.156  1.00  0.00      A2   H
ATOM   3924  NH2 ARG A 254     -38.284   1.513 -42.289  1.00  0.00      A2   N
ATOM   3925 HH21 ARG A 254     -38.231   2.500 -42.443  1.00  0.00      A2   H
ATOM   3926 HH22 ARG A 254     -39.029   0.958 -42.660  1.00  0.00      A2   H
ATOM   3927  C   ARG A 254     -32.545   4.204 -45.376  1.00  0.00      A2   C
ATOM   3928  O   ARG A 254     -31.783   3.597 -46.096  1.00  0.00      A2   O
ATOM   3929  N   PHE A 255     -33.313   5.238 -45.794  1.00  0.00      A2   N
ATOM   3930  HN  PHE A 255     -33.908   5.782 -45.208  1.00  0.00      A2   H
ATOM   3931  CA  PHE A 255     -33.351   5.716 -47.179  1.00  0.00      A2   C
ATOM   3932  HA  PHE A 255     -32.794   5.017 -47.785  1.00  0.00      A2   H
ATOM   3933  CB  PHE A 255     -34.826   5.613 -47.739  1.00  0.00      A2   C
ATOM   3934  HB1 PHE A 255     -34.877   5.962 -48.792  1.00  0.00      A2   H
ATOM   3935  HB2 PHE A 255     -35.195   4.570 -47.639  1.00  0.00      A2   H
ATOM   3936  CG  PHE A 255     -35.847   6.282 -46.827  1.00  0.00      A2   C
ATOM   3937  CD1 PHE A 255     -36.213   7.586 -47.055  1.00  0.00      A2   C
ATOM   3938  HD1 PHE A 255     -35.814   8.053 -47.944  1.00  0.00      A2   H
ATOM   3939  CE1 PHE A 255     -37.180   8.269 -46.316  1.00  0.00      A2   C
ATOM   3940  HE1 PHE A 255     -37.386   9.287 -46.612  1.00  0.00      A2   H
ATOM   3941  CZ  PHE A 255     -37.788   7.547 -45.302  1.00  0.00      A2   C
ATOM   3942  HZ  PHE A 255     -38.562   8.041 -44.733  1.00  0.00      A2   H
ATOM   3943  CD2 PHE A 255     -36.419   5.532 -45.746  1.00  0.00      A2   C
ATOM   3944  HD2 PHE A 255     -36.053   4.533 -45.559  1.00  0.00      A2   H
ATOM   3945  CE2 PHE A 255     -37.477   6.120 -45.072  1.00  0.00      A2   C
ATOM   3946  HE2 PHE A 255     -38.042   5.602 -44.311  1.00  0.00      A2   H
ATOM   3947  C   PHE A 255     -32.585   7.033 -47.392  1.00  0.00      A2   C
ATOM   3948  O   PHE A 255     -32.116   7.383 -48.461  1.00  0.00      A2   O
ATOM   3949  N   ARG A 256     -32.302   7.730 -46.215  1.00  0.00      A2   N
ATOM   3950  HN  ARG A 256     -32.521   7.438 -45.287  1.00  0.00      A2   H
ATOM   3951  CA  ARG A 256     -31.543   8.955 -46.285  1.00  0.00      A2   C
ATOM   3952  HA  ARG A 256     -31.862   9.699 -46.999  1.00  0.00      A2   H
ATOM   3953  CB  ARG A 256     -31.686   9.576 -44.845  1.00  0.00      A2   C
ATOM   3954  HB1 ARG A 256     -32.768   9.792 -44.712  1.00  0.00      A2   H
ATOM   3955  HB2 ARG A 256     -31.301   8.907 -44.046  1.00  0.00      A2   H
ATOM   3956  CG  ARG A 256     -31.034  11.004 -44.675  1.00  0.00      A2   C
ATOM   3957  HG1 ARG A 256     -30.488  10.994 -43.707  1.00  0.00      A2   H
ATOM   3958  HG2 ARG A 256     -30.176  11.113 -45.373  1.00  0.00      A2   H
ATOM   3959  CD  ARG A 256     -31.931  12.189 -45.088  1.00  0.00      A2   C
ATOM   3960  HD1 ARG A 256     -32.213  12.182 -46.162  1.00  0.00      A2   H
ATOM   3961  HD2 ARG A 256     -32.881  12.086 -44.520  1.00  0.00      A2   H
ATOM   3962  NE  ARG A 256     -31.299  13.503 -44.888  1.00  0.00      A2   N
ATOM   3963  HE  ARG A 256     -30.314  13.615 -45.020  1.00  0.00      A2   H
ATOM   3964  CZ  ARG A 256     -32.070  14.593 -44.746  1.00  0.00      A2   C
ATOM   3965  NH1 ARG A 256     -31.536  15.775 -44.900  1.00  0.00      A2   N
ATOM   3966 HH11 ARG A 256     -31.982  16.559 -44.468  1.00  0.00      A2   H
ATOM   3967 HH12 ARG A 256     -30.550  15.817 -45.059  1.00  0.00      A2   H
ATOM   3968  NH2 ARG A 256     -33.365  14.597 -44.345  1.00  0.00      A2   N
ATOM   3969 HH21 ARG A 256     -33.920  15.335 -44.729  1.00  0.00      A2   H
ATOM   3970 HH22 ARG A 256     -33.751  13.773 -43.930  1.00  0.00      A2   H
ATOM   3971  C   ARG A 256     -30.050   8.752 -46.570  1.00  0.00      A2   C
ATOM   3972  O   ARG A 256     -29.388   9.469 -47.368  1.00  0.00      A2   O
ATOM   3973  N   CYS A 257     -29.379   7.757 -45.922  1.00  0.00      A2   N
ATOM   3974  HN  CYS A 257     -29.961   7.220 -45.316  1.00  0.00      A2   H
ATOM   3975  CA  CYS A 257     -28.044   7.413 -46.181  1.00  0.00      A2   C
ATOM   3976  HA  CYS A 257     -27.561   8.371 -46.055  1.00  0.00      A2   H
ATOM   3977  CB  CYS A 257     -27.496   6.435 -45.028  1.00  0.00      A2   C
ATOM   3978  HB1 CYS A 257     -27.628   6.894 -44.025  1.00  0.00      A2   H
ATOM   3979  HB2 CYS A 257     -28.126   5.536 -44.858  1.00  0.00      A2   H
ATOM   3980  SG  CYS A 257     -25.767   5.890 -45.085  1.00  0.00      A2   S
ATOM   3981  HG1 CYS A 257     -25.653   5.759 -46.398  1.00  0.00      A2   H
ATOM   3982  C   CYS A 257     -27.812   7.001 -47.632  1.00  0.00      A2   C
ATOM   3983  O   CYS A 257     -26.966   7.478 -48.329  1.00  0.00      A2   O
ATOM   3984  N   PRO A 258     -28.602   6.140 -48.256  1.00  0.00      A2   N
ATOM   3985  CD  PRO A 258     -29.339   5.096 -47.557  1.00  0.00      A2   C
ATOM   3986  HD1 PRO A 258     -28.926   4.819 -46.563  1.00  0.00      A2   H
ATOM   3987  HD2 PRO A 258     -30.314   5.572 -47.319  1.00  0.00      A2   H
ATOM   3988  CA  PRO A 258     -28.534   5.822 -49.679  1.00  0.00      A2   C
ATOM   3989  HA  PRO A 258     -27.504   5.645 -49.950  1.00  0.00      A2   H
ATOM   3990  CB  PRO A 258     -29.571   4.752 -49.843  1.00  0.00      A2   C
ATOM   3991  HB1 PRO A 258     -30.541   5.271 -49.996  1.00  0.00      A2   H
ATOM   3992  HB2 PRO A 258     -29.409   4.204 -50.796  1.00  0.00      A2   H
ATOM   3993  CG  PRO A 258     -29.448   3.942 -48.538  1.00  0.00      A2   C
ATOM   3994  HG1 PRO A 258     -30.233   3.175 -48.367  1.00  0.00      A2   H
ATOM   3995  HG2 PRO A 258     -28.495   3.370 -48.537  1.00  0.00      A2   H
ATOM   3996  C   PRO A 258     -28.881   7.018 -50.596  1.00  0.00      A2   C
ATOM   3997  O   PRO A 258     -28.571   6.883 -51.792  1.00  0.00      A2   O
ATOM   3998  N   GLU A 259     -29.641   8.042 -50.061  1.00  0.00      A2   N
ATOM   3999  HN  GLU A 259     -30.173   7.995 -49.220  1.00  0.00      A2   H
ATOM   4000  CA  GLU A 259     -30.021   9.170 -50.924  1.00  0.00      A2   C
ATOM   4001  HA  GLU A 259     -30.345   8.816 -51.891  1.00  0.00      A2   H
ATOM   4002  CB  GLU A 259     -31.191   9.907 -50.269  1.00  0.00      A2   C
ATOM   4003  HB1 GLU A 259     -31.938   9.181 -49.882  1.00  0.00      A2   H
ATOM   4004  HB2 GLU A 259     -30.688  10.358 -49.387  1.00  0.00      A2   H
ATOM   4005  CG  GLU A 259     -31.896  11.026 -51.048  1.00  0.00      A2   C
ATOM   4006  HG1 GLU A 259     -32.679  11.522 -50.435  1.00  0.00      A2   H
ATOM   4007  HG2 GLU A 259     -31.174  11.792 -51.402  1.00  0.00      A2   H
ATOM   4008  CD  GLU A 259     -32.545  10.494 -52.309  1.00  0.00      A2   C
ATOM   4009  OE1 GLU A 259     -33.076   9.390 -52.380  1.00  0.00      A2   O
ATOM   4010  OE2 GLU A 259     -32.564  11.290 -53.269  1.00  0.00      A2   O
ATOM   4011  C   GLU A 259     -28.884  10.139 -51.253  1.00  0.00      A2   C
ATOM   4012  O   GLU A 259     -29.051  10.963 -52.167  1.00  0.00      A2   O
ATOM   4013  N   THR A 260     -27.697  10.080 -50.516  1.00  0.00      A2   N
ATOM   4014  HN  THR A 260     -27.527   9.327 -49.884  1.00  0.00      A2   H
ATOM   4015  CA  THR A 260     -26.557  10.940 -50.673  1.00  0.00      A2   C
ATOM   4016  HA  THR A 260     -26.908  11.955 -50.785  1.00  0.00      A2   H
ATOM   4017  CB  THR A 260     -25.412  10.827 -49.663  1.00  0.00      A2   C
ATOM   4018  HB  THR A 260     -24.578  11.541 -49.838  1.00  0.00      A2   H
ATOM   4019  OG1 THR A 260     -24.747   9.615 -49.615  1.00  0.00      A2   O
ATOM   4020  HG1 THR A 260     -24.894   9.261 -48.734  1.00  0.00      A2   H
ATOM   4021  CG2 THR A 260     -25.981  10.959 -48.205  1.00  0.00      A2   C
ATOM   4022 HG21 THR A 260     -25.201  10.703 -47.456  1.00  0.00      A2   H
ATOM   4023 HG22 THR A 260     -26.244  12.026 -48.047  1.00  0.00      A2   H
ATOM   4024 HG23 THR A 260     -26.834  10.263 -48.055  1.00  0.00      A2   H
ATOM   4025  C   THR A 260     -25.784  10.722 -52.001  1.00  0.00      A2   C
ATOM   4026  O   THR A 260     -25.105  11.665 -52.506  1.00  0.00      A2   O
ATOM   4027  N   LEU A 261     -25.940   9.501 -52.620  1.00  0.00      A2   N
ATOM   4028  HN  LEU A 261     -26.475   8.768 -52.206  1.00  0.00      A2   H
ATOM   4029  CA  LEU A 261     -25.395   9.062 -53.864  1.00  0.00      A2   C
ATOM   4030  HA  LEU A 261     -24.337   9.274 -53.908  1.00  0.00      A2   H
ATOM   4031  CB  LEU A 261     -25.382   7.490 -54.090  1.00  0.00      A2   C
ATOM   4032  HB1 LEU A 261     -26.355   7.093 -54.453  1.00  0.00      A2   H
ATOM   4033  HB2 LEU A 261     -24.719   7.173 -54.923  1.00  0.00      A2   H
ATOM   4034  CG  LEU A 261     -24.843   6.740 -52.801  1.00  0.00      A2   C
ATOM   4035  HG  LEU A 261     -25.276   7.185 -51.880  1.00  0.00      A2   H
ATOM   4036  CD1 LEU A 261     -25.376   5.285 -52.853  1.00  0.00      A2   C
ATOM   4037 HD11 LEU A 261     -25.094   4.932 -53.868  1.00  0.00      A2   H
ATOM   4038 HD12 LEU A 261     -24.823   4.677 -52.106  1.00  0.00      A2   H
ATOM   4039 HD13 LEU A 261     -26.487   5.296 -52.870  1.00  0.00      A2   H
ATOM   4040  CD2 LEU A 261     -23.327   6.732 -52.870  1.00  0.00      A2   C
ATOM   4041 HD21 LEU A 261     -22.812   6.352 -51.962  1.00  0.00      A2   H
ATOM   4042 HD22 LEU A 261     -22.911   6.176 -53.737  1.00  0.00      A2   H
ATOM   4043 HD23 LEU A 261     -23.048   7.789 -53.069  1.00  0.00      A2   H
ATOM   4044  C   LEU A 261     -26.131   9.711 -54.971  1.00  0.00      A2   C
ATOM   4045  O   LEU A 261     -25.494  10.226 -55.898  1.00  0.00      A2   O
ATOM   4046  N   PHE A 262     -27.482   9.817 -54.805  1.00  0.00      A2   N
ATOM   4047  HN  PHE A 262     -27.913   9.151 -54.202  1.00  0.00      A2   H
ATOM   4048  CA  PHE A 262     -28.209  10.698 -55.766  1.00  0.00      A2   C
ATOM   4049  HA  PHE A 262     -27.935  10.411 -56.770  1.00  0.00      A2   H
ATOM   4050  CB  PHE A 262     -29.736  10.404 -55.544  1.00  0.00      A2   C
ATOM   4051  HB1 PHE A 262     -29.897  10.555 -54.455  1.00  0.00      A2   H
ATOM   4052  HB2 PHE A 262     -30.387  11.149 -56.049  1.00  0.00      A2   H
ATOM   4053  CG  PHE A 262     -30.117   9.012 -55.803  1.00  0.00      A2   C
ATOM   4054  CD1 PHE A 262     -30.716   8.129 -54.885  1.00  0.00      A2   C
ATOM   4055  HD1 PHE A 262     -30.975   8.539 -53.920  1.00  0.00      A2   H
ATOM   4056  CE1 PHE A 262     -31.013   6.831 -55.181  1.00  0.00      A2   C
ATOM   4057  HE1 PHE A 262     -31.645   6.247 -54.529  1.00  0.00      A2   H
ATOM   4058  CZ  PHE A 262     -30.832   6.429 -56.549  1.00  0.00      A2   C
ATOM   4059  HZ  PHE A 262     -31.280   5.514 -56.908  1.00  0.00      A2   H
ATOM   4060  CD2 PHE A 262     -29.768   8.516 -57.057  1.00  0.00      A2   C
ATOM   4061  HD2 PHE A 262     -29.345   9.115 -57.850  1.00  0.00      A2   H
ATOM   4062  CE2 PHE A 262     -30.133   7.253 -57.472  1.00  0.00      A2   C
ATOM   4063  HE2 PHE A 262     -29.931   6.961 -58.492  1.00  0.00      A2   H
ATOM   4064  C   PHE A 262     -28.037  12.217 -55.547  1.00  0.00      A2   C
ATOM   4065  O   PHE A 262     -28.009  12.996 -56.495  1.00  0.00      A2   O
ATOM   4066  N   GLN A 263     -28.002  12.685 -54.232  1.00  0.00      A2   N
ATOM   4067  HN  GLN A 263     -28.238  11.987 -53.561  1.00  0.00      A2   H
ATOM   4068  CA  GLN A 263     -28.116  14.088 -53.960  1.00  0.00      A2   C
ATOM   4069  HA  GLN A 263     -27.937  14.669 -54.853  1.00  0.00      A2   H
ATOM   4070  CB  GLN A 263     -29.536  14.507 -53.389  1.00  0.00      A2   C
ATOM   4071  HB1 GLN A 263     -29.825  13.992 -52.448  1.00  0.00      A2   H
ATOM   4072  HB2 GLN A 263     -29.444  15.605 -53.248  1.00  0.00      A2   H
ATOM   4073  CG  GLN A 263     -30.656  14.227 -54.370  1.00  0.00      A2   C
ATOM   4074  HG1 GLN A 263     -30.363  14.594 -55.377  1.00  0.00      A2   H
ATOM   4075  HG2 GLN A 263     -30.949  13.165 -54.512  1.00  0.00      A2   H
ATOM   4076  CD  GLN A 263     -31.922  14.857 -53.856  1.00  0.00      A2   C
ATOM   4077  OE1 GLN A 263     -32.401  15.945 -54.295  1.00  0.00      A2   O
ATOM   4078  NE2 GLN A 263     -32.601  14.249 -52.844  1.00  0.00      A2   N
ATOM   4079 HE21 GLN A 263     -33.432  14.691 -52.506  1.00  0.00      A2   H
ATOM   4080 HE22 GLN A 263     -32.326  13.323 -52.584  1.00  0.00      A2   H
ATOM   4081  C   GLN A 263     -27.047  14.472 -52.915  1.00  0.00      A2   C
ATOM   4082  O   GLN A 263     -27.201  14.277 -51.735  1.00  0.00      A2   O
ATOM   4083  N   PRO A 264     -25.837  14.903 -53.314  1.00  0.00      A2   N
ATOM   4084  CD  PRO A 264     -25.332  14.771 -54.669  1.00  0.00      A2   C
ATOM   4085  HD1 PRO A 264     -25.562  13.760 -55.068  1.00  0.00      A2   H
ATOM   4086  HD2 PRO A 264     -25.466  15.640 -55.348  1.00  0.00      A2   H
ATOM   4087  CA  PRO A 264     -24.813  15.107 -52.335  1.00  0.00      A2   C
ATOM   4088  HA  PRO A 264     -24.620  14.187 -51.803  1.00  0.00      A2   H
ATOM   4089  CB  PRO A 264     -23.602  15.448 -53.130  1.00  0.00      A2   C
ATOM   4090  HB1 PRO A 264     -23.619  16.533 -53.370  1.00  0.00      A2   H
ATOM   4091  HB2 PRO A 264     -22.684  15.028 -52.668  1.00  0.00      A2   H
ATOM   4092  CG  PRO A 264     -23.867  14.702 -54.460  1.00  0.00      A2   C
ATOM   4093  HG1 PRO A 264     -23.527  15.209 -55.389  1.00  0.00      A2   H
ATOM   4094  HG2 PRO A 264     -23.459  13.669 -54.438  1.00  0.00      A2   H
ATOM   4095  C   PRO A 264     -24.971  16.234 -51.290  1.00  0.00      A2   C
ATOM   4096  O   PRO A 264     -24.241  16.333 -50.288  1.00  0.00      A2   O
ATOM   4097  N   SER A 265     -26.043  17.057 -51.346  1.00  0.00      A2   N
ATOM   4098  HN  SER A 265     -26.822  16.890 -51.946  1.00  0.00      A2   H
ATOM   4099  CA  SER A 265     -26.247  18.236 -50.537  1.00  0.00      A2   C
ATOM   4100  HA  SER A 265     -25.318  18.775 -50.424  1.00  0.00      A2   H
ATOM   4101  CB  SER A 265     -27.337  19.184 -51.138  1.00  0.00      A2   C
ATOM   4102  HB1 SER A 265     -27.446  19.901 -50.296  1.00  0.00      A2   H
ATOM   4103  HB2 SER A 265     -27.078  19.751 -52.057  1.00  0.00      A2   H
ATOM   4104  OG  SER A 265     -28.576  18.496 -51.430  1.00  0.00      A2   O
ATOM   4105  HG1 SER A 265     -29.290  19.134 -51.357  1.00  0.00      A2   H
ATOM   4106  C   SER A 265     -26.651  17.752 -49.155  1.00  0.00      A2   C
ATOM   4107  O   SER A 265     -26.543  18.502 -48.227  1.00  0.00      A2   O
ATOM   4108  N   PHE A 266     -26.951  16.458 -49.048  1.00  0.00      A2   N
ATOM   4109  HN  PHE A 266     -27.057  15.887 -49.859  1.00  0.00      A2   H
ATOM   4110  CA  PHE A 266     -27.264  15.855 -47.732  1.00  0.00      A2   C
ATOM   4111  HA  PHE A 266     -28.012  16.397 -47.174  1.00  0.00      A2   H
ATOM   4112  CB  PHE A 266     -27.892  14.501 -47.961  1.00  0.00      A2   C
ATOM   4113  HB1 PHE A 266     -27.371  13.936 -48.763  1.00  0.00      A2   H
ATOM   4114  HB2 PHE A 266     -27.804  13.951 -47.000  1.00  0.00      A2   H
ATOM   4115  CG  PHE A 266     -29.462  14.548 -48.174  1.00  0.00      A2   C
ATOM   4116  CD1 PHE A 266     -30.066  13.273 -48.206  1.00  0.00      A2   C
ATOM   4117  HD1 PHE A 266     -29.366  12.451 -48.186  1.00  0.00      A2   H
ATOM   4118  CE1 PHE A 266     -31.399  13.168 -48.549  1.00  0.00      A2   C
ATOM   4119  HE1 PHE A 266     -31.732  12.141 -48.586  1.00  0.00      A2   H
ATOM   4120  CZ  PHE A 266     -32.323  14.269 -48.706  1.00  0.00      A2   C
ATOM   4121  HZ  PHE A 266     -33.372  14.223 -48.959  1.00  0.00      A2   H
ATOM   4122  CD2 PHE A 266     -30.266  15.699 -48.340  1.00  0.00      A2   C
ATOM   4123  HD2 PHE A 266     -29.943  16.729 -48.332  1.00  0.00      A2   H
ATOM   4124  CE2 PHE A 266     -31.679  15.537 -48.676  1.00  0.00      A2   C
ATOM   4125  HE2 PHE A 266     -32.337  16.389 -48.761  1.00  0.00      A2   H
ATOM   4126  C   PHE A 266     -25.990  15.798 -46.855  1.00  0.00      A2   C
ATOM   4127  O   PHE A 266     -26.056  15.871 -45.639  1.00  0.00      A2   O
ATOM   4128  N   ILE A 267     -24.786  15.644 -47.506  1.00  0.00      A2   N
ATOM   4129  HN  ILE A 267     -24.612  15.488 -48.475  1.00  0.00      A2   H
ATOM   4130  CA  ILE A 267     -23.532  15.570 -46.790  1.00  0.00      A2   C
ATOM   4131  HA  ILE A 267     -23.747  15.375 -45.750  1.00  0.00      A2   H
ATOM   4132  CB  ILE A 267     -22.638  14.323 -47.172  1.00  0.00      A2   C
ATOM   4133  HB  ILE A 267     -21.656  14.459 -46.671  1.00  0.00      A2   H
ATOM   4134  CG2 ILE A 267     -23.345  13.021 -46.724  1.00  0.00      A2   C
ATOM   4135 HG21 ILE A 267     -23.301  12.791 -45.638  1.00  0.00      A2   H
ATOM   4136 HG22 ILE A 267     -24.375  12.969 -47.138  1.00  0.00      A2   H
ATOM   4137 HG23 ILE A 267     -22.699  12.245 -47.187  1.00  0.00      A2   H
ATOM   4138  CG1 ILE A 267     -22.463  14.347 -48.663  1.00  0.00      A2   C
ATOM   4139 HG11 ILE A 267     -23.399  14.284 -49.258  1.00  0.00      A2   H
ATOM   4140 HG12 ILE A 267     -22.182  15.391 -48.921  1.00  0.00      A2   H
ATOM   4141  CD  ILE A 267     -21.373  13.508 -49.294  1.00  0.00      A2   C
ATOM   4142  HD1 ILE A 267     -20.365  13.663 -48.853  1.00  0.00      A2   H
ATOM   4143  HD2 ILE A 267     -21.681  12.440 -49.266  1.00  0.00      A2   H
ATOM   4144  HD3 ILE A 267     -21.342  13.828 -50.358  1.00  0.00      A2   H
ATOM   4145  C   ILE A 267     -22.740  16.908 -46.912  1.00  0.00      A2   C
ATOM   4146  O   ILE A 267     -21.578  17.036 -46.576  1.00  0.00      A2   O
ATOM   4147  N   GLY A 268     -23.351  18.016 -47.404  1.00  0.00      A2   N
ATOM   4148  HN  GLY A 268     -24.302  17.903 -47.678  1.00  0.00      A2   H
ATOM   4149  CA  GLY A 268     -22.698  19.325 -47.487  1.00  0.00      A2   C
ATOM   4150  HA1 GLY A 268     -22.067  19.359 -46.611  1.00  0.00      A2   H
ATOM   4151  HA2 GLY A 268     -23.455  20.093 -47.551  1.00  0.00      A2   H
ATOM   4152  C   GLY A 268     -21.758  19.538 -48.676  1.00  0.00      A2   C
ATOM   4153  O   GLY A 268     -20.898  20.427 -48.733  1.00  0.00      A2   O
ATOM   4154  N   MET A 269     -21.758  18.447 -49.540  1.00  0.00      A2   N
ATOM   4155  HN  MET A 269     -22.335  17.642 -49.423  1.00  0.00      A2   H
ATOM   4156  CA  MET A 269     -20.828  18.286 -50.642  1.00  0.00      A2   C
ATOM   4157  HA  MET A 269     -19.861  18.691 -50.383  1.00  0.00      A2   H
ATOM   4158  CB  MET A 269     -20.745  16.763 -51.114  1.00  0.00      A2   C
ATOM   4159  HB1 MET A 269     -20.114  16.222 -50.377  1.00  0.00      A2   H
ATOM   4160  HB2 MET A 269     -21.711  16.225 -51.006  1.00  0.00      A2   H
ATOM   4161  CG  MET A 269     -20.181  16.552 -52.522  1.00  0.00      A2   C
ATOM   4162  HG1 MET A 269     -20.879  16.976 -53.275  1.00  0.00      A2   H
ATOM   4163  HG2 MET A 269     -19.155  16.975 -52.583  1.00  0.00      A2   H
ATOM   4164  SD  MET A 269     -19.962  14.873 -53.129  1.00  0.00      A2   S
ATOM   4165  CE  MET A 269     -18.789  14.282 -51.862  1.00  0.00      A2   C
ATOM   4166  HE1 MET A 269     -17.810  14.801 -51.946  1.00  0.00      A2   H
ATOM   4167  HE2 MET A 269     -19.136  14.439 -50.818  1.00  0.00      A2   H
ATOM   4168  HE3 MET A 269     -18.624  13.183 -51.889  1.00  0.00      A2   H
ATOM   4169  C   MET A 269     -21.441  19.169 -51.730  1.00  0.00      A2   C
ATOM   4170  O   MET A 269     -22.670  19.295 -51.784  1.00  0.00      A2   O
ATOM   4171  N   GLU A 270     -20.659  19.814 -52.644  1.00  0.00      A2   N
ATOM   4172  HN  GLU A 270     -19.685  19.941 -52.474  1.00  0.00      A2   H
ATOM   4173  CA  GLU A 270     -21.102  20.653 -53.768  1.00  0.00      A2   C
ATOM   4174  HA  GLU A 270     -22.172  20.707 -53.633  1.00  0.00      A2   H
ATOM   4175  CB  GLU A 270     -20.404  22.023 -53.850  1.00  0.00      A2   C
ATOM   4176  HB1 GLU A 270     -20.679  22.525 -52.898  1.00  0.00      A2   H
ATOM   4177  HB2 GLU A 270     -19.298  21.938 -53.914  1.00  0.00      A2   H
ATOM   4178  CG  GLU A 270     -21.000  22.934 -54.933  1.00  0.00      A2   C
ATOM   4179  HG1 GLU A 270     -20.897  22.397 -55.900  1.00  0.00      A2   H
ATOM   4180  HG2 GLU A 270     -22.040  23.321 -54.892  1.00  0.00      A2   H
ATOM   4181  CD  GLU A 270     -20.177  24.202 -55.031  1.00  0.00      A2   C
ATOM   4182  OE1 GLU A 270     -20.361  25.182 -54.274  1.00  0.00      A2   O
ATOM   4183  OE2 GLU A 270     -19.223  24.295 -55.814  1.00  0.00      A2   O
ATOM   4184  C   GLU A 270     -20.973  19.779 -54.970  1.00  0.00      A2   C
ATOM   4185  O   GLU A 270     -21.828  19.924 -55.870  1.00  0.00      A2   O
ATOM   4186  N   SER A 271     -19.987  18.860 -55.077  1.00  0.00      A2   N
ATOM   4187  HN  SER A 271     -19.365  18.881 -54.298  1.00  0.00      A2   H
ATOM   4188  CA  SER A 271     -19.826  17.974 -56.328  1.00  0.00      A2   C
ATOM   4189  HA  SER A 271     -19.647  18.510 -57.248  1.00  0.00      A2   H
ATOM   4190  CB  SER A 271     -18.767  16.946 -56.017  1.00  0.00      A2   C
ATOM   4191  HB1 SER A 271     -18.022  17.486 -55.395  1.00  0.00      A2   H
ATOM   4192  HB2 SER A 271     -19.090  16.093 -55.383  1.00  0.00      A2   H
ATOM   4193  OG  SER A 271     -18.160  16.391 -57.159  1.00  0.00      A2   O
ATOM   4194  HG1 SER A 271     -17.421  15.837 -56.895  1.00  0.00      A2   H
ATOM   4195  C   SER A 271     -21.149  17.150 -56.655  1.00  0.00      A2   C
ATOM   4196  O   SER A 271     -21.960  16.966 -55.765  1.00  0.00      A2   O
ATOM   4197  N   ALA A 272     -21.336  16.633 -57.889  1.00  0.00      A2   N
ATOM   4198  HN  ALA A 272     -20.587  16.819 -58.519  1.00  0.00      A2   H
ATOM   4199  CA  ALA A 272     -22.561  16.011 -58.432  1.00  0.00      A2   C
ATOM   4200  HA  ALA A 272     -23.362  16.586 -57.993  1.00  0.00      A2   H
ATOM   4201  CB  ALA A 272     -22.665  16.032 -60.013  1.00  0.00      A2   C
ATOM   4202  HB1 ALA A 272     -21.726  15.531 -60.331  1.00  0.00      A2   H
ATOM   4203  HB2 ALA A 272     -23.513  15.488 -60.481  1.00  0.00      A2   H
ATOM   4204  HB3 ALA A 272     -22.617  17.052 -60.450  1.00  0.00      A2   H
ATOM   4205  C   ALA A 272     -22.824  14.626 -58.058  1.00  0.00      A2   C
ATOM   4206  O   ALA A 272     -22.002  13.764 -57.824  1.00  0.00      A2   O
ATOM   4207  N   GLY A 273     -24.096  14.275 -57.960  1.00  0.00      A2   N
ATOM   4208  HN  GLY A 273     -24.719  14.919 -58.395  1.00  0.00      A2   H
ATOM   4209  CA  GLY A 273     -24.531  12.900 -57.660  1.00  0.00      A2   C
ATOM   4210  HA1 GLY A 273     -25.553  12.993 -57.325  1.00  0.00      A2   H
ATOM   4211  HA2 GLY A 273     -23.787  12.390 -57.065  1.00  0.00      A2   H
ATOM   4212  C   GLY A 273     -24.593  12.018 -58.878  1.00  0.00      A2   C
ATOM   4213  O   GLY A 273     -24.248  12.396 -60.039  1.00  0.00      A2   O
ATOM   4214  N   ILE A 274     -24.938  10.727 -58.663  1.00  0.00      A2   N
ATOM   4215  HN  ILE A 274     -25.160  10.487 -57.721  1.00  0.00      A2   H
ATOM   4216  CA  ILE A 274     -24.903   9.618 -59.671  1.00  0.00      A2   C
ATOM   4217  HA  ILE A 274     -23.893   9.688 -60.046  1.00  0.00      A2   H
ATOM   4218  CB  ILE A 274     -25.112   8.280 -59.077  1.00  0.00      A2   C
ATOM   4219  HB  ILE A 274     -25.083   7.553 -59.916  1.00  0.00      A2   H
ATOM   4220  CG2 ILE A 274     -23.910   8.007 -58.168  1.00  0.00      A2   C
ATOM   4221 HG21 ILE A 274     -24.002   7.132 -57.490  1.00  0.00      A2   H
ATOM   4222 HG22 ILE A 274     -22.981   7.926 -58.773  1.00  0.00      A2   H
ATOM   4223 HG23 ILE A 274     -23.775   8.857 -57.466  1.00  0.00      A2   H
ATOM   4224  CG1 ILE A 274     -26.482   8.079 -58.508  1.00  0.00      A2   C
ATOM   4225 HG11 ILE A 274     -26.499   8.573 -57.513  1.00  0.00      A2   H
ATOM   4226 HG12 ILE A 274     -27.338   8.323 -59.173  1.00  0.00      A2   H
ATOM   4227  CD  ILE A 274     -26.694   6.610 -58.178  1.00  0.00      A2   C
ATOM   4228  HD1 ILE A 274     -26.184   5.789 -58.724  1.00  0.00      A2   H
ATOM   4229  HD2 ILE A 274     -26.422   6.504 -57.106  1.00  0.00      A2   H
ATOM   4230  HD3 ILE A 274     -27.795   6.467 -58.222  1.00  0.00      A2   H
ATOM   4231  C   ILE A 274     -25.673   9.824 -60.982  1.00  0.00      A2   C
ATOM   4232  O   ILE A 274     -25.129   9.527 -62.073  1.00  0.00      A2   O
ATOM   4233  N   HSD A 275     -26.967  10.335 -60.868  1.00  0.00      A2   N
ATOM   4234  HN  HSD A 275     -27.290  10.735 -60.013  1.00  0.00      A2   H
ATOM   4235  CA  HSD A 275     -27.851  10.485 -62.012  1.00  0.00      A2   C
ATOM   4236  HA  HSD A 275     -27.584   9.633 -62.619  1.00  0.00      A2   H
ATOM   4237  CB  HSD A 275     -29.407  10.405 -61.691  1.00  0.00      A2   C
ATOM   4238  HB1 HSD A 275     -29.812  10.294 -62.720  1.00  0.00      A2   H
ATOM   4239  HB2 HSD A 275     -29.584   9.546 -61.009  1.00  0.00      A2   H
ATOM   4240  ND1 HSD A 275     -30.674  12.583 -61.396  1.00  0.00      A2   N
ATOM   4241  HD1 HSD A 275     -30.450  12.996 -62.279  1.00  0.00      A2   H
ATOM   4242  CG  HSD A 275     -30.023  11.476 -60.910  1.00  0.00      A2   C
ATOM   4243  CE1 HSD A 275     -31.107  13.226 -60.297  1.00  0.00      A2   C
ATOM   4244  HE1 HSD A 275     -31.643  14.172 -60.225  1.00  0.00      A2   H
ATOM   4245  NE2 HSD A 275     -30.747  12.609 -59.167  1.00  0.00      A2   N
ATOM   4246  CD2 HSD A 275     -30.110  11.475 -59.579  1.00  0.00      A2   C
ATOM   4247  HD2 HSD A 275     -29.742  10.779 -58.834  1.00  0.00      A2   H
ATOM   4248  C   HSD A 275     -27.430  11.716 -62.864  1.00  0.00      A2   C
ATOM   4249  O   HSD A 275     -27.458  11.742 -64.049  1.00  0.00      A2   O
ATOM   4250  N   GLU A 276     -26.952  12.798 -62.233  1.00  0.00      A2   N
ATOM   4251  HN  GLU A 276     -26.868  12.881 -61.243  1.00  0.00      A2   H
ATOM   4252  CA  GLU A 276     -26.432  14.020 -62.870  1.00  0.00      A2   C
ATOM   4253  HA  GLU A 276     -27.059  14.250 -63.719  1.00  0.00      A2   H
ATOM   4254  CB  GLU A 276     -26.337  15.192 -61.787  1.00  0.00      A2   C
ATOM   4255  HB1 GLU A 276     -27.334  15.353 -61.324  1.00  0.00      A2   H
ATOM   4256  HB2 GLU A 276     -25.678  14.946 -60.927  1.00  0.00      A2   H
ATOM   4257  CG  GLU A 276     -26.016  16.632 -62.344  1.00  0.00      A2   C
ATOM   4258  HG1 GLU A 276     -24.953  16.751 -62.642  1.00  0.00      A2   H
ATOM   4259  HG2 GLU A 276     -26.646  16.835 -63.237  1.00  0.00      A2   H
ATOM   4260  CD  GLU A 276     -26.296  17.774 -61.291  1.00  0.00      A2   C
ATOM   4261  OE1 GLU A 276     -25.900  17.561 -60.104  1.00  0.00      A2   O
ATOM   4262  OE2 GLU A 276     -26.907  18.770 -61.756  1.00  0.00      A2   O
ATOM   4263  C   GLU A 276     -25.027  13.741 -63.568  1.00  0.00      A2   C
ATOM   4264  O   GLU A 276     -24.836  14.087 -64.771  1.00  0.00      A2   O
ATOM   4265  N   THR A 277     -24.160  12.934 -62.886  1.00  0.00      A2   N
ATOM   4266  HN  THR A 277     -24.217  12.686 -61.923  1.00  0.00      A2   H
ATOM   4267  CA  THR A 277     -22.883  12.581 -63.410  1.00  0.00      A2   C
ATOM   4268  HA  THR A 277     -22.492  13.528 -63.752  1.00  0.00      A2   H
ATOM   4269  CB  THR A 277     -21.951  11.956 -62.394  1.00  0.00      A2   C
ATOM   4270  HB  THR A 277     -22.492  11.073 -61.993  1.00  0.00      A2   H
ATOM   4271  OG1 THR A 277     -21.742  12.867 -61.299  1.00  0.00      A2   O
ATOM   4272  HG1 THR A 277     -22.533  12.857 -60.755  1.00  0.00      A2   H
ATOM   4273  CG2 THR A 277     -20.611  11.512 -62.968  1.00  0.00      A2   C
ATOM   4274 HG21 THR A 277     -20.286  12.367 -63.598  1.00  0.00      A2   H
ATOM   4275 HG22 THR A 277     -19.851  11.462 -62.159  1.00  0.00      A2   H
ATOM   4276 HG23 THR A 277     -20.591  10.634 -63.649  1.00  0.00      A2   H
ATOM   4277  C   THR A 277     -23.053  11.667 -64.660  1.00  0.00      A2   C
ATOM   4278  O   THR A 277     -22.485  11.753 -65.747  1.00  0.00      A2   O
ATOM   4279  N   THR A 278     -23.996  10.633 -64.547  1.00  0.00      A2   N
ATOM   4280  HN  THR A 278     -24.400  10.439 -63.657  1.00  0.00      A2   H
ATOM   4281  CA  THR A 278     -24.375   9.732 -65.638  1.00  0.00      A2   C
ATOM   4282  HA  THR A 278     -23.495   9.207 -65.976  1.00  0.00      A2   H
ATOM   4283  CB  THR A 278     -25.383   8.679 -65.230  1.00  0.00      A2   C
ATOM   4284  HB  THR A 278     -26.255   9.159 -64.737  1.00  0.00      A2   H
ATOM   4285  OG1 THR A 278     -24.962   7.747 -64.193  1.00  0.00      A2   O
ATOM   4286  HG1 THR A 278     -25.084   8.187 -63.348  1.00  0.00      A2   H
ATOM   4287  CG2 THR A 278     -25.814   7.775 -66.407  1.00  0.00      A2   C
ATOM   4288 HG21 THR A 278     -24.990   7.366 -67.030  1.00  0.00      A2   H
ATOM   4289 HG22 THR A 278     -26.456   6.960 -66.008  1.00  0.00      A2   H
ATOM   4290 HG23 THR A 278     -26.386   8.430 -67.099  1.00  0.00      A2   H
ATOM   4291  C   THR A 278     -24.798  10.484 -66.824  1.00  0.00      A2   C
ATOM   4292  O   THR A 278     -24.318  10.177 -67.894  1.00  0.00      A2   O
ATOM   4293  N   TYR A 279     -25.661  11.491 -66.669  1.00  0.00      A2   N
ATOM   4294  HN  TYR A 279     -26.004  11.705 -65.758  1.00  0.00      A2   H
ATOM   4295  CA  TYR A 279     -26.227  12.262 -67.824  1.00  0.00      A2   C
ATOM   4296  HA  TYR A 279     -26.810  11.537 -68.372  1.00  0.00      A2   H
ATOM   4297  CB  TYR A 279     -27.329  13.264 -67.315  1.00  0.00      A2   C
ATOM   4298  HB1 TYR A 279     -28.145  12.720 -66.794  1.00  0.00      A2   H
ATOM   4299  HB2 TYR A 279     -26.900  13.960 -66.563  1.00  0.00      A2   H
ATOM   4300  CG  TYR A 279     -27.941  14.102 -68.377  1.00  0.00      A2   C
ATOM   4301  CD1 TYR A 279     -28.987  13.524 -69.102  1.00  0.00      A2   C
ATOM   4302  HD1 TYR A 279     -29.374  12.557 -68.817  1.00  0.00      A2   H
ATOM   4303  CE1 TYR A 279     -29.682  14.153 -70.167  1.00  0.00      A2   C
ATOM   4304  HE1 TYR A 279     -30.564  13.743 -70.636  1.00  0.00      A2   H
ATOM   4305  CZ  TYR A 279     -29.308  15.438 -70.558  1.00  0.00      A2   C
ATOM   4306  OH  TYR A 279     -29.886  16.024 -71.722  1.00  0.00      A2   O
ATOM   4307  HH  TYR A 279     -29.539  16.900 -71.910  1.00  0.00      A2   H
ATOM   4308  CD2 TYR A 279     -27.541  15.340 -68.857  1.00  0.00      A2   C
ATOM   4309  HD2 TYR A 279     -26.822  15.893 -68.270  1.00  0.00      A2   H
ATOM   4310  CE2 TYR A 279     -28.251  16.025 -69.870  1.00  0.00      A2   C
ATOM   4311  HE2 TYR A 279     -27.981  17.045 -70.100  1.00  0.00      A2   H
ATOM   4312  C   TYR A 279     -25.157  12.967 -68.657  1.00  0.00      A2   C
ATOM   4313  O   TYR A 279     -25.147  12.933 -69.863  1.00  0.00      A2   O
ATOM   4314  N   ASN A 280     -24.209  13.735 -67.959  1.00  0.00      A2   N
ATOM   4315  HN  ASN A 280     -24.308  13.469 -67.004  1.00  0.00      A2   H
ATOM   4316  CA  ASN A 280     -23.046  14.464 -68.511  1.00  0.00      A2   C
ATOM   4317  HA  ASN A 280     -23.367  15.042 -69.364  1.00  0.00      A2   H
ATOM   4318  CB  ASN A 280     -22.369  15.246 -67.453  1.00  0.00      A2   C
ATOM   4319  HB1 ASN A 280     -22.348  14.679 -66.498  1.00  0.00      A2   H
ATOM   4320  HB2 ASN A 280     -21.342  15.610 -67.670  1.00  0.00      A2   H
ATOM   4321  CG  ASN A 280     -23.181  16.504 -67.234  1.00  0.00      A2   C
ATOM   4322  OD1 ASN A 280     -23.579  17.172 -68.231  1.00  0.00      A2   O
ATOM   4323  ND2 ASN A 280     -23.478  16.952 -66.033  1.00  0.00      A2   N
ATOM   4324 HD21 ASN A 280     -23.835  17.882 -65.947  1.00  0.00      A2   H
ATOM   4325 HD22 ASN A 280     -23.003  16.607 -65.223  1.00  0.00      A2   H
ATOM   4326  C   ASN A 280     -21.962  13.607 -69.171  1.00  0.00      A2   C
ATOM   4327  O   ASN A 280     -21.318  13.976 -70.090  1.00  0.00      A2   O
ATOM   4328  N   SER A 281     -21.721  12.406 -68.615  1.00  0.00      A2   N
ATOM   4329  HN  SER A 281     -22.019  12.124 -67.707  1.00  0.00      A2   H
ATOM   4330  CA  SER A 281     -20.852  11.417 -69.206  1.00  0.00      A2   C
ATOM   4331  HA  SER A 281     -19.912  11.889 -69.453  1.00  0.00      A2   H
ATOM   4332  CB  SER A 281     -20.543  10.289 -68.219  1.00  0.00      A2   C
ATOM   4333  HB1 SER A 281     -19.969  10.602 -67.320  1.00  0.00      A2   H
ATOM   4334  HB2 SER A 281     -21.472   9.787 -67.874  1.00  0.00      A2   H
ATOM   4335  OG  SER A 281     -19.763   9.247 -68.778  1.00  0.00      A2   O
ATOM   4336  HG1 SER A 281     -18.875   9.609 -68.816  1.00  0.00      A2   H
ATOM   4337  C   SER A 281     -21.432  10.883 -70.517  1.00  0.00      A2   C
ATOM   4338  O   SER A 281     -20.718  10.754 -71.496  1.00  0.00      A2   O
ATOM   4339  N   ILE A 282     -22.741  10.717 -70.513  1.00  0.00      A2   N
ATOM   4340  HN  ILE A 282     -23.228  10.797 -69.647  1.00  0.00      A2   H
ATOM   4341  CA  ILE A 282     -23.479  10.646 -71.741  1.00  0.00      A2   C
ATOM   4342  HA  ILE A 282     -23.070   9.905 -72.411  1.00  0.00      A2   H
ATOM   4343  CB  ILE A 282     -24.883  10.096 -71.588  1.00  0.00      A2   C
ATOM   4344  HB  ILE A 282     -25.419  10.800 -70.916  1.00  0.00      A2   H
ATOM   4345  CG2 ILE A 282     -25.500   9.914 -72.963  1.00  0.00      A2   C
ATOM   4346 HG21 ILE A 282     -25.411  10.818 -73.602  1.00  0.00      A2   H
ATOM   4347 HG22 ILE A 282     -25.199   9.011 -73.536  1.00  0.00      A2   H
ATOM   4348 HG23 ILE A 282     -26.585   9.747 -72.788  1.00  0.00      A2   H
ATOM   4349  CG1 ILE A 282     -25.002   8.681 -70.844  1.00  0.00      A2   C
ATOM   4350 HG11 ILE A 282     -24.410   8.052 -71.544  1.00  0.00      A2   H
ATOM   4351 HG12 ILE A 282     -24.352   8.684 -69.943  1.00  0.00      A2   H
ATOM   4352  CD  ILE A 282     -26.354   8.144 -70.599  1.00  0.00      A2   C
ATOM   4353  HD1 ILE A 282     -26.098   7.162 -70.146  1.00  0.00      A2   H
ATOM   4354  HD2 ILE A 282     -26.978   8.803 -69.958  1.00  0.00      A2   H
ATOM   4355  HD3 ILE A 282     -26.875   7.811 -71.521  1.00  0.00      A2   H
ATOM   4356  C   ILE A 282     -23.328  11.810 -72.666  1.00  0.00      A2   C
ATOM   4357  O   ILE A 282     -23.068  11.722 -73.840  1.00  0.00      A2   O
ATOM   4358  N   MET A 283     -23.428  13.110 -72.190  1.00  0.00      A2   N
ATOM   4359  HN  MET A 283     -23.813  13.278 -71.286  1.00  0.00      A2   H
ATOM   4360  CA  MET A 283     -23.152  14.294 -72.900  1.00  0.00      A2   C
ATOM   4361  HA  MET A 283     -23.801  14.438 -73.751  1.00  0.00      A2   H
ATOM   4362  CB  MET A 283     -23.416  15.568 -72.076  1.00  0.00      A2   C
ATOM   4363  HB1 MET A 283     -22.790  15.532 -71.158  1.00  0.00      A2   H
ATOM   4364  HB2 MET A 283     -23.202  16.499 -72.643  1.00  0.00      A2   H
ATOM   4365  CG  MET A 283     -24.918  15.738 -71.654  1.00  0.00      A2   C
ATOM   4366  HG1 MET A 283     -25.256  14.763 -71.242  1.00  0.00      A2   H
ATOM   4367  HG2 MET A 283     -25.047  16.408 -70.777  1.00  0.00      A2   H
ATOM   4368  SD  MET A 283     -26.209  16.067 -72.935  1.00  0.00      A2   S
ATOM   4369  CE  MET A 283     -26.888  14.367 -73.101  1.00  0.00      A2   C
ATOM   4370  HE1 MET A 283     -27.790  14.348 -73.750  1.00  0.00      A2   H
ATOM   4371  HE2 MET A 283     -26.282  13.703 -73.754  1.00  0.00      A2   H
ATOM   4372  HE3 MET A 283     -27.196  14.010 -72.096  1.00  0.00      A2   H
ATOM   4373  C   MET A 283     -21.743  14.329 -73.470  1.00  0.00      A2   C
ATOM   4374  O   MET A 283     -21.518  14.960 -74.522  1.00  0.00      A2   O
ATOM   4375  N   LYS A 284     -20.804  13.664 -72.815  1.00  0.00      A2   N
ATOM   4376  HN  LYS A 284     -21.037  13.297 -71.917  1.00  0.00      A2   H
ATOM   4377  CA  LYS A 284     -19.375  13.822 -73.246  1.00  0.00      A2   C
ATOM   4378  HA  LYS A 284     -19.168  14.772 -73.715  1.00  0.00      A2   H
ATOM   4379  CB  LYS A 284     -18.492  13.716 -72.014  1.00  0.00      A2   C
ATOM   4380  HB1 LYS A 284     -18.947  13.020 -71.276  1.00  0.00      A2   H
ATOM   4381  HB2 LYS A 284     -17.460  13.368 -72.230  1.00  0.00      A2   H
ATOM   4382  CG  LYS A 284     -18.333  15.043 -71.262  1.00  0.00      A2   C
ATOM   4383  HG1 LYS A 284     -19.315  15.541 -71.412  1.00  0.00      A2   H
ATOM   4384  HG2 LYS A 284     -18.277  14.670 -70.216  1.00  0.00      A2   H
ATOM   4385  CD  LYS A 284     -17.201  16.035 -71.517  1.00  0.00      A2   C
ATOM   4386  HD1 LYS A 284     -16.485  15.659 -70.755  1.00  0.00      A2   H
ATOM   4387  HD2 LYS A 284     -16.738  15.951 -72.523  1.00  0.00      A2   H
ATOM   4388  CE  LYS A 284     -17.456  17.473 -71.092  1.00  0.00      A2   C
ATOM   4389  HE1 LYS A 284     -18.120  17.567 -70.206  1.00  0.00      A2   H
ATOM   4390  HE2 LYS A 284     -16.496  17.988 -70.879  1.00  0.00      A2   H
ATOM   4391  NZ  LYS A 284     -18.028  18.211 -72.282  1.00  0.00      A2   N
ATOM   4392  HZ1 LYS A 284     -18.072  17.648 -73.155  1.00  0.00      A2   H
ATOM   4393  HZ2 LYS A 284     -19.003  18.553 -72.161  1.00  0.00      A2   H
ATOM   4394  HZ3 LYS A 284     -17.464  19.063 -72.472  1.00  0.00      A2   H
ATOM   4395  C   LYS A 284     -18.919  12.749 -74.298  1.00  0.00      A2   C
ATOM   4396  O   LYS A 284     -17.827  12.695 -74.864  1.00  0.00      A2   O
ATOM   4397  N   CYS A 285     -19.958  12.007 -74.834  1.00  0.00      A2   N
ATOM   4398  HN  CYS A 285     -20.849  12.147 -74.407  1.00  0.00      A2   H
ATOM   4399  CA  CYS A 285     -19.924  11.040 -75.936  1.00  0.00      A2   C
ATOM   4400  HA  CYS A 285     -18.881  10.915 -76.184  1.00  0.00      A2   H
ATOM   4401  CB  CYS A 285     -20.484   9.714 -75.506  1.00  0.00      A2   C
ATOM   4402  HB1 CYS A 285     -21.547   9.857 -75.215  1.00  0.00      A2   H
ATOM   4403  HB2 CYS A 285     -20.511   8.998 -76.355  1.00  0.00      A2   H
ATOM   4404  SG  CYS A 285     -19.391   8.966 -74.223  1.00  0.00      A2   S
ATOM   4405  HG1 CYS A 285     -19.605   9.956 -73.369  1.00  0.00      A2   H
ATOM   4406  C   CYS A 285     -20.611  11.534 -77.190  1.00  0.00      A2   C
ATOM   4407  O   CYS A 285     -21.472  12.401 -77.136  1.00  0.00      A2   O
ATOM   4408  N   ASP A 286     -20.188  11.048 -78.386  1.00  0.00      A2   N
ATOM   4409  HN  ASP A 286     -19.391  10.450 -78.405  1.00  0.00      A2   H
ATOM   4410  CA  ASP A 286     -20.675  11.484 -79.700  1.00  0.00      A2   C
ATOM   4411  HA  ASP A 286     -20.411  12.529 -79.771  1.00  0.00      A2   H
ATOM   4412  CB  ASP A 286     -19.893  10.592 -80.805  1.00  0.00      A2   C
ATOM   4413  HB1 ASP A 286     -18.831  10.914 -80.751  1.00  0.00      A2   H
ATOM   4414  HB2 ASP A 286     -19.912   9.487 -80.689  1.00  0.00      A2   H
ATOM   4415  CG  ASP A 286     -20.421  10.918 -82.209  1.00  0.00      A2   C
ATOM   4416  OD1 ASP A 286     -20.424  12.120 -82.443  1.00  0.00      A2   O
ATOM   4417  OD2 ASP A 286     -20.816  10.117 -83.038  1.00  0.00      A2   O
ATOM   4418  C   ASP A 286     -22.177  11.340 -79.748  1.00  0.00      A2   C
ATOM   4419  O   ASP A 286     -22.804  10.494 -79.110  1.00  0.00      A2   O
ATOM   4420  N   ILE A 287     -22.969  12.200 -80.442  1.00  0.00      A2   N
ATOM   4421  HN  ILE A 287     -22.553  12.978 -80.906  1.00  0.00      A2   H
ATOM   4422  CA  ILE A 287     -24.376  12.420 -80.376  1.00  0.00      A2   C
ATOM   4423  HA  ILE A 287     -24.795  12.595 -79.396  1.00  0.00      A2   H
ATOM   4424  CB  ILE A 287     -24.769  13.702 -81.126  1.00  0.00      A2   C
ATOM   4425  HB  ILE A 287     -24.286  13.677 -82.127  1.00  0.00      A2   H
ATOM   4426  CG2 ILE A 287     -26.280  13.925 -81.153  1.00  0.00      A2   C
ATOM   4427 HG21 ILE A 287     -26.786  12.939 -81.234  1.00  0.00      A2   H
ATOM   4428 HG22 ILE A 287     -26.618  14.304 -80.165  1.00  0.00      A2   H
ATOM   4429 HG23 ILE A 287     -26.570  14.627 -81.963  1.00  0.00      A2   H
ATOM   4430  CG1 ILE A 287     -24.183  14.886 -80.341  1.00  0.00      A2   C
ATOM   4431 HG11 ILE A 287     -24.639  14.885 -79.328  1.00  0.00      A2   H
ATOM   4432 HG12 ILE A 287     -23.083  14.804 -80.205  1.00  0.00      A2   H
ATOM   4433  CD  ILE A 287     -24.523  16.183 -80.947  1.00  0.00      A2   C
ATOM   4434  HD1 ILE A 287     -23.981  16.943 -80.346  1.00  0.00      A2   H
ATOM   4435  HD2 ILE A 287     -24.132  16.334 -81.976  1.00  0.00      A2   H
ATOM   4436  HD3 ILE A 287     -25.570  16.541 -80.849  1.00  0.00      A2   H
ATOM   4437  C   ILE A 287     -25.107  11.076 -80.873  1.00  0.00      A2   C
ATOM   4438  O   ILE A 287     -26.172  10.672 -80.331  1.00  0.00      A2   O
ATOM   4439  N   ASP A 288     -24.522  10.256 -81.821  1.00  0.00      A2   N
ATOM   4440  HN  ASP A 288     -23.649  10.479 -82.247  1.00  0.00      A2   H
ATOM   4441  CA  ASP A 288     -25.036   9.056 -82.343  1.00  0.00      A2   C
ATOM   4442  HA  ASP A 288     -26.077   9.129 -82.621  1.00  0.00      A2   H
ATOM   4443  CB  ASP A 288     -24.268   8.610 -83.560  1.00  0.00      A2   C
ATOM   4444  HB1 ASP A 288     -23.189   8.868 -83.503  1.00  0.00      A2   H
ATOM   4445  HB2 ASP A 288     -24.352   7.538 -83.837  1.00  0.00      A2   H
ATOM   4446  CG  ASP A 288     -24.814   9.470 -84.720  1.00  0.00      A2   C
ATOM   4447  OD1 ASP A 288     -24.124  10.409 -85.248  1.00  0.00      A2   O
ATOM   4448  OD2 ASP A 288     -25.888   9.039 -85.209  1.00  0.00      A2   O
ATOM   4449  C   ASP A 288     -24.972   7.932 -81.314  1.00  0.00      A2   C
ATOM   4450  O   ASP A 288     -25.877   7.087 -81.364  1.00  0.00      A2   O
ATOM   4451  N   ILE A 289     -24.032   7.907 -80.319  1.00  0.00      A2   N
ATOM   4452  HN  ILE A 289     -23.295   8.575 -80.239  1.00  0.00      A2   H
ATOM   4453  CA  ILE A 289     -23.784   6.803 -79.391  1.00  0.00      A2   C
ATOM   4454  HA  ILE A 289     -24.282   5.942 -79.811  1.00  0.00      A2   H
ATOM   4455  CB  ILE A 289     -22.281   6.451 -79.320  1.00  0.00      A2   C
ATOM   4456  HB  ILE A 289     -22.116   5.579 -78.652  1.00  0.00      A2   H
ATOM   4457  CG2 ILE A 289     -21.912   5.959 -80.781  1.00  0.00      A2   C
ATOM   4458 HG21 ILE A 289     -21.786   6.801 -81.496  1.00  0.00      A2   H
ATOM   4459 HG22 ILE A 289     -20.927   5.447 -80.813  1.00  0.00      A2   H
ATOM   4460 HG23 ILE A 289     -22.679   5.280 -81.212  1.00  0.00      A2   H
ATOM   4461  CG1 ILE A 289     -21.371   7.603 -78.908  1.00  0.00      A2   C
ATOM   4462 HG11 ILE A 289     -21.426   8.313 -79.761  1.00  0.00      A2   H
ATOM   4463 HG12 ILE A 289     -21.878   8.104 -78.055  1.00  0.00      A2   H
ATOM   4464  CD  ILE A 289     -19.916   7.226 -78.697  1.00  0.00      A2   C
ATOM   4465  HD1 ILE A 289     -19.583   6.742 -79.640  1.00  0.00      A2   H
ATOM   4466  HD2 ILE A 289     -19.279   8.108 -78.475  1.00  0.00      A2   H
ATOM   4467  HD3 ILE A 289     -19.833   6.496 -77.864  1.00  0.00      A2   H
ATOM   4468  C   ILE A 289     -24.446   7.164 -78.083  1.00  0.00      A2   C
ATOM   4469  O   ILE A 289     -24.532   6.255 -77.229  1.00  0.00      A2   O
ATOM   4470  N   ARG A 290     -24.869   8.420 -77.853  1.00  0.00      A2   N
ATOM   4471  HN  ARG A 290     -24.616   9.202 -78.417  1.00  0.00      A2   H
ATOM   4472  CA  ARG A 290     -25.690   8.645 -76.665  1.00  0.00      A2   C
ATOM   4473  HA  ARG A 290     -24.967   8.504 -75.876  1.00  0.00      A2   H
ATOM   4474  CB  ARG A 290     -26.273  10.113 -76.779  1.00  0.00      A2   C
ATOM   4475  HB1 ARG A 290     -26.756  10.253 -77.769  1.00  0.00      A2   H
ATOM   4476  HB2 ARG A 290     -26.960  10.264 -75.919  1.00  0.00      A2   H
ATOM   4477  CG  ARG A 290     -25.140  11.111 -76.526  1.00  0.00      A2   C
ATOM   4478  HG1 ARG A 290     -24.653  10.753 -75.594  1.00  0.00      A2   H
ATOM   4479  HG2 ARG A 290     -24.336  10.903 -77.263  1.00  0.00      A2   H
ATOM   4480  CD  ARG A 290     -25.550  12.529 -76.586  1.00  0.00      A2   C
ATOM   4481  HD1 ARG A 290     -26.173  12.624 -77.501  1.00  0.00      A2   H
ATOM   4482  HD2 ARG A 290     -26.124  12.764 -75.664  1.00  0.00      A2   H
ATOM   4483  NE  ARG A 290     -24.301  13.364 -76.718  1.00  0.00      A2   N
ATOM   4484  HE  ARG A 290     -23.383  12.970 -76.690  1.00  0.00      A2   H
ATOM   4485  CZ  ARG A 290     -24.477  14.657 -76.623  1.00  0.00      A2   C
ATOM   4486  NH1 ARG A 290     -25.698  15.197 -76.634  1.00  0.00      A2   N
ATOM   4487 HH11 ARG A 290     -25.772  16.195 -76.618  1.00  0.00      A2   H
ATOM   4488 HH12 ARG A 290     -26.451  14.735 -77.103  1.00  0.00      A2   H
ATOM   4489  NH2 ARG A 290     -23.458  15.375 -76.197  1.00  0.00      A2   N
ATOM   4490 HH21 ARG A 290     -23.697  16.285 -75.857  1.00  0.00      A2   H
ATOM   4491 HH22 ARG A 290     -22.761  14.983 -75.597  1.00  0.00      A2   H
ATOM   4492  C   ARG A 290     -26.916   7.734 -76.533  1.00  0.00      A2   C
ATOM   4493  O   ARG A 290     -27.347   7.425 -75.419  1.00  0.00      A2   O
ATOM   4494  N   LYS A 291     -27.575   7.437 -77.690  1.00  0.00      A2   N
ATOM   4495  HN  LYS A 291     -27.134   7.779 -78.516  1.00  0.00      A2   H
ATOM   4496  CA  LYS A 291     -28.654   6.467 -77.899  1.00  0.00      A2   C
ATOM   4497  HA  LYS A 291     -29.494   6.853 -77.341  1.00  0.00      A2   H
ATOM   4498  CB  LYS A 291     -29.037   6.412 -79.392  1.00  0.00      A2   C
ATOM   4499  HB1 LYS A 291     -29.455   7.398 -79.685  1.00  0.00      A2   H
ATOM   4500  HB2 LYS A 291     -28.153   6.221 -80.037  1.00  0.00      A2   H
ATOM   4501  CG  LYS A 291     -30.011   5.365 -79.921  1.00  0.00      A2   C
ATOM   4502  HG1 LYS A 291     -29.592   4.356 -79.717  1.00  0.00      A2   H
ATOM   4503  HG2 LYS A 291     -30.920   5.462 -79.290  1.00  0.00      A2   H
ATOM   4504  CD  LYS A 291     -30.345   5.457 -81.448  1.00  0.00      A2   C
ATOM   4505  HD1 LYS A 291     -30.778   6.471 -81.584  1.00  0.00      A2   H
ATOM   4506  HD2 LYS A 291     -29.483   5.480 -82.149  1.00  0.00      A2   H
ATOM   4507  CE  LYS A 291     -31.320   4.401 -81.990  1.00  0.00      A2   C
ATOM   4508  HE1 LYS A 291     -32.172   4.364 -81.278  1.00  0.00      A2   H
ATOM   4509  HE2 LYS A 291     -31.765   4.665 -82.974  1.00  0.00      A2   H
ATOM   4510  NZ  LYS A 291     -30.638   3.038 -82.075  1.00  0.00      A2   N
ATOM   4511  HZ1 LYS A 291     -29.970   3.076 -82.871  1.00  0.00      A2   H
ATOM   4512  HZ2 LYS A 291     -30.099   2.717 -81.246  1.00  0.00      A2   H
ATOM   4513  HZ3 LYS A 291     -31.269   2.273 -82.387  1.00  0.00      A2   H
ATOM   4514  C   LYS A 291     -28.397   5.032 -77.402  1.00  0.00      A2   C
ATOM   4515  O   LYS A 291     -29.233   4.441 -76.780  1.00  0.00      A2   O
ATOM   4516  N   ASP A 292     -27.170   4.494 -77.667  1.00  0.00      A2   N
ATOM   4517  HN  ASP A 292     -26.560   4.977 -78.291  1.00  0.00      A2   H
ATOM   4518  CA  ASP A 292     -26.708   3.244 -77.142  1.00  0.00      A2   C
ATOM   4519  HA  ASP A 292     -27.522   2.547 -77.276  1.00  0.00      A2   H
ATOM   4520  CB  ASP A 292     -25.420   2.917 -77.836  1.00  0.00      A2   C
ATOM   4521  HB1 ASP A 292     -24.718   3.760 -77.659  1.00  0.00      A2   H
ATOM   4522  HB2 ASP A 292     -24.927   1.983 -77.490  1.00  0.00      A2   H
ATOM   4523  CG  ASP A 292     -25.695   2.744 -79.349  1.00  0.00      A2   C
ATOM   4524  OD1 ASP A 292     -25.099   3.335 -80.265  1.00  0.00      A2   O
ATOM   4525  OD2 ASP A 292     -26.472   1.809 -79.581  1.00  0.00      A2   O
ATOM   4526  C   ASP A 292     -26.481   3.330 -75.679  1.00  0.00      A2   C
ATOM   4527  O   ASP A 292     -26.906   2.433 -75.002  1.00  0.00      A2   O
ATOM   4528  N   LEU A 293     -25.876   4.451 -75.130  1.00  0.00      A2   N
ATOM   4529  HN  LEU A 293     -25.499   5.207 -75.660  1.00  0.00      A2   H
ATOM   4530  CA  LEU A 293     -25.538   4.555 -73.710  1.00  0.00      A2   C
ATOM   4531  HA  LEU A 293     -25.015   3.740 -73.232  1.00  0.00      A2   H
ATOM   4532  CB  LEU A 293     -24.686   5.735 -73.280  1.00  0.00      A2   C
ATOM   4533  HB1 LEU A 293     -25.343   6.625 -73.379  1.00  0.00      A2   H
ATOM   4534  HB2 LEU A 293     -24.504   5.663 -72.187  1.00  0.00      A2   H
ATOM   4535  CG  LEU A 293     -23.293   5.863 -73.948  1.00  0.00      A2   C
ATOM   4536  HG  LEU A 293     -23.367   5.966 -75.052  1.00  0.00      A2   H
ATOM   4537  CD1 LEU A 293     -22.549   6.960 -73.376  1.00  0.00      A2   C
ATOM   4538 HD11 LEU A 293     -21.463   6.854 -73.583  1.00  0.00      A2   H
ATOM   4539 HD12 LEU A 293     -22.812   7.950 -73.806  1.00  0.00      A2   H
ATOM   4540 HD13 LEU A 293     -22.686   6.922 -72.274  1.00  0.00      A2   H
ATOM   4541  CD2 LEU A 293     -22.441   4.570 -73.823  1.00  0.00      A2   C
ATOM   4542 HD21 LEU A 293     -21.391   4.779 -74.122  1.00  0.00      A2   H
ATOM   4543 HD22 LEU A 293     -22.574   4.266 -72.763  1.00  0.00      A2   H
ATOM   4544 HD23 LEU A 293     -22.861   3.750 -74.444  1.00  0.00      A2   H
ATOM   4545  C   LEU A 293     -26.823   4.590 -72.863  1.00  0.00      A2   C
ATOM   4546  O   LEU A 293     -26.853   3.917 -71.844  1.00  0.00      A2   O
ATOM   4547  N   TYR A 294     -27.937   5.297 -73.315  1.00  0.00      A2   N
ATOM   4548  HN  TYR A 294     -27.857   5.825 -74.157  1.00  0.00      A2   H
ATOM   4549  CA  TYR A 294     -29.221   5.295 -72.653  1.00  0.00      A2   C
ATOM   4550  HA  TYR A 294     -28.948   5.667 -71.677  1.00  0.00      A2   H
ATOM   4551  CB  TYR A 294     -30.183   6.206 -73.384  1.00  0.00      A2   C
ATOM   4552  HB1 TYR A 294     -29.986   5.963 -74.450  1.00  0.00      A2   H
ATOM   4553  HB2 TYR A 294     -31.246   5.989 -73.143  1.00  0.00      A2   H
ATOM   4554  CG  TYR A 294     -29.941   7.643 -73.081  1.00  0.00      A2   C
ATOM   4555  CD1 TYR A 294     -29.810   8.158 -71.790  1.00  0.00      A2   C
ATOM   4556  HD1 TYR A 294     -29.909   7.554 -70.900  1.00  0.00      A2   H
ATOM   4557  CE1 TYR A 294     -29.559   9.511 -71.637  1.00  0.00      A2   C
ATOM   4558  HE1 TYR A 294     -29.363  10.057 -70.726  1.00  0.00      A2   H
ATOM   4559  CZ  TYR A 294     -29.661  10.425 -72.791  1.00  0.00      A2   C
ATOM   4560  OH  TYR A 294     -29.849  11.734 -72.441  1.00  0.00      A2   O
ATOM   4561  HH  TYR A 294     -30.007  12.228 -73.249  1.00  0.00      A2   H
ATOM   4562  CD2 TYR A 294     -30.127   8.477 -74.215  1.00  0.00      A2   C
ATOM   4563  HD2 TYR A 294     -30.228   8.082 -75.214  1.00  0.00      A2   H
ATOM   4564  CE2 TYR A 294     -29.825   9.854 -74.079  1.00  0.00      A2   C
ATOM   4565  HE2 TYR A 294     -29.870  10.502 -74.942  1.00  0.00      A2   H
ATOM   4566  C   TYR A 294     -29.825   3.921 -72.490  1.00  0.00      A2   C
ATOM   4567  O   TYR A 294     -30.445   3.585 -71.519  1.00  0.00      A2   O
ATOM   4568  N   ALA A 295     -29.727   3.034 -73.509  1.00  0.00      A2   N
ATOM   4569  HN  ALA A 295     -29.095   3.012 -74.279  1.00  0.00      A2   H
ATOM   4570  CA  ALA A 295     -30.430   1.780 -73.304  1.00  0.00      A2   C
ATOM   4571  HA  ALA A 295     -31.322   1.887 -72.704  1.00  0.00      A2   H
ATOM   4572  CB  ALA A 295     -30.644   1.203 -74.705  1.00  0.00      A2   C
ATOM   4573  HB1 ALA A 295     -31.238   0.266 -74.764  1.00  0.00      A2   H
ATOM   4574  HB2 ALA A 295     -31.366   1.942 -75.113  1.00  0.00      A2   H
ATOM   4575  HB3 ALA A 295     -29.699   1.136 -75.285  1.00  0.00      A2   H
ATOM   4576  C   ALA A 295     -29.507   0.719 -72.670  1.00  0.00      A2   C
ATOM   4577  O   ALA A 295     -29.827  -0.464 -72.478  1.00  0.00      A2   O
ATOM   4578  N   ASN A 296     -28.248   1.023 -72.417  1.00  0.00      A2   N
ATOM   4579  HN  ASN A 296     -27.840   1.903 -72.645  1.00  0.00      A2   H
ATOM   4580  CA  ASN A 296     -27.309   0.089 -71.900  1.00  0.00      A2   C
ATOM   4581  HA  ASN A 296     -27.855  -0.693 -71.394  1.00  0.00      A2   H
ATOM   4582  CB  ASN A 296     -26.262  -0.402 -73.000  1.00  0.00      A2   C
ATOM   4583  HB1 ASN A 296     -25.613   0.363 -73.477  1.00  0.00      A2   H
ATOM   4584  HB2 ASN A 296     -25.604  -1.229 -72.656  1.00  0.00      A2   H
ATOM   4585  CG  ASN A 296     -26.967  -1.132 -74.160  1.00  0.00      A2   C
ATOM   4586  OD1 ASN A 296     -27.557  -2.232 -74.083  1.00  0.00      A2   O
ATOM   4587  ND2 ASN A 296     -27.088  -0.457 -75.334  1.00  0.00      A2   N
ATOM   4588 HD21 ASN A 296     -27.533  -0.882 -76.121  1.00  0.00      A2   H
ATOM   4589 HD22 ASN A 296     -26.818   0.492 -75.500  1.00  0.00      A2   H
ATOM   4590  C   ASN A 296     -26.489   0.669 -70.763  1.00  0.00      A2   C
ATOM   4591  O   ASN A 296     -25.250   0.725 -70.720  1.00  0.00      A2   O
ATOM   4592  N   ASN A 297     -27.249   1.125 -69.763  1.00  0.00      A2   N
ATOM   4593  HN  ASN A 297     -28.233   1.251 -69.860  1.00  0.00      A2   H
ATOM   4594  CA  ASN A 297     -26.810   1.204 -68.436  1.00  0.00      A2   C
ATOM   4595  HA  ASN A 297     -25.831   1.657 -68.491  1.00  0.00      A2   H
ATOM   4596  CB  ASN A 297     -27.670   2.019 -67.536  1.00  0.00      A2   C
ATOM   4597  HB1 ASN A 297     -28.690   1.580 -67.496  1.00  0.00      A2   H
ATOM   4598  HB2 ASN A 297     -27.322   2.014 -66.481  1.00  0.00      A2   H
ATOM   4599  CG  ASN A 297     -27.771   3.490 -67.926  1.00  0.00      A2   C
ATOM   4600  OD1 ASN A 297     -27.155   4.383 -67.326  1.00  0.00      A2   O
ATOM   4601  ND2 ASN A 297     -28.644   3.763 -68.899  1.00  0.00      A2   N
ATOM   4602 HD21 ASN A 297     -29.148   3.051 -69.389  1.00  0.00      A2   H
ATOM   4603 HD22 ASN A 297     -28.674   4.710 -69.217  1.00  0.00      A2   H
ATOM   4604  C   ASN A 297     -26.450  -0.191 -67.896  1.00  0.00      A2   C
ATOM   4605  O   ASN A 297     -27.244  -1.129 -68.083  1.00  0.00      A2   O
ATOM   4606  N   VAL A 298     -25.347  -0.280 -67.167  1.00  0.00      A2   N
ATOM   4607  HN  VAL A 298     -24.780   0.541 -67.184  1.00  0.00      A2   H
ATOM   4608  CA  VAL A 298     -24.907  -1.449 -66.388  1.00  0.00      A2   C
ATOM   4609  HA  VAL A 298     -25.713  -2.164 -66.471  1.00  0.00      A2   H
ATOM   4610  CB  VAL A 298     -23.699  -2.146 -67.025  1.00  0.00      A2   C
ATOM   4611  HB  VAL A 298     -22.898  -1.388 -67.167  1.00  0.00      A2   H
ATOM   4612  CG1 VAL A 298     -23.322  -3.388 -66.213  1.00  0.00      A2   C
ATOM   4613 HG11 VAL A 298     -22.726  -3.115 -65.316  1.00  0.00      A2   H
ATOM   4614 HG12 VAL A 298     -24.118  -4.100 -65.904  1.00  0.00      A2   H
ATOM   4615 HG13 VAL A 298     -22.606  -4.037 -66.761  1.00  0.00      A2   H
ATOM   4616  CG2 VAL A 298     -24.290  -2.726 -68.361  1.00  0.00      A2   C
ATOM   4617 HG21 VAL A 298     -23.481  -3.194 -68.962  1.00  0.00      A2   H
ATOM   4618 HG22 VAL A 298     -25.170  -3.404 -68.321  1.00  0.00      A2   H
ATOM   4619 HG23 VAL A 298     -24.679  -1.914 -69.012  1.00  0.00      A2   H
ATOM   4620  C   VAL A 298     -24.711  -1.093 -64.902  1.00  0.00      A2   C
ATOM   4621  O   VAL A 298     -24.077  -0.098 -64.595  1.00  0.00      A2   O
ATOM   4622  N   MET A 299     -25.181  -1.914 -63.973  1.00  0.00      A2   N
ATOM   4623  HN  MET A 299     -25.666  -2.724 -64.295  1.00  0.00      A2   H
ATOM   4624  CA  MET A 299     -25.067  -1.659 -62.548  1.00  0.00      A2   C
ATOM   4625  HA  MET A 299     -24.732  -0.674 -62.257  1.00  0.00      A2   H
ATOM   4626  CB  MET A 299     -26.451  -1.792 -61.764  1.00  0.00      A2   C
ATOM   4627  HB1 MET A 299     -26.833  -2.833 -61.828  1.00  0.00      A2   H
ATOM   4628  HB2 MET A 299     -26.293  -1.693 -60.669  1.00  0.00      A2   H
ATOM   4629  CG  MET A 299     -27.538  -0.756 -62.170  1.00  0.00      A2   C
ATOM   4630  HG1 MET A 299     -27.482  -0.685 -63.278  1.00  0.00      A2   H
ATOM   4631  HG2 MET A 299     -28.542  -1.177 -61.947  1.00  0.00      A2   H
ATOM   4632  SD  MET A 299     -27.349   0.841 -61.347  1.00  0.00      A2   S
ATOM   4633  CE  MET A 299     -27.194   1.854 -62.891  1.00  0.00      A2   C
ATOM   4634  HE1 MET A 299     -27.504   1.319 -63.814  1.00  0.00      A2   H
ATOM   4635  HE2 MET A 299     -27.884   2.712 -62.742  1.00  0.00      A2   H
ATOM   4636  HE3 MET A 299     -26.187   2.323 -62.917  1.00  0.00      A2   H
ATOM   4637  C   MET A 299     -24.016  -2.599 -61.975  1.00  0.00      A2   C
ATOM   4638  O   MET A 299     -24.095  -3.801 -62.255  1.00  0.00      A2   O
ATOM   4639  N   SER A 300     -23.001  -2.212 -61.165  1.00  0.00      A2   N
ATOM   4640  HN  SER A 300     -22.973  -1.258 -60.877  1.00  0.00      A2   H
ATOM   4641  CA  SER A 300     -21.883  -2.995 -60.606  1.00  0.00      A2   C
ATOM   4642  HA  SER A 300     -22.142  -4.005 -60.324  1.00  0.00      A2   H
ATOM   4643  CB  SER A 300     -20.694  -3.118 -61.635  1.00  0.00      A2   C
ATOM   4644  HB1 SER A 300     -21.155  -3.136 -62.646  1.00  0.00      A2   H
ATOM   4645  HB2 SER A 300     -20.059  -2.206 -61.661  1.00  0.00      A2   H
ATOM   4646  OG  SER A 300     -19.837  -4.231 -61.311  1.00  0.00      A2   O
ATOM   4647  HG1 SER A 300     -19.343  -4.192 -62.133  1.00  0.00      A2   H
ATOM   4648  C   SER A 300     -21.394  -2.347 -59.311  1.00  0.00      A2   C
ATOM   4649  O   SER A 300     -21.919  -1.254 -59.002  1.00  0.00      A2   O
ATOM   4650  N   GLY A 301     -20.520  -3.061 -58.591  1.00  0.00      A2   N
ATOM   4651  HN  GLY A 301     -20.105  -3.889 -58.959  1.00  0.00      A2   H
ATOM   4652  CA  GLY A 301     -20.072  -2.666 -57.230  1.00  0.00      A2   C
ATOM   4653  HA1 GLY A 301     -19.763  -1.635 -57.137  1.00  0.00      A2   H
ATOM   4654  HA2 GLY A 301     -19.273  -3.369 -57.051  1.00  0.00      A2   H
ATOM   4655  C   GLY A 301     -21.059  -2.835 -56.213  1.00  0.00      A2   C
ATOM   4656  O   GLY A 301     -22.246  -3.037 -56.489  1.00  0.00      A2   O
ATOM   4657  N   GLY A 302     -20.549  -2.915 -54.984  1.00  0.00      A2   N
ATOM   4658  HN  GLY A 302     -19.585  -2.692 -54.858  1.00  0.00      A2   H
ATOM   4659  CA  GLY A 302     -21.366  -3.188 -53.827  1.00  0.00      A2   C
ATOM   4660  HA1 GLY A 302     -20.723  -3.374 -52.980  1.00  0.00      A2   H
ATOM   4661  HA2 GLY A 302     -21.821  -4.148 -54.024  1.00  0.00      A2   H
ATOM   4662  C   GLY A 302     -22.320  -2.098 -53.455  1.00  0.00      A2   C
ATOM   4663  O   GLY A 302     -23.489  -2.352 -53.207  1.00  0.00      A2   O
ATOM   4664  N   THR A 303     -21.888  -0.816 -53.616  1.00  0.00      A2   N
ATOM   4665  HN  THR A 303     -20.940  -0.737 -53.914  1.00  0.00      A2   H
ATOM   4666  CA  THR A 303     -22.613   0.325 -53.049  1.00  0.00      A2   C
ATOM   4667  HA  THR A 303     -23.063   0.112 -52.091  1.00  0.00      A2   H
ATOM   4668  CB  THR A 303     -21.756   1.607 -52.722  1.00  0.00      A2   C
ATOM   4669  HB  THR A 303     -21.193   2.051 -53.571  1.00  0.00      A2   H
ATOM   4670  OG1 THR A 303     -20.879   1.201 -51.716  1.00  0.00      A2   O
ATOM   4671  HG1 THR A 303     -20.029   1.476 -52.069  1.00  0.00      A2   H
ATOM   4672  CG2 THR A 303     -22.662   2.715 -52.212  1.00  0.00      A2   C
ATOM   4673 HG21 THR A 303     -23.145   3.141 -53.117  1.00  0.00      A2   H
ATOM   4674 HG22 THR A 303     -23.482   2.223 -51.647  1.00  0.00      A2   H
ATOM   4675 HG23 THR A 303     -22.190   3.528 -51.620  1.00  0.00      A2   H
ATOM   4676  C   THR A 303     -23.668   0.671 -54.098  1.00  0.00      A2   C
ATOM   4677  O   THR A 303     -24.626   1.411 -53.792  1.00  0.00      A2   O
ATOM   4678  N   THR A 304     -23.696   0.002 -55.282  1.00  0.00      A2   N
ATOM   4679  HN  THR A 304     -23.037  -0.697 -55.548  1.00  0.00      A2   H
ATOM   4680  CA  THR A 304     -24.692   0.271 -56.326  1.00  0.00      A2   C
ATOM   4681  HA  THR A 304     -25.321   1.115 -56.087  1.00  0.00      A2   H
ATOM   4682  CB  THR A 304     -24.187   0.455 -57.705  1.00  0.00      A2   C
ATOM   4683  HB  THR A 304     -24.179  -0.538 -58.203  1.00  0.00      A2   H
ATOM   4684  OG1 THR A 304     -22.835   0.820 -57.721  1.00  0.00      A2   O
ATOM   4685  HG1 THR A 304     -22.385   0.200 -58.300  1.00  0.00      A2   H
ATOM   4686  CG2 THR A 304     -24.986   1.351 -58.670  1.00  0.00      A2   C
ATOM   4687 HG21 THR A 304     -26.012   0.995 -58.902  1.00  0.00      A2   H
ATOM   4688 HG22 THR A 304     -25.240   2.317 -58.182  1.00  0.00      A2   H
ATOM   4689 HG23 THR A 304     -24.403   1.561 -59.592  1.00  0.00      A2   H
ATOM   4690  C   THR A 304     -25.742  -0.843 -56.293  1.00  0.00      A2   C
ATOM   4691  O   THR A 304     -26.628  -0.900 -57.139  1.00  0.00      A2   O
ATOM   4692  N   MET A 305     -25.666  -1.713 -55.315  1.00  0.00      A2   N
ATOM   4693  HN  MET A 305     -24.935  -1.630 -54.643  1.00  0.00      A2   H
ATOM   4694  CA  MET A 305     -26.501  -2.952 -55.169  1.00  0.00      A2   C
ATOM   4695  HA  MET A 305     -26.753  -3.204 -56.188  1.00  0.00      A2   H
ATOM   4696  CB  MET A 305     -25.657  -4.148 -54.714  1.00  0.00      A2   C
ATOM   4697  HB1 MET A 305     -24.590  -3.856 -54.823  1.00  0.00      A2   H
ATOM   4698  HB2 MET A 305     -25.788  -4.184 -53.611  1.00  0.00      A2   H
ATOM   4699  CG  MET A 305     -25.891  -5.483 -55.426  1.00  0.00      A2   C
ATOM   4700  HG1 MET A 305     -26.998  -5.471 -55.526  1.00  0.00      A2   H
ATOM   4701  HG2 MET A 305     -25.426  -5.428 -56.434  1.00  0.00      A2   H
ATOM   4702  SD  MET A 305     -25.391  -6.950 -54.457  1.00  0.00      A2   S
ATOM   4703  CE  MET A 305     -23.712  -6.351 -53.913  1.00  0.00      A2   C
ATOM   4704  HE1 MET A 305     -23.773  -5.533 -53.164  1.00  0.00      A2   H
ATOM   4705  HE2 MET A 305     -23.178  -7.209 -53.451  1.00  0.00      A2   H
ATOM   4706  HE3 MET A 305     -23.164  -6.067 -54.837  1.00  0.00      A2   H
ATOM   4707  C   MET A 305     -27.775  -2.821 -54.256  1.00  0.00      A2   C
ATOM   4708  O   MET A 305     -28.668  -3.690 -54.264  1.00  0.00      A2   O
ATOM   4709  N   TYR A 306     -28.045  -1.705 -53.653  1.00  0.00      A2   N
ATOM   4710  HN  TYR A 306     -27.385  -0.960 -53.700  1.00  0.00      A2   H
ATOM   4711  CA  TYR A 306     -29.203  -1.401 -52.749  1.00  0.00      A2   C
ATOM   4712  HA  TYR A 306     -29.165  -2.043 -51.881  1.00  0.00      A2   H
ATOM   4713  CB  TYR A 306     -29.265   0.129 -52.454  1.00  0.00      A2   C
ATOM   4714  HB1 TYR A 306     -28.854   0.619 -53.362  1.00  0.00      A2   H
ATOM   4715  HB2 TYR A 306     -30.314   0.432 -52.248  1.00  0.00      A2   H
ATOM   4716  CG  TYR A 306     -28.349   0.340 -51.302  1.00  0.00      A2   C
ATOM   4717  CD1 TYR A 306     -27.303   1.260 -51.411  1.00  0.00      A2   C
ATOM   4718  HD1 TYR A 306     -26.990   1.645 -52.370  1.00  0.00      A2   H
ATOM   4719  CE1 TYR A 306     -26.626   1.632 -50.196  1.00  0.00      A2   C
ATOM   4720  HE1 TYR A 306     -25.905   2.436 -50.210  1.00  0.00      A2   H
ATOM   4721  CZ  TYR A 306     -26.999   1.094 -48.933  1.00  0.00      A2   C
ATOM   4722  OH  TYR A 306     -26.391   1.621 -47.792  1.00  0.00      A2   O
ATOM   4723  HH  TYR A 306     -26.442   0.980 -47.079  1.00  0.00      A2   H
ATOM   4724  CD2 TYR A 306     -28.568  -0.278 -50.039  1.00  0.00      A2   C
ATOM   4725  HD2 TYR A 306     -29.436  -0.900 -49.880  1.00  0.00      A2   H
ATOM   4726  CE2 TYR A 306     -27.932   0.105 -48.872  1.00  0.00      A2   C
ATOM   4727  HE2 TYR A 306     -28.221  -0.235 -47.889  1.00  0.00      A2   H
ATOM   4728  C   TYR A 306     -30.520  -1.759 -53.393  1.00  0.00      A2   C
ATOM   4729  O   TYR A 306     -30.734  -1.532 -54.614  1.00  0.00      A2   O
ATOM   4730  N   PRO A 307     -31.472  -2.328 -52.665  1.00  0.00      A2   N
ATOM   4731  CD  PRO A 307     -31.430  -2.807 -51.267  1.00  0.00      A2   C
ATOM   4732  HD1 PRO A 307     -30.487  -3.315 -50.972  1.00  0.00      A2   H
ATOM   4733  HD2 PRO A 307     -31.551  -1.863 -50.693  1.00  0.00      A2   H
ATOM   4734  CA  PRO A 307     -32.834  -2.561 -53.161  1.00  0.00      A2   C
ATOM   4735  HA  PRO A 307     -32.754  -3.283 -53.959  1.00  0.00      A2   H
ATOM   4736  CB  PRO A 307     -33.669  -2.940 -51.888  1.00  0.00      A2   C
ATOM   4737  HB1 PRO A 307     -34.479  -3.663 -52.128  1.00  0.00      A2   H
ATOM   4738  HB2 PRO A 307     -33.960  -2.039 -51.307  1.00  0.00      A2   H
ATOM   4739  CG  PRO A 307     -32.640  -3.756 -51.161  1.00  0.00      A2   C
ATOM   4740  HG1 PRO A 307     -32.714  -3.971 -50.074  1.00  0.00      A2   H
ATOM   4741  HG2 PRO A 307     -32.544  -4.708 -51.726  1.00  0.00      A2   H
ATOM   4742  C   PRO A 307     -33.539  -1.378 -53.628  1.00  0.00      A2   C
ATOM   4743  O   PRO A 307     -33.527  -0.382 -52.957  1.00  0.00      A2   O
ATOM   4744  N   GLY A 308     -34.175  -1.447 -54.814  1.00  0.00      A2   N
ATOM   4745  HN  GLY A 308     -34.121  -2.308 -55.314  1.00  0.00      A2   H
ATOM   4746  CA  GLY A 308     -34.795  -0.286 -55.484  1.00  0.00      A2   C
ATOM   4747  HA1 GLY A 308     -35.312   0.290 -54.731  1.00  0.00      A2   H
ATOM   4748  HA2 GLY A 308     -35.508  -0.638 -56.214  1.00  0.00      A2   H
ATOM   4749  C   GLY A 308     -33.822   0.659 -56.327  1.00  0.00      A2   C
ATOM   4750  O   GLY A 308     -34.317   1.542 -57.050  1.00  0.00      A2   O
ATOM   4751  N   ILE A 309     -32.483   0.478 -56.274  1.00  0.00      A2   N
ATOM   4752  HN  ILE A 309     -32.122  -0.292 -55.753  1.00  0.00      A2   H
ATOM   4753  CA  ILE A 309     -31.614   1.554 -56.763  1.00  0.00      A2   C
ATOM   4754  HA  ILE A 309     -32.043   2.476 -56.398  1.00  0.00      A2   H
ATOM   4755  CB  ILE A 309     -30.157   1.619 -56.160  1.00  0.00      A2   C
ATOM   4756  HB  ILE A 309     -30.297   1.453 -55.070  1.00  0.00      A2   H
ATOM   4757  CG2 ILE A 309     -29.227   0.477 -56.646  1.00  0.00      A2   C
ATOM   4758 HG21 ILE A 309     -29.875  -0.409 -56.472  1.00  0.00      A2   H
ATOM   4759 HG22 ILE A 309     -28.938   0.555 -57.716  1.00  0.00      A2   H
ATOM   4760 HG23 ILE A 309     -28.330   0.420 -55.994  1.00  0.00      A2   H
ATOM   4761  CG1 ILE A 309     -29.477   3.003 -56.506  1.00  0.00      A2   C
ATOM   4762 HG11 ILE A 309     -29.117   2.897 -57.551  1.00  0.00      A2   H
ATOM   4763 HG12 ILE A 309     -30.285   3.765 -56.479  1.00  0.00      A2   H
ATOM   4764  CD  ILE A 309     -28.356   3.461 -55.478  1.00  0.00      A2   C
ATOM   4765  HD1 ILE A 309     -27.900   4.433 -55.765  1.00  0.00      A2   H
ATOM   4766  HD2 ILE A 309     -28.818   3.660 -54.487  1.00  0.00      A2   H
ATOM   4767  HD3 ILE A 309     -27.617   2.631 -55.465  1.00  0.00      A2   H
ATOM   4768  C   ILE A 309     -31.574   1.635 -58.245  1.00  0.00      A2   C
ATOM   4769  O   ILE A 309     -31.544   2.682 -58.875  1.00  0.00      A2   O
ATOM   4770  N   ALA A 310     -31.704   0.512 -58.849  1.00  0.00      A2   N
ATOM   4771  HN  ALA A 310     -31.907  -0.341 -58.375  1.00  0.00      A2   H
ATOM   4772  CA  ALA A 310     -31.842   0.431 -60.281  1.00  0.00      A2   C
ATOM   4773  HA  ALA A 310     -31.099   1.031 -60.784  1.00  0.00      A2   H
ATOM   4774  CB  ALA A 310     -31.748  -1.023 -60.659  1.00  0.00      A2   C
ATOM   4775  HB1 ALA A 310     -32.626  -1.635 -60.361  1.00  0.00      A2   H
ATOM   4776  HB2 ALA A 310     -31.559  -1.194 -61.741  1.00  0.00      A2   H
ATOM   4777  HB3 ALA A 310     -30.914  -1.424 -60.045  1.00  0.00      A2   H
ATOM   4778  C   ALA A 310     -33.116   0.973 -60.832  1.00  0.00      A2   C
ATOM   4779  O   ALA A 310     -33.122   1.701 -61.836  1.00  0.00      A2   O
ATOM   4780  N   ASP A 311     -34.252   0.727 -60.162  1.00  0.00      A2   N
ATOM   4781  HN  ASP A 311     -34.327   0.102 -59.389  1.00  0.00      A2   H
ATOM   4782  CA  ASP A 311     -35.506   1.279 -60.612  1.00  0.00      A2   C
ATOM   4783  HA  ASP A 311     -35.661   0.943 -61.626  1.00  0.00      A2   H
ATOM   4784  CB  ASP A 311     -36.587   0.660 -59.775  1.00  0.00      A2   C
ATOM   4785  HB1 ASP A 311     -36.354   0.736 -58.691  1.00  0.00      A2   H
ATOM   4786  HB2 ASP A 311     -37.574   1.159 -59.880  1.00  0.00      A2   H
ATOM   4787  CG  ASP A 311     -36.637  -0.749 -60.102  1.00  0.00      A2   C
ATOM   4788  OD1 ASP A 311     -36.849  -1.139 -61.245  1.00  0.00      A2   O
ATOM   4789  OD2 ASP A 311     -36.526  -1.599 -59.191  1.00  0.00      A2   O
ATOM   4790  C   ASP A 311     -35.567   2.794 -60.392  1.00  0.00      A2   C
ATOM   4791  O   ASP A 311     -35.970   3.585 -61.224  1.00  0.00      A2   O
ATOM   4792  N   ARG A 312     -35.180   3.338 -59.257  1.00  0.00      A2   N
ATOM   4793  HN  ARG A 312     -34.850   2.655 -58.610  1.00  0.00      A2   H
ATOM   4794  CA  ARG A 312     -34.945   4.720 -58.903  1.00  0.00      A2   C
ATOM   4795  HA  ARG A 312     -35.925   5.174 -58.935  1.00  0.00      A2   H
ATOM   4796  CB  ARG A 312     -34.489   4.840 -57.446  1.00  0.00      A2   C
ATOM   4797  HB1 ARG A 312     -35.274   4.430 -56.776  1.00  0.00      A2   H
ATOM   4798  HB2 ARG A 312     -33.567   4.246 -57.267  1.00  0.00      A2   H
ATOM   4799  CG  ARG A 312     -34.253   6.250 -56.936  1.00  0.00      A2   C
ATOM   4800  HG1 ARG A 312     -34.013   6.093 -55.863  1.00  0.00      A2   H
ATOM   4801  HG2 ARG A 312     -33.369   6.711 -57.425  1.00  0.00      A2   H
ATOM   4802  CD  ARG A 312     -35.456   7.196 -56.957  1.00  0.00      A2   C
ATOM   4803  HD1 ARG A 312     -35.799   7.365 -58.000  1.00  0.00      A2   H
ATOM   4804  HD2 ARG A 312     -36.235   6.792 -56.276  1.00  0.00      A2   H
ATOM   4805  NE  ARG A 312     -35.064   8.563 -56.552  1.00  0.00      A2   N
ATOM   4806  HE  ARG A 312     -35.146   9.344 -57.171  1.00  0.00      A2   H
ATOM   4807  CZ  ARG A 312     -34.389   8.861 -55.444  1.00  0.00      A2   C
ATOM   4808  NH1 ARG A 312     -34.258   8.039 -54.371  1.00  0.00      A2   N
ATOM   4809 HH11 ARG A 312     -33.994   8.429 -53.489  1.00  0.00      A2   H
ATOM   4810 HH12 ARG A 312     -34.964   7.346 -54.220  1.00  0.00      A2   H
ATOM   4811  NH2 ARG A 312     -33.806  10.083 -55.358  1.00  0.00      A2   N
ATOM   4812 HH21 ARG A 312     -33.273  10.334 -54.550  1.00  0.00      A2   H
ATOM   4813 HH22 ARG A 312     -33.635  10.588 -56.204  1.00  0.00      A2   H
ATOM   4814  C   ARG A 312     -34.024   5.479 -59.795  1.00  0.00      A2   C
ATOM   4815  O   ARG A 312     -34.346   6.595 -60.208  1.00  0.00      A2   O
ATOM   4816  N   MET A 313     -32.883   4.916 -60.207  1.00  0.00      A2   N
ATOM   4817  HN  MET A 313     -32.759   3.984 -59.876  1.00  0.00      A2   H
ATOM   4818  CA  MET A 313     -31.905   5.507 -61.176  1.00  0.00      A2   C
ATOM   4819  HA  MET A 313     -31.742   6.554 -60.966  1.00  0.00      A2   H
ATOM   4820  CB  MET A 313     -30.624   4.676 -61.167  1.00  0.00      A2   C
ATOM   4821  HB1 MET A 313     -30.279   4.729 -60.112  1.00  0.00      A2   H
ATOM   4822  HB2 MET A 313     -30.827   3.618 -61.439  1.00  0.00      A2   H
ATOM   4823  CG  MET A 313     -29.492   5.158 -62.111  1.00  0.00      A2   C
ATOM   4824  HG1 MET A 313     -28.650   4.473 -61.872  1.00  0.00      A2   H
ATOM   4825  HG2 MET A 313     -29.831   5.027 -63.161  1.00  0.00      A2   H
ATOM   4826  SD  MET A 313     -28.886   6.868 -62.017  1.00  0.00      A2   S
ATOM   4827  CE  MET A 313     -27.860   6.745 -63.464  1.00  0.00      A2   C
ATOM   4828  HE1 MET A 313     -27.406   7.747 -63.624  1.00  0.00      A2   H
ATOM   4829  HE2 MET A 313     -26.962   6.117 -63.282  1.00  0.00      A2   H
ATOM   4830  HE3 MET A 313     -28.370   6.221 -64.300  1.00  0.00      A2   H
ATOM   4831  C   MET A 313     -32.537   5.611 -62.526  1.00  0.00      A2   C
ATOM   4832  O   MET A 313     -32.435   6.673 -63.085  1.00  0.00      A2   O
ATOM   4833  N   GLN A 314     -33.297   4.650 -63.069  1.00  0.00      A2   N
ATOM   4834  HN  GLN A 314     -33.388   3.767 -62.615  1.00  0.00      A2   H
ATOM   4835  CA  GLN A 314     -33.923   4.756 -64.292  1.00  0.00      A2   C
ATOM   4836  HA  GLN A 314     -33.219   4.942 -65.090  1.00  0.00      A2   H
ATOM   4837  CB  GLN A 314     -34.458   3.314 -64.528  1.00  0.00      A2   C
ATOM   4838  HB1 GLN A 314     -33.605   2.638 -64.304  1.00  0.00      A2   H
ATOM   4839  HB2 GLN A 314     -35.123   3.116 -63.660  1.00  0.00      A2   H
ATOM   4840  CG  GLN A 314     -34.961   3.082 -65.967  1.00  0.00      A2   C
ATOM   4841  HG1 GLN A 314     -34.602   3.890 -66.640  1.00  0.00      A2   H
ATOM   4842  HG2 GLN A 314     -34.657   2.101 -66.389  1.00  0.00      A2   H
ATOM   4843  CD  GLN A 314     -36.527   3.089 -65.856  1.00  0.00      A2   C
ATOM   4844  OE1 GLN A 314     -37.149   2.551 -64.931  1.00  0.00      A2   O
ATOM   4845  NE2 GLN A 314     -37.178   3.567 -66.914  1.00  0.00      A2   N
ATOM   4846 HE21 GLN A 314     -38.177   3.541 -66.875  1.00  0.00      A2   H
ATOM   4847 HE22 GLN A 314     -36.684   3.788 -67.754  1.00  0.00      A2   H
ATOM   4848  C   GLN A 314     -34.991   5.923 -64.361  1.00  0.00      A2   C
ATOM   4849  O   GLN A 314     -35.038   6.596 -65.378  1.00  0.00      A2   O
ATOM   4850  N   LYS A 315     -35.767   6.112 -63.224  1.00  0.00      A2   N
ATOM   4851  HN  LYS A 315     -35.897   5.324 -62.627  1.00  0.00      A2   H
ATOM   4852  CA  LYS A 315     -36.771   7.122 -63.123  1.00  0.00      A2   C
ATOM   4853  HA  LYS A 315     -37.339   7.141 -64.041  1.00  0.00      A2   H
ATOM   4854  CB  LYS A 315     -37.666   6.783 -61.941  1.00  0.00      A2   C
ATOM   4855  HB1 LYS A 315     -37.959   5.712 -61.896  1.00  0.00      A2   H
ATOM   4856  HB2 LYS A 315     -37.181   6.868 -60.945  1.00  0.00      A2   H
ATOM   4857  CG  LYS A 315     -38.985   7.640 -61.880  1.00  0.00      A2   C
ATOM   4858  HG1 LYS A 315     -38.686   8.624 -61.461  1.00  0.00      A2   H
ATOM   4859  HG2 LYS A 315     -39.380   7.916 -62.881  1.00  0.00      A2   H
ATOM   4860  CD  LYS A 315     -40.028   6.987 -60.936  1.00  0.00      A2   C
ATOM   4861  HD1 LYS A 315     -40.257   5.961 -61.297  1.00  0.00      A2   H
ATOM   4862  HD2 LYS A 315     -39.517   6.822 -59.964  1.00  0.00      A2   H
ATOM   4863  CE  LYS A 315     -41.359   7.692 -60.649  1.00  0.00      A2   C
ATOM   4864  HE1 LYS A 315     -41.098   8.754 -60.456  1.00  0.00      A2   H
ATOM   4865  HE2 LYS A 315     -41.997   7.535 -61.545  1.00  0.00      A2   H
ATOM   4866  NZ  LYS A 315     -42.001   7.196 -59.438  1.00  0.00      A2   N
ATOM   4867  HZ1 LYS A 315     -41.565   7.381 -58.513  1.00  0.00      A2   H
ATOM   4868  HZ2 LYS A 315     -42.974   7.561 -59.477  1.00  0.00      A2   H
ATOM   4869  HZ3 LYS A 315     -41.900   6.162 -59.388  1.00  0.00      A2   H
ATOM   4870  C   LYS A 315     -36.175   8.512 -63.073  1.00  0.00      A2   C
ATOM   4871  O   LYS A 315     -36.498   9.463 -63.771  1.00  0.00      A2   O
ATOM   4872  N   GLU A 316     -35.062   8.750 -62.240  1.00  0.00      A2   N
ATOM   4873  HN  GLU A 316     -34.819   7.932 -61.725  1.00  0.00      A2   H
ATOM   4874  CA  GLU A 316     -34.349  10.023 -62.158  1.00  0.00      A2   C
ATOM   4875  HA  GLU A 316     -34.970  10.898 -62.028  1.00  0.00      A2   H
ATOM   4876  CB  GLU A 316     -33.253   9.988 -61.055  1.00  0.00      A2   C
ATOM   4877  HB1 GLU A 316     -32.614   9.099 -61.244  1.00  0.00      A2   H
ATOM   4878  HB2 GLU A 316     -32.606  10.891 -61.068  1.00  0.00      A2   H
ATOM   4879  CG  GLU A 316     -33.750   9.822 -59.563  1.00  0.00      A2   C
ATOM   4880  HG1 GLU A 316     -34.320   8.869 -59.522  1.00  0.00      A2   H
ATOM   4881  HG2 GLU A 316     -32.940   9.742 -58.808  1.00  0.00      A2   H
ATOM   4882  CD  GLU A 316     -34.748  10.873 -59.148  1.00  0.00      A2   C
ATOM   4883  OE1 GLU A 316     -35.036  11.851 -59.876  1.00  0.00      A2   O
ATOM   4884  OE2 GLU A 316     -35.353  10.708 -58.048  1.00  0.00      A2   O
ATOM   4885  C   GLU A 316     -33.644  10.362 -63.508  1.00  0.00      A2   C
ATOM   4886  O   GLU A 316     -33.689  11.489 -64.007  1.00  0.00      A2   O
ATOM   4887  N   ILE A 317     -33.110   9.392 -64.269  1.00  0.00      A2   N
ATOM   4888  HN  ILE A 317     -33.158   8.433 -64.000  1.00  0.00      A2   H
ATOM   4889  CA  ILE A 317     -32.626   9.595 -65.656  1.00  0.00      A2   C
ATOM   4890  HA  ILE A 317     -32.072  10.521 -65.657  1.00  0.00      A2   H
ATOM   4891  CB  ILE A 317     -31.730   8.397 -66.187  1.00  0.00      A2   C
ATOM   4892  HB  ILE A 317     -32.316   7.475 -65.989  1.00  0.00      A2   H
ATOM   4893  CG2 ILE A 317     -31.409   8.424 -67.686  1.00  0.00      A2   C
ATOM   4894 HG21 ILE A 317     -32.252   8.285 -68.396  1.00  0.00      A2   H
ATOM   4895 HG22 ILE A 317     -30.936   9.389 -67.966  1.00  0.00      A2   H
ATOM   4896 HG23 ILE A 317     -30.658   7.608 -67.757  1.00  0.00      A2   H
ATOM   4897  CG1 ILE A 317     -30.403   8.265 -65.449  1.00  0.00      A2   C
ATOM   4898 HG11 ILE A 317     -30.513   7.853 -64.423  1.00  0.00      A2   H
ATOM   4899 HG12 ILE A 317     -29.817   7.395 -65.817  1.00  0.00      A2   H
ATOM   4900  CD  ILE A 317     -29.481   9.431 -65.374  1.00  0.00      A2   C
ATOM   4901  HD1 ILE A 317     -29.497   9.935 -66.365  1.00  0.00      A2   H
ATOM   4902  HD2 ILE A 317     -30.074  10.204 -64.839  1.00  0.00      A2   H
ATOM   4903  HD3 ILE A 317     -28.486   9.215 -64.931  1.00  0.00      A2   H
ATOM   4904  C   ILE A 317     -33.690   9.865 -66.643  1.00  0.00      A2   C
ATOM   4905  O   ILE A 317     -33.579  10.759 -67.504  1.00  0.00      A2   O
ATOM   4906  N   THR A 318     -34.827   9.138 -66.438  1.00  0.00      A2   N
ATOM   4907  HN  THR A 318     -34.867   8.492 -65.680  1.00  0.00      A2   H
ATOM   4908  CA  THR A 318     -35.952   9.148 -67.446  1.00  0.00      A2   C
ATOM   4909  HA  THR A 318     -35.507   8.914 -68.402  1.00  0.00      A2   H
ATOM   4910  CB  THR A 318     -37.170   8.168 -67.217  1.00  0.00      A2   C
ATOM   4911  HB  THR A 318     -37.539   8.207 -66.170  1.00  0.00      A2   H
ATOM   4912  OG1 THR A 318     -36.687   6.831 -67.441  1.00  0.00      A2   O
ATOM   4913  HG1 THR A 318     -36.018   6.703 -66.765  1.00  0.00      A2   H
ATOM   4914  CG2 THR A 318     -38.227   8.374 -68.347  1.00  0.00      A2   C
ATOM   4915 HG21 THR A 318     -38.962   7.550 -68.222  1.00  0.00      A2   H
ATOM   4916 HG22 THR A 318     -38.856   9.253 -68.087  1.00  0.00      A2   H
ATOM   4917 HG23 THR A 318     -37.816   8.417 -69.378  1.00  0.00      A2   H
ATOM   4918  C   THR A 318     -36.570  10.554 -67.678  1.00  0.00      A2   C
ATOM   4919  O   THR A 318     -36.915  10.961 -68.816  1.00  0.00      A2   O
ATOM   4920  N   ALA A 319     -36.714  11.448 -66.608  1.00  0.00      A2   N
ATOM   4921  HN  ALA A 319     -36.419  11.245 -65.678  1.00  0.00      A2   H
ATOM   4922  CA  ALA A 319     -37.275  12.794 -66.620  1.00  0.00      A2   C
ATOM   4923  HA  ALA A 319     -38.168  12.650 -67.210  1.00  0.00      A2   H
ATOM   4924  CB  ALA A 319     -37.529  13.233 -65.177  1.00  0.00      A2   C
ATOM   4925  HB1 ALA A 319     -38.394  13.899 -64.971  1.00  0.00      A2   H
ATOM   4926  HB2 ALA A 319     -37.862  12.408 -64.511  1.00  0.00      A2   H
ATOM   4927  HB3 ALA A 319     -36.602  13.616 -64.699  1.00  0.00      A2   H
ATOM   4928  C   ALA A 319     -36.342  13.738 -67.322  1.00  0.00      A2   C
ATOM   4929  O   ALA A 319     -36.692  14.750 -67.893  1.00  0.00      A2   O
ATOM   4930  N   LEU A 320     -34.996  13.477 -67.254  1.00  0.00      A2   N
ATOM   4931  HN  LEU A 320     -34.699  12.672 -66.747  1.00  0.00      A2   H
ATOM   4932  CA  LEU A 320     -34.007  14.222 -68.079  1.00  0.00      A2   C
ATOM   4933  HA  LEU A 320     -34.184  15.285 -68.004  1.00  0.00      A2   H
ATOM   4934  CB  LEU A 320     -32.501  14.249 -67.538  1.00  0.00      A2   C
ATOM   4935  HB1 LEU A 320     -32.204  13.202 -67.762  1.00  0.00      A2   H
ATOM   4936  HB2 LEU A 320     -31.991  15.033 -68.137  1.00  0.00      A2   H
ATOM   4937  CG  LEU A 320     -32.221  14.413 -66.035  1.00  0.00      A2   C
ATOM   4938  HG  LEU A 320     -32.805  13.629 -65.507  1.00  0.00      A2   H
ATOM   4939  CD1 LEU A 320     -30.772  14.074 -65.779  1.00  0.00      A2   C
ATOM   4940 HD11 LEU A 320     -30.651  13.037 -66.159  1.00  0.00      A2   H
ATOM   4941 HD12 LEU A 320     -30.037  14.789 -66.206  1.00  0.00      A2   H
ATOM   4942 HD13 LEU A 320     -30.625  14.205 -64.686  1.00  0.00      A2   H
ATOM   4943  CD2 LEU A 320     -32.622  15.864 -65.607  1.00  0.00      A2   C
ATOM   4944 HD21 LEU A 320     -31.970  16.119 -64.744  1.00  0.00      A2   H
ATOM   4945 HD22 LEU A 320     -32.515  16.673 -66.361  1.00  0.00      A2   H
ATOM   4946 HD23 LEU A 320     -33.691  16.061 -65.373  1.00  0.00      A2   H
ATOM   4947  C   LEU A 320     -33.954  13.781 -69.590  1.00  0.00      A2   C
ATOM   4948  O   LEU A 320     -33.430  14.449 -70.456  1.00  0.00      A2   O
ATOM   4949  N   ALA A 321     -34.466  12.580 -69.909  1.00  0.00      A2   N
ATOM   4950  HN  ALA A 321     -34.972  12.069 -69.218  1.00  0.00      A2   H
ATOM   4951  CA  ALA A 321     -34.362  11.870 -71.281  1.00  0.00      A2   C
ATOM   4952  HA  ALA A 321     -33.299  11.916 -71.465  1.00  0.00      A2   H
ATOM   4953  CB  ALA A 321     -34.694  10.441 -71.443  1.00  0.00      A2   C
ATOM   4954  HB1 ALA A 321     -34.567  10.021 -72.464  1.00  0.00      A2   H
ATOM   4955  HB2 ALA A 321     -34.226   9.758 -70.702  1.00  0.00      A2   H
ATOM   4956  HB3 ALA A 321     -35.773  10.346 -71.200  1.00  0.00      A2   H
ATOM   4957  C   ALA A 321     -35.130  12.678 -72.407  1.00  0.00      A2   C
ATOM   4958  O   ALA A 321     -36.107  13.342 -72.168  1.00  0.00      A2   O
ATOM   4959  N   PRO A 322     -34.662  12.474 -73.692  1.00  0.00      A2   N
ATOM   4960  CD  PRO A 322     -33.298  12.088 -74.006  1.00  0.00      A2   C
ATOM   4961  HD1 PRO A 322     -32.514  12.493 -73.331  1.00  0.00      A2   H
ATOM   4962  HD2 PRO A 322     -33.249  10.991 -73.836  1.00  0.00      A2   H
ATOM   4963  CA  PRO A 322     -35.375  12.993 -74.932  1.00  0.00      A2   C
ATOM   4964  HA  PRO A 322     -35.303  14.067 -74.836  1.00  0.00      A2   H
ATOM   4965  CB  PRO A 322     -34.471  12.372 -76.030  1.00  0.00      A2   C
ATOM   4966  HB1 PRO A 322     -34.667  11.294 -76.217  1.00  0.00      A2   H
ATOM   4967  HB2 PRO A 322     -34.630  12.908 -76.990  1.00  0.00      A2   H
ATOM   4968  CG  PRO A 322     -33.052  12.433 -75.511  1.00  0.00      A2   C
ATOM   4969  HG1 PRO A 322     -32.379  11.658 -75.936  1.00  0.00      A2   H
ATOM   4970  HG2 PRO A 322     -32.620  13.432 -75.736  1.00  0.00      A2   H
ATOM   4971  C   PRO A 322     -36.806  12.467 -75.012  1.00  0.00      A2   C
ATOM   4972  O   PRO A 322     -37.126  11.387 -74.562  1.00  0.00      A2   O
ATOM   4973  N   SER A 323     -37.690  13.185 -75.821  1.00  0.00      A2   N
ATOM   4974  HN  SER A 323     -37.456  14.020 -76.314  1.00  0.00      A2   H
ATOM   4975  CA  SER A 323     -39.105  12.885 -75.722  1.00  0.00      A2   C
ATOM   4976  HA  SER A 323     -39.472  13.106 -74.730  1.00  0.00      A2   H
ATOM   4977  CB  SER A 323     -39.933  13.644 -76.798  1.00  0.00      A2   C
ATOM   4978  HB1 SER A 323     -39.373  14.591 -76.952  1.00  0.00      A2   H
ATOM   4979  HB2 SER A 323     -39.804  13.135 -77.778  1.00  0.00      A2   H
ATOM   4980  OG  SER A 323     -41.289  13.974 -76.550  1.00  0.00      A2   O
ATOM   4981  HG1 SER A 323     -41.650  14.305 -77.376  1.00  0.00      A2   H
ATOM   4982  C   SER A 323     -39.547  11.422 -75.925  1.00  0.00      A2   C
ATOM   4983  O   SER A 323     -40.310  10.851 -75.159  1.00  0.00      A2   O
ATOM   4984  N   THR A 324     -39.085  10.660 -76.943  1.00  0.00      A2   N
ATOM   4985  HN  THR A 324     -38.522  11.188 -77.574  1.00  0.00      A2   H
ATOM   4986  CA  THR A 324     -39.540   9.248 -77.259  1.00  0.00      A2   C
ATOM   4987  HA  THR A 324     -40.442   9.083 -76.689  1.00  0.00      A2   H
ATOM   4988  CB  THR A 324     -39.764   8.890 -78.688  1.00  0.00      A2   C
ATOM   4989  HB  THR A 324     -40.096   7.835 -78.793  1.00  0.00      A2   H
ATOM   4990  OG1 THR A 324     -38.621   9.137 -79.395  1.00  0.00      A2   O
ATOM   4991  HG1 THR A 324     -38.846   8.844 -80.281  1.00  0.00      A2   H
ATOM   4992  CG2 THR A 324     -40.829   9.842 -79.252  1.00  0.00      A2   C
ATOM   4993 HG21 THR A 324     -40.712   9.815 -80.356  1.00  0.00      A2   H
ATOM   4994 HG22 THR A 324     -41.878   9.550 -79.031  1.00  0.00      A2   H
ATOM   4995 HG23 THR A 324     -40.716  10.858 -78.818  1.00  0.00      A2   H
ATOM   4996  C   THR A 324     -38.585   8.192 -76.651  1.00  0.00      A2   C
ATOM   4997  O   THR A 324     -38.813   7.001 -76.788  1.00  0.00      A2   O
ATOM   4998  N   MET A 325     -37.509   8.590 -75.899  1.00  0.00      A2   N
ATOM   4999  HN  MET A 325     -37.424   9.518 -75.544  1.00  0.00      A2   H
ATOM   5000  CA  MET A 325     -36.391   7.788 -75.600  1.00  0.00      A2   C
ATOM   5001  HA  MET A 325     -36.202   7.079 -76.393  1.00  0.00      A2   H
ATOM   5002  CB  MET A 325     -35.025   8.615 -75.460  1.00  0.00      A2   C
ATOM   5003  HB1 MET A 325     -35.021   9.476 -76.162  1.00  0.00      A2   H
ATOM   5004  HB2 MET A 325     -35.037   9.156 -74.490  1.00  0.00      A2   H
ATOM   5005  CG  MET A 325     -33.746   7.763 -75.514  1.00  0.00      A2   C
ATOM   5006  HG1 MET A 325     -32.849   8.387 -75.314  1.00  0.00      A2   H
ATOM   5007  HG2 MET A 325     -33.769   7.127 -74.603  1.00  0.00      A2   H
ATOM   5008  SD  MET A 325     -33.559   6.631 -76.944  1.00  0.00      A2   S
ATOM   5009  CE  MET A 325     -32.170   5.578 -76.454  1.00  0.00      A2   C
ATOM   5010  HE1 MET A 325     -31.161   6.016 -76.605  1.00  0.00      A2   H
ATOM   5011  HE2 MET A 325     -32.128   5.303 -75.379  1.00  0.00      A2   H
ATOM   5012  HE3 MET A 325     -32.145   4.605 -76.991  1.00  0.00      A2   H
ATOM   5013  C   MET A 325     -36.615   6.930 -74.366  1.00  0.00      A2   C
ATOM   5014  O   MET A 325     -36.854   7.459 -73.287  1.00  0.00      A2   O
ATOM   5015  N   LYS A 326     -36.535   5.627 -74.525  1.00  0.00      A2   N
ATOM   5016  HN  LYS A 326     -36.277   5.239 -75.406  1.00  0.00      A2   H
ATOM   5017  CA  LYS A 326     -36.582   4.684 -73.443  1.00  0.00      A2   C
ATOM   5018  HA  LYS A 326     -37.342   4.864 -72.697  1.00  0.00      A2   H
ATOM   5019  CB  LYS A 326     -36.965   3.391 -74.125  1.00  0.00      A2   C
ATOM   5020  HB1 LYS A 326     -37.880   3.500 -74.746  1.00  0.00      A2   H
ATOM   5021  HB2 LYS A 326     -36.139   3.161 -74.832  1.00  0.00      A2   H
ATOM   5022  CG  LYS A 326     -37.066   2.155 -73.254  1.00  0.00      A2   C
ATOM   5023  HG1 LYS A 326     -36.070   1.799 -72.913  1.00  0.00      A2   H
ATOM   5024  HG2 LYS A 326     -37.669   2.430 -72.362  1.00  0.00      A2   H
ATOM   5025  CD  LYS A 326     -37.690   1.042 -74.015  1.00  0.00      A2   C
ATOM   5026  HD1 LYS A 326     -38.581   1.345 -74.604  1.00  0.00      A2   H
ATOM   5027  HD2 LYS A 326     -36.948   0.550 -74.680  1.00  0.00      A2   H
ATOM   5028  CE  LYS A 326     -38.208  -0.139 -73.116  1.00  0.00      A2   C
ATOM   5029  HE1 LYS A 326     -38.601  -0.934 -73.784  1.00  0.00      A2   H
ATOM   5030  HE2 LYS A 326     -37.343  -0.603 -72.595  1.00  0.00      A2   H
ATOM   5031  NZ  LYS A 326     -39.237   0.118 -72.071  1.00  0.00      A2   N
ATOM   5032  HZ1 LYS A 326     -38.984   0.838 -71.364  1.00  0.00      A2   H
ATOM   5033  HZ2 LYS A 326     -40.185   0.310 -72.453  1.00  0.00      A2   H
ATOM   5034  HZ3 LYS A 326     -39.310  -0.750 -71.502  1.00  0.00      A2   H
ATOM   5035  C   LYS A 326     -35.252   4.489 -72.746  1.00  0.00      A2   C
ATOM   5036  O   LYS A 326     -34.221   4.563 -73.299  1.00  0.00      A2   O
ATOM   5037  N   ILE A 327     -35.360   4.299 -71.418  1.00  0.00      A2   N
ATOM   5038  HN  ILE A 327     -36.256   4.316 -70.981  1.00  0.00      A2   H
ATOM   5039  CA  ILE A 327     -34.137   4.160 -70.598  1.00  0.00      A2   C
ATOM   5040  HA  ILE A 327     -33.231   4.210 -71.184  1.00  0.00      A2   H
ATOM   5041  CB  ILE A 327     -34.090   5.212 -69.447  1.00  0.00      A2   C
ATOM   5042  HB  ILE A 327     -34.839   5.129 -68.632  1.00  0.00      A2   H
ATOM   5043  CG2 ILE A 327     -32.791   5.021 -68.630  1.00  0.00      A2   C
ATOM   5044 HG21 ILE A 327     -31.946   5.024 -69.350  1.00  0.00      A2   H
ATOM   5045 HG22 ILE A 327     -32.544   5.830 -67.909  1.00  0.00      A2   H
ATOM   5046 HG23 ILE A 327     -32.717   4.130 -67.971  1.00  0.00      A2   H
ATOM   5047  CG1 ILE A 327     -34.182   6.647 -69.972  1.00  0.00      A2   C
ATOM   5048 HG11 ILE A 327     -35.153   6.893 -70.451  1.00  0.00      A2   H
ATOM   5049 HG12 ILE A 327     -34.183   7.331 -69.096  1.00  0.00      A2   H
ATOM   5050  CD  ILE A 327     -32.959   7.151 -70.825  1.00  0.00      A2   C
ATOM   5051  HD1 ILE A 327     -33.131   6.872 -71.887  1.00  0.00      A2   H
ATOM   5052  HD2 ILE A 327     -32.751   8.240 -70.902  1.00  0.00      A2   H
ATOM   5053  HD3 ILE A 327     -31.989   6.721 -70.496  1.00  0.00      A2   H
ATOM   5054  C   ILE A 327     -34.071   2.786 -69.940  1.00  0.00      A2   C
ATOM   5055  O   ILE A 327     -35.059   2.328 -69.408  1.00  0.00      A2   O
ATOM   5056  N   LYS A 328     -32.960   2.027 -70.133  1.00  0.00      A2   N
ATOM   5057  HN  LYS A 328     -32.311   2.320 -70.830  1.00  0.00      A2   H
ATOM   5058  CA  LYS A 328     -32.950   0.618 -69.822  1.00  0.00      A2   C
ATOM   5059  HA  LYS A 328     -33.694   0.383 -69.076  1.00  0.00      A2   H
ATOM   5060  CB  LYS A 328     -32.981  -0.303 -71.057  1.00  0.00      A2   C
ATOM   5061  HB1 LYS A 328     -32.136  -0.017 -71.720  1.00  0.00      A2   H
ATOM   5062  HB2 LYS A 328     -32.732  -1.271 -70.570  1.00  0.00      A2   H
[truncated: 2,977,436 more chars]
