# Supplementary material for: Gating mechanisms during actin filament elongation by formins
Source: eLife. 2018 Jul 23;7:e37342. doi: 10.7554/eLife.37342 (PMC6056239; doi:10.7554/eLife.37342)
Supplement: Figure 2—source data 6. — PDB file of the structure of mDia1 FH2 domain interacting with an actin filament composed of five actin subunits, obtained at 350 ns of the all-atom MD simulation. [file elife-37342-fig2-data6.pdb]

CRYST1  149.019  163.724  236.861  90.00  90.00  90.00 P 1           1
ATOM      1  CAY ASP A   1     -19.253 -47.617 -54.013  1.00  0.00      A2   C
ATOM      2  HY1 ASP A   1     -18.560 -46.776 -53.798  1.00  0.00      A2   H
ATOM      3  HY2 ASP A   1     -20.280 -47.238 -54.204  1.00  0.00      A2   H
ATOM      4  HY3 ASP A   1     -19.066 -48.237 -54.916  1.00  0.00      A2   H
ATOM      5  CY  ASP A   1     -19.195 -48.605 -52.791  1.00  0.00      A2   C
ATOM      6  OY  ASP A   1     -18.223 -48.588 -52.036  1.00  0.00      A2   O
ATOM      7  N   ASP A   1     -20.275 -49.324 -52.719  1.00  0.00      A2   N
ATOM      8  HN  ASP A   1     -21.029 -49.104 -53.334  1.00  0.00      A2   H
ATOM      9  CA  ASP A   1     -20.583 -50.307 -51.717  1.00  0.00      A2   C
ATOM     10  HA  ASP A   1     -20.054 -50.056 -50.810  1.00  0.00      A2   H
ATOM     11  CB  ASP A   1     -22.063 -50.271 -51.286  1.00  0.00      A2   C
ATOM     12  HB1 ASP A   1     -22.774 -50.517 -52.103  1.00  0.00      A2   H
ATOM     13  HB2 ASP A   1     -22.193 -50.995 -50.454  1.00  0.00      A2   H
ATOM     14  CG  ASP A   1     -22.304 -48.859 -50.797  1.00  0.00      A2   C
ATOM     15  OD1 ASP A   1     -22.986 -48.133 -51.526  1.00  0.00      A2   O
ATOM     16  OD2 ASP A   1     -21.874 -48.492 -49.671  1.00  0.00      A2   O
ATOM     17  C   ASP A   1     -20.133 -51.598 -52.210  1.00  0.00      A2   C
ATOM     18  O   ASP A   1     -19.313 -52.250 -51.544  1.00  0.00      A2   O
ATOM     19  N   GLU A   2     -20.808 -52.062 -53.251  1.00  0.00      A2   N
ATOM     20  HN  GLU A   2     -21.541 -51.635 -53.774  1.00  0.00      A2   H
ATOM     21  CA  GLU A   2     -20.574 -53.433 -53.564  1.00  0.00      A2   C
ATOM     22  HA  GLU A   2     -20.619 -54.013 -52.655  1.00  0.00      A2   H
ATOM     23  CB  GLU A   2     -21.749 -54.084 -54.366  1.00  0.00      A2   C
ATOM     24  HB1 GLU A   2     -21.623 -53.784 -55.428  1.00  0.00      A2   H
ATOM     25  HB2 GLU A   2     -21.602 -55.185 -54.410  1.00  0.00      A2   H
ATOM     26  CG  GLU A   2     -23.103 -53.810 -53.610  1.00  0.00      A2   C
ATOM     27  HG1 GLU A   2     -23.049 -53.811 -52.501  1.00  0.00      A2   H
ATOM     28  HG2 GLU A   2     -23.159 -52.806 -54.084  1.00  0.00      A2   H
ATOM     29  CD  GLU A   2     -24.311 -54.599 -54.079  1.00  0.00      A2   C
ATOM     30  OE1 GLU A   2     -24.291 -55.409 -55.073  1.00  0.00      A2   O
ATOM     31  OE2 GLU A   2     -25.338 -54.515 -53.373  1.00  0.00      A2   O
ATOM     32  C   GLU A   2     -19.258 -53.568 -54.429  1.00  0.00      A2   C
ATOM     33  O   GLU A   2     -18.486 -54.521 -54.249  1.00  0.00      A2   O
ATOM     34  N   ASP A   3     -19.113 -52.562 -55.284  1.00  0.00      A2   N
ATOM     35  HN  ASP A   3     -19.838 -51.881 -55.212  1.00  0.00      A2   H
ATOM     36  CA  ASP A   3     -18.103 -52.364 -56.323  1.00  0.00      A2   C
ATOM     37  HA  ASP A   3     -18.145 -53.226 -56.973  1.00  0.00      A2   H
ATOM     38  CB  ASP A   3     -18.421 -51.081 -57.106  1.00  0.00      A2   C
ATOM     39  HB1 ASP A   3     -18.273 -50.181 -56.471  1.00  0.00      A2   H
ATOM     40  HB2 ASP A   3     -17.572 -51.028 -57.822  1.00  0.00      A2   H
ATOM     41  CG  ASP A   3     -19.677 -50.997 -57.920  1.00  0.00      A2   C
ATOM     42  OD1 ASP A   3     -20.495 -50.036 -57.838  1.00  0.00      A2   O
ATOM     43  OD2 ASP A   3     -19.864 -51.949 -58.678  1.00  0.00      A2   O
ATOM     44  C   ASP A   3     -16.715 -52.331 -55.685  1.00  0.00      A2   C
ATOM     45  O   ASP A   3     -16.498 -51.701 -54.630  1.00  0.00      A2   O
ATOM     46  N   GLU A   4     -15.695 -52.995 -56.355  1.00  0.00      A2   N
ATOM     47  HN  GLU A   4     -16.038 -53.238 -57.259  1.00  0.00      A2   H
ATOM     48  CA  GLU A   4     -14.399 -53.096 -55.842  1.00  0.00      A2   C
ATOM     49  HA  GLU A   4     -14.434 -53.418 -54.812  1.00  0.00      A2   H
ATOM     50  CB  GLU A   4     -13.756 -54.260 -56.510  1.00  0.00      A2   C
ATOM     51  HB1 GLU A   4     -14.458 -55.118 -56.448  1.00  0.00      A2   H
ATOM     52  HB2 GLU A   4     -13.399 -53.992 -57.527  1.00  0.00      A2   H
ATOM     53  CG  GLU A   4     -12.595 -54.934 -55.757  1.00  0.00      A2   C
ATOM     54  HG1 GLU A   4     -11.718 -54.293 -55.524  1.00  0.00      A2   H
ATOM     55  HG2 GLU A   4     -12.984 -55.205 -54.752  1.00  0.00      A2   H
ATOM     56  CD  GLU A   4     -12.007 -56.153 -56.469  1.00  0.00      A2   C
ATOM     57  OE1 GLU A   4     -11.990 -57.189 -55.736  1.00  0.00      A2   O
ATOM     58  OE2 GLU A   4     -11.423 -55.972 -57.578  1.00  0.00      A2   O
ATOM     59  C   GLU A   4     -13.645 -51.789 -56.061  1.00  0.00      A2   C
ATOM     60  O   GLU A   4     -13.102 -51.177 -55.112  1.00  0.00      A2   O
ATOM     61  N   THR A   5     -13.570 -51.420 -57.412  1.00  0.00      A2   N
ATOM     62  HN  THR A   5     -13.943 -51.871 -58.219  1.00  0.00      A2   H
ATOM     63  CA  THR A   5     -12.784 -50.225 -57.743  1.00  0.00      A2   C
ATOM     64  HA  THR A   5     -12.278 -49.914 -56.841  1.00  0.00      A2   H
ATOM     65  CB  THR A   5     -11.797 -50.350 -59.012  1.00  0.00      A2   C
ATOM     66  HB  THR A   5     -12.417 -50.398 -59.933  1.00  0.00      A2   H
ATOM     67  OG1 THR A   5     -10.846 -51.428 -58.768  1.00  0.00      A2   O
ATOM     68  HG1 THR A   5     -11.289 -52.242 -59.020  1.00  0.00      A2   H
ATOM     69  CG2 THR A   5     -11.025 -49.061 -59.057  1.00  0.00      A2   C
ATOM     70 HG21 THR A   5     -10.546 -48.760 -58.101  1.00  0.00      A2   H
ATOM     71 HG22 THR A   5     -10.203 -49.163 -59.798  1.00  0.00      A2   H
ATOM     72 HG23 THR A   5     -11.567 -48.143 -59.371  1.00  0.00      A2   H
ATOM     73  C   THR A   5     -13.800 -49.173 -57.996  1.00  0.00      A2   C
ATOM     74  O   THR A   5     -14.648 -49.388 -58.859  1.00  0.00      A2   O
ATOM     75  N   THR A   6     -13.734 -48.072 -57.243  1.00  0.00      A2   N
ATOM     76  HN  THR A   6     -13.006 -47.983 -56.567  1.00  0.00      A2   H
ATOM     77  CA  THR A   6     -14.778 -47.073 -57.155  1.00  0.00      A2   C
ATOM     78  HA  THR A   6     -15.453 -47.224 -57.984  1.00  0.00      A2   H
ATOM     79  CB  THR A   6     -15.585 -47.180 -55.856  1.00  0.00      A2   C
ATOM     80  HB  THR A   6     -14.989 -47.058 -54.927  1.00  0.00      A2   H
ATOM     81  OG1 THR A   6     -16.166 -48.424 -55.887  1.00  0.00      A2   O
ATOM     82  HG1 THR A   6     -16.350 -48.665 -54.976  1.00  0.00      A2   H
ATOM     83  CG2 THR A   6     -16.687 -46.170 -55.711  1.00  0.00      A2   C
ATOM     84 HG21 THR A   6     -17.457 -46.416 -56.473  1.00  0.00      A2   H
ATOM     85 HG22 THR A   6     -17.036 -46.105 -54.658  1.00  0.00      A2   H
ATOM     86 HG23 THR A   6     -16.256 -45.181 -55.977  1.00  0.00      A2   H
ATOM     87  C   THR A   6     -14.182 -45.774 -57.107  1.00  0.00      A2   C
ATOM     88  O   THR A   6     -13.109 -45.603 -56.482  1.00  0.00      A2   O
ATOM     89  N   ALA A   7     -14.704 -44.818 -57.902  1.00  0.00      A2   N
ATOM     90  HN  ALA A   7     -15.298 -45.035 -58.673  1.00  0.00      A2   H
ATOM     91  CA  ALA A   7     -14.296 -43.409 -57.844  1.00  0.00      A2   C
ATOM     92  HA  ALA A   7     -13.221 -43.372 -57.753  1.00  0.00      A2   H
ATOM     93  CB  ALA A   7     -14.408 -42.722 -59.207  1.00  0.00      A2   C
ATOM     94  HB1 ALA A   7     -14.012 -43.332 -60.047  1.00  0.00      A2   H
ATOM     95  HB2 ALA A   7     -15.453 -42.471 -59.488  1.00  0.00      A2   H
ATOM     96  HB3 ALA A   7     -13.824 -41.777 -59.207  1.00  0.00      A2   H
ATOM     97  C   ALA A   7     -14.857 -42.562 -56.735  1.00  0.00      A2   C
ATOM     98  O   ALA A   7     -16.072 -42.371 -56.547  1.00  0.00      A2   O
ATOM     99  N   LEU A   8     -13.879 -41.943 -56.028  1.00  0.00      A2   N
ATOM    100  HN  LEU A   8     -12.908 -41.943 -56.255  1.00  0.00      A2   H
ATOM    101  CA  LEU A   8     -14.121 -41.134 -54.874  1.00  0.00      A2   C
ATOM    102  HA  LEU A   8     -15.137 -41.397 -54.622  1.00  0.00      A2   H
ATOM    103  CB  LEU A   8     -13.066 -41.171 -53.753  1.00  0.00      A2   C
ATOM    104  HB1 LEU A   8     -12.916 -42.203 -53.371  1.00  0.00      A2   H
ATOM    105  HB2 LEU A   8     -12.116 -40.766 -54.163  1.00  0.00      A2   H
ATOM    106  CG  LEU A   8     -13.396 -40.330 -52.529  1.00  0.00      A2   C
ATOM    107  HG  LEU A   8     -14.092 -39.540 -52.886  1.00  0.00      A2   H
ATOM    108  CD1 LEU A   8     -14.178 -41.195 -51.559  1.00  0.00      A2   C
ATOM    109 HD11 LEU A   8     -13.601 -41.988 -51.038  1.00  0.00      A2   H
ATOM    110 HD12 LEU A   8     -14.737 -40.599 -50.805  1.00  0.00      A2   H
ATOM    111 HD13 LEU A   8     -14.967 -41.721 -52.137  1.00  0.00      A2   H
ATOM    112  CD2 LEU A   8     -12.192 -39.659 -51.873  1.00  0.00      A2   C
ATOM    113 HD21 LEU A   8     -11.328 -40.354 -51.942  1.00  0.00      A2   H
ATOM    114 HD22 LEU A   8     -11.874 -38.792 -52.490  1.00  0.00      A2   H
ATOM    115 HD23 LEU A   8     -12.370 -39.408 -50.806  1.00  0.00      A2   H
ATOM    116  C   LEU A   8     -14.247 -39.696 -55.384  1.00  0.00      A2   C
ATOM    117  O   LEU A   8     -13.353 -39.177 -56.025  1.00  0.00      A2   O
ATOM    118  N   VAL A   9     -15.386 -39.036 -55.186  1.00  0.00      A2   N
ATOM    119  HN  VAL A   9     -16.063 -39.285 -54.499  1.00  0.00      A2   H
ATOM    120  CA  VAL A   9     -15.577 -37.684 -55.722  1.00  0.00      A2   C
ATOM    121  HA  VAL A   9     -14.770 -37.472 -56.408  1.00  0.00      A2   H
ATOM    122  CB  VAL A   9     -16.928 -37.659 -56.422  1.00  0.00      A2   C
ATOM    123  HB  VAL A   9     -17.772 -37.747 -55.704  1.00  0.00      A2   H
ATOM    124  CG1 VAL A   9     -17.232 -36.276 -57.147  1.00  0.00      A2   C
ATOM    125 HG11 VAL A   9     -16.665 -36.184 -58.098  1.00  0.00      A2   H
ATOM    126 HG12 VAL A   9     -18.337 -36.237 -57.258  1.00  0.00      A2   H
ATOM    127 HG13 VAL A   9     -16.998 -35.488 -56.399  1.00  0.00      A2   H
ATOM    128  CG2 VAL A   9     -16.998 -38.788 -57.524  1.00  0.00      A2   C
ATOM    129 HG21 VAL A   9     -16.167 -38.688 -58.254  1.00  0.00      A2   H
ATOM    130 HG22 VAL A   9     -16.971 -39.797 -57.060  1.00  0.00      A2   H
ATOM    131 HG23 VAL A   9     -17.932 -38.653 -58.110  1.00  0.00      A2   H
ATOM    132  C   VAL A   9     -15.533 -36.747 -54.553  1.00  0.00      A2   C
ATOM    133  O   VAL A   9     -16.111 -36.981 -53.488  1.00  0.00      A2   O
ATOM    134  N   CYS A  10     -14.686 -35.744 -54.662  1.00  0.00      A2   N
ATOM    135  HN  CYS A  10     -14.173 -35.736 -55.516  1.00  0.00      A2   H
ATOM    136  CA  CYS A  10     -14.353 -34.838 -53.579  1.00  0.00      A2   C
ATOM    137  HA  CYS A  10     -15.051 -35.028 -52.778  1.00  0.00      A2   H
ATOM    138  CB  CYS A  10     -12.852 -35.252 -53.203  1.00  0.00      A2   C
ATOM    139  HB1 CYS A  10     -12.804 -36.358 -53.306  1.00  0.00      A2   H
ATOM    140  HB2 CYS A  10     -12.247 -34.929 -54.077  1.00  0.00      A2   H
ATOM    141  SG  CYS A  10     -12.150 -34.590 -51.617  1.00  0.00      A2   S
ATOM    142  HG1 CYS A  10     -13.056 -33.636 -51.461  1.00  0.00      A2   H
ATOM    143  C   CYS A  10     -14.406 -33.415 -54.071  1.00  0.00      A2   C
ATOM    144  O   CYS A  10     -13.896 -33.125 -55.143  1.00  0.00      A2   O
ATOM    145  N   ASP A  11     -15.045 -32.533 -53.378  1.00  0.00      A2   N
ATOM    146  HN  ASP A  11     -15.356 -32.764 -52.459  1.00  0.00      A2   H
ATOM    147  CA  ASP A  11     -15.228 -31.155 -53.631  1.00  0.00      A2   C
ATOM    148  HA  ASP A  11     -14.644 -30.829 -54.479  1.00  0.00      A2   H
ATOM    149  CB  ASP A  11     -16.683 -31.015 -54.058  1.00  0.00      A2   C
ATOM    150  HB1 ASP A  11     -16.813 -31.511 -55.044  1.00  0.00      A2   H
ATOM    151  HB2 ASP A  11     -17.344 -31.511 -53.316  1.00  0.00      A2   H
ATOM    152  CG  ASP A  11     -17.208 -29.642 -54.381  1.00  0.00      A2   C
ATOM    153  OD1 ASP A  11     -16.485 -28.821 -55.062  1.00  0.00      A2   O
ATOM    154  OD2 ASP A  11     -18.338 -29.360 -53.937  1.00  0.00      A2   O
ATOM    155  C   ASP A  11     -14.840 -30.241 -52.468  1.00  0.00      A2   C
ATOM    156  O   ASP A  11     -15.110 -30.518 -51.248  1.00  0.00      A2   O
ATOM    157  N   ASN A  12     -14.075 -29.103 -52.779  1.00  0.00      A2   N
ATOM    158  HN  ASN A  12     -13.875 -28.875 -53.729  1.00  0.00      A2   H
ATOM    159  CA  ASN A  12     -13.076 -28.595 -51.831  1.00  0.00      A2   C
ATOM    160  HA  ASN A  12     -13.342 -28.925 -50.838  1.00  0.00      A2   H
ATOM    161  CB  ASN A  12     -11.620 -28.849 -52.286  1.00  0.00      A2   C
ATOM    162  HB1 ASN A  12     -11.459 -29.922 -52.524  1.00  0.00      A2   H
ATOM    163  HB2 ASN A  12     -11.324 -28.224 -53.155  1.00  0.00      A2   H
ATOM    164  CG  ASN A  12     -10.734 -28.670 -51.100  1.00  0.00      A2   C
ATOM    165  OD1 ASN A  12     -11.081 -28.433 -49.957  1.00  0.00      A2   O
ATOM    166  ND2 ASN A  12      -9.381 -28.752 -51.396  1.00  0.00      A2   N
ATOM    167 HD21 ASN A  12      -8.748 -28.359 -50.729  1.00  0.00      A2   H
ATOM    168 HD22 ASN A  12      -9.133 -28.861 -52.359  1.00  0.00      A2   H
ATOM    169  C   ASN A  12     -13.264 -27.071 -51.842  1.00  0.00      A2   C
ATOM    170  O   ASN A  12     -13.725 -26.524 -52.851  1.00  0.00      A2   O
ATOM    171  N   GLY A  13     -12.977 -26.427 -50.689  1.00  0.00      A2   N
ATOM    172  HN  GLY A  13     -12.511 -26.847 -49.914  1.00  0.00      A2   H
ATOM    173  CA  GLY A  13     -13.170 -25.020 -50.453  1.00  0.00      A2   C
ATOM    174  HA1 GLY A  13     -14.207 -24.947 -50.161  1.00  0.00      A2   H
ATOM    175  HA2 GLY A  13     -12.720 -24.504 -51.288  1.00  0.00      A2   H
ATOM    176  C   GLY A  13     -12.474 -24.569 -49.229  1.00  0.00      A2   C
ATOM    177  O   GLY A  13     -11.881 -25.411 -48.579  1.00  0.00      A2   O
ATOM    178  N   SER A  14     -12.574 -23.242 -48.872  1.00  0.00      A2   N
ATOM    179  HN  SER A  14     -12.992 -22.641 -49.549  1.00  0.00      A2   H
ATOM    180  CA  SER A  14     -11.794 -22.478 -47.885  1.00  0.00      A2   C
ATOM    181  HA  SER A  14     -10.785 -22.511 -48.267  1.00  0.00      A2   H
ATOM    182  CB  SER A  14     -12.067 -20.999 -47.660  1.00  0.00      A2   C
ATOM    183  HB1 SER A  14     -13.026 -20.864 -47.117  1.00  0.00      A2   H
ATOM    184  HB2 SER A  14     -11.449 -20.543 -46.857  1.00  0.00      A2   H
ATOM    185  OG  SER A  14     -11.931 -20.273 -48.811  1.00  0.00      A2   O
ATOM    186  HG1 SER A  14     -12.671 -19.672 -48.930  1.00  0.00      A2   H
ATOM    187  C   SER A  14     -11.810 -23.029 -46.441  1.00  0.00      A2   C
ATOM    188  O   SER A  14     -10.750 -23.125 -45.849  1.00  0.00      A2   O
ATOM    189  N   GLY A  15     -13.054 -23.393 -45.944  1.00  0.00      A2   N
ATOM    190  HN  GLY A  15     -13.860 -23.241 -46.511  1.00  0.00      A2   H
ATOM    191  CA  GLY A  15     -13.344 -23.857 -44.634  1.00  0.00      A2   C
ATOM    192  HA1 GLY A  15     -13.946 -23.066 -44.213  1.00  0.00      A2   H
ATOM    193  HA2 GLY A  15     -12.415 -23.836 -44.084  1.00  0.00      A2   H
ATOM    194  C   GLY A  15     -13.757 -25.228 -44.558  1.00  0.00      A2   C
ATOM    195  O   GLY A  15     -13.799 -25.780 -43.473  1.00  0.00      A2   O
ATOM    196  N   LEU A  16     -14.062 -25.926 -45.647  1.00  0.00      A2   N
ATOM    197  HN  LEU A  16     -14.212 -25.392 -46.475  1.00  0.00      A2   H
ATOM    198  CA  LEU A  16     -14.608 -27.293 -45.493  1.00  0.00      A2   C
ATOM    199  HA  LEU A  16     -14.082 -27.853 -44.734  1.00  0.00      A2   H
ATOM    200  CB  LEU A  16     -16.067 -27.318 -45.160  1.00  0.00      A2   C
ATOM    201  HB1 LEU A  16     -16.352 -28.378 -44.988  1.00  0.00      A2   H
ATOM    202  HB2 LEU A  16     -16.181 -26.743 -44.216  1.00  0.00      A2   H
ATOM    203  CG  LEU A  16     -17.047 -26.555 -46.094  1.00  0.00      A2   C
ATOM    204  HG  LEU A  16     -16.458 -25.898 -46.769  1.00  0.00      A2   H
ATOM    205  CD1 LEU A  16     -17.810 -27.636 -46.941  1.00  0.00      A2   C
ATOM    206 HD11 LEU A  16     -18.354 -27.111 -47.755  1.00  0.00      A2   H
ATOM    207 HD12 LEU A  16     -17.062 -28.296 -47.431  1.00  0.00      A2   H
ATOM    208 HD13 LEU A  16     -18.569 -28.226 -46.384  1.00  0.00      A2   H
ATOM    209  CD2 LEU A  16     -17.927 -25.517 -45.476  1.00  0.00      A2   C
ATOM    210 HD21 LEU A  16     -17.411 -24.570 -45.209  1.00  0.00      A2   H
ATOM    211 HD22 LEU A  16     -18.685 -25.140 -46.194  1.00  0.00      A2   H
ATOM    212 HD23 LEU A  16     -18.457 -25.936 -44.593  1.00  0.00      A2   H
ATOM    213  C   LEU A  16     -14.371 -28.016 -46.869  1.00  0.00      A2   C
ATOM    214  O   LEU A  16     -14.471 -27.428 -47.940  1.00  0.00      A2   O
ATOM    215  N   VAL A  17     -14.182 -29.362 -46.784  1.00  0.00      A2   N
ATOM    216  HN  VAL A  17     -13.947 -29.751 -45.896  1.00  0.00      A2   H
ATOM    217  CA  VAL A  17     -14.192 -30.331 -47.866  1.00  0.00      A2   C
ATOM    218  HA  VAL A  17     -14.417 -29.745 -48.746  1.00  0.00      A2   H
ATOM    219  CB  VAL A  17     -12.739 -31.000 -48.040  1.00  0.00      A2   C
ATOM    220  HB  VAL A  17     -12.026 -30.164 -47.875  1.00  0.00      A2   H
ATOM    221  CG1 VAL A  17     -12.541 -32.049 -46.964  1.00  0.00      A2   C
ATOM    222 HG11 VAL A  17     -12.787 -31.557 -45.999  1.00  0.00      A2   H
ATOM    223 HG12 VAL A  17     -13.148 -32.945 -47.214  1.00  0.00      A2   H
ATOM    224 HG13 VAL A  17     -11.451 -32.266 -46.969  1.00  0.00      A2   H
ATOM    225  CG2 VAL A  17     -12.470 -31.581 -49.390  1.00  0.00      A2   C
ATOM    226 HG21 VAL A  17     -11.404 -31.890 -49.441  1.00  0.00      A2   H
ATOM    227 HG22 VAL A  17     -13.130 -32.397 -49.754  1.00  0.00      A2   H
ATOM    228 HG23 VAL A  17     -12.630 -30.832 -50.195  1.00  0.00      A2   H
ATOM    229  C   VAL A  17     -15.277 -31.284 -47.728  1.00  0.00      A2   C
ATOM    230  O   VAL A  17     -15.610 -31.740 -46.582  1.00  0.00      A2   O
ATOM    231  N   LYS A  18     -16.014 -31.587 -48.786  1.00  0.00      A2   N
ATOM    232  HN  LYS A  18     -15.603 -31.201 -49.609  1.00  0.00      A2   H
ATOM    233  CA  LYS A  18     -16.845 -32.803 -48.800  1.00  0.00      A2   C
ATOM    234  HA  LYS A  18     -16.944 -33.203 -47.802  1.00  0.00      A2   H
ATOM    235  CB  LYS A  18     -18.291 -32.342 -49.270  1.00  0.00      A2   C
ATOM    236  HB1 LYS A  18     -18.939 -33.232 -49.126  1.00  0.00      A2   H
ATOM    237  HB2 LYS A  18     -18.562 -31.604 -48.484  1.00  0.00      A2   H
ATOM    238  CG  LYS A  18     -18.434 -31.837 -50.721  1.00  0.00      A2   C
ATOM    239  HG1 LYS A  18     -17.548 -31.170 -50.786  1.00  0.00      A2   H
ATOM    240  HG2 LYS A  18     -18.274 -32.630 -51.482  1.00  0.00      A2   H
ATOM    241  CD  LYS A  18     -19.586 -30.900 -50.983  1.00  0.00      A2   C
ATOM    242  HD1 LYS A  18     -19.698 -30.765 -52.080  1.00  0.00      A2   H
ATOM    243  HD2 LYS A  18     -20.499 -31.367 -50.556  1.00  0.00      A2   H
ATOM    244  CE  LYS A  18     -19.508 -29.488 -50.321  1.00  0.00      A2   C
ATOM    245  HE1 LYS A  18     -20.537 -29.070 -50.331  1.00  0.00      A2   H
ATOM    246  HE2 LYS A  18     -19.004 -29.705 -49.355  1.00  0.00      A2   H
ATOM    247  NZ  LYS A  18     -18.563 -28.525 -51.063  1.00  0.00      A2   N
ATOM    248  HZ1 LYS A  18     -17.586 -28.716 -50.761  1.00  0.00      A2   H
ATOM    249  HZ2 LYS A  18     -18.553 -28.587 -52.101  1.00  0.00      A2   H
ATOM    250  HZ3 LYS A  18     -18.792 -27.545 -50.803  1.00  0.00      A2   H
ATOM    251  C   LYS A  18     -16.368 -33.913 -49.638  1.00  0.00      A2   C
ATOM    252  O   LYS A  18     -15.764 -33.650 -50.677  1.00  0.00      A2   O
ATOM    253  N   ALA A  19     -16.742 -35.193 -49.367  1.00  0.00      A2   N
ATOM    254  HN  ALA A  19     -17.375 -35.394 -48.623  1.00  0.00      A2   H
ATOM    255  CA  ALA A  19     -16.411 -36.216 -50.304  1.00  0.00      A2   C
ATOM    256  HA  ALA A  19     -16.585 -35.732 -51.254  1.00  0.00      A2   H
ATOM    257  CB  ALA A  19     -14.972 -36.724 -50.148  1.00  0.00      A2   C
ATOM    258  HB1 ALA A  19     -14.814 -37.404 -49.283  1.00  0.00      A2   H
ATOM    259  HB2 ALA A  19     -14.697 -37.272 -51.075  1.00  0.00      A2   H
ATOM    260  HB3 ALA A  19     -14.233 -35.899 -50.052  1.00  0.00      A2   H
ATOM    261  C   ALA A  19     -17.458 -37.363 -50.140  1.00  0.00      A2   C
ATOM    262  O   ALA A  19     -18.202 -37.374 -49.157  1.00  0.00      A2   O
ATOM    263  N   GLY A  20     -17.457 -38.265 -51.109  1.00  0.00      A2   N
ATOM    264  HN  GLY A  20     -16.748 -38.269 -51.811  1.00  0.00      A2   H
ATOM    265  CA  GLY A  20     -18.279 -39.432 -51.181  1.00  0.00      A2   C
ATOM    266  HA1 GLY A  20     -19.280 -39.053 -51.326  1.00  0.00      A2   H
ATOM    267  HA2 GLY A  20     -18.195 -40.017 -50.277  1.00  0.00      A2   H
ATOM    268  C   GLY A  20     -17.927 -40.241 -52.277  1.00  0.00      A2   C
ATOM    269  O   GLY A  20     -16.815 -40.077 -52.759  1.00  0.00      A2   O
ATOM    270  N   PHE A  21     -18.843 -41.006 -52.766  1.00  0.00      A2   N
ATOM    271  HN  PHE A  21     -19.688 -41.052 -52.239  1.00  0.00      A2   H
ATOM    272  CA  PHE A  21     -18.549 -42.005 -53.721  1.00  0.00      A2   C
ATOM    273  HA  PHE A  21     -17.632 -41.872 -54.276  1.00  0.00      A2   H
ATOM    274  CB  PHE A  21     -18.628 -43.445 -53.137  1.00  0.00      A2   C
ATOM    275  HB1 PHE A  21     -19.412 -43.406 -52.351  1.00  0.00      A2   H
ATOM    276  HB2 PHE A  21     -18.954 -44.157 -53.926  1.00  0.00      A2   H
ATOM    277  CG  PHE A  21     -17.271 -43.951 -52.634  1.00  0.00      A2   C
ATOM    278  CD1 PHE A  21     -17.207 -44.575 -51.355  1.00  0.00      A2   C
ATOM    279  HD1 PHE A  21     -18.057 -44.511 -50.692  1.00  0.00      A2   H
ATOM    280  CE1 PHE A  21     -16.101 -45.198 -50.851  1.00  0.00      A2   C
ATOM    281  HE1 PHE A  21     -16.158 -45.562 -49.836  1.00  0.00      A2   H
ATOM    282  CZ  PHE A  21     -14.956 -45.209 -51.608  1.00  0.00      A2   C
ATOM    283  HZ  PHE A  21     -14.031 -45.632 -51.245  1.00  0.00      A2   H
ATOM    284  CD2 PHE A  21     -16.099 -44.002 -53.385  1.00  0.00      A2   C
ATOM    285  HD2 PHE A  21     -16.050 -43.570 -54.373  1.00  0.00      A2   H
ATOM    286  CE2 PHE A  21     -14.903 -44.633 -52.847  1.00  0.00      A2   C
ATOM    287  HE2 PHE A  21     -13.957 -44.747 -53.356  1.00  0.00      A2   H
ATOM    288  C   PHE A  21     -19.606 -41.944 -54.807  1.00  0.00      A2   C
ATOM    289  O   PHE A  21     -20.788 -41.928 -54.488  1.00  0.00      A2   O
ATOM    290  N   ALA A  22     -19.156 -42.002 -56.047  1.00  0.00      A2   N
ATOM    291  HN  ALA A  22     -18.163 -42.091 -56.063  1.00  0.00      A2   H
ATOM    292  CA  ALA A  22     -20.033 -41.779 -57.271  1.00  0.00      A2   C
ATOM    293  HA  ALA A  22     -20.529 -40.835 -57.102  1.00  0.00      A2   H
ATOM    294  CB  ALA A  22     -19.040 -41.733 -58.449  1.00  0.00      A2   C
ATOM    295  HB1 ALA A  22     -18.577 -42.655 -58.860  1.00  0.00      A2   H
ATOM    296  HB2 ALA A  22     -19.482 -41.132 -59.273  1.00  0.00      A2   H
ATOM    297  HB3 ALA A  22     -18.192 -41.096 -58.118  1.00  0.00      A2   H
ATOM    298  C   ALA A  22     -21.123 -42.787 -57.499  1.00  0.00      A2   C
ATOM    299  O   ALA A  22     -20.946 -43.985 -57.218  1.00  0.00      A2   O
ATOM    300  N   GLY A  23     -22.275 -42.350 -58.041  1.00  0.00      A2   N
ATOM    301  HN  GLY A  23     -22.212 -41.371 -58.223  1.00  0.00      A2   H
ATOM    302  CA  GLY A  23     -23.604 -43.080 -58.115  1.00  0.00      A2   C
ATOM    303  HA1 GLY A  23     -23.466 -44.124 -58.352  1.00  0.00      A2   H
ATOM    304  HA2 GLY A  23     -24.289 -42.656 -58.834  1.00  0.00      A2   H
ATOM    305  C   GLY A  23     -24.388 -42.980 -56.839  1.00  0.00      A2   C
ATOM    306  O   GLY A  23     -25.412 -43.589 -56.672  1.00  0.00      A2   O
ATOM    307  N   ASP A  24     -23.939 -42.218 -55.834  1.00  0.00      A2   N
ATOM    308  HN  ASP A  24     -22.983 -41.936 -55.878  1.00  0.00      A2   H
ATOM    309  CA  ASP A  24     -24.753 -41.770 -54.771  1.00  0.00      A2   C
ATOM    310  HA  ASP A  24     -25.532 -42.517 -54.719  1.00  0.00      A2   H
ATOM    311  CB  ASP A  24     -23.906 -41.538 -53.451  1.00  0.00      A2   C
ATOM    312  HB1 ASP A  24     -23.030 -41.069 -53.947  1.00  0.00      A2   H
ATOM    313  HB2 ASP A  24     -24.427 -40.833 -52.768  1.00  0.00      A2   H
ATOM    314  CG  ASP A  24     -23.428 -42.851 -52.769  1.00  0.00      A2   C
ATOM    315  OD1 ASP A  24     -22.751 -42.788 -51.708  1.00  0.00      A2   O
ATOM    316  OD2 ASP A  24     -23.899 -43.930 -53.196  1.00  0.00      A2   O
ATOM    317  C   ASP A  24     -25.290 -40.464 -55.115  1.00  0.00      A2   C
ATOM    318  O   ASP A  24     -24.966 -39.791 -56.098  1.00  0.00      A2   O
ATOM    319  N   ASP A  25     -26.281 -39.998 -54.322  1.00  0.00      A2   N
ATOM    320  HN  ASP A  25     -26.621 -40.400 -53.475  1.00  0.00      A2   H
ATOM    321  CA  ASP A  25     -27.026 -38.798 -54.580  1.00  0.00      A2   C
ATOM    322  HA  ASP A  25     -26.941 -38.392 -55.578  1.00  0.00      A2   H
ATOM    323  CB  ASP A  25     -28.556 -39.048 -54.478  1.00  0.00      A2   C
ATOM    324  HB1 ASP A  25     -28.810 -39.294 -53.425  1.00  0.00      A2   H
ATOM    325  HB2 ASP A  25     -29.075 -38.156 -54.890  1.00  0.00      A2   H
ATOM    326  CG  ASP A  25     -29.065 -40.198 -55.317  1.00  0.00      A2   C
ATOM    327  OD1 ASP A  25     -29.305 -40.103 -56.534  1.00  0.00      A2   O
ATOM    328  OD2 ASP A  25     -29.311 -41.284 -54.671  1.00  0.00      A2   O
ATOM    329  C   ASP A  25     -26.579 -37.731 -53.639  1.00  0.00      A2   C
ATOM    330  O   ASP A  25     -27.250 -36.657 -53.621  1.00  0.00      A2   O
ATOM    331  N   ALA A  26     -25.529 -37.956 -52.834  1.00  0.00      A2   N
ATOM    332  HN  ALA A  26     -25.052 -38.830 -52.883  1.00  0.00      A2   H
ATOM    333  CA  ALA A  26     -24.938 -36.998 -51.859  1.00  0.00      A2   C
ATOM    334  HA  ALA A  26     -24.889 -36.016 -52.304  1.00  0.00      A2   H
ATOM    335  CB  ALA A  26     -25.741 -36.842 -50.557  1.00  0.00      A2   C
ATOM    336  HB1 ALA A  26     -25.965 -37.862 -50.179  1.00  0.00      A2   H
ATOM    337  HB2 ALA A  26     -25.137 -36.367 -49.755  1.00  0.00      A2   H
ATOM    338  HB3 ALA A  26     -26.714 -36.329 -50.717  1.00  0.00      A2   H
ATOM    339  C   ALA A  26     -23.547 -37.396 -51.509  1.00  0.00      A2   C
ATOM    340  O   ALA A  26     -23.224 -38.532 -51.687  1.00  0.00      A2   O
ATOM    341  N   PRO A  27     -22.742 -36.630 -50.904  1.00  0.00      A2   N
ATOM    342  CD  PRO A  27     -22.909 -35.139 -50.910  1.00  0.00      A2   C
ATOM    343  HD1 PRO A  27     -23.200 -34.847 -51.941  1.00  0.00      A2   H
ATOM    344  HD2 PRO A  27     -23.518 -34.760 -50.061  1.00  0.00      A2   H
ATOM    345  CA  PRO A  27     -21.587 -37.032 -50.003  1.00  0.00      A2   C
ATOM    346  HA  PRO A  27     -20.904 -37.554 -50.657  1.00  0.00      A2   H
ATOM    347  CB  PRO A  27     -21.034 -35.636 -49.577  1.00  0.00      A2   C
ATOM    348  HB1 PRO A  27     -19.930 -35.570 -49.471  1.00  0.00      A2   H
ATOM    349  HB2 PRO A  27     -21.506 -35.436 -48.592  1.00  0.00      A2   H
ATOM    350  CG  PRO A  27     -21.518 -34.662 -50.636  1.00  0.00      A2   C
ATOM    351  HG1 PRO A  27     -20.902 -34.685 -51.560  1.00  0.00      A2   H
ATOM    352  HG2 PRO A  27     -21.480 -33.609 -50.282  1.00  0.00      A2   H
ATOM    353  C   PRO A  27     -21.926 -37.869 -48.860  1.00  0.00      A2   C
ATOM    354  O   PRO A  27     -23.059 -37.786 -48.393  1.00  0.00      A2   O
ATOM    355  N   ARG A  28     -20.989 -38.795 -48.471  1.00  0.00      A2   N
ATOM    356  HN  ARG A  28     -20.136 -38.848 -48.985  1.00  0.00      A2   H
ATOM    357  CA  ARG A  28     -21.193 -39.494 -47.223  1.00  0.00      A2   C
ATOM    358  HA  ARG A  28     -22.230 -39.565 -46.931  1.00  0.00      A2   H
ATOM    359  CB  ARG A  28     -20.570 -40.946 -47.379  1.00  0.00      A2   C
ATOM    360  HB1 ARG A  28     -19.461 -40.885 -47.331  1.00  0.00      A2   H
ATOM    361  HB2 ARG A  28     -20.802 -41.489 -46.438  1.00  0.00      A2   H
ATOM    362  CG  ARG A  28     -21.176 -41.758 -48.501  1.00  0.00      A2   C
ATOM    363  HG1 ARG A  28     -22.282 -41.820 -48.418  1.00  0.00      A2   H
ATOM    364  HG2 ARG A  28     -20.901 -41.256 -49.454  1.00  0.00      A2   H
ATOM    365  CD  ARG A  28     -20.643 -43.194 -48.505  1.00  0.00      A2   C
ATOM    366  HD1 ARG A  28     -19.545 -43.184 -48.673  1.00  0.00      A2   H
ATOM    367  HD2 ARG A  28     -20.887 -43.765 -47.584  1.00  0.00      A2   H
ATOM    368  NE  ARG A  28     -21.165 -43.885 -49.761  1.00  0.00      A2   N
ATOM    369  HE  ARG A  28     -21.526 -43.285 -50.475  1.00  0.00      A2   H
ATOM    370  CZ  ARG A  28     -21.453 -45.156 -49.942  1.00  0.00      A2   C
ATOM    371  NH1 ARG A  28     -20.873 -46.075 -49.138  1.00  0.00      A2   N
ATOM    372 HH11 ARG A  28     -21.054 -47.021 -49.407  1.00  0.00      A2   H
ATOM    373 HH12 ARG A  28     -20.166 -45.807 -48.485  1.00  0.00      A2   H
ATOM    374  NH2 ARG A  28     -22.282 -45.504 -50.908  1.00  0.00      A2   N
ATOM    375 HH21 ARG A  28     -22.551 -46.453 -51.071  1.00  0.00      A2   H
ATOM    376 HH22 ARG A  28     -22.654 -44.805 -51.519  1.00  0.00      A2   H
ATOM    377  C   ARG A  28     -20.482 -38.868 -45.977  1.00  0.00      A2   C
ATOM    378  O   ARG A  28     -20.798 -39.190 -44.845  1.00  0.00      A2   O
ATOM    379  N   ALA A  29     -19.487 -37.982 -46.231  1.00  0.00      A2   N
ATOM    380  HN  ALA A  29     -19.306 -37.730 -47.178  1.00  0.00      A2   H
ATOM    381  CA  ALA A  29     -18.730 -37.238 -45.287  1.00  0.00      A2   C
ATOM    382  HA  ALA A  29     -19.261 -37.300 -44.349  1.00  0.00      A2   H
ATOM    383  CB  ALA A  29     -17.359 -37.875 -44.909  1.00  0.00      A2   C
ATOM    384  HB1 ALA A  29     -16.515 -38.011 -45.618  1.00  0.00      A2   H
ATOM    385  HB2 ALA A  29     -16.872 -37.205 -44.168  1.00  0.00      A2   H
ATOM    386  HB3 ALA A  29     -17.579 -38.823 -44.374  1.00  0.00      A2   H
ATOM    387  C   ALA A  29     -18.557 -35.738 -45.571  1.00  0.00      A2   C
ATOM    388  O   ALA A  29     -18.430 -35.379 -46.762  1.00  0.00      A2   O
ATOM    389  N   VAL A  30     -18.556 -34.925 -44.525  1.00  0.00      A2   N
ATOM    390  HN  VAL A  30     -18.701 -35.308 -43.616  1.00  0.00      A2   H
ATOM    391  CA  VAL A  30     -18.461 -33.474 -44.704  1.00  0.00      A2   C
ATOM    392  HA  VAL A  30     -17.811 -33.228 -45.531  1.00  0.00      A2   H
ATOM    393  CB  VAL A  30     -19.723 -32.685 -44.696  1.00  0.00      A2   C
ATOM    394  HB  VAL A  30     -20.241 -32.880 -43.732  1.00  0.00      A2   H
ATOM    395  CG1 VAL A  30     -19.491 -31.114 -44.868  1.00  0.00      A2   C
ATOM    396 HG11 VAL A  30     -18.875 -30.932 -45.775  1.00  0.00      A2   H
ATOM    397 HG12 VAL A  30     -20.407 -30.559 -45.163  1.00  0.00      A2   H
ATOM    398 HG13 VAL A  30     -18.915 -30.656 -44.036  1.00  0.00      A2   H
ATOM    399  CG2 VAL A  30     -20.675 -33.188 -45.726  1.00  0.00      A2   C
ATOM    400 HG21 VAL A  30     -20.349 -33.111 -46.785  1.00  0.00      A2   H
ATOM    401 HG22 VAL A  30     -20.918 -34.266 -45.607  1.00  0.00      A2   H
ATOM    402 HG23 VAL A  30     -21.652 -32.663 -45.662  1.00  0.00      A2   H
ATOM    403  C   VAL A  30     -17.615 -32.963 -43.525  1.00  0.00      A2   C
ATOM    404  O   VAL A  30     -17.993 -33.112 -42.372  1.00  0.00      A2   O
ATOM    405  N   PHE A  31     -16.376 -32.509 -43.892  1.00  0.00      A2   N
ATOM    406  HN  PHE A  31     -16.128 -32.333 -44.842  1.00  0.00      A2   H
ATOM    407  CA  PHE A  31     -15.289 -32.264 -42.958  1.00  0.00      A2   C
ATOM    408  HA  PHE A  31     -15.453 -32.604 -41.947  1.00  0.00      A2   H
ATOM    409  CB  PHE A  31     -14.169 -33.057 -43.582  1.00  0.00      A2   C
ATOM    410  HB1 PHE A  31     -13.235 -33.010 -42.982  1.00  0.00      A2   H
ATOM    411  HB2 PHE A  31     -13.905 -32.619 -44.568  1.00  0.00      A2   H
ATOM    412  CG  PHE A  31     -14.365 -34.566 -43.791  1.00  0.00      A2   C
ATOM    413  CD1 PHE A  31     -14.169 -35.189 -45.039  1.00  0.00      A2   C
ATOM    414  HD1 PHE A  31     -14.117 -34.513 -45.880  1.00  0.00      A2   H
ATOM    415  CE1 PHE A  31     -14.101 -36.616 -45.124  1.00  0.00      A2   C
ATOM    416  HE1 PHE A  31     -13.953 -37.150 -46.051  1.00  0.00      A2   H
ATOM    417  CZ  PHE A  31     -14.260 -37.392 -43.981  1.00  0.00      A2   C
ATOM    418  HZ  PHE A  31     -14.123 -38.461 -44.056  1.00  0.00      A2   H
ATOM    419  CD2 PHE A  31     -14.430 -35.354 -42.673  1.00  0.00      A2   C
ATOM    420  HD2 PHE A  31     -14.453 -34.847 -41.720  1.00  0.00      A2   H
ATOM    421  CE2 PHE A  31     -14.300 -36.760 -42.795  1.00  0.00      A2   C
ATOM    422  HE2 PHE A  31     -14.227 -37.355 -41.897  1.00  0.00      A2   H
ATOM    423  C   PHE A  31     -14.941 -30.738 -42.885  1.00  0.00      A2   C
ATOM    424  O   PHE A  31     -14.767 -30.102 -43.905  1.00  0.00      A2   O
ATOM    425  N   PRO A  32     -14.850 -30.141 -41.658  1.00  0.00      A2   N
ATOM    426  CD  PRO A  32     -15.519 -30.638 -40.447  1.00  0.00      A2   C
ATOM    427  HD1 PRO A  32     -16.382 -31.325 -40.576  1.00  0.00      A2   H
ATOM    428  HD2 PRO A  32     -14.758 -31.191 -39.856  1.00  0.00      A2   H
ATOM    429  CA  PRO A  32     -14.407 -28.789 -41.436  1.00  0.00      A2   C
ATOM    430  HA  PRO A  32     -14.865 -28.158 -42.183  1.00  0.00      A2   H
ATOM    431  CB  PRO A  32     -14.920 -28.387 -40.013  1.00  0.00      A2   C
ATOM    432  HB1 PRO A  32     -15.494 -27.439 -39.938  1.00  0.00      A2   H
ATOM    433  HB2 PRO A  32     -14.193 -28.304 -39.178  1.00  0.00      A2   H
ATOM    434  CG  PRO A  32     -15.881 -29.438 -39.561  1.00  0.00      A2   C
ATOM    435  HG1 PRO A  32     -16.934 -29.149 -39.765  1.00  0.00      A2   H
ATOM    436  HG2 PRO A  32     -15.781 -29.610 -38.468  1.00  0.00      A2   H
ATOM    437  C   PRO A  32     -12.908 -28.669 -41.516  1.00  0.00      A2   C
ATOM    438  O   PRO A  32     -12.357 -29.365 -40.681  1.00  0.00      A2   O
ATOM    439  N   SER A  33     -12.326 -27.768 -42.313  1.00  0.00      A2   N
ATOM    440  HN  SER A  33     -13.025 -27.267 -42.817  1.00  0.00      A2   H
ATOM    441  CA  SER A  33     -10.889 -27.682 -42.643  1.00  0.00      A2   C
ATOM    442  HA  SER A  33     -10.341 -28.461 -42.133  1.00  0.00      A2   H
ATOM    443  CB  SER A  33     -10.627 -27.624 -44.153  1.00  0.00      A2   C
ATOM    444  HB1 SER A  33     -11.096 -26.691 -44.532  1.00  0.00      A2   H
ATOM    445  HB2 SER A  33      -9.531 -27.610 -44.336  1.00  0.00      A2   H
ATOM    446  OG  SER A  33     -11.267 -28.680 -44.824  1.00  0.00      A2   O
ATOM    447  HG1 SER A  33     -11.296 -28.478 -45.762  1.00  0.00      A2   H
ATOM    448  C   SER A  33     -10.269 -26.411 -42.069  1.00  0.00      A2   C
ATOM    449  O   SER A  33      -9.238 -25.973 -42.540  1.00  0.00      A2   O
ATOM    450  N   ILE A  34     -11.019 -25.783 -41.144  1.00  0.00      A2   N
ATOM    451  HN  ILE A  34     -11.968 -26.032 -40.967  1.00  0.00      A2   H
ATOM    452  CA  ILE A  34     -10.547 -24.575 -40.530  1.00  0.00      A2   C
ATOM    453  HA  ILE A  34     -10.029 -24.006 -41.287  1.00  0.00      A2   H
ATOM    454  CB  ILE A  34     -11.669 -23.800 -39.877  1.00  0.00      A2   C
ATOM    455  HB  ILE A  34     -11.221 -22.866 -39.475  1.00  0.00      A2   H
ATOM    456  CG2 ILE A  34     -12.606 -23.379 -41.035  1.00  0.00      A2   C
ATOM    457 HG21 ILE A  34     -12.907 -24.353 -41.478  1.00  0.00      A2   H
ATOM    458 HG22 ILE A  34     -13.489 -22.800 -40.689  1.00  0.00      A2   H
ATOM    459 HG23 ILE A  34     -11.965 -22.743 -41.683  1.00  0.00      A2   H
ATOM    460  CG1 ILE A  34     -12.411 -24.536 -38.718  1.00  0.00      A2   C
ATOM    461 HG11 ILE A  34     -12.448 -25.620 -38.958  1.00  0.00      A2   H
ATOM    462 HG12 ILE A  34     -11.746 -24.516 -37.829  1.00  0.00      A2   H
ATOM    463  CD  ILE A  34     -13.907 -24.196 -38.416  1.00  0.00      A2   C
ATOM    464  HD1 ILE A  34     -14.114 -23.143 -38.128  1.00  0.00      A2   H
ATOM    465  HD2 ILE A  34     -14.544 -24.343 -39.315  1.00  0.00      A2   H
ATOM    466  HD3 ILE A  34     -14.235 -24.911 -37.632  1.00  0.00      A2   H
ATOM    467  C   ILE A  34      -9.615 -25.095 -39.455  1.00  0.00      A2   C
ATOM    468  O   ILE A  34      -9.692 -26.195 -38.868  1.00  0.00      A2   O
ATOM    469  N   VAL A  35      -8.575 -24.329 -39.153  1.00  0.00      A2   N
ATOM    470  HN  VAL A  35      -8.564 -23.428 -39.580  1.00  0.00      A2   H
ATOM    471  CA  VAL A  35      -7.533 -24.626 -38.214  1.00  0.00      A2   C
ATOM    472  HA  VAL A  35      -7.845 -25.464 -37.608  1.00  0.00      A2   H
ATOM    473  CB  VAL A  35      -6.240 -25.059 -38.906  1.00  0.00      A2   C
ATOM    474  HB  VAL A  35      -6.346 -26.141 -39.134  1.00  0.00      A2   H
ATOM    475  CG1 VAL A  35      -6.079 -24.352 -40.251  1.00  0.00      A2   C
ATOM    476 HG11 VAL A  35      -6.038 -23.260 -40.049  1.00  0.00      A2   H
ATOM    477 HG12 VAL A  35      -5.080 -24.501 -40.713  1.00  0.00      A2   H
ATOM    478 HG13 VAL A  35      -6.901 -24.718 -40.903  1.00  0.00      A2   H
ATOM    479  CG2 VAL A  35      -5.023 -24.889 -38.016  1.00  0.00      A2   C
ATOM    480 HG21 VAL A  35      -4.633 -23.852 -37.934  1.00  0.00      A2   H
ATOM    481 HG22 VAL A  35      -5.192 -25.274 -36.988  1.00  0.00      A2   H
ATOM    482 HG23 VAL A  35      -4.226 -25.534 -38.445  1.00  0.00      A2   H
ATOM    483  C   VAL A  35      -7.426 -23.428 -37.268  1.00  0.00      A2   C
ATOM    484  O   VAL A  35      -7.538 -22.294 -37.664  1.00  0.00      A2   O
ATOM    485  N   GLY A  36      -7.318 -23.732 -35.973  1.00  0.00      A2   N
ATOM    486  HN  GLY A  36      -7.348 -24.654 -35.596  1.00  0.00      A2   H
ATOM    487  CA  GLY A  36      -7.203 -22.696 -34.990  1.00  0.00      A2   C
ATOM    488  HA1 GLY A  36      -7.552 -23.188 -34.094  1.00  0.00      A2   H
ATOM    489  HA2 GLY A  36      -7.820 -21.891 -35.362  1.00  0.00      A2   H
ATOM    490  C   GLY A  36      -5.791 -22.310 -34.794  1.00  0.00      A2   C
ATOM    491  O   GLY A  36      -4.881 -23.120 -34.865  1.00  0.00      A2   O
ATOM    492  N   ARG A  37      -5.562 -21.032 -34.412  1.00  0.00      A2   N
ATOM    493  HN  ARG A  37      -6.295 -20.370 -34.276  1.00  0.00      A2   H
ATOM    494  CA  ARG A  37      -4.340 -20.498 -33.964  1.00  0.00      A2   C
ATOM    495  HA  ARG A  37      -3.565 -21.243 -34.069  1.00  0.00      A2   H
ATOM    496  CB  ARG A  37      -3.891 -19.318 -34.907  1.00  0.00      A2   C
ATOM    497  HB1 ARG A  37      -4.655 -18.518 -35.013  1.00  0.00      A2   H
ATOM    498  HB2 ARG A  37      -2.922 -18.994 -34.470  1.00  0.00      A2   H
ATOM    499  CG  ARG A  37      -3.609 -19.688 -36.351  1.00  0.00      A2   C
ATOM    500  HG1 ARG A  37      -4.595 -19.758 -36.860  1.00  0.00      A2   H
ATOM    501  HG2 ARG A  37      -3.006 -18.859 -36.780  1.00  0.00      A2   H
ATOM    502  CD  ARG A  37      -2.682 -20.857 -36.638  1.00  0.00      A2   C
ATOM    503  HD1 ARG A  37      -1.674 -20.745 -36.185  1.00  0.00      A2   H
ATOM    504  HD2 ARG A  37      -3.300 -21.749 -36.397  1.00  0.00      A2   H
ATOM    505  NE  ARG A  37      -2.558 -20.998 -38.097  1.00  0.00      A2   N
ATOM    506  HE  ARG A  37      -2.836 -20.148 -38.543  1.00  0.00      A2   H
ATOM    507  CZ  ARG A  37      -2.454 -22.159 -38.787  1.00  0.00      A2   C
ATOM    508  NH1 ARG A  37      -2.093 -23.296 -38.227  1.00  0.00      A2   N
ATOM    509 HH11 ARG A  37      -1.750 -24.029 -38.814  1.00  0.00      A2   H
ATOM    510 HH12 ARG A  37      -1.644 -23.279 -37.333  1.00  0.00      A2   H
ATOM    511  NH2 ARG A  37      -2.623 -22.009 -40.105  1.00  0.00      A2   N
ATOM    512 HH21 ARG A  37      -2.343 -22.757 -40.708  1.00  0.00      A2   H
ATOM    513 HH22 ARG A  37      -2.659 -21.091 -40.499  1.00  0.00      A2   H
ATOM    514  C   ARG A  37      -4.551 -19.974 -32.489  1.00  0.00      A2   C
ATOM    515  O   ARG A  37      -5.610 -19.426 -32.220  1.00  0.00      A2   O
ATOM    516  N   PRO A  38      -3.535 -20.066 -31.536  1.00  0.00      A2   N
ATOM    517  CD  PRO A  38      -2.121 -20.290 -31.914  1.00  0.00      A2   C
ATOM    518  HD1 PRO A  38      -1.780 -19.777 -32.838  1.00  0.00      A2   H
ATOM    519  HD2 PRO A  38      -1.849 -21.348 -32.116  1.00  0.00      A2   H
ATOM    520  CA  PRO A  38      -3.660 -19.486 -30.171  1.00  0.00      A2   C
ATOM    521  HA  PRO A  38      -4.520 -19.858 -29.634  1.00  0.00      A2   H
ATOM    522  CB  PRO A  38      -2.363 -19.885 -29.496  1.00  0.00      A2   C
ATOM    523  HB1 PRO A  38      -2.311 -20.922 -29.102  1.00  0.00      A2   H
ATOM    524  HB2 PRO A  38      -1.985 -19.198 -28.709  1.00  0.00      A2   H
ATOM    525  CG  PRO A  38      -1.354 -19.731 -30.688  1.00  0.00      A2   C
ATOM    526  HG1 PRO A  38      -1.116 -18.657 -30.841  1.00  0.00      A2   H
ATOM    527  HG2 PRO A  38      -0.368 -20.240 -30.633  1.00  0.00      A2   H
ATOM    528  C   PRO A  38      -3.875 -17.995 -30.242  1.00  0.00      A2   C
ATOM    529  O   PRO A  38      -3.452 -17.284 -31.157  1.00  0.00      A2   O
ATOM    530  N   ARG A  39      -4.601 -17.454 -29.188  1.00  0.00      A2   N
ATOM    531  HN  ARG A  39      -4.839 -18.037 -28.414  1.00  0.00      A2   H
ATOM    532  CA  ARG A  39      -4.963 -16.084 -29.062  1.00  0.00      A2   C
ATOM    533  HA  ARG A  39      -4.485 -15.540 -29.862  1.00  0.00      A2   H
ATOM    534  CB  ARG A  39      -6.513 -16.017 -28.998  1.00  0.00      A2   C
ATOM    535  HB1 ARG A  39      -6.872 -16.422 -29.968  1.00  0.00      A2   H
ATOM    536  HB2 ARG A  39      -6.937 -16.711 -28.241  1.00  0.00      A2   H
ATOM    537  CG  ARG A  39      -7.202 -14.588 -28.760  1.00  0.00      A2   C
ATOM    538  HG1 ARG A  39      -6.950 -14.136 -27.777  1.00  0.00      A2   H
ATOM    539  HG2 ARG A  39      -6.698 -13.945 -29.513  1.00  0.00      A2   H
ATOM    540  CD  ARG A  39      -8.723 -14.729 -28.816  1.00  0.00      A2   C
ATOM    541  HD1 ARG A  39      -9.101 -14.961 -29.834  1.00  0.00      A2   H
ATOM    542  HD2 ARG A  39      -9.088 -15.562 -28.178  1.00  0.00      A2   H
ATOM    543  NE  ARG A  39      -9.330 -13.486 -28.132  1.00  0.00      A2   N
ATOM    544  HE  ARG A  39      -8.653 -12.841 -27.778  1.00  0.00      A2   H
ATOM    545  CZ  ARG A  39     -10.660 -13.322 -27.841  1.00  0.00      A2   C
ATOM    546  NH1 ARG A  39     -11.598 -13.991 -28.450  1.00  0.00      A2   N
ATOM    547 HH11 ARG A  39     -12.529 -13.818 -28.128  1.00  0.00      A2   H
ATOM    548 HH12 ARG A  39     -11.338 -14.685 -29.122  1.00  0.00      A2   H
ATOM    549  NH2 ARG A  39     -10.954 -12.515 -26.870  1.00  0.00      A2   N
ATOM    550 HH21 ARG A  39     -11.831 -12.817 -26.497  1.00  0.00      A2   H
ATOM    551 HH22 ARG A  39     -10.220 -12.065 -26.362  1.00  0.00      A2   H
ATOM    552  C   ARG A  39      -4.347 -15.585 -27.784  1.00  0.00      A2   C
ATOM    553  O   ARG A  39      -4.031 -14.397 -27.810  1.00  0.00      A2   O
ATOM    554  N   HSE A  40      -4.137 -16.430 -26.723  1.00  0.00      A2   N
ATOM    555  HN  HSE A  40      -4.452 -17.374 -26.774  1.00  0.00      A2   H
ATOM    556  CA  HSE A  40      -3.666 -15.965 -25.400  1.00  0.00      A2   C
ATOM    557  HA  HSE A  40      -3.337 -14.937 -25.403  1.00  0.00      A2   H
ATOM    558  CB  HSE A  40      -4.665 -16.134 -24.246  1.00  0.00      A2   C
ATOM    559  HB1 HSE A  40      -5.020 -17.172 -24.076  1.00  0.00      A2   H
ATOM    560  HB2 HSE A  40      -4.275 -15.827 -23.252  1.00  0.00      A2   H
ATOM    561  ND1 HSE A  40      -6.299 -14.157 -24.265  1.00  0.00      A2   N
ATOM    562  CG  HSE A  40      -6.045 -15.517 -24.457  1.00  0.00      A2   C
ATOM    563  CE1 HSE A  40      -7.572 -13.979 -24.588  1.00  0.00      A2   C
ATOM    564  HE1 HSE A  40      -8.129 -13.042 -24.593  1.00  0.00      A2   H
ATOM    565  NE2 HSE A  40      -8.202 -15.196 -24.831  1.00  0.00      A2   N
ATOM    566  HE2 HSE A  40      -9.179 -15.304 -25.013  1.00  0.00      A2   H
ATOM    567  CD2 HSE A  40      -7.197 -16.166 -24.733  1.00  0.00      A2   C
ATOM    568  HD2 HSE A  40      -7.382 -17.224 -24.874  1.00  0.00      A2   H
ATOM    569  C   HSE A  40      -2.543 -16.869 -24.916  1.00  0.00      A2   C
ATOM    570  O   HSE A  40      -2.144 -17.873 -25.551  1.00  0.00      A2   O
ATOM    571  N   GLN A  41      -1.882 -16.502 -23.751  1.00  0.00      A2   N
ATOM    572  HN  GLN A  41      -2.038 -15.617 -23.321  1.00  0.00      A2   H
ATOM    573  CA  GLN A  41      -0.720 -17.354 -23.248  1.00  0.00      A2   C
ATOM    574  HA  GLN A  41      -0.180 -17.731 -24.104  1.00  0.00      A2   H
ATOM    575  CB  GLN A  41       0.293 -16.490 -22.539  1.00  0.00      A2   C
ATOM    576  HB1 GLN A  41       0.644 -15.827 -23.358  1.00  0.00      A2   H
ATOM    577  HB2 GLN A  41      -0.279 -15.856 -21.827  1.00  0.00      A2   H
ATOM    578  CG  GLN A  41       1.410 -17.190 -21.698  1.00  0.00      A2   C
ATOM    579  HG1 GLN A  41       0.853 -17.809 -20.963  1.00  0.00      A2   H
ATOM    580  HG2 GLN A  41       2.064 -17.774 -22.381  1.00  0.00      A2   H
ATOM    581  CD  GLN A  41       2.393 -16.282 -21.016  1.00  0.00      A2   C
ATOM    582  OE1 GLN A  41       2.359 -15.072 -21.237  1.00  0.00      A2   O
ATOM    583  NE2 GLN A  41       3.193 -16.816 -20.201  1.00  0.00      A2   N
ATOM    584 HE21 GLN A  41       3.911 -16.319 -19.714  1.00  0.00      A2   H
ATOM    585 HE22 GLN A  41       3.180 -17.796 -19.999  1.00  0.00      A2   H
ATOM    586  C   GLN A  41      -1.221 -18.491 -22.395  1.00  0.00      A2   C
ATOM    587  O   GLN A  41      -2.018 -18.340 -21.536  1.00  0.00      A2   O
ATOM    588  N   GLY A  42      -0.862 -19.748 -22.664  1.00  0.00      A2   N
ATOM    589  HN  GLY A  42      -0.320 -19.813 -23.499  1.00  0.00      A2   H
ATOM    590  CA  GLY A  42      -1.154 -20.842 -21.866  1.00  0.00      A2   C
ATOM    591  HA1 GLY A  42      -0.698 -21.731 -22.276  1.00  0.00      A2   H
ATOM    592  HA2 GLY A  42      -2.220 -21.000 -21.936  1.00  0.00      A2   H
ATOM    593  C   GLY A  42      -0.772 -20.801 -20.416  1.00  0.00      A2   C
ATOM    594  O   GLY A  42       0.125 -20.117 -19.967  1.00  0.00      A2   O
ATOM    595  N   VAL A  43      -1.520 -21.541 -19.571  1.00  0.00      A2   N
ATOM    596  HN  VAL A  43      -2.168 -22.202 -19.942  1.00  0.00      A2   H
ATOM    597  CA  VAL A  43      -1.132 -21.783 -18.201  1.00  0.00      A2   C
ATOM    598  HA  VAL A  43      -0.510 -20.973 -17.848  1.00  0.00      A2   H
ATOM    599  CB  VAL A  43      -2.345 -21.867 -17.259  1.00  0.00      A2   C
ATOM    600  HB  VAL A  43      -3.070 -22.610 -17.654  1.00  0.00      A2   H
ATOM    601  CG1 VAL A  43      -2.036 -22.183 -15.833  1.00  0.00      A2   C
ATOM    602 HG11 VAL A  43      -2.965 -22.295 -15.234  1.00  0.00      A2   H
ATOM    603 HG12 VAL A  43      -1.483 -23.116 -15.592  1.00  0.00      A2   H
ATOM    604 HG13 VAL A  43      -1.448 -21.319 -15.455  1.00  0.00      A2   H
ATOM    605  CG2 VAL A  43      -3.254 -20.581 -17.230  1.00  0.00      A2   C
ATOM    606 HG21 VAL A  43      -2.691 -19.700 -16.854  1.00  0.00      A2   H
ATOM    607 HG22 VAL A  43      -3.872 -20.306 -18.111  1.00  0.00      A2   H
ATOM    608 HG23 VAL A  43      -4.121 -20.646 -16.539  1.00  0.00      A2   H
ATOM    609  C   VAL A  43      -0.288 -23.071 -18.097  1.00  0.00      A2   C
ATOM    610  O   VAL A  43       0.643 -23.155 -17.401  1.00  0.00      A2   O
ATOM    611  N   MET A  44      -0.648 -24.129 -18.837  1.00  0.00      A2   N
ATOM    612  HN  MET A  44      -1.509 -24.076 -19.336  1.00  0.00      A2   H
ATOM    613  CA  MET A  44      -0.098 -25.520 -18.803  1.00  0.00      A2   C
ATOM    614  HA  MET A  44      -0.608 -26.057 -19.589  1.00  0.00      A2   H
ATOM    615  CB  MET A  44       1.370 -25.543 -19.038  1.00  0.00      A2   C
ATOM    616  HB1 MET A  44       1.901 -24.573 -19.141  1.00  0.00      A2   H
ATOM    617  HB2 MET A  44       1.890 -26.176 -18.288  1.00  0.00      A2   H
ATOM    618  CG  MET A  44       1.523 -26.354 -20.341  1.00  0.00      A2   C
ATOM    619  HG1 MET A  44       2.619 -26.489 -20.465  1.00  0.00      A2   H
ATOM    620  HG2 MET A  44       1.119 -27.372 -20.153  1.00  0.00      A2   H
ATOM    621  SD  MET A  44       0.650 -25.559 -21.757  1.00  0.00      A2   S
ATOM    622  CE  MET A  44       2.052 -24.384 -22.031  1.00  0.00      A2   C
ATOM    623  HE1 MET A  44       1.624 -23.429 -22.405  1.00  0.00      A2   H
ATOM    624  HE2 MET A  44       2.562 -24.260 -21.052  1.00  0.00      A2   H
ATOM    625  HE3 MET A  44       2.770 -24.632 -22.842  1.00  0.00      A2   H
ATOM    626  C   MET A  44      -0.569 -26.220 -17.554  1.00  0.00      A2   C
ATOM    627  O   MET A  44      -0.888 -25.593 -16.566  1.00  0.00      A2   O
ATOM    628  N   VAL A  45      -0.628 -27.526 -17.572  1.00  0.00      A2   N
ATOM    629  HN  VAL A  45      -0.287 -28.033 -18.360  1.00  0.00      A2   H
ATOM    630  CA  VAL A  45      -1.050 -28.333 -16.511  1.00  0.00      A2   C
ATOM    631  HA  VAL A  45      -0.903 -29.363 -16.803  1.00  0.00      A2   H
ATOM    632  CB  VAL A  45      -0.170 -28.359 -15.231  1.00  0.00      A2   C
ATOM    633  HB  VAL A  45      -0.106 -27.361 -14.746  1.00  0.00      A2   H
ATOM    634  CG1 VAL A  45      -0.681 -29.374 -14.213  1.00  0.00      A2   C
ATOM    635 HG11 VAL A  45      -0.112 -29.409 -13.259  1.00  0.00      A2   H
ATOM    636 HG12 VAL A  45      -1.703 -29.092 -13.879  1.00  0.00      A2   H
ATOM    637 HG13 VAL A  45      -0.761 -30.371 -14.696  1.00  0.00      A2   H
ATOM    638  CG2 VAL A  45       1.285 -28.859 -15.521  1.00  0.00      A2   C
ATOM    639 HG21 VAL A  45       1.933 -29.156 -14.668  1.00  0.00      A2   H
ATOM    640 HG22 VAL A  45       1.225 -29.847 -16.025  1.00  0.00      A2   H
ATOM    641 HG23 VAL A  45       1.853 -28.221 -16.231  1.00  0.00      A2   H
ATOM    642  C   VAL A  45      -2.604 -28.323 -16.295  1.00  0.00      A2   C
ATOM    643  O   VAL A  45      -3.215 -27.338 -15.845  1.00  0.00      A2   O
ATOM    644  N   GLY A  46      -3.336 -29.309 -16.786  1.00  0.00      A2   N
ATOM    645  HN  GLY A  46      -2.907 -30.083 -17.246  1.00  0.00      A2   H
ATOM    646  CA  GLY A  46      -4.808 -29.251 -16.764  1.00  0.00      A2   C
ATOM    647  HA1 GLY A  46      -5.150 -29.186 -15.741  1.00  0.00      A2   H
ATOM    648  HA2 GLY A  46      -5.070 -30.145 -17.310  1.00  0.00      A2   H
ATOM    649  C   GLY A  46      -5.553 -28.220 -17.445  1.00  0.00      A2   C
ATOM    650  O   GLY A  46      -5.086 -27.728 -18.438  1.00  0.00      A2   O
ATOM    651  N   MET A  47      -6.727 -27.850 -16.889  1.00  0.00      A2   N
ATOM    652  HN  MET A  47      -7.113 -28.367 -16.129  1.00  0.00      A2   H
ATOM    653  CA  MET A  47      -7.534 -26.765 -17.327  1.00  0.00      A2   C
ATOM    654  HA  MET A  47      -8.361 -26.747 -16.632  1.00  0.00      A2   H
ATOM    655  CB  MET A  47      -6.694 -25.487 -17.079  1.00  0.00      A2   C
ATOM    656  HB1 MET A  47      -5.763 -25.369 -17.673  1.00  0.00      A2   H
ATOM    657  HB2 MET A  47      -7.298 -24.598 -17.361  1.00  0.00      A2   H
ATOM    658  CG  MET A  47      -6.337 -25.413 -15.545  1.00  0.00      A2   C
ATOM    659  HG1 MET A  47      -7.284 -25.353 -14.967  1.00  0.00      A2   H
ATOM    660  HG2 MET A  47      -5.830 -26.314 -15.137  1.00  0.00      A2   H
ATOM    661  SD  MET A  47      -5.228 -24.002 -15.174  1.00  0.00      A2   S
ATOM    662  CE  MET A  47      -5.659 -23.710 -13.451  1.00  0.00      A2   C
ATOM    663  HE1 MET A  47      -5.148 -22.790 -13.096  1.00  0.00      A2   H
ATOM    664  HE2 MET A  47      -6.762 -23.595 -13.510  1.00  0.00      A2   H
ATOM    665  HE3 MET A  47      -5.553 -24.574 -12.760  1.00  0.00      A2   H
ATOM    666  C   MET A  47      -8.006 -26.980 -18.778  1.00  0.00      A2   C
ATOM    667  O   MET A  47      -8.138 -26.074 -19.612  1.00  0.00      A2   O
ATOM    668  N   GLY A  48      -8.202 -28.235 -19.202  1.00  0.00      A2   N
ATOM    669  HN  GLY A  48      -7.927 -28.985 -18.606  1.00  0.00      A2   H
ATOM    670  CA  GLY A  48      -8.665 -28.640 -20.592  1.00  0.00      A2   C
ATOM    671  HA1 GLY A  48      -9.620 -28.182 -20.805  1.00  0.00      A2   H
ATOM    672  HA2 GLY A  48      -8.758 -29.716 -20.586  1.00  0.00      A2   H
ATOM    673  C   GLY A  48      -7.872 -28.282 -21.804  1.00  0.00      A2   C
ATOM    674  O   GLY A  48      -8.321 -28.238 -22.969  1.00  0.00      A2   O
ATOM    675  N   GLN A  49      -6.575 -28.016 -21.599  1.00  0.00      A2   N
ATOM    676  HN  GLN A  49      -6.235 -27.794 -20.689  1.00  0.00      A2   H
ATOM    677  CA  GLN A  49      -5.608 -27.531 -22.582  1.00  0.00      A2   C
ATOM    678  HA  GLN A  49      -6.125 -26.890 -23.281  1.00  0.00      A2   H
ATOM    679  CB  GLN A  49      -4.475 -26.795 -21.791  1.00  0.00      A2   C
ATOM    680  HB1 GLN A  49      -4.177 -27.530 -21.013  1.00  0.00      A2   H
ATOM    681  HB2 GLN A  49      -3.625 -26.420 -22.400  1.00  0.00      A2   H
ATOM    682  CG  GLN A  49      -4.949 -25.639 -20.906  1.00  0.00      A2   C
ATOM    683  HG1 GLN A  49      -5.425 -24.859 -21.538  1.00  0.00      A2   H
ATOM    684  HG2 GLN A  49      -5.772 -26.008 -20.257  1.00  0.00      A2   H
ATOM    685  CD  GLN A  49      -3.748 -24.969 -20.192  1.00  0.00      A2   C
ATOM    686  OE1 GLN A  49      -2.989 -24.154 -20.671  1.00  0.00      A2   O
ATOM    687  NE2 GLN A  49      -3.563 -25.391 -18.870  1.00  0.00      A2   N
ATOM    688 HE21 GLN A  49      -3.997 -26.249 -18.596  1.00  0.00      A2   H
ATOM    689 HE22 GLN A  49      -2.862 -24.932 -18.323  1.00  0.00      A2   H
ATOM    690  C   GLN A  49      -4.993 -28.580 -23.397  1.00  0.00      A2   C
ATOM    691  O   GLN A  49      -4.486 -29.605 -22.878  1.00  0.00      A2   O
ATOM    692  N   LYS A  50      -4.871 -28.441 -24.768  1.00  0.00      A2   N
ATOM    693  HN  LYS A  50      -5.235 -27.590 -25.138  1.00  0.00      A2   H
ATOM    694  CA  LYS A  50      -4.235 -29.351 -25.665  1.00  0.00      A2   C
ATOM    695  HA  LYS A  50      -3.465 -29.861 -25.104  1.00  0.00      A2   H
ATOM    696  CB  LYS A  50      -5.096 -30.527 -26.077  1.00  0.00      A2   C
ATOM    697  HB1 LYS A  50      -4.543 -31.442 -26.380  1.00  0.00      A2   H
ATOM    698  HB2 LYS A  50      -5.500 -30.804 -25.080  1.00  0.00      A2   H
ATOM    699  CG  LYS A  50      -6.329 -30.120 -26.921  1.00  0.00      A2   C
ATOM    700  HG1 LYS A  50      -6.754 -29.194 -26.477  1.00  0.00      A2   H
ATOM    701  HG2 LYS A  50      -6.113 -29.883 -27.985  1.00  0.00      A2   H
ATOM    702  CD  LYS A  50      -7.543 -31.077 -26.933  1.00  0.00      A2   C
ATOM    703  HD1 LYS A  50      -7.842 -31.219 -25.872  1.00  0.00      A2   H
ATOM    704  HD2 LYS A  50      -8.406 -30.574 -27.417  1.00  0.00      A2   H
ATOM    705  CE  LYS A  50      -7.298 -32.423 -27.526  1.00  0.00      A2   C
ATOM    706  HE1 LYS A  50      -6.433 -33.024 -27.174  1.00  0.00      A2   H
ATOM    707  HE2 LYS A  50      -8.102 -33.174 -27.367  1.00  0.00      A2   H
ATOM    708  NZ  LYS A  50      -7.154 -32.322 -28.996  1.00  0.00      A2   N
ATOM    709  HZ1 LYS A  50      -6.219 -32.035 -29.350  1.00  0.00      A2   H
ATOM    710  HZ2 LYS A  50      -7.260 -33.339 -29.186  1.00  0.00      A2   H
ATOM    711  HZ3 LYS A  50      -7.931 -31.835 -29.487  1.00  0.00      A2   H
ATOM    712  C   LYS A  50      -3.694 -28.512 -26.845  1.00  0.00      A2   C
ATOM    713  O   LYS A  50      -4.199 -27.443 -27.079  1.00  0.00      A2   O
ATOM    714  N   ASP A  51      -2.530 -28.926 -27.442  1.00  0.00      A2   N
ATOM    715  HN  ASP A  51      -2.119 -29.802 -27.201  1.00  0.00      A2   H
ATOM    716  CA  ASP A  51      -1.660 -27.982 -28.146  1.00  0.00      A2   C
ATOM    717  HA  ASP A  51      -1.657 -27.047 -27.606  1.00  0.00      A2   H
ATOM    718  CB  ASP A  51      -0.145 -28.373 -28.340  1.00  0.00      A2   C
ATOM    719  HB1 ASP A  51      -0.105 -29.289 -28.968  1.00  0.00      A2   H
ATOM    720  HB2 ASP A  51       0.476 -27.569 -28.790  1.00  0.00      A2   H
ATOM    721  CG  ASP A  51       0.410 -28.603 -26.947  1.00  0.00      A2   C
ATOM    722  OD1 ASP A  51       0.308 -29.772 -26.518  1.00  0.00      A2   O
ATOM    723  OD2 ASP A  51       0.738 -27.632 -26.250  1.00  0.00      A2   O
ATOM    724  C   ASP A  51      -2.234 -27.760 -29.559  1.00  0.00      A2   C
ATOM    725  O   ASP A  51      -1.574 -26.953 -30.242  1.00  0.00      A2   O
ATOM    726  N   SER A  52      -3.336 -28.415 -30.035  1.00  0.00      A2   N
ATOM    727  HN  SER A  52      -3.951 -28.789 -29.345  1.00  0.00      A2   H
ATOM    728  CA  SER A  52      -3.749 -28.008 -31.375  1.00  0.00      A2   C
ATOM    729  HA  SER A  52      -3.544 -26.985 -31.652  1.00  0.00      A2   H
ATOM    730  CB  SER A  52      -3.157 -29.024 -32.568  1.00  0.00      A2   C
ATOM    731  HB1 SER A  52      -2.058 -28.896 -32.678  1.00  0.00      A2   H
ATOM    732  HB2 SER A  52      -3.345 -29.991 -32.055  1.00  0.00      A2   H
ATOM    733  OG  SER A  52      -3.820 -28.819 -33.836  1.00  0.00      A2   O
ATOM    734  HG1 SER A  52      -3.453 -29.462 -34.448  1.00  0.00      A2   H
ATOM    735  C   SER A  52      -5.240 -28.140 -31.404  1.00  0.00      A2   C
ATOM    736  O   SER A  52      -5.856 -28.998 -30.750  1.00  0.00      A2   O
ATOM    737  N   TYR A  53      -5.885 -27.221 -32.158  1.00  0.00      A2   N
ATOM    738  HN  TYR A  53      -5.384 -26.527 -32.670  1.00  0.00      A2   H
ATOM    739  CA  TYR A  53      -7.282 -27.203 -32.422  1.00  0.00      A2   C
ATOM    740  HA  TYR A  53      -7.579 -28.230 -32.273  1.00  0.00      A2   H
ATOM    741  CB  TYR A  53      -8.034 -26.159 -31.503  1.00  0.00      A2   C
ATOM    742  HB1 TYR A  53      -7.623 -25.167 -31.788  1.00  0.00      A2   H
ATOM    743  HB2 TYR A  53      -9.095 -26.202 -31.828  1.00  0.00      A2   H
ATOM    744  CG  TYR A  53      -7.882 -26.362 -29.989  1.00  0.00      A2   C
ATOM    745  CD1 TYR A  53      -7.175 -25.491 -29.168  1.00  0.00      A2   C
ATOM    746  HD1 TYR A  53      -6.518 -24.857 -29.745  1.00  0.00      A2   H
ATOM    747  CE1 TYR A  53      -7.178 -25.658 -27.783  1.00  0.00      A2   C
ATOM    748  HE1 TYR A  53      -6.633 -24.903 -27.236  1.00  0.00      A2   H
ATOM    749  CZ  TYR A  53      -7.896 -26.659 -27.173  1.00  0.00      A2   C
ATOM    750  OH  TYR A  53      -8.059 -26.685 -25.773  1.00  0.00      A2   O
ATOM    751  HH  TYR A  53      -7.521 -25.949 -25.473  1.00  0.00      A2   H
ATOM    752  CD2 TYR A  53      -8.523 -27.457 -29.388  1.00  0.00      A2   C
ATOM    753  HD2 TYR A  53      -8.970 -28.275 -29.934  1.00  0.00      A2   H
ATOM    754  CE2 TYR A  53      -8.605 -27.540 -27.974  1.00  0.00      A2   C
ATOM    755  HE2 TYR A  53      -9.219 -28.340 -27.587  1.00  0.00      A2   H
ATOM    756  C   TYR A  53      -7.663 -26.967 -33.844  1.00  0.00      A2   C
ATOM    757  O   TYR A  53      -7.453 -25.904 -34.434  1.00  0.00      A2   O
ATOM    758  N   VAL A  54      -8.318 -28.019 -34.382  1.00  0.00      A2   N
ATOM    759  HN  VAL A  54      -8.573 -28.779 -33.789  1.00  0.00      A2   H
ATOM    760  CA  VAL A  54      -8.660 -28.223 -35.757  1.00  0.00      A2   C
ATOM    761  HA  VAL A  54      -8.510 -27.354 -36.380  1.00  0.00      A2   H
ATOM    762  CB  VAL A  54      -7.723 -29.218 -36.336  1.00  0.00      A2   C
ATOM    763  HB  VAL A  54      -8.145 -29.414 -37.344  1.00  0.00      A2   H
ATOM    764  CG1 VAL A  54      -6.284 -28.670 -36.453  1.00  0.00      A2   C
ATOM    765 HG11 VAL A  54      -5.873 -28.412 -35.454  1.00  0.00      A2   H
ATOM    766 HG12 VAL A  54      -5.650 -29.477 -36.881  1.00  0.00      A2   H
ATOM    767 HG13 VAL A  54      -6.267 -27.781 -37.120  1.00  0.00      A2   H
ATOM    768  CG2 VAL A  54      -7.626 -30.482 -35.513  1.00  0.00      A2   C
ATOM    769 HG21 VAL A  54      -6.988 -30.483 -34.603  1.00  0.00      A2   H
ATOM    770 HG22 VAL A  54      -8.596 -30.954 -35.245  1.00  0.00      A2   H
ATOM    771 HG23 VAL A  54      -7.117 -31.190 -36.202  1.00  0.00      A2   H
ATOM    772  C   VAL A  54     -10.098 -28.725 -35.939  1.00  0.00      A2   C
ATOM    773  O   VAL A  54     -10.633 -29.404 -35.016  1.00  0.00      A2   O
ATOM    774  N   GLY A  55     -10.763 -28.418 -37.024  1.00  0.00      A2   N
ATOM    775  HN  GLY A  55     -10.195 -27.899 -37.658  1.00  0.00      A2   H
ATOM    776  CA  GLY A  55     -12.211 -28.495 -37.364  1.00  0.00      A2   C
ATOM    777  HA1 GLY A  55     -12.395 -29.393 -37.935  1.00  0.00      A2   H
ATOM    778  HA2 GLY A  55     -12.451 -27.571 -37.869  1.00  0.00      A2   H
ATOM    779  C   GLY A  55     -13.294 -28.580 -36.268  1.00  0.00      A2   C
ATOM    780  O   GLY A  55     -13.727 -27.542 -35.751  1.00  0.00      A2   O
ATOM    781  N   ASP A  56     -13.772 -29.797 -35.925  1.00  0.00      A2   N
ATOM    782  HN  ASP A  56     -13.384 -30.706 -36.059  1.00  0.00      A2   H
ATOM    783  CA  ASP A  56     -14.936 -29.942 -35.074  1.00  0.00      A2   C
ATOM    784  HA  ASP A  56     -15.695 -29.236 -35.379  1.00  0.00      A2   H
ATOM    785  CB  ASP A  56     -15.623 -31.351 -35.265  1.00  0.00      A2   C
ATOM    786  HB1 ASP A  56     -16.243 -31.610 -34.380  1.00  0.00      A2   H
ATOM    787  HB2 ASP A  56     -16.425 -31.346 -36.035  1.00  0.00      A2   H
ATOM    788  CG  ASP A  56     -14.726 -32.564 -35.410  1.00  0.00      A2   C
ATOM    789  OD1 ASP A  56     -15.234 -33.658 -35.632  1.00  0.00      A2   O
ATOM    790  OD2 ASP A  56     -13.440 -32.488 -35.327  1.00  0.00      A2   O
ATOM    791  C   ASP A  56     -14.668 -29.598 -33.642  1.00  0.00      A2   C
ATOM    792  O   ASP A  56     -15.488 -28.904 -32.964  1.00  0.00      A2   O
ATOM    793  N   GLU A  57     -13.567 -30.092 -32.997  1.00  0.00      A2   N
ATOM    794  HN  GLU A  57     -12.899 -30.689 -33.434  1.00  0.00      A2   H
ATOM    795  CA  GLU A  57     -13.173 -29.489 -31.720  1.00  0.00      A2   C
ATOM    796  HA  GLU A  57     -13.768 -29.867 -30.902  1.00  0.00      A2   H
ATOM    797  CB  GLU A  57     -11.843 -30.212 -31.339  1.00  0.00      A2   C
ATOM    798  HB1 GLU A  57     -11.751 -31.279 -31.635  1.00  0.00      A2   H
ATOM    799  HB2 GLU A  57     -11.007 -29.659 -31.819  1.00  0.00      A2   H
ATOM    800  CG  GLU A  57     -11.534 -30.265 -29.874  1.00  0.00      A2   C
ATOM    801  HG1 GLU A  57     -11.268 -29.253 -29.501  1.00  0.00      A2   H
ATOM    802  HG2 GLU A  57     -12.446 -30.613 -29.341  1.00  0.00      A2   H
ATOM    803  CD  GLU A  57     -10.368 -31.173 -29.607  1.00  0.00      A2   C
ATOM    804  OE1 GLU A  57      -9.237 -30.950 -30.119  1.00  0.00      A2   O
ATOM    805  OE2 GLU A  57     -10.564 -32.050 -28.755  1.00  0.00      A2   O
ATOM    806  C   GLU A  57     -12.936 -27.921 -31.702  1.00  0.00      A2   C
ATOM    807  O   GLU A  57     -13.392 -27.301 -30.773  1.00  0.00      A2   O
ATOM    808  N   ALA A  58     -12.201 -27.369 -32.722  1.00  0.00      A2   N
ATOM    809  HN  ALA A  58     -11.881 -27.917 -33.490  1.00  0.00      A2   H
ATOM    810  CA  ALA A  58     -11.890 -25.945 -32.792  1.00  0.00      A2   C
ATOM    811  HA  ALA A  58     -11.509 -25.614 -31.837  1.00  0.00      A2   H
ATOM    812  CB  ALA A  58     -10.875 -25.829 -33.891  1.00  0.00      A2   C
ATOM    813  HB1 ALA A  58     -10.148 -25.002 -33.742  1.00  0.00      A2   H
ATOM    814  HB2 ALA A  58     -10.285 -26.767 -33.819  1.00  0.00      A2   H
ATOM    815  HB3 ALA A  58     -11.365 -25.814 -34.888  1.00  0.00      A2   H
ATOM    816  C   ALA A  58     -13.077 -25.024 -32.973  1.00  0.00      A2   C
ATOM    817  O   ALA A  58     -12.989 -23.876 -32.479  1.00  0.00      A2   O
ATOM    818  N   GLN A  59     -14.125 -25.469 -33.720  1.00  0.00      A2   N
ATOM    819  HN  GLN A  59     -14.047 -26.338 -34.203  1.00  0.00      A2   H
ATOM    820  CA  GLN A  59     -15.313 -24.641 -33.979  1.00  0.00      A2   C
ATOM    821  HA  GLN A  59     -14.856 -23.727 -34.329  1.00  0.00      A2   H
ATOM    822  CB  GLN A  59     -16.181 -25.259 -35.012  1.00  0.00      A2   C
ATOM    823  HB1 GLN A  59     -15.517 -25.696 -35.789  1.00  0.00      A2   H
ATOM    824  HB2 GLN A  59     -16.722 -26.072 -34.482  1.00  0.00      A2   H
ATOM    825  CG  GLN A  59     -17.122 -24.178 -35.611  1.00  0.00      A2   C
ATOM    826  HG1 GLN A  59     -16.870 -23.137 -35.317  1.00  0.00      A2   H
ATOM    827  HG2 GLN A  59     -16.919 -24.137 -36.703  1.00  0.00      A2   H
ATOM    828  CD  GLN A  59     -18.599 -24.448 -35.336  1.00  0.00      A2   C
ATOM    829  OE1 GLN A  59     -19.251 -23.891 -34.465  1.00  0.00      A2   O
ATOM    830  NE2 GLN A  59     -19.151 -25.434 -36.099  1.00  0.00      A2   N
ATOM    831 HE21 GLN A  59     -20.137 -25.534 -35.966  1.00  0.00      A2   H
ATOM    832 HE22 GLN A  59     -18.602 -25.790 -36.855  1.00  0.00      A2   H
ATOM    833  C   GLN A  59     -16.144 -24.336 -32.716  1.00  0.00      A2   C
ATOM    834  O   GLN A  59     -16.550 -23.262 -32.370  1.00  0.00      A2   O
ATOM    835  N   SER A  60     -16.265 -25.394 -31.927  1.00  0.00      A2   N
ATOM    836  HN  SER A  60     -15.816 -26.263 -32.120  1.00  0.00      A2   H
ATOM    837  CA  SER A  60     -16.936 -25.279 -30.637  1.00  0.00      A2   C
ATOM    838  HA  SER A  60     -17.887 -24.791 -30.795  1.00  0.00      A2   H
ATOM    839  CB  SER A  60     -17.213 -26.665 -29.959  1.00  0.00      A2   C
ATOM    840  HB1 SER A  60     -16.223 -26.967 -29.555  1.00  0.00      A2   H
ATOM    841  HB2 SER A  60     -17.936 -26.654 -29.115  1.00  0.00      A2   H
ATOM    842  OG  SER A  60     -17.689 -27.667 -30.848  1.00  0.00      A2   O
ATOM    843  HG1 SER A  60     -17.596 -28.541 -30.463  1.00  0.00      A2   H
ATOM    844  C   SER A  60     -16.126 -24.437 -29.727  1.00  0.00      A2   C
ATOM    845  O   SER A  60     -16.692 -23.645 -28.966  1.00  0.00      A2   O
ATOM    846  N   LYS A  61     -14.769 -24.576 -29.810  1.00  0.00      A2   N
ATOM    847  HN  LYS A  61     -14.413 -25.307 -30.387  1.00  0.00      A2   H
ATOM    848  CA  LYS A  61     -13.826 -23.829 -28.973  1.00  0.00      A2   C
ATOM    849  HA  LYS A  61     -14.370 -23.530 -28.089  1.00  0.00      A2   H
ATOM    850  CB  LYS A  61     -12.563 -24.715 -28.646  1.00  0.00      A2   C
ATOM    851  HB1 LYS A  61     -12.100 -25.007 -29.613  1.00  0.00      A2   H
ATOM    852  HB2 LYS A  61     -11.760 -24.104 -28.182  1.00  0.00      A2   H
ATOM    853  CG  LYS A  61     -12.883 -25.843 -27.654  1.00  0.00      A2   C
ATOM    854  HG1 LYS A  61     -13.591 -26.546 -28.143  1.00  0.00      A2   H
ATOM    855  HG2 LYS A  61     -11.916 -26.374 -27.523  1.00  0.00      A2   H
ATOM    856  CD  LYS A  61     -13.432 -25.237 -26.371  1.00  0.00      A2   C
ATOM    857  HD1 LYS A  61     -12.817 -24.372 -26.042  1.00  0.00      A2   H
ATOM    858  HD2 LYS A  61     -14.479 -24.876 -26.471  1.00  0.00      A2   H
ATOM    859  CE  LYS A  61     -13.371 -26.073 -25.130  1.00  0.00      A2   C
ATOM    860  HE1 LYS A  61     -12.341 -26.428 -24.917  1.00  0.00      A2   H
ATOM    861  HE2 LYS A  61     -13.784 -25.605 -24.211  1.00  0.00      A2   H
ATOM    862  NZ  LYS A  61     -14.242 -27.247 -25.251  1.00  0.00      A2   N
ATOM    863  HZ1 LYS A  61     -14.323 -27.603 -24.277  1.00  0.00      A2   H
ATOM    864  HZ2 LYS A  61     -15.172 -27.143 -25.705  1.00  0.00      A2   H
ATOM    865  HZ3 LYS A  61     -13.737 -28.016 -25.736  1.00  0.00      A2   H
ATOM    866  C   LYS A  61     -13.435 -22.550 -29.621  1.00  0.00      A2   C
ATOM    867  O   LYS A  61     -12.346 -22.046 -29.293  1.00  0.00      A2   O
ATOM    868  N   ARG A  62     -14.243 -22.010 -30.457  1.00  0.00      A2   N
ATOM    869  HN  ARG A  62     -15.146 -22.405 -30.607  1.00  0.00      A2   H
ATOM    870  CA  ARG A  62     -13.826 -20.889 -31.283  1.00  0.00      A2   C
ATOM    871  HA  ARG A  62     -13.020 -21.244 -31.909  1.00  0.00      A2   H
ATOM    872  CB  ARG A  62     -14.938 -20.455 -32.327  1.00  0.00      A2   C
ATOM    873  HB1 ARG A  62     -14.604 -19.623 -32.984  1.00  0.00      A2   H
ATOM    874  HB2 ARG A  62     -15.055 -21.324 -33.009  1.00  0.00      A2   H
ATOM    875  CG  ARG A  62     -16.281 -20.090 -31.697  1.00  0.00      A2   C
ATOM    876  HG1 ARG A  62     -16.781 -20.722 -30.933  1.00  0.00      A2   H
ATOM    877  HG2 ARG A  62     -16.114 -19.144 -31.139  1.00  0.00      A2   H
ATOM    878  CD  ARG A  62     -17.346 -19.800 -32.745  1.00  0.00      A2   C
ATOM    879  HD1 ARG A  62     -16.971 -19.051 -33.475  1.00  0.00      A2   H
ATOM    880  HD2 ARG A  62     -17.524 -20.756 -33.281  1.00  0.00      A2   H
ATOM    881  NE  ARG A  62     -18.579 -19.478 -31.931  1.00  0.00      A2   N
ATOM    882  HE  ARG A  62     -18.477 -19.119 -31.003  1.00  0.00      A2   H
ATOM    883  CZ  ARG A  62     -19.790 -19.234 -32.427  1.00  0.00      A2   C
ATOM    884  NH1 ARG A  62     -20.115 -19.335 -33.702  1.00  0.00      A2   N
ATOM    885 HH11 ARG A  62     -20.916 -18.825 -34.016  1.00  0.00      A2   H
ATOM    886 HH12 ARG A  62     -19.560 -19.841 -34.362  1.00  0.00      A2   H
ATOM    887  NH2 ARG A  62     -20.722 -18.955 -31.501  1.00  0.00      A2   N
ATOM    888 HH21 ARG A  62     -21.603 -18.567 -31.772  1.00  0.00      A2   H
ATOM    889 HH22 ARG A  62     -20.494 -19.106 -30.539  1.00  0.00      A2   H
ATOM    890  C   ARG A  62     -13.361 -19.599 -30.607  1.00  0.00      A2   C
ATOM    891  O   ARG A  62     -12.806 -18.694 -31.157  1.00  0.00      A2   O
ATOM    892  N   GLY A  63     -13.660 -19.469 -29.276  1.00  0.00      A2   N
ATOM    893  HN  GLY A  63     -13.983 -20.270 -28.778  1.00  0.00      A2   H
ATOM    894  CA  GLY A  63     -13.543 -18.240 -28.508  1.00  0.00      A2   C
ATOM    895  HA1 GLY A  63     -14.378 -18.285 -27.824  1.00  0.00      A2   H
ATOM    896  HA2 GLY A  63     -13.491 -17.409 -29.195  1.00  0.00      A2   H
ATOM    897  C   GLY A  63     -12.339 -18.208 -27.745  1.00  0.00      A2   C
ATOM    898  O   GLY A  63     -11.999 -17.176 -27.158  1.00  0.00      A2   O
ATOM    899  N   ILE A  64     -11.622 -19.365 -27.700  1.00  0.00      A2   N
ATOM    900  HN  ILE A  64     -12.024 -20.069 -28.280  1.00  0.00      A2   H
ATOM    901  CA  ILE A  64     -10.348 -19.459 -26.998  1.00  0.00      A2   C
ATOM    902  HA  ILE A  64     -10.191 -18.617 -26.341  1.00  0.00      A2   H
ATOM    903  CB  ILE A  64     -10.343 -20.680 -25.990  1.00  0.00      A2   C
ATOM    904  HB  ILE A  64      -9.508 -20.529 -25.274  1.00  0.00      A2   H
ATOM    905  CG2 ILE A  64     -11.599 -20.601 -25.129  1.00  0.00      A2   C
ATOM    906 HG21 ILE A  64     -11.574 -19.617 -24.613  1.00  0.00      A2   H
ATOM    907 HG22 ILE A  64     -12.580 -20.640 -25.648  1.00  0.00      A2   H
ATOM    908 HG23 ILE A  64     -11.563 -21.335 -24.295  1.00  0.00      A2   H
ATOM    909  CG1 ILE A  64     -10.049 -22.100 -26.613  1.00  0.00      A2   C
ATOM    910 HG11 ILE A  64     -10.770 -22.349 -27.421  1.00  0.00      A2   H
ATOM    911 HG12 ILE A  64      -9.065 -22.180 -27.123  1.00  0.00      A2   H
ATOM    912  CD  ILE A  64     -10.091 -23.286 -25.617  1.00  0.00      A2   C
ATOM    913  HD1 ILE A  64      -9.698 -24.184 -26.139  1.00  0.00      A2   H
ATOM    914  HD2 ILE A  64      -9.389 -23.122 -24.772  1.00  0.00      A2   H
ATOM    915  HD3 ILE A  64     -11.083 -23.478 -25.154  1.00  0.00      A2   H
ATOM    916  C   ILE A  64      -9.070 -19.400 -27.857  1.00  0.00      A2   C
ATOM    917  O   ILE A  64      -7.937 -19.582 -27.375  1.00  0.00      A2   O
ATOM    918  N   LEU A  65      -9.275 -19.082 -29.142  1.00  0.00      A2   N
ATOM    919  HN  LEU A  65     -10.196 -18.932 -29.492  1.00  0.00      A2   H
ATOM    920  CA  LEU A  65      -8.337 -19.133 -30.242  1.00  0.00      A2   C
ATOM    921  HA  LEU A  65      -7.436 -18.614 -29.950  1.00  0.00      A2   H
ATOM    922  CB  LEU A  65      -8.069 -20.588 -30.623  1.00  0.00      A2   C
ATOM    923  HB1 LEU A  65      -7.317 -20.719 -31.430  1.00  0.00      A2   H
ATOM    924  HB2 LEU A  65      -7.437 -20.881 -29.758  1.00  0.00      A2   H
ATOM    925  CG  LEU A  65      -9.258 -21.516 -30.837  1.00  0.00      A2   C
ATOM    926  HG  LEU A  65      -9.955 -21.205 -30.029  1.00  0.00      A2   H
ATOM    927  CD1 LEU A  65     -10.034 -21.340 -32.083  1.00  0.00      A2   C
ATOM    928 HD11 LEU A  65     -10.445 -20.320 -32.246  1.00  0.00      A2   H
ATOM    929 HD12 LEU A  65      -9.433 -21.626 -32.973  1.00  0.00      A2   H
ATOM    930 HD13 LEU A  65     -10.907 -22.018 -32.192  1.00  0.00      A2   H
ATOM    931  CD2 LEU A  65      -8.924 -22.969 -30.554  1.00  0.00      A2   C
ATOM    932 HD21 LEU A  65      -7.965 -23.238 -31.046  1.00  0.00      A2   H
ATOM    933 HD22 LEU A  65      -8.678 -23.079 -29.476  1.00  0.00      A2   H
ATOM    934 HD23 LEU A  65      -9.717 -23.688 -30.850  1.00  0.00      A2   H
ATOM    935  C   LEU A  65      -8.839 -18.488 -31.443  1.00  0.00      A2   C
ATOM    936  O   LEU A  65      -9.923 -18.028 -31.395  1.00  0.00      A2   O
ATOM    937  N   THR A  66      -8.007 -18.345 -32.484  1.00  0.00      A2   N
ATOM    938  HN  THR A  66      -7.179 -18.900 -32.478  1.00  0.00      A2   H
ATOM    939  CA  THR A  66      -8.327 -17.527 -33.722  1.00  0.00      A2   C
ATOM    940  HA  THR A  66      -9.160 -16.860 -33.559  1.00  0.00      A2   H
ATOM    941  CB  THR A  66      -7.177 -16.591 -34.176  1.00  0.00      A2   C
ATOM    942  HB  THR A  66      -6.233 -17.162 -34.308  1.00  0.00      A2   H
ATOM    943  OG1 THR A  66      -7.016 -15.633 -33.155  1.00  0.00      A2   O
ATOM    944  HG1 THR A  66      -6.120 -15.293 -33.118  1.00  0.00      A2   H
ATOM    945  CG2 THR A  66      -7.514 -15.935 -35.532  1.00  0.00      A2   C
ATOM    946 HG21 THR A  66      -8.446 -15.353 -35.368  1.00  0.00      A2   H
ATOM    947 HG22 THR A  66      -6.726 -15.194 -35.786  1.00  0.00      A2   H
ATOM    948 HG23 THR A  66      -7.526 -16.693 -36.344  1.00  0.00      A2   H
ATOM    949  C   THR A  66      -8.490 -18.474 -34.825  1.00  0.00      A2   C
ATOM    950  O   THR A  66      -7.517 -19.161 -35.103  1.00  0.00      A2   O
ATOM    951  N   LEU A  67      -9.679 -18.565 -35.519  1.00  0.00      A2   N
ATOM    952  HN  LEU A  67     -10.465 -18.120 -35.096  1.00  0.00      A2   H
ATOM    953  CA  LEU A  67      -9.848 -19.466 -36.552  1.00  0.00      A2   C
ATOM    954  HA  LEU A  67      -9.280 -20.369 -36.382  1.00  0.00      A2   H
ATOM    955  CB  LEU A  67     -11.422 -19.787 -36.740  1.00  0.00      A2   C
ATOM    956  HB1 LEU A  67     -11.959 -18.817 -36.807  1.00  0.00      A2   H
ATOM    957  HB2 LEU A  67     -11.601 -20.228 -37.744  1.00  0.00      A2   H
ATOM    958  CG  LEU A  67     -12.083 -20.776 -35.730  1.00  0.00      A2   C
ATOM    959  HG  LEU A  67     -12.137 -20.266 -34.745  1.00  0.00      A2   H
ATOM    960  CD1 LEU A  67     -13.479 -21.046 -36.155  1.00  0.00      A2   C
ATOM    961 HD11 LEU A  67     -13.963 -21.747 -35.442  1.00  0.00      A2   H
ATOM    962 HD12 LEU A  67     -14.118 -20.140 -36.229  1.00  0.00      A2   H
ATOM    963 HD13 LEU A  67     -13.456 -21.639 -37.094  1.00  0.00      A2   H
ATOM    964  CD2 LEU A  67     -11.274 -22.106 -35.578  1.00  0.00      A2   C
ATOM    965 HD21 LEU A  67     -11.789 -22.902 -34.998  1.00  0.00      A2   H
ATOM    966 HD22 LEU A  67     -11.121 -22.313 -36.659  1.00  0.00      A2   H
ATOM    967 HD23 LEU A  67     -10.254 -21.883 -35.196  1.00  0.00      A2   H
ATOM    968  C   LEU A  67      -9.495 -18.933 -37.930  1.00  0.00      A2   C
ATOM    969  O   LEU A  67      -9.801 -17.775 -38.305  1.00  0.00      A2   O
ATOM    970  N   LYS A  68      -8.727 -19.764 -38.662  1.00  0.00      A2   N
ATOM    971  HN  LYS A  68      -8.553 -20.709 -38.394  1.00  0.00      A2   H
ATOM    972  CA  LYS A  68      -8.080 -19.564 -39.903  1.00  0.00      A2   C
ATOM    973  HA  LYS A  68      -8.479 -18.630 -40.268  1.00  0.00      A2   H
ATOM    974  CB  LYS A  68      -6.582 -19.472 -39.546  1.00  0.00      A2   C
ATOM    975  HB1 LYS A  68      -6.161 -20.359 -39.026  1.00  0.00      A2   H
ATOM    976  HB2 LYS A  68      -6.072 -19.516 -40.532  1.00  0.00      A2   H
ATOM    977  CG  LYS A  68      -6.209 -18.228 -38.748  1.00  0.00      A2   C
ATOM    978  HG1 LYS A  68      -6.701 -18.277 -37.753  1.00  0.00      A2   H
ATOM    979  HG2 LYS A  68      -5.134 -18.227 -38.467  1.00  0.00      A2   H
ATOM    980  CD  LYS A  68      -6.484 -16.874 -39.505  1.00  0.00      A2   C
ATOM    981  HD1 LYS A  68      -6.195 -17.012 -40.569  1.00  0.00      A2   H
ATOM    982  HD2 LYS A  68      -7.593 -16.805 -39.504  1.00  0.00      A2   H
ATOM    983  CE  LYS A  68      -5.849 -15.551 -38.941  1.00  0.00      A2   C
ATOM    984  HE1 LYS A  68      -5.796 -15.387 -37.843  1.00  0.00      A2   H
ATOM    985  HE2 LYS A  68      -4.776 -15.456 -39.213  1.00  0.00      A2   H
ATOM    986  NZ  LYS A  68      -6.543 -14.404 -39.567  1.00  0.00      A2   N
ATOM    987  HZ1 LYS A  68      -7.451 -14.204 -39.101  1.00  0.00      A2   H
ATOM    988  HZ2 LYS A  68      -5.958 -13.545 -39.538  1.00  0.00      A2   H
ATOM    989  HZ3 LYS A  68      -6.733 -14.425 -40.589  1.00  0.00      A2   H
ATOM    990  C   LYS A  68      -8.513 -20.650 -40.860  1.00  0.00      A2   C
ATOM    991  O   LYS A  68      -9.031 -21.723 -40.535  1.00  0.00      A2   O
ATOM    992  N   TYR A  69      -8.229 -20.377 -42.134  1.00  0.00      A2   N
ATOM    993  HN  TYR A  69      -7.764 -19.505 -42.270  1.00  0.00      A2   H
ATOM    994  CA  TYR A  69      -8.502 -21.233 -43.269  1.00  0.00      A2   C
ATOM    995  HA  TYR A  69      -8.962 -22.171 -42.995  1.00  0.00      A2   H
ATOM    996  CB  TYR A  69      -9.268 -20.574 -44.464  1.00  0.00      A2   C
ATOM    997  HB1 TYR A  69      -8.599 -19.823 -44.938  1.00  0.00      A2   H
ATOM    998  HB2 TYR A  69      -9.577 -21.285 -45.260  1.00  0.00      A2   H
ATOM    999  CG  TYR A  69     -10.468 -19.862 -43.850  1.00  0.00      A2   C
ATOM   1000  CD1 TYR A  69     -11.593 -20.621 -43.711  1.00  0.00      A2   C
ATOM   1001  HD1 TYR A  69     -11.574 -21.701 -43.729  1.00  0.00      A2   H
ATOM   1002  CE1 TYR A  69     -12.889 -19.981 -43.511  1.00  0.00      A2   C
ATOM   1003  HE1 TYR A  69     -13.786 -20.534 -43.276  1.00  0.00      A2   H
ATOM   1004  CZ  TYR A  69     -12.913 -18.591 -43.208  1.00  0.00      A2   C
ATOM   1005  OH  TYR A  69     -14.128 -18.008 -42.765  1.00  0.00      A2   O
ATOM   1006  HH  TYR A  69     -14.703 -18.729 -43.033  1.00  0.00      A2   H
ATOM   1007  CD2 TYR A  69     -10.557 -18.450 -43.722  1.00  0.00      A2   C
ATOM   1008  HD2 TYR A  69      -9.652 -17.888 -43.900  1.00  0.00      A2   H
ATOM   1009  CE2 TYR A  69     -11.692 -17.823 -43.261  1.00  0.00      A2   C
ATOM   1010  HE2 TYR A  69     -11.679 -16.746 -43.177  1.00  0.00      A2   H
ATOM   1011  C   TYR A  69      -7.120 -21.538 -43.903  1.00  0.00      A2   C
ATOM   1012  O   TYR A  69      -6.234 -20.681 -43.913  1.00  0.00      A2   O
ATOM   1013  N   PRO A  70      -6.763 -22.625 -44.548  1.00  0.00      A2   N
ATOM   1014  CD  PRO A  70      -7.495 -23.937 -44.254  1.00  0.00      A2   C
ATOM   1015  HD1 PRO A  70      -7.672 -24.184 -43.185  1.00  0.00      A2   H
ATOM   1016  HD2 PRO A  70      -8.484 -23.985 -44.758  1.00  0.00      A2   H
ATOM   1017  CA  PRO A  70      -5.426 -22.866 -45.033  1.00  0.00      A2   C
ATOM   1018  HA  PRO A  70      -4.617 -22.269 -44.639  1.00  0.00      A2   H
ATOM   1019  CB  PRO A  70      -5.275 -24.437 -44.878  1.00  0.00      A2   C
ATOM   1020  HB1 PRO A  70      -4.793 -24.731 -43.921  1.00  0.00      A2   H
ATOM   1021  HB2 PRO A  70      -4.710 -24.910 -45.710  1.00  0.00      A2   H
ATOM   1022  CG  PRO A  70      -6.717 -25.039 -44.900  1.00  0.00      A2   C
ATOM   1023  HG1 PRO A  70      -6.844 -26.039 -44.434  1.00  0.00      A2   H
ATOM   1024  HG2 PRO A  70      -7.153 -25.102 -45.919  1.00  0.00      A2   H
ATOM   1025  C   PRO A  70      -5.364 -22.623 -46.508  1.00  0.00      A2   C
ATOM   1026  O   PRO A  70      -4.405 -22.805 -47.168  1.00  0.00      A2   O
ATOM   1027  N   ILE A  71      -6.402 -21.954 -46.951  1.00  0.00      A2   N
ATOM   1028  HN  ILE A  71      -7.035 -21.654 -46.242  1.00  0.00      A2   H
ATOM   1029  CA  ILE A  71      -6.679 -21.748 -48.404  1.00  0.00      A2   C
ATOM   1030  HA  ILE A  71      -5.837 -21.879 -49.067  1.00  0.00      A2   H
ATOM   1031  CB  ILE A  71      -7.808 -22.564 -48.922  1.00  0.00      A2   C
ATOM   1032  HB  ILE A  71      -8.748 -22.263 -48.412  1.00  0.00      A2   H
ATOM   1033  CG2 ILE A  71      -8.045 -22.305 -50.430  1.00  0.00      A2   C
ATOM   1034 HG21 ILE A  71      -7.981 -21.213 -50.625  1.00  0.00      A2   H
ATOM   1035 HG22 ILE A  71      -7.116 -22.695 -50.898  1.00  0.00      A2   H
ATOM   1036 HG23 ILE A  71      -8.999 -22.735 -50.801  1.00  0.00      A2   H
ATOM   1037  CG1 ILE A  71      -7.409 -24.133 -48.786  1.00  0.00      A2   C
ATOM   1038 HG11 ILE A  71      -6.775 -24.449 -49.642  1.00  0.00      A2   H
ATOM   1039 HG12 ILE A  71      -6.881 -24.361 -47.836  1.00  0.00      A2   H
ATOM   1040  CD  ILE A  71      -8.665 -25.003 -48.798  1.00  0.00      A2   C
ATOM   1041  HD1 ILE A  71      -9.391 -24.594 -49.533  1.00  0.00      A2   H
ATOM   1042  HD2 ILE A  71      -8.435 -26.051 -49.084  1.00  0.00      A2   H
ATOM   1043  HD3 ILE A  71      -9.121 -24.895 -47.791  1.00  0.00      A2   H
ATOM   1044  C   ILE A  71      -6.986 -20.352 -48.472  1.00  0.00      A2   C
ATOM   1045  O   ILE A  71      -7.694 -19.861 -47.560  1.00  0.00      A2   O
ATOM   1046  N   GLU A  72      -6.465 -19.614 -49.466  1.00  0.00      A2   N
ATOM   1047  HN  GLU A  72      -5.728 -19.931 -50.058  1.00  0.00      A2   H
ATOM   1048  CA  GLU A  72      -6.764 -18.207 -49.679  1.00  0.00      A2   C
ATOM   1049  HA  GLU A  72      -7.786 -18.120 -49.340  1.00  0.00      A2   H
ATOM   1050  CB  GLU A  72      -5.961 -17.142 -48.869  1.00  0.00      A2   C
ATOM   1051  HB1 GLU A  72      -5.918 -17.592 -47.854  1.00  0.00      A2   H
ATOM   1052  HB2 GLU A  72      -4.915 -17.089 -49.240  1.00  0.00      A2   H
ATOM   1053  CG  GLU A  72      -6.558 -15.731 -48.721  1.00  0.00      A2   C
ATOM   1054  HG1 GLU A  72      -5.868 -15.183 -48.044  1.00  0.00      A2   H
ATOM   1055  HG2 GLU A  72      -6.610 -15.185 -49.687  1.00  0.00      A2   H
ATOM   1056  CD  GLU A  72      -7.901 -15.763 -48.060  1.00  0.00      A2   C
ATOM   1057  OE1 GLU A  72      -8.835 -15.873 -48.883  1.00  0.00      A2   O
ATOM   1058  OE2 GLU A  72      -7.999 -15.890 -46.840  1.00  0.00      A2   O
ATOM   1059  C   GLU A  72      -6.766 -18.004 -51.133  1.00  0.00      A2   C
ATOM   1060  O   GLU A  72      -5.943 -18.524 -51.816  1.00  0.00      A2   O
ATOM   1061  N   HIC A  73      -7.712 -17.074 -51.536  1.00  0.00      A2   N
ATOM   1062  HN  HIC A  73      -8.224 -16.575 -50.841  1.00  0.00      A2   H
ATOM   1063  CA  HIC A  73      -8.124 -16.712 -52.906  1.00  0.00      A2   C
ATOM   1064  HA  HIC A  73      -9.013 -16.100 -52.905  1.00  0.00      A2   H
ATOM   1065  CB  HIC A  73      -6.864 -15.900 -53.518  1.00  0.00      A2   C
ATOM   1066  HB1 HIC A  73      -5.948 -16.524 -53.596  1.00  0.00      A2   H
ATOM   1067  HB2 HIC A  73      -7.155 -15.340 -54.433  1.00  0.00      A2   H
ATOM   1068  CD2 HIC A  73      -5.074 -14.693 -52.135  1.00  0.00      A2   C
ATOM   1069  HD2 HIC A  73      -4.225 -15.326 -51.907  1.00  0.00      A2   H
ATOM   1070  CG  HIC A  73      -6.334 -14.834 -52.610  1.00  0.00      A2   C
ATOM   1071  NE2 HIC A  73      -4.963 -13.432 -51.631  1.00  0.00      A2   N
ATOM   1072  CAT HIC A  73      -3.651 -12.874 -51.259  1.00  0.00      A2   C
ATOM   1073  HT1 HIC A  73      -3.712 -11.778 -51.090  1.00  0.00      A2   H
ATOM   1074  HT2 HIC A  73      -3.286 -13.276 -50.290  1.00  0.00      A2   H
ATOM   1075  HT3 HIC A  73      -2.918 -13.126 -52.055  1.00  0.00      A2   H
ATOM   1076  ND1 HIC A  73      -7.011 -13.671 -52.303  1.00  0.00      A2   N
ATOM   1077  HD1 HIC A  73      -7.969 -13.430 -52.458  1.00  0.00      A2   H
ATOM   1078  CE1 HIC A  73      -6.154 -12.872 -51.579  1.00  0.00      A2   C
ATOM   1079  HE1 HIC A  73      -6.490 -11.895 -51.300  1.00  0.00      A2   H
ATOM   1080  C   HIC A  73      -8.394 -18.014 -53.740  1.00  0.00      A2   C
ATOM   1081  O   HIC A  73      -8.268 -18.053 -54.977  1.00  0.00      A2   O
ATOM   1082  N   GLY A  74      -8.924 -19.018 -53.021  1.00  0.00      A2   N
ATOM   1083  HN  GLY A  74      -8.989 -18.930 -52.030  1.00  0.00      A2   H
ATOM   1084  CA  GLY A  74      -9.183 -20.364 -53.634  1.00  0.00      A2   C
ATOM   1085  HA1 GLY A  74      -9.497 -20.212 -54.657  1.00  0.00      A2   H
ATOM   1086  HA2 GLY A  74      -9.968 -20.825 -53.053  1.00  0.00      A2   H
ATOM   1087  C   GLY A  74      -8.045 -21.391 -53.677  1.00  0.00      A2   C
ATOM   1088  O   GLY A  74      -8.178 -22.464 -54.334  1.00  0.00      A2   O
ATOM   1089  N   ILE A  75      -6.885 -20.926 -53.157  1.00  0.00      A2   N
ATOM   1090  HN  ILE A  75      -6.858 -20.050 -52.682  1.00  0.00      A2   H
ATOM   1091  CA  ILE A  75      -5.605 -21.670 -53.369  1.00  0.00      A2   C
ATOM   1092  HA  ILE A  75      -5.846 -22.700 -53.590  1.00  0.00      A2   H
ATOM   1093  CB  ILE A  75      -4.740 -21.071 -54.495  1.00  0.00      A2   C
ATOM   1094  HB  ILE A  75      -3.746 -21.565 -54.459  1.00  0.00      A2   H
ATOM   1095  CG2 ILE A  75      -5.388 -21.429 -55.813  1.00  0.00      A2   C
ATOM   1096 HG21 ILE A  75      -6.353 -20.895 -55.944  1.00  0.00      A2   H
ATOM   1097 HG22 ILE A  75      -4.706 -21.184 -56.655  1.00  0.00      A2   H
ATOM   1098 HG23 ILE A  75      -5.654 -22.507 -55.857  1.00  0.00      A2   H
ATOM   1099  CG1 ILE A  75      -4.465 -19.563 -54.375  1.00  0.00      A2   C
ATOM   1100 HG11 ILE A  75      -5.407 -19.008 -54.571  1.00  0.00      A2   H
ATOM   1101 HG12 ILE A  75      -4.119 -19.352 -53.340  1.00  0.00      A2   H
ATOM   1102  CD  ILE A  75      -3.333 -19.151 -55.313  1.00  0.00      A2   C
ATOM   1103  HD1 ILE A  75      -2.441 -19.761 -55.052  1.00  0.00      A2   H
ATOM   1104  HD2 ILE A  75      -3.529 -19.358 -56.387  1.00  0.00      A2   H
ATOM   1105  HD3 ILE A  75      -3.043 -18.093 -55.136  1.00  0.00      A2   H
ATOM   1106  C   ILE A  75      -4.724 -21.690 -52.080  1.00  0.00      A2   C
ATOM   1107  O   ILE A  75      -4.834 -20.850 -51.205  1.00  0.00      A2   O
ATOM   1108  N   ILE A  76      -4.113 -22.860 -51.940  1.00  0.00      A2   N
ATOM   1109  HN  ILE A  76      -4.014 -23.567 -52.636  1.00  0.00      A2   H
ATOM   1110  CA  ILE A  76      -3.539 -23.348 -50.671  1.00  0.00      A2   C
ATOM   1111  HA  ILE A  76      -4.286 -23.224 -49.901  1.00  0.00      A2   H
ATOM   1112  CB  ILE A  76      -3.221 -24.856 -50.845  1.00  0.00      A2   C
ATOM   1113  HB  ILE A  76      -2.603 -25.015 -51.754  1.00  0.00      A2   H
ATOM   1114  CG2 ILE A  76      -2.471 -25.332 -49.629  1.00  0.00      A2   C
ATOM   1115 HG21 ILE A  76      -2.383 -26.439 -49.592  1.00  0.00      A2   H
ATOM   1116 HG22 ILE A  76      -1.472 -24.845 -49.665  1.00  0.00      A2   H
ATOM   1117 HG23 ILE A  76      -2.972 -25.125 -48.659  1.00  0.00      A2   H
ATOM   1118  CG1 ILE A  76      -4.549 -25.567 -50.965  1.00  0.00      A2   C
ATOM   1119 HG11 ILE A  76      -5.028 -25.536 -49.963  1.00  0.00      A2   H
ATOM   1120 HG12 ILE A  76      -5.218 -25.064 -51.696  1.00  0.00      A2   H
ATOM   1121  CD  ILE A  76      -4.345 -27.108 -51.289  1.00  0.00      A2   C
ATOM   1122  HD1 ILE A  76      -5.294 -27.682 -51.214  1.00  0.00      A2   H
ATOM   1123  HD2 ILE A  76      -3.876 -27.178 -52.293  1.00  0.00      A2   H
ATOM   1124  HD3 ILE A  76      -3.726 -27.477 -50.443  1.00  0.00      A2   H
ATOM   1125  C   ILE A  76      -2.414 -22.441 -50.242  1.00  0.00      A2   C
ATOM   1126  O   ILE A  76      -1.335 -22.439 -50.798  1.00  0.00      A2   O
ATOM   1127  N   THR A  77      -2.641 -21.706 -49.144  1.00  0.00      A2   N
ATOM   1128  HN  THR A  77      -3.534 -21.571 -48.722  1.00  0.00      A2   H
ATOM   1129  CA  THR A  77      -1.613 -20.899 -48.562  1.00  0.00      A2   C
ATOM   1130  HA  THR A  77      -0.988 -20.512 -49.353  1.00  0.00      A2   H
ATOM   1131  CB  THR A  77      -2.205 -19.617 -47.847  1.00  0.00      A2   C
ATOM   1132  HB  THR A  77      -1.550 -19.185 -47.060  1.00  0.00      A2   H
ATOM   1133  OG1 THR A  77      -3.468 -19.954 -47.265  1.00  0.00      A2   O
ATOM   1134  HG1 THR A  77      -3.572 -19.289 -46.580  1.00  0.00      A2   H
ATOM   1135  CG2 THR A  77      -2.414 -18.588 -48.930  1.00  0.00      A2   C
ATOM   1136 HG21 THR A  77      -3.321 -18.889 -49.496  1.00  0.00      A2   H
ATOM   1137 HG22 THR A  77      -2.509 -17.589 -48.453  1.00  0.00      A2   H
ATOM   1138 HG23 THR A  77      -1.562 -18.555 -49.643  1.00  0.00      A2   H
ATOM   1139  C   THR A  77      -0.720 -21.607 -47.634  1.00  0.00      A2   C
ATOM   1140  O   THR A  77       0.448 -21.431 -47.669  1.00  0.00      A2   O
ATOM   1141  N   ASN A  78      -1.344 -22.441 -46.743  1.00  0.00      A2   N
ATOM   1142  HN  ASN A  78      -2.324 -22.306 -46.621  1.00  0.00      A2   H
ATOM   1143  CA  ASN A  78      -0.697 -23.308 -45.823  1.00  0.00      A2   C
ATOM   1144  HA  ASN A  78       0.360 -23.094 -45.765  1.00  0.00      A2   H
ATOM   1145  CB  ASN A  78      -1.266 -23.248 -44.400  1.00  0.00      A2   C
ATOM   1146  HB1 ASN A  78      -2.368 -23.390 -44.408  1.00  0.00      A2   H
ATOM   1147  HB2 ASN A  78      -0.805 -23.981 -43.704  1.00  0.00      A2   H
ATOM   1148  CG  ASN A  78      -1.094 -21.785 -43.859  1.00  0.00      A2   C
ATOM   1149  OD1 ASN A  78      -1.670 -20.833 -44.421  1.00  0.00      A2   O
ATOM   1150  ND2 ASN A  78      -0.266 -21.542 -42.828  1.00  0.00      A2   N
ATOM   1151 HD21 ASN A  78      -0.133 -20.623 -42.457  1.00  0.00      A2   H
ATOM   1152 HD22 ASN A  78       0.093 -22.323 -42.316  1.00  0.00      A2   H
ATOM   1153  C   ASN A  78      -0.696 -24.741 -46.307  1.00  0.00      A2   C
ATOM   1154  O   ASN A  78      -1.611 -25.565 -46.299  1.00  0.00      A2   O
ATOM   1155  N   TRP A  79       0.449 -25.113 -46.852  1.00  0.00      A2   N
ATOM   1156  HN  TRP A  79       1.245 -24.525 -46.975  1.00  0.00      A2   H
ATOM   1157  CA  TRP A  79       0.724 -26.561 -47.217  1.00  0.00      A2   C
ATOM   1158  HA  TRP A  79      -0.036 -26.786 -47.950  1.00  0.00      A2   H
ATOM   1159  CB  TRP A  79       2.088 -26.578 -48.057  1.00  0.00      A2   C
ATOM   1160  HB1 TRP A  79       2.932 -26.124 -47.495  1.00  0.00      A2   H
ATOM   1161  HB2 TRP A  79       2.306 -27.661 -48.174  1.00  0.00      A2   H
ATOM   1162  CG  TRP A  79       1.995 -25.933 -49.455  1.00  0.00      A2   C
ATOM   1163  CD1 TRP A  79       2.593 -24.704 -49.924  1.00  0.00      A2   C
ATOM   1164  HD1 TRP A  79       3.321 -24.129 -49.372  1.00  0.00      A2   H
ATOM   1165  NE1 TRP A  79       2.153 -24.485 -51.133  1.00  0.00      A2   N
ATOM   1166  HE1 TRP A  79       2.581 -23.779 -51.654  1.00  0.00      A2   H
ATOM   1167  CE2 TRP A  79       1.246 -25.463 -51.554  1.00  0.00      A2   C
ATOM   1168  CD2 TRP A  79       1.211 -26.421 -50.548  1.00  0.00      A2   C
ATOM   1169  CE3 TRP A  79       0.286 -27.511 -50.658  1.00  0.00      A2   C
ATOM   1170  HE3 TRP A  79       0.148 -28.251 -49.884  1.00  0.00      A2   H
ATOM   1171  CZ3 TRP A  79      -0.577 -27.569 -51.795  1.00  0.00      A2   C
ATOM   1172  HZ3 TRP A  79      -1.345 -28.316 -51.931  1.00  0.00      A2   H
ATOM   1173  CZ2 TRP A  79       0.617 -25.688 -52.772  1.00  0.00      A2   C
ATOM   1174  HZ2 TRP A  79       0.836 -24.970 -53.548  1.00  0.00      A2   H
ATOM   1175  CH2 TRP A  79      -0.357 -26.728 -52.894  1.00  0.00      A2   C
ATOM   1176  HH2 TRP A  79      -0.921 -26.973 -53.782  1.00  0.00      A2   H
ATOM   1177  C   TRP A  79       0.761 -27.542 -46.069  1.00  0.00      A2   C
ATOM   1178  O   TRP A  79       0.350 -28.710 -46.154  1.00  0.00      A2   O
ATOM   1179  N   ASP A  80       1.319 -27.090 -44.893  1.00  0.00      A2   N
ATOM   1180  HN  ASP A  80       1.650 -26.155 -44.784  1.00  0.00      A2   H
ATOM   1181  CA  ASP A  80       1.386 -27.854 -43.674  1.00  0.00      A2   C
ATOM   1182  HA  ASP A  80       1.826 -28.800 -43.954  1.00  0.00      A2   H
ATOM   1183  CB  ASP A  80       2.411 -27.075 -42.722  1.00  0.00      A2   C
ATOM   1184  HB1 ASP A  80       3.206 -26.534 -43.278  1.00  0.00      A2   H
ATOM   1185  HB2 ASP A  80       1.909 -26.200 -42.259  1.00  0.00      A2   H
ATOM   1186  CG  ASP A  80       3.081 -28.003 -41.737  1.00  0.00      A2   C
ATOM   1187  OD1 ASP A  80       2.596 -28.200 -40.576  1.00  0.00      A2   O
ATOM   1188  OD2 ASP A  80       4.161 -28.541 -42.137  1.00  0.00      A2   O
ATOM   1189  C   ASP A  80       0.024 -28.067 -43.057  1.00  0.00      A2   C
ATOM   1190  O   ASP A  80      -0.430 -29.216 -42.757  1.00  0.00      A2   O
ATOM   1191  N   ASP A  81      -0.775 -26.992 -42.798  1.00  0.00      A2   N
ATOM   1192  HN  ASP A  81      -0.511 -26.085 -43.118  1.00  0.00      A2   H
ATOM   1193  CA  ASP A  81      -2.079 -27.151 -42.231  1.00  0.00      A2   C
ATOM   1194  HA  ASP A  81      -2.025 -27.812 -41.378  1.00  0.00      A2   H
ATOM   1195  CB  ASP A  81      -2.652 -25.810 -41.676  1.00  0.00      A2   C
ATOM   1196  HB1 ASP A  81      -2.824 -25.144 -42.549  1.00  0.00      A2   H
ATOM   1197  HB2 ASP A  81      -3.520 -26.106 -41.051  1.00  0.00      A2   H
ATOM   1198  CG  ASP A  81      -1.610 -25.120 -40.788  1.00  0.00      A2   C
ATOM   1199  OD1 ASP A  81      -1.254 -25.605 -39.688  1.00  0.00      A2   O
ATOM   1200  OD2 ASP A  81      -1.175 -24.002 -41.188  1.00  0.00      A2   O
ATOM   1201  C   ASP A  81      -2.955 -27.859 -43.216  1.00  0.00      A2   C
ATOM   1202  O   ASP A  81      -3.704 -28.676 -42.723  1.00  0.00      A2   O
ATOM   1203  N   MET A  82      -2.959 -27.571 -44.563  1.00  0.00      A2   N
ATOM   1204  HN  MET A  82      -2.364 -26.955 -45.074  1.00  0.00      A2   H
ATOM   1205  CA  MET A  82      -3.994 -28.231 -45.507  1.00  0.00      A2   C
ATOM   1206  HA  MET A  82      -4.965 -28.112 -45.051  1.00  0.00      A2   H
ATOM   1207  CB  MET A  82      -4.012 -27.779 -46.984  1.00  0.00      A2   C
ATOM   1208  HB1 MET A  82      -3.935 -26.682 -47.142  1.00  0.00      A2   H
ATOM   1209  HB2 MET A  82      -3.117 -28.276 -47.415  1.00  0.00      A2   H
ATOM   1210  CG  MET A  82      -5.251 -28.226 -47.753  1.00  0.00      A2   C
ATOM   1211  HG1 MET A  82      -5.110 -27.790 -48.765  1.00  0.00      A2   H
ATOM   1212  HG2 MET A  82      -5.288 -29.329 -47.883  1.00  0.00      A2   H
ATOM   1213  SD  MET A  82      -6.900 -27.528 -47.319  1.00  0.00      A2   S
ATOM   1214  CE  MET A  82      -7.759 -29.037 -46.788  1.00  0.00      A2   C
ATOM   1215  HE1 MET A  82      -8.856 -28.861 -46.786  1.00  0.00      A2   H
ATOM   1216  HE2 MET A  82      -7.409 -29.907 -47.383  1.00  0.00      A2   H
ATOM   1217  HE3 MET A  82      -7.563 -29.329 -45.734  1.00  0.00      A2   H
ATOM   1218  C   MET A  82      -3.780 -29.741 -45.604  1.00  0.00      A2   C
ATOM   1219  O   MET A  82      -4.723 -30.531 -45.485  1.00  0.00      A2   O
ATOM   1220  N   GLU A  83      -2.443 -30.145 -45.739  1.00  0.00      A2   N
ATOM   1221  HN  GLU A  83      -1.796 -29.399 -45.876  1.00  0.00      A2   H
ATOM   1222  CA  GLU A  83      -1.994 -31.475 -45.584  1.00  0.00      A2   C
ATOM   1223  HA  GLU A  83      -2.397 -32.051 -46.404  1.00  0.00      A2   H
ATOM   1224  CB  GLU A  83      -0.558 -31.603 -45.933  1.00  0.00      A2   C
ATOM   1225  HB1 GLU A  83      -0.321 -31.100 -46.895  1.00  0.00      A2   H
ATOM   1226  HB2 GLU A  83      -0.033 -31.100 -45.094  1.00  0.00      A2   H
ATOM   1227  CG  GLU A  83       0.042 -33.004 -45.865  1.00  0.00      A2   C
ATOM   1228  HG1 GLU A  83      -0.410 -33.532 -44.998  1.00  0.00      A2   H
ATOM   1229  HG2 GLU A  83       0.065 -33.598 -46.803  1.00  0.00      A2   H
ATOM   1230  CD  GLU A  83       1.547 -32.938 -45.515  1.00  0.00      A2   C
ATOM   1231  OE1 GLU A  83       2.468 -33.363 -46.250  1.00  0.00      A2   O
ATOM   1232  OE2 GLU A  83       1.921 -32.482 -44.372  1.00  0.00      A2   O
ATOM   1233  C   GLU A  83      -2.414 -32.230 -44.216  1.00  0.00      A2   C
ATOM   1234  O   GLU A  83      -3.068 -33.281 -44.265  1.00  0.00      A2   O
ATOM   1235  N   LYS A  84      -2.186 -31.612 -43.028  1.00  0.00      A2   N
ATOM   1236  HN  LYS A  84      -1.680 -30.755 -42.961  1.00  0.00      A2   H
ATOM   1237  CA  LYS A  84      -2.701 -32.063 -41.771  1.00  0.00      A2   C
ATOM   1238  HA  LYS A  84      -2.336 -33.078 -41.715  1.00  0.00      A2   H
ATOM   1239  CB  LYS A  84      -2.185 -31.054 -40.692  1.00  0.00      A2   C
ATOM   1240  HB1 LYS A  84      -2.120 -30.054 -41.170  1.00  0.00      A2   H
ATOM   1241  HB2 LYS A  84      -2.864 -31.159 -39.818  1.00  0.00      A2   H
ATOM   1242  CG  LYS A  84      -0.837 -31.555 -40.163  1.00  0.00      A2   C
ATOM   1243  HG1 LYS A  84      -0.925 -32.502 -39.589  1.00  0.00      A2   H
ATOM   1244  HG2 LYS A  84      -0.013 -31.683 -40.898  1.00  0.00      A2   H
ATOM   1245  CD  LYS A  84      -0.233 -30.524 -39.243  1.00  0.00      A2   C
ATOM   1246  HD1 LYS A  84      -0.157 -29.604 -39.860  1.00  0.00      A2   H
ATOM   1247  HD2 LYS A  84      -1.026 -30.502 -38.465  1.00  0.00      A2   H
ATOM   1248  CE  LYS A  84       1.110 -30.789 -38.541  1.00  0.00      A2   C
ATOM   1249  HE1 LYS A  84       1.262 -30.127 -37.662  1.00  0.00      A2   H
ATOM   1250  HE2 LYS A  84       0.952 -31.858 -38.284  1.00  0.00      A2   H
ATOM   1251  NZ  LYS A  84       2.279 -30.736 -39.453  1.00  0.00      A2   N
ATOM   1252  HZ1 LYS A  84       3.081 -31.144 -38.932  1.00  0.00      A2   H
ATOM   1253  HZ2 LYS A  84       2.136 -31.141 -40.401  1.00  0.00      A2   H
ATOM   1254  HZ3 LYS A  84       2.505 -29.744 -39.669  1.00  0.00      A2   H
ATOM   1255  C   LYS A  84      -4.245 -32.085 -41.676  1.00  0.00      A2   C
ATOM   1256  O   LYS A  84      -4.887 -32.913 -41.092  1.00  0.00      A2   O
ATOM   1257  N   ILE A  85      -4.888 -31.029 -42.236  1.00  0.00      A2   N
ATOM   1258  HN  ILE A  85      -4.302 -30.251 -42.450  1.00  0.00      A2   H
ATOM   1259  CA  ILE A  85      -6.361 -30.885 -42.287  1.00  0.00      A2   C
ATOM   1260  HA  ILE A  85      -6.458 -30.003 -42.903  1.00  0.00      A2   H
ATOM   1261  CB  ILE A  85      -7.012 -30.457 -40.962  1.00  0.00      A2   C
ATOM   1262  HB  ILE A  85      -6.760 -31.143 -40.125  1.00  0.00      A2   H
ATOM   1263  CG2 ILE A  85      -6.295 -29.156 -40.472  1.00  0.00      A2   C
ATOM   1264 HG21 ILE A  85      -6.506 -28.359 -41.217  1.00  0.00      A2   H
ATOM   1265 HG22 ILE A  85      -6.721 -28.820 -39.503  1.00  0.00      A2   H
ATOM   1266 HG23 ILE A  85      -5.189 -29.166 -40.376  1.00  0.00      A2   H
ATOM   1267  CG1 ILE A  85      -8.512 -30.252 -41.082  1.00  0.00      A2   C
ATOM   1268 HG11 ILE A  85      -8.624 -29.307 -41.654  1.00  0.00      A2   H
ATOM   1269 HG12 ILE A  85      -8.952 -31.160 -41.547  1.00  0.00      A2   H
ATOM   1270  CD  ILE A  85      -9.114 -30.052 -39.663  1.00  0.00      A2   C
ATOM   1271  HD1 ILE A  85      -8.742 -29.047 -39.369  1.00  0.00      A2   H
ATOM   1272  HD2 ILE A  85     -10.222 -30.133 -39.694  1.00  0.00      A2   H
ATOM   1273  HD3 ILE A  85      -8.755 -30.850 -38.979  1.00  0.00      A2   H
ATOM   1274  C   ILE A  85      -6.901 -32.104 -43.118  1.00  0.00      A2   C
ATOM   1275  O   ILE A  85      -7.847 -32.849 -42.709  1.00  0.00      A2   O
ATOM   1276  N   TRP A  86      -6.274 -32.323 -44.288  1.00  0.00      A2   N
ATOM   1277  HN  TRP A  86      -5.469 -31.813 -44.581  1.00  0.00      A2   H
ATOM   1278  CA  TRP A  86      -6.605 -33.481 -45.139  1.00  0.00      A2   C
ATOM   1279  HA  TRP A  86      -7.626 -33.285 -45.431  1.00  0.00      A2   H
ATOM   1280  CB  TRP A  86      -5.722 -33.375 -46.407  1.00  0.00      A2   C
ATOM   1281  HB1 TRP A  86      -5.841 -32.323 -46.743  1.00  0.00      A2   H
ATOM   1282  HB2 TRP A  86      -4.638 -33.399 -46.162  1.00  0.00      A2   H
ATOM   1283  CG  TRP A  86      -6.136 -34.330 -47.478  1.00  0.00      A2   C
ATOM   1284  CD1 TRP A  86      -5.907 -35.662 -47.460  1.00  0.00      A2   C
ATOM   1285  HD1 TRP A  86      -5.218 -36.033 -46.716  1.00  0.00      A2   H
ATOM   1286  NE1 TRP A  86      -6.565 -36.338 -48.478  1.00  0.00      A2   N
ATOM   1287  HE1 TRP A  86      -6.365 -37.224 -48.837  1.00  0.00      A2   H
ATOM   1288  CE2 TRP A  86      -7.246 -35.351 -49.179  1.00  0.00      A2   C
ATOM   1289  CD2 TRP A  86      -6.935 -34.069 -48.604  1.00  0.00      A2   C
ATOM   1290  CE3 TRP A  86      -7.350 -32.810 -49.177  1.00  0.00      A2   C
ATOM   1291  HE3 TRP A  86      -7.073 -31.836 -48.801  1.00  0.00      A2   H
ATOM   1292  CZ3 TRP A  86      -8.196 -32.881 -50.273  1.00  0.00      A2   C
ATOM   1293  HZ3 TRP A  86      -8.611 -32.009 -50.755  1.00  0.00      A2   H
ATOM   1294  CZ2 TRP A  86      -8.038 -35.365 -50.317  1.00  0.00      A2   C
ATOM   1295  HZ2 TRP A  86      -8.398 -36.260 -50.804  1.00  0.00      A2   H
ATOM   1296  CH2 TRP A  86      -8.519 -34.147 -50.806  1.00  0.00      A2   C
ATOM   1297  HH2 TRP A  86      -9.128 -34.205 -51.697  1.00  0.00      A2   H
ATOM   1298  C   TRP A  86      -6.355 -34.853 -44.410  1.00  0.00      A2   C
ATOM   1299  O   TRP A  86      -7.260 -35.704 -44.454  1.00  0.00      A2   O
ATOM   1300  N   HSD A  87      -5.152 -34.962 -43.819  1.00  0.00      A2   N
ATOM   1301  HN  HSD A  87      -4.531 -34.198 -43.977  1.00  0.00      A2   H
ATOM   1302  CA  HSD A  87      -4.694 -36.182 -43.018  1.00  0.00      A2   C
ATOM   1303  HA  HSD A  87      -4.482 -37.001 -43.690  1.00  0.00      A2   H
ATOM   1304  CB  HSD A  87      -3.303 -35.877 -42.446  1.00  0.00      A2   C
ATOM   1305  HB1 HSD A  87      -2.761 -35.309 -43.232  1.00  0.00      A2   H
ATOM   1306  HB2 HSD A  87      -3.170 -35.082 -41.682  1.00  0.00      A2   H
ATOM   1307  ND1 HSD A  87      -3.003 -38.276 -41.904  1.00  0.00      A2   N
ATOM   1308  HD1 HSD A  87      -3.837 -38.400 -41.367  1.00  0.00      A2   H
ATOM   1309  CG  HSD A  87      -2.504 -37.080 -42.415  1.00  0.00      A2   C
ATOM   1310  CE1 HSD A  87      -2.061 -39.226 -42.130  1.00  0.00      A2   C
ATOM   1311  HE1 HSD A  87      -2.165 -40.243 -41.753  1.00  0.00      A2   H
ATOM   1312  NE2 HSD A  87      -1.012 -38.759 -42.780  1.00  0.00      A2   N
ATOM   1313  CD2 HSD A  87      -1.248 -37.395 -42.939  1.00  0.00      A2   C
ATOM   1314  HD2 HSD A  87      -0.546 -36.742 -43.442  1.00  0.00      A2   H
ATOM   1315  C   HSD A  87      -5.649 -36.541 -41.869  1.00  0.00      A2   C
ATOM   1316  O   HSD A  87      -5.939 -37.739 -41.758  1.00  0.00      A2   O
ATOM   1317  N   HSE A  88      -6.013 -35.532 -41.065  1.00  0.00      A2   N
ATOM   1318  HN  HSE A  88      -5.469 -34.698 -41.122  1.00  0.00      A2   H
ATOM   1319  CA  HSE A  88      -6.801 -35.660 -39.823  1.00  0.00      A2   C
ATOM   1320  HA  HSE A  88      -6.312 -36.379 -39.181  1.00  0.00      A2   H
ATOM   1321  CB  HSE A  88      -6.824 -34.361 -39.045  1.00  0.00      A2   C
ATOM   1322  HB1 HSE A  88      -5.856 -34.118 -38.557  1.00  0.00      A2   H
ATOM   1323  HB2 HSE A  88      -7.098 -33.429 -39.585  1.00  0.00      A2   H
ATOM   1324  ND1 HSE A  88      -7.592 -35.513 -36.929  1.00  0.00      A2   N
ATOM   1325  CG  HSE A  88      -7.732 -34.414 -37.756  1.00  0.00      A2   C
ATOM   1326  CE1 HSE A  88      -8.333 -35.188 -35.860  1.00  0.00      A2   C
ATOM   1327  HE1 HSE A  88      -8.218 -35.796 -34.962  1.00  0.00      A2   H
ATOM   1328  NE2 HSE A  88      -8.940 -33.981 -36.007  1.00  0.00      A2   N
ATOM   1329  HE2 HSE A  88      -9.496 -33.446 -35.371  1.00  0.00      A2   H
ATOM   1330  CD2 HSE A  88      -8.507 -33.422 -37.204  1.00  0.00      A2   C
ATOM   1331  HD2 HSE A  88      -8.750 -32.403 -37.480  1.00  0.00      A2   H
ATOM   1332  C   HSE A  88      -8.190 -36.077 -40.205  1.00  0.00      A2   C
ATOM   1333  O   HSE A  88      -8.749 -37.057 -39.707  1.00  0.00      A2   O
ATOM   1334  N   THR A  89      -8.863 -35.353 -41.210  1.00  0.00      A2   N
ATOM   1335  HN  THR A  89      -8.380 -34.634 -41.702  1.00  0.00      A2   H
ATOM   1336  CA  THR A  89     -10.131 -35.782 -41.751  1.00  0.00      A2   C
ATOM   1337  HA  THR A  89     -10.740 -35.944 -40.874  1.00  0.00      A2   H
ATOM   1338  CB  THR A  89     -10.961 -34.676 -42.467  1.00  0.00      A2   C
ATOM   1339  HB  THR A  89     -12.064 -34.791 -42.405  1.00  0.00      A2   H
ATOM   1340  OG1 THR A  89     -10.647 -33.446 -41.791  1.00  0.00      A2   O
ATOM   1341  HG1 THR A  89      -9.814 -33.176 -42.184  1.00  0.00      A2   H
ATOM   1342  CG2 THR A  89     -10.577 -34.600 -43.927  1.00  0.00      A2   C
ATOM   1343 HG21 THR A  89     -11.057 -35.467 -44.430  1.00  0.00      A2   H
ATOM   1344 HG22 THR A  89      -9.477 -34.638 -44.075  1.00  0.00      A2   H
ATOM   1345 HG23 THR A  89     -10.961 -33.699 -44.452  1.00  0.00      A2   H
ATOM   1346  C   THR A  89     -10.248 -37.125 -42.446  1.00  0.00      A2   C
ATOM   1347  O   THR A  89     -11.179 -37.837 -42.046  1.00  0.00      A2   O
ATOM   1348  N   PHE A  90      -9.370 -37.468 -43.460  1.00  0.00      A2   N
ATOM   1349  HN  PHE A  90      -8.707 -36.784 -43.752  1.00  0.00      A2   H
ATOM   1350  CA  PHE A  90      -9.613 -38.673 -44.216  1.00  0.00      A2   C
ATOM   1351  HA  PHE A  90     -10.684 -38.805 -44.232  1.00  0.00      A2   H
ATOM   1352  CB  PHE A  90      -8.924 -38.674 -45.612  1.00  0.00      A2   C
ATOM   1353  HB1 PHE A  90      -7.894 -38.260 -45.603  1.00  0.00      A2   H
ATOM   1354  HB2 PHE A  90      -8.896 -39.710 -46.011  1.00  0.00      A2   H
ATOM   1355  CG  PHE A  90      -9.756 -37.791 -46.569  1.00  0.00      A2   C
ATOM   1356  CD1 PHE A  90     -10.851 -38.401 -47.219  1.00  0.00      A2   C
ATOM   1357  HD1 PHE A  90     -11.172 -39.404 -46.979  1.00  0.00      A2   H
ATOM   1358  CE1 PHE A  90     -11.686 -37.679 -48.017  1.00  0.00      A2   C
ATOM   1359  HE1 PHE A  90     -12.535 -38.221 -48.407  1.00  0.00      A2   H
ATOM   1360  CZ  PHE A  90     -11.473 -36.319 -48.271  1.00  0.00      A2   C
ATOM   1361  HZ  PHE A  90     -12.131 -35.737 -48.899  1.00  0.00      A2   H
ATOM   1362  CD2 PHE A  90      -9.482 -36.450 -46.843  1.00  0.00      A2   C
ATOM   1363  HD2 PHE A  90      -8.650 -35.916 -46.410  1.00  0.00      A2   H
ATOM   1364  CE2 PHE A  90     -10.353 -35.778 -47.687  1.00  0.00      A2   C
ATOM   1365  HE2 PHE A  90     -10.129 -34.744 -47.905  1.00  0.00      A2   H
ATOM   1366  C   PHE A  90      -9.077 -39.930 -43.397  1.00  0.00      A2   C
ATOM   1367  O   PHE A  90      -9.614 -41.044 -43.638  1.00  0.00      A2   O
ATOM   1368  N   TYR A  91      -8.130 -39.780 -42.429  1.00  0.00      A2   N
ATOM   1369  HN  TYR A  91      -7.761 -38.882 -42.202  1.00  0.00      A2   H
ATOM   1370  CA  TYR A  91      -7.424 -40.992 -41.878  1.00  0.00      A2   C
ATOM   1371  HA  TYR A  91      -7.921 -41.883 -42.232  1.00  0.00      A2   H
ATOM   1372  CB  TYR A  91      -5.939 -41.155 -42.341  1.00  0.00      A2   C
ATOM   1373  HB1 TYR A  91      -5.349 -40.283 -41.988  1.00  0.00      A2   H
ATOM   1374  HB2 TYR A  91      -5.511 -42.130 -42.022  1.00  0.00      A2   H
ATOM   1375  CG  TYR A  91      -5.851 -41.209 -43.837  1.00  0.00      A2   C
ATOM   1376  CD1 TYR A  91      -5.531 -40.022 -44.555  1.00  0.00      A2   C
ATOM   1377  HD1 TYR A  91      -5.238 -39.095 -44.084  1.00  0.00      A2   H
ATOM   1378  CE1 TYR A  91      -5.554 -39.989 -45.950  1.00  0.00      A2   C
ATOM   1379  HE1 TYR A  91      -5.184 -39.142 -46.509  1.00  0.00      A2   H
ATOM   1380  CZ  TYR A  91      -5.907 -41.163 -46.616  1.00  0.00      A2   C
ATOM   1381  OH  TYR A  91      -5.957 -41.174 -48.046  1.00  0.00      A2   O
ATOM   1382  HH  TYR A  91      -5.826 -40.314 -48.453  1.00  0.00      A2   H
ATOM   1383  CD2 TYR A  91      -6.244 -42.366 -44.563  1.00  0.00      A2   C
ATOM   1384  HD2 TYR A  91      -6.514 -43.228 -43.971  1.00  0.00      A2   H
ATOM   1385  CE2 TYR A  91      -6.377 -42.315 -45.936  1.00  0.00      A2   C
ATOM   1386  HE2 TYR A  91      -6.561 -43.211 -46.510  1.00  0.00      A2   H
ATOM   1387  C   TYR A  91      -7.425 -41.072 -40.348  1.00  0.00      A2   C
ATOM   1388  O   TYR A  91      -7.288 -40.158 -39.607  1.00  0.00      A2   O
ATOM   1389  N   ASN A  92      -7.780 -42.266 -39.821  1.00  0.00      A2   N
ATOM   1390  HN  ASN A  92      -8.004 -42.996 -40.461  1.00  0.00      A2   H
ATOM   1391  CA  ASN A  92      -7.699 -42.639 -38.408  1.00  0.00      A2   C
ATOM   1392  HA  ASN A  92      -7.891 -41.872 -37.673  1.00  0.00      A2   H
ATOM   1393  CB  ASN A  92      -8.739 -43.795 -38.252  1.00  0.00      A2   C
ATOM   1394  HB1 ASN A  92      -9.592 -43.473 -38.886  1.00  0.00      A2   H
ATOM   1395  HB2 ASN A  92      -8.341 -44.758 -38.639  1.00  0.00      A2   H
ATOM   1396  CG  ASN A  92      -9.024 -44.056 -36.824  1.00  0.00      A2   C
ATOM   1397  OD1 ASN A  92      -8.312 -44.769 -36.140  1.00  0.00      A2   O
ATOM   1398  ND2 ASN A  92     -10.186 -43.575 -36.324  1.00  0.00      A2   N
ATOM   1399 HD21 ASN A  92     -10.884 -43.259 -36.966  1.00  0.00      A2   H
ATOM   1400 HD22 ASN A  92     -10.578 -43.535 -35.405  1.00  0.00      A2   H
ATOM   1401  C   ASN A  92      -6.304 -43.104 -38.047  1.00  0.00      A2   C
ATOM   1402  O   ASN A  92      -5.444 -43.331 -38.979  1.00  0.00      A2   O
ATOM   1403  N   GLU A  93      -5.949 -43.236 -36.714  1.00  0.00      A2   N
ATOM   1404  HN  GLU A  93      -6.373 -42.761 -35.946  1.00  0.00      A2   H
ATOM   1405  CA  GLU A  93      -4.715 -43.910 -36.319  1.00  0.00      A2   C
ATOM   1406  HA  GLU A  93      -3.970 -43.395 -36.908  1.00  0.00      A2   H
ATOM   1407  CB  GLU A  93      -4.527 -43.607 -34.858  1.00  0.00      A2   C
ATOM   1408  HB1 GLU A  93      -4.678 -42.514 -34.729  1.00  0.00      A2   H
ATOM   1409  HB2 GLU A  93      -5.392 -44.065 -34.333  1.00  0.00      A2   H
ATOM   1410  CG  GLU A  93      -3.157 -44.071 -34.220  1.00  0.00      A2   C
ATOM   1411  HG1 GLU A  93      -3.310 -43.968 -33.125  1.00  0.00      A2   H
ATOM   1412  HG2 GLU A  93      -2.984 -45.160 -34.360  1.00  0.00      A2   H
ATOM   1413  CD  GLU A  93      -2.003 -43.138 -34.615  1.00  0.00      A2   C
ATOM   1414  OE1 GLU A  93      -2.034 -42.267 -35.523  1.00  0.00      A2   O
ATOM   1415  OE2 GLU A  93      -0.981 -43.477 -34.007  1.00  0.00      A2   O
ATOM   1416  C   GLU A  93      -4.534 -45.365 -36.702  1.00  0.00      A2   C
ATOM   1417  O   GLU A  93      -3.412 -45.887 -36.972  1.00  0.00      A2   O
ATOM   1418  N   LEU A  94      -5.613 -46.145 -36.620  1.00  0.00      A2   N
ATOM   1419  HN  LEU A  94      -6.533 -45.825 -36.410  1.00  0.00      A2   H
ATOM   1420  CA  LEU A  94      -5.591 -47.642 -36.861  1.00  0.00      A2   C
ATOM   1421  HA  LEU A  94      -4.856 -47.996 -36.153  1.00  0.00      A2   H
ATOM   1422  CB  LEU A  94      -6.992 -48.252 -36.627  1.00  0.00      A2   C
ATOM   1423  HB1 LEU A  94      -7.678 -47.943 -37.444  1.00  0.00      A2   H
ATOM   1424  HB2 LEU A  94      -6.875 -49.351 -36.735  1.00  0.00      A2   H
ATOM   1425  CG  LEU A  94      -7.581 -48.016 -35.196  1.00  0.00      A2   C
ATOM   1426  HG  LEU A  94      -7.941 -46.965 -35.200  1.00  0.00      A2   H
ATOM   1427  CD1 LEU A  94      -8.909 -48.773 -35.062  1.00  0.00      A2   C
ATOM   1428 HD11 LEU A  94      -8.795 -49.846 -34.796  1.00  0.00      A2   H
ATOM   1429 HD12 LEU A  94      -9.626 -48.295 -34.361  1.00  0.00      A2   H
ATOM   1430 HD13 LEU A  94      -9.571 -48.666 -35.947  1.00  0.00      A2   H
ATOM   1431  CD2 LEU A  94      -6.608 -48.328 -34.082  1.00  0.00      A2   C
ATOM   1432 HD21 LEU A  94      -6.436 -49.425 -34.039  1.00  0.00      A2   H
ATOM   1433 HD22 LEU A  94      -5.711 -47.674 -34.090  1.00  0.00      A2   H
ATOM   1434 HD23 LEU A  94      -7.158 -48.205 -33.124  1.00  0.00      A2   H
ATOM   1435  C   LEU A  94      -5.041 -48.098 -38.309  1.00  0.00      A2   C
ATOM   1436  O   LEU A  94      -5.421 -47.473 -39.263  1.00  0.00      A2   O
ATOM   1437  N   ARG A  95      -4.254 -49.187 -38.324  1.00  0.00      A2   N
ATOM   1438  HN  ARG A  95      -4.300 -49.777 -37.522  1.00  0.00      A2   H
ATOM   1439  CA  ARG A  95      -3.329 -49.635 -39.355  1.00  0.00      A2   C
ATOM   1440  HA  ARG A  95      -2.791 -48.764 -39.698  1.00  0.00      A2   H
ATOM   1441  CB  ARG A  95      -2.409 -50.714 -38.941  1.00  0.00      A2   C
ATOM   1442  HB1 ARG A  95      -2.957 -51.654 -38.716  1.00  0.00      A2   H
ATOM   1443  HB2 ARG A  95      -1.775 -50.957 -39.821  1.00  0.00      A2   H
ATOM   1444  CG  ARG A  95      -1.457 -50.370 -37.798  1.00  0.00      A2   C
ATOM   1445  HG1 ARG A  95      -2.087 -50.479 -36.890  1.00  0.00      A2   H
ATOM   1446  HG2 ARG A  95      -0.656 -51.132 -37.686  1.00  0.00      A2   H
ATOM   1447  CD  ARG A  95      -0.699 -49.040 -37.820  1.00  0.00      A2   C
ATOM   1448  HD1 ARG A  95      -1.313 -48.136 -38.020  1.00  0.00      A2   H
ATOM   1449  HD2 ARG A  95      -0.376 -48.967 -36.760  1.00  0.00      A2   H
ATOM   1450  NE  ARG A  95       0.363 -49.192 -38.879  1.00  0.00      A2   N
ATOM   1451  HE  ARG A  95       0.139 -49.538 -39.790  1.00  0.00      A2   H
ATOM   1452  CZ  ARG A  95       1.414 -48.350 -38.810  1.00  0.00      A2   C
ATOM   1453  NH1 ARG A  95       1.444 -47.364 -37.995  1.00  0.00      A2   N
ATOM   1454 HH11 ARG A  95       2.301 -46.848 -38.010  1.00  0.00      A2   H
ATOM   1455 HH12 ARG A  95       0.773 -47.214 -37.269  1.00  0.00      A2   H
ATOM   1456  NH2 ARG A  95       2.432 -48.343 -39.645  1.00  0.00      A2   N
ATOM   1457 HH21 ARG A  95       3.091 -47.703 -39.251  1.00  0.00      A2   H
ATOM   1458 HH22 ARG A  95       2.580 -49.233 -40.077  1.00  0.00      A2   H
ATOM   1459  C   ARG A  95      -4.078 -50.095 -40.630  1.00  0.00      A2   C
ATOM   1460  O   ARG A  95      -5.093 -50.802 -40.609  1.00  0.00      A2   O
ATOM   1461  N   VAL A  96      -3.457 -49.615 -41.733  1.00  0.00      A2   N
ATOM   1462  HN  VAL A  96      -2.627 -49.075 -41.623  1.00  0.00      A2   H
ATOM   1463  CA  VAL A  96      -3.740 -49.905 -43.105  1.00  0.00      A2   C
ATOM   1464  HA  VAL A  96      -2.879 -49.713 -43.728  1.00  0.00      A2   H
ATOM   1465  CB  VAL A  96      -4.298 -51.257 -43.483  1.00  0.00      A2   C
ATOM   1466  HB  VAL A  96      -5.275 -51.447 -42.991  1.00  0.00      A2   H
ATOM   1467  CG1 VAL A  96      -4.582 -51.263 -44.983  1.00  0.00      A2   C
ATOM   1468 HG11 VAL A  96      -5.396 -50.526 -45.150  1.00  0.00      A2   H
ATOM   1469 HG12 VAL A  96      -3.661 -50.970 -45.532  1.00  0.00      A2   H
ATOM   1470 HG13 VAL A  96      -4.881 -52.231 -45.439  1.00  0.00      A2   H
ATOM   1471  CG2 VAL A  96      -3.337 -52.296 -42.967  1.00  0.00      A2   C
ATOM   1472 HG21 VAL A  96      -3.094 -52.236 -41.885  1.00  0.00      A2   H
ATOM   1473 HG22 VAL A  96      -3.807 -53.301 -43.029  1.00  0.00      A2   H
ATOM   1474 HG23 VAL A  96      -2.448 -52.362 -43.629  1.00  0.00      A2   H
ATOM   1475  C   VAL A  96      -4.665 -48.727 -43.561  1.00  0.00      A2   C
ATOM   1476  O   VAL A  96      -5.770 -48.430 -43.080  1.00  0.00      A2   O
ATOM   1477  N   ALA A  97      -4.185 -47.975 -44.528  1.00  0.00      A2   N
ATOM   1478  HN  ALA A  97      -3.272 -48.125 -44.900  1.00  0.00      A2   H
ATOM   1479  CA  ALA A  97      -4.892 -46.848 -45.116  1.00  0.00      A2   C
ATOM   1480  HA  ALA A  97      -5.759 -46.651 -44.503  1.00  0.00      A2   H
ATOM   1481  CB  ALA A  97      -3.980 -45.643 -45.089  1.00  0.00      A2   C
ATOM   1482  HB1 ALA A  97      -4.449 -44.756 -45.565  1.00  0.00      A2   H
ATOM   1483  HB2 ALA A  97      -3.071 -45.934 -45.657  1.00  0.00      A2   H
ATOM   1484  HB3 ALA A  97      -3.668 -45.329 -44.070  1.00  0.00      A2   H
ATOM   1485  C   ALA A  97      -5.259 -47.264 -46.554  1.00  0.00      A2   C
ATOM   1486  O   ALA A  97      -4.545 -48.060 -47.137  1.00  0.00      A2   O
ATOM   1487  N   PRO A  98      -6.395 -46.831 -47.054  1.00  0.00      A2   N
ATOM   1488  CD  PRO A  98      -7.471 -46.211 -46.253  1.00  0.00      A2   C
ATOM   1489  HD1 PRO A  98      -7.909 -46.991 -45.593  1.00  0.00      A2   H
ATOM   1490  HD2 PRO A  98      -7.075 -45.488 -45.509  1.00  0.00      A2   H
ATOM   1491  CA  PRO A  98      -6.857 -47.017 -48.444  1.00  0.00      A2   C
ATOM   1492  HA  PRO A  98      -6.732 -48.081 -48.579  1.00  0.00      A2   H
ATOM   1493  CB  PRO A  98      -8.359 -46.602 -48.486  1.00  0.00      A2   C
ATOM   1494  HB1 PRO A  98      -8.968 -47.524 -48.370  1.00  0.00      A2   H
ATOM   1495  HB2 PRO A  98      -8.766 -46.060 -49.366  1.00  0.00      A2   H
ATOM   1496  CG  PRO A  98      -8.522 -45.670 -47.228  1.00  0.00      A2   C
ATOM   1497  HG1 PRO A  98      -8.178 -44.682 -47.601  1.00  0.00      A2   H
ATOM   1498  HG2 PRO A  98      -9.576 -45.527 -46.910  1.00  0.00      A2   H
ATOM   1499  C   PRO A  98      -6.045 -46.308 -49.515  1.00  0.00      A2   C
ATOM   1500  O   PRO A  98      -5.541 -45.177 -49.289  1.00  0.00      A2   O
ATOM   1501  N   GLU A  99      -5.876 -46.963 -50.638  1.00  0.00      A2   N
ATOM   1502  HN  GLU A  99      -6.226 -47.895 -50.681  1.00  0.00      A2   H
ATOM   1503  CA  GLU A  99      -5.080 -46.520 -51.771  1.00  0.00      A2   C
ATOM   1504  HA  GLU A  99      -5.171 -45.465 -51.983  1.00  0.00      A2   H
ATOM   1505  CB  GLU A  99      -3.637 -46.810 -51.462  1.00  0.00      A2   C
ATOM   1506  HB1 GLU A  99      -3.005 -46.461 -52.306  1.00  0.00      A2   H
ATOM   1507  HB2 GLU A  99      -3.431 -46.268 -50.514  1.00  0.00      A2   H
ATOM   1508  CG  GLU A  99      -3.329 -48.306 -51.262  1.00  0.00      A2   C
ATOM   1509  HG1 GLU A  99      -3.941 -48.581 -50.376  1.00  0.00      A2   H
ATOM   1510  HG2 GLU A  99      -3.663 -48.935 -52.115  1.00  0.00      A2   H
ATOM   1511  CD  GLU A  99      -1.889 -48.588 -51.115  1.00  0.00      A2   C
ATOM   1512  OE1 GLU A  99      -1.271 -47.993 -50.208  1.00  0.00      A2   O
ATOM   1513  OE2 GLU A  99      -1.255 -49.359 -51.914  1.00  0.00      A2   O
ATOM   1514  C   GLU A  99      -5.375 -47.158 -53.173  1.00  0.00      A2   C
ATOM   1515  O   GLU A  99      -4.582 -47.173 -54.119  1.00  0.00      A2   O
ATOM   1516  N   GLU A 100      -6.674 -47.587 -53.337  1.00  0.00      A2   N
ATOM   1517  HN  GLU A 100      -7.317 -47.703 -52.584  1.00  0.00      A2   H
ATOM   1518  CA  GLU A 100      -7.113 -48.184 -54.584  1.00  0.00      A2   C
ATOM   1519  HA  GLU A 100      -6.425 -48.090 -55.411  1.00  0.00      A2   H
ATOM   1520  CB  GLU A 100      -7.388 -49.676 -54.279  1.00  0.00      A2   C
ATOM   1521  HB1 GLU A 100      -8.148 -49.692 -53.469  1.00  0.00      A2   H
ATOM   1522  HB2 GLU A 100      -7.878 -50.150 -55.156  1.00  0.00      A2   H
ATOM   1523  CG  GLU A 100      -6.151 -50.467 -53.758  1.00  0.00      A2   C
ATOM   1524  HG1 GLU A 100      -5.373 -50.621 -54.536  1.00  0.00      A2   H
ATOM   1525  HG2 GLU A 100      -5.693 -49.870 -52.941  1.00  0.00      A2   H
ATOM   1526  CD  GLU A 100      -6.398 -51.789 -53.107  1.00  0.00      A2   C
ATOM   1527  OE1 GLU A 100      -6.765 -52.769 -53.910  1.00  0.00      A2   O
ATOM   1528  OE2 GLU A 100      -6.295 -51.970 -51.863  1.00  0.00      A2   O
ATOM   1529  C   GLU A 100      -8.385 -47.549 -55.124  1.00  0.00      A2   C
ATOM   1530  O   GLU A 100      -9.095 -48.230 -55.927  1.00  0.00      A2   O
ATOM   1531  N   HSD A 101      -8.813 -46.364 -54.686  1.00  0.00      A2   N
ATOM   1532  HN  HSD A 101      -8.283 -45.833 -54.030  1.00  0.00      A2   H
ATOM   1533  CA  HSD A 101      -9.949 -45.785 -55.232  1.00  0.00      A2   C
ATOM   1534  HA  HSD A 101     -10.448 -46.448 -55.923  1.00  0.00      A2   H
ATOM   1535  CB  HSD A 101     -10.897 -45.267 -54.136  1.00  0.00      A2   C
ATOM   1536  HB1 HSD A 101     -11.638 -44.687 -54.727  1.00  0.00      A2   H
ATOM   1537  HB2 HSD A 101     -11.372 -46.129 -53.621  1.00  0.00      A2   H
ATOM   1538  ND1 HSD A 101      -9.411 -45.017 -52.137  1.00  0.00      A2   N
ATOM   1539  HD1 HSD A 101      -9.547 -45.984 -51.919  1.00  0.00      A2   H
ATOM   1540  CG  HSD A 101     -10.127 -44.428 -53.144  1.00  0.00      A2   C
ATOM   1541  CE1 HSD A 101      -8.916 -43.996 -51.368  1.00  0.00      A2   C
ATOM   1542  HE1 HSD A 101      -8.386 -44.271 -50.456  1.00  0.00      A2   H
ATOM   1543  NE2 HSD A 101      -9.269 -42.791 -51.812  1.00  0.00      A2   N
ATOM   1544  CD2 HSD A 101     -10.056 -43.038 -52.938  1.00  0.00      A2   C
ATOM   1545  HD2 HSD A 101     -10.376 -42.189 -53.528  1.00  0.00      A2   H
ATOM   1546  C   HSD A 101      -9.427 -44.548 -56.075  1.00  0.00      A2   C
ATOM   1547  O   HSD A 101      -8.607 -43.804 -55.561  1.00  0.00      A2   O
ATOM   1548  N   PRO A 102     -10.008 -44.303 -57.180  1.00  0.00      A2   N
ATOM   1549  CD  PRO A 102     -10.238 -45.428 -58.186  1.00  0.00      A2   C
ATOM   1550  HD1 PRO A 102      -9.804 -46.400 -57.871  1.00  0.00      A2   H
ATOM   1551  HD2 PRO A 102     -11.349 -45.443 -58.171  1.00  0.00      A2   H
ATOM   1552  CA  PRO A 102      -9.652 -43.053 -57.912  1.00  0.00      A2   C
ATOM   1553  HA  PRO A 102      -8.605 -42.793 -57.885  1.00  0.00      A2   H
ATOM   1554  CB  PRO A 102     -10.127 -43.366 -59.368  1.00  0.00      A2   C
ATOM   1555  HB1 PRO A 102      -9.696 -42.680 -60.128  1.00  0.00      A2   H
ATOM   1556  HB2 PRO A 102     -11.219 -43.288 -59.558  1.00  0.00      A2   H
ATOM   1557  CG  PRO A 102      -9.815 -44.856 -59.533  1.00  0.00      A2   C
ATOM   1558  HG1 PRO A 102     -10.324 -45.378 -60.372  1.00  0.00      A2   H
ATOM   1559  HG2 PRO A 102      -8.735 -45.100 -59.619  1.00  0.00      A2   H
ATOM   1560  C   PRO A 102     -10.330 -41.801 -57.303  1.00  0.00      A2   C
ATOM   1561  O   PRO A 102     -11.205 -41.835 -56.470  1.00  0.00      A2   O
ATOM   1562  N   THR A 103      -9.832 -40.593 -57.685  1.00  0.00      A2   N
ATOM   1563  HN  THR A 103      -9.232 -40.546 -58.480  1.00  0.00      A2   H
ATOM   1564  CA  THR A 103     -10.230 -39.355 -57.033  1.00  0.00      A2   C
ATOM   1565  HA  THR A 103     -11.170 -39.462 -56.511  1.00  0.00      A2   H
ATOM   1566  CB  THR A 103      -9.196 -38.857 -56.012  1.00  0.00      A2   C
ATOM   1567  HB  THR A 103      -8.233 -38.695 -56.540  1.00  0.00      A2   H
ATOM   1568  OG1 THR A 103      -8.975 -39.846 -54.997  1.00  0.00      A2   O
ATOM   1569  HG1 THR A 103      -8.542 -40.556 -55.477  1.00  0.00      A2   H
ATOM   1570  CG2 THR A 103      -9.699 -37.563 -55.323  1.00  0.00      A2   C
ATOM   1571 HG21 THR A 103      -9.543 -36.670 -55.965  1.00  0.00      A2   H
ATOM   1572 HG22 THR A 103     -10.692 -37.694 -54.844  1.00  0.00      A2   H
ATOM   1573 HG23 THR A 103      -9.027 -37.435 -54.448  1.00  0.00      A2   H
ATOM   1574  C   THR A 103     -10.512 -38.352 -58.080  1.00  0.00      A2   C
ATOM   1575  O   THR A 103      -9.848 -38.186 -59.154  1.00  0.00      A2   O
ATOM   1576  N   LEU A 104     -11.661 -37.699 -57.911  1.00  0.00      A2   N
ATOM   1577  HN  LEU A 104     -12.323 -37.904 -57.194  1.00  0.00      A2   H
ATOM   1578  CA  LEU A 104     -11.965 -36.597 -58.645  1.00  0.00      A2   C
ATOM   1579  HA  LEU A 104     -11.186 -36.377 -59.359  1.00  0.00      A2   H
ATOM   1580  CB  LEU A 104     -13.315 -36.834 -59.378  1.00  0.00      A2   C
ATOM   1581  HB1 LEU A 104     -13.171 -37.616 -60.154  1.00  0.00      A2   H
ATOM   1582  HB2 LEU A 104     -14.077 -37.175 -58.645  1.00  0.00      A2   H
ATOM   1583  CG  LEU A 104     -13.881 -35.578 -60.104  1.00  0.00      A2   C
ATOM   1584  HG  LEU A 104     -14.157 -34.870 -59.294  1.00  0.00      A2   H
ATOM   1585  CD1 LEU A 104     -12.920 -34.881 -61.069  1.00  0.00      A2   C
ATOM   1586 HD11 LEU A 104     -12.553 -35.553 -61.874  1.00  0.00      A2   H
ATOM   1587 HD12 LEU A 104     -13.435 -34.033 -61.569  1.00  0.00      A2   H
ATOM   1588 HD13 LEU A 104     -12.035 -34.426 -60.575  1.00  0.00      A2   H
ATOM   1589  CD2 LEU A 104     -15.100 -36.142 -60.844  1.00  0.00      A2   C
ATOM   1590 HD21 LEU A 104     -15.620 -35.381 -61.463  1.00  0.00      A2   H
ATOM   1591 HD22 LEU A 104     -14.768 -37.007 -61.457  1.00  0.00      A2   H
ATOM   1592 HD23 LEU A 104     -15.819 -36.545 -60.099  1.00  0.00      A2   H
ATOM   1593  C   LEU A 104     -12.072 -35.525 -57.622  1.00  0.00      A2   C
ATOM   1594  O   LEU A 104     -12.878 -35.679 -56.672  1.00  0.00      A2   O
ATOM   1595  N   LEU A 105     -11.143 -34.543 -57.695  1.00  0.00      A2   N
ATOM   1596  HN  LEU A 105     -10.547 -34.622 -58.490  1.00  0.00      A2   H
ATOM   1597  CA  LEU A 105     -11.036 -33.327 -56.885  1.00  0.00      A2   C
ATOM   1598  HA  LEU A 105     -11.677 -33.331 -56.016  1.00  0.00      A2   H
ATOM   1599  CB  LEU A 105      -9.581 -33.156 -56.338  1.00  0.00      A2   C
ATOM   1600  HB1 LEU A 105      -9.221 -34.164 -56.041  1.00  0.00      A2   H
ATOM   1601  HB2 LEU A 105      -8.804 -32.824 -57.060  1.00  0.00      A2   H
ATOM   1602  CG  LEU A 105      -9.289 -32.116 -55.143  1.00  0.00      A2   C
ATOM   1603  HG  LEU A 105      -9.616 -31.112 -55.488  1.00  0.00      A2   H
ATOM   1604  CD1 LEU A 105     -10.178 -32.380 -53.804  1.00  0.00      A2   C
ATOM   1605 HD11 LEU A 105      -9.771 -33.330 -53.397  1.00  0.00      A2   H
ATOM   1606 HD12 LEU A 105     -10.057 -31.632 -52.992  1.00  0.00      A2   H
ATOM   1607 HD13 LEU A 105     -11.246 -32.643 -53.961  1.00  0.00      A2   H
ATOM   1608  CD2 LEU A 105      -7.759 -31.939 -54.954  1.00  0.00      A2   C
ATOM   1609 HD21 LEU A 105      -7.598 -31.265 -54.086  1.00  0.00      A2   H
ATOM   1610 HD22 LEU A 105      -7.337 -32.898 -54.583  1.00  0.00      A2   H
ATOM   1611 HD23 LEU A 105      -7.198 -31.623 -55.860  1.00  0.00      A2   H
ATOM   1612  C   LEU A 105     -11.354 -32.035 -57.577  1.00  0.00      A2   C
ATOM   1613  O   LEU A 105     -11.030 -31.887 -58.788  1.00  0.00      A2   O
ATOM   1614  N   THR A 106     -12.043 -31.064 -56.895  1.00  0.00      A2   N
ATOM   1615  HN  THR A 106     -12.273 -31.044 -55.925  1.00  0.00      A2   H
ATOM   1616  CA  THR A 106     -12.285 -29.772 -57.487  1.00  0.00      A2   C
ATOM   1617  HA  THR A 106     -12.241 -29.864 -58.562  1.00  0.00      A2   H
ATOM   1618  CB  THR A 106     -13.650 -29.334 -57.168  1.00  0.00      A2   C
ATOM   1619  HB  THR A 106     -13.881 -28.388 -57.701  1.00  0.00      A2   H
ATOM   1620  OG1 THR A 106     -13.948 -29.143 -55.790  1.00  0.00      A2   O
ATOM   1621  HG1 THR A 106     -14.888 -28.950 -55.762  1.00  0.00      A2   H
ATOM   1622  CG2 THR A 106     -14.673 -30.414 -57.552  1.00  0.00      A2   C
ATOM   1623 HG21 THR A 106     -15.749 -30.138 -57.567  1.00  0.00      A2   H
ATOM   1624 HG22 THR A 106     -14.336 -30.681 -58.576  1.00  0.00      A2   H
ATOM   1625 HG23 THR A 106     -14.526 -31.272 -56.862  1.00  0.00      A2   H
ATOM   1626  C   THR A 106     -11.373 -28.651 -57.025  1.00  0.00      A2   C
ATOM   1627  O   THR A 106     -10.846 -28.575 -55.908  1.00  0.00      A2   O
ATOM   1628  N   GLU A 107     -11.318 -27.631 -57.957  1.00  0.00      A2   N
ATOM   1629  HN  GLU A 107     -11.767 -27.724 -58.842  1.00  0.00      A2   H
ATOM   1630  CA  GLU A 107     -10.448 -26.472 -57.994  1.00  0.00      A2   C
ATOM   1631  HA  GLU A 107     -10.135 -26.331 -56.970  1.00  0.00      A2   H
ATOM   1632  CB  GLU A 107      -9.165 -26.593 -58.845  1.00  0.00      A2   C
ATOM   1633  HB1 GLU A 107      -8.573 -25.757 -58.416  1.00  0.00      A2   H
ATOM   1634  HB2 GLU A 107      -8.732 -27.595 -58.635  1.00  0.00      A2   H
ATOM   1635  CG  GLU A 107      -9.223 -26.420 -60.420  1.00  0.00      A2   C
ATOM   1636  HG1 GLU A 107      -9.806 -27.253 -60.867  1.00  0.00      A2   H
ATOM   1637  HG2 GLU A 107      -9.677 -25.438 -60.672  1.00  0.00      A2   H
ATOM   1638  CD  GLU A 107      -7.784 -26.357 -60.911  1.00  0.00      A2   C
ATOM   1639  OE1 GLU A 107      -6.895 -25.710 -60.280  1.00  0.00      A2   O
ATOM   1640  OE2 GLU A 107      -7.448 -26.944 -61.963  1.00  0.00      A2   O
ATOM   1641  C   GLU A 107     -11.201 -25.189 -58.440  1.00  0.00      A2   C
ATOM   1642  O   GLU A 107     -12.371 -25.281 -58.830  1.00  0.00      A2   O
ATOM   1643  N   ALA A 108     -10.593 -23.973 -58.449  1.00  0.00      A2   N
ATOM   1644  HN  ALA A 108      -9.673 -23.775 -58.121  1.00  0.00      A2   H
ATOM   1645  CA  ALA A 108     -11.321 -22.764 -58.839  1.00  0.00      A2   C
ATOM   1646  HA  ALA A 108     -12.330 -22.999 -59.144  1.00  0.00      A2   H
ATOM   1647  CB  ALA A 108     -11.432 -22.075 -57.483  1.00  0.00      A2   C
ATOM   1648  HB1 ALA A 108     -12.115 -22.610 -56.789  1.00  0.00      A2   H
ATOM   1649  HB2 ALA A 108     -10.458 -21.907 -56.976  1.00  0.00      A2   H
ATOM   1650  HB3 ALA A 108     -11.914 -21.096 -57.697  1.00  0.00      A2   H
ATOM   1651  C   ALA A 108     -10.586 -22.001 -60.019  1.00  0.00      A2   C
ATOM   1652  O   ALA A 108      -9.393 -22.291 -60.140  1.00  0.00      A2   O
ATOM   1653  N   PRO A 109     -11.223 -21.231 -60.998  1.00  0.00      A2   N
ATOM   1654  CD  PRO A 109     -12.576 -20.746 -60.876  1.00  0.00      A2   C
ATOM   1655  HD1 PRO A 109     -13.087 -21.730 -60.943  1.00  0.00      A2   H
ATOM   1656  HD2 PRO A 109     -12.753 -20.138 -59.963  1.00  0.00      A2   H
ATOM   1657  CA  PRO A 109     -10.650 -20.950 -62.320  1.00  0.00      A2   C
ATOM   1658  HA  PRO A 109      -9.998 -21.760 -62.612  1.00  0.00      A2   H
ATOM   1659  CB  PRO A 109     -11.826 -20.721 -63.152  1.00  0.00      A2   C
ATOM   1660  HB1 PRO A 109     -12.196 -21.673 -63.589  1.00  0.00      A2   H
ATOM   1661  HB2 PRO A 109     -11.686 -19.966 -63.955  1.00  0.00      A2   H
ATOM   1662  CG  PRO A 109     -12.834 -20.016 -62.222  1.00  0.00      A2   C
ATOM   1663  HG1 PRO A 109     -12.685 -18.915 -62.203  1.00  0.00      A2   H
ATOM   1664  HG2 PRO A 109     -13.858 -20.316 -62.530  1.00  0.00      A2   H
ATOM   1665  C   PRO A 109      -9.784 -19.711 -62.229  1.00  0.00      A2   C
ATOM   1666  O   PRO A 109      -9.898 -18.883 -61.316  1.00  0.00      A2   O
ATOM   1667  N   LEU A 110      -8.781 -19.646 -63.045  1.00  0.00      A2   N
ATOM   1668  HN  LEU A 110      -8.759 -20.333 -63.767  1.00  0.00      A2   H
ATOM   1669  CA  LEU A 110      -7.761 -18.621 -63.106  1.00  0.00      A2   C
ATOM   1670  HA  LEU A 110      -7.139 -18.932 -63.932  1.00  0.00      A2   H
ATOM   1671  CB  LEU A 110      -8.332 -17.190 -63.438  1.00  0.00      A2   C
ATOM   1672  HB1 LEU A 110      -9.098 -16.972 -62.664  1.00  0.00      A2   H
ATOM   1673  HB2 LEU A 110      -7.524 -16.432 -63.351  1.00  0.00      A2   H
ATOM   1674  CG  LEU A 110      -8.997 -17.091 -64.811  1.00  0.00      A2   C
ATOM   1675  HG  LEU A 110      -9.874 -17.765 -64.909  1.00  0.00      A2   H
ATOM   1676  CD1 LEU A 110      -9.438 -15.639 -65.062  1.00  0.00      A2   C
ATOM   1677 HD11 LEU A 110      -9.999 -15.596 -66.020  1.00  0.00      A2   H
ATOM   1678 HD12 LEU A 110     -10.161 -15.205 -64.337  1.00  0.00      A2   H
ATOM   1679 HD13 LEU A 110      -8.540 -14.986 -65.099  1.00  0.00      A2   H
ATOM   1680  CD2 LEU A 110      -8.062 -17.547 -65.927  1.00  0.00      A2   C
ATOM   1681 HD21 LEU A 110      -8.085 -18.658 -65.938  1.00  0.00      A2   H
ATOM   1682 HD22 LEU A 110      -8.519 -17.089 -66.830  1.00  0.00      A2   H
ATOM   1683 HD23 LEU A 110      -7.014 -17.180 -65.898  1.00  0.00      A2   H
ATOM   1684  C   LEU A 110      -6.849 -18.519 -61.923  1.00  0.00      A2   C
ATOM   1685  O   LEU A 110      -6.704 -17.502 -61.301  1.00  0.00      A2   O
ATOM   1686  N   ASN A 111      -6.163 -19.615 -61.609  1.00  0.00      A2   N
ATOM   1687  HN  ASN A 111      -6.356 -20.521 -61.978  1.00  0.00      A2   H
ATOM   1688  CA  ASN A 111      -5.180 -19.719 -60.537  1.00  0.00      A2   C
ATOM   1689  HA  ASN A 111      -5.071 -18.718 -60.148  1.00  0.00      A2   H
ATOM   1690  CB  ASN A 111      -5.542 -20.638 -59.409  1.00  0.00      A2   C
ATOM   1691  HB1 ASN A 111      -5.968 -21.629 -59.673  1.00  0.00      A2   H
ATOM   1692  HB2 ASN A 111      -4.701 -20.917 -58.738  1.00  0.00      A2   H
ATOM   1693  CG  ASN A 111      -6.586 -19.872 -58.567  1.00  0.00      A2   C
ATOM   1694  OD1 ASN A 111      -6.213 -18.985 -57.840  1.00  0.00      A2   O
ATOM   1695  ND2 ASN A 111      -7.893 -20.298 -58.694  1.00  0.00      A2   N
ATOM   1696 HD21 ASN A 111      -8.060 -21.054 -59.327  1.00  0.00      A2   H
ATOM   1697 HD22 ASN A 111      -8.680 -19.939 -58.194  1.00  0.00      A2   H
ATOM   1698  C   ASN A 111      -3.833 -20.209 -61.100  1.00  0.00      A2   C
ATOM   1699  O   ASN A 111      -3.901 -21.087 -61.968  1.00  0.00      A2   O
ATOM   1700  N   PRO A 112      -2.680 -19.943 -60.568  1.00  0.00      A2   N
ATOM   1701  CD  PRO A 112      -2.443 -19.019 -59.466  1.00  0.00      A2   C
ATOM   1702  HD1 PRO A 112      -3.194 -18.208 -59.572  1.00  0.00      A2   H
ATOM   1703  HD2 PRO A 112      -2.485 -19.645 -58.549  1.00  0.00      A2   H
ATOM   1704  CA  PRO A 112      -1.448 -20.537 -60.976  1.00  0.00      A2   C
ATOM   1705  HA  PRO A 112      -1.250 -20.185 -61.978  1.00  0.00      A2   H
ATOM   1706  CB  PRO A 112      -0.352 -19.861 -60.046  1.00  0.00      A2   C
ATOM   1707  HB1 PRO A 112      -0.229 -20.535 -59.171  1.00  0.00      A2   H
ATOM   1708  HB2 PRO A 112       0.664 -19.765 -60.485  1.00  0.00      A2   H
ATOM   1709  CG  PRO A 112      -0.956 -18.599 -59.582  1.00  0.00      A2   C
ATOM   1710  HG1 PRO A 112      -0.605 -18.304 -58.570  1.00  0.00      A2   H
ATOM   1711  HG2 PRO A 112      -0.955 -17.788 -60.341  1.00  0.00      A2   H
ATOM   1712  C   PRO A 112      -1.345 -21.985 -61.004  1.00  0.00      A2   C
ATOM   1713  O   PRO A 112      -1.514 -22.620 -59.972  1.00  0.00      A2   O
ATOM   1714  N   LYS A 113      -0.853 -22.508 -62.137  1.00  0.00      A2   N
ATOM   1715  HN  LYS A 113      -0.592 -21.952 -62.922  1.00  0.00      A2   H
ATOM   1716  CA  LYS A 113      -0.689 -23.947 -62.283  1.00  0.00      A2   C
ATOM   1717  HA  LYS A 113      -1.686 -24.352 -62.193  1.00  0.00      A2   H
ATOM   1718  CB  LYS A 113      -0.390 -24.293 -63.817  1.00  0.00      A2   C
ATOM   1719  HB1 LYS A 113       0.714 -24.168 -63.855  1.00  0.00      A2   H
ATOM   1720  HB2 LYS A 113      -0.727 -25.328 -64.038  1.00  0.00      A2   H
ATOM   1721  CG  LYS A 113      -1.099 -23.470 -64.854  1.00  0.00      A2   C
ATOM   1722  HG1 LYS A 113      -0.815 -22.401 -64.747  1.00  0.00      A2   H
ATOM   1723  HG2 LYS A 113      -0.693 -23.699 -65.862  1.00  0.00      A2   H
ATOM   1724  CD  LYS A 113      -2.585 -23.633 -64.975  1.00  0.00      A2   C
ATOM   1725  HD1 LYS A 113      -2.754 -24.721 -65.121  1.00  0.00      A2   H
ATOM   1726  HD2 LYS A 113      -3.030 -23.372 -63.991  1.00  0.00      A2   H
ATOM   1727  CE  LYS A 113      -3.272 -22.986 -66.230  1.00  0.00      A2   C
ATOM   1728  HE1 LYS A 113      -3.016 -21.906 -66.268  1.00  0.00      A2   H
ATOM   1729  HE2 LYS A 113      -2.913 -23.432 -67.182  1.00  0.00      A2   H
ATOM   1730  NZ  LYS A 113      -4.732 -23.081 -66.213  1.00  0.00      A2   N
ATOM   1731  HZ1 LYS A 113      -5.034 -24.075 -66.259  1.00  0.00      A2   H
ATOM   1732  HZ2 LYS A 113      -5.157 -22.651 -65.367  1.00  0.00      A2   H
ATOM   1733  HZ3 LYS A 113      -5.208 -22.636 -67.024  1.00  0.00      A2   H
ATOM   1734  C   LYS A 113       0.253 -24.646 -61.301  1.00  0.00      A2   C
ATOM   1735  O   LYS A 113      -0.002 -25.755 -60.839  1.00  0.00      A2   O
ATOM   1736  N   ALA A 114       1.359 -23.988 -60.794  1.00  0.00      A2   N
ATOM   1737  HN  ALA A 114       1.539 -23.088 -61.182  1.00  0.00      A2   H
ATOM   1738  CA  ALA A 114       2.228 -24.430 -59.762  1.00  0.00      A2   C
ATOM   1739  HA  ALA A 114       2.660 -25.379 -60.045  1.00  0.00      A2   H
ATOM   1740  CB  ALA A 114       3.299 -23.324 -59.572  1.00  0.00      A2   C
ATOM   1741  HB1 ALA A 114       2.833 -22.316 -59.589  1.00  0.00      A2   H
ATOM   1742  HB2 ALA A 114       3.879 -23.398 -58.627  1.00  0.00      A2   H
ATOM   1743  HB3 ALA A 114       3.992 -23.384 -60.438  1.00  0.00      A2   H
ATOM   1744  C   ALA A 114       1.548 -24.769 -58.424  1.00  0.00      A2   C
ATOM   1745  O   ALA A 114       2.124 -25.537 -57.711  1.00  0.00      A2   O
ATOM   1746  N   ASN A 115       0.414 -24.062 -58.045  1.00  0.00      A2   N
ATOM   1747  HN  ASN A 115       0.097 -23.285 -58.583  1.00  0.00      A2   H
ATOM   1748  CA  ASN A 115      -0.360 -24.298 -56.890  1.00  0.00      A2   C
ATOM   1749  HA  ASN A 115       0.424 -24.388 -56.152  1.00  0.00      A2   H
ATOM   1750  CB  ASN A 115      -1.403 -23.242 -56.560  1.00  0.00      A2   C
ATOM   1751  HB1 ASN A 115      -1.127 -22.193 -56.802  1.00  0.00      A2   H
ATOM   1752  HB2 ASN A 115      -2.320 -23.457 -57.149  1.00  0.00      A2   H
ATOM   1753  CG  ASN A 115      -1.815 -23.371 -55.080  1.00  0.00      A2   C
ATOM   1754  OD1 ASN A 115      -2.782 -24.108 -54.779  1.00  0.00      A2   O
ATOM   1755  ND2 ASN A 115      -1.181 -22.627 -54.155  1.00  0.00      A2   N
ATOM   1756 HD21 ASN A 115      -1.598 -22.705 -53.250  1.00  0.00      A2   H
ATOM   1757 HD22 ASN A 115      -0.574 -21.873 -54.408  1.00  0.00      A2   H
ATOM   1758  C   ASN A 115      -1.020 -25.665 -56.948  1.00  0.00      A2   C
ATOM   1759  O   ASN A 115      -0.976 -26.557 -56.071  1.00  0.00      A2   O
ATOM   1760  N   ARG A 116      -1.615 -25.976 -58.114  1.00  0.00      A2   N
ATOM   1761  HN  ARG A 116      -1.817 -25.320 -58.837  1.00  0.00      A2   H
ATOM   1762  CA  ARG A 116      -2.137 -27.336 -58.419  1.00  0.00      A2   C
ATOM   1763  HA  ARG A 116      -2.893 -27.572 -57.685  1.00  0.00      A2   H
ATOM   1764  CB  ARG A 116      -2.816 -27.255 -59.748  1.00  0.00      A2   C
ATOM   1765  HB1 ARG A 116      -3.542 -26.418 -59.660  1.00  0.00      A2   H
ATOM   1766  HB2 ARG A 116      -2.078 -27.111 -60.566  1.00  0.00      A2   H
ATOM   1767  CG  ARG A 116      -3.724 -28.501 -59.902  1.00  0.00      A2   C
ATOM   1768  HG1 ARG A 116      -3.070 -29.389 -60.044  1.00  0.00      A2   H
ATOM   1769  HG2 ARG A 116      -4.324 -28.762 -59.004  1.00  0.00      A2   H
ATOM   1770  CD  ARG A 116      -4.676 -28.552 -61.089  1.00  0.00      A2   C
ATOM   1771  HD1 ARG A 116      -5.114 -29.570 -61.166  1.00  0.00      A2   H
ATOM   1772  HD2 ARG A 116      -5.434 -27.741 -61.047  1.00  0.00      A2   H
ATOM   1773  NE  ARG A 116      -3.765 -28.320 -62.349  1.00  0.00      A2   N
ATOM   1774  HE  ARG A 116      -2.844 -28.700 -62.437  1.00  0.00      A2   H
ATOM   1775  CZ  ARG A 116      -4.132 -27.534 -63.404  1.00  0.00      A2   C
ATOM   1776  NH1 ARG A 116      -5.365 -27.123 -63.657  1.00  0.00      A2   N
ATOM   1777 HH11 ARG A 116      -5.438 -26.562 -64.481  1.00  0.00      A2   H
ATOM   1778 HH12 ARG A 116      -6.104 -27.121 -62.983  1.00  0.00      A2   H
ATOM   1779  NH2 ARG A 116      -3.132 -27.067 -64.134  1.00  0.00      A2   N
ATOM   1780 HH21 ARG A 116      -3.318 -26.877 -65.098  1.00  0.00      A2   H
ATOM   1781 HH22 ARG A 116      -2.236 -27.494 -64.013  1.00  0.00      A2   H
ATOM   1782  C   ARG A 116      -1.119 -28.408 -58.486  1.00  0.00      A2   C
ATOM   1783  O   ARG A 116      -1.290 -29.548 -57.991  1.00  0.00      A2   O
ATOM   1784  N   GLU A 117       0.045 -28.116 -59.022  1.00  0.00      A2   N
ATOM   1785  HN  GLU A 117       0.277 -27.191 -59.310  1.00  0.00      A2   H
ATOM   1786  CA  GLU A 117       1.094 -29.101 -59.143  1.00  0.00      A2   C
ATOM   1787  HA  GLU A 117       0.947 -29.936 -59.812  1.00  0.00      A2   H
ATOM   1788  CB  GLU A 117       2.358 -28.455 -59.747  1.00  0.00      A2   C
ATOM   1789  HB1 GLU A 117       1.965 -27.960 -60.661  1.00  0.00      A2   H
ATOM   1790  HB2 GLU A 117       2.714 -27.608 -59.122  1.00  0.00      A2   H
ATOM   1791  CG  GLU A 117       3.525 -29.260 -60.267  1.00  0.00      A2   C
ATOM   1792  HG1 GLU A 117       4.127 -29.618 -59.404  1.00  0.00      A2   H
ATOM   1793  HG2 GLU A 117       3.243 -30.149 -60.871  1.00  0.00      A2   H
ATOM   1794  CD  GLU A 117       4.565 -28.473 -61.068  1.00  0.00      A2   C
ATOM   1795  OE1 GLU A 117       4.212 -27.990 -62.183  1.00  0.00      A2   O
ATOM   1796  OE2 GLU A 117       5.750 -28.265 -60.686  1.00  0.00      A2   O
ATOM   1797  C   GLU A 117       1.493 -29.752 -57.813  1.00  0.00      A2   C
ATOM   1798  O   GLU A 117       1.577 -30.954 -57.666  1.00  0.00      A2   O
ATOM   1799  N   LYS A 118       1.742 -28.815 -56.825  1.00  0.00      A2   N
ATOM   1800  HN  LYS A 118       1.735 -27.847 -57.065  1.00  0.00      A2   H
ATOM   1801  CA  LYS A 118       2.160 -29.222 -55.466  1.00  0.00      A2   C
ATOM   1802  HA  LYS A 118       3.069 -29.805 -55.438  1.00  0.00      A2   H
ATOM   1803  CB  LYS A 118       2.434 -27.990 -54.650  1.00  0.00      A2   C
ATOM   1804  HB1 LYS A 118       3.285 -27.440 -55.107  1.00  0.00      A2   H
ATOM   1805  HB2 LYS A 118       1.549 -27.320 -54.698  1.00  0.00      A2   H
ATOM   1806  CG  LYS A 118       2.819 -28.315 -53.199  1.00  0.00      A2   C
ATOM   1807  HG1 LYS A 118       2.835 -27.332 -52.682  1.00  0.00      A2   H
ATOM   1808  HG2 LYS A 118       1.972 -28.794 -52.662  1.00  0.00      A2   H
ATOM   1809  CD  LYS A 118       4.136 -29.119 -53.123  1.00  0.00      A2   C
ATOM   1810  HD1 LYS A 118       3.909 -30.119 -53.551  1.00  0.00      A2   H
ATOM   1811  HD2 LYS A 118       4.931 -28.618 -53.716  1.00  0.00      A2   H
ATOM   1812  CE  LYS A 118       4.622 -29.457 -51.722  1.00  0.00      A2   C
ATOM   1813  HE1 LYS A 118       4.790 -28.488 -51.206  1.00  0.00      A2   H
ATOM   1814  HE2 LYS A 118       3.948 -30.126 -51.146  1.00  0.00      A2   H
ATOM   1815  NZ  LYS A 118       5.885 -30.111 -51.777  1.00  0.00      A2   N
ATOM   1816  HZ1 LYS A 118       5.750 -31.067 -52.165  1.00  0.00      A2   H
ATOM   1817  HZ2 LYS A 118       6.501 -29.694 -52.503  1.00  0.00      A2   H
ATOM   1818  HZ3 LYS A 118       6.399 -30.152 -50.874  1.00  0.00      A2   H
ATOM   1819  C   LYS A 118       1.089 -30.109 -54.861  1.00  0.00      A2   C
ATOM   1820  O   LYS A 118       1.412 -31.141 -54.272  1.00  0.00      A2   O
ATOM   1821  N   MET A 119      -0.185 -29.808 -55.032  1.00  0.00      A2   N
ATOM   1822  HN  MET A 119      -0.439 -29.050 -55.626  1.00  0.00      A2   H
ATOM   1823  CA  MET A 119      -1.214 -30.700 -54.535  1.00  0.00      A2   C
ATOM   1824  HA  MET A 119      -0.973 -30.887 -53.500  1.00  0.00      A2   H
ATOM   1825  CB  MET A 119      -2.650 -30.025 -54.613  1.00  0.00      A2   C
ATOM   1826  HB1 MET A 119      -2.681 -29.016 -54.151  1.00  0.00      A2   H
ATOM   1827  HB2 MET A 119      -2.979 -29.916 -55.669  1.00  0.00      A2   H
ATOM   1828  CG  MET A 119      -3.778 -30.711 -53.772  1.00  0.00      A2   C
ATOM   1829  HG1 MET A 119      -4.496 -29.914 -53.485  1.00  0.00      A2   H
ATOM   1830  HG2 MET A 119      -4.249 -31.435 -54.471  1.00  0.00      A2   H
ATOM   1831  SD  MET A 119      -3.431 -31.480 -52.131  1.00  0.00      A2   S
ATOM   1832  CE  MET A 119      -5.189 -31.815 -51.586  1.00  0.00      A2   C
ATOM   1833  HE1 MET A 119      -5.787 -30.954 -51.220  1.00  0.00      A2   H
ATOM   1834  HE2 MET A 119      -5.698 -32.255 -52.470  1.00  0.00      A2   H
ATOM   1835  HE3 MET A 119      -5.226 -32.498 -50.711  1.00  0.00      A2   H
ATOM   1836  C   MET A 119      -1.319 -32.066 -55.187  1.00  0.00      A2   C
ATOM   1837  O   MET A 119      -1.262 -33.001 -54.515  1.00  0.00      A2   O
ATOM   1838  N   THR A 120      -1.231 -32.018 -56.552  1.00  0.00      A2   N
ATOM   1839  HN  THR A 120      -1.229 -31.104 -56.951  1.00  0.00      A2   H
ATOM   1840  CA  THR A 120      -1.167 -33.260 -57.326  1.00  0.00      A2   C
ATOM   1841  HA  THR A 120      -2.051 -33.858 -57.164  1.00  0.00      A2   H
ATOM   1842  CB  THR A 120      -1.154 -33.041 -58.825  1.00  0.00      A2   C
ATOM   1843  HB  THR A 120      -0.239 -32.514 -59.172  1.00  0.00      A2   H
ATOM   1844  OG1 THR A 120      -2.297 -32.244 -59.162  1.00  0.00      A2   O
ATOM   1845  HG1 THR A 120      -2.117 -31.378 -58.790  1.00  0.00      A2   H
ATOM   1846  CG2 THR A 120      -1.266 -34.417 -59.474  1.00  0.00      A2   C
ATOM   1847 HG21 THR A 120      -0.207 -34.695 -59.665  1.00  0.00      A2   H
ATOM   1848 HG22 THR A 120      -1.894 -35.144 -58.918  1.00  0.00      A2   H
ATOM   1849 HG23 THR A 120      -1.823 -34.365 -60.434  1.00  0.00      A2   H
ATOM   1850  C   THR A 120       0.024 -34.146 -56.929  1.00  0.00      A2   C
ATOM   1851  O   THR A 120      -0.159 -35.329 -56.789  1.00  0.00      A2   O
ATOM   1852  N   GLN A 121       1.169 -33.607 -56.655  1.00  0.00      A2   N
ATOM   1853  HN  GLN A 121       1.328 -32.642 -56.852  1.00  0.00      A2   H
ATOM   1854  CA  GLN A 121       2.307 -34.311 -56.056  1.00  0.00      A2   C
ATOM   1855  HA  GLN A 121       2.469 -35.174 -56.685  1.00  0.00      A2   H
ATOM   1856  CB  GLN A 121       3.500 -33.468 -56.305  1.00  0.00      A2   C
ATOM   1857  HB1 GLN A 121       3.611 -33.296 -57.397  1.00  0.00      A2   H
ATOM   1858  HB2 GLN A 121       3.392 -32.452 -55.869  1.00  0.00      A2   H
ATOM   1859  CG  GLN A 121       4.782 -34.273 -55.793  1.00  0.00      A2   C
ATOM   1860  HG1 GLN A 121       4.864 -34.163 -54.691  1.00  0.00      A2   H
ATOM   1861  HG2 GLN A 121       4.673 -35.364 -55.973  1.00  0.00      A2   H
ATOM   1862  CD  GLN A 121       6.055 -33.764 -56.480  1.00  0.00      A2   C
ATOM   1863  OE1 GLN A 121       6.832 -33.082 -55.799  1.00  0.00      A2   O
ATOM   1864  NE2 GLN A 121       6.199 -34.052 -57.738  1.00  0.00      A2   N
ATOM   1865 HE21 GLN A 121       6.956 -33.681 -58.276  1.00  0.00      A2   H
ATOM   1866 HE22 GLN A 121       5.593 -34.783 -58.050  1.00  0.00      A2   H
ATOM   1867  C   GLN A 121       2.206 -34.810 -54.646  1.00  0.00      A2   C
ATOM   1868  O   GLN A 121       2.470 -36.019 -54.424  1.00  0.00      A2   O
ATOM   1869  N   ILE A 122       1.525 -34.036 -53.743  1.00  0.00      A2   N
ATOM   1870  HN  ILE A 122       1.265 -33.140 -54.094  1.00  0.00      A2   H
ATOM   1871  CA  ILE A 122       1.068 -34.486 -52.421  1.00  0.00      A2   C
ATOM   1872  HA  ILE A 122       1.975 -34.869 -51.979  1.00  0.00      A2   H
ATOM   1873  CB  ILE A 122       0.500 -33.364 -51.611  1.00  0.00      A2   C
ATOM   1874  HB  ILE A 122      -0.166 -32.755 -52.258  1.00  0.00      A2   H
ATOM   1875  CG2 ILE A 122      -0.281 -33.954 -50.481  1.00  0.00      A2   C
ATOM   1876 HG21 ILE A 122       0.265 -34.598 -49.760  1.00  0.00      A2   H
ATOM   1877 HG22 ILE A 122      -0.701 -33.117 -49.883  1.00  0.00      A2   H
ATOM   1878 HG23 ILE A 122      -1.145 -34.502 -50.914  1.00  0.00      A2   H
ATOM   1879  CG1 ILE A 122       1.579 -32.399 -51.067  1.00  0.00      A2   C
ATOM   1880 HG11 ILE A 122       1.992 -32.878 -50.153  1.00  0.00      A2   H
ATOM   1881 HG12 ILE A 122       2.422 -32.369 -51.790  1.00  0.00      A2   H
ATOM   1882  CD  ILE A 122       0.979 -31.037 -50.728  1.00  0.00      A2   C
ATOM   1883  HD1 ILE A 122       0.300 -30.637 -51.510  1.00  0.00      A2   H
ATOM   1884  HD2 ILE A 122       0.373 -31.078 -49.797  1.00  0.00      A2   H
ATOM   1885  HD3 ILE A 122       1.761 -30.256 -50.613  1.00  0.00      A2   H
ATOM   1886  C   ILE A 122       0.162 -35.733 -52.609  1.00  0.00      A2   C
ATOM   1887  O   ILE A 122       0.461 -36.832 -52.186  1.00  0.00      A2   O
ATOM   1888  N   MET A 123      -0.851 -35.595 -53.472  1.00  0.00      A2   N
ATOM   1889  HN  MET A 123      -0.948 -34.696 -53.891  1.00  0.00      A2   H
ATOM   1890  CA  MET A 123      -1.826 -36.611 -53.678  1.00  0.00      A2   C
ATOM   1891  HA  MET A 123      -2.144 -36.854 -52.675  1.00  0.00      A2   H
ATOM   1892  CB  MET A 123      -3.017 -36.142 -54.530  1.00  0.00      A2   C
ATOM   1893  HB1 MET A 123      -2.658 -35.640 -55.454  1.00  0.00      A2   H
ATOM   1894  HB2 MET A 123      -3.641 -36.975 -54.917  1.00  0.00      A2   H
ATOM   1895  CG  MET A 123      -3.833 -35.168 -53.694  1.00  0.00      A2   C
ATOM   1896  HG1 MET A 123      -3.849 -35.349 -52.598  1.00  0.00      A2   H
ATOM   1897  HG2 MET A 123      -3.373 -34.158 -53.750  1.00  0.00      A2   H
ATOM   1898  SD  MET A 123      -5.562 -35.122 -54.392  1.00  0.00      A2   S
ATOM   1899  CE  MET A 123      -6.196 -36.164 -53.115  1.00  0.00      A2   C
ATOM   1900  HE1 MET A 123      -6.460 -35.648 -52.167  1.00  0.00      A2   H
ATOM   1901  HE2 MET A 123      -6.941 -36.877 -53.529  1.00  0.00      A2   H
ATOM   1902  HE3 MET A 123      -5.390 -36.842 -52.761  1.00  0.00      A2   H
ATOM   1903  C   MET A 123      -1.294 -37.933 -54.287  1.00  0.00      A2   C
ATOM   1904  O   MET A 123      -1.674 -39.003 -53.823  1.00  0.00      A2   O
ATOM   1905  N   PHE A 124      -0.346 -37.924 -55.262  1.00  0.00      A2   N
ATOM   1906  HN  PHE A 124      -0.034 -37.063 -55.656  1.00  0.00      A2   H
ATOM   1907  CA  PHE A 124       0.259 -39.043 -55.876  1.00  0.00      A2   C
ATOM   1908  HA  PHE A 124      -0.469 -39.840 -55.911  1.00  0.00      A2   H
ATOM   1909  CB  PHE A 124       0.942 -38.759 -57.216  1.00  0.00      A2   C
ATOM   1910  HB1 PHE A 124       1.439 -37.767 -57.283  1.00  0.00      A2   H
ATOM   1911  HB2 PHE A 124       1.814 -39.428 -57.379  1.00  0.00      A2   H
ATOM   1912  CG  PHE A 124      -0.038 -38.858 -58.426  1.00  0.00      A2   C
ATOM   1913  CD1 PHE A 124      -0.425 -37.808 -59.235  1.00  0.00      A2   C
ATOM   1914  HD1 PHE A 124      -0.164 -36.813 -58.905  1.00  0.00      A2   H
ATOM   1915  CE1 PHE A 124      -1.277 -37.933 -60.288  1.00  0.00      A2   C
ATOM   1916  HE1 PHE A 124      -1.499 -37.128 -60.973  1.00  0.00      A2   H
ATOM   1917  CZ  PHE A 124      -1.858 -39.205 -60.537  1.00  0.00      A2   C
ATOM   1918  HZ  PHE A 124      -2.386 -39.321 -61.472  1.00  0.00      A2   H
ATOM   1919  CD2 PHE A 124      -0.614 -40.159 -58.714  1.00  0.00      A2   C
ATOM   1920  HD2 PHE A 124      -0.451 -40.969 -58.018  1.00  0.00      A2   H
ATOM   1921  CE2 PHE A 124      -1.547 -40.351 -59.730  1.00  0.00      A2   C
ATOM   1922  HE2 PHE A 124      -2.045 -41.304 -59.828  1.00  0.00      A2   H
ATOM   1923  C   PHE A 124       1.368 -39.616 -55.016  1.00  0.00      A2   C
ATOM   1924  O   PHE A 124       1.271 -40.787 -54.666  1.00  0.00      A2   O
ATOM   1925  N   GLU A 125       2.291 -38.814 -54.536  1.00  0.00      A2   N
ATOM   1926  HN  GLU A 125       2.306 -37.824 -54.648  1.00  0.00      A2   H
ATOM   1927  CA  GLU A 125       3.501 -39.391 -53.942  1.00  0.00      A2   C
ATOM   1928  HA  GLU A 125       3.576 -40.437 -54.201  1.00  0.00      A2   H
ATOM   1929  CB  GLU A 125       4.734 -38.585 -54.471  1.00  0.00      A2   C
ATOM   1930  HB1 GLU A 125       4.727 -37.583 -53.991  1.00  0.00      A2   H
ATOM   1931  HB2 GLU A 125       5.674 -39.043 -54.095  1.00  0.00      A2   H
ATOM   1932  CG  GLU A 125       4.806 -38.519 -55.983  1.00  0.00      A2   C
ATOM   1933  HG1 GLU A 125       4.738 -39.531 -56.436  1.00  0.00      A2   H
ATOM   1934  HG2 GLU A 125       3.976 -37.910 -56.400  1.00  0.00      A2   H
ATOM   1935  CD  GLU A 125       6.008 -37.715 -56.541  1.00  0.00      A2   C
ATOM   1936  OE1 GLU A 125       6.917 -37.281 -55.748  1.00  0.00      A2   O
ATOM   1937  OE2 GLU A 125       6.051 -37.576 -57.823  1.00  0.00      A2   O
ATOM   1938  C   GLU A 125       3.450 -39.528 -52.410  1.00  0.00      A2   C
ATOM   1939  O   GLU A 125       4.188 -40.326 -51.771  1.00  0.00      A2   O
ATOM   1940  N   THR A 126       2.653 -38.692 -51.735  1.00  0.00      A2   N
ATOM   1941  HN  THR A 126       2.181 -37.959 -52.219  1.00  0.00      A2   H
ATOM   1942  CA  THR A 126       2.516 -38.737 -50.246  1.00  0.00      A2   C
ATOM   1943  HA  THR A 126       3.332 -39.310 -49.832  1.00  0.00      A2   H
ATOM   1944  CB  THR A 126       2.699 -37.428 -49.589  1.00  0.00      A2   C
ATOM   1945  HB  THR A 126       1.856 -36.777 -49.905  1.00  0.00      A2   H
ATOM   1946  OG1 THR A 126       3.886 -36.637 -49.923  1.00  0.00      A2   O
ATOM   1947  HG1 THR A 126       3.853 -35.841 -49.387  1.00  0.00      A2   H
ATOM   1948  CG2 THR A 126       2.605 -37.499 -48.030  1.00  0.00      A2   C
ATOM   1949 HG21 THR A 126       3.275 -38.298 -47.644  1.00  0.00      A2   H
ATOM   1950 HG22 THR A 126       2.833 -36.544 -47.511  1.00  0.00      A2   H
ATOM   1951 HG23 THR A 126       1.564 -37.661 -47.679  1.00  0.00      A2   H
ATOM   1952  C   THR A 126       1.292 -39.486 -49.819  1.00  0.00      A2   C
ATOM   1953  O   THR A 126       1.438 -40.330 -48.952  1.00  0.00      A2   O
ATOM   1954  N   PHE A 127       0.084 -39.248 -50.385  1.00  0.00      A2   N
ATOM   1955  HN  PHE A 127      -0.001 -38.604 -51.141  1.00  0.00      A2   H
ATOM   1956  CA  PHE A 127      -1.146 -39.903 -49.895  1.00  0.00      A2   C
ATOM   1957  HA  PHE A 127      -1.070 -40.242 -48.873  1.00  0.00      A2   H
ATOM   1958  CB  PHE A 127      -2.278 -38.827 -49.884  1.00  0.00      A2   C
ATOM   1959  HB1 PHE A 127      -2.273 -38.186 -50.792  1.00  0.00      A2   H
ATOM   1960  HB2 PHE A 127      -3.288 -39.274 -49.760  1.00  0.00      A2   H
ATOM   1961  CG  PHE A 127      -2.219 -37.886 -48.748  1.00  0.00      A2   C
ATOM   1962  CD1 PHE A 127      -2.327 -38.283 -47.429  1.00  0.00      A2   C
ATOM   1963  HD1 PHE A 127      -2.426 -39.327 -47.174  1.00  0.00      A2   H
ATOM   1964  CE1 PHE A 127      -2.278 -37.398 -46.297  1.00  0.00      A2   C
ATOM   1965  HE1 PHE A 127      -2.321 -37.705 -45.262  1.00  0.00      A2   H
ATOM   1966  CZ  PHE A 127      -2.216 -36.045 -46.598  1.00  0.00      A2   C
ATOM   1967  HZ  PHE A 127      -2.233 -35.401 -45.731  1.00  0.00      A2   H
ATOM   1968  CD2 PHE A 127      -2.157 -36.435 -48.959  1.00  0.00      A2   C
ATOM   1969  HD2 PHE A 127      -1.962 -36.217 -49.998  1.00  0.00      A2   H
ATOM   1970  CE2 PHE A 127      -2.143 -35.524 -47.892  1.00  0.00      A2   C
ATOM   1971  HE2 PHE A 127      -2.204 -34.466 -48.099  1.00  0.00      A2   H
ATOM   1972  C   PHE A 127      -1.642 -41.065 -50.799  1.00  0.00      A2   C
ATOM   1973  O   PHE A 127      -2.600 -41.767 -50.386  1.00  0.00      A2   O
ATOM   1974  N   ASN A 128      -0.864 -41.401 -51.809  1.00  0.00      A2   N
ATOM   1975  HN  ASN A 128      -0.058 -40.843 -51.991  1.00  0.00      A2   H
ATOM   1976  CA  ASN A 128      -0.776 -42.596 -52.597  1.00  0.00      A2   C
ATOM   1977  HA  ASN A 128      -0.001 -42.492 -53.342  1.00  0.00      A2   H
ATOM   1978  CB  ASN A 128      -0.443 -43.826 -51.758  1.00  0.00      A2   C
ATOM   1979  HB1 ASN A 128      -1.186 -43.905 -50.936  1.00  0.00      A2   H
ATOM   1980  HB2 ASN A 128      -0.391 -44.698 -52.445  1.00  0.00      A2   H
ATOM   1981  CG  ASN A 128       0.899 -43.681 -51.020  1.00  0.00      A2   C
ATOM   1982  OD1 ASN A 128       1.929 -43.741 -51.680  1.00  0.00      A2   O
ATOM   1983  ND2 ASN A 128       0.907 -43.461 -49.666  1.00  0.00      A2   N
ATOM   1984 HD21 ASN A 128       0.139 -43.705 -49.075  1.00  0.00      A2   H
ATOM   1985 HD22 ASN A 128       1.815 -43.369 -49.256  1.00  0.00      A2   H
ATOM   1986  C   ASN A 128      -2.067 -42.869 -53.454  1.00  0.00      A2   C
ATOM   1987  O   ASN A 128      -2.443 -44.029 -53.631  1.00  0.00      A2   O
ATOM   1988  N   VAL A 129      -2.712 -41.845 -53.967  1.00  0.00      A2   N
ATOM   1989  HN  VAL A 129      -2.322 -40.930 -53.895  1.00  0.00      A2   H
ATOM   1990  CA  VAL A 129      -3.854 -41.985 -54.785  1.00  0.00      A2   C
ATOM   1991  HA  VAL A 129      -4.548 -42.688 -54.348  1.00  0.00      A2   H
ATOM   1992  CB  VAL A 129      -4.732 -40.728 -55.057  1.00  0.00      A2   C
ATOM   1993  HB  VAL A 129      -3.971 -39.983 -55.371  1.00  0.00      A2   H
ATOM   1994  CG1 VAL A 129      -5.801 -40.832 -56.159  1.00  0.00      A2   C
ATOM   1995 HG11 VAL A 129      -5.351 -41.111 -57.136  1.00  0.00      A2   H
ATOM   1996 HG12 VAL A 129      -6.657 -41.430 -55.779  1.00  0.00      A2   H
ATOM   1997 HG13 VAL A 129      -6.221 -39.809 -56.264  1.00  0.00      A2   H
ATOM   1998  CG2 VAL A 129      -5.427 -40.298 -53.715  1.00  0.00      A2   C
ATOM   1999 HG21 VAL A 129      -4.627 -40.046 -52.986  1.00  0.00      A2   H
ATOM   2000 HG22 VAL A 129      -5.969 -39.344 -53.887  1.00  0.00      A2   H
ATOM   2001 HG23 VAL A 129      -6.127 -41.026 -53.254  1.00  0.00      A2   H
ATOM   2002  C   VAL A 129      -3.467 -42.508 -56.192  1.00  0.00      A2   C
ATOM   2003  O   VAL A 129      -2.577 -41.919 -56.789  1.00  0.00      A2   O
ATOM   2004  N   PRO A 130      -3.962 -43.548 -56.816  1.00  0.00      A2   N
ATOM   2005  CD  PRO A 130      -5.004 -44.402 -56.165  1.00  0.00      A2   C
ATOM   2006  HD1 PRO A 130      -4.537 -44.783 -55.232  1.00  0.00      A2   H
ATOM   2007  HD2 PRO A 130      -5.875 -43.744 -55.953  1.00  0.00      A2   H
ATOM   2008  CA  PRO A 130      -3.373 -44.218 -57.993  1.00  0.00      A2   C
ATOM   2009  HA  PRO A 130      -2.304 -44.094 -57.902  1.00  0.00      A2   H
ATOM   2010  CB  PRO A 130      -3.984 -45.676 -57.826  1.00  0.00      A2   C
ATOM   2011  HB1 PRO A 130      -4.121 -46.156 -58.818  1.00  0.00      A2   H
ATOM   2012  HB2 PRO A 130      -3.411 -46.343 -57.148  1.00  0.00      A2   H
ATOM   2013  CG  PRO A 130      -5.372 -45.515 -57.097  1.00  0.00      A2   C
ATOM   2014  HG1 PRO A 130      -6.263 -45.226 -57.694  1.00  0.00      A2   H
ATOM   2015  HG2 PRO A 130      -5.700 -46.390 -56.496  1.00  0.00      A2   H
ATOM   2016  C   PRO A 130      -3.955 -43.680 -59.278  1.00  0.00      A2   C
ATOM   2017  O   PRO A 130      -3.277 -43.919 -60.305  1.00  0.00      A2   O
ATOM   2018  N   ALA A 131      -5.068 -43.006 -59.264  1.00  0.00      A2   N
ATOM   2019  HN  ALA A 131      -5.596 -42.939 -58.421  1.00  0.00      A2   H
ATOM   2020  CA  ALA A 131      -5.720 -42.427 -60.378  1.00  0.00      A2   C
ATOM   2021  HA  ALA A 131      -4.909 -42.168 -61.043  1.00  0.00      A2   H
ATOM   2022  CB  ALA A 131      -6.606 -43.416 -61.222  1.00  0.00      A2   C
ATOM   2023  HB1 ALA A 131      -6.998 -42.897 -62.122  1.00  0.00      A2   H
ATOM   2024  HB2 ALA A 131      -5.925 -44.195 -61.627  1.00  0.00      A2   H
ATOM   2025  HB3 ALA A 131      -7.465 -43.831 -60.651  1.00  0.00      A2   H
ATOM   2026  C   ALA A 131      -6.403 -41.210 -60.033  1.00  0.00      A2   C
ATOM   2027  O   ALA A 131      -7.244 -41.194 -59.159  1.00  0.00      A2   O
ATOM   2028  N   MET A 132      -5.920 -40.070 -60.508  1.00  0.00      A2   N
ATOM   2029  HN  MET A 132      -5.265 -40.085 -61.259  1.00  0.00      A2   H
ATOM   2030  CA  MET A 132      -6.196 -38.665 -60.047  1.00  0.00      A2   C
ATOM   2031  HA  MET A 132      -7.041 -38.805 -59.389  1.00  0.00      A2   H
ATOM   2032  CB  MET A 132      -4.973 -38.133 -59.274  1.00  0.00      A2   C
ATOM   2033  HB1 MET A 132      -4.956 -38.699 -58.318  1.00  0.00      A2   H
ATOM   2034  HB2 MET A 132      -4.066 -38.391 -59.863  1.00  0.00      A2   H
ATOM   2035  CG  MET A 132      -4.802 -36.632 -58.879  1.00  0.00      A2   C
ATOM   2036  HG1 MET A 132      -3.808 -36.523 -58.395  1.00  0.00      A2   H
ATOM   2037  HG2 MET A 132      -4.555 -36.114 -59.830  1.00  0.00      A2   H
ATOM   2038  SD  MET A 132      -6.124 -35.845 -57.951  1.00  0.00      A2   S
ATOM   2039  CE  MET A 132      -5.033 -34.409 -57.811  1.00  0.00      A2   C
ATOM   2040  HE1 MET A 132      -5.445 -33.633 -57.131  1.00  0.00      A2   H
ATOM   2041  HE2 MET A 132      -4.098 -34.797 -57.352  1.00  0.00      A2   H
ATOM   2042  HE3 MET A 132      -4.843 -34.094 -58.859  1.00  0.00      A2   H
ATOM   2043  C   MET A 132      -6.622 -37.665 -61.174  1.00  0.00      A2   C
ATOM   2044  O   MET A 132      -5.975 -37.769 -62.224  1.00  0.00      A2   O
ATOM   2045  N   TYR A 133      -7.541 -36.720 -60.940  1.00  0.00      A2   N
ATOM   2046  HN  TYR A 133      -8.009 -36.671 -60.061  1.00  0.00      A2   H
ATOM   2047  CA  TYR A 133      -8.003 -35.654 -61.850  1.00  0.00      A2   C
ATOM   2048  HA  TYR A 133      -7.148 -35.370 -62.447  1.00  0.00      A2   H
ATOM   2049  CB  TYR A 133      -9.129 -36.210 -62.783  1.00  0.00      A2   C
ATOM   2050  HB1 TYR A 133      -8.938 -37.181 -63.287  1.00  0.00      A2   H
ATOM   2051  HB2 TYR A 133     -10.107 -36.175 -62.256  1.00  0.00      A2   H
ATOM   2052  CG  TYR A 133      -9.307 -35.240 -63.937  1.00  0.00      A2   C
ATOM   2053  CD1 TYR A 133      -8.242 -34.996 -64.833  1.00  0.00      A2   C
ATOM   2054  HD1 TYR A 133      -7.330 -35.543 -64.641  1.00  0.00      A2   H
ATOM   2055  CE1 TYR A 133      -8.375 -34.064 -65.902  1.00  0.00      A2   C
ATOM   2056  HE1 TYR A 133      -7.650 -33.910 -66.688  1.00  0.00      A2   H
ATOM   2057  CZ  TYR A 133      -9.595 -33.404 -66.085  1.00  0.00      A2   C
ATOM   2058  OH  TYR A 133      -9.904 -32.516 -67.103  1.00  0.00      A2   O
ATOM   2059  HH  TYR A 133     -10.782 -32.137 -67.015  1.00  0.00      A2   H
ATOM   2060  CD2 TYR A 133     -10.502 -34.573 -64.101  1.00  0.00      A2   C
ATOM   2061  HD2 TYR A 133     -11.180 -34.745 -63.278  1.00  0.00      A2   H
ATOM   2062  CE2 TYR A 133     -10.650 -33.665 -65.129  1.00  0.00      A2   C
ATOM   2063  HE2 TYR A 133     -11.599 -33.155 -65.199  1.00  0.00      A2   H
ATOM   2064  C   TYR A 133      -8.470 -34.452 -61.070  1.00  0.00      A2   C
ATOM   2065  O   TYR A 133      -8.967 -34.655 -59.940  1.00  0.00      A2   O
ATOM   2066  N   VAL A 134      -8.211 -33.189 -61.589  1.00  0.00      A2   N
ATOM   2067  HN  VAL A 134      -7.861 -33.167 -62.522  1.00  0.00      A2   H
ATOM   2068  CA  VAL A 134      -8.718 -31.939 -61.023  1.00  0.00      A2   C
ATOM   2069  HA  VAL A 134      -9.375 -32.099 -60.181  1.00  0.00      A2   H
ATOM   2070  CB  VAL A 134      -7.633 -30.986 -60.434  1.00  0.00      A2   C
ATOM   2071  HB  VAL A 134      -7.057 -30.637 -61.317  1.00  0.00      A2   H
ATOM   2072  CG1 VAL A 134      -8.149 -29.819 -59.659  1.00  0.00      A2   C
ATOM   2073 HG11 VAL A 134      -8.603 -29.031 -60.298  1.00  0.00      A2   H
ATOM   2074 HG12 VAL A 134      -8.802 -30.134 -58.817  1.00  0.00      A2   H
ATOM   2075 HG13 VAL A 134      -7.294 -29.298 -59.178  1.00  0.00      A2   H
ATOM   2076  CG2 VAL A 134      -6.729 -31.785 -59.429  1.00  0.00      A2   C
ATOM   2077 HG21 VAL A 134      -7.275 -32.268 -58.590  1.00  0.00      A2   H
ATOM   2078 HG22 VAL A 134      -6.262 -32.614 -60.003  1.00  0.00      A2   H
ATOM   2079 HG23 VAL A 134      -5.846 -31.244 -59.026  1.00  0.00      A2   H
ATOM   2080  C   VAL A 134      -9.509 -31.160 -62.119  1.00  0.00      A2   C
ATOM   2081  O   VAL A 134      -9.135 -31.123 -63.298  1.00  0.00      A2   O
ATOM   2082  N   ALA A 135     -10.659 -30.532 -61.767  1.00  0.00      A2   N
ATOM   2083  HN  ALA A 135     -10.914 -30.566 -60.804  1.00  0.00      A2   H
ATOM   2084  CA  ALA A 135     -11.431 -29.812 -62.613  1.00  0.00      A2   C
ATOM   2085  HA  ALA A 135     -10.788 -29.460 -63.406  1.00  0.00      A2   H
ATOM   2086  CB  ALA A 135     -12.485 -30.698 -63.286  1.00  0.00      A2   C
ATOM   2087  HB1 ALA A 135     -11.997 -31.545 -63.814  1.00  0.00      A2   H
ATOM   2088  HB2 ALA A 135     -13.167 -31.115 -62.515  1.00  0.00      A2   H
ATOM   2089  HB3 ALA A 135     -13.033 -30.084 -64.033  1.00  0.00      A2   H
ATOM   2090  C   ALA A 135     -12.018 -28.651 -61.900  1.00  0.00      A2   C
ATOM   2091  O   ALA A 135     -12.214 -28.574 -60.666  1.00  0.00      A2   O
ATOM   2092  N   ILE A 136     -12.348 -27.558 -62.634  1.00  0.00      A2   N
ATOM   2093  HN  ILE A 136     -12.074 -27.436 -63.585  1.00  0.00      A2   H
ATOM   2094  CA  ILE A 136     -12.942 -26.311 -61.995  1.00  0.00      A2   C
ATOM   2095  HA  ILE A 136     -12.408 -26.123 -61.076  1.00  0.00      A2   H
ATOM   2096  CB  ILE A 136     -12.751 -25.124 -62.885  1.00  0.00      A2   C
ATOM   2097  HB  ILE A 136     -13.158 -24.235 -62.357  1.00  0.00      A2   H
ATOM   2098  CG2 ILE A 136     -11.290 -24.717 -63.112  1.00  0.00      A2   C
ATOM   2099 HG21 ILE A 136     -11.200 -23.759 -63.667  1.00  0.00      A2   H
ATOM   2100 HG22 ILE A 136     -10.827 -24.492 -62.128  1.00  0.00      A2   H
ATOM   2101 HG23 ILE A 136     -10.723 -25.449 -63.726  1.00  0.00      A2   H
ATOM   2102  CG1 ILE A 136     -13.425 -25.255 -64.250  1.00  0.00      A2   C
ATOM   2103 HG11 ILE A 136     -12.931 -26.056 -64.841  1.00  0.00      A2   H
ATOM   2104 HG12 ILE A 136     -14.490 -25.529 -64.086  1.00  0.00      A2   H
ATOM   2105  CD  ILE A 136     -13.468 -24.008 -65.094  1.00  0.00      A2   C
ATOM   2106  HD1 ILE A 136     -13.774 -23.120 -64.501  1.00  0.00      A2   H
ATOM   2107  HD2 ILE A 136     -12.495 -23.866 -65.612  1.00  0.00      A2   H
ATOM   2108  HD3 ILE A 136     -14.250 -24.071 -65.881  1.00  0.00      A2   H
ATOM   2109  C   ILE A 136     -14.347 -26.578 -61.532  1.00  0.00      A2   C
ATOM   2110  O   ILE A 136     -15.046 -27.473 -62.030  1.00  0.00      A2   O
ATOM   2111  N   GLN A 137     -14.865 -25.869 -60.546  1.00  0.00      A2   N
ATOM   2112  HN  GLN A 137     -14.346 -25.078 -60.229  1.00  0.00      A2   H
ATOM   2113  CA  GLN A 137     -16.129 -26.175 -59.892  1.00  0.00      A2   C
ATOM   2114  HA  GLN A 137     -16.093 -27.229 -59.659  1.00  0.00      A2   H
ATOM   2115  CB  GLN A 137     -16.249 -25.438 -58.551  1.00  0.00      A2   C
ATOM   2116  HB1 GLN A 137     -16.129 -24.334 -58.569  1.00  0.00      A2   H
ATOM   2117  HB2 GLN A 137     -17.283 -25.660 -58.209  1.00  0.00      A2   H
ATOM   2118  CG  GLN A 137     -15.349 -25.979 -57.447  1.00  0.00      A2   C
ATOM   2119  HG1 GLN A 137     -15.668 -27.012 -57.191  1.00  0.00      A2   H
ATOM   2120  HG2 GLN A 137     -14.309 -26.140 -57.803  1.00  0.00      A2   H
ATOM   2121  CD  GLN A 137     -15.364 -25.267 -56.119  1.00  0.00      A2   C
ATOM   2122  OE1 GLN A 137     -16.404 -25.299 -55.369  1.00  0.00      A2   O
ATOM   2123  NE2 GLN A 137     -14.298 -24.508 -55.773  1.00  0.00      A2   N
ATOM   2124 HE21 GLN A 137     -14.253 -24.152 -54.839  1.00  0.00      A2   H
ATOM   2125 HE22 GLN A 137     -13.488 -24.523 -56.359  1.00  0.00      A2   H
ATOM   2126  C   GLN A 137     -17.232 -25.875 -60.883  1.00  0.00      A2   C
ATOM   2127  O   GLN A 137     -18.291 -26.545 -60.976  1.00  0.00      A2   O
ATOM   2128  N   ALA A 138     -17.005 -24.861 -61.739  1.00  0.00      A2   N
ATOM   2129  HN  ALA A 138     -16.213 -24.255 -61.737  1.00  0.00      A2   H
ATOM   2130  CA  ALA A 138     -17.899 -24.511 -62.826  1.00  0.00      A2   C
ATOM   2131  HA  ALA A 138     -18.852 -24.326 -62.352  1.00  0.00      A2   H
ATOM   2132  CB  ALA A 138     -17.368 -23.205 -63.444  1.00  0.00      A2   C
ATOM   2133  HB1 ALA A 138     -16.278 -23.159 -63.651  1.00  0.00      A2   H
ATOM   2134  HB2 ALA A 138     -17.776 -22.896 -64.430  1.00  0.00      A2   H
ATOM   2135  HB3 ALA A 138     -17.614 -22.392 -62.728  1.00  0.00      A2   H
ATOM   2136  C   ALA A 138     -18.157 -25.614 -63.798  1.00  0.00      A2   C
ATOM   2137  O   ALA A 138     -19.309 -25.822 -64.197  1.00  0.00      A2   O
ATOM   2138  N   VAL A 139     -17.196 -26.341 -64.256  1.00  0.00      A2   N
ATOM   2139  HN  VAL A 139     -16.285 -26.114 -63.919  1.00  0.00      A2   H
ATOM   2140  CA  VAL A 139     -17.304 -27.268 -65.394  1.00  0.00      A2   C
ATOM   2141  HA  VAL A 139     -17.825 -26.813 -66.224  1.00  0.00      A2   H
ATOM   2142  CB  VAL A 139     -16.047 -27.633 -66.094  1.00  0.00      A2   C
ATOM   2143  HB  VAL A 139     -15.592 -26.628 -66.221  1.00  0.00      A2   H
ATOM   2144  CG1 VAL A 139     -15.060 -28.531 -65.363  1.00  0.00      A2   C
ATOM   2145 HG11 VAL A 139     -14.000 -28.429 -65.681  1.00  0.00      A2   H
ATOM   2146 HG12 VAL A 139     -15.130 -28.524 -64.254  1.00  0.00      A2   H
ATOM   2147 HG13 VAL A 139     -15.354 -29.542 -65.716  1.00  0.00      A2   H
ATOM   2148  CG2 VAL A 139     -16.274 -28.077 -67.507  1.00  0.00      A2   C
ATOM   2149 HG21 VAL A 139     -17.118 -27.487 -67.923  1.00  0.00      A2   H
ATOM   2150 HG22 VAL A 139     -15.379 -27.936 -68.150  1.00  0.00      A2   H
ATOM   2151 HG23 VAL A 139     -16.628 -29.122 -67.636  1.00  0.00      A2   H
ATOM   2152  C   VAL A 139     -18.209 -28.459 -65.067  1.00  0.00      A2   C
ATOM   2153  O   VAL A 139     -19.134 -28.935 -65.734  1.00  0.00      A2   O
ATOM   2154  N   LEU A 140     -17.990 -29.029 -63.878  1.00  0.00      A2   N
ATOM   2155  HN  LEU A 140     -17.203 -28.729 -63.345  1.00  0.00      A2   H
ATOM   2156  CA  LEU A 140     -18.782 -30.049 -63.260  1.00  0.00      A2   C
ATOM   2157  HA  LEU A 140     -18.834 -30.819 -64.015  1.00  0.00      A2   H
ATOM   2158  CB  LEU A 140     -18.153 -30.682 -61.991  1.00  0.00      A2   C
ATOM   2159  HB1 LEU A 140     -18.367 -30.024 -61.122  1.00  0.00      A2   H
ATOM   2160  HB2 LEU A 140     -18.755 -31.593 -61.782  1.00  0.00      A2   H
ATOM   2161  CG  LEU A 140     -16.655 -31.126 -62.084  1.00  0.00      A2   C
ATOM   2162  HG  LEU A 140     -15.995 -30.232 -62.089  1.00  0.00      A2   H
ATOM   2163  CD1 LEU A 140     -16.042 -31.952 -60.933  1.00  0.00      A2   C
ATOM   2164 HD11 LEU A 140     -16.467 -32.971 -60.815  1.00  0.00      A2   H
ATOM   2165 HD12 LEU A 140     -14.956 -32.023 -61.156  1.00  0.00      A2   H
ATOM   2166 HD13 LEU A 140     -16.200 -31.400 -59.981  1.00  0.00      A2   H
ATOM   2167  CD2 LEU A 140     -16.407 -31.958 -63.335  1.00  0.00      A2   C
ATOM   2168 HD21 LEU A 140     -16.903 -32.948 -63.424  1.00  0.00      A2   H
ATOM   2169 HD22 LEU A 140     -16.648 -31.315 -64.208  1.00  0.00      A2   H
ATOM   2170 HD23 LEU A 140     -15.329 -32.142 -63.526  1.00  0.00      A2   H
ATOM   2171  C   LEU A 140     -20.183 -29.615 -62.906  1.00  0.00      A2   C
ATOM   2172  O   LEU A 140     -21.112 -30.384 -62.906  1.00  0.00      A2   O
ATOM   2173  N   SER A 141     -20.372 -28.348 -62.422  1.00  0.00      A2   N
ATOM   2174  HN  SER A 141     -19.538 -27.802 -62.460  1.00  0.00      A2   H
ATOM   2175  CA  SER A 141     -21.706 -27.750 -62.269  1.00  0.00      A2   C
ATOM   2176  HA  SER A 141     -22.250 -28.298 -61.513  1.00  0.00      A2   H
ATOM   2177  CB  SER A 141     -21.635 -26.293 -61.736  1.00  0.00      A2   C
ATOM   2178  HB1 SER A 141     -20.829 -26.037 -61.015  1.00  0.00      A2   H
ATOM   2179  HB2 SER A 141     -21.409 -25.630 -62.599  1.00  0.00      A2   H
ATOM   2180  OG  SER A 141     -22.930 -25.826 -61.282  1.00  0.00      A2   O
ATOM   2181  HG1 SER A 141     -22.857 -25.130 -60.626  1.00  0.00      A2   H
ATOM   2182  C   SER A 141     -22.622 -27.764 -63.529  1.00  0.00      A2   C
ATOM   2183  O   SER A 141     -23.747 -28.183 -63.444  1.00  0.00      A2   O
ATOM   2184  N   LEU A 142     -22.027 -27.305 -64.673  1.00  0.00      A2   N
ATOM   2185  HN  LEU A 142     -21.066 -27.042 -64.712  1.00  0.00      A2   H
ATOM   2186  CA  LEU A 142     -22.631 -27.398 -65.975  1.00  0.00      A2   C
ATOM   2187  HA  LEU A 142     -23.496 -26.751 -65.964  1.00  0.00      A2   H
ATOM   2188  CB  LEU A 142     -21.673 -26.767 -67.039  1.00  0.00      A2   C
ATOM   2189  HB1 LEU A 142     -21.450 -25.727 -66.719  1.00  0.00      A2   H
ATOM   2190  HB2 LEU A 142     -20.750 -27.371 -67.173  1.00  0.00      A2   H
ATOM   2191  CG  LEU A 142     -22.398 -26.612 -68.411  1.00  0.00      A2   C
ATOM   2192  HG  LEU A 142     -22.757 -27.640 -68.631  1.00  0.00      A2   H
ATOM   2193  CD1 LEU A 142     -23.500 -25.571 -68.434  1.00  0.00      A2   C
ATOM   2194 HD11 LEU A 142     -24.460 -25.856 -67.951  1.00  0.00      A2   H
ATOM   2195 HD12 LEU A 142     -23.253 -24.604 -67.946  1.00  0.00      A2   H
ATOM   2196 HD13 LEU A 142     -23.694 -25.482 -69.524  1.00  0.00      A2   H
ATOM   2197  CD2 LEU A 142     -21.394 -26.321 -69.498  1.00  0.00      A2   C
ATOM   2198 HD21 LEU A 142     -20.866 -25.392 -69.195  1.00  0.00      A2   H
ATOM   2199 HD22 LEU A 142     -20.630 -27.115 -69.640  1.00  0.00      A2   H
ATOM   2200 HD23 LEU A 142     -21.888 -26.156 -70.480  1.00  0.00      A2   H
ATOM   2201  C   LEU A 142     -23.126 -28.791 -66.394  1.00  0.00      A2   C
ATOM   2202  O   LEU A 142     -24.244 -28.892 -66.809  1.00  0.00      A2   O
ATOM   2203  N   TYR A 143     -22.403 -29.903 -66.052  1.00  0.00      A2   N
ATOM   2204  HN  TYR A 143     -21.465 -29.766 -65.742  1.00  0.00      A2   H
ATOM   2205  CA  TYR A 143     -22.870 -31.249 -66.346  1.00  0.00      A2   C
ATOM   2206  HA  TYR A 143     -23.182 -31.256 -67.380  1.00  0.00      A2   H
ATOM   2207  CB  TYR A 143     -21.757 -32.224 -66.045  1.00  0.00      A2   C
ATOM   2208  HB1 TYR A 143     -21.469 -32.043 -64.987  1.00  0.00      A2   H
ATOM   2209  HB2 TYR A 143     -22.078 -33.277 -66.192  1.00  0.00      A2   H
ATOM   2210  CG  TYR A 143     -20.430 -32.022 -66.839  1.00  0.00      A2   C
ATOM   2211  CD1 TYR A 143     -20.385 -31.297 -67.996  1.00  0.00      A2   C
ATOM   2212  HD1 TYR A 143     -21.294 -30.871 -68.395  1.00  0.00      A2   H
ATOM   2213  CE1 TYR A 143     -19.205 -31.128 -68.771  1.00  0.00      A2   C
ATOM   2214  HE1 TYR A 143     -19.197 -30.549 -69.682  1.00  0.00      A2   H
ATOM   2215  CZ  TYR A 143     -18.021 -31.704 -68.302  1.00  0.00      A2   C
ATOM   2216  OH  TYR A 143     -16.792 -31.601 -68.949  1.00  0.00      A2   O
ATOM   2217  HH  TYR A 143     -16.999 -31.552 -69.885  1.00  0.00      A2   H
ATOM   2218  CD2 TYR A 143     -19.221 -32.651 -66.445  1.00  0.00      A2   C
ATOM   2219  HD2 TYR A 143     -19.123 -33.281 -65.573  1.00  0.00      A2   H
ATOM   2220  CE2 TYR A 143     -18.013 -32.447 -67.092  1.00  0.00      A2   C
ATOM   2221  HE2 TYR A 143     -17.172 -32.959 -66.648  1.00  0.00      A2   H
ATOM   2222  C   TYR A 143     -24.113 -31.656 -65.493  1.00  0.00      A2   C
ATOM   2223  O   TYR A 143     -25.092 -32.313 -65.951  1.00  0.00      A2   O
ATOM   2224  N   ALA A 144     -24.285 -31.038 -64.290  1.00  0.00      A2   N
ATOM   2225  HN  ALA A 144     -23.483 -30.550 -63.955  1.00  0.00      A2   H
ATOM   2226  CA  ALA A 144     -25.440 -31.146 -63.423  1.00  0.00      A2   C
ATOM   2227  HA  ALA A 144     -25.784 -32.169 -63.446  1.00  0.00      A2   H
ATOM   2228  CB  ALA A 144     -25.043 -30.874 -61.959  1.00  0.00      A2   C
ATOM   2229  HB1 ALA A 144     -24.344 -31.667 -61.619  1.00  0.00      A2   H
ATOM   2230  HB2 ALA A 144     -24.619 -29.860 -61.799  1.00  0.00      A2   H
ATOM   2231  HB3 ALA A 144     -25.981 -30.934 -61.368  1.00  0.00      A2   H
ATOM   2232  C   ALA A 144     -26.631 -30.416 -63.907  1.00  0.00      A2   C
ATOM   2233  O   ALA A 144     -27.777 -30.824 -63.828  1.00  0.00      A2   O
ATOM   2234  N   SER A 145     -26.440 -29.231 -64.512  1.00  0.00      A2   N
ATOM   2235  HN  SER A 145     -25.488 -28.944 -64.588  1.00  0.00      A2   H
ATOM   2236  CA  SER A 145     -27.471 -28.569 -65.224  1.00  0.00      A2   C
ATOM   2237  HA  SER A 145     -28.364 -28.504 -64.620  1.00  0.00      A2   H
ATOM   2238  CB  SER A 145     -27.150 -27.066 -65.654  1.00  0.00      A2   C
ATOM   2239  HB1 SER A 145     -26.447 -26.989 -66.511  1.00  0.00      A2   H
ATOM   2240  HB2 SER A 145     -28.065 -26.631 -66.109  1.00  0.00      A2   H
ATOM   2241  OG  SER A 145     -26.708 -26.202 -64.618  1.00  0.00      A2   O
ATOM   2242  HG1 SER A 145     -26.850 -25.327 -64.988  1.00  0.00      A2   H
ATOM   2243  C   SER A 145     -27.986 -29.333 -66.491  1.00  0.00      A2   C
ATOM   2244  O   SER A 145     -29.066 -29.021 -66.943  1.00  0.00      A2   O
ATOM   2245  N   GLY A 146     -27.258 -30.357 -67.031  1.00  0.00      A2   N
ATOM   2246  HN  GLY A 146     -26.440 -30.628 -66.528  1.00  0.00      A2   H
ATOM   2247  CA  GLY A 146     -27.631 -31.005 -68.225  1.00  0.00      A2   C
ATOM   2248  HA1 GLY A 146     -28.703 -31.067 -68.339  1.00  0.00      A2   H
ATOM   2249  HA2 GLY A 146     -27.174 -31.980 -68.305  1.00  0.00      A2   H
ATOM   2250  C   GLY A 146     -27.195 -30.316 -69.451  1.00  0.00      A2   C
ATOM   2251  O   GLY A 146     -27.846 -30.345 -70.470  1.00  0.00      A2   O
ATOM   2252  N   ARG A 147     -25.988 -29.652 -69.407  1.00  0.00      A2   N
ATOM   2253  HN  ARG A 147     -25.348 -29.600 -68.644  1.00  0.00      A2   H
ATOM   2254  CA  ARG A 147     -25.465 -29.067 -70.674  1.00  0.00      A2   C
ATOM   2255  HA  ARG A 147     -25.956 -29.493 -71.536  1.00  0.00      A2   H
ATOM   2256  CB  ARG A 147     -25.668 -27.506 -70.734  1.00  0.00      A2   C
ATOM   2257  HB1 ARG A 147     -25.145 -26.923 -69.946  1.00  0.00      A2   H
ATOM   2258  HB2 ARG A 147     -25.143 -27.160 -71.650  1.00  0.00      A2   H
ATOM   2259  CG  ARG A 147     -27.120 -27.017 -70.757  1.00  0.00      A2   C
ATOM   2260  HG1 ARG A 147     -27.660 -27.239 -69.812  1.00  0.00      A2   H
ATOM   2261  HG2 ARG A 147     -27.032 -25.910 -70.730  1.00  0.00      A2   H
ATOM   2262  CD  ARG A 147     -28.065 -27.514 -71.841  1.00  0.00      A2   C
ATOM   2263  HD1 ARG A 147     -27.599 -27.227 -72.808  1.00  0.00      A2   H
ATOM   2264  HD2 ARG A 147     -28.197 -28.612 -71.948  1.00  0.00      A2   H
ATOM   2265  NE  ARG A 147     -29.424 -26.887 -71.756  1.00  0.00      A2   N
ATOM   2266  HE  ARG A 147     -29.459 -25.905 -71.941  1.00  0.00      A2   H
ATOM   2267  CZ  ARG A 147     -30.489 -27.440 -71.224  1.00  0.00      A2   C
ATOM   2268  NH1 ARG A 147     -30.580 -28.742 -71.039  1.00  0.00      A2   N
ATOM   2269 HH11 ARG A 147     -31.443 -29.114 -70.697  1.00  0.00      A2   H
ATOM   2270 HH12 ARG A 147     -29.943 -29.292 -71.579  1.00  0.00      A2   H
ATOM   2271  NH2 ARG A 147     -31.530 -26.653 -70.877  1.00  0.00      A2   N
ATOM   2272 HH21 ARG A 147     -32.354 -27.074 -70.499  1.00  0.00      A2   H
ATOM   2273 HH22 ARG A 147     -31.452 -25.672 -71.054  1.00  0.00      A2   H
ATOM   2274  C   ARG A 147     -23.998 -29.275 -70.791  1.00  0.00      A2   C
ATOM   2275  O   ARG A 147     -23.341 -29.452 -69.756  1.00  0.00      A2   O
ATOM   2276  N   THR A 148     -23.527 -29.309 -72.053  1.00  0.00      A2   N
ATOM   2277  HN  THR A 148     -24.132 -29.261 -72.844  1.00  0.00      A2   H
ATOM   2278  CA  THR A 148     -22.113 -29.358 -72.403  1.00  0.00      A2   C
ATOM   2279  HA  THR A 148     -21.561 -29.442 -71.479  1.00  0.00      A2   H
ATOM   2280  CB  THR A 148     -21.735 -30.582 -73.226  1.00  0.00      A2   C
ATOM   2281  HB  THR A 148     -20.658 -30.640 -73.492  1.00  0.00      A2   H
ATOM   2282  OG1 THR A 148     -22.553 -30.726 -74.416  1.00  0.00      A2   O
ATOM   2283  HG1 THR A 148     -22.055 -31.095 -75.148  1.00  0.00      A2   H
ATOM   2284  CG2 THR A 148     -22.218 -31.798 -72.421  1.00  0.00      A2   C
ATOM   2285 HG21 THR A 148     -21.798 -32.713 -72.889  1.00  0.00      A2   H
ATOM   2286 HG22 THR A 148     -21.757 -31.810 -71.410  1.00  0.00      A2   H
ATOM   2287 HG23 THR A 148     -23.328 -31.786 -72.382  1.00  0.00      A2   H
ATOM   2288  C   THR A 148     -21.629 -27.968 -72.939  1.00  0.00      A2   C
ATOM   2289  O   THR A 148     -20.406 -27.800 -73.144  1.00  0.00      A2   O
ATOM   2290  N   THR A 149     -22.547 -27.011 -73.064  1.00  0.00      A2   N
ATOM   2291  HN  THR A 149     -23.483 -27.151 -72.750  1.00  0.00      A2   H
ATOM   2292  CA  THR A 149     -22.369 -25.657 -73.527  1.00  0.00      A2   C
ATOM   2293  HA  THR A 149     -21.312 -25.528 -73.345  1.00  0.00      A2   H
ATOM   2294  CB  THR A 149     -22.653 -25.382 -74.973  1.00  0.00      A2   C
ATOM   2295  HB  THR A 149     -23.649 -25.705 -75.344  1.00  0.00      A2   H
ATOM   2296  OG1 THR A 149     -21.767 -26.236 -75.738  1.00  0.00      A2   O
ATOM   2297  HG1 THR A 149     -22.275 -27.012 -75.983  1.00  0.00      A2   H
ATOM   2298  CG2 THR A 149     -22.375 -23.930 -75.362  1.00  0.00      A2   C
ATOM   2299 HG21 THR A 149     -23.327 -23.402 -75.140  1.00  0.00      A2   H
ATOM   2300 HG22 THR A 149     -21.523 -23.589 -74.736  1.00  0.00      A2   H
ATOM   2301 HG23 THR A 149     -22.027 -23.905 -76.417  1.00  0.00      A2   H
ATOM   2302  C   THR A 149     -23.156 -24.733 -72.677  1.00  0.00      A2   C
ATOM   2303  O   THR A 149     -24.359 -24.933 -72.599  1.00  0.00      A2   O
ATOM   2304  N   GLY A 150     -22.501 -23.728 -72.053  1.00  0.00      A2   N
ATOM   2305  HN  GLY A 150     -21.583 -23.552 -72.399  1.00  0.00      A2   H
ATOM   2306  CA  GLY A 150     -23.137 -22.745 -71.258  1.00  0.00      A2   C
ATOM   2307  HA1 GLY A 150     -23.614 -23.154 -70.380  1.00  0.00      A2   H
ATOM   2308  HA2 GLY A 150     -23.808 -22.248 -71.942  1.00  0.00      A2   H
ATOM   2309  C   GLY A 150     -22.090 -21.873 -70.668  1.00  0.00      A2   C
ATOM   2310  O   GLY A 150     -20.891 -22.123 -70.784  1.00  0.00      A2   O
ATOM   2311  N   ILE A 151     -22.506 -20.855 -69.897  1.00  0.00      A2   N
ATOM   2312  HN  ILE A 151     -23.490 -20.720 -69.972  1.00  0.00      A2   H
ATOM   2313  CA  ILE A 151     -21.587 -19.987 -69.197  1.00  0.00      A2   C
ATOM   2314  HA  ILE A 151     -20.555 -20.299 -69.257  1.00  0.00      A2   H
ATOM   2315  CB  ILE A 151     -21.643 -18.581 -69.671  1.00  0.00      A2   C
ATOM   2316  HB  ILE A 151     -21.441 -18.727 -70.753  1.00  0.00      A2   H
ATOM   2317  CG2 ILE A 151     -23.116 -17.999 -69.625  1.00  0.00      A2   C
ATOM   2318 HG21 ILE A 151     -23.068 -17.083 -70.252  1.00  0.00      A2   H
ATOM   2319 HG22 ILE A 151     -23.882 -18.677 -70.057  1.00  0.00      A2   H
ATOM   2320 HG23 ILE A 151     -23.440 -17.740 -68.594  1.00  0.00      A2   H
ATOM   2321  CG1 ILE A 151     -20.585 -17.632 -68.978  1.00  0.00      A2   C
ATOM   2322 HG11 ILE A 151     -20.852 -17.549 -67.903  1.00  0.00      A2   H
ATOM   2323 HG12 ILE A 151     -19.563 -18.047 -69.114  1.00  0.00      A2   H
ATOM   2324  CD  ILE A 151     -20.358 -16.264 -69.626  1.00  0.00      A2   C
ATOM   2325  HD1 ILE A 151     -20.196 -16.557 -70.685  1.00  0.00      A2   H
ATOM   2326  HD2 ILE A 151     -21.189 -15.529 -69.563  1.00  0.00      A2   H
ATOM   2327  HD3 ILE A 151     -19.464 -15.757 -69.202  1.00  0.00      A2   H
ATOM   2328  C   ILE A 151     -21.900 -20.044 -67.736  1.00  0.00      A2   C
ATOM   2329  O   ILE A 151     -23.102 -20.079 -67.377  1.00  0.00      A2   O
ATOM   2330  N   VAL A 152     -20.867 -20.302 -66.849  1.00  0.00      A2   N
ATOM   2331  HN  VAL A 152     -19.933 -20.343 -67.196  1.00  0.00      A2   H
ATOM   2332  CA  VAL A 152     -21.250 -20.481 -65.497  1.00  0.00      A2   C
ATOM   2333  HA  VAL A 152     -22.303 -20.699 -65.393  1.00  0.00      A2   H
ATOM   2334  CB  VAL A 152     -20.573 -21.670 -64.869  1.00  0.00      A2   C
ATOM   2335  HB  VAL A 152     -19.505 -21.598 -65.167  1.00  0.00      A2   H
ATOM   2336  CG1 VAL A 152     -20.849 -21.595 -63.306  1.00  0.00      A2   C
ATOM   2337 HG11 VAL A 152     -21.817 -21.148 -62.992  1.00  0.00      A2   H
ATOM   2338 HG12 VAL A 152     -20.691 -22.662 -63.041  1.00  0.00      A2   H
ATOM   2339 HG13 VAL A 152     -20.075 -21.004 -62.772  1.00  0.00      A2   H
ATOM   2340  CG2 VAL A 152     -21.203 -22.983 -65.376  1.00  0.00      A2   C
ATOM   2341 HG21 VAL A 152     -20.471 -23.793 -65.173  1.00  0.00      A2   H
ATOM   2342 HG22 VAL A 152     -22.116 -23.296 -64.825  1.00  0.00      A2   H
ATOM   2343 HG23 VAL A 152     -21.207 -23.007 -66.487  1.00  0.00      A2   H
ATOM   2344  C   VAL A 152     -20.846 -19.230 -64.816  1.00  0.00      A2   C
ATOM   2345  O   VAL A 152     -19.716 -18.740 -64.898  1.00  0.00      A2   O
ATOM   2346  N   LEU A 153     -21.773 -18.591 -64.046  1.00  0.00      A2   N
ATOM   2347  HN  LEU A 153     -22.719 -18.906 -64.072  1.00  0.00      A2   H
ATOM   2348  CA  LEU A 153     -21.521 -17.479 -63.094  1.00  0.00      A2   C
ATOM   2349  HA  LEU A 153     -20.613 -16.970 -63.379  1.00  0.00      A2   H
ATOM   2350  CB  LEU A 153     -22.761 -16.571 -63.062  1.00  0.00      A2   C
ATOM   2351  HB1 LEU A 153     -22.891 -16.037 -64.028  1.00  0.00      A2   H
ATOM   2352  HB2 LEU A 153     -23.629 -17.226 -62.832  1.00  0.00      A2   H
ATOM   2353  CG  LEU A 153     -22.663 -15.519 -61.833  1.00  0.00      A2   C
ATOM   2354  HG  LEU A 153     -22.539 -16.175 -60.944  1.00  0.00      A2   H
ATOM   2355  CD1 LEU A 153     -21.431 -14.609 -61.940  1.00  0.00      A2   C
ATOM   2356 HD11 LEU A 153     -20.476 -15.073 -61.611  1.00  0.00      A2   H
ATOM   2357 HD12 LEU A 153     -21.340 -14.061 -62.902  1.00  0.00      A2   H
ATOM   2358 HD13 LEU A 153     -21.565 -13.847 -61.142  1.00  0.00      A2   H
ATOM   2359  CD2 LEU A 153     -23.978 -14.774 -61.626  1.00  0.00      A2   C
ATOM   2360 HD21 LEU A 153     -24.799 -15.514 -61.746  1.00  0.00      A2   H
ATOM   2361 HD22 LEU A 153     -24.065 -14.266 -60.642  1.00  0.00      A2   H
ATOM   2362 HD23 LEU A 153     -24.115 -14.102 -62.500  1.00  0.00      A2   H
ATOM   2363  C   LEU A 153     -21.251 -18.206 -61.778  1.00  0.00      A2   C
ATOM   2364  O   LEU A 153     -22.184 -18.744 -61.142  1.00  0.00      A2   O
ATOM   2365  N   ASP A 154     -19.954 -18.179 -61.353  1.00  0.00      A2   N
ATOM   2366  HN  ASP A 154     -19.290 -17.762 -61.969  1.00  0.00      A2   H
ATOM   2367  CA  ASP A 154     -19.441 -18.764 -60.145  1.00  0.00      A2   C
ATOM   2368  HA  ASP A 154     -20.159 -19.413 -59.666  1.00  0.00      A2   H
ATOM   2369  CB  ASP A 154     -18.159 -19.661 -60.600  1.00  0.00      A2   C
ATOM   2370  HB1 ASP A 154     -18.365 -20.226 -61.534  1.00  0.00      A2   H
ATOM   2371  HB2 ASP A 154     -17.298 -18.959 -60.573  1.00  0.00      A2   H
ATOM   2372  CG  ASP A 154     -17.914 -20.860 -59.674  1.00  0.00      A2   C
ATOM   2373  OD1 ASP A 154     -18.014 -22.053 -60.074  1.00  0.00      A2   O
ATOM   2374  OD2 ASP A 154     -17.513 -20.525 -58.558  1.00  0.00      A2   O
ATOM   2375  C   ASP A 154     -19.147 -17.659 -59.099  1.00  0.00      A2   C
ATOM   2376  O   ASP A 154     -18.339 -16.794 -59.409  1.00  0.00      A2   O
ATOM   2377  N   SER A 155     -19.873 -17.622 -57.981  1.00  0.00      A2   N
ATOM   2378  HN  SER A 155     -20.570 -18.291 -57.734  1.00  0.00      A2   H
ATOM   2379  CA  SER A 155     -19.681 -16.554 -57.018  1.00  0.00      A2   C
ATOM   2380  HA  SER A 155     -18.758 -15.994 -57.056  1.00  0.00      A2   H
ATOM   2381  CB  SER A 155     -20.894 -15.495 -56.971  1.00  0.00      A2   C
ATOM   2382  HB1 SER A 155     -21.095 -15.099 -57.990  1.00  0.00      A2   H
ATOM   2383  HB2 SER A 155     -21.828 -16.000 -56.645  1.00  0.00      A2   H
ATOM   2384  OG  SER A 155     -20.615 -14.314 -56.261  1.00  0.00      A2   O
ATOM   2385  HG1 SER A 155     -19.722 -14.038 -56.481  1.00  0.00      A2   H
ATOM   2386  C   SER A 155     -19.495 -17.117 -55.628  1.00  0.00      A2   C
ATOM   2387  O   SER A 155     -20.392 -17.669 -55.044  1.00  0.00      A2   O
ATOM   2388  N   GLY A 156     -18.238 -17.098 -55.063  1.00  0.00      A2   N
ATOM   2389  HN  GLY A 156     -17.498 -16.557 -55.455  1.00  0.00      A2   H
ATOM   2390  CA  GLY A 156     -17.805 -17.871 -53.921  1.00  0.00      A2   C
ATOM   2391  HA1 GLY A 156     -16.862 -18.378 -54.059  1.00  0.00      A2   H
ATOM   2392  HA2 GLY A 156     -18.475 -18.718 -53.892  1.00  0.00      A2   H
ATOM   2393  C   GLY A 156     -17.774 -17.090 -52.631  1.00  0.00      A2   C
ATOM   2394  O   GLY A 156     -18.450 -16.118 -52.405  1.00  0.00      A2   O
ATOM   2395  N   ASP A 157     -16.998 -17.563 -51.672  1.00  0.00      A2   N
ATOM   2396  HN  ASP A 157     -16.588 -18.470 -51.723  1.00  0.00      A2   H
ATOM   2397  CA  ASP A 157     -16.771 -16.794 -50.434  1.00  0.00      A2   C
ATOM   2398  HA  ASP A 157     -17.698 -16.374 -50.073  1.00  0.00      A2   H
ATOM   2399  CB  ASP A 157     -16.199 -17.851 -49.413  1.00  0.00      A2   C
ATOM   2400  HB1 ASP A 157     -15.703 -17.299 -48.586  1.00  0.00      A2   H
ATOM   2401  HB2 ASP A 157     -16.903 -18.586 -48.968  1.00  0.00      A2   H
ATOM   2402  CG  ASP A 157     -15.043 -18.663 -49.928  1.00  0.00      A2   C
ATOM   2403  OD1 ASP A 157     -13.927 -18.674 -49.307  1.00  0.00      A2   O
ATOM   2404  OD2 ASP A 157     -15.173 -19.401 -50.967  1.00  0.00      A2   O
ATOM   2405  C   ASP A 157     -15.854 -15.646 -50.653  1.00  0.00      A2   C
ATOM   2406  O   ASP A 157     -16.111 -14.524 -50.169  1.00  0.00      A2   O
ATOM   2407  N   GLY A 158     -14.680 -15.801 -51.375  1.00  0.00      A2   N
ATOM   2408  HN  GLY A 158     -14.440 -16.708 -51.711  1.00  0.00      A2   H
ATOM   2409  CA  GLY A 158     -13.652 -14.707 -51.420  1.00  0.00      A2   C
ATOM   2410  HA1 GLY A 158     -12.778 -15.267 -51.122  1.00  0.00      A2   H
ATOM   2411  HA2 GLY A 158     -13.966 -13.935 -50.733  1.00  0.00      A2   H
ATOM   2412  C   GLY A 158     -13.352 -14.078 -52.800  1.00  0.00      A2   C
ATOM   2413  O   GLY A 158     -12.673 -13.031 -52.895  1.00  0.00      A2   O
ATOM   2414  N   VAL A 159     -13.877 -14.661 -53.853  1.00  0.00      A2   N
ATOM   2415  HN  VAL A 159     -14.430 -15.480 -53.727  1.00  0.00      A2   H
ATOM   2416  CA  VAL A 159     -13.666 -14.234 -55.221  1.00  0.00      A2   C
ATOM   2417  HA  VAL A 159     -13.787 -13.161 -55.238  1.00  0.00      A2   H
ATOM   2418  CB  VAL A 159     -12.294 -14.724 -55.723  1.00  0.00      A2   C
ATOM   2419  HB  VAL A 159     -11.509 -14.334 -55.041  1.00  0.00      A2   H
ATOM   2420  CG1 VAL A 159     -12.119 -16.248 -55.817  1.00  0.00      A2   C
ATOM   2421 HG11 VAL A 159     -11.913 -16.698 -54.822  1.00  0.00      A2   H
ATOM   2422 HG12 VAL A 159     -13.100 -16.710 -56.060  1.00  0.00      A2   H
ATOM   2423 HG13 VAL A 159     -11.385 -16.633 -56.557  1.00  0.00      A2   H
ATOM   2424  CG2 VAL A 159     -12.035 -13.968 -57.055  1.00  0.00      A2   C
ATOM   2425 HG21 VAL A 159     -12.086 -12.883 -56.820  1.00  0.00      A2   H
ATOM   2426 HG22 VAL A 159     -10.981 -14.143 -57.358  1.00  0.00      A2   H
ATOM   2427 HG23 VAL A 159     -12.834 -14.146 -57.806  1.00  0.00      A2   H
ATOM   2428  C   VAL A 159     -14.850 -14.720 -56.114  1.00  0.00      A2   C
ATOM   2429  O   VAL A 159     -15.501 -15.667 -55.807  1.00  0.00      A2   O
ATOM   2430  N   THR A 160     -15.190 -14.020 -57.265  1.00  0.00      A2   N
ATOM   2431  HN  THR A 160     -14.688 -13.222 -57.588  1.00  0.00      A2   H
ATOM   2432  CA  THR A 160     -16.288 -14.361 -58.151  1.00  0.00      A2   C
ATOM   2433  HA  THR A 160     -16.806 -15.260 -57.848  1.00  0.00      A2   H
ATOM   2434  CB  THR A 160     -17.283 -13.135 -58.160  1.00  0.00      A2   C
ATOM   2435  HB  THR A 160     -16.699 -12.198 -58.282  1.00  0.00      A2   H
ATOM   2436  OG1 THR A 160     -18.057 -13.087 -56.894  1.00  0.00      A2   O
ATOM   2437  HG1 THR A 160     -17.940 -12.313 -56.337  1.00  0.00      A2   H
ATOM   2438  CG2 THR A 160     -18.274 -13.242 -59.247  1.00  0.00      A2   C
ATOM   2439 HG21 THR A 160     -17.837 -12.960 -60.228  1.00  0.00      A2   H
ATOM   2440 HG22 THR A 160     -18.826 -14.198 -59.372  1.00  0.00      A2   H
ATOM   2441 HG23 THR A 160     -19.040 -12.473 -59.009  1.00  0.00      A2   H
ATOM   2442  C   THR A 160     -15.765 -14.492 -59.588  1.00  0.00      A2   C
ATOM   2443  O   THR A 160     -14.827 -13.757 -59.930  1.00  0.00      A2   O
ATOM   2444  N   HSD A 161     -16.447 -15.302 -60.432  1.00  0.00      A2   N
ATOM   2445  HN  HSD A 161     -17.201 -15.831 -60.049  1.00  0.00      A2   H
ATOM   2446  CA  HSD A 161     -15.967 -15.538 -61.791  1.00  0.00      A2   C
ATOM   2447  HA  HSD A 161     -15.413 -14.653 -62.069  1.00  0.00      A2   H
ATOM   2448  CB  HSD A 161     -15.222 -16.915 -61.762  1.00  0.00      A2   C
ATOM   2449  HB1 HSD A 161     -15.743 -17.828 -61.403  1.00  0.00      A2   H
ATOM   2450  HB2 HSD A 161     -14.886 -17.177 -62.788  1.00  0.00      A2   H
ATOM   2451  ND1 HSD A 161     -13.908 -16.988 -59.632  1.00  0.00      A2   N
ATOM   2452  HD1 HSD A 161     -14.640 -17.382 -59.077  1.00  0.00      A2   H
ATOM   2453  CG  HSD A 161     -13.971 -16.754 -60.980  1.00  0.00      A2   C
ATOM   2454  CE1 HSD A 161     -12.573 -16.784 -59.325  1.00  0.00      A2   C
ATOM   2455  HE1 HSD A 161     -12.347 -16.663 -58.265  1.00  0.00      A2   H
ATOM   2456  NE2 HSD A 161     -11.830 -16.495 -60.410  1.00  0.00      A2   N
ATOM   2457  CD2 HSD A 161     -12.742 -16.492 -61.428  1.00  0.00      A2   C
ATOM   2458  HD2 HSD A 161     -12.337 -16.303 -62.414  1.00  0.00      A2   H
ATOM   2459  C   HSD A 161     -17.059 -15.764 -62.729  1.00  0.00      A2   C
ATOM   2460  O   HSD A 161     -18.014 -16.374 -62.343  1.00  0.00      A2   O
ATOM   2461  N   ASN A 162     -16.813 -15.552 -64.083  1.00  0.00      A2   N
ATOM   2462  HN  ASN A 162     -15.986 -15.097 -64.402  1.00  0.00      A2   H
ATOM   2463  CA  ASN A 162     -17.677 -16.135 -65.152  1.00  0.00      A2   C
ATOM   2464  HA  ASN A 162     -18.574 -16.686 -64.912  1.00  0.00      A2   H
ATOM   2465  CB  ASN A 162     -18.177 -15.003 -66.105  1.00  0.00      A2   C
ATOM   2466  HB1 ASN A 162     -17.403 -14.211 -66.201  1.00  0.00      A2   H
ATOM   2467  HB2 ASN A 162     -18.406 -15.391 -67.121  1.00  0.00      A2   H
ATOM   2468  CG  ASN A 162     -19.370 -14.376 -65.464  1.00  0.00      A2   C
ATOM   2469  OD1 ASN A 162     -19.410 -13.383 -64.710  1.00  0.00      A2   O
ATOM   2470  ND2 ASN A 162     -20.562 -14.971 -65.697  1.00  0.00      A2   N
ATOM   2471 HD21 ASN A 162     -21.334 -14.522 -65.248  1.00  0.00      A2   H
ATOM   2472 HD22 ASN A 162     -20.789 -15.732 -66.305  1.00  0.00      A2   H
ATOM   2473  C   ASN A 162     -16.804 -17.049 -65.991  1.00  0.00      A2   C
ATOM   2474  O   ASN A 162     -15.694 -16.688 -66.317  1.00  0.00      A2   O
ATOM   2475  N   VAL A 163     -17.360 -18.215 -66.412  1.00  0.00      A2   N
ATOM   2476  HN  VAL A 163     -18.255 -18.501 -66.079  1.00  0.00      A2   H
ATOM   2477  CA  VAL A 163     -16.518 -19.153 -67.146  1.00  0.00      A2   C
ATOM   2478  HA  VAL A 163     -15.660 -18.611 -67.515  1.00  0.00      A2   H
ATOM   2479  CB  VAL A 163     -16.325 -20.367 -66.328  1.00  0.00      A2   C
ATOM   2480  HB  VAL A 163     -17.232 -20.995 -66.196  1.00  0.00      A2   H
ATOM   2481  CG1 VAL A 163     -15.210 -21.282 -66.945  1.00  0.00      A2   C
ATOM   2482 HG11 VAL A 163     -14.133 -21.125 -66.720  1.00  0.00      A2   H
ATOM   2483 HG12 VAL A 163     -15.329 -22.303 -66.523  1.00  0.00      A2   H
ATOM   2484 HG13 VAL A 163     -15.375 -21.397 -68.038  1.00  0.00      A2   H
ATOM   2485  CG2 VAL A 163     -15.850 -19.957 -64.914  1.00  0.00      A2   C
ATOM   2486 HG21 VAL A 163     -15.345 -20.830 -64.448  1.00  0.00      A2   H
ATOM   2487 HG22 VAL A 163     -15.081 -19.155 -64.928  1.00  0.00      A2   H
ATOM   2488 HG23 VAL A 163     -16.746 -19.697 -64.312  1.00  0.00      A2   H
ATOM   2489  C   VAL A 163     -17.381 -19.604 -68.384  1.00  0.00      A2   C
ATOM   2490  O   VAL A 163     -18.442 -20.191 -68.147  1.00  0.00      A2   O
ATOM   2491  N   PRO A 164     -17.002 -19.248 -69.638  1.00  0.00      A2   N
ATOM   2492  CD  PRO A 164     -16.273 -18.055 -70.015  1.00  0.00      A2   C
ATOM   2493  HD1 PRO A 164     -16.382 -17.252 -69.255  1.00  0.00      A2   H
ATOM   2494  HD2 PRO A 164     -15.225 -18.279 -70.309  1.00  0.00      A2   H
ATOM   2495  CA  PRO A 164     -17.695 -19.817 -70.790  1.00  0.00      A2   C
ATOM   2496  HA  PRO A 164     -18.768 -19.813 -70.663  1.00  0.00      A2   H
ATOM   2497  CB  PRO A 164     -17.359 -18.838 -71.953  1.00  0.00      A2   C
ATOM   2498  HB1 PRO A 164     -18.105 -18.882 -72.775  1.00  0.00      A2   H
ATOM   2499  HB2 PRO A 164     -16.329 -19.063 -72.304  1.00  0.00      A2   H
ATOM   2500  CG  PRO A 164     -17.158 -17.524 -71.232  1.00  0.00      A2   C
ATOM   2501  HG1 PRO A 164     -18.108 -17.181 -70.770  1.00  0.00      A2   H
ATOM   2502  HG2 PRO A 164     -16.723 -16.653 -71.766  1.00  0.00      A2   H
ATOM   2503  C   PRO A 164     -17.125 -21.248 -71.123  1.00  0.00      A2   C
ATOM   2504  O   PRO A 164     -15.920 -21.448 -71.263  1.00  0.00      A2   O
ATOM   2505  N   ILE A 165     -18.064 -22.239 -71.312  1.00  0.00      A2   N
ATOM   2506  HN  ILE A 165     -19.022 -22.059 -71.103  1.00  0.00      A2   H
ATOM   2507  CA  ILE A 165     -17.678 -23.631 -71.629  1.00  0.00      A2   C
ATOM   2508  HA  ILE A 165     -16.621 -23.630 -71.849  1.00  0.00      A2   H
ATOM   2509  CB  ILE A 165     -17.948 -24.576 -70.348  1.00  0.00      A2   C
ATOM   2510  HB  ILE A 165     -19.038 -24.543 -70.138  1.00  0.00      A2   H
ATOM   2511  CG2 ILE A 165     -17.838 -25.990 -70.823  1.00  0.00      A2   C
ATOM   2512 HG21 ILE A 165     -18.120 -26.707 -70.023  1.00  0.00      A2   H
ATOM   2513 HG22 ILE A 165     -18.623 -26.147 -71.593  1.00  0.00      A2   H
ATOM   2514 HG23 ILE A 165     -16.833 -26.368 -71.109  1.00  0.00      A2   H
ATOM   2515  CG1 ILE A 165     -17.134 -24.256 -69.100  1.00  0.00      A2   C
ATOM   2516 HG11 ILE A 165     -16.670 -25.169 -68.667  1.00  0.00      A2   H
ATOM   2517 HG12 ILE A 165     -16.297 -23.545 -69.264  1.00  0.00      A2   H
ATOM   2518  CD  ILE A 165     -18.026 -23.782 -67.958  1.00  0.00      A2   C
ATOM   2519  HD1 ILE A 165     -18.366 -22.760 -68.229  1.00  0.00      A2   H
ATOM   2520  HD2 ILE A 165     -18.885 -24.471 -67.813  1.00  0.00      A2   H
ATOM   2521  HD3 ILE A 165     -17.442 -23.764 -67.013  1.00  0.00      A2   H
ATOM   2522  C   ILE A 165     -18.451 -23.972 -72.894  1.00  0.00      A2   C
ATOM   2523  O   ILE A 165     -19.592 -23.591 -73.062  1.00  0.00      A2   O
ATOM   2524  N   TYR A 166     -17.813 -24.659 -73.812  1.00  0.00      A2   N
ATOM   2525  HN  TYR A 166     -16.898 -24.964 -73.558  1.00  0.00      A2   H
ATOM   2526  CA  TYR A 166     -18.326 -24.978 -75.046  1.00  0.00      A2   C
ATOM   2527  HA  TYR A 166     -19.392 -24.810 -75.071  1.00  0.00      A2   H
ATOM   2528  CB  TYR A 166     -17.739 -24.025 -76.097  1.00  0.00      A2   C
ATOM   2529  HB1 TYR A 166     -17.767 -22.997 -75.676  1.00  0.00      A2   H
ATOM   2530  HB2 TYR A 166     -16.685 -24.316 -76.296  1.00  0.00      A2   H
ATOM   2531  CG  TYR A 166     -18.542 -23.945 -77.414  1.00  0.00      A2   C
ATOM   2532  CD1 TYR A 166     -18.309 -24.838 -78.476  1.00  0.00      A2   C
ATOM   2533  HD1 TYR A 166     -17.500 -25.539 -78.337  1.00  0.00      A2   H
ATOM   2534  CE1 TYR A 166     -19.127 -24.851 -79.600  1.00  0.00      A2   C
ATOM   2535  HE1 TYR A 166     -18.858 -25.518 -80.405  1.00  0.00      A2   H
ATOM   2536  CZ  TYR A 166     -20.254 -23.934 -79.730  1.00  0.00      A2   C
ATOM   2537  OH  TYR A 166     -21.113 -23.823 -80.913  1.00  0.00      A2   O
ATOM   2538  HH  TYR A 166     -21.796 -23.191 -80.677  1.00  0.00      A2   H
ATOM   2539  CD2 TYR A 166     -19.686 -23.104 -77.500  1.00  0.00      A2   C
ATOM   2540  HD2 TYR A 166     -19.953 -22.513 -76.637  1.00  0.00      A2   H
ATOM   2541  CE2 TYR A 166     -20.588 -23.191 -78.624  1.00  0.00      A2   C
ATOM   2542  HE2 TYR A 166     -21.443 -22.533 -78.678  1.00  0.00      A2   H
ATOM   2543  C   TYR A 166     -17.997 -26.384 -75.515  1.00  0.00      A2   C
ATOM   2544  O   TYR A 166     -16.809 -26.699 -75.574  1.00  0.00      A2   O
ATOM   2545  N   GLU A 167     -18.976 -27.340 -75.766  1.00  0.00      A2   N
ATOM   2546  HN  GLU A 167     -19.932 -27.065 -75.695  1.00  0.00      A2   H
ATOM   2547  CA  GLU A 167     -18.793 -28.694 -76.225  1.00  0.00      A2   C
ATOM   2548  HA  GLU A 167     -19.745 -29.201 -76.166  1.00  0.00      A2   H
ATOM   2549  CB  GLU A 167     -18.373 -28.683 -77.665  1.00  0.00      A2   C
ATOM   2550  HB1 GLU A 167     -17.451 -28.070 -77.755  1.00  0.00      A2   H
ATOM   2551  HB2 GLU A 167     -18.093 -29.711 -77.981  1.00  0.00      A2   H
ATOM   2552  CG  GLU A 167     -19.491 -28.212 -78.638  1.00  0.00      A2   C
ATOM   2553  HG1 GLU A 167     -19.953 -27.280 -78.248  1.00  0.00      A2   H
ATOM   2554  HG2 GLU A 167     -19.134 -27.979 -79.663  1.00  0.00      A2   H
ATOM   2555  CD  GLU A 167     -20.560 -29.289 -78.825  1.00  0.00      A2   C
ATOM   2556  OE1 GLU A 167     -21.691 -29.052 -78.344  1.00  0.00      A2   O
ATOM   2557  OE2 GLU A 167     -20.267 -30.388 -79.358  1.00  0.00      A2   O
ATOM   2558  C   GLU A 167     -17.919 -29.524 -75.310  1.00  0.00      A2   C
ATOM   2559  O   GLU A 167     -17.203 -30.408 -75.732  1.00  0.00      A2   O
ATOM   2560  N   GLY A 168     -17.931 -29.293 -73.974  1.00  0.00      A2   N
ATOM   2561  HN  GLY A 168     -18.679 -28.709 -73.668  1.00  0.00      A2   H
ATOM   2562  CA  GLY A 168     -17.085 -29.932 -72.989  1.00  0.00      A2   C
ATOM   2563  HA1 GLY A 168     -16.838 -30.916 -73.357  1.00  0.00      A2   H
ATOM   2564  HA2 GLY A 168     -17.642 -30.050 -72.070  1.00  0.00      A2   H
ATOM   2565  C   GLY A 168     -15.855 -29.342 -72.567  1.00  0.00      A2   C
ATOM   2566  O   GLY A 168     -15.243 -29.689 -71.604  1.00  0.00      A2   O
ATOM   2567  N   TYR A 169     -15.513 -28.217 -73.293  1.00  0.00      A2   N
ATOM   2568  HN  TYR A 169     -16.031 -27.878 -74.074  1.00  0.00      A2   H
ATOM   2569  CA  TYR A 169     -14.314 -27.538 -72.986  1.00  0.00      A2   C
ATOM   2570  HA  TYR A 169     -13.857 -28.025 -72.137  1.00  0.00      A2   H
ATOM   2571  CB  TYR A 169     -13.278 -27.649 -74.098  1.00  0.00      A2   C
ATOM   2572  HB1 TYR A 169     -13.792 -27.103 -74.918  1.00  0.00      A2   H
ATOM   2573  HB2 TYR A 169     -12.268 -27.272 -73.829  1.00  0.00      A2   H
ATOM   2574  CG  TYR A 169     -12.934 -29.074 -74.461  1.00  0.00      A2   C
ATOM   2575  CD1 TYR A 169     -12.229 -29.926 -73.563  1.00  0.00      A2   C
ATOM   2576  HD1 TYR A 169     -12.043 -29.636 -72.539  1.00  0.00      A2   H
ATOM   2577  CE1 TYR A 169     -11.883 -31.201 -74.016  1.00  0.00      A2   C
ATOM   2578  HE1 TYR A 169     -11.394 -31.876 -73.329  1.00  0.00      A2   H
ATOM   2579  CZ  TYR A 169     -12.263 -31.620 -75.296  1.00  0.00      A2   C
ATOM   2580  OH  TYR A 169     -11.902 -32.845 -75.840  1.00  0.00      A2   O
ATOM   2581  HH  TYR A 169     -12.095 -32.961 -76.773  1.00  0.00      A2   H
ATOM   2582  CD2 TYR A 169     -13.249 -29.468 -75.801  1.00  0.00      A2   C
ATOM   2583  HD2 TYR A 169     -13.678 -28.810 -76.543  1.00  0.00      A2   H
ATOM   2584  CE2 TYR A 169     -12.846 -30.759 -76.186  1.00  0.00      A2   C
ATOM   2585  HE2 TYR A 169     -12.866 -31.102 -77.210  1.00  0.00      A2   H
ATOM   2586  C   TYR A 169     -14.411 -26.057 -72.574  1.00  0.00      A2   C
ATOM   2587  O   TYR A 169     -15.141 -25.273 -73.142  1.00  0.00      A2   O
ATOM   2588  N   ALA A 170     -13.599 -25.568 -71.581  1.00  0.00      A2   N
ATOM   2589  HN  ALA A 170     -12.958 -26.104 -71.038  1.00  0.00      A2   H
ATOM   2590  CA  ALA A 170     -13.535 -24.126 -71.242  1.00  0.00      A2   C
ATOM   2591  HA  ALA A 170     -14.574 -23.866 -71.099  1.00  0.00      A2   H
ATOM   2592  CB  ALA A 170     -12.854 -23.908 -69.823  1.00  0.00      A2   C
ATOM   2593  HB1 ALA A 170     -13.038 -22.867 -69.480  1.00  0.00      A2   H
ATOM   2594  HB2 ALA A 170     -13.329 -24.648 -69.144  1.00  0.00      A2   H
ATOM   2595  HB3 ALA A 170     -11.772 -24.158 -69.774  1.00  0.00      A2   H
ATOM   2596  C   ALA A 170     -12.901 -23.250 -72.369  1.00  0.00      A2   C
ATOM   2597  O   ALA A 170     -11.978 -23.675 -73.088  1.00  0.00      A2   O
ATOM   2598  N   LEU A 171     -13.342 -22.036 -72.525  1.00  0.00      A2   N
ATOM   2599  HN  LEU A 171     -14.162 -21.673 -72.089  1.00  0.00      A2   H
ATOM   2600  CA  LEU A 171     -12.794 -21.199 -73.594  1.00  0.00      A2   C
ATOM   2601  HA  LEU A 171     -12.406 -21.742 -74.443  1.00  0.00      A2   H
ATOM   2602  CB  LEU A 171     -13.931 -20.347 -74.099  1.00  0.00      A2   C
ATOM   2603  HB1 LEU A 171     -14.431 -19.787 -73.280  1.00  0.00      A2   H
ATOM   2604  HB2 LEU A 171     -13.561 -19.504 -74.722  1.00  0.00      A2   H
ATOM   2605  CG  LEU A 171     -15.108 -21.000 -74.948  1.00  0.00      A2   C
ATOM   2606  HG  LEU A 171     -15.682 -21.685 -74.288  1.00  0.00      A2   H
ATOM   2607  CD1 LEU A 171     -16.084 -19.951 -75.428  1.00  0.00      A2   C
ATOM   2608 HD11 LEU A 171     -15.695 -19.162 -76.106  1.00  0.00      A2   H
ATOM   2609 HD12 LEU A 171     -16.868 -20.521 -75.971  1.00  0.00      A2   H
ATOM   2610 HD13 LEU A 171     -16.430 -19.397 -74.529  1.00  0.00      A2   H
ATOM   2611  CD2 LEU A 171     -14.638 -21.823 -76.105  1.00  0.00      A2   C
ATOM   2612 HD21 LEU A 171     -13.981 -22.633 -75.724  1.00  0.00      A2   H
ATOM   2613 HD22 LEU A 171     -15.609 -22.123 -76.554  1.00  0.00      A2   H
ATOM   2614 HD23 LEU A 171     -14.048 -21.253 -76.854  1.00  0.00      A2   H
ATOM   2615  C   LEU A 171     -11.769 -20.223 -73.088  1.00  0.00      A2   C
ATOM   2616  O   LEU A 171     -12.099 -19.305 -72.298  1.00  0.00      A2   O
ATOM   2617  N   PRO A 172     -10.467 -20.235 -73.491  1.00  0.00      A2   N
ATOM   2618  CD  PRO A 172      -9.812 -21.031 -74.553  1.00  0.00      A2   C
ATOM   2619  HD1 PRO A 172      -9.740 -22.087 -74.215  1.00  0.00      A2   H
ATOM   2620  HD2 PRO A 172     -10.321 -20.897 -75.532  1.00  0.00      A2   H
ATOM   2621  CA  PRO A 172      -9.415 -19.677 -72.639  1.00  0.00      A2   C
ATOM   2622  HA  PRO A 172      -9.567 -20.104 -71.659  1.00  0.00      A2   H
ATOM   2623  CB  PRO A 172      -8.132 -20.354 -73.073  1.00  0.00      A2   C
ATOM   2624  HB1 PRO A 172      -7.174 -19.832 -72.865  1.00  0.00      A2   H
ATOM   2625  HB2 PRO A 172      -7.948 -21.372 -72.668  1.00  0.00      A2   H
ATOM   2626  CG  PRO A 172      -8.311 -20.574 -74.554  1.00  0.00      A2   C
ATOM   2627  HG1 PRO A 172      -8.110 -19.749 -75.270  1.00  0.00      A2   H
ATOM   2628  HG2 PRO A 172      -7.687 -21.411 -74.934  1.00  0.00      A2   H
ATOM   2629  C   PRO A 172      -9.330 -18.167 -72.589  1.00  0.00      A2   C
ATOM   2630  O   PRO A 172      -8.786 -17.603 -71.643  1.00  0.00      A2   O
ATOM   2631  N   HSE A 173      -9.923 -17.520 -73.604  1.00  0.00      A2   N
ATOM   2632  HN  HSE A 173     -10.335 -18.102 -74.301  1.00  0.00      A2   H
ATOM   2633  CA  HSE A 173      -9.752 -16.127 -73.909  1.00  0.00      A2   C
ATOM   2634  HA  HSE A 173      -8.790 -15.835 -73.515  1.00  0.00      A2   H
ATOM   2635  CB  HSE A 173      -9.864 -15.903 -75.422  1.00  0.00      A2   C
ATOM   2636  HB1 HSE A 173      -9.862 -14.814 -75.638  1.00  0.00      A2   H
ATOM   2637  HB2 HSE A 173      -8.994 -16.319 -75.975  1.00  0.00      A2   H
ATOM   2638  ND1 HSE A 173     -11.334 -17.832 -76.063  1.00  0.00      A2   N
ATOM   2639  CG  HSE A 173     -11.058 -16.493 -76.151  1.00  0.00      A2   C
ATOM   2640  CE1 HSE A 173     -12.557 -17.976 -76.591  1.00  0.00      A2   C
ATOM   2641  HE1 HSE A 173     -13.105 -18.912 -76.699  1.00  0.00      A2   H
ATOM   2642  NE2 HSE A 173     -13.056 -16.738 -76.949  1.00  0.00      A2   N
ATOM   2643  HE2 HSE A 173     -13.892 -16.720 -77.499  1.00  0.00      A2   H
ATOM   2644  CD2 HSE A 173     -12.096 -15.805 -76.712  1.00  0.00      A2   C
ATOM   2645  HD2 HSE A 173     -12.297 -14.744 -76.799  1.00  0.00      A2   H
ATOM   2646  C   HSE A 173     -10.959 -15.343 -73.317  1.00  0.00      A2   C
ATOM   2647  O   HSE A 173     -11.088 -14.105 -73.437  1.00  0.00      A2   O
ATOM   2648  N   ALA A 174     -11.873 -16.029 -72.695  1.00  0.00      A2   N
ATOM   2649  HN  ALA A 174     -11.858 -17.026 -72.656  1.00  0.00      A2   H
ATOM   2650  CA  ALA A 174     -13.265 -15.565 -72.413  1.00  0.00      A2   C
ATOM   2651  HA  ALA A 174     -13.515 -14.609 -72.851  1.00  0.00      A2   H
ATOM   2652  CB  ALA A 174     -14.102 -16.597 -73.240  1.00  0.00      A2   C
ATOM   2653  HB1 ALA A 174     -13.632 -17.005 -74.160  1.00  0.00      A2   H
ATOM   2654  HB2 ALA A 174     -14.414 -17.494 -72.665  1.00  0.00      A2   H
ATOM   2655  HB3 ALA A 174     -15.034 -16.131 -73.625  1.00  0.00      A2   H
ATOM   2656  C   ALA A 174     -13.670 -15.496 -70.963  1.00  0.00      A2   C
ATOM   2657  O   ALA A 174     -14.449 -14.658 -70.561  1.00  0.00      A2   O
ATOM   2658  N   ILE A 175     -13.053 -16.376 -70.121  1.00  0.00      A2   N
ATOM   2659  HN  ILE A 175     -12.387 -17.020 -70.488  1.00  0.00      A2   H
ATOM   2660  CA  ILE A 175     -13.133 -16.471 -68.671  1.00  0.00      A2   C
ATOM   2661  HA  ILE A 175     -14.105 -16.816 -68.350  1.00  0.00      A2   H
ATOM   2662  CB  ILE A 175     -12.324 -17.539 -67.982  1.00  0.00      A2   C
ATOM   2663  HB  ILE A 175     -11.280 -17.386 -68.331  1.00  0.00      A2   H
ATOM   2664  CG2 ILE A 175     -12.471 -17.485 -66.430  1.00  0.00      A2   C
ATOM   2665 HG21 ILE A 175     -12.123 -16.505 -66.041  1.00  0.00      A2   H
ATOM   2666 HG22 ILE A 175     -13.517 -17.686 -66.116  1.00  0.00      A2   H
ATOM   2667 HG23 ILE A 175     -11.778 -18.268 -66.055  1.00  0.00      A2   H
ATOM   2668  CG1 ILE A 175     -12.760 -18.968 -68.509  1.00  0.00      A2   C
ATOM   2669 HG11 ILE A 175     -13.774 -19.277 -68.179  1.00  0.00      A2   H
ATOM   2670 HG12 ILE A 175     -12.912 -18.919 -69.608  1.00  0.00      A2   H
ATOM   2671  CD  ILE A 175     -11.805 -20.131 -68.223  1.00  0.00      A2   C
ATOM   2672  HD1 ILE A 175     -11.624 -20.227 -67.131  1.00  0.00      A2   H
ATOM   2673  HD2 ILE A 175     -12.248 -21.044 -68.674  1.00  0.00      A2   H
ATOM   2674  HD3 ILE A 175     -10.798 -19.976 -68.666  1.00  0.00      A2   H
ATOM   2675  C   ILE A 175     -12.980 -15.091 -67.933  1.00  0.00      A2   C
ATOM   2676  O   ILE A 175     -12.033 -14.380 -68.268  1.00  0.00      A2   O
ATOM   2677  N   MET A 176     -13.795 -14.741 -66.944  1.00  0.00      A2   N
ATOM   2678  HN  MET A 176     -14.567 -15.308 -66.666  1.00  0.00      A2   H
ATOM   2679  CA  MET A 176     -13.635 -13.433 -66.282  1.00  0.00      A2   C
ATOM   2680  HA  MET A 176     -12.613 -13.111 -66.419  1.00  0.00      A2   H
ATOM   2681  CB  MET A 176     -14.657 -12.419 -66.687  1.00  0.00      A2   C
ATOM   2682  HB1 MET A 176     -15.723 -12.701 -66.553  1.00  0.00      A2   H
ATOM   2683  HB2 MET A 176     -14.443 -11.501 -66.098  1.00  0.00      A2   H
ATOM   2684  CG  MET A 176     -14.459 -11.865 -68.139  1.00  0.00      A2   C
ATOM   2685  HG1 MET A 176     -13.359 -11.749 -68.241  1.00  0.00      A2   H
ATOM   2686  HG2 MET A 176     -14.797 -12.693 -68.798  1.00  0.00      A2   H
ATOM   2687  SD  MET A 176     -15.535 -10.482 -68.498  1.00  0.00      A2   S
ATOM   2688  CE  MET A 176     -14.736  -9.975 -70.043  1.00  0.00      A2   C
ATOM   2689  HE1 MET A 176     -13.662  -9.787 -69.827  1.00  0.00      A2   H
ATOM   2690  HE2 MET A 176     -14.843 -10.816 -70.761  1.00  0.00      A2   H
ATOM   2691  HE3 MET A 176     -15.135  -9.049 -70.509  1.00  0.00      A2   H
ATOM   2692  C   MET A 176     -13.650 -13.590 -64.747  1.00  0.00      A2   C
ATOM   2693  O   MET A 176     -14.034 -14.650 -64.187  1.00  0.00      A2   O
ATOM   2694  N   ARG A 177     -13.069 -12.649 -64.044  1.00  0.00      A2   N
ATOM   2695  HN  ARG A 177     -12.608 -11.967 -64.606  1.00  0.00      A2   H
ATOM   2696  CA  ARG A 177     -12.885 -12.522 -62.609  1.00  0.00      A2   C
ATOM   2697  HA  ARG A 177     -13.477 -13.258 -62.086  1.00  0.00      A2   H
ATOM   2698  CB  ARG A 177     -11.434 -12.933 -62.198  1.00  0.00      A2   C
ATOM   2699  HB1 ARG A 177     -11.203 -13.909 -62.676  1.00  0.00      A2   H
ATOM   2700  HB2 ARG A 177     -10.681 -12.248 -62.644  1.00  0.00      A2   H
ATOM   2701  CG  ARG A 177     -11.100 -12.947 -60.744  1.00  0.00      A2   C
ATOM   2702  HG1 ARG A 177     -11.196 -11.966 -60.232  1.00  0.00      A2   H
ATOM   2703  HG2 ARG A 177     -11.911 -13.573 -60.313  1.00  0.00      A2   H
ATOM   2704  CD  ARG A 177      -9.712 -13.483 -60.315  1.00  0.00      A2   C
ATOM   2705  HD1 ARG A 177      -8.907 -12.970 -60.884  1.00  0.00      A2   H
ATOM   2706  HD2 ARG A 177      -9.486 -13.246 -59.254  1.00  0.00      A2   H
ATOM   2707  NE  ARG A 177      -9.493 -14.953 -60.573  1.00  0.00      A2   N
ATOM   2708  HE  ARG A 177     -10.321 -15.471 -60.790  1.00  0.00      A2   H
ATOM   2709  CZ  ARG A 177      -8.704 -15.641 -59.770  1.00  0.00      A2   C
ATOM   2710  NH1 ARG A 177      -7.697 -15.156 -59.088  1.00  0.00      A2   N
ATOM   2711 HH11 ARG A 177      -7.033 -15.754 -58.638  1.00  0.00      A2   H
ATOM   2712 HH12 ARG A 177      -7.560 -14.166 -59.122  1.00  0.00      A2   H
ATOM   2713  NH2 ARG A 177      -8.997 -16.940 -59.643  1.00  0.00      A2   N
ATOM   2714 HH21 ARG A 177      -8.480 -17.524 -59.017  1.00  0.00      A2   H
ATOM   2715 HH22 ARG A 177      -9.619 -17.365 -60.300  1.00  0.00      A2   H
ATOM   2716  C   ARG A 177     -13.294 -11.175 -62.000  1.00  0.00      A2   C
ATOM   2717  O   ARG A 177     -12.929 -10.096 -62.543  1.00  0.00      A2   O
ATOM   2718  N   LEU A 178     -13.973 -11.227 -60.869  1.00  0.00      A2   N
ATOM   2719  HN  LEU A 178     -14.092 -12.170 -60.566  1.00  0.00      A2   H
ATOM   2720  CA  LEU A 178     -14.573 -10.152 -60.087  1.00  0.00      A2   C
ATOM   2721  HA  LEU A 178     -14.079  -9.223 -60.330  1.00  0.00      A2   H
ATOM   2722  CB  LEU A 178     -16.042 -10.148 -60.305  1.00  0.00      A2   C
ATOM   2723  HB1 LEU A 178     -16.223  -9.827 -61.354  1.00  0.00      A2   H
ATOM   2724  HB2 LEU A 178     -16.492 -11.163 -60.262  1.00  0.00      A2   H
ATOM   2725  CG  LEU A 178     -16.882  -9.295 -59.261  1.00  0.00      A2   C
ATOM   2726  HG  LEU A 178     -16.652  -9.627 -58.226  1.00  0.00      A2   H
ATOM   2727  CD1 LEU A 178     -16.517  -7.805 -59.301  1.00  0.00      A2   C
ATOM   2728 HD11 LEU A 178     -15.464  -7.704 -58.961  1.00  0.00      A2   H
ATOM   2729 HD12 LEU A 178     -16.732  -7.321 -60.277  1.00  0.00      A2   H
ATOM   2730 HD13 LEU A 178     -17.211  -7.353 -58.561  1.00  0.00      A2   H
ATOM   2731  CD2 LEU A 178     -18.370  -9.431 -59.438  1.00  0.00      A2   C
ATOM   2732 HD21 LEU A 178     -18.590  -9.655 -60.503  1.00  0.00      A2   H
ATOM   2733 HD22 LEU A 178     -18.705 -10.336 -58.887  1.00  0.00      A2   H
ATOM   2734 HD23 LEU A 178     -18.933  -8.511 -59.174  1.00  0.00      A2   H
ATOM   2735  C   LEU A 178     -14.212 -10.368 -58.638  1.00  0.00      A2   C
ATOM   2736  O   LEU A 178     -14.436 -11.476 -58.105  1.00  0.00      A2   O
ATOM   2737  N   ASP A 179     -13.529  -9.353 -58.028  1.00  0.00      A2   N
ATOM   2738  HN  ASP A 179     -13.376  -8.469 -58.465  1.00  0.00      A2   H
ATOM   2739  CA  ASP A 179     -13.045  -9.418 -56.692  1.00  0.00      A2   C
ATOM   2740  HA  ASP A 179     -12.431 -10.297 -56.566  1.00  0.00      A2   H
ATOM   2741  CB  ASP A 179     -12.112  -8.227 -56.422  1.00  0.00      A2   C
ATOM   2742  HB1 ASP A 179     -11.242  -8.292 -57.108  1.00  0.00      A2   H
ATOM   2743  HB2 ASP A 179     -12.490  -7.193 -56.569  1.00  0.00      A2   H
ATOM   2744  CG  ASP A 179     -11.490  -8.192 -54.993  1.00  0.00      A2   C
ATOM   2745  OD1 ASP A 179     -10.683  -9.094 -54.728  1.00  0.00      A2   O
ATOM   2746  OD2 ASP A 179     -11.918  -7.320 -54.210  1.00  0.00      A2   O
ATOM   2747  C   ASP A 179     -14.187  -9.523 -55.634  1.00  0.00      A2   C
ATOM   2748  O   ASP A 179     -14.009 -10.195 -54.643  1.00  0.00      A2   O
ATOM   2749  N   LEU A 180     -15.350  -8.894 -55.730  1.00  0.00      A2   N
ATOM   2750  HN  LEU A 180     -15.590  -8.315 -56.505  1.00  0.00      A2   H
ATOM   2751  CA  LEU A 180     -16.385  -8.937 -54.752  1.00  0.00      A2   C
ATOM   2752  HA  LEU A 180     -16.046  -8.531 -53.811  1.00  0.00      A2   H
ATOM   2753  CB  LEU A 180     -17.459  -7.969 -55.103  1.00  0.00      A2   C
ATOM   2754  HB1 LEU A 180     -17.023  -7.206 -55.782  1.00  0.00      A2   H
ATOM   2755  HB2 LEU A 180     -18.275  -8.462 -55.673  1.00  0.00      A2   H
ATOM   2756  CG  LEU A 180     -18.027  -7.189 -53.875  1.00  0.00      A2   C
ATOM   2757  HG  LEU A 180     -18.269  -8.018 -53.175  1.00  0.00      A2   H
ATOM   2758  CD1 LEU A 180     -17.075  -6.172 -53.353  1.00  0.00      A2   C
ATOM   2759 HD11 LEU A 180     -16.275  -6.700 -52.792  1.00  0.00      A2   H
ATOM   2760 HD12 LEU A 180     -16.663  -5.557 -54.182  1.00  0.00      A2   H
ATOM   2761 HD13 LEU A 180     -17.536  -5.445 -52.652  1.00  0.00      A2   H
ATOM   2762  CD2 LEU A 180     -19.427  -6.511 -54.213  1.00  0.00      A2   C
ATOM   2763 HD21 LEU A 180     -19.876  -6.281 -53.223  1.00  0.00      A2   H
ATOM   2764 HD22 LEU A 180     -19.099  -5.521 -54.595  1.00  0.00      A2   H
ATOM   2765 HD23 LEU A 180     -20.061  -7.000 -54.983  1.00  0.00      A2   H
ATOM   2766  C   LEU A 180     -17.087 -10.312 -54.582  1.00  0.00      A2   C
ATOM   2767  O   LEU A 180     -17.506 -11.008 -55.474  1.00  0.00      A2   O
ATOM   2768  N   ALA A 181     -17.330 -10.711 -53.374  1.00  0.00      A2   N
ATOM   2769  HN  ALA A 181     -17.060 -10.153 -52.593  1.00  0.00      A2   H
ATOM   2770  CA  ALA A 181     -17.838 -12.021 -53.134  1.00  0.00      A2   C
ATOM   2771  HA  ALA A 181     -18.572 -12.324 -53.866  1.00  0.00      A2   H
ATOM   2772  CB  ALA A 181     -16.636 -12.985 -53.264  1.00  0.00      A2   C
ATOM   2773  HB1 ALA A 181     -16.271 -12.922 -54.312  1.00  0.00      A2   H
ATOM   2774  HB2 ALA A 181     -15.737 -12.656 -52.702  1.00  0.00      A2   H
ATOM   2775  HB3 ALA A 181     -16.821 -14.055 -53.030  1.00  0.00      A2   H
ATOM   2776  C   ALA A 181     -18.327 -12.091 -51.743  1.00  0.00      A2   C
ATOM   2777  O   ALA A 181     -18.198 -11.128 -50.988  1.00  0.00      A2   O
ATOM   2778  N   GLY A 182     -18.813 -13.279 -51.246  1.00  0.00      A2   N
ATOM   2779  HN  GLY A 182     -18.787 -14.150 -51.731  1.00  0.00      A2   H
ATOM   2780  CA  GLY A 182     -19.610 -13.387 -49.988  1.00  0.00      A2   C
ATOM   2781  HA1 GLY A 182     -19.860 -14.420 -49.799  1.00  0.00      A2   H
ATOM   2782  HA2 GLY A 182     -20.567 -12.933 -50.200  1.00  0.00      A2   H
ATOM   2783  C   GLY A 182     -18.984 -12.831 -48.649  1.00  0.00      A2   C
ATOM   2784  O   GLY A 182     -19.818 -12.304 -47.872  1.00  0.00      A2   O
ATOM   2785  N   ARG A 183     -17.647 -12.874 -48.455  1.00  0.00      A2   N
ATOM   2786  HN  ARG A 183     -16.948 -13.158 -49.107  1.00  0.00      A2   H
ATOM   2787  CA  ARG A 183     -17.167 -12.094 -47.401  1.00  0.00      A2   C
ATOM   2788  HA  ARG A 183     -17.623 -12.415 -46.477  1.00  0.00      A2   H
ATOM   2789  CB  ARG A 183     -15.675 -12.439 -47.231  1.00  0.00      A2   C
ATOM   2790  HB1 ARG A 183     -15.183 -12.031 -48.140  1.00  0.00      A2   H
ATOM   2791  HB2 ARG A 183     -15.278 -11.859 -46.371  1.00  0.00      A2   H
ATOM   2792  CG  ARG A 183     -15.342 -13.913 -46.997  1.00  0.00      A2   C
ATOM   2793  HG1 ARG A 183     -15.913 -14.265 -46.111  1.00  0.00      A2   H
ATOM   2794  HG2 ARG A 183     -15.587 -14.619 -47.819  1.00  0.00      A2   H
ATOM   2795  CD  ARG A 183     -13.813 -13.996 -46.838  1.00  0.00      A2   C
ATOM   2796  HD1 ARG A 183     -13.384 -13.664 -47.808  1.00  0.00      A2   H
ATOM   2797  HD2 ARG A 183     -13.589 -13.439 -45.903  1.00  0.00      A2   H
ATOM   2798  NE  ARG A 183     -13.536 -15.472 -46.559  1.00  0.00      A2   N
ATOM   2799  HE  ARG A 183     -14.144 -16.022 -45.986  1.00  0.00      A2   H
ATOM   2800  CZ  ARG A 183     -12.405 -16.098 -46.910  1.00  0.00      A2   C
ATOM   2801  NH1 ARG A 183     -11.431 -15.484 -47.506  1.00  0.00      A2   N
ATOM   2802 HH11 ARG A 183     -10.620 -16.050 -47.658  1.00  0.00      A2   H
ATOM   2803 HH12 ARG A 183     -11.358 -14.487 -47.523  1.00  0.00      A2   H
ATOM   2804  NH2 ARG A 183     -12.298 -17.443 -46.931  1.00  0.00      A2   N
ATOM   2805 HH21 ARG A 183     -11.377 -17.814 -47.047  1.00  0.00      A2   H
ATOM   2806 HH22 ARG A 183     -13.134 -17.991 -46.908  1.00  0.00      A2   H
ATOM   2807  C   ARG A 183     -17.291 -10.579 -47.397  1.00  0.00      A2   C
ATOM   2808  O   ARG A 183     -17.500  -9.994 -46.318  1.00  0.00      A2   O
ATOM   2809  N   ASP A 184     -17.150  -9.921 -48.577  1.00  0.00      A2   N
ATOM   2810  HN  ASP A 184     -16.789 -10.448 -49.342  1.00  0.00      A2   H
ATOM   2811  CA  ASP A 184     -17.258  -8.518 -48.816  1.00  0.00      A2   C
ATOM   2812  HA  ASP A 184     -16.622  -8.056 -48.075  1.00  0.00      A2   H
ATOM   2813  CB  ASP A 184     -17.106  -8.126 -50.260  1.00  0.00      A2   C
ATOM   2814  HB1 ASP A 184     -17.820  -8.627 -50.947  1.00  0.00      A2   H
ATOM   2815  HB2 ASP A 184     -17.163  -7.019 -50.331  1.00  0.00      A2   H
ATOM   2816  CG  ASP A 184     -15.708  -8.534 -50.671  1.00  0.00      A2   C
ATOM   2817  OD1 ASP A 184     -14.715  -7.836 -50.445  1.00  0.00      A2   O
ATOM   2818  OD2 ASP A 184     -15.662  -9.638 -51.306  1.00  0.00      A2   O
ATOM   2819  C   ASP A 184     -18.685  -8.041 -48.372  1.00  0.00      A2   C
ATOM   2820  O   ASP A 184     -18.853  -7.054 -47.663  1.00  0.00      A2   O
ATOM   2821  N   LEU A 185     -19.744  -8.825 -48.631  1.00  0.00      A2   N
ATOM   2822  HN  LEU A 185     -19.519  -9.642 -49.157  1.00  0.00      A2   H
ATOM   2823  CA  LEU A 185     -21.106  -8.508 -48.121  1.00  0.00      A2   C
ATOM   2824  HA  LEU A 185     -21.471  -7.538 -48.424  1.00  0.00      A2   H
ATOM   2825  CB  LEU A 185     -22.093  -9.523 -48.720  1.00  0.00      A2   C
ATOM   2826  HB1 LEU A 185     -21.926 -10.581 -48.426  1.00  0.00      A2   H
ATOM   2827  HB2 LEU A 185     -23.114  -9.304 -48.339  1.00  0.00      A2   H
ATOM   2828  CG  LEU A 185     -22.325  -9.490 -50.250  1.00  0.00      A2   C
ATOM   2829  HG  LEU A 185     -21.373  -9.954 -50.583  1.00  0.00      A2   H
ATOM   2830  CD1 LEU A 185     -23.429 -10.460 -50.709  1.00  0.00      A2   C
ATOM   2831 HD11 LEU A 185     -23.499 -10.436 -51.817  1.00  0.00      A2   H
ATOM   2832 HD12 LEU A 185     -23.236 -11.461 -50.267  1.00  0.00      A2   H
ATOM   2833 HD13 LEU A 185     -24.414 -10.157 -50.294  1.00  0.00      A2   H
ATOM   2834  CD2 LEU A 185     -22.431  -8.105 -50.804  1.00  0.00      A2   C
ATOM   2835 HD21 LEU A 185     -22.486  -8.215 -51.909  1.00  0.00      A2   H
ATOM   2836 HD22 LEU A 185     -23.396  -7.653 -50.489  1.00  0.00      A2   H
ATOM   2837 HD23 LEU A 185     -21.547  -7.487 -50.539  1.00  0.00      A2   H
ATOM   2838  C   LEU A 185     -21.134  -8.559 -46.571  1.00  0.00      A2   C
ATOM   2839  O   LEU A 185     -21.849  -7.788 -45.915  1.00  0.00      A2   O
ATOM   2840  N   THR A 186     -20.454  -9.526 -45.996  1.00  0.00      A2   N
ATOM   2841  HN  THR A 186     -20.048 -10.262 -46.532  1.00  0.00      A2   H
ATOM   2842  CA  THR A 186     -20.350  -9.611 -44.513  1.00  0.00      A2   C
ATOM   2843  HA  THR A 186     -21.366  -9.716 -44.162  1.00  0.00      A2   H
ATOM   2844  CB  THR A 186     -19.506 -10.864 -44.040  1.00  0.00      A2   C
ATOM   2845  HB  THR A 186     -18.460 -10.647 -44.344  1.00  0.00      A2   H
ATOM   2846  OG1 THR A 186     -19.915 -12.092 -44.559  1.00  0.00      A2   O
ATOM   2847  HG1 THR A 186     -19.231 -12.723 -44.326  1.00  0.00      A2   H
ATOM   2848  CG2 THR A 186     -19.545 -10.967 -42.525  1.00  0.00      A2   C
ATOM   2849 HG21 THR A 186     -18.985 -10.124 -42.065  1.00  0.00      A2   H
ATOM   2850 HG22 THR A 186     -20.541 -10.875 -42.041  1.00  0.00      A2   H
ATOM   2851 HG23 THR A 186     -19.011 -11.876 -42.174  1.00  0.00      A2   H
ATOM   2852  C   THR A 186     -19.860  -8.303 -43.868  1.00  0.00      A2   C
ATOM   2853  O   THR A 186     -20.527  -7.758 -42.969  1.00  0.00      A2   O
ATOM   2854  N   ASP A 187     -18.739  -7.801 -44.485  1.00  0.00      A2   N
ATOM   2855  HN  ASP A 187     -18.288  -8.235 -45.261  1.00  0.00      A2   H
ATOM   2856  CA  ASP A 187     -18.010  -6.579 -43.984  1.00  0.00      A2   C
ATOM   2857  HA  ASP A 187     -17.901  -6.686 -42.915  1.00  0.00      A2   H
ATOM   2858  CB  ASP A 187     -16.577  -6.379 -44.712  1.00  0.00      A2   C
ATOM   2859  HB1 ASP A 187     -16.666  -6.379 -45.820  1.00  0.00      A2   H
ATOM   2860  HB2 ASP A 187     -16.081  -5.419 -44.452  1.00  0.00      A2   H
ATOM   2861  CG  ASP A 187     -15.621  -7.467 -44.240  1.00  0.00      A2   C
ATOM   2862  OD1 ASP A 187     -15.365  -8.395 -45.043  1.00  0.00      A2   O
ATOM   2863  OD2 ASP A 187     -15.097  -7.401 -43.087  1.00  0.00      A2   O
ATOM   2864  C   ASP A 187     -18.762  -5.303 -44.149  1.00  0.00      A2   C
ATOM   2865  O   ASP A 187     -18.795  -4.470 -43.221  1.00  0.00      A2   O
ATOM   2866  N   TYR A 188     -19.460  -5.228 -45.243  1.00  0.00      A2   N
ATOM   2867  HN  TYR A 188     -19.252  -5.856 -45.989  1.00  0.00      A2   H
ATOM   2868  CA  TYR A 188     -20.471  -4.160 -45.555  1.00  0.00      A2   C
ATOM   2869  HA  TYR A 188     -20.036  -3.174 -45.490  1.00  0.00      A2   H
ATOM   2870  CB  TYR A 188     -20.721  -4.488 -47.038  1.00  0.00      A2   C
ATOM   2871  HB1 TYR A 188     -19.885  -4.405 -47.764  1.00  0.00      A2   H
ATOM   2872  HB2 TYR A 188     -20.964  -5.570 -46.969  1.00  0.00      A2   H
ATOM   2873  CG  TYR A 188     -21.856  -3.801 -47.739  1.00  0.00      A2   C
ATOM   2874  CD1 TYR A 188     -21.585  -2.664 -48.461  1.00  0.00      A2   C
ATOM   2875  HD1 TYR A 188     -20.574  -2.289 -48.529  1.00  0.00      A2   H
ATOM   2876  CE1 TYR A 188     -22.627  -2.059 -49.210  1.00  0.00      A2   C
ATOM   2877  HE1 TYR A 188     -22.425  -1.099 -49.662  1.00  0.00      A2   H
ATOM   2878  CZ  TYR A 188     -23.930  -2.599 -49.083  1.00  0.00      A2   C
ATOM   2879  OH  TYR A 188     -24.891  -1.777 -49.599  1.00  0.00      A2   O
ATOM   2880  HH  TYR A 188     -24.812  -0.917 -49.180  1.00  0.00      A2   H
ATOM   2881  CD2 TYR A 188     -23.137  -4.381 -47.736  1.00  0.00      A2   C
ATOM   2882  HD2 TYR A 188     -23.241  -5.394 -47.378  1.00  0.00      A2   H
ATOM   2883  CE2 TYR A 188     -24.223  -3.729 -48.352  1.00  0.00      A2   C
ATOM   2884  HE2 TYR A 188     -25.232  -4.085 -48.203  1.00  0.00      A2   H
ATOM   2885  C   TYR A 188     -21.771  -4.088 -44.712  1.00  0.00      A2   C
ATOM   2886  O   TYR A 188     -22.157  -3.012 -44.194  1.00  0.00      A2   O
ATOM   2887  N   LEU A 189     -22.464  -5.279 -44.545  1.00  0.00      A2   N
ATOM   2888  HN  LEU A 189     -22.089  -6.102 -44.964  1.00  0.00      A2   H
ATOM   2889  CA  LEU A 189     -23.586  -5.420 -43.632  1.00  0.00      A2   C
ATOM   2890  HA  LEU A 189     -24.398  -4.729 -43.802  1.00  0.00      A2   H
ATOM   2891  CB  LEU A 189     -24.283  -6.808 -43.679  1.00  0.00      A2   C
ATOM   2892  HB1 LEU A 189     -24.737  -6.935 -44.685  1.00  0.00      A2   H
ATOM   2893  HB2 LEU A 189     -23.414  -7.494 -43.591  1.00  0.00      A2   H
ATOM   2894  CG  LEU A 189     -25.383  -6.980 -42.585  1.00  0.00      A2   C
ATOM   2895  HG  LEU A 189     -24.911  -6.870 -41.586  1.00  0.00      A2   H
ATOM   2896  CD1 LEU A 189     -26.543  -5.997 -42.665  1.00  0.00      A2   C
ATOM   2897 HD11 LEU A 189     -27.335  -6.160 -41.904  1.00  0.00      A2   H
ATOM   2898 HD12 LEU A 189     -26.175  -4.953 -42.568  1.00  0.00      A2   H
ATOM   2899 HD13 LEU A 189     -27.022  -6.057 -43.666  1.00  0.00      A2   H
ATOM   2900  CD2 LEU A 189     -25.974  -8.368 -42.565  1.00  0.00      A2   C
ATOM   2901 HD21 LEU A 189     -25.218  -9.150 -42.341  1.00  0.00      A2   H
ATOM   2902 HD22 LEU A 189     -26.795  -8.389 -41.817  1.00  0.00      A2   H
ATOM   2903 HD23 LEU A 189     -26.458  -8.549 -43.549  1.00  0.00      A2   H
ATOM   2904  C   LEU A 189     -23.167  -5.208 -42.144  1.00  0.00      A2   C
ATOM   2905  O   LEU A 189     -23.821  -4.441 -41.450  1.00  0.00      A2   O
ATOM   2906  N   MET A 190     -22.032  -5.801 -41.743  1.00  0.00      A2   N
ATOM   2907  HN  MET A 190     -21.535  -6.508 -42.240  1.00  0.00      A2   H
ATOM   2908  CA  MET A 190     -21.418  -5.466 -40.458  1.00  0.00      A2   C
ATOM   2909  HA  MET A 190     -22.072  -5.851 -39.690  1.00  0.00      A2   H
ATOM   2910  CB  MET A 190     -20.097  -6.281 -40.198  1.00  0.00      A2   C
ATOM   2911  HB1 MET A 190     -20.368  -7.334 -40.425  1.00  0.00      A2   H
ATOM   2912  HB2 MET A 190     -19.387  -5.932 -40.978  1.00  0.00      A2   H
ATOM   2913  CG  MET A 190     -19.419  -6.250 -38.822  1.00  0.00      A2   C
ATOM   2914  HG1 MET A 190     -19.071  -5.213 -38.630  1.00  0.00      A2   H
ATOM   2915  HG2 MET A 190     -20.188  -6.686 -38.148  1.00  0.00      A2   H
ATOM   2916  SD  MET A 190     -17.919  -7.315 -38.632  1.00  0.00      A2   S
ATOM   2917  CE  MET A 190     -18.707  -8.879 -38.662  1.00  0.00      A2   C
ATOM   2918  HE1 MET A 190     -19.570  -8.884 -37.962  1.00  0.00      A2   H
ATOM   2919  HE2 MET A 190     -18.957  -9.156 -39.708  1.00  0.00      A2   H
ATOM   2920  HE3 MET A 190     -18.056  -9.693 -38.278  1.00  0.00      A2   H
ATOM   2921  C   MET A 190     -21.082  -3.993 -40.179  1.00  0.00      A2   C
ATOM   2922  O   MET A 190     -21.385  -3.455 -39.102  1.00  0.00      A2   O
ATOM   2923  N   LYS A 191     -20.491  -3.273 -41.220  1.00  0.00      A2   N
ATOM   2924  HN  LYS A 191     -20.038  -3.718 -41.989  1.00  0.00      A2   H
ATOM   2925  CA  LYS A 191     -20.346  -1.807 -41.237  1.00  0.00      A2   C
ATOM   2926  HA  LYS A 191     -19.813  -1.606 -40.320  1.00  0.00      A2   H
ATOM   2927  CB  LYS A 191     -19.463  -1.372 -42.494  1.00  0.00      A2   C
ATOM   2928  HB1 LYS A 191     -18.650  -2.120 -42.610  1.00  0.00      A2   H
ATOM   2929  HB2 LYS A 191     -20.124  -1.448 -43.384  1.00  0.00      A2   H
ATOM   2930  CG  LYS A 191     -18.935   0.109 -42.489  1.00  0.00      A2   C
ATOM   2931  HG1 LYS A 191     -18.783   0.515 -41.466  1.00  0.00      A2   H
ATOM   2932  HG2 LYS A 191     -17.948  -0.029 -42.980  1.00  0.00      A2   H
ATOM   2933  CD  LYS A 191     -19.833   1.066 -43.283  1.00  0.00      A2   C
ATOM   2934  HD1 LYS A 191     -20.267   0.665 -44.224  1.00  0.00      A2   H
ATOM   2935  HD2 LYS A 191     -20.707   1.426 -42.700  1.00  0.00      A2   H
ATOM   2936  CE  LYS A 191     -19.014   2.252 -43.702  1.00  0.00      A2   C
ATOM   2937  HE1 LYS A 191     -18.182   2.612 -43.060  1.00  0.00      A2   H
ATOM   2938  HE2 LYS A 191     -18.392   1.929 -44.564  1.00  0.00      A2   H
ATOM   2939  NZ  LYS A 191     -19.944   3.374 -44.005  1.00  0.00      A2   N
ATOM   2940  HZ1 LYS A 191     -20.255   3.138 -44.969  1.00  0.00      A2   H
ATOM   2941  HZ2 LYS A 191     -20.663   3.399 -43.254  1.00  0.00      A2   H
ATOM   2942  HZ3 LYS A 191     -19.457   4.284 -43.877  1.00  0.00      A2   H
ATOM   2943  C   LYS A 191     -21.627  -1.027 -41.022  1.00  0.00      A2   C
ATOM   2944  O   LYS A 191     -21.652  -0.065 -40.272  1.00  0.00      A2   O
ATOM   2945  N   ILE A 192     -22.697  -1.433 -41.691  1.00  0.00      A2   N
ATOM   2946  HN  ILE A 192     -22.636  -2.183 -42.345  1.00  0.00      A2   H
ATOM   2947  CA  ILE A 192     -23.998  -0.766 -41.488  1.00  0.00      A2   C
ATOM   2948  HA  ILE A 192     -24.044   0.292 -41.700  1.00  0.00      A2   H
ATOM   2949  CB  ILE A 192     -24.957  -1.402 -42.430  1.00  0.00      A2   C
ATOM   2950  HB  ILE A 192     -24.871  -2.510 -42.420  1.00  0.00      A2   H
ATOM   2951  CG2 ILE A 192     -26.507  -1.097 -42.139  1.00  0.00      A2   C
ATOM   2952 HG21 ILE A 192     -26.693  -0.021 -41.932  1.00  0.00      A2   H
ATOM   2953 HG22 ILE A 192     -27.174  -1.469 -42.945  1.00  0.00      A2   H
ATOM   2954 HG23 ILE A 192     -26.836  -1.699 -41.265  1.00  0.00      A2   H
ATOM   2955  CG1 ILE A 192     -24.663  -0.928 -43.864  1.00  0.00      A2   C
ATOM   2956 HG11 ILE A 192     -25.037   0.071 -44.175  1.00  0.00      A2   H
ATOM   2957 HG12 ILE A 192     -23.560  -0.883 -43.990  1.00  0.00      A2   H
ATOM   2958  CD  ILE A 192     -25.195  -1.824 -45.012  1.00  0.00      A2   C
ATOM   2959  HD1 ILE A 192     -24.749  -1.403 -45.939  1.00  0.00      A2   H
ATOM   2960  HD2 ILE A 192     -24.821  -2.870 -45.040  1.00  0.00      A2   H
ATOM   2961  HD3 ILE A 192     -26.304  -1.862 -44.972  1.00  0.00      A2   H
ATOM   2962  C   ILE A 192     -24.566  -0.872 -40.071  1.00  0.00      A2   C
ATOM   2963  O   ILE A 192     -25.169   0.086 -39.571  1.00  0.00      A2   O
ATOM   2964  N   LEU A 193     -24.334  -2.034 -39.352  1.00  0.00      A2   N
ATOM   2965  HN  LEU A 193     -23.832  -2.723 -39.868  1.00  0.00      A2   H
ATOM   2966  CA  LEU A 193     -24.789  -2.347 -38.004  1.00  0.00      A2   C
ATOM   2967  HA  LEU A 193     -25.803  -1.979 -37.969  1.00  0.00      A2   H
ATOM   2968  CB  LEU A 193     -24.686  -3.857 -37.788  1.00  0.00      A2   C
ATOM   2969  HB1 LEU A 193     -23.702  -4.244 -38.130  1.00  0.00      A2   H
ATOM   2970  HB2 LEU A 193     -24.862  -4.196 -36.745  1.00  0.00      A2   H
ATOM   2971  CG  LEU A 193     -25.703  -4.651 -38.599  1.00  0.00      A2   C
ATOM   2972  HG  LEU A 193     -25.516  -4.532 -39.687  1.00  0.00      A2   H
ATOM   2973  CD1 LEU A 193     -25.587  -6.160 -38.249  1.00  0.00      A2   C
ATOM   2974 HD11 LEU A 193     -26.314  -6.803 -38.790  1.00  0.00      A2   H
ATOM   2975 HD12 LEU A 193     -24.559  -6.452 -38.553  1.00  0.00      A2   H
ATOM   2976 HD13 LEU A 193     -25.704  -6.491 -37.195  1.00  0.00      A2   H
ATOM   2977  CD2 LEU A 193     -27.152  -4.317 -38.389  1.00  0.00      A2   C
ATOM   2978 HD21 LEU A 193     -27.454  -4.325 -37.319  1.00  0.00      A2   H
ATOM   2979 HD22 LEU A 193     -27.443  -3.365 -38.882  1.00  0.00      A2   H
ATOM   2980 HD23 LEU A 193     -27.692  -5.134 -38.914  1.00  0.00      A2   H
ATOM   2981  C   LEU A 193     -23.954  -1.596 -36.934  1.00  0.00      A2   C
ATOM   2982  O   LEU A 193     -24.490  -1.167 -35.899  1.00  0.00      A2   O
ATOM   2983  N   THR A 194     -22.664  -1.391 -37.292  1.00  0.00      A2   N
ATOM   2984  HN  THR A 194     -22.320  -1.993 -38.009  1.00  0.00      A2   H
ATOM   2985  CA  THR A 194     -21.731  -0.567 -36.567  1.00  0.00      A2   C
ATOM   2986  HA  THR A 194     -21.609  -0.783 -35.516  1.00  0.00      A2   H
ATOM   2987  CB  THR A 194     -20.366  -0.679 -37.264  1.00  0.00      A2   C
ATOM   2988  HB  THR A 194     -20.436  -0.360 -38.326  1.00  0.00      A2   H
ATOM   2989  OG1 THR A 194     -19.998  -2.049 -37.186  1.00  0.00      A2   O
ATOM   2990  HG1 THR A 194     -20.359  -2.517 -37.942  1.00  0.00      A2   H
ATOM   2991  CG2 THR A 194     -19.335   0.099 -36.480  1.00  0.00      A2   C
ATOM   2992 HG21 THR A 194     -18.314  -0.132 -36.854  1.00  0.00      A2   H
ATOM   2993 HG22 THR A 194     -19.543   1.187 -36.402  1.00  0.00      A2   H
ATOM   2994 HG23 THR A 194     -19.363  -0.344 -35.461  1.00  0.00      A2   H
ATOM   2995  C   THR A 194     -22.233   0.930 -36.491  1.00  0.00      A2   C
ATOM   2996  O   THR A 194     -22.017   1.680 -35.525  1.00  0.00      A2   O
ATOM   2997  N   GLU A 195     -22.878   1.424 -37.620  1.00  0.00      A2   N
ATOM   2998  HN  GLU A 195     -22.996   0.907 -38.464  1.00  0.00      A2   H
ATOM   2999  CA  GLU A 195     -23.269   2.854 -37.622  1.00  0.00      A2   C
ATOM   3000  HA  GLU A 195     -22.685   3.542 -37.030  1.00  0.00      A2   H
ATOM   3001  CB  GLU A 195     -23.394   3.436 -39.039  1.00  0.00      A2   C
ATOM   3002  HB1 GLU A 195     -24.158   2.895 -39.636  1.00  0.00      A2   H
ATOM   3003  HB2 GLU A 195     -23.719   4.496 -38.963  1.00  0.00      A2   H
ATOM   3004  CG  GLU A 195     -22.054   3.319 -39.805  1.00  0.00      A2   C
ATOM   3005  HG1 GLU A 195     -21.210   3.608 -39.142  1.00  0.00      A2   H
ATOM   3006  HG2 GLU A 195     -21.956   2.233 -40.016  1.00  0.00      A2   H
ATOM   3007  CD  GLU A 195     -21.871   4.201 -41.001  1.00  0.00      A2   C
ATOM   3008  OE1 GLU A 195     -21.752   3.595 -42.108  1.00  0.00      A2   O
ATOM   3009  OE2 GLU A 195     -21.882   5.425 -40.829  1.00  0.00      A2   O
ATOM   3010  C   GLU A 195     -24.728   2.954 -36.955  1.00  0.00      A2   C
ATOM   3011  O   GLU A 195     -25.396   4.020 -36.976  1.00  0.00      A2   O
ATOM   3012  N   ARG A 196     -25.162   1.854 -36.347  1.00  0.00      A2   N
ATOM   3013  HN  ARG A 196     -24.637   1.007 -36.382  1.00  0.00      A2   H
ATOM   3014  CA  ARG A 196     -26.335   1.734 -35.560  1.00  0.00      A2   C
ATOM   3015  HA  ARG A 196     -26.835   2.685 -35.448  1.00  0.00      A2   H
ATOM   3016  CB  ARG A 196     -27.376   0.811 -36.036  1.00  0.00      A2   C
ATOM   3017  HB1 ARG A 196     -26.948  -0.214 -36.014  1.00  0.00      A2   H
ATOM   3018  HB2 ARG A 196     -28.262   0.795 -35.365  1.00  0.00      A2   H
ATOM   3019  CG  ARG A 196     -27.928   1.201 -37.405  1.00  0.00      A2   C
ATOM   3020  HG1 ARG A 196     -28.280   2.254 -37.343  1.00  0.00      A2   H
ATOM   3021  HG2 ARG A 196     -26.978   1.117 -37.976  1.00  0.00      A2   H
ATOM   3022  CD  ARG A 196     -29.028   0.300 -37.855  1.00  0.00      A2   C
ATOM   3023  HD1 ARG A 196     -28.567  -0.705 -37.963  1.00  0.00      A2   H
ATOM   3024  HD2 ARG A 196     -29.838   0.360 -37.097  1.00  0.00      A2   H
ATOM   3025  NE  ARG A 196     -29.503   0.813 -39.160  1.00  0.00      A2   N
ATOM   3026  HE  ARG A 196     -29.607   1.787 -39.359  1.00  0.00      A2   H
ATOM   3027  CZ  ARG A 196     -29.759   0.015 -40.213  1.00  0.00      A2   C
ATOM   3028  NH1 ARG A 196     -29.599  -1.292 -40.152  1.00  0.00      A2   N
ATOM   3029 HH11 ARG A 196     -29.866  -1.839 -40.946  1.00  0.00      A2   H
ATOM   3030 HH12 ARG A 196     -29.766  -1.703 -39.256  1.00  0.00      A2   H
ATOM   3031  NH2 ARG A 196     -30.168   0.556 -41.358  1.00  0.00      A2   N
ATOM   3032 HH21 ARG A 196     -30.288  -0.082 -42.119  1.00  0.00      A2   H
ATOM   3033 HH22 ARG A 196     -30.202   1.539 -41.538  1.00  0.00      A2   H
ATOM   3034  C   ARG A 196     -26.018   1.469 -34.132  1.00  0.00      A2   C
ATOM   3035  O   ARG A 196     -27.000   1.281 -33.391  1.00  0.00      A2   O
ATOM   3036  N   GLY A 197     -24.769   1.436 -33.789  1.00  0.00      A2   N
ATOM   3037  HN  GLY A 197     -24.028   1.554 -34.446  1.00  0.00      A2   H
ATOM   3038  CA  GLY A 197     -24.212   1.231 -32.458  1.00  0.00      A2   C
ATOM   3039  HA1 GLY A 197     -24.874   1.701 -31.747  1.00  0.00      A2   H
ATOM   3040  HA2 GLY A 197     -23.264   1.746 -32.402  1.00  0.00      A2   H
ATOM   3041  C   GLY A 197     -24.058  -0.258 -31.971  1.00  0.00      A2   C
ATOM   3042  O   GLY A 197     -23.668  -0.498 -30.829  1.00  0.00      A2   O
ATOM   3043  N   TYR A 198     -24.309  -1.215 -32.896  1.00  0.00      A2   N
ATOM   3044  HN  TYR A 198     -24.602  -1.138 -33.846  1.00  0.00      A2   H
ATOM   3045  CA  TYR A 198     -24.188  -2.695 -32.608  1.00  0.00      A2   C
ATOM   3046  HA  TYR A 198     -24.359  -2.807 -31.548  1.00  0.00      A2   H
ATOM   3047  CB  TYR A 198     -25.220  -3.639 -33.304  1.00  0.00      A2   C
ATOM   3048  HB1 TYR A 198     -25.055  -3.733 -34.399  1.00  0.00      A2   H
ATOM   3049  HB2 TYR A 198     -25.141  -4.654 -32.860  1.00  0.00      A2   H
ATOM   3050  CG  TYR A 198     -26.603  -3.049 -33.052  1.00  0.00      A2   C
ATOM   3051  CD1 TYR A 198     -27.117  -2.888 -31.829  1.00  0.00      A2   C
ATOM   3052  HD1 TYR A 198     -26.464  -3.240 -31.044  1.00  0.00      A2   H
ATOM   3053  CE1 TYR A 198     -28.311  -2.175 -31.580  1.00  0.00      A2   C
ATOM   3054  HE1 TYR A 198     -28.781  -2.144 -30.608  1.00  0.00      A2   H
ATOM   3055  CZ  TYR A 198     -29.060  -1.706 -32.726  1.00  0.00      A2   C
ATOM   3056  OH  TYR A 198     -30.365  -1.280 -32.697  1.00  0.00      A2   O
ATOM   3057  HH  TYR A 198     -30.808  -1.761 -31.995  1.00  0.00      A2   H
ATOM   3058  CD2 TYR A 198     -27.351  -2.600 -34.172  1.00  0.00      A2   C
ATOM   3059  HD2 TYR A 198     -26.850  -2.704 -35.124  1.00  0.00      A2   H
ATOM   3060  CE2 TYR A 198     -28.573  -1.898 -34.022  1.00  0.00      A2   C
ATOM   3061  HE2 TYR A 198     -29.145  -1.655 -34.906  1.00  0.00      A2   H
ATOM   3062  C   TYR A 198     -22.782  -3.147 -32.803  1.00  0.00      A2   C
ATOM   3063  O   TYR A 198     -22.044  -2.531 -33.479  1.00  0.00      A2   O
ATOM   3064  N   SER A 199     -22.391  -4.178 -32.116  1.00  0.00      A2   N
ATOM   3065  HN  SER A 199     -23.043  -4.798 -31.686  1.00  0.00      A2   H
ATOM   3066  CA  SER A 199     -20.974  -4.552 -31.877  1.00  0.00      A2   C
ATOM   3067  HA  SER A 199     -20.356  -4.007 -32.574  1.00  0.00      A2   H
ATOM   3068  CB  SER A 199     -20.633  -4.565 -30.366  1.00  0.00      A2   C
ATOM   3069  HB1 SER A 199     -21.355  -5.069 -29.688  1.00  0.00      A2   H
ATOM   3070  HB2 SER A 199     -19.633  -5.029 -30.223  1.00  0.00      A2   H
ATOM   3071  OG  SER A 199     -20.436  -3.247 -29.884  1.00  0.00      A2   O
ATOM   3072  HG1 SER A 199     -20.896  -3.246 -29.042  1.00  0.00      A2   H
ATOM   3073  C   SER A 199     -20.886  -6.057 -32.268  1.00  0.00      A2   C
ATOM   3074  O   SER A 199     -21.552  -6.932 -31.631  1.00  0.00      A2   O
ATOM   3075  N   PHE A 200     -19.932  -6.352 -33.199  1.00  0.00      A2   N
ATOM   3076  HN  PHE A 200     -19.629  -5.578 -33.750  1.00  0.00      A2   H
ATOM   3077  CA  PHE A 200     -19.622  -7.691 -33.653  1.00  0.00      A2   C
ATOM   3078  HA  PHE A 200     -19.824  -8.318 -32.797  1.00  0.00      A2   H
ATOM   3079  CB  PHE A 200     -20.234  -8.132 -34.973  1.00  0.00      A2   C
ATOM   3080  HB1 PHE A 200     -19.918  -7.406 -35.753  1.00  0.00      A2   H
ATOM   3081  HB2 PHE A 200     -20.010  -9.191 -35.220  1.00  0.00      A2   H
ATOM   3082  CG  PHE A 200     -21.773  -8.105 -34.950  1.00  0.00      A2   C
ATOM   3083  CD1 PHE A 200     -22.491  -9.263 -34.470  1.00  0.00      A2   C
ATOM   3084  HD1 PHE A 200     -22.030 -10.175 -34.122  1.00  0.00      A2   H
ATOM   3085  CE1 PHE A 200     -23.850  -9.152 -34.197  1.00  0.00      A2   C
ATOM   3086  HE1 PHE A 200     -24.356  -9.858 -33.556  1.00  0.00      A2   H
ATOM   3087  CZ  PHE A 200     -24.483  -7.903 -34.439  1.00  0.00      A2   C
ATOM   3088  HZ  PHE A 200     -25.478  -7.719 -34.063  1.00  0.00      A2   H
ATOM   3089  CD2 PHE A 200     -22.503  -6.964 -35.341  1.00  0.00      A2   C
ATOM   3090  HD2 PHE A 200     -21.953  -6.136 -35.764  1.00  0.00      A2   H
ATOM   3091  CE2 PHE A 200     -23.863  -6.855 -35.125  1.00  0.00      A2   C
ATOM   3092  HE2 PHE A 200     -24.456  -5.964 -35.263  1.00  0.00      A2   H
ATOM   3093  C   PHE A 200     -18.114  -7.824 -33.790  1.00  0.00      A2   C
ATOM   3094  O   PHE A 200     -17.658  -7.698 -34.910  1.00  0.00      A2   O
ATOM   3095  N   VAL A 201     -17.348  -8.106 -32.755  1.00  0.00      A2   N
ATOM   3096  HN  VAL A 201     -17.632  -8.335 -31.827  1.00  0.00      A2   H
ATOM   3097  CA  VAL A 201     -15.916  -8.011 -32.783  1.00  0.00      A2   C
ATOM   3098  HA  VAL A 201     -15.702  -7.173 -33.430  1.00  0.00      A2   H
ATOM   3099  CB  VAL A 201     -15.197  -7.561 -31.470  1.00  0.00      A2   C
ATOM   3100  HB  VAL A 201     -15.325  -8.270 -30.625  1.00  0.00      A2   H
ATOM   3101  CG1 VAL A 201     -13.644  -7.292 -31.567  1.00  0.00      A2   C
ATOM   3102 HG11 VAL A 201     -13.305  -6.638 -32.400  1.00  0.00      A2   H
ATOM   3103 HG12 VAL A 201     -13.284  -6.902 -30.591  1.00  0.00      A2   H
ATOM   3104 HG13 VAL A 201     -13.111  -8.255 -31.715  1.00  0.00      A2   H
ATOM   3105  CG2 VAL A 201     -15.820  -6.231 -31.117  1.00  0.00      A2   C
ATOM   3106 HG21 VAL A 201     -15.450  -5.880 -30.130  1.00  0.00      A2   H
ATOM   3107 HG22 VAL A 201     -15.582  -5.388 -31.799  1.00  0.00      A2   H
ATOM   3108 HG23 VAL A 201     -16.921  -6.304 -30.982  1.00  0.00      A2   H
ATOM   3109  C   VAL A 201     -15.266  -9.253 -33.344  1.00  0.00      A2   C
ATOM   3110  O   VAL A 201     -14.609  -9.238 -34.403  1.00  0.00      A2   O
ATOM   3111  N   THR A 202     -15.346 -10.372 -32.590  1.00  0.00      A2   N
ATOM   3112  HN  THR A 202     -16.064 -10.277 -31.905  1.00  0.00      A2   H
ATOM   3113  CA  THR A 202     -14.639 -11.687 -32.957  1.00  0.00      A2   C
ATOM   3114  HA  THR A 202     -13.599 -11.520 -33.197  1.00  0.00      A2   H
ATOM   3115  CB  THR A 202     -14.567 -12.558 -31.693  1.00  0.00      A2   C
ATOM   3116  HB  THR A 202     -14.004 -13.491 -31.910  1.00  0.00      A2   H
ATOM   3117  OG1 THR A 202     -15.838 -12.886 -31.163  1.00  0.00      A2   O
ATOM   3118  HG1 THR A 202     -16.092 -12.070 -30.725  1.00  0.00      A2   H
ATOM   3119  CG2 THR A 202     -13.723 -11.707 -30.689  1.00  0.00      A2   C
ATOM   3120 HG21 THR A 202     -13.432 -12.314 -29.805  1.00  0.00      A2   H
ATOM   3121 HG22 THR A 202     -12.778 -11.406 -31.191  1.00  0.00      A2   H
ATOM   3122 HG23 THR A 202     -14.234 -10.823 -30.252  1.00  0.00      A2   H
ATOM   3123  C   THR A 202     -15.245 -12.435 -34.182  1.00  0.00      A2   C
ATOM   3124  O   THR A 202     -16.317 -12.005 -34.691  1.00  0.00      A2   O
ATOM   3125  N   THR A 203     -14.626 -13.541 -34.630  1.00  0.00      A2   N
ATOM   3126  HN  THR A 203     -13.715 -13.640 -34.237  1.00  0.00      A2   H
ATOM   3127  CA  THR A 203     -15.007 -14.433 -35.721  1.00  0.00      A2   C
ATOM   3128  HA  THR A 203     -15.110 -13.798 -36.589  1.00  0.00      A2   H
ATOM   3129  CB  THR A 203     -14.062 -15.610 -36.025  1.00  0.00      A2   C
ATOM   3130  HB  THR A 203     -13.720 -16.154 -35.119  1.00  0.00      A2   H
ATOM   3131  OG1 THR A 203     -12.882 -15.104 -36.544  1.00  0.00      A2   O
ATOM   3132  HG1 THR A 203     -12.504 -14.618 -35.808  1.00  0.00      A2   H
ATOM   3133  CG2 THR A 203     -14.687 -16.462 -37.062  1.00  0.00      A2   C
ATOM   3134 HG21 THR A 203     -15.656 -16.929 -36.784  1.00  0.00      A2   H
ATOM   3135 HG22 THR A 203     -14.820 -15.956 -38.042  1.00  0.00      A2   H
ATOM   3136 HG23 THR A 203     -14.105 -17.379 -37.296  1.00  0.00      A2   H
ATOM   3137  C   THR A 203     -16.315 -15.007 -35.354  1.00  0.00      A2   C
ATOM   3138  O   THR A 203     -17.272 -15.097 -36.144  1.00  0.00      A2   O
ATOM   3139  N   ALA A 204     -16.500 -15.407 -34.035  1.00  0.00      A2   N
ATOM   3140  HN  ALA A 204     -15.755 -15.521 -33.382  1.00  0.00      A2   H
ATOM   3141  CA  ALA A 204     -17.764 -15.968 -33.559  1.00  0.00      A2   C
ATOM   3142  HA  ALA A 204     -17.926 -16.832 -34.186  1.00  0.00      A2   H
ATOM   3143  CB  ALA A 204     -17.598 -16.268 -31.985  1.00  0.00      A2   C
ATOM   3144  HB1 ALA A 204     -16.852 -17.077 -31.830  1.00  0.00      A2   H
ATOM   3145  HB2 ALA A 204     -17.230 -15.292 -31.603  1.00  0.00      A2   H
ATOM   3146  HB3 ALA A 204     -18.532 -16.570 -31.464  1.00  0.00      A2   H
ATOM   3147  C   ALA A 204     -18.928 -14.951 -33.730  1.00  0.00      A2   C
ATOM   3148  O   ALA A 204     -20.054 -15.357 -34.047  1.00  0.00      A2   O
ATOM   3149  N   GLU A 205     -18.711 -13.649 -33.564  1.00  0.00      A2   N
ATOM   3150  HN  GLU A 205     -17.833 -13.402 -33.161  1.00  0.00      A2   H
ATOM   3151  CA  GLU A 205     -19.553 -12.511 -33.736  1.00  0.00      A2   C
ATOM   3152  HA  GLU A 205     -20.468 -12.797 -33.239  1.00  0.00      A2   H
ATOM   3153  CB  GLU A 205     -19.056 -11.337 -32.853  1.00  0.00      A2   C
ATOM   3154  HB1 GLU A 205     -17.968 -11.138 -32.952  1.00  0.00      A2   H
ATOM   3155  HB2 GLU A 205     -19.578 -10.407 -33.164  1.00  0.00      A2   H
ATOM   3156  CG  GLU A 205     -19.257 -11.662 -31.300  1.00  0.00      A2   C
ATOM   3157  HG1 GLU A 205     -20.328 -11.609 -31.007  1.00  0.00      A2   H
ATOM   3158  HG2 GLU A 205     -18.936 -12.685 -31.009  1.00  0.00      A2   H
ATOM   3159  CD  GLU A 205     -18.494 -10.686 -30.583  1.00  0.00      A2   C
ATOM   3160  OE1 GLU A 205     -17.311 -10.931 -30.289  1.00  0.00      A2   O
ATOM   3161  OE2 GLU A 205     -19.020  -9.569 -30.262  1.00  0.00      A2   O
ATOM   3162  C   GLU A 205     -19.807 -12.213 -35.172  1.00  0.00      A2   C
ATOM   3163  O   GLU A 205     -20.903 -11.809 -35.516  1.00  0.00      A2   O
ATOM   3164  N   ARG A 206     -18.800 -12.394 -36.085  1.00  0.00      A2   N
ATOM   3165  HN  ARG A 206     -17.869 -12.505 -35.744  1.00  0.00      A2   H
ATOM   3166  CA  ARG A 206     -18.990 -12.413 -37.625  1.00  0.00      A2   C
ATOM   3167  HA  ARG A 206     -19.627 -11.603 -37.948  1.00  0.00      A2   H
ATOM   3168  CB  ARG A 206     -17.595 -12.423 -38.217  1.00  0.00      A2   C
ATOM   3169  HB1 ARG A 206     -17.073 -11.596 -37.690  1.00  0.00      A2   H
ATOM   3170  HB2 ARG A 206     -17.129 -13.372 -37.876  1.00  0.00      A2   H
ATOM   3171  CG  ARG A 206     -17.403 -12.408 -39.778  1.00  0.00      A2   C
ATOM   3172  HG1 ARG A 206     -17.692 -13.448 -40.040  1.00  0.00      A2   H
ATOM   3173  HG2 ARG A 206     -18.057 -11.609 -40.190  1.00  0.00      A2   H
ATOM   3174  CD  ARG A 206     -15.894 -12.195 -40.151  1.00  0.00      A2   C
ATOM   3175  HD1 ARG A 206     -15.479 -11.309 -39.627  1.00  0.00      A2   H
ATOM   3176  HD2 ARG A 206     -15.240 -13.074 -39.962  1.00  0.00      A2   H
ATOM   3177  NE  ARG A 206     -15.948 -12.058 -41.640  1.00  0.00      A2   N
ATOM   3178  HE  ARG A 206     -16.586 -12.615 -42.172  1.00  0.00      A2   H
ATOM   3179  CZ  ARG A 206     -15.676 -10.843 -42.277  1.00  0.00      A2   C
ATOM   3180  NH1 ARG A 206     -15.220  -9.771 -41.651  1.00  0.00      A2   N
ATOM   3181 HH11 ARG A 206     -15.110  -8.941 -42.199  1.00  0.00      A2   H
ATOM   3182 HH12 ARG A 206     -15.002  -9.764 -40.675  1.00  0.00      A2   H
ATOM   3183  NH2 ARG A 206     -15.927 -10.835 -43.577  1.00  0.00      A2   N
ATOM   3184 HH21 ARG A 206     -15.720  -9.941 -43.975  1.00  0.00      A2   H
ATOM   3185 HH22 ARG A 206     -16.126 -11.691 -44.053  1.00  0.00      A2   H
ATOM   3186  C   ARG A 206     -19.836 -13.549 -38.111  1.00  0.00      A2   C
ATOM   3187  O   ARG A 206     -20.402 -13.414 -39.196  1.00  0.00      A2   O
ATOM   3188  N   GLU A 207     -19.908 -14.668 -37.421  1.00  0.00      A2   N
ATOM   3189  HN  GLU A 207     -19.297 -14.877 -36.662  1.00  0.00      A2   H
ATOM   3190  CA  GLU A 207     -20.758 -15.787 -37.780  1.00  0.00      A2   C
ATOM   3191  HA  GLU A 207     -20.634 -16.136 -38.794  1.00  0.00      A2   H
ATOM   3192  CB  GLU A 207     -20.388 -17.023 -36.953  1.00  0.00      A2   C
ATOM   3193  HB1 GLU A 207     -19.291 -17.063 -37.128  1.00  0.00      A2   H
ATOM   3194  HB2 GLU A 207     -20.529 -16.989 -35.852  1.00  0.00      A2   H
ATOM   3195  CG  GLU A 207     -20.911 -18.337 -37.451  1.00  0.00      A2   C
ATOM   3196  HG1 GLU A 207     -20.655 -19.132 -36.718  1.00  0.00      A2   H
ATOM   3197  HG2 GLU A 207     -22.014 -18.438 -37.538  1.00  0.00      A2   H
ATOM   3198  CD  GLU A 207     -20.310 -18.759 -38.766  1.00  0.00      A2   C
ATOM   3199  OE1 GLU A 207     -19.147 -19.255 -38.581  1.00  0.00      A2   O
ATOM   3200  OE2 GLU A 207     -20.841 -18.739 -39.861  1.00  0.00      A2   O
ATOM   3201  C   GLU A 207     -22.221 -15.344 -37.581  1.00  0.00      A2   C
ATOM   3202  O   GLU A 207     -23.149 -15.776 -38.282  1.00  0.00      A2   O
ATOM   3203  N   ILE A 208     -22.518 -14.411 -36.626  1.00  0.00      A2   N
ATOM   3204  HN  ILE A 208     -21.799 -13.991 -36.078  1.00  0.00      A2   H
ATOM   3205  CA  ILE A 208     -23.832 -13.907 -36.467  1.00  0.00      A2   C
ATOM   3206  HA  ILE A 208     -24.548 -14.711 -36.374  1.00  0.00      A2   H
ATOM   3207  CB  ILE A 208     -23.929 -13.086 -35.178  1.00  0.00      A2   C
ATOM   3208  HB  ILE A 208     -23.342 -12.161 -35.363  1.00  0.00      A2   H
ATOM   3209  CG2 ILE A 208     -25.371 -12.714 -34.819  1.00  0.00      A2   C
ATOM   3210 HG21 ILE A 208     -25.278 -12.108 -33.893  1.00  0.00      A2   H
ATOM   3211 HG22 ILE A 208     -25.838 -11.970 -35.499  1.00  0.00      A2   H
ATOM   3212 HG23 ILE A 208     -26.006 -13.622 -34.744  1.00  0.00      A2   H
ATOM   3213  CG1 ILE A 208     -23.206 -13.924 -34.120  1.00  0.00      A2   C
ATOM   3214 HG11 ILE A 208     -23.879 -14.782 -33.911  1.00  0.00      A2   H
ATOM   3215 HG12 ILE A 208     -22.191 -14.352 -34.271  1.00  0.00      A2   H
ATOM   3216  CD  ILE A 208     -23.165 -13.217 -32.805  1.00  0.00      A2   C
ATOM   3217  HD1 ILE A 208     -22.617 -12.255 -32.902  1.00  0.00      A2   H
ATOM   3218  HD2 ILE A 208     -24.117 -13.198 -32.232  1.00  0.00      A2   H
ATOM   3219  HD3 ILE A 208     -22.515 -13.822 -32.137  1.00  0.00      A2   H
ATOM   3220  C   ILE A 208     -24.268 -12.993 -37.683  1.00  0.00      A2   C
ATOM   3221  O   ILE A 208     -25.342 -13.080 -38.316  1.00  0.00      A2   O
ATOM   3222  N   VAL A 209     -23.322 -12.170 -38.176  1.00  0.00      A2   N
ATOM   3223  HN  VAL A 209     -22.410 -12.233 -37.777  1.00  0.00      A2   H
ATOM   3224  CA  VAL A 209     -23.499 -11.319 -39.323  1.00  0.00      A2   C
ATOM   3225  HA  VAL A 209     -24.461 -10.848 -39.188  1.00  0.00      A2   H
ATOM   3226  CB  VAL A 209     -22.411 -10.268 -39.526  1.00  0.00      A2   C
ATOM   3227  HB  VAL A 209     -21.443 -10.800 -39.645  1.00  0.00      A2   H
ATOM   3228  CG1 VAL A 209     -22.793  -9.388 -40.682  1.00  0.00      A2   C
ATOM   3229 HG11 VAL A 209     -22.770 -10.055 -41.570  1.00  0.00      A2   H
ATOM   3230 HG12 VAL A 209     -23.856  -9.071 -40.614  1.00  0.00      A2   H
ATOM   3231 HG13 VAL A 209     -22.073  -8.552 -40.811  1.00  0.00      A2   H
ATOM   3232  CG2 VAL A 209     -22.342  -9.572 -38.228  1.00  0.00      A2   C
ATOM   3233 HG21 VAL A 209     -23.366  -9.422 -37.825  1.00  0.00      A2   H
ATOM   3234 HG22 VAL A 209     -21.752 -10.186 -37.514  1.00  0.00      A2   H
ATOM   3235 HG23 VAL A 209     -21.855  -8.590 -38.415  1.00  0.00      A2   H
ATOM   3236  C   VAL A 209     -23.606 -12.152 -40.634  1.00  0.00      A2   C
ATOM   3237  O   VAL A 209     -24.379 -11.793 -41.531  1.00  0.00      A2   O
ATOM   3238  N   ARG A 210     -22.840 -13.295 -40.708  1.00  0.00      A2   N
ATOM   3239  HN  ARG A 210     -22.051 -13.359 -40.101  1.00  0.00      A2   H
ATOM   3240  CA  ARG A 210     -23.008 -14.395 -41.727  1.00  0.00      A2   C
ATOM   3241  HA  ARG A 210     -22.800 -14.039 -42.725  1.00  0.00      A2   H
ATOM   3242  CB  ARG A 210     -21.973 -15.532 -41.492  1.00  0.00      A2   C
ATOM   3243  HB1 ARG A 210     -21.839 -15.600 -40.392  1.00  0.00      A2   H
ATOM   3244  HB2 ARG A 210     -22.302 -16.503 -41.920  1.00  0.00      A2   H
ATOM   3245  CG  ARG A 210     -20.600 -15.221 -42.036  1.00  0.00      A2   C
ATOM   3246  HG1 ARG A 210     -20.623 -14.735 -43.035  1.00  0.00      A2   H
ATOM   3247  HG2 ARG A 210     -20.153 -14.447 -41.375  1.00  0.00      A2   H
ATOM   3248  CD  ARG A 210     -19.816 -16.533 -42.353  1.00  0.00      A2   C
ATOM   3249  HD1 ARG A 210     -20.571 -17.284 -42.670  1.00  0.00      A2   H
ATOM   3250  HD2 ARG A 210     -19.080 -16.316 -43.157  1.00  0.00      A2   H
ATOM   3251  NE  ARG A 210     -19.126 -17.088 -41.252  1.00  0.00      A2   N
ATOM   3252  HE  ARG A 210     -19.649 -17.671 -40.631  1.00  0.00      A2   H
ATOM   3253  CZ  ARG A 210     -17.817 -17.045 -41.035  1.00  0.00      A2   C
ATOM   3254  NH1 ARG A 210     -17.277 -17.822 -40.060  1.00  0.00      A2   N
ATOM   3255 HH11 ARG A 210     -16.305 -17.999 -39.905  1.00  0.00      A2   H
ATOM   3256 HH12 ARG A 210     -17.917 -18.439 -39.602  1.00  0.00      A2   H
ATOM   3257  NH2 ARG A 210     -17.013 -16.130 -41.587  1.00  0.00      A2   N
ATOM   3258 HH21 ARG A 210     -16.076 -16.005 -41.260  1.00  0.00      A2   H
ATOM   3259 HH22 ARG A 210     -17.404 -15.509 -42.266  1.00  0.00      A2   H
ATOM   3260  C   ARG A 210     -24.402 -14.902 -41.705  1.00  0.00      A2   C
ATOM   3261  O   ARG A 210     -25.028 -15.039 -42.787  1.00  0.00      A2   O
ATOM   3262  N   ASP A 211     -24.957 -15.305 -40.482  1.00  0.00      A2   N
ATOM   3263  HN  ASP A 211     -24.565 -15.133 -39.581  1.00  0.00      A2   H
ATOM   3264  CA  ASP A 211     -26.400 -15.795 -40.403  1.00  0.00      A2   C
ATOM   3265  HA  ASP A 211     -26.365 -16.666 -41.041  1.00  0.00      A2   H
ATOM   3266  CB  ASP A 211     -26.647 -16.006 -38.887  1.00  0.00      A2   C
ATOM   3267  HB1 ASP A 211     -25.707 -16.438 -38.481  1.00  0.00      A2   H
ATOM   3268  HB2 ASP A 211     -26.842 -15.061 -38.337  1.00  0.00      A2   H
ATOM   3269  CG  ASP A 211     -27.796 -16.826 -38.714  1.00  0.00      A2   C
ATOM   3270  OD1 ASP A 211     -28.576 -16.564 -37.753  1.00  0.00      A2   O
ATOM   3271  OD2 ASP A 211     -27.940 -17.838 -39.448  1.00  0.00      A2   O
ATOM   3272  C   ASP A 211     -27.378 -14.739 -40.997  1.00  0.00      A2   C
ATOM   3273  O   ASP A 211     -28.125 -15.147 -41.842  1.00  0.00      A2   O
ATOM   3274  N   ILE A 212     -27.313 -13.434 -40.694  1.00  0.00      A2   N
ATOM   3275  HN  ILE A 212     -26.545 -13.095 -40.158  1.00  0.00      A2   H
ATOM   3276  CA  ILE A 212     -28.136 -12.304 -41.253  1.00  0.00      A2   C
ATOM   3277  HA  ILE A 212     -29.185 -12.556 -41.201  1.00  0.00      A2   H
ATOM   3278  CB  ILE A 212     -27.921 -10.984 -40.483  1.00  0.00      A2   C
ATOM   3279  HB  ILE A 212     -26.913 -10.552 -40.660  1.00  0.00      A2   H
ATOM   3280  CG2 ILE A 212     -28.887  -9.813 -40.954  1.00  0.00      A2   C
ATOM   3281 HG21 ILE A 212     -28.631  -8.829 -40.507  1.00  0.00      A2   H
ATOM   3282 HG22 ILE A 212     -29.009  -9.633 -42.043  1.00  0.00      A2   H
ATOM   3283 HG23 ILE A 212     -29.872 -10.021 -40.483  1.00  0.00      A2   H
ATOM   3284  CG1 ILE A 212     -28.067 -11.165 -38.952  1.00  0.00      A2   C
ATOM   3285 HG11 ILE A 212     -29.036 -11.681 -38.780  1.00  0.00      A2   H
ATOM   3286 HG12 ILE A 212     -27.277 -11.825 -38.535  1.00  0.00      A2   H
ATOM   3287  CD  ILE A 212     -28.126  -9.925 -38.099  1.00  0.00      A2   C
ATOM   3288  HD1 ILE A 212     -29.068  -9.422 -38.406  1.00  0.00      A2   H
ATOM   3289  HD2 ILE A 212     -28.232 -10.141 -37.014  1.00  0.00      A2   H
ATOM   3290  HD3 ILE A 212     -27.196  -9.336 -38.252  1.00  0.00      A2   H
ATOM   3291  C   ILE A 212     -27.931 -12.025 -42.768  1.00  0.00      A2   C
ATOM   3292  O   ILE A 212     -28.965 -11.878 -43.418  1.00  0.00      A2   O
ATOM   3293  N   LYS A 213     -26.686 -12.085 -43.241  1.00  0.00      A2   N
ATOM   3294  HN  LYS A 213     -25.982 -12.385 -42.602  1.00  0.00      A2   H
ATOM   3295  CA  LYS A 213     -26.375 -12.056 -44.709  1.00  0.00      A2   C
ATOM   3296  HA  LYS A 213     -26.834 -11.266 -45.284  1.00  0.00      A2   H
ATOM   3297  CB  LYS A 213     -24.849 -11.801 -44.977  1.00  0.00      A2   C
ATOM   3298  HB1 LYS A 213     -24.574 -10.909 -44.374  1.00  0.00      A2   H
ATOM   3299  HB2 LYS A 213     -24.311 -12.642 -44.489  1.00  0.00      A2   H
ATOM   3300  CG  LYS A 213     -24.340 -11.746 -46.413  1.00  0.00      A2   C
ATOM   3301  HG1 LYS A 213     -25.213 -11.637 -47.092  1.00  0.00      A2   H
ATOM   3302  HG2 LYS A 213     -23.538 -10.998 -46.591  1.00  0.00      A2   H
ATOM   3303  CD  LYS A 213     -23.686 -13.078 -46.891  1.00  0.00      A2   C
ATOM   3304  HD1 LYS A 213     -24.377 -13.925 -46.693  1.00  0.00      A2   H
ATOM   3305  HD2 LYS A 213     -23.643 -13.037 -48.001  1.00  0.00      A2   H
ATOM   3306  CE  LYS A 213     -22.367 -13.375 -46.134  1.00  0.00      A2   C
ATOM   3307  HE1 LYS A 213     -21.677 -12.505 -46.165  1.00  0.00      A2   H
ATOM   3308  HE2 LYS A 213     -22.746 -13.589 -45.112  1.00  0.00      A2   H
ATOM   3309  NZ  LYS A 213     -21.728 -14.554 -46.730  1.00  0.00      A2   N
ATOM   3310  HZ1 LYS A 213     -22.193 -15.284 -46.154  1.00  0.00      A2   H
ATOM   3311  HZ2 LYS A 213     -22.047 -14.564 -47.720  1.00  0.00      A2   H
ATOM   3312  HZ3 LYS A 213     -20.695 -14.662 -46.678  1.00  0.00      A2   H
ATOM   3313  C   LYS A 213     -26.927 -13.292 -45.448  1.00  0.00      A2   C
ATOM   3314  O   LYS A 213     -27.443 -13.183 -46.568  1.00  0.00      A2   O
ATOM   3315  N   GLU A 214     -26.790 -14.576 -44.920  1.00  0.00      A2   N
ATOM   3316  HN  GLU A 214     -26.294 -14.661 -44.059  1.00  0.00      A2   H
ATOM   3317  CA  GLU A 214     -27.414 -15.735 -45.542  1.00  0.00      A2   C
ATOM   3318  HA  GLU A 214     -27.151 -15.771 -46.589  1.00  0.00      A2   H
ATOM   3319  CB  GLU A 214     -26.878 -16.956 -44.740  1.00  0.00      A2   C
ATOM   3320  HB1 GLU A 214     -25.793 -16.888 -44.966  1.00  0.00      A2   H
ATOM   3321  HB2 GLU A 214     -26.952 -16.818 -43.640  1.00  0.00      A2   H
ATOM   3322  CG  GLU A 214     -27.439 -18.322 -45.291  1.00  0.00      A2   C
ATOM   3323  HG1 GLU A 214     -28.513 -18.563 -45.137  1.00  0.00      A2   H
ATOM   3324  HG2 GLU A 214     -27.175 -18.350 -46.370  1.00  0.00      A2   H
ATOM   3325  CD  GLU A 214     -26.683 -19.467 -44.662  1.00  0.00      A2   C
ATOM   3326  OE1 GLU A 214     -26.249 -20.404 -45.355  1.00  0.00      A2   O
ATOM   3327  OE2 GLU A 214     -26.730 -19.555 -43.395  1.00  0.00      A2   O
ATOM   3328  C   GLU A 214     -28.919 -15.857 -45.413  1.00  0.00      A2   C
ATOM   3329  O   GLU A 214     -29.534 -16.004 -46.496  1.00  0.00      A2   O
ATOM   3330  N   LYS A 215     -29.505 -15.593 -44.228  1.00  0.00      A2   N
ATOM   3331  HN  LYS A 215     -28.950 -15.347 -43.437  1.00  0.00      A2   H
ATOM   3332  CA  LYS A 215     -30.943 -15.906 -44.044  1.00  0.00      A2   C
ATOM   3333  HA  LYS A 215     -31.208 -16.710 -44.716  1.00  0.00      A2   H
ATOM   3334  CB  LYS A 215     -31.145 -16.641 -42.732  1.00  0.00      A2   C
ATOM   3335  HB1 LYS A 215     -30.781 -16.019 -41.888  1.00  0.00      A2   H
ATOM   3336  HB2 LYS A 215     -32.188 -16.962 -42.520  1.00  0.00      A2   H
ATOM   3337  CG  LYS A 215     -30.313 -17.861 -42.734  1.00  0.00      A2   C
ATOM   3338  HG1 LYS A 215     -30.462 -18.416 -43.685  1.00  0.00      A2   H
ATOM   3339  HG2 LYS A 215     -29.213 -17.705 -42.739  1.00  0.00      A2   H
ATOM   3340  CD  LYS A 215     -30.545 -18.695 -41.532  1.00  0.00      A2   C
ATOM   3341  HD1 LYS A 215     -30.163 -18.108 -40.669  1.00  0.00      A2   H
ATOM   3342  HD2 LYS A 215     -31.601 -19.030 -41.456  1.00  0.00      A2   H
ATOM   3343  CE  LYS A 215     -29.589 -19.981 -41.566  1.00  0.00      A2   C
ATOM   3344  HE1 LYS A 215     -29.945 -20.697 -40.794  1.00  0.00      A2   H
ATOM   3345  HE2 LYS A 215     -29.600 -20.636 -42.463  1.00  0.00      A2   H
ATOM   3346  NZ  LYS A 215     -28.187 -19.656 -41.270  1.00  0.00      A2   N
ATOM   3347  HZ1 LYS A 215     -27.764 -19.447 -42.197  1.00  0.00      A2   H
ATOM   3348  HZ2 LYS A 215     -28.064 -18.876 -40.594  1.00  0.00      A2   H
ATOM   3349  HZ3 LYS A 215     -27.607 -20.438 -40.903  1.00  0.00      A2   H
ATOM   3350  C   LYS A 215     -31.889 -14.834 -43.990  1.00  0.00      A2   C
ATOM   3351  O   LYS A 215     -33.109 -15.067 -44.006  1.00  0.00      A2   O
ATOM   3352  N   LEU A 216     -31.461 -13.598 -43.747  1.00  0.00      A2   N
ATOM   3353  HN  LEU A 216     -30.476 -13.519 -43.613  1.00  0.00      A2   H
ATOM   3354  CA  LEU A 216     -32.254 -12.431 -43.574  1.00  0.00      A2   C
ATOM   3355  HA  LEU A 216     -33.291 -12.730 -43.531  1.00  0.00      A2   H
ATOM   3356  CB  LEU A 216     -32.041 -11.813 -42.194  1.00  0.00      A2   C
ATOM   3357  HB1 LEU A 216     -30.956 -11.822 -41.957  1.00  0.00      A2   H
ATOM   3358  HB2 LEU A 216     -32.404 -10.763 -42.187  1.00  0.00      A2   H
ATOM   3359  CG  LEU A 216     -32.951 -12.380 -41.055  1.00  0.00      A2   C
ATOM   3360  HG  LEU A 216     -34.036 -12.466 -41.280  1.00  0.00      A2   H
ATOM   3361  CD1 LEU A 216     -32.544 -13.766 -40.510  1.00  0.00      A2   C
ATOM   3362 HD11 LEU A 216     -32.661 -14.524 -41.314  1.00  0.00      A2   H
ATOM   3363 HD12 LEU A 216     -31.461 -13.861 -40.280  1.00  0.00      A2   H
ATOM   3364 HD13 LEU A 216     -32.881 -13.997 -39.477  1.00  0.00      A2   H
ATOM   3365  CD2 LEU A 216     -32.962 -11.355 -39.870  1.00  0.00      A2   C
ATOM   3366 HD21 LEU A 216     -33.722 -11.585 -39.092  1.00  0.00      A2   H
ATOM   3367 HD22 LEU A 216     -31.948 -11.208 -39.439  1.00  0.00      A2   H
ATOM   3368 HD23 LEU A 216     -33.204 -10.399 -40.382  1.00  0.00      A2   H
ATOM   3369  C   LEU A 216     -31.989 -11.436 -44.759  1.00  0.00      A2   C
ATOM   3370  O   LEU A 216     -32.323 -10.213 -44.708  1.00  0.00      A2   O
ATOM   3371  N   CYS A 217     -31.433 -12.021 -45.880  1.00  0.00      A2   N
ATOM   3372  HN  CYS A 217     -31.287 -13.007 -45.901  1.00  0.00      A2   H
ATOM   3373  CA  CYS A 217     -31.290 -11.305 -47.181  1.00  0.00      A2   C
ATOM   3374  HA  CYS A 217     -31.773 -10.343 -47.098  1.00  0.00      A2   H
ATOM   3375  CB  CYS A 217     -29.875 -10.972 -47.757  1.00  0.00      A2   C
ATOM   3376  HB1 CYS A 217     -29.419 -11.966 -47.952  1.00  0.00      A2   H
ATOM   3377  HB2 CYS A 217     -29.875 -10.457 -48.742  1.00  0.00      A2   H
ATOM   3378  SG  CYS A 217     -28.986  -9.960 -46.521  1.00  0.00      A2   S
ATOM   3379  HG1 CYS A 217     -29.527 -10.350 -45.376  1.00  0.00      A2   H
ATOM   3380  C   CYS A 217     -31.934 -12.032 -48.280  1.00  0.00      A2   C
ATOM   3381  O   CYS A 217     -31.967 -13.208 -48.296  1.00  0.00      A2   O
ATOM   3382  N   TYR A 218     -32.561 -11.268 -49.248  1.00  0.00      A2   N
ATOM   3383  HN  TYR A 218     -32.529 -10.276 -49.156  1.00  0.00      A2   H
ATOM   3384  CA  TYR A 218     -33.501 -11.690 -50.270  1.00  0.00      A2   C
ATOM   3385  HA  TYR A 218     -33.242 -12.682 -50.608  1.00  0.00      A2   H
ATOM   3386  CB  TYR A 218     -34.963 -11.536 -49.730  1.00  0.00      A2   C
ATOM   3387  HB1 TYR A 218     -35.054 -11.254 -48.659  1.00  0.00      A2   H
ATOM   3388  HB2 TYR A 218     -35.649 -10.808 -50.214  1.00  0.00      A2   H
ATOM   3389  CG  TYR A 218     -35.644 -12.864 -49.668  1.00  0.00      A2   C
ATOM   3390  CD1 TYR A 218     -35.456 -13.679 -48.510  1.00  0.00      A2   C
ATOM   3391  HD1 TYR A 218     -34.718 -13.408 -47.769  1.00  0.00      A2   H
ATOM   3392  CE1 TYR A 218     -36.384 -14.729 -48.333  1.00  0.00      A2   C
ATOM   3393  HE1 TYR A 218     -36.321 -15.324 -47.434  1.00  0.00      A2   H
ATOM   3394  CZ  TYR A 218     -37.356 -14.965 -49.277  1.00  0.00      A2   C
ATOM   3395  OH  TYR A 218     -38.232 -16.086 -49.065  1.00  0.00      A2   O
ATOM   3396  HH  TYR A 218     -37.900 -16.505 -48.267  1.00  0.00      A2   H
ATOM   3397  CD2 TYR A 218     -36.690 -13.103 -50.574  1.00  0.00      A2   C
ATOM   3398  HD2 TYR A 218     -36.800 -12.443 -51.422  1.00  0.00      A2   H
ATOM   3399  CE2 TYR A 218     -37.500 -14.200 -50.410  1.00  0.00      A2   C
ATOM   3400  HE2 TYR A 218     -38.263 -14.397 -51.149  1.00  0.00      A2   H
ATOM   3401  C   TYR A 218     -33.299 -10.852 -51.522  1.00  0.00      A2   C
ATOM   3402  O   TYR A 218     -32.689  -9.775 -51.483  1.00  0.00      A2   O
ATOM   3403  N   VAL A 219     -33.758 -11.315 -52.712  1.00  0.00      A2   N
ATOM   3404  HN  VAL A 219     -34.247 -12.182 -52.771  1.00  0.00      A2   H
ATOM   3405  CA  VAL A 219     -33.401 -10.671 -53.951  1.00  0.00      A2   C
ATOM   3406  HA  VAL A 219     -32.901  -9.723 -53.823  1.00  0.00      A2   H
ATOM   3407  CB  VAL A 219     -32.635 -11.611 -54.895  1.00  0.00      A2   C
ATOM   3408  HB  VAL A 219     -33.121 -12.599 -55.043  1.00  0.00      A2   H
ATOM   3409  CG1 VAL A 219     -32.392 -10.946 -56.317  1.00  0.00      A2   C
ATOM   3410 HG11 VAL A 219     -33.298 -10.926 -56.960  1.00  0.00      A2   H
ATOM   3411 HG12 VAL A 219     -31.990  -9.926 -56.140  1.00  0.00      A2   H
ATOM   3412 HG13 VAL A 219     -31.539 -11.441 -56.829  1.00  0.00      A2   H
ATOM   3413  CG2 VAL A 219     -31.255 -11.809 -54.260  1.00  0.00      A2   C
ATOM   3414 HG21 VAL A 219     -30.599 -10.913 -54.299  1.00  0.00      A2   H
ATOM   3415 HG22 VAL A 219     -31.257 -12.068 -53.180  1.00  0.00      A2   H
ATOM   3416 HG23 VAL A 219     -30.829 -12.661 -54.831  1.00  0.00      A2   H
ATOM   3417  C   VAL A 219     -34.658 -10.237 -54.616  1.00  0.00      A2   C
ATOM   3418  O   VAL A 219     -35.533 -11.021 -54.967  1.00  0.00      A2   O
ATOM   3419  N   ALA A 220     -34.786  -8.883 -54.698  1.00  0.00      A2   N
ATOM   3420  HN  ALA A 220     -34.025  -8.447 -54.224  1.00  0.00      A2   H
ATOM   3421  CA  ALA A 220     -35.667  -8.000 -55.363  1.00  0.00      A2   C
ATOM   3422  HA  ALA A 220     -36.692  -8.095 -55.037  1.00  0.00      A2   H
ATOM   3423  CB  ALA A 220     -35.341  -6.565 -55.005  1.00  0.00      A2   C
ATOM   3424  HB1 ALA A 220     -36.062  -5.913 -55.543  1.00  0.00      A2   H
ATOM   3425  HB2 ALA A 220     -35.389  -6.411 -53.906  1.00  0.00      A2   H
ATOM   3426  HB3 ALA A 220     -34.320  -6.224 -55.278  1.00  0.00      A2   H
ATOM   3427  C   ALA A 220     -35.646  -8.301 -56.878  1.00  0.00      A2   C
ATOM   3428  O   ALA A 220     -34.643  -8.522 -57.539  1.00  0.00      A2   O
ATOM   3429  N   LEU A 221     -36.862  -8.343 -57.468  1.00  0.00      A2   N
ATOM   3430  HN  LEU A 221     -37.706  -8.210 -56.954  1.00  0.00      A2   H
ATOM   3431  CA  LEU A 221     -36.892  -8.516 -58.969  1.00  0.00      A2   C
ATOM   3432  HA  LEU A 221     -36.113  -9.176 -59.323  1.00  0.00      A2   H
ATOM   3433  CB  LEU A 221     -38.272  -9.161 -59.400  1.00  0.00      A2   C
ATOM   3434  HB1 LEU A 221     -38.436 -10.128 -58.878  1.00  0.00      A2   H
ATOM   3435  HB2 LEU A 221     -39.043  -8.447 -59.038  1.00  0.00      A2   H
ATOM   3436  CG  LEU A 221     -38.448  -9.548 -60.931  1.00  0.00      A2   C
ATOM   3437  HG  LEU A 221     -38.019  -8.716 -61.529  1.00  0.00      A2   H
ATOM   3438  CD1 LEU A 221     -37.550 -10.788 -61.151  1.00  0.00      A2   C
ATOM   3439 HD11 LEU A 221     -37.832 -11.558 -60.400  1.00  0.00      A2   H
ATOM   3440 HD12 LEU A 221     -37.954 -11.254 -62.075  1.00  0.00      A2   H
ATOM   3441 HD13 LEU A 221     -36.441 -10.724 -61.135  1.00  0.00      A2   H
ATOM   3442  CD2 LEU A 221     -39.951  -9.750 -61.248  1.00  0.00      A2   C
ATOM   3443 HD21 LEU A 221     -40.358  -8.776 -60.901  1.00  0.00      A2   H
ATOM   3444 HD22 LEU A 221     -40.155 -10.021 -62.306  1.00  0.00      A2   H
ATOM   3445 HD23 LEU A 221     -40.485 -10.447 -60.567  1.00  0.00      A2   H
ATOM   3446  C   LEU A 221     -36.746  -7.135 -59.707  1.00  0.00      A2   C
ATOM   3447  O   LEU A 221     -36.015  -6.952 -60.673  1.00  0.00      A2   O
ATOM   3448  N   ASP A 222     -37.468  -6.210 -59.094  1.00  0.00      A2   N
ATOM   3449  HN  ASP A 222     -37.988  -6.567 -58.321  1.00  0.00      A2   H
ATOM   3450  CA  ASP A 222     -37.425  -4.824 -59.338  1.00  0.00      A2   C
ATOM   3451  HA  ASP A 222     -36.485  -4.683 -59.851  1.00  0.00      A2   H
ATOM   3452  CB  ASP A 222     -38.665  -4.314 -60.145  1.00  0.00      A2   C
ATOM   3453  HB1 ASP A 222     -38.820  -4.768 -61.147  1.00  0.00      A2   H
ATOM   3454  HB2 ASP A 222     -39.561  -4.556 -59.534  1.00  0.00      A2   H
ATOM   3455  CG  ASP A 222     -38.719  -2.814 -60.484  1.00  0.00      A2   C
ATOM   3456  OD1 ASP A 222     -38.829  -2.032 -59.532  1.00  0.00      A2   O
ATOM   3457  OD2 ASP A 222     -38.823  -2.438 -61.651  1.00  0.00      A2   O
ATOM   3458  C   ASP A 222     -37.307  -4.246 -57.938  1.00  0.00      A2   C
ATOM   3459  O   ASP A 222     -38.141  -4.526 -57.114  1.00  0.00      A2   O
ATOM   3460  N   PHE A 223     -36.299  -3.467 -57.618  1.00  0.00      A2   N
ATOM   3461  HN  PHE A 223     -35.649  -3.218 -58.332  1.00  0.00      A2   H
ATOM   3462  CA  PHE A 223     -35.959  -2.990 -56.321  1.00  0.00      A2   C
ATOM   3463  HA  PHE A 223     -36.105  -3.845 -55.678  1.00  0.00      A2   H
ATOM   3464  CB  PHE A 223     -34.418  -2.640 -56.386  1.00  0.00      A2   C
ATOM   3465  HB1 PHE A 223     -33.720  -3.501 -56.465  1.00  0.00      A2   H
ATOM   3466  HB2 PHE A 223     -34.257  -2.062 -57.321  1.00  0.00      A2   H
ATOM   3467  CG  PHE A 223     -33.920  -1.841 -55.184  1.00  0.00      A2   C
ATOM   3468  CD1 PHE A 223     -33.841  -2.398 -53.905  1.00  0.00      A2   C
ATOM   3469  HD1 PHE A 223     -34.217  -3.397 -53.746  1.00  0.00      A2   H
ATOM   3470  CE1 PHE A 223     -33.263  -1.747 -52.824  1.00  0.00      A2   C
ATOM   3471  HE1 PHE A 223     -33.215  -2.232 -51.860  1.00  0.00      A2   H
ATOM   3472  CZ  PHE A 223     -32.724  -0.477 -53.064  1.00  0.00      A2   C
ATOM   3473  HZ  PHE A 223     -32.273  -0.016 -52.198  1.00  0.00      A2   H
ATOM   3474  CD2 PHE A 223     -33.493  -0.528 -55.389  1.00  0.00      A2   C
ATOM   3475  HD2 PHE A 223     -33.409  -0.065 -56.361  1.00  0.00      A2   H
ATOM   3476  CE2 PHE A 223     -32.807   0.108 -54.341  1.00  0.00      A2   C
ATOM   3477  HE2 PHE A 223     -32.421   1.107 -54.483  1.00  0.00      A2   H
ATOM   3478  C   PHE A 223     -36.813  -1.841 -55.745  1.00  0.00      A2   C
ATOM   3479  O   PHE A 223     -37.190  -1.938 -54.647  1.00  0.00      A2   O
ATOM   3480  N   GLU A 224     -37.162  -0.900 -56.539  1.00  0.00      A2   N
ATOM   3481  HN  GLU A 224     -36.848  -0.872 -57.485  1.00  0.00      A2   H
ATOM   3482  CA  GLU A 224     -38.000   0.238 -56.234  1.00  0.00      A2   C
ATOM   3483  HA  GLU A 224     -37.641   0.769 -55.365  1.00  0.00      A2   H
ATOM   3484  CB  GLU A 224     -38.039   1.037 -57.639  1.00  0.00      A2   C
ATOM   3485  HB1 GLU A 224     -36.984   1.253 -57.913  1.00  0.00      A2   H
ATOM   3486  HB2 GLU A 224     -38.270   0.350 -58.481  1.00  0.00      A2   H
ATOM   3487  CG  GLU A 224     -38.919   2.327 -57.524  1.00  0.00      A2   C
ATOM   3488  HG1 GLU A 224     -39.995   2.132 -57.720  1.00  0.00      A2   H
ATOM   3489  HG2 GLU A 224     -38.815   2.747 -56.500  1.00  0.00      A2   H
ATOM   3490  CD  GLU A 224     -38.393   3.338 -58.522  1.00  0.00      A2   C
ATOM   3491  OE1 GLU A 224     -38.191   4.541 -58.200  1.00  0.00      A2   O
ATOM   3492  OE2 GLU A 224     -38.351   2.911 -59.756  1.00  0.00      A2   O
ATOM   3493  C   GLU A 224     -39.380  -0.140 -55.938  1.00  0.00      A2   C
ATOM   3494  O   GLU A 224     -39.916   0.256 -54.941  1.00  0.00      A2   O
ATOM   3495  N   ASN A 225     -39.942  -0.916 -56.757  1.00  0.00      A2   N
ATOM   3496  HN  ASN A 225     -39.439  -1.266 -57.544  1.00  0.00      A2   H
ATOM   3497  CA  ASN A 225     -41.237  -1.438 -56.453  1.00  0.00      A2   C
ATOM   3498  HA  ASN A 225     -41.936  -0.673 -56.147  1.00  0.00      A2   H
ATOM   3499  CB  ASN A 225     -41.740  -2.025 -57.767  1.00  0.00      A2   C
ATOM   3500  HB1 ASN A 225     -41.704  -1.251 -58.563  1.00  0.00      A2   H
ATOM   3501  HB2 ASN A 225     -41.102  -2.887 -58.054  1.00  0.00      A2   H
ATOM   3502  CG  ASN A 225     -43.233  -2.542 -57.728  1.00  0.00      A2   C
ATOM   3503  OD1 ASN A 225     -44.193  -1.820 -57.530  1.00  0.00      A2   O
ATOM   3504  ND2 ASN A 225     -43.464  -3.868 -57.884  1.00  0.00      A2   N
ATOM   3505 HD21 ASN A 225     -42.636  -4.396 -58.076  1.00  0.00      A2   H
ATOM   3506 HD22 ASN A 225     -44.390  -4.236 -57.805  1.00  0.00      A2   H
ATOM   3507  C   ASN A 225     -41.347  -2.531 -55.297  1.00  0.00      A2   C
ATOM   3508  O   ASN A 225     -42.288  -2.527 -54.549  1.00  0.00      A2   O
ATOM   3509  N   GLU A 226     -40.392  -3.486 -55.187  1.00  0.00      A2   N
ATOM   3510  HN  GLU A 226     -39.573  -3.493 -55.755  1.00  0.00      A2   H
ATOM   3511  CA  GLU A 226     -40.342  -4.377 -54.049  1.00  0.00      A2   C
ATOM   3512  HA  GLU A 226     -41.315  -4.825 -53.916  1.00  0.00      A2   H
ATOM   3513  CB  GLU A 226     -39.324  -5.556 -54.149  1.00  0.00      A2   C
ATOM   3514  HB1 GLU A 226     -39.379  -6.024 -55.155  1.00  0.00      A2   H
ATOM   3515  HB2 GLU A 226     -38.316  -5.112 -54.006  1.00  0.00      A2   H
ATOM   3516  CG  GLU A 226     -39.440  -6.643 -53.107  1.00  0.00      A2   C
ATOM   3517  HG1 GLU A 226     -38.461  -7.167 -53.060  1.00  0.00      A2   H
ATOM   3518  HG2 GLU A 226     -39.596  -6.141 -52.128  1.00  0.00      A2   H
ATOM   3519  CD  GLU A 226     -40.525  -7.723 -53.274  1.00  0.00      A2   C
ATOM   3520  OE1 GLU A 226     -40.864  -8.398 -52.240  1.00  0.00      A2   O
ATOM   3521  OE2 GLU A 226     -41.088  -7.920 -54.382  1.00  0.00      A2   O
ATOM   3522  C   GLU A 226     -40.153  -3.676 -52.673  1.00  0.00      A2   C
ATOM   3523  O   GLU A 226     -40.866  -3.950 -51.735  1.00  0.00      A2   O
ATOM   3524  N   MET A 227     -39.202  -2.725 -52.517  1.00  0.00      A2   N
ATOM   3525  HN  MET A 227     -38.498  -2.636 -53.218  1.00  0.00      A2   H
ATOM   3526  CA  MET A 227     -39.091  -1.843 -51.364  1.00  0.00      A2   C
ATOM   3527  HA  MET A 227     -38.982  -2.445 -50.474  1.00  0.00      A2   H
ATOM   3528  CB  MET A 227     -37.782  -1.015 -51.549  1.00  0.00      A2   C
ATOM   3529  HB1 MET A 227     -37.020  -1.776 -51.819  1.00  0.00      A2   H
ATOM   3530  HB2 MET A 227     -37.865  -0.276 -52.374  1.00  0.00      A2   H
ATOM   3531  CG  MET A 227     -37.302  -0.298 -50.275  1.00  0.00      A2   C
ATOM   3532  HG1 MET A 227     -36.584   0.531 -50.450  1.00  0.00      A2   H
ATOM   3533  HG2 MET A 227     -38.165   0.157 -49.742  1.00  0.00      A2   H
ATOM   3534  SD  MET A 227     -36.579  -1.378 -48.927  1.00  0.00      A2   S
ATOM   3535  CE  MET A 227     -35.082  -1.931 -49.837  1.00  0.00      A2   C
ATOM   3536  HE1 MET A 227     -35.412  -2.641 -50.625  1.00  0.00      A2   H
ATOM   3537  HE2 MET A 227     -34.580  -1.057 -50.302  1.00  0.00      A2   H
ATOM   3538  HE3 MET A 227     -34.267  -2.322 -49.191  1.00  0.00      A2   H
ATOM   3539  C   MET A 227     -40.341  -0.983 -51.162  1.00  0.00      A2   C
ATOM   3540  O   MET A 227     -40.790  -0.836 -49.974  1.00  0.00      A2   O
ATOM   3541  N   ALA A 228     -41.079  -0.534 -52.167  1.00  0.00      A2   N
ATOM   3542  HN  ALA A 228     -40.692  -0.628 -53.081  1.00  0.00      A2   H
ATOM   3543  CA  ALA A 228     -42.206   0.356 -52.015  1.00  0.00      A2   C
ATOM   3544  HA  ALA A 228     -42.005   1.149 -51.310  1.00  0.00      A2   H
ATOM   3545  CB  ALA A 228     -42.509   1.094 -53.324  1.00  0.00      A2   C
ATOM   3546  HB1 ALA A 228     -43.434   1.674 -53.120  1.00  0.00      A2   H
ATOM   3547  HB2 ALA A 228     -41.676   1.712 -53.723  1.00  0.00      A2   H
ATOM   3548  HB3 ALA A 228     -42.890   0.394 -54.098  1.00  0.00      A2   H
ATOM   3549  C   ALA A 228     -43.426  -0.392 -51.478  1.00  0.00      A2   C
ATOM   3550  O   ALA A 228     -44.117  -0.046 -50.515  1.00  0.00      A2   O
ATOM   3551  N   THR A 229     -43.677  -1.563 -52.078  1.00  0.00      A2   N
ATOM   3552  HN  THR A 229     -43.176  -1.728 -52.924  1.00  0.00      A2   H
ATOM   3553  CA  THR A 229     -44.751  -2.507 -51.654  1.00  0.00      A2   C
ATOM   3554  HA  THR A 229     -45.703  -2.016 -51.514  1.00  0.00      A2   H
ATOM   3555  CB  THR A 229     -44.940  -3.691 -52.637  1.00  0.00      A2   C
ATOM   3556  HB  THR A 229     -43.957  -4.177 -52.818  1.00  0.00      A2   H
ATOM   3557  OG1 THR A 229     -45.383  -3.259 -53.930  1.00  0.00      A2   O
ATOM   3558  HG1 THR A 229     -44.896  -3.813 -54.543  1.00  0.00      A2   H
ATOM   3559  CG2 THR A 229     -45.885  -4.727 -52.080  1.00  0.00      A2   C
ATOM   3560 HG21 THR A 229     -46.859  -4.265 -51.812  1.00  0.00      A2   H
ATOM   3561 HG22 THR A 229     -46.203  -5.455 -52.858  1.00  0.00      A2   H
ATOM   3562 HG23 THR A 229     -45.510  -5.173 -51.134  1.00  0.00      A2   H
ATOM   3563  C   THR A 229     -44.406  -3.135 -50.310  1.00  0.00      A2   C
ATOM   3564  O   THR A 229     -45.207  -3.110 -49.410  1.00  0.00      A2   O
ATOM   3565  N   ALA A 230     -43.247  -3.728 -50.046  1.00  0.00      A2   N
ATOM   3566  HN  ALA A 230     -42.518  -3.784 -50.724  1.00  0.00      A2   H
ATOM   3567  CA  ALA A 230     -42.885  -4.259 -48.720  1.00  0.00      A2   C
ATOM   3568  HA  ALA A 230     -43.692  -4.913 -48.426  1.00  0.00      A2   H
ATOM   3569  CB  ALA A 230     -41.527  -5.084 -48.810  1.00  0.00      A2   C
ATOM   3570  HB1 ALA A 230     -40.719  -4.477 -49.272  1.00  0.00      A2   H
ATOM   3571  HB2 ALA A 230     -41.132  -5.440 -47.834  1.00  0.00      A2   H
ATOM   3572  HB3 ALA A 230     -41.652  -6.000 -49.425  1.00  0.00      A2   H
ATOM   3573  C   ALA A 230     -42.838  -3.225 -47.570  1.00  0.00      A2   C
ATOM   3574  O   ALA A 230     -43.279  -3.450 -46.440  1.00  0.00      A2   O
ATOM   3575  N   ALA A 231     -42.337  -2.039 -47.767  1.00  0.00      A2   N
ATOM   3576  HN  ALA A 231     -41.803  -1.867 -48.591  1.00  0.00      A2   H
ATOM   3577  CA  ALA A 231     -42.547  -0.931 -46.752  1.00  0.00      A2   C
ATOM   3578  HA  ALA A 231     -42.195  -1.329 -45.811  1.00  0.00      A2   H
ATOM   3579  CB  ALA A 231     -41.806   0.296 -47.119  1.00  0.00      A2   C
ATOM   3580  HB1 ALA A 231     -42.242   0.776 -48.021  1.00  0.00      A2   H
ATOM   3581  HB2 ALA A 231     -41.829   1.104 -46.356  1.00  0.00      A2   H
ATOM   3582  HB3 ALA A 231     -40.787  -0.108 -47.296  1.00  0.00      A2   H
ATOM   3583  C   ALA A 231     -44.010  -0.498 -46.538  1.00  0.00      A2   C
ATOM   3584  O   ALA A 231     -44.477  -0.490 -45.402  1.00  0.00      A2   O
ATOM   3585  N   SER A 232     -44.784  -0.339 -47.656  1.00  0.00      A2   N
ATOM   3586  HN  SER A 232     -44.347  -0.379 -48.551  1.00  0.00      A2   H
ATOM   3587  CA  SER A 232     -46.192   0.066 -47.589  1.00  0.00      A2   C
ATOM   3588  HA  SER A 232     -46.394   0.946 -46.997  1.00  0.00      A2   H
ATOM   3589  CB  SER A 232     -46.684   0.351 -49.059  1.00  0.00      A2   C
ATOM   3590  HB1 SER A 232     -46.220   1.259 -49.499  1.00  0.00      A2   H
ATOM   3591  HB2 SER A 232     -46.379  -0.458 -49.757  1.00  0.00      A2   H
ATOM   3592  OG  SER A 232     -48.067   0.775 -49.242  1.00  0.00      A2   O
ATOM   3593  HG1 SER A 232     -48.558  -0.019 -49.464  1.00  0.00      A2   H
ATOM   3594  C   SER A 232     -47.153  -1.087 -47.028  1.00  0.00      A2   C
ATOM   3595  O   SER A 232     -48.198  -0.720 -46.467  1.00  0.00      A2   O
ATOM   3596  N   SER A 233     -46.833  -2.334 -47.128  1.00  0.00      A2   N
ATOM   3597  HN  SER A 233     -46.017  -2.622 -47.624  1.00  0.00      A2   H
ATOM   3598  CA  SER A 233     -47.719  -3.466 -46.725  1.00  0.00      A2   C
ATOM   3599  HA  SER A 233     -48.709  -3.151 -46.428  1.00  0.00      A2   H
ATOM   3600  CB  SER A 233     -47.764  -4.647 -47.754  1.00  0.00      A2   C
ATOM   3601  HB1 SER A 233     -46.739  -5.061 -47.868  1.00  0.00      A2   H
ATOM   3602  HB2 SER A 233     -48.379  -5.492 -47.377  1.00  0.00      A2   H
ATOM   3603  OG  SER A 233     -48.350  -4.155 -48.978  1.00  0.00      A2   O
ATOM   3604  HG1 SER A 233     -48.419  -4.936 -49.531  1.00  0.00      A2   H
ATOM   3605  C   SER A 233     -47.224  -4.092 -45.456  1.00  0.00      A2   C
ATOM   3606  O   SER A 233     -47.809  -5.104 -44.982  1.00  0.00      A2   O
ATOM   3607  N   SER A 234     -46.271  -3.547 -44.671  1.00  0.00      A2   N
ATOM   3608  HN  SER A 234     -45.862  -2.690 -44.976  1.00  0.00      A2   H
ATOM   3609  CA  SER A 234     -45.794  -4.129 -43.423  1.00  0.00      A2   C
ATOM   3610  HA  SER A 234     -44.936  -3.509 -43.209  1.00  0.00      A2   H
ATOM   3611  CB  SER A 234     -46.714  -4.110 -42.220  1.00  0.00      A2   C
ATOM   3612  HB1 SER A 234     -47.409  -3.246 -42.298  1.00  0.00      A2   H
ATOM   3613  HB2 SER A 234     -47.270  -5.067 -42.125  1.00  0.00      A2   H
ATOM   3614  OG  SER A 234     -45.929  -3.864 -41.069  1.00  0.00      A2   O
ATOM   3615  HG1 SER A 234     -46.436  -3.264 -40.516  1.00  0.00      A2   H
ATOM   3616  C   SER A 234     -45.110  -5.493 -43.614  1.00  0.00      A2   C
ATOM   3617  O   SER A 234     -45.314  -6.459 -42.847  1.00  0.00      A2   O
ATOM   3618  N   SER A 235     -44.174  -5.634 -44.619  1.00  0.00      A2   N
ATOM   3619  HN  SER A 235     -44.051  -4.894 -45.276  1.00  0.00      A2   H
ATOM   3620  CA  SER A 235     -43.265  -6.802 -44.847  1.00  0.00      A2   C
ATOM   3621  HA  SER A 235     -43.387  -7.447 -43.989  1.00  0.00      A2   H
ATOM   3622  CB  SER A 235     -43.699  -7.781 -45.961  1.00  0.00      A2   C
ATOM   3623  HB1 SER A 235     -42.939  -8.475 -46.381  1.00  0.00      A2   H
ATOM   3624  HB2 SER A 235     -44.636  -8.292 -45.652  1.00  0.00      A2   H
ATOM   3625  OG  SER A 235     -44.074  -6.978 -47.030  1.00  0.00      A2   O
ATOM   3626  HG1 SER A 235     -44.609  -7.429 -47.688  1.00  0.00      A2   H
ATOM   3627  C   SER A 235     -41.862  -6.423 -45.082  1.00  0.00      A2   C
ATOM   3628  O   SER A 235     -41.050  -7.270 -45.463  1.00  0.00      A2   O
ATOM   3629  N   LEU A 236     -41.465  -5.158 -44.838  1.00  0.00      A2   N
ATOM   3630  HN  LEU A 236     -42.123  -4.446 -44.608  1.00  0.00      A2   H
ATOM   3631  CA  LEU A 236     -39.998  -4.937 -44.970  1.00  0.00      A2   C
ATOM   3632  HA  LEU A 236     -39.699  -5.396 -45.901  1.00  0.00      A2   H
ATOM   3633  CB  LEU A 236     -39.722  -3.390 -45.020  1.00  0.00      A2   C
ATOM   3634  HB1 LEU A 236     -40.243  -2.999 -45.920  1.00  0.00      A2   H
ATOM   3635  HB2 LEU A 236     -40.130  -2.779 -44.187  1.00  0.00      A2   H
ATOM   3636  CG  LEU A 236     -38.266  -2.947 -45.381  1.00  0.00      A2   C
ATOM   3637  HG  LEU A 236     -37.587  -3.180 -44.534  1.00  0.00      A2   H
ATOM   3638  CD1 LEU A 236     -37.745  -3.673 -46.625  1.00  0.00      A2   C
ATOM   3639 HD11 LEU A 236     -36.652  -3.489 -46.699  1.00  0.00      A2   H
ATOM   3640 HD12 LEU A 236     -37.921  -4.761 -46.484  1.00  0.00      A2   H
ATOM   3641 HD13 LEU A 236     -38.373  -3.355 -47.484  1.00  0.00      A2   H
ATOM   3642  CD2 LEU A 236     -38.239  -1.449 -45.538  1.00  0.00      A2   C
ATOM   3643 HD21 LEU A 236     -38.350  -0.928 -44.564  1.00  0.00      A2   H
ATOM   3644 HD22 LEU A 236     -37.359  -1.034 -46.075  1.00  0.00      A2   H
ATOM   3645 HD23 LEU A 236     -39.049  -1.099 -46.213  1.00  0.00      A2   H
ATOM   3646  C   LEU A 236     -39.158  -5.376 -43.748  1.00  0.00      A2   C
ATOM   3647  O   LEU A 236     -38.182  -6.114 -43.881  1.00  0.00      A2   O
ATOM   3648  N   GLU A 237     -39.573  -5.183 -42.473  1.00  0.00      A2   N
ATOM   3649  HN  GLU A 237     -40.457  -4.766 -42.277  1.00  0.00      A2   H
ATOM   3650  CA  GLU A 237     -38.663  -5.347 -41.347  1.00  0.00      A2   C
ATOM   3651  HA  GLU A 237     -37.705  -5.176 -41.815  1.00  0.00      A2   H
ATOM   3652  CB  GLU A 237     -39.019  -4.221 -40.291  1.00  0.00      A2   C
ATOM   3653  HB1 GLU A 237     -39.965  -4.376 -39.729  1.00  0.00      A2   H
ATOM   3654  HB2 GLU A 237     -38.162  -4.235 -39.585  1.00  0.00      A2   H
ATOM   3655  CG  GLU A 237     -39.052  -2.856 -40.899  1.00  0.00      A2   C
ATOM   3656  HG1 GLU A 237     -38.102  -2.717 -41.458  1.00  0.00      A2   H
ATOM   3657  HG2 GLU A 237     -39.935  -2.659 -41.542  1.00  0.00      A2   H
ATOM   3658  CD  GLU A 237     -39.103  -1.883 -39.752  1.00  0.00      A2   C
ATOM   3659  OE1 GLU A 237     -39.820  -2.084 -38.763  1.00  0.00      A2   O
ATOM   3660  OE2 GLU A 237     -38.436  -0.836 -39.903  1.00  0.00      A2   O
ATOM   3661  C   GLU A 237     -38.803  -6.726 -40.682  1.00  0.00      A2   C
ATOM   3662  O   GLU A 237     -39.917  -7.179 -40.335  1.00  0.00      A2   O
ATOM   3663  N   LYS A 238     -37.655  -7.417 -40.500  1.00  0.00      A2   N
ATOM   3664  HN  LYS A 238     -36.779  -7.006 -40.739  1.00  0.00      A2   H
ATOM   3665  CA  LYS A 238     -37.551  -8.693 -39.901  1.00  0.00      A2   C
ATOM   3666  HA  LYS A 238     -38.500  -9.021 -39.504  1.00  0.00      A2   H
ATOM   3667  CB  LYS A 238     -37.041  -9.871 -40.884  1.00  0.00      A2   C
ATOM   3668  HB1 LYS A 238     -37.556  -9.739 -41.859  1.00  0.00      A2   H
ATOM   3669  HB2 LYS A 238     -35.981  -9.651 -41.135  1.00  0.00      A2   H
ATOM   3670  CG  LYS A 238     -37.170 -11.289 -40.354  1.00  0.00      A2   C
ATOM   3671  HG1 LYS A 238     -36.832 -12.057 -41.082  1.00  0.00      A2   H
ATOM   3672  HG2 LYS A 238     -36.513 -11.331 -39.459  1.00  0.00      A2   H
ATOM   3673  CD  LYS A 238     -38.648 -11.674 -39.971  1.00  0.00      A2   C
ATOM   3674  HD1 LYS A 238     -38.751 -11.155 -38.994  1.00  0.00      A2   H
ATOM   3675  HD2 LYS A 238     -39.342 -11.211 -40.705  1.00  0.00      A2   H
ATOM   3676  CE  LYS A 238     -38.945 -13.109 -39.615  1.00  0.00      A2   C
ATOM   3677  HE1 LYS A 238     -38.422 -13.609 -38.772  1.00  0.00      A2   H
ATOM   3678  HE2 LYS A 238     -40.014 -13.080 -39.313  1.00  0.00      A2   H
ATOM   3679  NZ  LYS A 238     -38.883 -14.022 -40.736  1.00  0.00      A2   N
ATOM   3680  HZ1 LYS A 238     -37.937 -14.445 -40.821  1.00  0.00      A2   H
ATOM   3681  HZ2 LYS A 238     -39.604 -14.769 -40.679  1.00  0.00      A2   H
ATOM   3682  HZ3 LYS A 238     -39.031 -13.540 -41.645  1.00  0.00      A2   H
ATOM   3683  C   LYS A 238     -36.595  -8.563 -38.713  1.00  0.00      A2   C
ATOM   3684  O   LYS A 238     -35.845  -7.597 -38.671  1.00  0.00      A2   O
ATOM   3685  N   SER A 239     -36.749  -9.441 -37.677  1.00  0.00      A2   N
ATOM   3686  HN  SER A 239     -37.427 -10.166 -37.765  1.00  0.00      A2   H
ATOM   3687  CA  SER A 239     -36.241  -9.162 -36.363  1.00  0.00      A2   C
ATOM   3688  HA  SER A 239     -35.585  -8.318 -36.513  1.00  0.00      A2   H
ATOM   3689  CB  SER A 239     -37.266  -8.686 -35.255  1.00  0.00      A2   C
ATOM   3690  HB1 SER A 239     -36.707  -8.199 -34.428  1.00  0.00      A2   H
ATOM   3691  HB2 SER A 239     -37.908  -7.889 -35.688  1.00  0.00      A2   H
ATOM   3692  OG  SER A 239     -38.179  -9.671 -34.746  1.00  0.00      A2   O
ATOM   3693  HG1 SER A 239     -38.812  -9.184 -34.213  1.00  0.00      A2   H
ATOM   3694  C   SER A 239     -35.367 -10.235 -35.866  1.00  0.00      A2   C
ATOM   3695  O   SER A 239     -35.540 -11.443 -36.182  1.00  0.00      A2   O
ATOM   3696  N   TYR A 240     -34.188  -9.824 -35.323  1.00  0.00      A2   N
ATOM   3697  HN  TYR A 240     -33.999  -8.849 -35.231  1.00  0.00      A2   H
ATOM   3698  CA  TYR A 240     -33.179 -10.781 -34.891  1.00  0.00      A2   C
ATOM   3699  HA  TYR A 240     -33.524 -11.794 -35.034  1.00  0.00      A2   H
ATOM   3700  CB  TYR A 240     -31.897 -10.482 -35.747  1.00  0.00      A2   C
ATOM   3701  HB1 TYR A 240     -32.225 -10.253 -36.784  1.00  0.00      A2   H
ATOM   3702  HB2 TYR A 240     -31.267  -9.700 -35.272  1.00  0.00      A2   H
ATOM   3703  CG  TYR A 240     -30.919 -11.643 -35.756  1.00  0.00      A2   C
ATOM   3704  CD1 TYR A 240     -29.980 -11.759 -34.742  1.00  0.00      A2   C
ATOM   3705  HD1 TYR A 240     -30.118 -11.026 -33.961  1.00  0.00      A2   H
ATOM   3706  CE1 TYR A 240     -29.135 -12.839 -34.656  1.00  0.00      A2   C
ATOM   3707  HE1 TYR A 240     -28.416 -12.894 -33.851  1.00  0.00      A2   H
ATOM   3708  CZ  TYR A 240     -29.116 -13.742 -35.671  1.00  0.00      A2   C
ATOM   3709  OH  TYR A 240     -28.242 -14.811 -35.775  1.00  0.00      A2   O
ATOM   3710  HH  TYR A 240     -28.414 -15.245 -36.613  1.00  0.00      A2   H
ATOM   3711  CD2 TYR A 240     -30.986 -12.580 -36.768  1.00  0.00      A2   C
ATOM   3712  HD2 TYR A 240     -31.741 -12.389 -37.516  1.00  0.00      A2   H
ATOM   3713  CE2 TYR A 240     -30.081 -13.627 -36.751  1.00  0.00      A2   C
ATOM   3714  HE2 TYR A 240     -30.101 -14.304 -37.593  1.00  0.00      A2   H
ATOM   3715  C   TYR A 240     -32.821 -10.620 -33.492  1.00  0.00      A2   C
ATOM   3716  O   TYR A 240     -32.453  -9.573 -33.033  1.00  0.00      A2   O
ATOM   3717  N   GLU A 241     -33.065 -11.696 -32.741  1.00  0.00      A2   N
ATOM   3718  HN  GLU A 241     -33.440 -12.523 -33.152  1.00  0.00      A2   H
ATOM   3719  CA  GLU A 241     -32.657 -11.917 -31.354  1.00  0.00      A2   C
ATOM   3720  HA  GLU A 241     -32.819 -10.994 -30.817  1.00  0.00      A2   H
ATOM   3721  CB  GLU A 241     -33.498 -13.108 -30.702  1.00  0.00      A2   C
ATOM   3722  HB1 GLU A 241     -34.568 -13.032 -30.994  1.00  0.00      A2   H
ATOM   3723  HB2 GLU A 241     -33.147 -14.078 -31.115  1.00  0.00      A2   H
ATOM   3724  CG  GLU A 241     -33.517 -13.096 -29.179  1.00  0.00      A2   C
ATOM   3725  HG1 GLU A 241     -32.449 -13.267 -28.928  1.00  0.00      A2   H
ATOM   3726  HG2 GLU A 241     -33.939 -12.162 -28.750  1.00  0.00      A2   H
ATOM   3727  CD  GLU A 241     -34.380 -14.237 -28.622  1.00  0.00      A2   C
ATOM   3728  OE1 GLU A 241     -35.605 -14.150 -28.594  1.00  0.00      A2   O
ATOM   3729  OE2 GLU A 241     -33.699 -15.222 -28.166  1.00  0.00      A2   O
ATOM   3730  C   GLU A 241     -31.136 -12.187 -31.293  1.00  0.00      A2   C
ATOM   3731  O   GLU A 241     -30.774 -13.269 -31.782  1.00  0.00      A2   O
ATOM   3732  N   LEU A 242     -30.289 -11.287 -30.752  1.00  0.00      A2   N
ATOM   3733  HN  LEU A 242     -30.701 -10.474 -30.347  1.00  0.00      A2   H
ATOM   3734  CA  LEU A 242     -28.869 -11.560 -30.577  1.00  0.00      A2   C
ATOM   3735  HA  LEU A 242     -28.497 -12.021 -31.480  1.00  0.00      A2   H
ATOM   3736  CB  LEU A 242     -28.133 -10.218 -30.401  1.00  0.00      A2   C
ATOM   3737  HB1 LEU A 242     -28.599  -9.650 -29.568  1.00  0.00      A2   H
ATOM   3738  HB2 LEU A 242     -27.046 -10.393 -30.252  1.00  0.00      A2   H
ATOM   3739  CG  LEU A 242     -28.234  -9.251 -31.629  1.00  0.00      A2   C
ATOM   3740  HG  LEU A 242     -29.303  -9.321 -31.925  1.00  0.00      A2   H
ATOM   3741  CD1 LEU A 242     -27.821  -7.844 -31.307  1.00  0.00      A2   C
ATOM   3742 HD11 LEU A 242     -27.731  -7.196 -32.205  1.00  0.00      A2   H
ATOM   3743 HD12 LEU A 242     -28.541  -7.473 -30.547  1.00  0.00      A2   H
ATOM   3744 HD13 LEU A 242     -26.853  -7.835 -30.763  1.00  0.00      A2   H
ATOM   3745  CD2 LEU A 242     -27.403  -9.663 -32.829  1.00  0.00      A2   C
ATOM   3746 HD21 LEU A 242     -26.357  -9.756 -32.468  1.00  0.00      A2   H
ATOM   3747 HD22 LEU A 242     -27.701 -10.656 -33.230  1.00  0.00      A2   H
ATOM   3748 HD23 LEU A 242     -27.464  -8.914 -33.647  1.00  0.00      A2   H
ATOM   3749  C   LEU A 242     -28.570 -12.477 -29.284  1.00  0.00      A2   C
ATOM   3750  O   LEU A 242     -29.453 -12.500 -28.435  1.00  0.00      A2   O
ATOM   3751  N   PRO A 243     -27.493 -13.146 -29.119  1.00  0.00      A2   N
ATOM   3752  CD  PRO A 243     -26.386 -13.242 -30.152  1.00  0.00      A2   C
ATOM   3753  HD1 PRO A 243     -26.685 -13.672 -31.132  1.00  0.00      A2   H
ATOM   3754  HD2 PRO A 243     -25.947 -12.232 -30.300  1.00  0.00      A2   H
ATOM   3755  CA  PRO A 243     -27.361 -14.170 -28.121  1.00  0.00      A2   C
ATOM   3756  HA  PRO A 243     -28.208 -14.833 -28.216  1.00  0.00      A2   H
ATOM   3757  CB  PRO A 243     -26.098 -14.979 -28.499  1.00  0.00      A2   C
ATOM   3758  HB1 PRO A 243     -26.452 -15.826 -29.125  1.00  0.00      A2   H
ATOM   3759  HB2 PRO A 243     -25.478 -15.262 -27.621  1.00  0.00      A2   H
ATOM   3760  CG  PRO A 243     -25.270 -14.157 -29.581  1.00  0.00      A2   C
ATOM   3761  HG1 PRO A 243     -24.803 -14.891 -30.272  1.00  0.00      A2   H
ATOM   3762  HG2 PRO A 243     -24.443 -13.527 -29.188  1.00  0.00      A2   H
ATOM   3763  C   PRO A 243     -27.337 -13.594 -26.678  1.00  0.00      A2   C
ATOM   3764  O   PRO A 243     -27.358 -14.347 -25.703  1.00  0.00      A2   O
ATOM   3765  N   ASP A 244     -27.275 -12.246 -26.562  1.00  0.00      A2   N
ATOM   3766  HN  ASP A 244     -27.139 -11.626 -27.331  1.00  0.00      A2   H
ATOM   3767  CA  ASP A 244     -27.379 -11.560 -25.292  1.00  0.00      A2   C
ATOM   3768  HA  ASP A 244     -26.924 -12.134 -24.499  1.00  0.00      A2   H
ATOM   3769  CB  ASP A 244     -26.816 -10.069 -25.349  1.00  0.00      A2   C
ATOM   3770  HB1 ASP A 244     -27.312  -9.501 -26.166  1.00  0.00      A2   H
ATOM   3771  HB2 ASP A 244     -27.031  -9.525 -24.405  1.00  0.00      A2   H
ATOM   3772  CG  ASP A 244     -25.347 -10.108 -25.661  1.00  0.00      A2   C
ATOM   3773  OD1 ASP A 244     -24.931  -9.537 -26.697  1.00  0.00      A2   O
ATOM   3774  OD2 ASP A 244     -24.630 -10.604 -24.744  1.00  0.00      A2   O
ATOM   3775  C   ASP A 244     -28.882 -11.377 -24.838  1.00  0.00      A2   C
ATOM   3776  O   ASP A 244     -29.171 -10.559 -23.911  1.00  0.00      A2   O
ATOM   3777  N   GLY A 245     -29.881 -11.974 -25.482  1.00  0.00      A2   N
ATOM   3778  HN  GLY A 245     -29.755 -12.664 -26.190  1.00  0.00      A2   H
ATOM   3779  CA  GLY A 245     -31.267 -11.691 -25.134  1.00  0.00      A2   C
ATOM   3780  HA1 GLY A 245     -31.233 -11.547 -24.065  1.00  0.00      A2   H
ATOM   3781  HA2 GLY A 245     -31.855 -12.523 -25.493  1.00  0.00      A2   H
ATOM   3782  C   GLY A 245     -31.769 -10.415 -25.660  1.00  0.00      A2   C
ATOM   3783  O   GLY A 245     -32.694  -9.824 -25.110  1.00  0.00      A2   O
ATOM   3784  N   GLN A 246     -31.257  -9.886 -26.761  1.00  0.00      A2   N
ATOM   3785  HN  GLN A 246     -30.758 -10.519 -27.348  1.00  0.00      A2   H
ATOM   3786  CA  GLN A 246     -31.346  -8.515 -27.231  1.00  0.00      A2   C
ATOM   3787  HA  GLN A 246     -32.011  -7.953 -26.591  1.00  0.00      A2   H
ATOM   3788  CB  GLN A 246     -29.918  -7.999 -27.314  1.00  0.00      A2   C
ATOM   3789  HB1 GLN A 246     -29.608  -7.950 -26.249  1.00  0.00      A2   H
ATOM   3790  HB2 GLN A 246     -29.265  -8.683 -27.898  1.00  0.00      A2   H
ATOM   3791  CG  GLN A 246     -29.642  -6.633 -27.978  1.00  0.00      A2   C
ATOM   3792  HG1 GLN A 246     -29.876  -6.653 -29.064  1.00  0.00      A2   H
ATOM   3793  HG2 GLN A 246     -30.226  -5.810 -27.516  1.00  0.00      A2   H
ATOM   3794  CD  GLN A 246     -28.186  -6.296 -27.735  1.00  0.00      A2   C
ATOM   3795  OE1 GLN A 246     -27.304  -7.123 -28.008  1.00  0.00      A2   O
ATOM   3796  NE2 GLN A 246     -27.888  -5.128 -27.113  1.00  0.00      A2   N
ATOM   3797 HE21 GLN A 246     -26.927  -4.957 -26.895  1.00  0.00      A2   H
ATOM   3798 HE22 GLN A 246     -28.555  -4.423 -26.874  1.00  0.00      A2   H
ATOM   3799  C   GLN A 246     -31.903  -8.535 -28.643  1.00  0.00      A2   C
ATOM   3800  O   GLN A 246     -31.512  -9.385 -29.402  1.00  0.00      A2   O
ATOM   3801  N   VAL A 247     -32.908  -7.712 -29.011  1.00  0.00      A2   N
ATOM   3802  HN  VAL A 247     -33.291  -7.079 -28.344  1.00  0.00      A2   H
ATOM   3803  CA  VAL A 247     -33.526  -7.875 -30.289  1.00  0.00      A2   C
ATOM   3804  HA  VAL A 247     -33.071  -8.652 -30.887  1.00  0.00      A2   H
ATOM   3805  CB  VAL A 247     -35.040  -8.020 -30.336  1.00  0.00      A2   C
ATOM   3806  HB  VAL A 247     -35.593  -7.094 -30.069  1.00  0.00      A2   H
ATOM   3807  CG1 VAL A 247     -35.291  -8.737 -31.725  1.00  0.00      A2   C
ATOM   3808 HG11 VAL A 247     -36.381  -8.926 -31.832  1.00  0.00      A2   H
ATOM   3809 HG12 VAL A 247     -34.946  -8.117 -32.580  1.00  0.00      A2   H
ATOM   3810 HG13 VAL A 247     -34.817  -9.742 -31.735  1.00  0.00      A2   H
ATOM   3811  CG2 VAL A 247     -35.550  -9.014 -29.179  1.00  0.00      A2   C
ATOM   3812 HG21 VAL A 247     -36.496  -9.516 -29.478  1.00  0.00      A2   H
ATOM   3813 HG22 VAL A 247     -34.851  -9.877 -29.144  1.00  0.00      A2   H
ATOM   3814 HG23 VAL A 247     -35.623  -8.532 -28.181  1.00  0.00      A2   H
ATOM   3815  C   VAL A 247     -33.228  -6.716 -31.161  1.00  0.00      A2   C
ATOM   3816  O   VAL A 247     -33.507  -5.537 -30.751  1.00  0.00      A2   O
ATOM   3817  N   ILE A 248     -32.601  -6.868 -32.314  1.00  0.00      A2   N
ATOM   3818  HN  ILE A 248     -32.304  -7.812 -32.434  1.00  0.00      A2   H
ATOM   3819  CA  ILE A 248     -32.427  -5.784 -33.216  1.00  0.00      A2   C
ATOM   3820  HA  ILE A 248     -32.736  -4.856 -32.759  1.00  0.00      A2   H
ATOM   3821  CB  ILE A 248     -30.974  -5.625 -33.643  1.00  0.00      A2   C
ATOM   3822  HB  ILE A 248     -30.940  -4.801 -34.388  1.00  0.00      A2   H
ATOM   3823  CG2 ILE A 248     -30.062  -5.321 -32.379  1.00  0.00      A2   C
ATOM   3824 HG21 ILE A 248     -30.560  -4.482 -31.848  1.00  0.00      A2   H
ATOM   3825 HG22 ILE A 248     -29.972  -6.247 -31.772  1.00  0.00      A2   H
ATOM   3826 HG23 ILE A 248     -28.997  -5.079 -32.586  1.00  0.00      A2   H
ATOM   3827  CG1 ILE A 248     -30.370  -6.905 -34.358  1.00  0.00      A2   C
ATOM   3828 HG11 ILE A 248     -30.267  -7.765 -33.662  1.00  0.00      A2   H
ATOM   3829 HG12 ILE A 248     -31.151  -7.103 -35.122  1.00  0.00      A2   H
ATOM   3830  CD  ILE A 248     -29.081  -6.699 -35.109  1.00  0.00      A2   C
ATOM   3831  HD1 ILE A 248     -28.213  -6.346 -34.512  1.00  0.00      A2   H
ATOM   3832  HD2 ILE A 248     -28.796  -7.543 -35.773  1.00  0.00      A2   H
ATOM   3833  HD3 ILE A 248     -29.204  -5.890 -35.860  1.00  0.00      A2   H
ATOM   3834  C   ILE A 248     -33.277  -5.939 -34.498  1.00  0.00      A2   C
ATOM   3835  O   ILE A 248     -33.896  -6.970 -34.735  1.00  0.00      A2   O
ATOM   3836  N   THR A 249     -33.368  -4.927 -35.408  1.00  0.00      A2   N
ATOM   3837  HN  THR A 249     -32.748  -4.157 -35.281  1.00  0.00      A2   H
ATOM   3838  CA  THR A 249     -34.271  -4.917 -36.568  1.00  0.00      A2   C
ATOM   3839  HA  THR A 249     -34.915  -5.784 -36.566  1.00  0.00      A2   H
ATOM   3840  CB  THR A 249     -35.225  -3.674 -36.574  1.00  0.00      A2   C
ATOM   3841  HB  THR A 249     -34.622  -2.749 -36.453  1.00  0.00      A2   H
ATOM   3842  OG1 THR A 249     -36.141  -3.767 -35.499  1.00  0.00      A2   O
ATOM   3843  HG1 THR A 249     -36.472  -2.885 -35.316  1.00  0.00      A2   H
ATOM   3844  CG2 THR A 249     -36.128  -3.600 -37.809  1.00  0.00      A2   C
ATOM   3845 HG21 THR A 249     -36.837  -4.455 -37.799  1.00  0.00      A2   H
ATOM   3846 HG22 THR A 249     -36.774  -2.698 -37.742  1.00  0.00      A2   H
ATOM   3847 HG23 THR A 249     -35.582  -3.476 -38.769  1.00  0.00      A2   H
ATOM   3848  C   THR A 249     -33.474  -4.728 -37.828  1.00  0.00      A2   C
ATOM   3849  O   THR A 249     -32.755  -3.793 -37.913  1.00  0.00      A2   O
ATOM   3850  N   ILE A 250     -33.858  -5.546 -38.860  1.00  0.00      A2   N
ATOM   3851  HN  ILE A 250     -34.561  -6.245 -38.758  1.00  0.00      A2   H
ATOM   3852  CA  ILE A 250     -33.287  -5.479 -40.157  1.00  0.00      A2   C
ATOM   3853  HA  ILE A 250     -32.504  -4.740 -40.071  1.00  0.00      A2   H
ATOM   3854  CB  ILE A 250     -32.687  -6.798 -40.523  1.00  0.00      A2   C
ATOM   3855  HB  ILE A 250     -33.511  -7.543 -40.509  1.00  0.00      A2   H
ATOM   3856  CG2 ILE A 250     -32.061  -6.793 -41.935  1.00  0.00      A2   C
ATOM   3857 HG21 ILE A 250     -31.447  -5.874 -42.040  1.00  0.00      A2   H
ATOM   3858 HG22 ILE A 250     -31.474  -7.735 -41.984  1.00  0.00      A2   H
ATOM   3859 HG23 ILE A 250     -32.784  -6.758 -42.778  1.00  0.00      A2   H
ATOM   3860  CG1 ILE A 250     -31.548  -7.368 -39.450  1.00  0.00      A2   C
ATOM   3861 HG11 ILE A 250     -32.030  -7.371 -38.449  1.00  0.00      A2   H
ATOM   3862 HG12 ILE A 250     -31.415  -8.450 -39.667  1.00  0.00      A2   H
ATOM   3863  CD  ILE A 250     -30.258  -6.635 -39.409  1.00  0.00      A2   C
ATOM   3864  HD1 ILE A 250     -29.615  -7.059 -38.609  1.00  0.00      A2   H
ATOM   3865  HD2 ILE A 250     -29.782  -6.774 -40.403  1.00  0.00      A2   H
ATOM   3866  HD3 ILE A 250     -30.375  -5.551 -39.199  1.00  0.00      A2   H
ATOM   3867  C   ILE A 250     -34.364  -5.106 -41.092  1.00  0.00      A2   C
ATOM   3868  O   ILE A 250     -35.433  -5.769 -41.212  1.00  0.00      A2   O
ATOM   3869  N   GLY A 251     -34.182  -3.974 -41.842  1.00  0.00      A2   N
ATOM   3870  HN  GLY A 251     -33.432  -3.337 -41.681  1.00  0.00      A2   H
ATOM   3871  CA  GLY A 251     -35.115  -3.501 -42.792  1.00  0.00      A2   C
ATOM   3872  HA1 GLY A 251     -35.160  -2.465 -42.490  1.00  0.00      A2   H
ATOM   3873  HA2 GLY A 251     -36.023  -4.086 -42.817  1.00  0.00      A2   H
ATOM   3874  C   GLY A 251     -34.579  -3.536 -44.240  1.00  0.00      A2   C
ATOM   3875  O   GLY A 251     -34.645  -4.524 -44.904  1.00  0.00      A2   O
ATOM   3876  N   ASN A 252     -34.040  -2.477 -44.742  1.00  0.00      A2   N
ATOM   3877  HN  ASN A 252     -33.932  -1.650 -44.196  1.00  0.00      A2   H
ATOM   3878  CA  ASN A 252     -33.583  -2.332 -46.099  1.00  0.00      A2   C
ATOM   3879  HA  ASN A 252     -34.378  -2.569 -46.790  1.00  0.00      A2   H
ATOM   3880  CB  ASN A 252     -33.258  -0.826 -46.461  1.00  0.00      A2   C
ATOM   3881  HB1 ASN A 252     -32.383  -0.537 -45.841  1.00  0.00      A2   H
ATOM   3882  HB2 ASN A 252     -33.150  -0.712 -47.561  1.00  0.00      A2   H
ATOM   3883  CG  ASN A 252     -34.312   0.233 -46.120  1.00  0.00      A2   C
ATOM   3884  OD1 ASN A 252     -34.892   0.405 -45.020  1.00  0.00      A2   O
ATOM   3885  ND2 ASN A 252     -34.501   1.125 -47.101  1.00  0.00      A2   N
ATOM   3886 HD21 ASN A 252     -35.182   1.841 -46.948  1.00  0.00      A2   H
ATOM   3887 HD22 ASN A 252     -33.810   1.228 -47.816  1.00  0.00      A2   H
ATOM   3888  C   ASN A 252     -32.466  -3.258 -46.552  1.00  0.00      A2   C
ATOM   3889  O   ASN A 252     -32.459  -3.780 -47.672  1.00  0.00      A2   O
ATOM   3890  N   GLU A 253     -31.547  -3.475 -45.644  1.00  0.00      A2   N
ATOM   3891  HN  GLU A 253     -31.702  -3.010 -44.776  1.00  0.00      A2   H
ATOM   3892  CA  GLU A 253     -30.367  -4.387 -45.715  1.00  0.00      A2   C
ATOM   3893  HA  GLU A 253     -29.678  -3.808 -46.311  1.00  0.00      A2   H
ATOM   3894  CB  GLU A 253     -29.641  -4.567 -44.299  1.00  0.00      A2   C
ATOM   3895  HB1 GLU A 253     -30.351  -5.113 -43.641  1.00  0.00      A2   H
ATOM   3896  HB2 GLU A 253     -28.701  -5.130 -44.483  1.00  0.00      A2   H
ATOM   3897  CG  GLU A 253     -29.245  -3.193 -43.763  1.00  0.00      A2   C
ATOM   3898  HG1 GLU A 253     -28.481  -3.202 -42.956  1.00  0.00      A2   H
ATOM   3899  HG2 GLU A 253     -28.771  -2.562 -44.545  1.00  0.00      A2   H
ATOM   3900  CD  GLU A 253     -30.317  -2.350 -43.142  1.00  0.00      A2   C
ATOM   3901  OE1 GLU A 253     -30.508  -1.176 -43.622  1.00  0.00      A2   O
ATOM   3902  OE2 GLU A 253     -30.903  -2.759 -42.110  1.00  0.00      A2   O
ATOM   3903  C   GLU A 253     -30.640  -5.751 -46.365  1.00  0.00      A2   C
ATOM   3904  O   GLU A 253     -29.806  -6.184 -47.187  1.00  0.00      A2   O
ATOM   3905  N   ARG A 254     -31.930  -6.276 -46.215  1.00  0.00      A2   N
ATOM   3906  HN  ARG A 254     -32.544  -5.639 -45.755  1.00  0.00      A2   H
ATOM   3907  CA  ARG A 254     -32.384  -7.529 -46.787  1.00  0.00      A2   C
ATOM   3908  HA  ARG A 254     -31.811  -8.351 -46.383  1.00  0.00      A2   H
ATOM   3909  CB  ARG A 254     -33.903  -7.543 -46.557  1.00  0.00      A2   C
ATOM   3910  HB1 ARG A 254     -34.080  -7.626 -45.463  1.00  0.00      A2   H
ATOM   3911  HB2 ARG A 254     -34.216  -6.511 -46.822  1.00  0.00      A2   H
ATOM   3912  CG  ARG A 254     -34.782  -8.621 -47.261  1.00  0.00      A2   C
ATOM   3913  HG1 ARG A 254     -34.809  -8.437 -48.357  1.00  0.00      A2   H
ATOM   3914  HG2 ARG A 254     -34.278  -9.589 -47.054  1.00  0.00      A2   H
ATOM   3915  CD  ARG A 254     -36.155  -8.670 -46.588  1.00  0.00      A2   C
ATOM   3916  HD1 ARG A 254     -36.138  -8.718 -45.479  1.00  0.00      A2   H
ATOM   3917  HD2 ARG A 254     -36.597  -7.689 -46.865  1.00  0.00      A2   H
ATOM   3918  NE  ARG A 254     -36.888  -9.874 -47.144  1.00  0.00      A2   N
ATOM   3919  HE  ARG A 254     -37.456  -9.807 -47.965  1.00  0.00      A2   H
ATOM   3920  CZ  ARG A 254     -37.288 -11.034 -46.592  1.00  0.00      A2   C
ATOM   3921  NH1 ARG A 254     -36.908 -11.340 -45.383  1.00  0.00      A2   N
ATOM   3922 HH11 ARG A 254     -36.776 -12.327 -45.292  1.00  0.00      A2   H
ATOM   3923 HH12 ARG A 254     -36.055 -10.921 -45.072  1.00  0.00      A2   H
ATOM   3924  NH2 ARG A 254     -38.073 -11.833 -47.286  1.00  0.00      A2   N
ATOM   3925 HH21 ARG A 254     -38.254 -11.474 -48.202  1.00  0.00      A2   H
ATOM   3926 HH22 ARG A 254     -38.486 -12.641 -46.866  1.00  0.00      A2   H
ATOM   3927  C   ARG A 254     -32.079  -7.434 -48.320  1.00  0.00      A2   C
ATOM   3928  O   ARG A 254     -31.394  -8.349 -48.807  1.00  0.00      A2   O
ATOM   3929  N   PHE A 255     -32.589  -6.434 -49.058  1.00  0.00      A2   N
ATOM   3930  HN  PHE A 255     -33.264  -5.825 -48.649  1.00  0.00      A2   H
ATOM   3931  CA  PHE A 255     -32.542  -6.239 -50.506  1.00  0.00      A2   C
ATOM   3932  HA  PHE A 255     -32.515  -7.240 -50.910  1.00  0.00      A2   H
ATOM   3933  CB  PHE A 255     -33.814  -5.520 -50.959  1.00  0.00      A2   C
ATOM   3934  HB1 PHE A 255     -33.724  -4.561 -50.405  1.00  0.00      A2   H
ATOM   3935  HB2 PHE A 255     -33.832  -5.414 -52.065  1.00  0.00      A2   H
ATOM   3936  CG  PHE A 255     -35.111  -6.250 -50.582  1.00  0.00      A2   C
ATOM   3937  CD1 PHE A 255     -35.400  -7.407 -51.254  1.00  0.00      A2   C
ATOM   3938  HD1 PHE A 255     -34.740  -7.775 -52.025  1.00  0.00      A2   H
ATOM   3939  CE1 PHE A 255     -36.632  -8.006 -51.193  1.00  0.00      A2   C
ATOM   3940  HE1 PHE A 255     -36.899  -8.856 -51.803  1.00  0.00      A2   H
ATOM   3941  CZ  PHE A 255     -37.649  -7.421 -50.366  1.00  0.00      A2   C
ATOM   3942  HZ  PHE A 255     -38.647  -7.832 -50.325  1.00  0.00      A2   H
ATOM   3943  CD2 PHE A 255     -36.071  -5.746 -49.638  1.00  0.00      A2   C
ATOM   3944  HD2 PHE A 255     -35.780  -4.946 -48.972  1.00  0.00      A2   H
ATOM   3945  CE2 PHE A 255     -37.336  -6.284 -49.553  1.00  0.00      A2   C
ATOM   3946  HE2 PHE A 255     -38.200  -5.847 -49.075  1.00  0.00      A2   H
ATOM   3947  C   PHE A 255     -31.205  -5.555 -50.899  1.00  0.00      A2   C
ATOM   3948  O   PHE A 255     -30.630  -5.833 -51.899  1.00  0.00      A2   O
ATOM   3949  N   ARG A 256     -30.649  -4.783 -49.950  1.00  0.00      A2   N
ATOM   3950  HN  ARG A 256     -31.018  -4.601 -49.043  1.00  0.00      A2   H
ATOM   3951  CA  ARG A 256     -29.528  -3.891 -50.220  1.00  0.00      A2   C
ATOM   3952  HA  ARG A 256     -29.695  -3.478 -51.204  1.00  0.00      A2   H
ATOM   3953  CB  ARG A 256     -29.442  -2.689 -49.218  1.00  0.00      A2   C
ATOM   3954  HB1 ARG A 256     -30.431  -2.184 -49.180  1.00  0.00      A2   H
ATOM   3955  HB2 ARG A 256     -29.329  -3.254 -48.268  1.00  0.00      A2   H
ATOM   3956  CG  ARG A 256     -28.340  -1.577 -49.382  1.00  0.00      A2   C
ATOM   3957  HG1 ARG A 256     -28.433  -0.830 -48.565  1.00  0.00      A2   H
ATOM   3958  HG2 ARG A 256     -27.366  -2.100 -49.274  1.00  0.00      A2   H
ATOM   3959  CD  ARG A 256     -28.297  -0.824 -50.696  1.00  0.00      A2   C
ATOM   3960  HD1 ARG A 256     -27.349  -0.245 -50.711  1.00  0.00      A2   H
ATOM   3961  HD2 ARG A 256     -28.226  -1.369 -51.661  1.00  0.00      A2   H
ATOM   3962  NE  ARG A 256     -29.507   0.037 -50.849  1.00  0.00      A2   N
ATOM   3963  HE  ARG A 256     -29.974   0.390 -50.038  1.00  0.00      A2   H
ATOM   3964  CZ  ARG A 256     -29.672   0.936 -51.856  1.00  0.00      A2   C
ATOM   3965  NH1 ARG A 256     -30.487   1.911 -51.609  1.00  0.00      A2   N
ATOM   3966 HH11 ARG A 256     -30.818   2.487 -52.357  1.00  0.00      A2   H
ATOM   3967 HH12 ARG A 256     -31.206   1.781 -50.925  1.00  0.00      A2   H
ATOM   3968  NH2 ARG A 256     -28.961   0.836 -52.981  1.00  0.00      A2   N
ATOM   3969 HH21 ARG A 256     -29.252   1.355 -53.784  1.00  0.00      A2   H
ATOM   3970 HH22 ARG A 256     -28.190   0.205 -52.885  1.00  0.00      A2   H
ATOM   3971  C   ARG A 256     -28.142  -4.626 -50.323  1.00  0.00      A2   C
ATOM   3972  O   ARG A 256     -27.336  -4.262 -51.136  1.00  0.00      A2   O
ATOM   3973  N   CYS A 257     -27.861  -5.635 -49.489  1.00  0.00      A2   N
ATOM   3974  HN  CYS A 257     -28.429  -5.925 -48.722  1.00  0.00      A2   H
ATOM   3975  CA  CYS A 257     -26.647  -6.479 -49.803  1.00  0.00      A2   C
ATOM   3976  HA  CYS A 257     -25.863  -5.736 -49.822  1.00  0.00      A2   H
ATOM   3977  CB  CYS A 257     -26.158  -7.442 -48.669  1.00  0.00      A2   C
ATOM   3978  HB1 CYS A 257     -26.749  -8.379 -48.753  1.00  0.00      A2   H
ATOM   3979  HB2 CYS A 257     -25.062  -7.625 -48.701  1.00  0.00      A2   H
ATOM   3980  SG  CYS A 257     -26.595  -6.717 -46.982  1.00  0.00      A2   S
ATOM   3981  HG1 CYS A 257     -27.640  -7.485 -46.711  1.00  0.00      A2   H
ATOM   3982  C   CYS A 257     -26.642  -7.233 -51.151  1.00  0.00      A2   C
ATOM   3983  O   CYS A 257     -25.586  -7.204 -51.839  1.00  0.00      A2   O
ATOM   3984  N   PRO A 258     -27.762  -7.864 -51.586  1.00  0.00      A2   N
ATOM   3985  CD  PRO A 258     -28.705  -8.559 -50.724  1.00  0.00      A2   C
ATOM   3986  HD1 PRO A 258     -28.222  -9.060 -49.857  1.00  0.00      A2   H
ATOM   3987  HD2 PRO A 258     -29.474  -7.847 -50.356  1.00  0.00      A2   H
ATOM   3988  CA  PRO A 258     -27.748  -8.428 -52.940  1.00  0.00      A2   C
ATOM   3989  HA  PRO A 258     -26.864  -9.033 -53.072  1.00  0.00      A2   H
ATOM   3990  CB  PRO A 258     -28.988  -9.228 -53.077  1.00  0.00      A2   C
ATOM   3991  HB1 PRO A 258     -29.820  -8.711 -53.602  1.00  0.00      A2   H
ATOM   3992  HB2 PRO A 258     -28.685 -10.023 -53.791  1.00  0.00      A2   H
ATOM   3993  CG  PRO A 258     -29.281  -9.699 -51.596  1.00  0.00      A2   C
ATOM   3994  HG1 PRO A 258     -30.309  -9.970 -51.275  1.00  0.00      A2   H
ATOM   3995  HG2 PRO A 258     -28.531 -10.503 -51.437  1.00  0.00      A2   H
ATOM   3996  C   PRO A 258     -27.634  -7.450 -54.013  1.00  0.00      A2   C
ATOM   3997  O   PRO A 258     -26.835  -7.684 -54.878  1.00  0.00      A2   O
ATOM   3998  N   GLU A 259     -28.385  -6.277 -53.939  1.00  0.00      A2   N
ATOM   3999  HN  GLU A 259     -29.039  -6.148 -53.197  1.00  0.00      A2   H
ATOM   4000  CA  GLU A 259     -28.264  -5.159 -54.907  1.00  0.00      A2   C
ATOM   4001  HA  GLU A 259     -28.658  -5.472 -55.862  1.00  0.00      A2   H
ATOM   4002  CB  GLU A 259     -29.174  -3.931 -54.508  1.00  0.00      A2   C
ATOM   4003  HB1 GLU A 259     -28.938  -3.655 -53.458  1.00  0.00      A2   H
ATOM   4004  HB2 GLU A 259     -28.863  -3.099 -55.176  1.00  0.00      A2   H
ATOM   4005  CG  GLU A 259     -30.664  -4.096 -54.652  1.00  0.00      A2   C
ATOM   4006  HG1 GLU A 259     -31.201  -4.775 -53.955  1.00  0.00      A2   H
ATOM   4007  HG2 GLU A 259     -31.118  -3.101 -54.458  1.00  0.00      A2   H
ATOM   4008  CD  GLU A 259     -31.107  -4.598 -55.959  1.00  0.00      A2   C
ATOM   4009  OE1 GLU A 259     -30.700  -4.012 -56.994  1.00  0.00      A2   O
ATOM   4010  OE2 GLU A 259     -31.946  -5.545 -56.019  1.00  0.00      A2   O
ATOM   4011  C   GLU A 259     -26.864  -4.670 -55.164  1.00  0.00      A2   C
ATOM   4012  O   GLU A 259     -26.540  -4.332 -56.278  1.00  0.00      A2   O
ATOM   4013  N   THR A 260     -25.991  -4.474 -54.098  1.00  0.00      A2   N
ATOM   4014  HN  THR A 260     -26.334  -4.551 -53.165  1.00  0.00      A2   H
ATOM   4015  CA  THR A 260     -24.662  -3.982 -54.218  1.00  0.00      A2   C
ATOM   4016  HA  THR A 260     -24.742  -3.117 -54.860  1.00  0.00      A2   H
ATOM   4017  CB  THR A 260     -24.083  -3.543 -52.863  1.00  0.00      A2   C
ATOM   4018  HB  THR A 260     -24.370  -4.360 -52.166  1.00  0.00      A2   H
ATOM   4019  OG1 THR A 260     -24.738  -2.368 -52.341  1.00  0.00      A2   O
ATOM   4020  HG1 THR A 260     -24.592  -2.437 -51.395  1.00  0.00      A2   H
ATOM   4021  CG2 THR A 260     -22.517  -3.401 -52.922  1.00  0.00      A2   C
ATOM   4022 HG21 THR A 260     -22.181  -2.877 -52.001  1.00  0.00      A2   H
ATOM   4023 HG22 THR A 260     -21.999  -4.381 -52.989  1.00  0.00      A2   H
ATOM   4024 HG23 THR A 260     -22.301  -2.871 -53.875  1.00  0.00      A2   H
ATOM   4025  C   THR A 260     -23.775  -5.062 -54.913  1.00  0.00      A2   C
ATOM   4026  O   THR A 260     -22.848  -4.737 -55.611  1.00  0.00      A2   O
ATOM   4027  N   LEU A 261     -24.050  -6.361 -54.662  1.00  0.00      A2   N
ATOM   4028  HN  LEU A 261     -24.720  -6.511 -53.939  1.00  0.00      A2   H
ATOM   4029  CA  LEU A 261     -23.403  -7.439 -55.387  1.00  0.00      A2   C
ATOM   4030  HA  LEU A 261     -22.329  -7.333 -55.355  1.00  0.00      A2   H
ATOM   4031  CB  LEU A 261     -23.725  -8.915 -54.917  1.00  0.00      A2   C
ATOM   4032  HB1 LEU A 261     -23.546  -8.902 -53.821  1.00  0.00      A2   H
ATOM   4033  HB2 LEU A 261     -24.824  -9.023 -55.040  1.00  0.00      A2   H
ATOM   4034  CG  LEU A 261     -22.952 -10.054 -55.644  1.00  0.00      A2   C
ATOM   4035  HG  LEU A 261     -23.038  -9.871 -56.736  1.00  0.00      A2   H
ATOM   4036  CD1 LEU A 261     -21.489 -10.027 -55.191  1.00  0.00      A2   C
ATOM   4037 HD11 LEU A 261     -21.127  -8.989 -55.035  1.00  0.00      A2   H
ATOM   4038 HD12 LEU A 261     -21.340 -10.541 -54.217  1.00  0.00      A2   H
ATOM   4039 HD13 LEU A 261     -20.796 -10.495 -55.922  1.00  0.00      A2   H
ATOM   4040  CD2 LEU A 261     -23.560 -11.430 -55.398  1.00  0.00      A2   C
ATOM   4041 HD21 LEU A 261     -24.541 -11.654 -55.869  1.00  0.00      A2   H
ATOM   4042 HD22 LEU A 261     -22.845 -12.209 -55.739  1.00  0.00      A2   H
ATOM   4043 HD23 LEU A 261     -23.657 -11.555 -54.298  1.00  0.00      A2   H
ATOM   4044  C   LEU A 261     -23.632  -7.251 -56.920  1.00  0.00      A2   C
ATOM   4045  O   LEU A 261     -22.687  -7.399 -57.726  1.00  0.00      A2   O
ATOM   4046  N   PHE A 262     -24.860  -6.941 -57.319  1.00  0.00      A2   N
ATOM   4047  HN  PHE A 262     -25.607  -7.144 -56.691  1.00  0.00      A2   H
ATOM   4048  CA  PHE A 262     -25.244  -6.719 -58.692  1.00  0.00      A2   C
ATOM   4049  HA  PHE A 262     -24.951  -7.628 -59.195  1.00  0.00      A2   H
ATOM   4050  CB  PHE A 262     -26.757  -6.633 -58.927  1.00  0.00      A2   C
ATOM   4051  HB1 PHE A 262     -27.063  -5.622 -58.582  1.00  0.00      A2   H
ATOM   4052  HB2 PHE A 262     -26.929  -6.781 -60.015  1.00  0.00      A2   H
ATOM   4053  CG  PHE A 262     -27.572  -7.695 -58.198  1.00  0.00      A2   C
ATOM   4054  CD1 PHE A 262     -27.112  -9.039 -58.052  1.00  0.00      A2   C
ATOM   4055  HD1 PHE A 262     -26.164  -9.281 -58.510  1.00  0.00      A2   H
ATOM   4056  CE1 PHE A 262     -27.866 -10.023 -57.445  1.00  0.00      A2   C
ATOM   4057  HE1 PHE A 262     -27.432 -11.012 -57.425  1.00  0.00      A2   H
ATOM   4058  CZ  PHE A 262     -29.133  -9.696 -56.967  1.00  0.00      A2   C
ATOM   4059  HZ  PHE A 262     -29.697 -10.396 -56.369  1.00  0.00      A2   H
ATOM   4060  CD2 PHE A 262     -28.846  -7.411 -57.761  1.00  0.00      A2   C
ATOM   4061  HD2 PHE A 262     -29.142  -6.373 -57.756  1.00  0.00      A2   H
ATOM   4062  CE2 PHE A 262     -29.684  -8.359 -57.131  1.00  0.00      A2   C
ATOM   4063  HE2 PHE A 262     -30.687  -8.244 -56.748  1.00  0.00      A2   H
ATOM   4064  C   PHE A 262     -24.558  -5.553 -59.319  1.00  0.00      A2   C
ATOM   4065  O   PHE A 262     -24.019  -5.556 -60.420  1.00  0.00      A2   O
ATOM   4066  N   GLN A 263     -24.421  -4.491 -58.557  1.00  0.00      A2   N
ATOM   4067  HN  GLN A 263     -24.710  -4.548 -57.604  1.00  0.00      A2   H
ATOM   4068  CA  GLN A 263     -23.885  -3.253 -59.059  1.00  0.00      A2   C
ATOM   4069  HA  GLN A 263     -23.258  -3.416 -59.923  1.00  0.00      A2   H
ATOM   4070  CB  GLN A 263     -25.081  -2.370 -59.438  1.00  0.00      A2   C
ATOM   4071  HB1 GLN A 263     -25.824  -2.869 -60.097  1.00  0.00      A2   H
ATOM   4072  HB2 GLN A 263     -25.659  -2.032 -58.552  1.00  0.00      A2   H
ATOM   4073  CG  GLN A 263     -24.686  -1.097 -60.253  1.00  0.00      A2   C
ATOM   4074  HG1 GLN A 263     -25.574  -0.468 -60.474  1.00  0.00      A2   H
ATOM   4075  HG2 GLN A 263     -24.062  -0.486 -59.567  1.00  0.00      A2   H
ATOM   4076  CD  GLN A 263     -23.833  -1.294 -61.449  1.00  0.00      A2   C
ATOM   4077  OE1 GLN A 263     -22.582  -1.227 -61.390  1.00  0.00      A2   O
ATOM   4078  NE2 GLN A 263     -24.407  -1.624 -62.572  1.00  0.00      A2   N
ATOM   4079 HE21 GLN A 263     -25.396  -1.563 -62.433  1.00  0.00      A2   H
ATOM   4080 HE22 GLN A 263     -23.777  -1.918 -63.291  1.00  0.00      A2   H
ATOM   4081  C   GLN A 263     -23.116  -2.600 -58.032  1.00  0.00      A2   C
ATOM   4082  O   GLN A 263     -23.714  -1.991 -57.135  1.00  0.00      A2   O
ATOM   4083  N   PRO A 264     -21.815  -2.518 -58.129  1.00  0.00      A2   N
ATOM   4084  CD  PRO A 264     -20.974  -3.221 -59.124  1.00  0.00      A2   C
ATOM   4085  HD1 PRO A 264     -21.193  -4.306 -59.025  1.00  0.00      A2   H
ATOM   4086  HD2 PRO A 264     -21.020  -2.792 -60.148  1.00  0.00      A2   H
ATOM   4087  CA  PRO A 264     -21.013  -1.992 -57.031  1.00  0.00      A2   C
ATOM   4088  HA  PRO A 264     -21.627  -1.872 -56.152  1.00  0.00      A2   H
ATOM   4089  CB  PRO A 264     -19.737  -2.831 -57.086  1.00  0.00      A2   C
ATOM   4090  HB1 PRO A 264     -18.843  -2.339 -56.647  1.00  0.00      A2   H
ATOM   4091  HB2 PRO A 264     -19.957  -3.743 -56.490  1.00  0.00      A2   H
ATOM   4092  CG  PRO A 264     -19.514  -3.107 -58.557  1.00  0.00      A2   C
ATOM   4093  HG1 PRO A 264     -18.834  -2.325 -58.958  1.00  0.00      A2   H
ATOM   4094  HG2 PRO A 264     -18.953  -4.032 -58.809  1.00  0.00      A2   H
ATOM   4095  C   PRO A 264     -20.674  -0.468 -57.251  1.00  0.00      A2   C
ATOM   4096  O   PRO A 264     -19.846   0.184 -56.614  1.00  0.00      A2   O
ATOM   4097  N   SER A 265     -21.250   0.127 -58.230  1.00  0.00      A2   N
ATOM   4098  HN  SER A 265     -21.802  -0.450 -58.828  1.00  0.00      A2   H
ATOM   4099  CA  SER A 265     -21.204   1.575 -58.639  1.00  0.00      A2   C
ATOM   4100  HA  SER A 265     -20.223   2.006 -58.776  1.00  0.00      A2   H
ATOM   4101  CB  SER A 265     -21.957   1.922 -59.957  1.00  0.00      A2   C
ATOM   4102  HB1 SER A 265     -21.522   1.422 -60.849  1.00  0.00      A2   H
ATOM   4103  HB2 SER A 265     -23.049   1.730 -59.883  1.00  0.00      A2   H
ATOM   4104  OG  SER A 265     -21.825   3.273 -60.274  1.00  0.00      A2   O
ATOM   4105  HG1 SER A 265     -22.691   3.661 -60.128  1.00  0.00      A2   H
ATOM   4106  C   SER A 265     -21.884   2.389 -57.462  1.00  0.00      A2   C
ATOM   4107  O   SER A 265     -21.600   3.601 -57.363  1.00  0.00      A2   O
ATOM   4108  N   PHE A 266     -22.759   1.802 -56.643  1.00  0.00      A2   N
ATOM   4109  HN  PHE A 266     -23.076   0.869 -56.792  1.00  0.00      A2   H
ATOM   4110  CA  PHE A 266     -23.310   2.335 -55.443  1.00  0.00      A2   C
ATOM   4111  HA  PHE A 266     -23.859   3.215 -55.744  1.00  0.00      A2   H
ATOM   4112  CB  PHE A 266     -24.177   1.268 -54.819  1.00  0.00      A2   C
ATOM   4113  HB1 PHE A 266     -24.859   0.878 -55.606  1.00  0.00      A2   H
ATOM   4114  HB2 PHE A 266     -23.579   0.449 -54.365  1.00  0.00      A2   H
ATOM   4115  CG  PHE A 266     -25.046   1.918 -53.720  1.00  0.00      A2   C
ATOM   4116  CD1 PHE A 266     -24.875   1.684 -52.342  1.00  0.00      A2   C
ATOM   4117  HD1 PHE A 266     -23.968   1.171 -52.061  1.00  0.00      A2   H
ATOM   4118  CE1 PHE A 266     -25.768   2.255 -51.386  1.00  0.00      A2   C
ATOM   4119  HE1 PHE A 266     -25.686   2.086 -50.323  1.00  0.00      A2   H
ATOM   4120  CZ  PHE A 266     -26.837   3.107 -51.832  1.00  0.00      A2   C
ATOM   4121  HZ  PHE A 266     -27.598   3.578 -51.228  1.00  0.00      A2   H
ATOM   4122  CD2 PHE A 266     -26.154   2.690 -54.116  1.00  0.00      A2   C
ATOM   4123  HD2 PHE A 266     -26.400   2.973 -55.128  1.00  0.00      A2   H
ATOM   4124  CE2 PHE A 266     -26.929   3.366 -53.184  1.00  0.00      A2   C
ATOM   4125  HE2 PHE A 266     -27.660   4.107 -53.474  1.00  0.00      A2   H
ATOM   4126  C   PHE A 266     -22.255   2.844 -54.406  1.00  0.00      A2   C
ATOM   4127  O   PHE A 266     -22.391   4.016 -53.996  1.00  0.00      A2   O
ATOM   4128  N   ILE A 267     -21.198   2.090 -54.143  1.00  0.00      A2   N
ATOM   4129  HN  ILE A 267     -21.011   1.209 -54.570  1.00  0.00      A2   H
ATOM   4130  CA  ILE A 267     -20.238   2.541 -53.164  1.00  0.00      A2   C
ATOM   4131  HA  ILE A 267     -20.634   3.354 -52.573  1.00  0.00      A2   H
ATOM   4132  CB  ILE A 267     -19.904   1.498 -52.228  1.00  0.00      A2   C
ATOM   4133  HB  ILE A 267     -18.982   1.836 -51.708  1.00  0.00      A2   H
ATOM   4134  CG2 ILE A 267     -21.056   1.225 -51.273  1.00  0.00      A2   C
ATOM   4135 HG21 ILE A 267     -20.800   0.710 -50.323  1.00  0.00      A2   H
ATOM   4136 HG22 ILE A 267     -21.402   2.197 -50.861  1.00  0.00      A2   H
ATOM   4137 HG23 ILE A 267     -21.875   0.622 -51.721  1.00  0.00      A2   H
ATOM   4138  CG1 ILE A 267     -19.552   0.088 -52.903  1.00  0.00      A2   C
ATOM   4139 HG11 ILE A 267     -20.427  -0.388 -53.396  1.00  0.00      A2   H
ATOM   4140 HG12 ILE A 267     -18.776   0.177 -53.692  1.00  0.00      A2   H
ATOM   4141  CD  ILE A 267     -18.995  -0.904 -51.917  1.00  0.00      A2   C
ATOM   4142  HD1 ILE A 267     -19.762  -1.325 -51.232  1.00  0.00      A2   H
ATOM   4143  HD2 ILE A 267     -18.521  -1.760 -52.444  1.00  0.00      A2   H
ATOM   4144  HD3 ILE A 267     -18.254  -0.416 -51.248  1.00  0.00      A2   H
ATOM   4145  C   ILE A 267     -19.037   3.091 -53.872  1.00  0.00      A2   C
ATOM   4146  O   ILE A 267     -17.982   3.221 -53.245  1.00  0.00      A2   O
ATOM   4147  N   GLY A 268     -19.118   3.317 -55.224  1.00  0.00      A2   N
ATOM   4148  HN  GLY A 268     -20.001   3.150 -55.656  1.00  0.00      A2   H
ATOM   4149  CA  GLY A 268     -18.170   3.967 -56.136  1.00  0.00      A2   C
ATOM   4150  HA1 GLY A 268     -17.918   4.865 -55.593  1.00  0.00      A2   H
ATOM   4151  HA2 GLY A 268     -18.627   4.172 -57.093  1.00  0.00      A2   H
ATOM   4152  C   GLY A 268     -16.919   3.202 -56.443  1.00  0.00      A2   C
ATOM   4153  O   GLY A 268     -15.856   3.773 -56.727  1.00  0.00      A2   O
ATOM   4154  N   MET A 269     -17.007   1.888 -56.316  1.00  0.00      A2   N
ATOM   4155  HN  MET A 269     -17.909   1.468 -56.248  1.00  0.00      A2   H
ATOM   4156  CA  MET A 269     -16.064   0.972 -56.743  1.00  0.00      A2   C
ATOM   4157  HA  MET A 269     -15.155   1.279 -56.247  1.00  0.00      A2   H
ATOM   4158  CB  MET A 269     -16.384  -0.443 -56.190  1.00  0.00      A2   C
ATOM   4159  HB1 MET A 269     -17.477  -0.610 -56.297  1.00  0.00      A2   H
ATOM   4160  HB2 MET A 269     -15.946  -1.190 -56.886  1.00  0.00      A2   H
ATOM   4161  CG  MET A 269     -15.922  -0.676 -54.691  1.00  0.00      A2   C
ATOM   4162  HG1 MET A 269     -14.844  -0.418 -54.620  1.00  0.00      A2   H
ATOM   4163  HG2 MET A 269     -16.502   0.045 -54.076  1.00  0.00      A2   H
ATOM   4164  SD  MET A 269     -16.412  -2.336 -54.148  1.00  0.00      A2   S
ATOM   4165  CE  MET A 269     -15.013  -3.005 -55.116  1.00  0.00      A2   C
ATOM   4166  HE1 MET A 269     -14.820  -4.075 -54.886  1.00  0.00      A2   H
ATOM   4167  HE2 MET A 269     -15.202  -2.968 -56.211  1.00  0.00      A2   H
ATOM   4168  HE3 MET A 269     -14.042  -2.527 -54.869  1.00  0.00      A2   H
ATOM   4169  C   MET A 269     -15.916   0.899 -58.247  1.00  0.00      A2   C
ATOM   4170  O   MET A 269     -16.882   1.016 -59.024  1.00  0.00      A2   O
ATOM   4171  N   GLU A 270     -14.703   0.641 -58.768  1.00  0.00      A2   N
ATOM   4172  HN  GLU A 270     -13.809   0.563 -58.332  1.00  0.00      A2   H
ATOM   4173  CA  GLU A 270     -14.440   0.574 -60.184  1.00  0.00      A2   C
ATOM   4174  HA  GLU A 270     -14.783   1.498 -60.625  1.00  0.00      A2   H
ATOM   4175  CB  GLU A 270     -12.950   0.485 -60.395  1.00  0.00      A2   C
ATOM   4176  HB1 GLU A 270     -12.387   1.251 -59.820  1.00  0.00      A2   H
ATOM   4177  HB2 GLU A 270     -12.458  -0.448 -60.046  1.00  0.00      A2   H
ATOM   4178  CG  GLU A 270     -12.498   0.780 -61.854  1.00  0.00      A2   C
ATOM   4179  HG1 GLU A 270     -12.922   0.128 -62.648  1.00  0.00      A2   H
ATOM   4180  HG2 GLU A 270     -12.661   1.855 -62.079  1.00  0.00      A2   H
ATOM   4181  CD  GLU A 270     -10.999   0.608 -61.936  1.00  0.00      A2   C
ATOM   4182  OE1 GLU A 270     -10.252   1.628 -61.973  1.00  0.00      A2   O
ATOM   4183  OE2 GLU A 270     -10.452  -0.517 -61.985  1.00  0.00      A2   O
ATOM   4184  C   GLU A 270     -15.170  -0.513 -60.985  1.00  0.00      A2   C
ATOM   4185  O   GLU A 270     -15.600  -0.214 -62.124  1.00  0.00      A2   O
ATOM   4186  N   SER A 271     -15.215  -1.725 -60.400  1.00  0.00      A2   N
ATOM   4187  HN  SER A 271     -14.899  -1.695 -59.455  1.00  0.00      A2   H
ATOM   4188  CA  SER A 271     -15.532  -3.089 -60.920  1.00  0.00      A2   C
ATOM   4189  HA  SER A 271     -14.812  -3.329 -61.689  1.00  0.00      A2   H
ATOM   4190  CB  SER A 271     -15.592  -4.208 -59.900  1.00  0.00      A2   C
ATOM   4191  HB1 SER A 271     -16.175  -3.874 -59.015  1.00  0.00      A2   H
ATOM   4192  HB2 SER A 271     -16.049  -5.158 -60.250  1.00  0.00      A2   H
ATOM   4193  OG  SER A 271     -14.320  -4.575 -59.467  1.00  0.00      A2   O
ATOM   4194  HG1 SER A 271     -14.010  -3.882 -58.878  1.00  0.00      A2   H
ATOM   4195  C   SER A 271     -16.879  -3.048 -61.643  1.00  0.00      A2   C
ATOM   4196  O   SER A 271     -17.780  -2.305 -61.353  1.00  0.00      A2   O
ATOM   4197  N   ALA A 272     -17.071  -3.838 -62.671  1.00  0.00      A2   N
ATOM   4198  HN  ALA A 272     -16.227  -4.201 -63.058  1.00  0.00      A2   H
ATOM   4199  CA  ALA A 272     -18.318  -4.243 -63.248  1.00  0.00      A2   C
ATOM   4200  HA  ALA A 272     -19.005  -3.410 -63.270  1.00  0.00      A2   H
ATOM   4201  CB  ALA A 272     -18.123  -4.669 -64.672  1.00  0.00      A2   C
ATOM   4202  HB1 ALA A 272     -17.414  -3.987 -65.187  1.00  0.00      A2   H
ATOM   4203  HB2 ALA A 272     -17.567  -5.631 -64.649  1.00  0.00      A2   H
ATOM   4204  HB3 ALA A 272     -19.118  -4.769 -65.156  1.00  0.00      A2   H
ATOM   4205  C   ALA A 272     -19.036  -5.413 -62.429  1.00  0.00      A2   C
ATOM   4206  O   ALA A 272     -18.271  -6.279 -62.075  1.00  0.00      A2   O
ATOM   4207  N   GLY A 273     -20.361  -5.455 -62.255  1.00  0.00      A2   N
ATOM   4208  HN  GLY A 273     -20.932  -4.673 -62.495  1.00  0.00      A2   H
ATOM   4209  CA  GLY A 273     -21.008  -6.474 -61.420  1.00  0.00      A2   C
ATOM   4210  HA1 GLY A 273     -21.906  -6.173 -60.901  1.00  0.00      A2   H
ATOM   4211  HA2 GLY A 273     -20.333  -6.863 -60.672  1.00  0.00      A2   H
ATOM   4212  C   GLY A 273     -21.335  -7.688 -62.242  1.00  0.00      A2   C
ATOM   4213  O   GLY A 273     -21.154  -7.753 -63.470  1.00  0.00      A2   O
ATOM   4214  N   ILE A 274     -21.989  -8.570 -61.609  1.00  0.00      A2   N
ATOM   4215  HN  ILE A 274     -22.238  -8.333 -60.673  1.00  0.00      A2   H
ATOM   4216  CA  ILE A 274     -22.183  -9.954 -62.146  1.00  0.00      A2   C
ATOM   4217  HA  ILE A 274     -21.179 -10.330 -62.275  1.00  0.00      A2   H
ATOM   4218  CB  ILE A 274     -22.679 -10.859 -61.106  1.00  0.00      A2   C
ATOM   4219  HB  ILE A 274     -22.849 -11.878 -61.515  1.00  0.00      A2   H
ATOM   4220  CG2 ILE A 274     -21.670 -10.984 -59.912  1.00  0.00      A2   C
ATOM   4221 HG21 ILE A 274     -21.994 -11.898 -59.369  1.00  0.00      A2   H
ATOM   4222 HG22 ILE A 274     -20.694 -11.222 -60.387  1.00  0.00      A2   H
ATOM   4223 HG23 ILE A 274     -21.463 -10.064 -59.325  1.00  0.00      A2   H
ATOM   4224  CG1 ILE A 274     -23.979 -10.434 -60.516  1.00  0.00      A2   C
ATOM   4225 HG11 ILE A 274     -23.915  -9.562 -59.831  1.00  0.00      A2   H
ATOM   4226 HG12 ILE A 274     -24.675  -9.996 -61.262  1.00  0.00      A2   H
ATOM   4227  CD  ILE A 274     -24.730 -11.561 -59.739  1.00  0.00      A2   C
ATOM   4228  HD1 ILE A 274     -25.805 -11.291 -59.664  1.00  0.00      A2   H
ATOM   4229  HD2 ILE A 274     -24.732 -12.459 -60.393  1.00  0.00      A2   H
ATOM   4230  HD3 ILE A 274     -24.253 -11.746 -58.753  1.00  0.00      A2   H
ATOM   4231  C   ILE A 274     -22.967 -10.117 -63.478  1.00  0.00      A2   C
ATOM   4232  O   ILE A 274     -22.790 -11.130 -64.137  1.00  0.00      A2   O
ATOM   4233  N   HSD A 275     -23.893  -9.255 -63.895  1.00  0.00      A2   N
ATOM   4234  HN  HSD A 275     -24.072  -8.499 -63.270  1.00  0.00      A2   H
ATOM   4235  CA  HSD A 275     -24.802  -9.382 -65.010  1.00  0.00      A2   C
ATOM   4236  HA  HSD A 275     -25.149 -10.400 -65.106  1.00  0.00      A2   H
ATOM   4237  CB  HSD A 275     -26.083  -8.628 -64.697  1.00  0.00      A2   C
ATOM   4238  HB1 HSD A 275     -25.844  -7.577 -64.429  1.00  0.00      A2   H
ATOM   4239  HB2 HSD A 275     -26.750  -8.770 -65.574  1.00  0.00      A2   H
ATOM   4240  ND1 HSD A 275     -27.129  -8.437 -62.366  1.00  0.00      A2   N
ATOM   4241  HD1 HSD A 275     -27.137  -7.449 -62.209  1.00  0.00      A2   H
ATOM   4242  CG  HSD A 275     -26.693  -9.185 -63.493  1.00  0.00      A2   C
ATOM   4243  CE1 HSD A 275     -27.579  -9.382 -61.493  1.00  0.00      A2   C
ATOM   4244  HE1 HSD A 275     -28.034  -9.075 -60.552  1.00  0.00      A2   H
ATOM   4245  NE2 HSD A 275     -27.581 -10.610 -61.887  1.00  0.00      A2   N
ATOM   4246  CD2 HSD A 275     -26.912 -10.567 -63.142  1.00  0.00      A2   C
ATOM   4247  HD2 HSD A 275     -26.792 -11.466 -63.733  1.00  0.00      A2   H
ATOM   4248  C   HSD A 275     -24.059  -8.820 -66.226  1.00  0.00      A2   C
ATOM   4249  O   HSD A 275     -24.032  -9.336 -67.355  1.00  0.00      A2   O
ATOM   4250  N   GLU A 276     -23.259  -7.751 -66.016  1.00  0.00      A2   N
ATOM   4251  HN  GLU A 276     -23.201  -7.293 -65.132  1.00  0.00      A2   H
ATOM   4252  CA  GLU A 276     -22.381  -7.153 -66.952  1.00  0.00      A2   C
ATOM   4253  HA  GLU A 276     -22.975  -7.190 -67.853  1.00  0.00      A2   H
ATOM   4254  CB  GLU A 276     -21.985  -5.728 -66.409  1.00  0.00      A2   C
ATOM   4255  HB1 GLU A 276     -21.342  -5.757 -65.503  1.00  0.00      A2   H
ATOM   4256  HB2 GLU A 276     -21.336  -5.230 -67.160  1.00  0.00      A2   H
ATOM   4257  CG  GLU A 276     -23.186  -4.747 -66.523  1.00  0.00      A2   C
ATOM   4258  HG1 GLU A 276     -23.470  -4.579 -67.584  1.00  0.00      A2   H
ATOM   4259  HG2 GLU A 276     -24.079  -5.200 -66.043  1.00  0.00      A2   H
ATOM   4260  CD  GLU A 276     -22.921  -3.345 -66.001  1.00  0.00      A2   C
ATOM   4261  OE1 GLU A 276     -23.587  -2.807 -65.001  1.00  0.00      A2   O
ATOM   4262  OE2 GLU A 276     -22.124  -2.697 -66.673  1.00  0.00      A2   O
ATOM   4263  C   GLU A 276     -20.965  -7.905 -67.199  1.00  0.00      A2   C
ATOM   4264  O   GLU A 276     -20.344  -7.939 -68.246  1.00  0.00      A2   O
ATOM   4265  N   THR A 277     -20.464  -8.574 -66.146  1.00  0.00      A2   N
ATOM   4266  HN  THR A 277     -20.839  -8.498 -65.226  1.00  0.00      A2   H
ATOM   4267  CA  THR A 277     -19.327  -9.527 -66.258  1.00  0.00      A2   C
ATOM   4268  HA  THR A 277     -18.453  -9.075 -66.702  1.00  0.00      A2   H
ATOM   4269  CB  THR A 277     -18.809  -9.898 -64.828  1.00  0.00      A2   C
ATOM   4270  HB  THR A 277     -19.520 -10.508 -64.231  1.00  0.00      A2   H
ATOM   4271  OG1 THR A 277     -18.485  -8.652 -64.277  1.00  0.00      A2   O
ATOM   4272  HG1 THR A 277     -19.266  -8.369 -63.796  1.00  0.00      A2   H
ATOM   4273  CG2 THR A 277     -17.449 -10.635 -64.982  1.00  0.00      A2   C
ATOM   4274 HG21 THR A 277     -16.938 -10.081 -65.798  1.00  0.00      A2   H
ATOM   4275 HG22 THR A 277     -16.704 -10.681 -64.159  1.00  0.00      A2   H
ATOM   4276 HG23 THR A 277     -17.553 -11.638 -65.449  1.00  0.00      A2   H
ATOM   4277  C   THR A 277     -19.647 -10.685 -67.050  1.00  0.00      A2   C
ATOM   4278  O   THR A 277     -18.878 -11.058 -67.974  1.00  0.00      A2   O
ATOM   4279  N   THR A 278     -20.867 -11.222 -66.885  1.00  0.00      A2   N
ATOM   4280  HN  THR A 278     -21.420 -10.871 -66.134  1.00  0.00      A2   H
ATOM   4281  CA  THR A 278     -21.467 -12.183 -67.782  1.00  0.00      A2   C
ATOM   4282  HA  THR A 278     -20.790 -13.024 -67.792  1.00  0.00      A2   H
ATOM   4283  CB  THR A 278     -22.837 -12.626 -67.256  1.00  0.00      A2   C
ATOM   4284  HB  THR A 278     -23.541 -11.768 -67.221  1.00  0.00      A2   H
ATOM   4285  OG1 THR A 278     -22.730 -13.085 -65.919  1.00  0.00      A2   O
ATOM   4286  HG1 THR A 278     -22.973 -12.415 -65.276  1.00  0.00      A2   H
ATOM   4287  CG2 THR A 278     -23.381 -13.803 -68.009  1.00  0.00      A2   C
ATOM   4288 HG21 THR A 278     -24.322 -13.992 -67.449  1.00  0.00      A2   H
ATOM   4289 HG22 THR A 278     -23.679 -13.628 -69.065  1.00  0.00      A2   H
ATOM   4290 HG23 THR A 278     -22.640 -14.627 -67.937  1.00  0.00      A2   H
ATOM   4291  C   THR A 278     -21.648 -11.651 -69.165  1.00  0.00      A2   C
ATOM   4292  O   THR A 278     -21.249 -12.288 -70.132  1.00  0.00      A2   O
ATOM   4293  N   TYR A 279     -22.224 -10.462 -69.357  1.00  0.00      A2   N
ATOM   4294  HN  TYR A 279     -22.658  -9.953 -68.617  1.00  0.00      A2   H
ATOM   4295  CA  TYR A 279     -22.423  -9.840 -70.627  1.00  0.00      A2   C
ATOM   4296  HA  TYR A 279     -23.083 -10.534 -71.127  1.00  0.00      A2   H
ATOM   4297  CB  TYR A 279     -23.146  -8.455 -70.578  1.00  0.00      A2   C
ATOM   4298  HB1 TYR A 279     -24.057  -8.557 -69.951  1.00  0.00      A2   H
ATOM   4299  HB2 TYR A 279     -22.435  -7.728 -70.130  1.00  0.00      A2   H
ATOM   4300  CG  TYR A 279     -23.729  -8.004 -71.912  1.00  0.00      A2   C
ATOM   4301  CD1 TYR A 279     -24.237  -8.909 -72.895  1.00  0.00      A2   C
ATOM   4302  HD1 TYR A 279     -24.332  -9.963 -72.675  1.00  0.00      A2   H
ATOM   4303  CE1 TYR A 279     -24.561  -8.443 -74.095  1.00  0.00      A2   C
ATOM   4304  HE1 TYR A 279     -24.982  -9.114 -74.829  1.00  0.00      A2   H
ATOM   4305  CZ  TYR A 279     -24.650  -7.123 -74.417  1.00  0.00      A2   C
ATOM   4306  OH  TYR A 279     -24.989  -6.799 -75.717  1.00  0.00      A2   O
ATOM   4307  HH  TYR A 279     -25.227  -5.875 -75.610  1.00  0.00      A2   H
ATOM   4308  CD2 TYR A 279     -23.676  -6.636 -72.276  1.00  0.00      A2   C
ATOM   4309  HD2 TYR A 279     -23.278  -5.901 -71.592  1.00  0.00      A2   H
ATOM   4310  CE2 TYR A 279     -24.195  -6.168 -73.505  1.00  0.00      A2   C
ATOM   4311  HE2 TYR A 279     -24.052  -5.136 -73.790  1.00  0.00      A2   H
ATOM   4312  C   TYR A 279     -21.116  -9.672 -71.482  1.00  0.00      A2   C
ATOM   4313  O   TYR A 279     -20.873 -10.102 -72.615  1.00  0.00      A2   O
ATOM   4314  N   ASN A 280     -20.089  -9.067 -70.876  1.00  0.00      A2   N
ATOM   4315  HN  ASN A 280     -20.199  -8.814 -69.918  1.00  0.00      A2   H
ATOM   4316  CA  ASN A 280     -18.765  -8.695 -71.466  1.00  0.00      A2   C
ATOM   4317  HA  ASN A 280     -19.085  -8.275 -72.408  1.00  0.00      A2   H
ATOM   4318  CB  ASN A 280     -17.941  -7.680 -70.719  1.00  0.00      A2   C
ATOM   4319  HB1 ASN A 280     -17.658  -8.029 -69.703  1.00  0.00      A2   H
ATOM   4320  HB2 ASN A 280     -16.941  -7.548 -71.184  1.00  0.00      A2   H
ATOM   4321  CG  ASN A 280     -18.576  -6.340 -70.742  1.00  0.00      A2   C
ATOM   4322  OD1 ASN A 280     -19.064  -5.831 -71.702  1.00  0.00      A2   O
ATOM   4323  ND2 ASN A 280     -18.683  -5.701 -69.537  1.00  0.00      A2   N
ATOM   4324 HD21 ASN A 280     -19.219  -4.867 -69.667  1.00  0.00      A2   H
ATOM   4325 HD22 ASN A 280     -18.289  -6.004 -68.669  1.00  0.00      A2   H
ATOM   4326  C   ASN A 280     -17.943  -9.935 -71.812  1.00  0.00      A2   C
ATOM   4327  O   ASN A 280     -17.214  -9.844 -72.824  1.00  0.00      A2   O
ATOM   4328  N   SER A 281     -18.072 -11.061 -71.038  1.00  0.00      A2   N
ATOM   4329  HN  SER A 281     -18.762 -10.981 -70.323  1.00  0.00      A2   H
ATOM   4330  CA  SER A 281     -17.518 -12.333 -71.260  1.00  0.00      A2   C
ATOM   4331  HA  SER A 281     -16.457 -12.239 -71.439  1.00  0.00      A2   H
ATOM   4332  CB  SER A 281     -17.785 -13.277 -69.975  1.00  0.00      A2   C
ATOM   4333  HB1 SER A 281     -17.383 -12.750 -69.083  1.00  0.00      A2   H
ATOM   4334  HB2 SER A 281     -18.877 -13.227 -69.780  1.00  0.00      A2   H
ATOM   4335  OG  SER A 281     -17.240 -14.605 -70.041  1.00  0.00      A2   O
ATOM   4336  HG1 SER A 281     -16.285 -14.520 -70.080  1.00  0.00      A2   H
ATOM   4337  C   SER A 281     -18.232 -12.987 -72.477  1.00  0.00      A2   C
ATOM   4338  O   SER A 281     -17.641 -13.647 -73.307  1.00  0.00      A2   O
ATOM   4339  N   ILE A 282     -19.607 -12.982 -72.587  1.00  0.00      A2   N
ATOM   4340  HN  ILE A 282     -20.170 -12.595 -71.861  1.00  0.00      A2   H
ATOM   4341  CA  ILE A 282     -20.237 -13.618 -73.766  1.00  0.00      A2   C
ATOM   4342  HA  ILE A 282     -19.760 -14.568 -73.955  1.00  0.00      A2   H
ATOM   4343  CB  ILE A 282     -21.727 -13.876 -73.592  1.00  0.00      A2   C
ATOM   4344  HB  ILE A 282     -22.205 -12.874 -73.634  1.00  0.00      A2   H
ATOM   4345  CG2 ILE A 282     -22.426 -14.596 -74.838  1.00  0.00      A2   C
ATOM   4346 HG21 ILE A 282     -23.321 -15.090 -74.403  1.00  0.00      A2   H
ATOM   4347 HG22 ILE A 282     -22.936 -13.879 -75.515  1.00  0.00      A2   H
ATOM   4348 HG23 ILE A 282     -21.731 -15.274 -75.379  1.00  0.00      A2   H
ATOM   4349  CG1 ILE A 282     -22.074 -14.686 -72.355  1.00  0.00      A2   C
ATOM   4350 HG11 ILE A 282     -21.934 -15.781 -72.478  1.00  0.00      A2   H
ATOM   4351 HG12 ILE A 282     -21.353 -14.390 -71.563  1.00  0.00      A2   H
ATOM   4352  CD  ILE A 282     -23.504 -14.357 -71.903  1.00  0.00      A2   C
ATOM   4353  HD1 ILE A 282     -23.594 -13.287 -71.619  1.00  0.00      A2   H
ATOM   4354  HD2 ILE A 282     -24.333 -14.387 -72.642  1.00  0.00      A2   H
ATOM   4355  HD3 ILE A 282     -23.740 -15.064 -71.079  1.00  0.00      A2   H
ATOM   4356  C   ILE A 282     -19.901 -12.827 -75.078  1.00  0.00      A2   C
ATOM   4357  O   ILE A 282     -19.617 -13.413 -76.134  1.00  0.00      A2   O
ATOM   4358  N   MET A 283     -19.853 -11.462 -74.963  1.00  0.00      A2   N
ATOM   4359  HN  MET A 283     -20.251 -11.065 -74.140  1.00  0.00      A2   H
ATOM   4360  CA  MET A 283     -19.481 -10.528 -75.996  1.00  0.00      A2   C
ATOM   4361  HA  MET A 283     -20.080 -10.653 -76.886  1.00  0.00      A2   H
ATOM   4362  CB  MET A 283     -19.865  -9.121 -75.518  1.00  0.00      A2   C
ATOM   4363  HB1 MET A 283     -20.914  -9.193 -75.159  1.00  0.00      A2   H
ATOM   4364  HB2 MET A 283     -19.248  -8.866 -74.630  1.00  0.00      A2   H
ATOM   4365  CG  MET A 283     -19.722  -8.025 -76.625  1.00  0.00      A2   C
ATOM   4366  HG1 MET A 283     -18.674  -7.657 -76.604  1.00  0.00      A2   H
ATOM   4367  HG2 MET A 283     -19.741  -8.505 -77.627  1.00  0.00      A2   H
ATOM   4368  SD  MET A 283     -20.924  -6.611 -76.638  1.00  0.00      A2   S
ATOM   4369  CE  MET A 283     -20.922  -6.330 -74.817  1.00  0.00      A2   C
ATOM   4370  HE1 MET A 283     -19.912  -5.971 -74.523  1.00  0.00      A2   H
ATOM   4371  HE2 MET A 283     -21.674  -5.584 -74.480  1.00  0.00      A2   H
ATOM   4372  HE3 MET A 283     -21.336  -7.231 -74.316  1.00  0.00      A2   H
ATOM   4373  C   MET A 283     -18.047 -10.656 -76.545  1.00  0.00      A2   C
ATOM   4374  O   MET A 283     -17.792 -10.297 -77.699  1.00  0.00      A2   O
ATOM   4375  N   LYS A 284     -17.094 -11.201 -75.684  1.00  0.00      A2   N
ATOM   4376  HN  LYS A 284     -17.351 -11.347 -74.731  1.00  0.00      A2   H
ATOM   4377  CA  LYS A 284     -15.747 -11.457 -76.020  1.00  0.00      A2   C
ATOM   4378  HA  LYS A 284     -15.423 -10.598 -76.588  1.00  0.00      A2   H
ATOM   4379  CB  LYS A 284     -14.932 -11.638 -74.735  1.00  0.00      A2   C
ATOM   4380  HB1 LYS A 284     -15.289 -11.006 -73.894  1.00  0.00      A2   H
ATOM   4381  HB2 LYS A 284     -14.956 -12.701 -74.414  1.00  0.00      A2   H
ATOM   4382  CG  LYS A 284     -13.419 -11.364 -74.865  1.00  0.00      A2   C
ATOM   4383  HG1 LYS A 284     -13.067 -12.239 -75.452  1.00  0.00      A2   H
ATOM   4384  HG2 LYS A 284     -13.362 -10.441 -75.481  1.00  0.00      A2   H
ATOM   4385  CD  LYS A 284     -12.702 -11.123 -73.465  1.00  0.00      A2   C
ATOM   4386  HD1 LYS A 284     -13.061 -10.163 -73.037  1.00  0.00      A2   H
ATOM   4387  HD2 LYS A 284     -12.925 -11.855 -72.659  1.00  0.00      A2   H
ATOM   4388  CE  LYS A 284     -11.163 -10.985 -73.614  1.00  0.00      A2   C
ATOM   4389  HE1 LYS A 284     -10.980 -11.522 -74.569  1.00  0.00      A2   H
ATOM   4390  HE2 LYS A 284     -10.942  -9.898 -73.673  1.00  0.00      A2   H
ATOM   4391  NZ  LYS A 284     -10.383 -11.569 -72.504  1.00  0.00      A2   N
ATOM   4392  HZ1 LYS A 284     -10.532 -11.078 -71.599  1.00  0.00      A2   H
ATOM   4393  HZ2 LYS A 284     -10.542 -12.593 -72.415  1.00  0.00      A2   H
ATOM   4394  HZ3 LYS A 284      -9.371 -11.450 -72.710  1.00  0.00      A2   H
ATOM   4395  C   LYS A 284     -15.620 -12.686 -76.977  1.00  0.00      A2   C
ATOM   4396  O   LYS A 284     -14.609 -12.844 -77.687  1.00  0.00      A2   O
ATOM   4397  N   CYS A 285     -16.633 -13.531 -77.017  1.00  0.00      A2   N
ATOM   4398  HN  CYS A 285     -17.460 -13.357 -76.489  1.00  0.00      A2   H
ATOM   4399  CA  CYS A 285     -16.527 -14.755 -77.762  1.00  0.00      A2   C
ATOM   4400  HA  CYS A 285     -15.514 -15.123 -77.828  1.00  0.00      A2   H
ATOM   4401  CB  CYS A 285     -17.467 -15.769 -77.228  1.00  0.00      A2   C
ATOM   4402  HB1 CYS A 285     -18.488 -15.331 -77.264  1.00  0.00      A2   H
ATOM   4403  HB2 CYS A 285     -17.446 -16.678 -77.867  1.00  0.00      A2   H
ATOM   4404  SG  CYS A 285     -17.082 -16.336 -75.529  1.00  0.00      A2   S
ATOM   4405  HG1 CYS A 285     -17.240 -15.152 -74.957  1.00  0.00      A2   H
ATOM   4406  C   CYS A 285     -16.861 -14.499 -79.197  1.00  0.00      A2   C
ATOM   4407  O   CYS A 285     -17.431 -13.502 -79.607  1.00  0.00      A2   O
ATOM   4408  N   ASP A 286     -16.643 -15.490 -80.134  1.00  0.00      A2   N
ATOM   4409  HN  ASP A 286     -16.141 -16.300 -79.842  1.00  0.00      A2   H
ATOM   4410  CA  ASP A 286     -17.073 -15.462 -81.560  1.00  0.00      A2   C
ATOM   4411  HA  ASP A 286     -16.709 -14.487 -81.847  1.00  0.00      A2   H
ATOM   4412  CB  ASP A 286     -16.471 -16.634 -82.317  1.00  0.00      A2   C
ATOM   4413  HB1 ASP A 286     -15.413 -16.753 -81.999  1.00  0.00      A2   H
ATOM   4414  HB2 ASP A 286     -17.042 -17.572 -82.148  1.00  0.00      A2   H
ATOM   4415  CG  ASP A 286     -16.326 -16.304 -83.747  1.00  0.00      A2   C
ATOM   4416  OD1 ASP A 286     -15.700 -15.246 -84.023  1.00  0.00      A2   O
ATOM   4417  OD2 ASP A 286     -16.821 -16.985 -84.669  1.00  0.00      A2   O
ATOM   4418  C   ASP A 286     -18.585 -15.344 -81.640  1.00  0.00      A2   C
ATOM   4419  O   ASP A 286     -19.418 -15.790 -80.876  1.00  0.00      A2   O
ATOM   4420  N   ILE A 287     -19.033 -14.610 -82.727  1.00  0.00      A2   N
ATOM   4421  HN  ILE A 287     -18.511 -13.957 -83.270  1.00  0.00      A2   H
ATOM   4422  CA  ILE A 287     -20.446 -14.275 -82.892  1.00  0.00      A2   C
ATOM   4423  HA  ILE A 287     -20.796 -13.718 -82.036  1.00  0.00      A2   H
ATOM   4424  CB  ILE A 287     -20.623 -13.370 -84.115  1.00  0.00      A2   C
ATOM   4425  HB  ILE A 287     -19.993 -12.460 -84.019  1.00  0.00      A2   H
ATOM   4426  CG2 ILE A 287     -20.133 -14.110 -85.380  1.00  0.00      A2   C
ATOM   4427 HG21 ILE A 287     -20.765 -14.997 -85.602  1.00  0.00      A2   H
ATOM   4428 HG22 ILE A 287     -20.138 -13.425 -86.255  1.00  0.00      A2   H
ATOM   4429 HG23 ILE A 287     -19.085 -14.470 -85.302  1.00  0.00      A2   H
ATOM   4430  CG1 ILE A 287     -22.100 -12.918 -84.341  1.00  0.00      A2   C
ATOM   4431 HG11 ILE A 287     -22.139 -12.473 -85.358  1.00  0.00      A2   H
ATOM   4432 HG12 ILE A 287     -22.618 -13.896 -84.429  1.00  0.00      A2   H
ATOM   4433  CD  ILE A 287     -22.588 -11.931 -83.262  1.00  0.00      A2   C
ATOM   4434  HD1 ILE A 287     -23.636 -11.711 -83.557  1.00  0.00      A2   H
ATOM   4435  HD2 ILE A 287     -22.861 -12.508 -82.353  1.00  0.00      A2   H
ATOM   4436  HD3 ILE A 287     -21.910 -11.051 -83.240  1.00  0.00      A2   H
ATOM   4437  C   ILE A 287     -21.427 -15.479 -82.834  1.00  0.00      A2   C
ATOM   4438  O   ILE A 287     -22.572 -15.426 -82.317  1.00  0.00      A2   O
ATOM   4439  N   ASP A 288     -21.005 -16.624 -83.368  1.00  0.00      A2   N
ATOM   4440  HN  ASP A 288     -20.099 -16.520 -83.771  1.00  0.00      A2   H
ATOM   4441  CA  ASP A 288     -21.744 -17.945 -83.397  1.00  0.00      A2   C
ATOM   4442  HA  ASP A 288     -22.772 -17.771 -83.677  1.00  0.00      A2   H
ATOM   4443  CB  ASP A 288     -21.238 -18.945 -84.510  1.00  0.00      A2   C
ATOM   4444  HB1 ASP A 288     -20.155 -19.160 -84.387  1.00  0.00      A2   H
ATOM   4445  HB2 ASP A 288     -21.868 -19.860 -84.477  1.00  0.00      A2   H
ATOM   4446  CG  ASP A 288     -21.478 -18.283 -85.811  1.00  0.00      A2   C
ATOM   4447  OD1 ASP A 288     -20.486 -17.684 -86.300  1.00  0.00      A2   O
ATOM   4448  OD2 ASP A 288     -22.587 -18.333 -86.420  1.00  0.00      A2   O
ATOM   4449  C   ASP A 288     -21.835 -18.591 -82.014  1.00  0.00      A2   C
ATOM   4450  O   ASP A 288     -22.798 -19.182 -81.660  1.00  0.00      A2   O
ATOM   4451  N   ILE A 289     -20.828 -18.429 -81.154  1.00  0.00      A2   N
ATOM   4452  HN  ILE A 289     -20.067 -17.892 -81.511  1.00  0.00      A2   H
ATOM   4453  CA  ILE A 289     -20.746 -18.823 -79.773  1.00  0.00      A2   C
ATOM   4454  HA  ILE A 289     -21.015 -19.867 -79.712  1.00  0.00      A2   H
ATOM   4455  CB  ILE A 289     -19.294 -18.693 -79.159  1.00  0.00      A2   C
ATOM   4456  HB  ILE A 289     -19.088 -17.612 -79.006  1.00  0.00      A2   H
ATOM   4457  CG2 ILE A 289     -19.254 -19.463 -77.844  1.00  0.00      A2   C
ATOM   4458 HG21 ILE A 289     -18.311 -19.304 -77.279  1.00  0.00      A2   H
ATOM   4459 HG22 ILE A 289     -20.045 -19.147 -77.130  1.00  0.00      A2   H
ATOM   4460 HG23 ILE A 289     -19.501 -20.510 -78.121  1.00  0.00      A2   H
ATOM   4461  CG1 ILE A 289     -18.182 -19.203 -80.184  1.00  0.00      A2   C
ATOM   4462 HG11 ILE A 289     -18.328 -20.284 -80.394  1.00  0.00      A2   H
ATOM   4463 HG12 ILE A 289     -18.233 -18.668 -81.157  1.00  0.00      A2   H
ATOM   4464  CD  ILE A 289     -16.771 -18.951 -79.584  1.00  0.00      A2   C
ATOM   4465  HD1 ILE A 289     -16.471 -19.699 -78.820  1.00  0.00      A2   H
ATOM   4466  HD2 ILE A 289     -15.968 -18.950 -80.352  1.00  0.00      A2   H
ATOM   4467  HD3 ILE A 289     -16.819 -17.939 -79.127  1.00  0.00      A2   H
ATOM   4468  C   ILE A 289     -21.693 -18.112 -78.909  1.00  0.00      A2   C
ATOM   4469  O   ILE A 289     -22.352 -18.736 -78.023  1.00  0.00      A2   O
ATOM   4470  N   ARG A 290     -21.892 -16.768 -79.078  1.00  0.00      A2   N
ATOM   4471  HN  ARG A 290     -21.433 -16.297 -79.827  1.00  0.00      A2   H
ATOM   4472  CA  ARG A 290     -22.617 -15.888 -78.260  1.00  0.00      A2   C
ATOM   4473  HA  ARG A 290     -22.217 -15.968 -77.260  1.00  0.00      A2   H
ATOM   4474  CB  ARG A 290     -22.658 -14.402 -78.758  1.00  0.00      A2   C
ATOM   4475  HB1 ARG A 290     -23.185 -14.341 -79.734  1.00  0.00      A2   H
ATOM   4476  HB2 ARG A 290     -23.168 -13.715 -78.050  1.00  0.00      A2   H
ATOM   4477  CG  ARG A 290     -21.231 -13.854 -78.942  1.00  0.00      A2   C
ATOM   4478  HG1 ARG A 290     -20.613 -14.102 -78.053  1.00  0.00      A2   H
ATOM   4479  HG2 ARG A 290     -20.759 -14.469 -79.738  1.00  0.00      A2   H
ATOM   4480  CD  ARG A 290     -21.083 -12.467 -79.632  1.00  0.00      A2   C
ATOM   4481  HD1 ARG A 290     -21.567 -12.585 -80.625  1.00  0.00      A2   H
ATOM   4482  HD2 ARG A 290     -21.588 -11.699 -79.008  1.00  0.00      A2   H
ATOM   4483  NE  ARG A 290     -19.674 -12.151 -79.949  1.00  0.00      A2   N
ATOM   4484  HE  ARG A 290     -19.006 -12.870 -79.759  1.00  0.00      A2   H
ATOM   4485  CZ  ARG A 290     -19.332 -11.289 -80.927  1.00  0.00      A2   C
ATOM   4486  NH1 ARG A 290     -20.116 -10.349 -81.297  1.00  0.00      A2   N
ATOM   4487 HH11 ARG A 290     -19.958  -9.781 -82.104  1.00  0.00      A2   H
ATOM   4488 HH12 ARG A 290     -21.052 -10.422 -80.951  1.00  0.00      A2   H
ATOM   4489  NH2 ARG A 290     -18.046 -11.356 -81.320  1.00  0.00      A2   N
ATOM   4490 HH21 ARG A 290     -17.768 -10.785 -82.093  1.00  0.00      A2   H
ATOM   4491 HH22 ARG A 290     -17.460 -12.014 -80.848  1.00  0.00      A2   H
ATOM   4492  C   ARG A 290     -24.067 -16.301 -78.117  1.00  0.00      A2   C
ATOM   4493  O   ARG A 290     -24.616 -16.366 -77.010  1.00  0.00      A2   O
ATOM   4494  N   LYS A 291     -24.762 -16.638 -79.238  1.00  0.00      A2   N
ATOM   4495  HN  LYS A 291     -24.381 -16.481 -80.146  1.00  0.00      A2   H
ATOM   4496  CA  LYS A 291     -26.196 -16.996 -79.147  1.00  0.00      A2   C
ATOM   4497  HA  LYS A 291     -26.709 -16.175 -78.669  1.00  0.00      A2   H
ATOM   4498  CB  LYS A 291     -26.759 -17.036 -80.619  1.00  0.00      A2   C
ATOM   4499  HB1 LYS A 291     -27.776 -17.394 -80.350  1.00  0.00      A2   H
ATOM   4500  HB2 LYS A 291     -26.689 -16.025 -81.075  1.00  0.00      A2   H
ATOM   4501  CG  LYS A 291     -26.171 -18.028 -81.723  1.00  0.00      A2   C
ATOM   4502  HG1 LYS A 291     -26.359 -17.685 -82.763  1.00  0.00      A2   H
ATOM   4503  HG2 LYS A 291     -25.072 -17.999 -81.567  1.00  0.00      A2   H
ATOM   4504  CD  LYS A 291     -26.783 -19.454 -81.765  1.00  0.00      A2   C
ATOM   4505  HD1 LYS A 291     -26.386 -19.951 -80.854  1.00  0.00      A2   H
ATOM   4506  HD2 LYS A 291     -27.887 -19.504 -81.650  1.00  0.00      A2   H
ATOM   4507  CE  LYS A 291     -26.381 -20.318 -82.900  1.00  0.00      A2   C
ATOM   4508  HE1 LYS A 291     -26.899 -20.044 -83.844  1.00  0.00      A2   H
ATOM   4509  HE2 LYS A 291     -25.282 -20.211 -83.030  1.00  0.00      A2   H
ATOM   4510  NZ  LYS A 291     -26.650 -21.755 -82.523  1.00  0.00      A2   N
ATOM   4511  HZ1 LYS A 291     -26.082 -22.064 -81.708  1.00  0.00      A2   H
ATOM   4512  HZ2 LYS A 291     -27.657 -22.002 -82.439  1.00  0.00      A2   H
ATOM   4513  HZ3 LYS A 291     -26.294 -22.279 -83.347  1.00  0.00      A2   H
ATOM   4514  C   LYS A 291     -26.557 -18.202 -78.274  1.00  0.00      A2   C
ATOM   4515  O   LYS A 291     -27.487 -18.039 -77.487  1.00  0.00      A2   O
ATOM   4516  N   ASP A 292     -25.795 -19.287 -78.334  1.00  0.00      A2   N
ATOM   4517  HN  ASP A 292     -24.991 -19.303 -78.924  1.00  0.00      A2   H
ATOM   4518  CA  ASP A 292     -26.064 -20.434 -77.407  1.00  0.00      A2   C
ATOM   4519  HA  ASP A 292     -27.133 -20.589 -77.366  1.00  0.00      A2   H
ATOM   4520  CB  ASP A 292     -25.360 -21.723 -77.898  1.00  0.00      A2   C
ATOM   4521  HB1 ASP A 292     -24.294 -21.612 -78.189  1.00  0.00      A2   H
ATOM   4522  HB2 ASP A 292     -25.526 -22.548 -77.172  1.00  0.00      A2   H
ATOM   4523  CG  ASP A 292     -26.077 -22.168 -79.131  1.00  0.00      A2   C
ATOM   4524  OD1 ASP A 292     -27.299 -22.489 -79.184  1.00  0.00      A2   O
ATOM   4525  OD2 ASP A 292     -25.283 -22.348 -80.183  1.00  0.00      A2   O
ATOM   4526  C   ASP A 292     -25.602 -20.157 -75.964  1.00  0.00      A2   C
ATOM   4527  O   ASP A 292     -26.166 -20.678 -74.994  1.00  0.00      A2   O
ATOM   4528  N   LEU A 293     -24.529 -19.273 -75.770  1.00  0.00      A2   N
ATOM   4529  HN  LEU A 293     -24.050 -18.794 -76.501  1.00  0.00      A2   H
ATOM   4530  CA  LEU A 293     -24.162 -18.966 -74.367  1.00  0.00      A2   C
ATOM   4531  HA  LEU A 293     -24.103 -19.916 -73.856  1.00  0.00      A2   H
ATOM   4532  CB  LEU A 293     -22.829 -18.228 -74.268  1.00  0.00      A2   C
ATOM   4533  HB1 LEU A 293     -22.875 -17.310 -74.893  1.00  0.00      A2   H
ATOM   4534  HB2 LEU A 293     -22.553 -17.790 -73.285  1.00  0.00      A2   H
ATOM   4535  CG  LEU A 293     -21.618 -19.009 -74.758  1.00  0.00      A2   C
ATOM   4536  HG  LEU A 293     -21.622 -19.506 -75.751  1.00  0.00      A2   H
ATOM   4537  CD1 LEU A 293     -20.484 -17.995 -74.894  1.00  0.00      A2   C
ATOM   4538 HD11 LEU A 293     -20.683 -17.325 -75.758  1.00  0.00      A2   H
ATOM   4539 HD12 LEU A 293     -20.383 -17.422 -73.948  1.00  0.00      A2   H
ATOM   4540 HD13 LEU A 293     -19.522 -18.483 -75.160  1.00  0.00      A2   H
ATOM   4541  CD2 LEU A 293     -21.263 -19.981 -73.578  1.00  0.00      A2   C
ATOM   4542 HD21 LEU A 293     -20.187 -20.250 -73.638  1.00  0.00      A2   H
ATOM   4543 HD22 LEU A 293     -21.519 -19.524 -72.598  1.00  0.00      A2   H
ATOM   4544 HD23 LEU A 293     -21.751 -20.969 -73.719  1.00  0.00      A2   H
ATOM   4545  C   LEU A 293     -25.132 -18.126 -73.644  1.00  0.00      A2   C
ATOM   4546  O   LEU A 293     -25.194 -18.245 -72.407  1.00  0.00      A2   O
ATOM   4547  N   TYR A 294     -26.016 -17.366 -74.376  1.00  0.00      A2   N
ATOM   4548  HN  TYR A 294     -25.911 -17.219 -75.357  1.00  0.00      A2   H
ATOM   4549  CA  TYR A 294     -27.167 -16.734 -73.761  1.00  0.00      A2   C
ATOM   4550  HA  TYR A 294     -26.949 -16.283 -72.805  1.00  0.00      A2   H
ATOM   4551  CB  TYR A 294     -27.779 -15.738 -74.779  1.00  0.00      A2   C
ATOM   4552  HB1 TYR A 294     -27.726 -16.252 -75.763  1.00  0.00      A2   H
ATOM   4553  HB2 TYR A 294     -28.796 -15.402 -74.484  1.00  0.00      A2   H
ATOM   4554  CG  TYR A 294     -26.997 -14.400 -74.909  1.00  0.00      A2   C
ATOM   4555  CD1 TYR A 294     -26.507 -13.656 -73.801  1.00  0.00      A2   C
ATOM   4556  HD1 TYR A 294     -26.788 -13.881 -72.783  1.00  0.00      A2   H
ATOM   4557  CE1 TYR A 294     -25.611 -12.571 -73.900  1.00  0.00      A2   C
ATOM   4558  HE1 TYR A 294     -25.321 -12.028 -73.013  1.00  0.00      A2   H
ATOM   4559  CZ  TYR A 294     -25.077 -12.238 -75.155  1.00  0.00      A2   C
ATOM   4560  OH  TYR A 294     -24.127 -11.342 -75.324  1.00  0.00      A2   O
ATOM   4561  HH  TYR A 294     -23.889 -11.078 -76.216  1.00  0.00      A2   H
ATOM   4562  CD2 TYR A 294     -26.391 -14.070 -76.152  1.00  0.00      A2   C
ATOM   4563  HD2 TYR A 294     -26.687 -14.674 -76.997  1.00  0.00      A2   H
ATOM   4564  CE2 TYR A 294     -25.508 -13.003 -76.290  1.00  0.00      A2   C
ATOM   4565  HE2 TYR A 294     -25.172 -12.755 -77.287  1.00  0.00      A2   H
ATOM   4566  C   TYR A 294     -28.274 -17.627 -73.308  1.00  0.00      A2   C
ATOM   4567  O   TYR A 294     -29.040 -17.372 -72.362  1.00  0.00      A2   O
ATOM   4568  N   ALA A 295     -28.415 -18.814 -73.938  1.00  0.00      A2   N
ATOM   4569  HN  ALA A 295     -27.729 -19.164 -74.572  1.00  0.00      A2   H
ATOM   4570  CA  ALA A 295     -29.496 -19.773 -73.705  1.00  0.00      A2   C
ATOM   4571  HA  ALA A 295     -30.385 -19.207 -73.468  1.00  0.00      A2   H
ATOM   4572  CB  ALA A 295     -29.728 -20.494 -75.078  1.00  0.00      A2   C
ATOM   4573  HB1 ALA A 295     -28.884 -21.198 -75.241  1.00  0.00      A2   H
ATOM   4574  HB2 ALA A 295     -30.662 -21.096 -75.073  1.00  0.00      A2   H
ATOM   4575  HB3 ALA A 295     -29.661 -19.836 -75.970  1.00  0.00      A2   H
ATOM   4576  C   ALA A 295     -29.238 -20.816 -72.672  1.00  0.00      A2   C
ATOM   4577  O   ALA A 295     -29.997 -21.797 -72.589  1.00  0.00      A2   O
ATOM   4578  N   ASN A 296     -28.107 -20.718 -71.905  1.00  0.00      A2   N
ATOM   4579  HN  ASN A 296     -27.526 -19.910 -71.961  1.00  0.00      A2   H
ATOM   4580  CA  ASN A 296     -27.795 -21.764 -70.980  1.00  0.00      A2   C
ATOM   4581  HA  ASN A 296     -28.746 -22.195 -70.703  1.00  0.00      A2   H
ATOM   4582  CB  ASN A 296     -26.819 -22.753 -71.594  1.00  0.00      A2   C
ATOM   4583  HB1 ASN A 296     -25.907 -22.328 -72.066  1.00  0.00      A2   H
ATOM   4584  HB2 ASN A 296     -26.471 -23.438 -70.791  1.00  0.00      A2   H
ATOM   4585  CG  ASN A 296     -27.533 -23.553 -72.666  1.00  0.00      A2   C
ATOM   4586  OD1 ASN A 296     -28.554 -24.179 -72.356  1.00  0.00      A2   O
ATOM   4587  ND2 ASN A 296     -27.067 -23.472 -73.902  1.00  0.00      A2   N
ATOM   4588 HD21 ASN A 296     -27.649 -23.820 -74.637  1.00  0.00      A2   H
ATOM   4589 HD22 ASN A 296     -26.338 -22.828 -74.132  1.00  0.00      A2   H
ATOM   4590  C   ASN A 296     -27.029 -21.133 -69.808  1.00  0.00      A2   C
ATOM   4591  O   ASN A 296     -26.066 -21.703 -69.358  1.00  0.00      A2   O
ATOM   4592  N   ASN A 297     -27.472 -20.030 -69.313  1.00  0.00      A2   N
ATOM   4593  HN  ASN A 297     -28.351 -19.677 -69.627  1.00  0.00      A2   H
ATOM   4594  CA  ASN A 297     -26.753 -19.344 -68.220  1.00  0.00      A2   C
ATOM   4595  HA  ASN A 297     -25.742 -19.285 -68.594  1.00  0.00      A2   H
ATOM   4596  CB  ASN A 297     -27.253 -17.939 -67.878  1.00  0.00      A2   C
ATOM   4597  HB1 ASN A 297     -28.360 -18.009 -67.812  1.00  0.00      A2   H
ATOM   4598  HB2 ASN A 297     -26.894 -17.528 -66.910  1.00  0.00      A2   H
ATOM   4599  CG  ASN A 297     -26.872 -16.959 -68.991  1.00  0.00      A2   C
ATOM   4600  OD1 ASN A 297     -25.744 -16.436 -69.022  1.00  0.00      A2   O
ATOM   4601  ND2 ASN A 297     -27.706 -16.864 -70.025  1.00  0.00      A2   N
ATOM   4602 HD21 ASN A 297     -28.523 -17.408 -70.219  1.00  0.00      A2   H
ATOM   4603 HD22 ASN A 297     -27.419 -16.320 -70.813  1.00  0.00      A2   H
ATOM   4604  C   ASN A 297     -26.869 -20.103 -66.890  1.00  0.00      A2   C
ATOM   4605  O   ASN A 297     -27.988 -20.344 -66.405  1.00  0.00      A2   O
ATOM   4606  N   VAL A 298     -25.714 -20.534 -66.244  1.00  0.00      A2   N
ATOM   4607  HN  VAL A 298     -24.776 -20.367 -66.537  1.00  0.00      A2   H
ATOM   4608  CA  VAL A 298     -25.807 -21.224 -64.972  1.00  0.00      A2   C
ATOM   4609  HA  VAL A 298     -26.806 -21.552 -64.723  1.00  0.00      A2   H
ATOM   4610  CB  VAL A 298     -25.017 -22.576 -65.052  1.00  0.00      A2   C
ATOM   4611  HB  VAL A 298     -23.924 -22.389 -65.121  1.00  0.00      A2   H
ATOM   4612  CG1 VAL A 298     -25.138 -23.435 -63.667  1.00  0.00      A2   C
ATOM   4613 HG11 VAL A 298     -24.758 -24.476 -63.748  1.00  0.00      A2   H
ATOM   4614 HG12 VAL A 298     -24.355 -23.004 -63.008  1.00  0.00      A2   H
ATOM   4615 HG13 VAL A 298     -26.145 -23.396 -63.199  1.00  0.00      A2   H
ATOM   4616  CG2 VAL A 298     -25.439 -23.486 -66.256  1.00  0.00      A2   C
ATOM   4617 HG21 VAL A 298     -26.515 -23.683 -66.451  1.00  0.00      A2   H
ATOM   4618 HG22 VAL A 298     -24.991 -23.093 -67.193  1.00  0.00      A2   H
ATOM   4619 HG23 VAL A 298     -24.956 -24.477 -66.117  1.00  0.00      A2   H
ATOM   4620  C   VAL A 298     -25.266 -20.470 -63.799  1.00  0.00      A2   C
ATOM   4621  O   VAL A 298     -24.138 -19.994 -63.865  1.00  0.00      A2   O
ATOM   4622  N   MET A 299     -26.014 -20.389 -62.727  1.00  0.00      A2   N
ATOM   4623  HN  MET A 299     -26.964 -20.693 -62.735  1.00  0.00      A2   H
ATOM   4624  CA  MET A 299     -25.523 -19.821 -61.452  1.00  0.00      A2   C
ATOM   4625  HA  MET A 299     -24.712 -19.141 -61.668  1.00  0.00      A2   H
ATOM   4626  CB  MET A 299     -26.681 -19.125 -60.677  1.00  0.00      A2   C
ATOM   4627  HB1 MET A 299     -27.419 -19.892 -60.359  1.00  0.00      A2   H
ATOM   4628  HB2 MET A 299     -26.235 -18.647 -59.779  1.00  0.00      A2   H
ATOM   4629  CG  MET A 299     -27.491 -18.103 -61.541  1.00  0.00      A2   C
ATOM   4630  HG1 MET A 299     -26.858 -17.266 -61.905  1.00  0.00      A2   H
ATOM   4631  HG2 MET A 299     -27.970 -18.640 -62.388  1.00  0.00      A2   H
ATOM   4632  SD  MET A 299     -28.706 -17.289 -60.450  1.00  0.00      A2   S
ATOM   4633  CE  MET A 299     -27.691 -15.891 -59.721  1.00  0.00      A2   C
ATOM   4634  HE1 MET A 299     -26.658 -15.761 -60.110  1.00  0.00      A2   H
ATOM   4635  HE2 MET A 299     -28.185 -14.931 -59.986  1.00  0.00      A2   H
ATOM   4636  HE3 MET A 299     -27.787 -15.817 -58.617  1.00  0.00      A2   H
ATOM   4637  C   MET A 299     -25.023 -20.976 -60.526  1.00  0.00      A2   C
ATOM   4638  O   MET A 299     -25.688 -21.964 -60.381  1.00  0.00      A2   O
ATOM   4639  N   SER A 300     -23.857 -20.762 -59.800  1.00  0.00      A2   N
ATOM   4640  HN  SER A 300     -23.253 -19.986 -59.965  1.00  0.00      A2   H
ATOM   4641  CA  SER A 300     -23.167 -21.782 -58.983  1.00  0.00      A2   C
ATOM   4642  HA  SER A 300     -23.767 -22.432 -58.363  1.00  0.00      A2   H
ATOM   4643  CB  SER A 300     -22.279 -22.610 -59.864  1.00  0.00      A2   C
ATOM   4644  HB1 SER A 300     -22.731 -22.743 -60.870  1.00  0.00      A2   H
ATOM   4645  HB2 SER A 300     -21.314 -22.123 -60.119  1.00  0.00      A2   H
ATOM   4646  OG  SER A 300     -22.179 -23.954 -59.429  1.00  0.00      A2   O
ATOM   4647  HG1 SER A 300     -21.229 -24.092 -59.460  1.00  0.00      A2   H
ATOM   4648  C   SER A 300     -22.264 -20.964 -58.010  1.00  0.00      A2   C
ATOM   4649  O   SER A 300     -22.080 -19.734 -58.152  1.00  0.00      A2   O
ATOM   4650  N   GLY A 301     -21.902 -21.600 -56.881  1.00  0.00      A2   N
ATOM   4651  HN  GLY A 301     -22.050 -22.584 -56.817  1.00  0.00      A2   H
ATOM   4652  CA  GLY A 301     -21.235 -21.004 -55.691  1.00  0.00      A2   C
ATOM   4653  HA1 GLY A 301     -20.711 -20.084 -55.900  1.00  0.00      A2   H
ATOM   4654  HA2 GLY A 301     -20.517 -21.710 -55.299  1.00  0.00      A2   H
ATOM   4655  C   GLY A 301     -22.223 -20.562 -54.720  1.00  0.00      A2   C
ATOM   4656  O   GLY A 301     -23.214 -19.954 -55.206  1.00  0.00      A2   O
ATOM   4657  N   GLY A 302     -22.015 -20.705 -53.335  1.00  0.00      A2   N
ATOM   4658  HN  GLY A 302     -21.222 -21.206 -52.998  1.00  0.00      A2   H
ATOM   4659  CA  GLY A 302     -23.060 -20.497 -52.300  1.00  0.00      A2   C
ATOM   4660  HA1 GLY A 302     -22.590 -20.663 -51.342  1.00  0.00      A2   H
ATOM   4661  HA2 GLY A 302     -23.833 -21.221 -52.510  1.00  0.00      A2   H
ATOM   4662  C   GLY A 302     -23.693 -19.126 -52.215  1.00  0.00      A2   C
ATOM   4663  O   GLY A 302     -24.966 -19.068 -51.958  1.00  0.00      A2   O
ATOM   4664  N   THR A 303     -22.977 -18.077 -52.522  1.00  0.00      A2   N
ATOM   4665  HN  THR A 303     -22.021 -18.274 -52.724  1.00  0.00      A2   H
ATOM   4666  CA  THR A 303     -23.431 -16.674 -52.577  1.00  0.00      A2   C
ATOM   4667  HA  THR A 303     -23.911 -16.344 -51.668  1.00  0.00      A2   H
ATOM   4668  CB  THR A 303     -22.198 -15.780 -52.786  1.00  0.00      A2   C
ATOM   4669  HB  THR A 303     -21.858 -16.090 -53.797  1.00  0.00      A2   H
ATOM   4670  OG1 THR A 303     -21.197 -16.093 -51.846  1.00  0.00      A2   O
ATOM   4671  HG1 THR A 303     -20.368 -16.265 -52.298  1.00  0.00      A2   H
ATOM   4672  CG2 THR A 303     -22.462 -14.253 -52.608  1.00  0.00      A2   C
ATOM   4673 HG21 THR A 303     -23.007 -13.934 -51.694  1.00  0.00      A2   H
ATOM   4674 HG22 THR A 303     -21.515 -13.674 -52.675  1.00  0.00      A2   H
ATOM   4675 HG23 THR A 303     -22.992 -13.984 -53.547  1.00  0.00      A2   H
ATOM   4676  C   THR A 303     -24.535 -16.424 -53.622  1.00  0.00      A2   C
ATOM   4677  O   THR A 303     -25.144 -15.385 -53.633  1.00  0.00      A2   O
ATOM   4678  N   THR A 304     -24.782 -17.370 -54.623  1.00  0.00      A2   N
ATOM   4679  HN  THR A 304     -24.202 -18.179 -54.583  1.00  0.00      A2   H
ATOM   4680  CA  THR A 304     -25.787 -17.224 -55.645  1.00  0.00      A2   C
ATOM   4681  HA  THR A 304     -26.017 -16.171 -55.710  1.00  0.00      A2   H
ATOM   4682  CB  THR A 304     -25.385 -17.727 -57.053  1.00  0.00      A2   C
ATOM   4683  HB  THR A 304     -26.195 -17.687 -57.813  1.00  0.00      A2   H
ATOM   4684  OG1 THR A 304     -24.796 -19.043 -57.065  1.00  0.00      A2   O
ATOM   4685  HG1 THR A 304     -23.916 -19.011 -56.682  1.00  0.00      A2   H
ATOM   4686  CG2 THR A 304     -24.160 -16.898 -57.573  1.00  0.00      A2   C
ATOM   4687 HG21 THR A 304     -24.395 -15.825 -57.739  1.00  0.00      A2   H
ATOM   4688 HG22 THR A 304     -23.340 -16.991 -56.830  1.00  0.00      A2   H
ATOM   4689 HG23 THR A 304     -23.823 -17.351 -58.530  1.00  0.00      A2   H
ATOM   4690  C   THR A 304     -27.032 -17.969 -55.313  1.00  0.00      A2   C
ATOM   4691  O   THR A 304     -27.975 -17.990 -56.104  1.00  0.00      A2   O
ATOM   4692  N   MET A 305     -27.148 -18.560 -54.053  1.00  0.00      A2   N
ATOM   4693  HN  MET A 305     -26.534 -18.512 -53.269  1.00  0.00      A2   H
ATOM   4694  CA  MET A 305     -28.291 -19.446 -53.744  1.00  0.00      A2   C
ATOM   4695  HA  MET A 305     -28.611 -19.943 -54.648  1.00  0.00      A2   H
ATOM   4696  CB  MET A 305     -27.906 -20.448 -52.708  1.00  0.00      A2   C
ATOM   4697  HB1 MET A 305     -27.259 -19.881 -52.005  1.00  0.00      A2   H
ATOM   4698  HB2 MET A 305     -28.752 -20.871 -52.125  1.00  0.00      A2   H
ATOM   4699  CG  MET A 305     -27.034 -21.558 -53.178  1.00  0.00      A2   C
ATOM   4700  HG1 MET A 305     -27.707 -22.199 -53.786  1.00  0.00      A2   H
ATOM   4701  HG2 MET A 305     -26.172 -21.302 -53.831  1.00  0.00      A2   H
ATOM   4702  SD  MET A 305     -26.662 -22.712 -51.721  1.00  0.00      A2   S
ATOM   4703  CE  MET A 305     -25.627 -23.811 -52.692  1.00  0.00      A2   C
ATOM   4704  HE1 MET A 305     -24.910 -23.179 -53.258  1.00  0.00      A2   H
ATOM   4705  HE2 MET A 305     -25.059 -24.523 -52.056  1.00  0.00      A2   H
ATOM   4706  HE3 MET A 305     -26.269 -24.258 -53.481  1.00  0.00      A2   H
ATOM   4707  C   MET A 305     -29.540 -18.721 -53.249  1.00  0.00      A2   C
ATOM   4708  O   MET A 305     -30.572 -19.343 -53.119  1.00  0.00      A2   O
ATOM   4709  N   TYR A 306     -29.431 -17.428 -52.969  1.00  0.00      A2   N
ATOM   4710  HN  TYR A 306     -28.545 -17.052 -53.229  1.00  0.00      A2   H
ATOM   4711  CA  TYR A 306     -30.493 -16.545 -52.508  1.00  0.00      A2   C
ATOM   4712  HA  TYR A 306     -30.472 -16.639 -51.432  1.00  0.00      A2   H
ATOM   4713  CB  TYR A 306     -30.230 -15.053 -52.869  1.00  0.00      A2   C
ATOM   4714  HB1 TYR A 306     -29.980 -14.963 -53.948  1.00  0.00      A2   H
ATOM   4715  HB2 TYR A 306     -31.082 -14.365 -52.681  1.00  0.00      A2   H
ATOM   4716  CG  TYR A 306     -29.159 -14.611 -51.967  1.00  0.00      A2   C
ATOM   4717  CD1 TYR A 306     -27.878 -14.244 -52.369  1.00  0.00      A2   C
ATOM   4718  HD1 TYR A 306     -27.705 -14.243 -53.435  1.00  0.00      A2   H
ATOM   4719  CE1 TYR A 306     -26.904 -13.809 -51.466  1.00  0.00      A2   C
ATOM   4720  HE1 TYR A 306     -25.912 -13.557 -51.810  1.00  0.00      A2   H
ATOM   4721  CZ  TYR A 306     -27.255 -13.658 -50.142  1.00  0.00      A2   C
ATOM   4722  OH  TYR A 306     -26.389 -13.083 -49.129  1.00  0.00      A2   O
ATOM   4723  HH  TYR A 306     -26.901 -12.993 -48.322  1.00  0.00      A2   H
ATOM   4724  CD2 TYR A 306     -29.597 -14.320 -50.625  1.00  0.00      A2   C
ATOM   4725  HD2 TYR A 306     -30.633 -14.435 -50.342  1.00  0.00      A2   H
ATOM   4726  CE2 TYR A 306     -28.565 -13.942 -49.711  1.00  0.00      A2   C
ATOM   4727  HE2 TYR A 306     -28.874 -13.746 -48.695  1.00  0.00      A2   H
ATOM   4728  C   TYR A 306     -31.859 -16.769 -53.082  1.00  0.00      A2   C
ATOM   4729  O   TYR A 306     -32.028 -17.077 -54.254  1.00  0.00      A2   O
ATOM   4730  N   PRO A 307     -32.960 -16.588 -52.309  1.00  0.00      A2   N
ATOM   4731  CD  PRO A 307     -32.906 -16.667 -50.868  1.00  0.00      A2   C
ATOM   4732  HD1 PRO A 307     -32.073 -17.301 -50.496  1.00  0.00      A2   H
ATOM   4733  HD2 PRO A 307     -32.799 -15.659 -50.413  1.00  0.00      A2   H
ATOM   4734  CA  PRO A 307     -34.272 -16.580 -52.836  1.00  0.00      A2   C
ATOM   4735  HA  PRO A 307     -34.397 -17.472 -53.432  1.00  0.00      A2   H
ATOM   4736  CB  PRO A 307     -35.091 -16.509 -51.538  1.00  0.00      A2   C
ATOM   4737  HB1 PRO A 307     -36.170 -16.774 -51.526  1.00  0.00      A2   H
ATOM   4738  HB2 PRO A 307     -34.983 -15.471 -51.156  1.00  0.00      A2   H
ATOM   4739  CG  PRO A 307     -34.232 -17.268 -50.502  1.00  0.00      A2   C
ATOM   4740  HG1 PRO A 307     -34.547 -17.306 -49.438  1.00  0.00      A2   H
ATOM   4741  HG2 PRO A 307     -34.140 -18.336 -50.796  1.00  0.00      A2   H
ATOM   4742  C   PRO A 307     -34.580 -15.465 -53.828  1.00  0.00      A2   C
ATOM   4743  O   PRO A 307     -34.196 -14.305 -53.552  1.00  0.00      A2   O
ATOM   4744  N   GLY A 308     -35.096 -15.829 -54.988  1.00  0.00      A2   N
ATOM   4745  HN  GLY A 308     -35.332 -16.788 -55.126  1.00  0.00      A2   H
ATOM   4746  CA  GLY A 308     -35.496 -14.872 -56.002  1.00  0.00      A2   C
ATOM   4747  HA1 GLY A 308     -35.917 -13.968 -55.586  1.00  0.00      A2   H
ATOM   4748  HA2 GLY A 308     -36.110 -15.515 -56.615  1.00  0.00      A2   H
ATOM   4749  C   GLY A 308     -34.389 -14.457 -56.940  1.00  0.00      A2   C
ATOM   4750  O   GLY A 308     -34.597 -13.569 -57.738  1.00  0.00      A2   O
ATOM   4751  N   ILE A 309     -33.187 -15.071 -56.833  1.00  0.00      A2   N
ATOM   4752  HN  ILE A 309     -32.851 -15.687 -56.125  1.00  0.00      A2   H
ATOM   4753  CA  ILE A 309     -32.120 -14.469 -57.588  1.00  0.00      A2   C
ATOM   4754  HA  ILE A 309     -32.316 -13.409 -57.652  1.00  0.00      A2   H
ATOM   4755  CB  ILE A 309     -30.854 -14.646 -56.819  1.00  0.00      A2   C
ATOM   4756  HB  ILE A 309     -31.101 -14.404 -55.764  1.00  0.00      A2   H
ATOM   4757  CG2 ILE A 309     -30.434 -16.071 -56.887  1.00  0.00      A2   C
ATOM   4758 HG21 ILE A 309     -29.660 -16.263 -56.114  1.00  0.00      A2   H
ATOM   4759 HG22 ILE A 309     -31.270 -16.760 -56.639  1.00  0.00      A2   H
ATOM   4760 HG23 ILE A 309     -30.015 -16.338 -57.881  1.00  0.00      A2   H
ATOM   4761  CG1 ILE A 309     -29.735 -13.738 -57.306  1.00  0.00      A2   C
ATOM   4762 HG11 ILE A 309     -29.477 -14.045 -58.343  1.00  0.00      A2   H
ATOM   4763 HG12 ILE A 309     -30.103 -12.694 -57.390  1.00  0.00      A2   H
ATOM   4764  CD  ILE A 309     -28.442 -13.837 -56.432  1.00  0.00      A2   C
ATOM   4765  HD1 ILE A 309     -28.168 -14.907 -56.311  1.00  0.00      A2   H
ATOM   4766  HD2 ILE A 309     -27.621 -13.434 -57.063  1.00  0.00      A2   H
ATOM   4767  HD3 ILE A 309     -28.521 -13.277 -55.476  1.00  0.00      A2   H
ATOM   4768  C   ILE A 309     -31.985 -15.020 -59.017  1.00  0.00      A2   C
ATOM   4769  O   ILE A 309     -31.441 -14.380 -59.946  1.00  0.00      A2   O
ATOM   4770  N   ALA A 310     -32.439 -16.302 -59.425  1.00  0.00      A2   N
ATOM   4771  HN  ALA A 310     -32.898 -16.840 -58.721  1.00  0.00      A2   H
ATOM   4772  CA  ALA A 310     -32.393 -16.785 -60.860  1.00  0.00      A2   C
ATOM   4773  HA  ALA A 310     -31.433 -16.553 -61.297  1.00  0.00      A2   H
ATOM   4774  CB  ALA A 310     -32.763 -18.302 -60.988  1.00  0.00      A2   C
ATOM   4775  HB1 ALA A 310     -33.856 -18.432 -60.835  1.00  0.00      A2   H
ATOM   4776  HB2 ALA A 310     -32.623 -18.614 -62.045  1.00  0.00      A2   H
ATOM   4777  HB3 ALA A 310     -32.216 -18.966 -60.286  1.00  0.00      A2   H
ATOM   4778  C   ALA A 310     -33.338 -15.926 -61.753  1.00  0.00      A2   C
ATOM   4779  O   ALA A 310     -33.086 -15.555 -62.868  1.00  0.00      A2   O
ATOM   4780  N   ASP A 311     -34.433 -15.534 -61.129  1.00  0.00      A2   N
ATOM   4781  HN  ASP A 311     -34.545 -15.924 -60.218  1.00  0.00      A2   H
ATOM   4782  CA  ASP A 311     -35.535 -14.623 -61.527  1.00  0.00      A2   C
ATOM   4783  HA  ASP A 311     -35.880 -14.851 -62.524  1.00  0.00      A2   H
ATOM   4784  CB  ASP A 311     -36.609 -14.465 -60.426  1.00  0.00      A2   C
ATOM   4785  HB1 ASP A 311     -36.116 -14.071 -59.512  1.00  0.00      A2   H
ATOM   4786  HB2 ASP A 311     -37.421 -13.836 -60.851  1.00  0.00      A2   H
ATOM   4787  CG  ASP A 311     -37.200 -15.841 -60.197  1.00  0.00      A2   C
ATOM   4788  OD1 ASP A 311     -36.977 -16.528 -59.197  1.00  0.00      A2   O
ATOM   4789  OD2 ASP A 311     -37.830 -16.350 -61.203  1.00  0.00      A2   O
ATOM   4790  C   ASP A 311     -35.003 -13.240 -61.859  1.00  0.00      A2   C
ATOM   4791  O   ASP A 311     -35.267 -12.674 -62.924  1.00  0.00      A2   O
ATOM   4792  N   ARG A 312     -34.182 -12.695 -61.028  1.00  0.00      A2   N
ATOM   4793  HN  ARG A 312     -34.038 -13.047 -60.106  1.00  0.00      A2   H
ATOM   4794  CA  ARG A 312     -33.386 -11.505 -61.399  1.00  0.00      A2   C
ATOM   4795  HA  ARG A 312     -34.061 -10.711 -61.681  1.00  0.00      A2   H
ATOM   4796  CB  ARG A 312     -32.608 -10.910 -60.171  1.00  0.00      A2   C
ATOM   4797  HB1 ARG A 312     -33.344 -10.953 -59.340  1.00  0.00      A2   H
ATOM   4798  HB2 ARG A 312     -31.816 -11.642 -59.905  1.00  0.00      A2   H
ATOM   4799  CG  ARG A 312     -31.949  -9.454 -60.222  1.00  0.00      A2   C
ATOM   4800  HG1 ARG A 312     -31.597  -9.235 -59.191  1.00  0.00      A2   H
ATOM   4801  HG2 ARG A 312     -31.021  -9.432 -60.833  1.00  0.00      A2   H
ATOM   4802  CD  ARG A 312     -32.802  -8.279 -60.737  1.00  0.00      A2   C
ATOM   4803  HD1 ARG A 312     -32.922  -8.399 -61.834  1.00  0.00      A2   H
ATOM   4804  HD2 ARG A 312     -33.825  -8.248 -60.304  1.00  0.00      A2   H
ATOM   4805  NE  ARG A 312     -32.093  -6.972 -60.535  1.00  0.00      A2   N
ATOM   4806  HE  ARG A 312     -31.697  -6.465 -61.300  1.00  0.00      A2   H
ATOM   4807  CZ  ARG A 312     -31.889  -6.511 -59.298  1.00  0.00      A2   C
ATOM   4808  NH1 ARG A 312     -32.514  -6.933 -58.181  1.00  0.00      A2   N
ATOM   4809 HH11 ARG A 312     -32.341  -6.377 -57.367  1.00  0.00      A2   H
ATOM   4810 HH12 ARG A 312     -33.257  -7.601 -58.203  1.00  0.00      A2   H
ATOM   4811  NH2 ARG A 312     -31.048  -5.468 -59.176  1.00  0.00      A2   N
ATOM   4812 HH21 ARG A 312     -31.002  -4.995 -58.296  1.00  0.00      A2   H
ATOM   4813 HH22 ARG A 312     -30.557  -5.106 -59.968  1.00  0.00      A2   H
ATOM   4814  C   ARG A 312     -32.412 -11.715 -62.507  1.00  0.00      A2   C
ATOM   4815  O   ARG A 312     -32.244 -10.917 -63.403  1.00  0.00      A2   O
ATOM   4816  N   MET A 313     -31.723 -12.947 -62.490  1.00  0.00      A2   N
ATOM   4817  HN  MET A 313     -31.849 -13.632 -61.776  1.00  0.00      A2   H
ATOM   4818  CA  MET A 313     -30.648 -13.076 -63.516  1.00  0.00      A2   C
ATOM   4819  HA  MET A 313     -29.988 -12.230 -63.396  1.00  0.00      A2   H
ATOM   4820  CB  MET A 313     -29.702 -14.267 -63.240  1.00  0.00      A2   C
ATOM   4821  HB1 MET A 313     -29.519 -14.367 -62.148  1.00  0.00      A2   H
ATOM   4822  HB2 MET A 313     -30.228 -15.173 -63.611  1.00  0.00      A2   H
ATOM   4823  CG  MET A 313     -28.337 -14.148 -64.040  1.00  0.00      A2   C
ATOM   4824  HG1 MET A 313     -28.489 -13.813 -65.088  1.00  0.00      A2   H
ATOM   4825  HG2 MET A 313     -27.890 -13.221 -63.621  1.00  0.00      A2   H
ATOM   4826  SD  MET A 313     -27.196 -15.559 -63.984  1.00  0.00      A2   S
ATOM   4827  CE  MET A 313     -26.080 -15.012 -65.349  1.00  0.00      A2   C
ATOM   4828  HE1 MET A 313     -26.625 -15.181 -66.302  1.00  0.00      A2   H
ATOM   4829  HE2 MET A 313     -25.616 -14.003 -65.389  1.00  0.00      A2   H
ATOM   4830  HE3 MET A 313     -25.234 -15.729 -65.409  1.00  0.00      A2   H
ATOM   4831  C   MET A 313     -31.137 -13.046 -64.908  1.00  0.00      A2   C
ATOM   4832  O   MET A 313     -30.584 -12.400 -65.808  1.00  0.00      A2   O
ATOM   4833  N   GLN A 314     -32.241 -13.749 -65.176  1.00  0.00      A2   N
ATOM   4834  HN  GLN A 314     -32.660 -14.148 -64.365  1.00  0.00      A2   H
ATOM   4835  CA  GLN A 314     -33.026 -13.683 -66.397  1.00  0.00      A2   C
ATOM   4836  HA  GLN A 314     -32.456 -13.987 -67.263  1.00  0.00      A2   H
ATOM   4837  CB  GLN A 314     -34.211 -14.664 -66.306  1.00  0.00      A2   C
ATOM   4838  HB1 GLN A 314     -33.961 -15.600 -65.762  1.00  0.00      A2   H
ATOM   4839  HB2 GLN A 314     -35.022 -14.187 -65.717  1.00  0.00      A2   H
ATOM   4840  CG  GLN A 314     -34.741 -14.965 -67.682  1.00  0.00      A2   C
ATOM   4841  HG1 GLN A 314     -34.876 -14.030 -68.267  1.00  0.00      A2   H
ATOM   4842  HG2 GLN A 314     -34.050 -15.593 -68.283  1.00  0.00      A2   H
ATOM   4843  CD  GLN A 314     -36.133 -15.673 -67.696  1.00  0.00      A2   C
ATOM   4844  OE1 GLN A 314     -36.204 -16.905 -67.925  1.00  0.00      A2   O
ATOM   4845  NE2 GLN A 314     -37.225 -14.984 -67.313  1.00  0.00      A2   N
ATOM   4846 HE21 GLN A 314     -37.132 -14.181 -66.725  1.00  0.00      A2   H
ATOM   4847 HE22 GLN A 314     -38.058 -15.483 -67.076  1.00  0.00      A2   H
ATOM   4848  C   GLN A 314     -33.427 -12.315 -66.853  1.00  0.00      A2   C
ATOM   4849  O   GLN A 314     -33.129 -11.873 -67.969  1.00  0.00      A2   O
ATOM   4850  N   LYS A 315     -33.971 -11.466 -65.953  1.00  0.00      A2   N
ATOM   4851  HN  LYS A 315     -34.002 -11.806 -65.016  1.00  0.00      A2   H
ATOM   4852  CA  LYS A 315     -34.379 -10.120 -66.248  1.00  0.00      A2   C
ATOM   4853  HA  LYS A 315     -35.047 -10.187 -67.094  1.00  0.00      A2   H
ATOM   4854  CB  LYS A 315     -35.205  -9.549 -65.098  1.00  0.00      A2   C
ATOM   4855  HB1 LYS A 315     -35.996 -10.267 -64.795  1.00  0.00      A2   H
ATOM   4856  HB2 LYS A 315     -34.476  -9.411 -64.271  1.00  0.00      A2   H
ATOM   4857  CG  LYS A 315     -35.964  -8.203 -65.311  1.00  0.00      A2   C
ATOM   4858  HG1 LYS A 315     -35.287  -7.421 -65.716  1.00  0.00      A2   H
ATOM   4859  HG2 LYS A 315     -36.676  -8.553 -66.088  1.00  0.00      A2   H
ATOM   4860  CD  LYS A 315     -36.564  -7.783 -64.007  1.00  0.00      A2   C
ATOM   4861  HD1 LYS A 315     -37.266  -8.601 -63.738  1.00  0.00      A2   H
ATOM   4862  HD2 LYS A 315     -35.767  -7.603 -63.255  1.00  0.00      A2   H
ATOM   4863  CE  LYS A 315     -37.377  -6.472 -64.172  1.00  0.00      A2   C
ATOM   4864  HE1 LYS A 315     -37.672  -6.143 -63.153  1.00  0.00      A2   H
ATOM   4865  HE2 LYS A 315     -36.760  -5.659 -64.611  1.00  0.00      A2   H
ATOM   4866  NZ  LYS A 315     -38.585  -6.634 -64.895  1.00  0.00      A2   N
ATOM   4867  HZ1 LYS A 315     -39.106  -7.365 -64.369  1.00  0.00      A2   H
ATOM   4868  HZ2 LYS A 315     -39.253  -5.838 -64.860  1.00  0.00      A2   H
ATOM   4869  HZ3 LYS A 315     -38.522  -6.847 -65.911  1.00  0.00      A2   H
ATOM   4870  C   LYS A 315     -33.154  -9.245 -66.529  1.00  0.00      A2   C
ATOM   4871  O   LYS A 315     -33.251  -8.591 -67.594  1.00  0.00      A2   O
ATOM   4872  N   GLU A 316     -32.028  -9.287 -65.768  1.00  0.00      A2   N
ATOM   4873  HN  GLU A 316     -31.932  -9.938 -65.019  1.00  0.00      A2   H
ATOM   4874  CA  GLU A 316     -30.780  -8.549 -66.003  1.00  0.00      A2   C
ATOM   4875  HA  GLU A 316     -30.987  -7.489 -66.035  1.00  0.00      A2   H
ATOM   4876  CB  GLU A 316     -29.749  -8.935 -64.838  1.00  0.00      A2   C
ATOM   4877  HB1 GLU A 316     -29.711 -10.031 -64.658  1.00  0.00      A2   H
ATOM   4878  HB2 GLU A 316     -28.775  -8.486 -65.127  1.00  0.00      A2   H
ATOM   4879  CG  GLU A 316     -30.205  -8.312 -63.467  1.00  0.00      A2   C
ATOM   4880  HG1 GLU A 316     -31.258  -8.664 -63.443  1.00  0.00      A2   H
ATOM   4881  HG2 GLU A 316     -29.710  -8.668 -62.539  1.00  0.00      A2   H
ATOM   4882  CD  GLU A 316     -30.189  -6.802 -63.507  1.00  0.00      A2   C
ATOM   4883  OE1 GLU A 316     -31.234  -6.222 -63.061  1.00  0.00      A2   O
ATOM   4884  OE2 GLU A 316     -29.157  -6.163 -63.846  1.00  0.00      A2   O
ATOM   4885  C   GLU A 316     -30.085  -8.955 -67.289  1.00  0.00      A2   C
ATOM   4886  O   GLU A 316     -29.650  -8.087 -68.007  1.00  0.00      A2   O
ATOM   4887  N   ILE A 317     -29.875 -10.288 -67.587  1.00  0.00      A2   N
ATOM   4888  HN  ILE A 317     -30.121 -10.966 -66.899  1.00  0.00      A2   H
ATOM   4889  CA  ILE A 317     -29.428 -10.721 -68.822  1.00  0.00      A2   C
ATOM   4890  HA  ILE A 317     -28.485 -10.210 -68.952  1.00  0.00      A2   H
ATOM   4891  CB  ILE A 317     -29.003 -12.161 -68.831  1.00  0.00      A2   C
ATOM   4892  HB  ILE A 317     -29.969 -12.671 -68.630  1.00  0.00      A2   H
ATOM   4893  CG2 ILE A 317     -28.473 -12.583 -70.292  1.00  0.00      A2   C
ATOM   4894 HG21 ILE A 317     -27.605 -11.938 -70.547  1.00  0.00      A2   H
ATOM   4895 HG22 ILE A 317     -28.241 -13.656 -70.466  1.00  0.00      A2   H
ATOM   4896 HG23 ILE A 317     -29.208 -12.433 -71.111  1.00  0.00      A2   H
ATOM   4897  CG1 ILE A 317     -27.922 -12.535 -67.762  1.00  0.00      A2   C
ATOM   4898 HG11 ILE A 317     -28.195 -12.274 -66.717  1.00  0.00      A2   H
ATOM   4899 HG12 ILE A 317     -27.805 -13.640 -67.778  1.00  0.00      A2   H
ATOM   4900  CD  ILE A 317     -26.593 -11.804 -67.971  1.00  0.00      A2   C
ATOM   4901  HD1 ILE A 317     -25.738 -12.067 -67.312  1.00  0.00      A2   H
ATOM   4902  HD2 ILE A 317     -26.214 -11.977 -69.001  1.00  0.00      A2   H
ATOM   4903  HD3 ILE A 317     -26.756 -10.726 -67.757  1.00  0.00      A2   H
ATOM   4904  C   ILE A 317     -30.330 -10.349 -70.010  1.00  0.00      A2   C
ATOM   4905  O   ILE A 317     -29.940  -9.735 -70.988  1.00  0.00      A2   O
ATOM   4906  N   THR A 318     -31.661 -10.491 -69.893  1.00  0.00      A2   N
ATOM   4907  HN  THR A 318     -32.087 -10.907 -69.093  1.00  0.00      A2   H
ATOM   4908  CA  THR A 318     -32.510 -10.046 -70.998  1.00  0.00      A2   C
ATOM   4909  HA  THR A 318     -32.327 -10.489 -71.966  1.00  0.00      A2   H
ATOM   4910  CB  THR A 318     -33.944 -10.414 -70.654  1.00  0.00      A2   C
ATOM   4911  HB  THR A 318     -34.272  -9.900 -69.726  1.00  0.00      A2   H
ATOM   4912  OG1 THR A 318     -34.164 -11.788 -70.448  1.00  0.00      A2   O
ATOM   4913  HG1 THR A 318     -33.747 -12.057 -69.626  1.00  0.00      A2   H
ATOM   4914  CG2 THR A 318     -34.958 -10.047 -71.687  1.00  0.00      A2   C
ATOM   4915 HG21 THR A 318     -34.982  -8.948 -71.851  1.00  0.00      A2   H
ATOM   4916 HG22 THR A 318     -34.875 -10.513 -72.692  1.00  0.00      A2   H
ATOM   4917 HG23 THR A 318     -35.967 -10.435 -71.430  1.00  0.00      A2   H
ATOM   4918  C   THR A 318     -32.507  -8.530 -71.155  1.00  0.00      A2   C
ATOM   4919  O   THR A 318     -32.633  -8.096 -72.289  1.00  0.00      A2   O
ATOM   4920  N   ALA A 319     -32.382  -7.683 -70.150  1.00  0.00      A2   N
ATOM   4921  HN  ALA A 319     -32.304  -8.064 -69.232  1.00  0.00      A2   H
ATOM   4922  CA  ALA A 319     -32.272  -6.260 -70.299  1.00  0.00      A2   C
ATOM   4923  HA  ALA A 319     -33.182  -5.859 -70.721  1.00  0.00      A2   H
ATOM   4924  CB  ALA A 319     -32.106  -5.652 -68.882  1.00  0.00      A2   C
ATOM   4925  HB1 ALA A 319     -32.930  -6.073 -68.269  1.00  0.00      A2   H
ATOM   4926  HB2 ALA A 319     -31.085  -5.860 -68.495  1.00  0.00      A2   H
ATOM   4927  HB3 ALA A 319     -32.401  -4.582 -68.927  1.00  0.00      A2   H
ATOM   4928  C   ALA A 319     -31.034  -5.823 -71.075  1.00  0.00      A2   C
ATOM   4929  O   ALA A 319     -31.052  -4.908 -71.940  1.00  0.00      A2   O
ATOM   4930  N   LEU A 320     -29.872  -6.510 -70.743  1.00  0.00      A2   N
ATOM   4931  HN  LEU A 320     -29.802  -7.198 -70.025  1.00  0.00      A2   H
ATOM   4932  CA  LEU A 320     -28.565  -6.316 -71.468  1.00  0.00      A2   C
ATOM   4933  HA  LEU A 320     -28.316  -5.269 -71.563  1.00  0.00      A2   H
ATOM   4934  CB  LEU A 320     -27.383  -6.904 -70.625  1.00  0.00      A2   C
ATOM   4935  HB1 LEU A 320     -27.547  -8.000 -70.551  1.00  0.00      A2   H
ATOM   4936  HB2 LEU A 320     -26.468  -6.687 -71.215  1.00  0.00      A2   H
ATOM   4937  CG  LEU A 320     -27.153  -6.340 -69.210  1.00  0.00      A2   C
ATOM   4938  HG  LEU A 320     -28.088  -6.359 -68.610  1.00  0.00      A2   H
ATOM   4939  CD1 LEU A 320     -26.037  -7.090 -68.484  1.00  0.00      A2   C
ATOM   4940 HD11 LEU A 320     -26.033  -8.118 -68.906  1.00  0.00      A2   H
ATOM   4941 HD12 LEU A 320     -25.058  -6.613 -68.706  1.00  0.00      A2   H
ATOM   4942 HD13 LEU A 320     -26.246  -7.271 -67.408  1.00  0.00      A2   H
ATOM   4943  CD2 LEU A 320     -26.807  -4.857 -69.237  1.00  0.00      A2   C
ATOM   4944 HD21 LEU A 320     -27.547  -4.260 -69.813  1.00  0.00      A2   H
ATOM   4945 HD22 LEU A 320     -26.566  -4.408 -68.250  1.00  0.00      A2   H
ATOM   4946 HD23 LEU A 320     -25.843  -4.828 -69.788  1.00  0.00      A2   H
ATOM   4947  C   LEU A 320     -28.455  -6.909 -72.943  1.00  0.00      A2   C
ATOM   4948  O   LEU A 320     -27.932  -6.233 -73.854  1.00  0.00      A2   O
ATOM   4949  N   ALA A 321     -28.840  -8.123 -73.277  1.00  0.00      A2   N
ATOM   4950  HN  ALA A 321     -29.408  -8.582 -72.598  1.00  0.00      A2   H
ATOM   4951  CA  ALA A 321     -28.553  -8.719 -74.563  1.00  0.00      A2   C
ATOM   4952  HA  ALA A 321     -27.628  -8.309 -74.941  1.00  0.00      A2   H
ATOM   4953  CB  ALA A 321     -28.512 -10.195 -74.420  1.00  0.00      A2   C
ATOM   4954  HB1 ALA A 321     -29.511 -10.473 -74.022  1.00  0.00      A2   H
ATOM   4955  HB2 ALA A 321     -28.291 -10.674 -75.398  1.00  0.00      A2   H
ATOM   4956  HB3 ALA A 321     -27.690 -10.555 -73.765  1.00  0.00      A2   H
ATOM   4957  C   ALA A 321     -29.598  -8.336 -75.550  1.00  0.00      A2   C
ATOM   4958  O   ALA A 321     -30.763  -8.138 -75.201  1.00  0.00      A2   O
ATOM   4959  N   PRO A 322     -29.248  -8.155 -76.855  1.00  0.00      A2   N
ATOM   4960  CD  PRO A 322     -27.859  -8.166 -77.390  1.00  0.00      A2   C
ATOM   4961  HD1 PRO A 322     -27.201  -7.408 -76.913  1.00  0.00      A2   H
ATOM   4962  HD2 PRO A 322     -27.489  -9.214 -77.399  1.00  0.00      A2   H
ATOM   4963  CA  PRO A 322     -30.182  -8.256 -78.009  1.00  0.00      A2   C
ATOM   4964  HA  PRO A 322     -30.548  -7.241 -78.045  1.00  0.00      A2   H
ATOM   4965  CB  PRO A 322     -29.258  -8.474 -79.216  1.00  0.00      A2   C
ATOM   4966  HB1 PRO A 322     -29.122  -9.575 -79.281  1.00  0.00      A2   H
ATOM   4967  HB2 PRO A 322     -29.616  -8.213 -80.235  1.00  0.00      A2   H
ATOM   4968  CG  PRO A 322     -27.963  -7.728 -78.883  1.00  0.00      A2   C
ATOM   4969  HG1 PRO A 322     -27.175  -8.139 -79.551  1.00  0.00      A2   H
ATOM   4970  HG2 PRO A 322     -27.950  -6.617 -78.918  1.00  0.00      A2   H
ATOM   4971  C   PRO A 322     -31.335  -9.289 -77.940  1.00  0.00      A2   C
ATOM   4972  O   PRO A 322     -31.183 -10.364 -77.349  1.00  0.00      A2   O
ATOM   4973  N   SER A 323     -32.470  -8.994 -78.579  1.00  0.00      A2   N
ATOM   4974  HN  SER A 323     -32.459  -8.237 -79.229  1.00  0.00      A2   H
ATOM   4975  CA  SER A 323     -33.772  -9.601 -78.313  1.00  0.00      A2   C
ATOM   4976  HA  SER A 323     -33.641 -10.118 -77.374  1.00  0.00      A2   H
ATOM   4977  CB  SER A 323     -34.775  -8.486 -78.197  1.00  0.00      A2   C
ATOM   4978  HB1 SER A 323     -34.452  -7.789 -77.395  1.00  0.00      A2   H
ATOM   4979  HB2 SER A 323     -34.907  -7.898 -79.131  1.00  0.00      A2   H
ATOM   4980  OG  SER A 323     -36.043  -8.895 -77.680  1.00  0.00      A2   O
ATOM   4981  HG1 SER A 323     -36.464  -8.073 -77.420  1.00  0.00      A2   H
ATOM   4982  C   SER A 323     -34.184 -10.474 -79.469  1.00  0.00      A2   C
ATOM   4983  O   SER A 323     -35.334 -10.878 -79.618  1.00  0.00      A2   O
ATOM   4984  N   THR A 324     -33.206 -10.872 -80.233  1.00  0.00      A2   N
ATOM   4985  HN  THR A 324     -32.322 -10.435 -80.089  1.00  0.00      A2   H
ATOM   4986  CA  THR A 324     -33.279 -11.497 -81.503  1.00  0.00      A2   C
ATOM   4987  HA  THR A 324     -34.240 -11.267 -81.939  1.00  0.00      A2   H
ATOM   4988  CB  THR A 324     -32.109 -11.083 -82.361  1.00  0.00      A2   C
ATOM   4989  HB  THR A 324     -32.160 -11.765 -83.237  1.00  0.00      A2   H
ATOM   4990  OG1 THR A 324     -30.808 -11.149 -81.759  1.00  0.00      A2   O
ATOM   4991  HG1 THR A 324     -30.135 -10.930 -82.407  1.00  0.00      A2   H
ATOM   4992  CG2 THR A 324     -32.277  -9.680 -82.902  1.00  0.00      A2   C
ATOM   4993 HG21 THR A 324     -33.296  -9.558 -83.328  1.00  0.00      A2   H
ATOM   4994 HG22 THR A 324     -32.313  -9.031 -82.001  1.00  0.00      A2   H
ATOM   4995 HG23 THR A 324     -31.520  -9.505 -83.696  1.00  0.00      A2   H
ATOM   4996  C   THR A 324     -33.175 -12.936 -81.275  1.00  0.00      A2   C
ATOM   4997  O   THR A 324     -33.103 -13.765 -82.189  1.00  0.00      A2   O
ATOM   4998  N   MET A 325     -33.175 -13.376 -80.050  1.00  0.00      A2   N
ATOM   4999  HN  MET A 325     -33.713 -12.912 -79.351  1.00  0.00      A2   H
ATOM   5000  CA  MET A 325     -32.803 -14.720 -79.663  1.00  0.00      A2   C
ATOM   5001  HA  MET A 325     -33.247 -15.458 -80.313  1.00  0.00      A2   H
ATOM   5002  CB  MET A 325     -31.260 -14.871 -79.515  1.00  0.00      A2   C
ATOM   5003  HB1 MET A 325     -31.037 -15.952 -79.385  1.00  0.00      A2   H
ATOM   5004  HB2 MET A 325     -30.980 -14.519 -80.531  1.00  0.00      A2   H
ATOM   5005  CG  MET A 325     -30.601 -13.929 -78.537  1.00  0.00      A2   C
ATOM   5006  HG1 MET A 325     -30.872 -12.888 -78.814  1.00  0.00      A2   H
ATOM   5007  HG2 MET A 325     -31.077 -14.076 -77.544  1.00  0.00      A2   H
ATOM   5008  SD  MET A 325     -28.816 -13.948 -78.434  1.00  0.00      A2   S
ATOM   5009  CE  MET A 325     -28.387 -12.276 -77.936  1.00  0.00      A2   C
ATOM   5010  HE1 MET A 325     -27.296 -12.101 -77.815  1.00  0.00      A2   H
ATOM   5011  HE2 MET A 325     -28.682 -11.555 -78.728  1.00  0.00      A2   H
ATOM   5012  HE3 MET A 325     -28.869 -12.000 -76.974  1.00  0.00      A2   H
ATOM   5013  C   MET A 325     -33.516 -14.912 -78.385  1.00  0.00      A2   C
ATOM   5014  O   MET A 325     -33.842 -14.011 -77.661  1.00  0.00      A2   O
ATOM   5015  N   LYS A 326     -33.706 -16.251 -78.024  1.00  0.00      A2   N
ATOM   5016  HN  LYS A 326     -33.413 -16.942 -78.681  1.00  0.00      A2   H
ATOM   5017  CA  LYS A 326     -34.010 -16.770 -76.675  1.00  0.00      A2   C
ATOM   5018  HA  LYS A 326     -34.836 -16.204 -76.270  1.00  0.00      A2   H
ATOM   5019  CB  LYS A 326     -34.461 -18.299 -76.618  1.00  0.00      A2   C
ATOM   5020  HB1 LYS A 326     -34.843 -18.538 -75.603  1.00  0.00      A2   H
ATOM   5021  HB2 LYS A 326     -35.446 -18.431 -77.116  1.00  0.00      A2   H
ATOM   5022  CG  LYS A 326     -33.399 -19.373 -76.957  1.00  0.00      A2   C
ATOM   5023  HG1 LYS A 326     -33.070 -19.510 -78.009  1.00  0.00      A2   H
ATOM   5024  HG2 LYS A 326     -32.446 -19.253 -76.399  1.00  0.00      A2   H
ATOM   5025  CD  LYS A 326     -34.023 -20.733 -76.607  1.00  0.00      A2   C
ATOM   5026  HD1 LYS A 326     -33.828 -20.955 -75.536  1.00  0.00      A2   H
ATOM   5027  HD2 LYS A 326     -35.109 -20.595 -76.795  1.00  0.00      A2   H
ATOM   5028  CE  LYS A 326     -33.510 -22.022 -77.336  1.00  0.00      A2   C
ATOM   5029  HE1 LYS A 326     -32.460 -22.197 -77.017  1.00  0.00      A2   H
ATOM   5030  HE2 LYS A 326     -34.001 -22.952 -76.978  1.00  0.00      A2   H
ATOM   5031  NZ  LYS A 326     -33.453 -22.002 -78.797  1.00  0.00      A2   N
ATOM   5032  HZ1 LYS A 326     -33.162 -22.915 -79.200  1.00  0.00      A2   H
ATOM   5033  HZ2 LYS A 326     -34.398 -21.692 -79.100  1.00  0.00      A2   H
ATOM   5034  HZ3 LYS A 326     -32.711 -21.330 -79.077  1.00  0.00      A2   H
ATOM   5035  C   LYS A 326     -32.924 -16.581 -75.655  1.00  0.00      A2   C
ATOM   5036  O   LYS A 326     -31.732 -16.665 -75.990  1.00  0.00      A2   O
ATOM   5037  N   ILE A 327     -33.324 -16.250 -74.373  1.00  0.00      A2   N
ATOM   5038  HN  ILE A 327     -34.274 -16.031 -74.166  1.00  0.00      A2   H
ATOM   5039  CA  ILE A 327     -32.369 -16.050 -73.293  1.00  0.00      A2   C
ATOM   5040  HA  ILE A 327     -31.380 -16.228 -73.690  1.00  0.00      A2   H
ATOM   5041  CB  ILE A 327     -32.552 -14.557 -72.749  1.00  0.00      A2   C
ATOM   5042  HB  ILE A 327     -33.632 -14.437 -72.517  1.00  0.00      A2   H
ATOM   5043  CG2 ILE A 327     -31.710 -14.472 -71.450  1.00  0.00      A2   C
ATOM   5044 HG21 ILE A 327     -32.071 -15.066 -70.584  1.00  0.00      A2   H
ATOM   5045 HG22 ILE A 327     -30.708 -14.826 -71.777  1.00  0.00      A2   H
ATOM   5046 HG23 ILE A 327     -31.552 -13.389 -71.255  1.00  0.00      A2   H
ATOM   5047  CG1 ILE A 327     -32.220 -13.449 -73.784  1.00  0.00      A2   C
ATOM   5048 HG11 ILE A 327     -32.926 -13.516 -74.639  1.00  0.00      A2   H
ATOM   5049 HG12 ILE A 327     -32.360 -12.493 -73.236  1.00  0.00      A2   H
ATOM   5050  CD  ILE A 327     -30.759 -13.463 -74.324  1.00  0.00      A2   C
ATOM   5051  HD1 ILE A 327     -30.081 -13.306 -73.458  1.00  0.00      A2   H
ATOM   5052  HD2 ILE A 327     -30.544 -14.423 -74.841  1.00  0.00      A2   H
ATOM   5053  HD3 ILE A 327     -30.734 -12.612 -75.037  1.00  0.00      A2   H
ATOM   5054  C   ILE A 327     -32.778 -17.135 -72.270  1.00  0.00      A2   C
ATOM   5055  O   ILE A 327     -34.014 -17.241 -72.007  1.00  0.00      A2   O
ATOM   5056  N   LYS A 328     -31.838 -17.932 -71.678  1.00  0.00      A2   N
ATOM   5057  HN  LYS A 328     -30.871 -17.886 -71.915  1.00  0.00      A2   H
ATOM   5058  CA  LYS A 328     -32.282 -18.858 -70.652  1.00  0.00      A2   C
ATOM   5059  HA  LYS A 328     -33.208 -18.519 -70.211  1.00  0.00      A2   H
ATOM   5060  CB  LYS A 328     -32.553 -20.297 -71.231  1.00  0.00      A2   C
ATOM   5061  HB1 LYS A 328     -32.671 -20.302 -72.336  1.00  0.00      A2   H
ATOM   5062  HB2 LYS A 328     -31.642 -20.897 -71.020  1.00  0.00      A2   H
[truncated: 2,949,786 more chars]
