# Supplementary material for: Gating mechanisms during actin filament elongation by formins
Source: eLife. 2018 Jul 23;7:e37342. doi: 10.7554/eLife.37342 (PMC6056239; doi:10.7554/eLife.37342)
Supplement: Figure 4—source data 1. — Helical twist angles between subunits of seven-mer filaments (A1–A2, A2–A3, A3–A4, A4–A5 and A5–A6) associated with three different formin FH2 dimers during all-atom MD simulations. The angles are outputted at every 40 ps during the time intervals given in Figure 4. [file elife-37342-fig4-data1.zip]

Archive with 3 entries (3 files):
- bni1-actin7mer-twist-160-500ns_final.dat
- cdc12-actin7mer-twist-100-500ns_final.dat
- mdia1-actin7mer-twist-100-500ns_final.dat
