# Supplementary material for: Gating mechanisms during actin filament elongation by formins
Source: eLife. 2018 Jul 23;7:e37342. doi: 10.7554/eLife.37342 (PMC6056239; doi:10.7554/eLife.37342)
Supplement: Figure 4—source data 1. — Helical twist angles between subunits of seven-mer filaments (A1–A2, A2–A3, A3–A4, A4–A5 and A5–A6) associated with three different formin FH2 dimers during all-atom MD simulations. The angles are outputted at every 40 ps during the time intervals given in Figure 4. [file elife-37342-fig4-data1.zip › bni1-actin7mer-twist-160-500ns_final.dat]

# A1-A2			  A2-A3					A3-A4				A4-A5				A5-A6
172.0597564773665 170.86340315619242 169.09349839111505 167.90257825118707 163.05564220243002
171.42978730365422 170.44719684976545 169.14857105926023 168.15855912222557 163.69941748714623
171.33692959976477 170.1645238123436 169.13041104155226 168.2446975342631 162.70150510547856
171.40167099679329 170.29615725739376 168.9631387836728 168.64841947250463 163.26291987847347
171.70681240338783 170.66424642910027 168.96783734140305 168.370598311649 163.0496350472159
171.5408034949194 170.5464990958845 168.7963913119226 168.15213958218877 162.97821433938822
171.47171495449825 170.54576688024355 169.1007314905752 168.61008609387363 163.3732653542672
171.31336437599185 170.3469311188069 169.05284995025903 168.40832394632963 163.4083747279868
170.69467251419968 169.6664564787284 169.14708834709634 168.5682331287857 162.2862309658391
171.06071694476879 170.10718341417916 169.34263688373412 168.61325599022018 161.91000066871592
170.81170449936465 169.6576835551788 169.2056496126634 168.57133939760587 162.34326586723404
171.0117771797999 169.85719047500928 169.3134937604936 168.87849125914025 162.2520250410131
171.44301554366706 170.235658017684 169.89013824432448 168.5293720867874 162.26439172575556
171.2034220287813 169.85855340433014 169.82701168481606 169.04818329415835 162.63410851122762
171.19183753801764 170.15374609579305 169.51034548754888 169.1775865296463 162.89092874185428
171.17356664685434 170.17761447086792 169.59612749895544 169.34785143579361 162.3344936219884
171.28081127759597 170.26086479151255 169.27076861956095 168.8786767793148 162.40432409055828
171.58656752367324 170.5063211928316 169.04294781672652 168.7806574142076 162.81198138931592
171.6479016556974 170.46046405659968 168.54646806227936 168.89518428228513 163.50982843205438
171.7509970826585 170.58833535929585 168.86469760953864 169.1674586704832 163.42323365762167
171.88616836652722 170.91145753275384 169.50649769605985 169.44707608124855 163.325812660487
172.25271967854195 171.304400588864 169.43645737828078 169.40063906009243 162.84482357688628
171.55854565257778 170.47695263076264 168.97551702775866 169.50312542510719 162.9157259691748
171.79254732244868 170.8257108581106 169.30338330271758 168.85954639393609 162.27957897219753
171.28716790543075 170.44838572757763 169.1486957828378 169.3345976085912 162.47935403287892
171.20286134719112 170.21423514715187 168.46918087300037 169.21877431301778 163.0161065011481
171.35871921266326 170.36637064468448 168.85729415630078 168.80911692303457 162.6474142557192
171.51424197340208 170.60656761366624 169.15727784203622 169.14672587143602 163.02450966450965
172.42130166824165 171.55260387857197 169.125517728217 168.71690902479486 162.86918138787067
172.45129276479946 171.52086842526532 169.2907376573062 169.02648975543377 162.82962238479112
172.6437353378527 171.91376835285885 169.12122447577883 168.82986673652945 163.10646934411585
172.775613431204 171.95741732761635 169.1448995560077 168.66517107738915 162.56005541905677
172.36916012379012 171.49053463816225 168.89797821415928 169.19839273142898 163.4289690836008
172.41629568637413 171.68198201131077 168.9885885636251 169.12064546650427 163.48911673561057
172.55199082124648 171.75593899729108 169.38636597811842 168.99801921036996 163.30274404299098
172.57041721163395 171.8403014872709 168.58047437806343 168.71892002266492 163.65675138743833
172.81239559100302 171.96944372352925 168.72644677409997 168.72300905067576 163.66928238669388
172.87716506457772 172.2456702908141 168.92872125378526 168.46749706482603 163.21432869475098
172.81059699436662 171.90969080017499 168.81278418425094 168.77449259560723 163.0279095028877
172.45833248824405 171.82788740727523 168.73069509888347 168.4234038204081 162.66256231851858
172.27131372835524 171.2985216882422 168.67226637910414 169.18670299442067 163.60575582876558
172.35095262344856 171.37162996676466 168.8269266618671 168.75836742367633 163.47045189549328
172.61803506938094 171.56703946612186 168.94443931016744 169.11751547022692 163.11455832820226
172.35992558837128 171.3005436155859 169.220600883526 168.9867417126133 162.85001476806735
172.70454582505337 171.83494181477386 169.15308012886263 168.39194719802336 162.7419735973055
172.4977121222825 171.64326275309205 169.00580960615966 168.4896683843607 162.6969841121469
172.29329307800825 171.2336900878861 169.2338421831169 168.96206103262614 163.26633003436976
172.54134054266672 171.45730173819874 169.40839226268264 169.05230307584324 163.02214575544176
172.4919612726559 171.4690778857547 169.2876233757328 169.20448860159925 163.64605828460472
172.43370612057512 171.4809760006117 169.20134387264247 168.99200688421493 163.63720693519758
172.1170727651438 171.15855131207283 168.98171319562812 169.4444847178167 163.5238837407535
172.1265171705009 171.04837998782045 169.21449061438003 169.55034996712897 163.10109156934786
171.7931618828961 170.66566813361973 168.8532604919157 169.64973193073567 162.90718204896777
171.76781099520514 170.8365243426525 168.86718398626394 169.4040208947808 163.3824019924746
172.05020655901674 171.0526068946583 168.80206774094825 169.48866443147554 163.14502717311393
172.53256765019862 171.37462633636162 168.24118603490012 169.289219453632 163.0424414955484
172.56561148625113 171.55201982599675 168.82393662733185 169.785772803338 163.29116430518786
172.38514131294968 171.3701931137018 169.30708082839834 170.1668614488548 163.29447519040653
172.4586816318335 171.65243214739385 168.6245683528901 170.1267770213842 164.19240064607555
172.58279545772504 171.57748961643554 168.53401449224853 170.19251871821558 163.92570490567755
172.8837174033482 171.8574710766426 168.02784890465094 169.69537821063994 164.10905382834193
173.1917054491351 172.24049634301826 168.687148701613 169.72174182183304 163.59146745169997
173.0281872362973 172.01732136252116 168.72041959226038 169.7820835842225 163.7442129189018
172.72760676253415 172.0714848406641 168.92709600295586 169.7949556840963 163.6912961595794
173.18435722260926 172.4934159947773 168.80379269628844 169.10760111738432 162.89288457371745
173.39131709027887 172.66039075211222 168.61820884988282 169.31489535292107 163.25726919411545
173.15796482029367 172.29396643105204 168.85567234309124 170.31787498715315 163.74342260943936
173.17669776262684 172.24574927572033 168.20061420496745 169.90896273680806 163.5814999931457
172.949395221172 171.92547669391124 167.9875748166667 170.12134537732044 164.16206502261076
172.73760896891645 172.06304765953513 168.18852077312562 169.12529408305116 163.29791155317753
172.5584569136328 171.71191412667164 168.27206186980507 169.04661050090442 163.33004549724592
172.89827997779938 171.94103418646975 168.45151620848705 169.3785009790718 162.99857100901835
172.75183226649756 172.16324806873823 168.78342991990462 168.709903979387 162.72117374965626
172.44033261052803 171.89987267540582 168.53719614672957 169.28532333404252 163.2769245690842
172.52458541755357 171.87784098086755 168.82712742985586 169.7804392014462 163.23398788007756
172.97737095170118 172.399565095517 169.09976114235525 169.6525246711622 163.34247266583318
173.1961358133637 172.68312310458842 169.17030618425977 169.66332764461507 162.56734550509833
173.1399571517423 172.55650265608048 169.5745186913637 170.33974112289692 162.69401723382663
173.70178664120698 173.00687165883323 169.61006761089305 170.04251195556157 162.58578842394593
173.81123209368957 173.3171400068581 169.44380683830144 169.39265728373778 162.82983086907151
173.46207294176344 172.85903478326023 169.21599326576984 169.78884035780533 163.30250592136693
173.59664103334734 172.91735499694775 168.90362447467197 169.53547335536643 163.31697232245725
174.14865125981797 173.6715016158141 169.37451198493451 168.97015053571562 162.72731878560927
173.8031037537933 173.32340039588922 169.08492019534216 168.98454037445438 162.92349547020007
173.690991911856 173.2459424865183 169.1543666053941 169.10323305178645 162.90478620938057
173.61732347586542 172.92610534751958 169.38380274645067 168.9443040797951 163.06762211737558
173.74612115498942 173.16876948874676 169.54943141624736 169.28752110106026 162.88730948568707
173.95918945341637 173.45988145509557 169.2041678616249 168.83893327198697 162.9889670891038
173.9092722350226 173.45598675338175 169.06902209287375 168.47095652855748 163.2074657792622
174.47621978202892 174.26892483193248 169.12877767381707 168.46848889760884 162.72503067816407
174.28977331819982 173.91561622781285 169.10150743835248 168.73712637366162 163.37176817609284
173.60525108712298 173.15686319835808 168.7243283473375 169.33350714586413 163.55694260972507
173.8682730181139 173.7321253606164 168.78413129240434 169.11652603095868 163.72100852992943
173.6738278442497 173.2430934551353 168.2768927724546 168.8666678103939 164.10958224399647
173.0405743754409 172.91581467043906 168.37008349705587 169.38920501882106 164.24575562660965
173.20737490302417 173.12616824884483 168.49515553429768 169.6717453846427 164.47743219836423
173.01456667148935 172.58704236937112 168.03433261589817 169.76229982682662 164.62568651076646
173.3287180082247 173.0868349412009 168.4867388040706 169.70434903022513 164.08171727616002
172.87485084946516 172.5970105118408 168.99675864762497 170.24476548294206 164.04689734177725
173.24100349987407 173.09571321243027 168.99001603337584 169.74333070903128 164.2618450236451
173.4087392789421 173.31151845248664 168.48468609066774 169.22424890695086 164.4846220462427
172.86677967050542 173.09324978972447 168.5451454042785 169.3626971125204 164.2729230807684
173.20672204207915 173.56063527918965 169.48277137283125 169.6101770334784 163.99457912250244
173.67323201938248 173.8457835838362 169.6503623590068 169.56442136536364 164.22243351378071
173.56431141205314 173.57082122405052 169.70311824475962 169.74876104102046 164.42471008240443
173.8754096708365 173.9258425329604 169.3908290770603 169.1769138202932 164.2609902179346
173.76362629050652 173.57811377431906 169.25000546149224 169.24577189598253 164.5394981475725
173.2983617255958 172.99413416281115 168.47608607988593 169.99927600883333 165.19078566045016
173.9117702709223 173.64775963853424 168.03671610945037 169.669688549822 164.87662392784554
173.79242306655823 173.49115696291898 168.05458351414086 169.78159192058575 165.56572047424757
173.34909704795425 172.99062964560235 168.17161492379492 169.7563829732299 165.00485446343808
173.64143146276496 173.41999292569025 167.91981189427236 169.06068985626274 164.83640052204314
173.49521887283294 173.52616185220882 167.60641935614947 168.51577476070398 165.35282011525757
173.42700939959283 173.1115634130834 168.29364924502192 169.07432276664832 165.28649115260507
173.63438052914387 173.21971044815552 168.03012106889324 168.5291403612793 165.77619550614787
173.84500862624827 173.90363189102266 167.9252371945344 167.68397936362058 165.38378125052398
173.60140925990333 173.88084242825553 168.40147018995344 167.49042547258753 164.63591777578523
173.83979528016133 173.911315687405 168.64300894401973 167.53701838664423 164.4745111751746
173.74352168946814 173.708299271549 168.25856644312307 167.6053473614846 164.91737579638988
173.85327764716706 173.89086165047823 168.1975025256392 167.6432809705377 164.96048585989743
174.14875400946102 173.9017980797999 167.82059385308466 167.40169126906795 165.28720522379666
174.23716508077948 173.99082362312265 168.5098519965129 168.10267542827788 165.0002967819911
173.66089302187885 173.4400943690532 168.51968978703422 168.63692458873112 164.8161050750875
173.54044821326818 173.31978496943782 168.6564581083511 169.2096229908561 165.19815933859863
173.6703300506323 173.18259791862016 168.15861603366253 169.05578001943206 165.3855126474591
173.83913928137403 173.37652676636156 168.52245167068432 169.33440045486515 165.36608840550636
173.81688297953363 173.36842963452875 168.74532383057974 169.2013080447718 164.90387213173216
173.61009578299132 173.17831652174027 168.69635001747594 169.14769023389712 164.9653604758353
173.62228566031766 173.27428406481832 168.52377946081796 168.25870643589798 164.74799912378884
173.60615065677263 173.29234839374314 168.41152180159486 168.70354670003007 164.7324127380844
173.4608678118106 173.1966938945108 168.61073938057572 169.2429461599141 164.8796703262008
173.65082754888905 173.23046643519476 168.12523687028047 168.7438438456904 164.98625575613042
173.64363662943606 173.44066689811768 168.12491665039468 168.64740785248074 165.08495447874893
173.47584408724435 173.1707101747807 168.29263732505868 169.07721144066926 164.57510556088658
173.39523231427182 173.07669108274948 168.64250361560687 169.20746815251093 165.1201889721226
173.67550678238158 173.49025763244106 168.82272395097115 168.77436180470062 165.12826649385374
173.59464855286697 172.91031675880242 168.9780248041362 169.17196290088975 165.00000894772128
173.31603503429835 172.6130492902224 169.01139023248106 169.50915276203435 165.06107727086405
172.86804430176747 172.22546840656491 169.08899747803972 170.0130243687971 165.24608249441357
173.0359677713433 172.5651707950314 169.95408542988713 170.07366041842906 165.14472876035433
172.86698162362717 172.1700498653414 170.01036515233093 170.29797484088374 164.83021328419935
173.15868955769875 172.4543302747824 169.96023884297884 169.88937267431274 164.9703314323389
172.99876950248088 172.06034118289395 169.70775061913798 170.62477588531715 165.6376640243749
173.19188920919845 172.75967268183075 170.20802041028418 170.27682767458901 165.1268793927163
174.05425375707432 173.52433206256796 169.89161284237275 170.00868307903792 165.11554556969935
173.44990981355193 173.2334143085085 170.03733392133165 170.13088702565733 165.0022419973537
173.49154840599192 173.27783547179425 170.00666813390322 170.15270274234774 165.0971181354614
173.63061079945237 173.5075493168427 169.90515540295306 169.50349555427505 164.86678972110028
173.66626405332022 173.33493025756832 169.52399956732006 169.20717814692355 165.25659414828056
174.15158715145506 173.65289543358085 169.24211705783273 169.87091591852626 166.04200129429884
173.39845056197106 172.78682731948987 169.1862314838562 170.69324290624525 165.93452341949728
173.9026362531152 173.26632996963608 169.41255598198433 170.2167332775261 165.5845986209722
173.51358617106314 173.05451806711514 169.45811988614224 170.5428059087014 166.08034511190243
174.277017251996 173.84812049455255 169.79299130021425 170.1918721420362 165.830526832203
174.09997277782992 173.69476578774902 169.54768772618402 170.1638016283673 165.93277237865982
173.64629450804892 173.37400696578726 169.7827159089511 169.92289998457142 165.05137000416178
173.00514991531367 172.51571443997287 169.68127727356202 169.9632625160197 164.93525365732944
173.2250750165395 172.53245452655412 169.67951522637227 170.34384043590677 164.98667004599187
173.18046911398895 172.34711745179817 169.8909387928518 170.39524463562583 165.2054254295189
173.41712177876107 172.88795628181535 170.0457759871803 170.46491014890225 165.18236183236937
174.09878624551047 173.4245994149231 170.56092925324052 170.66977806024497 165.29560430617414
173.64326415927326 173.24548526764954 170.79711193572751 170.79374714756545 165.1876142832243
173.6454110543908 173.2081160459663 170.9962203685367 170.80039739844852 165.15824770001095
173.889127377508 173.56309072883886 170.87153357082929 170.45836583256448 165.32305913405295
173.5545141609641 173.16147209664572 170.8211812826425 170.80879257851922 165.4605628876984
173.30631242170332 172.89866895363014 170.68398628220223 170.16290896488863 164.63749495915312
173.44492645606465 172.99071238384394 170.72233878261025 170.45152219290458 164.54811446726228
173.94691722944978 173.38210706258937 170.58838931591933 170.12491455859922 164.15533358319283
173.6900601922156 172.95179461461439 170.4305095861333 170.2383407837129 164.10759341073046
173.9472446980112 173.48696573344316 170.30917938240063 169.83093483935255 164.13671661192063
173.91902269733998 173.51451121827975 169.81103698324057 169.19389808632803 164.02580811689512
173.56332092723582 172.97840729880969 169.7258848607871 169.69110365596754 164.01684796721975
173.49907819045185 172.7509067741107 169.78327151927684 170.4098738696648 164.42627899111844
173.6452573373843 172.79305958513606 169.9378959345818 170.50420453974252 163.92748364076013
174.00652882624053 173.2814172355608 170.18044121948753 170.32782492118343 163.72027967791936
174.4706275351078 173.90360681477887 169.7895005321131 169.91021410041594 163.88626478578124
174.61149916395405 174.0123843892274 169.98705027012628 169.95146413871495 163.87148779903424
174.66510642433886 174.12323724184117 169.59565110590702 169.54369709499352 164.08783259516068
174.85008918497468 174.3886861803267 169.50669855888975 168.8437197955511 165.00672147465718
174.8284374603441 174.41092207558802 169.60441744237457 168.95536415693925 164.45745978935147
174.47567659964767 174.30568898070243 169.60821235505574 169.57177186686505 164.5266833976396
174.56670355266357 174.26408641371287 169.73126726172907 169.47552784049847 164.78867322127564
174.0870223106906 174.03773495033525 169.97336419549856 169.3501938141808 164.69663216337193
173.88918146012574 173.7180551502374 169.52706873333062 169.34605509906856 164.92572074178702
173.95362914018895 173.4770608495702 169.17993377366165 169.65288611110165 165.54396542789388
173.5997671935479 173.05775173373257 169.42818903875823 169.7375944201054 164.77739330055311
173.32230754750935 172.83799406041683 169.1594835524707 169.8197453396664 165.14491499761027
173.35972457013403 172.8263354474266 168.67919304248187 169.62741247171255 164.91866733071222
173.4868496035709 172.89258851202635 168.4037198366638 169.93413838871322 165.633750820479
173.90782236577155 173.44210608130052 169.12128810856927 169.7622938642186 165.70284570618617
174.01808022758763 173.6503054331387 169.1399856256464 170.45083395898922 165.59012660364377
174.04989803165748 173.76430080636604 169.14937228984914 169.68308261909252 165.32265467147545
174.001430177931 173.62451849620095 168.6576698191425 169.72546518103022 165.688253621242
173.9018514182961 173.6891838497709 168.77047741853062 169.22367842551424 165.1076043877327
172.96722686011853 172.6908316053893 169.15000484305588 170.30122194491776 165.41546238427847
173.7403769543707 173.53026098701585 169.24291976664847 170.26514274224704 165.9125332011759
173.0106055278326 173.1306233250662 168.59767760050167 169.90532022846364 166.2872924769489
173.6151414644384 173.4883501588303 168.6638243112358 169.8344509155408 166.33277107494231
173.6356036057955 173.32139299866654 167.94588834087736 169.37882821079043 165.90109391910562
173.71941064487086 173.36033887925979 168.60328584973914 169.5942468108012 165.046675741646
173.80671518475813 173.69163857338225 168.84752853899352 169.41451434317534 165.29842147193082
173.16609715407455 173.18154801127275 168.80494209477615 169.79892335093456 165.43950313003697
173.7955379571295 173.6501272501746 168.86018129514923 169.75193403177835 165.648682226373
173.2521268111627 172.7610997915358 168.3517491164889 170.17007063028893 165.31537674874036
173.28095572304144 172.86537241870647 168.46031203266426 170.4586768877691 164.78395402148564
173.09708439625038 172.7111276821646 168.14089893662174 169.75992661556734 164.68588714603524
173.35591655544684 172.93676685265646 168.44945771869246 169.9201434482029 164.2500886523577
174.1812037293207 173.86046634969452 168.44423660834838 169.0845653567978 164.37983446279108
173.54243666990737 173.18422130673292 168.87751768381216 169.55773379984967 164.16496337692394
173.10347759171887 172.9151502744304 169.00729398639288 169.77601133133373 164.24930722448585
173.2412309521299 172.8500624476653 169.18712640004716 169.94527005358518 164.63055891746623
172.74752084905464 172.31926228000506 169.36438810980562 170.33378942420916 164.0009191646932
173.17997072499497 172.9263803053349 169.1508403147737 169.63488562079286 163.3405867864376
173.26226824782276 172.7130194445295 168.82451811901123 169.717715409498 163.8788555016692
173.53648694544253 173.05885362695042 169.19745644261067 169.61468088567884 163.9485536503563
173.71970222654238 173.2717017497429 168.66625282565138 169.07549945163552 164.18005411777875
173.1989367496805 172.54443433715997 168.77442228956502 170.0528219652749 165.03562085912588
172.98341877493414 172.60118365838923 168.66388021367473 170.38773264158297 165.25511424437062
173.643037545573 173.06233642324756 169.67956295230238 170.31145619470513 164.6811929678666
173.77730275552221 173.18059896559188 169.27771804764603 169.56196230260645 164.35057445443903
173.98807535430134 173.33339977823934 169.62614866322377 169.64631620075932 164.042955775228
174.49424400563043 174.04800456988258 169.11361699871546 169.05980444689345 163.96237156815604
173.98106079464085 173.4272700113169 168.55704624298613 169.66163092318502 164.27828777652405
173.8496636014627 173.25062564351325 168.21641072583827 169.55637613719432 164.56259212832714
173.94547252937392 173.44160100693026 168.3489277465423 169.6283992808045 164.7949086759625
173.8320089398428 173.4138697375244 168.32399244386292 169.9130828763013 164.85417584148766
173.1099867883339 172.8317819961032 168.83737176133488 170.3473340370299 165.3513832550008
173.2180465614678 172.90249284664492 168.72265589349627 169.79653285839004 165.78992347561888
173.08936337423924 172.63793067818543 168.64881680374734 170.45654972468765 165.61858126986115
173.4917949856291 173.38139703480826 168.9149380679375 170.46209581287638 164.92384501803994
173.6059122922785 173.46162251372465 169.10284331613903 170.52082151525028 164.99815144903624
173.7722812829402 173.5106050077595 168.86143023624015 170.5764703417035 164.85320309789884
173.59006815959722 173.55030243157296 169.02804971602558 170.83579309314422 164.89435210951314
174.17456590303578 173.70988426448997 168.89725611254616 170.89444970041305 165.20239069520656
174.5075954967503 174.18472493346638 168.73504885545535 170.59232252604636 165.1583440847589
174.04541826261948 173.62090817429865 168.45396106724476 170.29089940209232 164.72213803258393
173.50120958635463 173.347586170698 168.35592461095465 169.75039718314918 164.4791207674396
174.07535394127217 173.8227203698498 168.459498634513 169.0134523498869 164.15441073984178
173.7574421385953 173.40019812456057 168.51095245586106 169.07754238684458 163.7866875850757
174.16006388998292 173.61639037418362 168.70760079214145 168.84474324437838 163.42763236376487
173.8977322865729 173.34788994478154 168.7902341494463 168.7502523480951 163.69042104012414
173.87491098635206 173.21345252338966 169.01592986425527 169.2594044475505 163.79019950657613
173.65356639154618 173.2110445053347 168.66329761760238 168.9039216310819 164.46793879113608
173.89121440870503 173.27129509055348 169.178510848244 168.70574408102965 164.12542149276254
173.73986979506216 173.09255251990334 169.35728714319956 169.1313349383357 164.64417666633454
173.83021019634145 173.39767197852052 169.7600750792065 168.67320582671928 164.16270173628942
173.7035922674881 173.2151658506367 170.12445703683528 169.1325609198353 164.46328008911703
173.85362961305745 173.56172993449636 170.21731303269323 169.40385454884697 164.49627838970605
174.4897926443486 174.14812412640143 170.434620088971 168.9216564583266 164.40360184471837
174.07266013821143 173.93371347547304 169.91378432709539 169.1275516333393 164.76850646301926
173.9563464508057 173.76651085194305 170.20688518273417 169.53507800543818 164.8468367294816
173.881286652507 173.688235273183 170.1356332972522 169.73882192458709 164.19024595810112
173.80151261613233 173.63292641642843 169.81806711358013 169.28625397883252 164.48143076868212
174.22267858972296 174.19979480547693 169.79138760829568 169.28257730479527 164.5523323299544
174.44192917822608 174.36454738934938 169.62222386328807 168.97169855174195 164.96360430933606
174.20173920209353 174.05565479079388 169.91810881171207 169.54837541509877 165.05615919857757
174.3696614591136 174.5529713614856 169.8101070035762 169.3478394837963 164.89523021204997
174.37757441874834 174.32031977361365 169.81899137434266 169.19139285848578 165.1377377180663
174.21874928470982 173.99253991406363 170.17807488715854 169.455985289876 165.32316787377218
174.49580118726286 173.942857553919 170.39619439065413 169.4939953337247 165.17346386767548
174.51586502099514 174.18878980789043 170.67928096148498 169.0918505125627 164.77862774859514
174.62784846490962 174.3921353165262 170.93189050203296 169.13235277289397 164.704461316357
174.48380956578083 174.1299820827225 171.29591276564918 169.34492510425653 165.2140532777939
174.62157497068642 174.15496243395003 171.29756053982828 169.36830038432353 165.05982833300249
174.46417115328097 174.4480683569151 172.197145316022 168.9571463086562 164.25174311913509
174.39406584893254 174.37376442035443 171.67363118598485 169.20398336517596 164.8519278941244
174.19669836774167 173.9989529927596 171.83174551133416 169.5298242211809 164.6141177470903
174.15930214156032 173.97297988226032 170.9903586180039 169.36267784922197 166.04018018148622
173.6445827059738 173.50325014688707 171.25400286723848 169.48481767045917 165.70142192745763
173.77141850440051 173.4181221682711 171.03106786952213 169.88503414396575 166.18174285139656
173.72813463954907 173.56704615168135 170.68544249237044 169.46771294618637 165.88728336959008
173.40507514138758 173.38098932470524 170.62166945714137 169.79866904871355 165.75978408320276
173.9268131130751 173.8342757818819 170.93822050650456 169.64522547853556 165.89579802522923
174.13493355895184 173.6669987004846 170.94356476388367 169.73836977022015 166.00830587925245
173.79263478812834 173.38534595218013 171.01399870345378 169.17406508159254 165.8259438590515
174.27912854982915 174.12913240147043 171.04159703440394 169.4382717484839 166.17628477078358
174.38414453461334 174.12235030896542 170.95899053641 168.94617142370578 165.67290984590915
174.30456122832757 174.1857892963458 171.4728843977761 169.87081831640302 165.76954281582564
174.48590063030574 174.26739088498962 170.54511181973848 169.6047983069535 165.94231911477837
173.82067925626276 173.43661304657144 170.23114081849857 170.09334257215843 166.55693964036925
173.28008054526344 172.87506354289255 170.27859990195762 169.93698801407214 166.40004288221743
173.5507217715708 173.02247815883482 170.350498271978 169.60358697365203 166.0868030449123
173.42514242917076 172.93252457216818 170.80637328033018 169.77678543197356 166.55698939680383
173.69063239968233 173.21784462419646 171.54605889228324 169.79948570086114 165.9347460958353
173.94597844837983 173.5138941900473 171.3447891516787 169.7142714266075 165.97418830960993
174.34231707526206 174.12568088673984 171.35683823052148 169.43045395310915 166.0536190790937
174.67068878012165 174.65388112147235 171.26308798336507 169.47378273190247 166.74457188134616
174.46135540809794 174.22380215743993 171.291184918161 169.89810804121765 167.50668779098874
174.7961207880266 174.42440942475244 170.91270357800028 169.47585260755346 167.44503923334105
174.40769135668785 173.966491167943 170.12469864750545 169.92394943980113 167.63690566391801
174.07093919817163 173.5799918506425 170.9401755332183 170.0651161926228 167.04970806773804
174.25063919282718 174.1299799859236 170.8903226549105 169.71942297850154 166.80317551760447
174.1917024846541 173.75714572944426 171.05492553659863 170.66743691162426 166.38196608599682
173.92740845033464 173.43843603585327 170.83171160027638 171.10861131603374 166.28408780535705
173.56903121845238 173.28364241792283 170.56776138642877 170.82608415122348 166.23505283407997
174.1024091420874 173.69575615695342 170.34593809568042 170.4302298004907 166.8458545678531
174.2283883706973 173.76785228337113 170.11421884829926 170.12712433008483 167.0201305018373
173.77848519160005 173.3588051999047 170.2028681519734 170.3647506378455 166.65992043092263
174.6402092852852 174.32749376842855 170.54090496946944 170.11057640813956 166.17505078812633
174.1980532777363 173.891572318754 170.5228409141285 170.14041810722262 166.2326564579966
174.20248313752586 173.80141212353107 170.58258800636057 170.21750064123628 166.02838019439045
174.1633654018456 173.71782775204105 170.17454065561913 170.0371878981115 166.12541865315904
173.90829220788427 173.3621138469883 170.01090016329192 170.46305596278935 166.2887154727319
174.0250686529041 173.6733396822837 169.16004588892523 169.93240139153906 166.43843891286915
174.82714906565707 174.55255458733924 169.47338383544823 169.40812949492485 165.74978794942268
174.73773949083088 174.28624615167294 169.90248003024888 169.7473209099935 165.21427878718538
174.24695523170115 174.04295258394 170.04432566438263 170.2150631995304 165.42677162005918
174.515941077286 174.13630486477808 169.89832919888283 170.2246083345875 166.2125714205706
174.66023212459817 174.55111074684692 170.53508406242318 169.95077403337854 166.07683222379654
174.2721091796071 174.22920343461675 170.5133119829463 170.50468682422905 166.52059510578977
174.00982126906655 174.1420100665356 170.40196361766425 170.43164241628844 166.4465843905826
173.92567067129906 174.1496483922732 170.55540636585414 170.68716476442117 166.6116732214613
174.0181669247112 174.08182044251384 170.70937740940968 170.64965375208683 166.65336309681
174.04268132101672 174.20016632719643 170.26882721869336 170.49442946790606 166.64473724958845
174.1415051401837 174.08705424909675 170.23114715619326 170.33784884645235 166.2237233098322
174.29052075898574 174.096299179144 170.4368423280768 170.49764291046162 165.88223179455773
175.12287337259718 174.90612677275303 170.3452999726478 169.9036289266882 165.28735112250294
174.67565772167103 174.5283160481127 170.41891968946754 170.64283220698263 165.30745407298022
174.71139321696293 174.54958434583423 170.14599322004742 170.85994508076493 165.4148826758204
174.5860909992838 174.3372118631624 169.42425595112138 170.42250500311073 165.30984703605338
174.26392695424778 174.09096933420093 169.90586270709426 170.24564350295785 165.36607030873114
174.7342426840352 174.63223624312073 170.2482988063857 170.27459603159835 165.47760359607219
174.4591377000273 174.13559169851374 169.93928637476813 170.82020481624392 166.52460208218037
174.16614068649176 173.91211688820167 170.72615769949093 171.00164234581635 166.18529910620651
174.79108064334176 174.41137862599606 170.78758377011974 170.52039239137216 166.18747523587933
174.82001212389963 174.60462349529476 170.38419733876472 170.5471336913049 166.31459890112646
174.6212853935296 174.2030590024118 170.20875752583768 170.7872584658512 166.0153433547845
174.76685494620364 174.3611563868068 170.50622547057517 170.14822207292326 165.70272168346307
174.6833842421683 174.40711670909218 170.0386644855998 169.97575838387516 166.1021574273837
174.1925764947509 174.02058159412658 169.91895253596147 169.92268959517165 166.1607816416268
174.08888787240994 173.79475729403472 170.41788108632014 170.04540291649852 165.38273059798948
173.98601609083835 173.42496850630485 170.10186255075564 170.26616192481723 165.72782752536722
173.67901151643883 173.29207829018426 169.64874878449976 170.10914882237162 165.97949184577308
174.32186906036486 173.78564474226798 169.5929064669698 170.06480330452 166.22233935386404
173.92679946846377 173.13931274139262 169.80556210299525 170.17928550593035 166.33635942704083
173.45905135072195 172.69302728256184 169.7977042526354 170.6383123812573 166.4677419373116
173.83728561356807 173.08603020614257 170.05143980488393 170.2886471208255 166.00138758776572
173.59476532617663 172.88615245340904 169.72090403852334 170.28466938556326 166.56392454611256
173.7815731706469 173.1844355280246 169.3286062012346 170.14183674460148 166.64122156072952
173.72344266547708 173.3259407553231 169.91836430477284 170.2350024700389 166.29761434700728
173.4642840744158 172.9590690348486 168.9562297150197 170.42105143881653 167.03432272396697
173.76355647453386 173.3212995628766 169.26521815776766 170.60104085027461 167.0217685472258
174.4534953147143 173.96790394836216 169.21997645161446 170.18840743291855 167.64810808833786
174.44109100689113 174.02829625203677 169.4746966172056 170.4646959099602 167.36538712122967
174.20564308748772 173.94919842981767 169.2305175707 170.22564473029013 166.68880584407745
173.87786691630257 173.65360412376785 169.49167572142656 170.15501339955497 167.37906174515112
173.72770609677602 173.64602881033417 169.42216164927993 169.98101798521444 167.5260467758527
173.69803922823465 173.40942971575095 169.24671118660714 170.15859022906565 167.55463000123285
174.08521294679957 173.97304287479477 169.4786472720564 170.06127429571208 167.23414501947286
173.7599613791709 173.91056560227872 169.27464481196685 169.79173598939764 167.03027930561936
174.10313004581673 174.24314321802123 169.6858840518302 170.11069127311717 166.8312704512362
173.77077126941643 173.5614545510098 169.1940333397844 170.96193643906275 167.2423357596405
173.713000242155 173.49508707330241 169.24894396151078 171.28983937958145 167.65491340757697
173.97442733637666 173.68246467495004 169.10694851864312 171.25210117261568 167.42956335765828
173.7394958402371 173.16038224439208 168.77357579620835 170.8876273758909 167.60942300844272
174.2179985483543 173.6844419663106 168.59340607860472 170.76940909330435 167.6445827433699
173.88100242000223 173.4386415455005 168.59378021952057 171.50489829883085 167.63669080601548
173.74774569016748 173.20389169252581 168.65482315599849 171.27136008060756 167.50409158694538
174.31745475027023 173.99466046205495 168.7127651942028 170.60449045283877 167.27296905772377
173.91903001968598 173.42111783925532 168.75079675767566 171.56277208735645 167.07509187727695
174.05099641830256 173.41011091191777 169.12074982416044 171.89446637550392 166.2708493366763
174.3654683796126 173.610783445991 169.27695187526135 171.9939933182941 166.38083963888016
174.26114440276538 173.75561385552896 169.06453514543196 171.4669467101039 166.17729169042016
174.24670799503906 173.7449541635893 168.83928854929684 171.22791149788517 166.06255214130087
173.90414402756852 173.55700123361612 168.94153247969567 171.3302840881286 166.1046223237406
174.08664495886683 173.43874947316303 168.58638918757416 171.10486250450532 166.24077973587447
174.05068519480224 173.6664851590596 169.01971338111616 171.15606536981397 165.85997858974898
174.3386819033879 174.09875667442114 169.07363656219172 171.09842748416045 165.95896033209206
174.26675010080632 173.98799074647556 169.2892355407141 171.48031119398192 166.1486711488144
173.79136157402698 173.92300725642238 169.27752114372166 170.84934702962173 165.75554924640426
174.2841985408899 173.85241712928698 169.1156701243509 170.30958662614876 165.59001294014368
174.09838122656544 173.57667341351797 169.11684209077478 170.58004558570255 164.88277098114582
173.69591166121927 173.34966817268023 169.06951105523174 170.59276958922501 165.33103980585554
174.29290440770868 173.95486334097714 169.3561149592064 170.4031851647809 165.23643261344714
173.85512385740728 173.40803261568544 169.79508229672348 170.86671958710028 164.91392004540404
173.81196595167845 173.55940683885578 169.50885638599934 170.6950457127316 164.83005195911437
173.81221535169163 173.6085124303207 169.0192666000468 170.37367335362134 165.36483924626927
173.65202725678373 173.46654637229258 169.1097369991387 170.85377529613874 165.5198734908784
174.01221480347317 173.5169320842825 168.9762215751162 170.76605158198205 165.54042465589515
174.11676167571378 173.7265034917945 169.35414867124172 170.73735030030682 165.42322356963183
173.817636135807 173.77204887174906 169.19644253271477 170.31266579442308 165.60867697906386
173.83995040139314 173.49068230270396 168.80832206598396 170.60589680787052 165.9152930951346
173.5916208704301 173.5786914352982 168.93337910663888 170.38540262907975 165.21850979380488
173.43850239782768 173.08680630461686 168.6776008783729 170.24337997089444 165.64069393474824
173.3124735747115 173.00562437007542 169.0325939427826 170.2194502665831 166.30192624721644
173.35488971318142 173.1200488276874 169.60787932696064 169.8378113230655 166.08966453234282
173.72914620410552 173.60525034823027 169.3509751493518 169.4326247015761 166.0333495647545
173.41824410165404 173.21238982493773 169.4158596471539 169.94814244639488 165.7180721036511
173.90939719546512 173.69748877384623 170.03942586956222 170.05694534002092 165.2448740304884
173.69387892778903 173.37368894921 169.96135633195425 170.1099409537257 165.4624044146868
174.63220489046597 174.14641017036024 169.39003253210512 169.33131090527232 165.74951885506385
174.77713355623308 174.1825344271612 168.5962791249323 169.36614131362714 166.29572010616545
174.33938832556112 173.7125718618154 169.16112399040853 170.36340105502615 166.72539394514175
174.048048629471 173.37065998341666 169.1575352587936 170.37397441081262 166.82077510663635
173.46841043306048 172.8396837581582 169.19035808684865 169.78426197970046 165.6867080991315
173.6298387367624 173.47121103902492 169.68031323682033 169.33221610721654 165.19319098227746
173.75601318124126 173.5861690982849 170.1861817290617 169.28000527566348 164.86290995024459
173.5578055225928 173.50662741897835 170.03077894153273 169.567914400358 164.8473550815243
173.28266122410048 173.0983870300996 170.0939711104913 169.72597353626833 164.956055222558
173.83836619339706 173.61643627782132 169.88242334135543 169.01805707690082 164.86900821634342
173.9319542097717 173.62021726655183 169.76311332537364 169.46937503399045 165.46354793030625
173.4882124113634 173.04040573199532 169.9142027465411 169.98140203917973 165.70153881113924
173.2762270179314 172.7926553716194 169.77319842507507 169.97924597295693 165.52748863341816
173.80408295592702 173.15690178785428 169.84987271157934 170.02255051581656 165.6429419251071
173.87626136863548 173.18658092716072 170.39459962793285 170.27617532441903 165.56253980329572
173.81277620239976 173.28243943206337 170.24293239903292 170.31063740120607 166.081544739213
173.89770224865592 173.13533862256634 170.6203876511113 170.43221022492187 165.65293761040965
173.51465065678204 172.5733389416507 170.32910330543785 170.1855272552156 165.52194534767162
173.5079610944534 172.65196277233568 169.987528182696 170.40688456803957 165.80697551792727
173.6138327276646 172.93327757641882 169.95959913604187 170.22848271988016 166.06095913561225
174.0790969614045 173.533830050089 170.22619511625243 170.20575013257303 165.67283956290345
174.085401398314 173.6913548186453 170.60195558859056 169.8666069768486 165.81795309468563
174.19098169563588 173.6249979458424 170.11779194817638 169.37153828058112 165.85104681498814
173.76756313094575 173.2987514230061 170.09419801716166 169.70281381287975 165.62754519577874
173.89347051742118 173.52833903021622 170.36318896968217 169.30171503091663 165.45824949349802
173.9542146109787 173.505000252747 170.02377933730529 168.8896846269439 165.86131129492694
173.13960482215566 172.71094611916 170.24784745597913 169.4448400850383 165.82211298983256
173.68014296471782 173.37788776165243 169.98770220422855 169.04960314365078 165.58932307491116
173.50407057389197 173.16471177221035 169.46013296524617 168.6563132757958 165.3271310690713
173.36885309073187 172.9752198857128 169.52166936090012 168.73219021146826 165.3058013070964
173.214439020624 172.80613011614514 169.610717774627 168.50139638091363 165.3732368957998
173.31157782920272 172.9540656826362 169.54483350940984 169.01592949192545 165.63489424831735
173.41932705619786 172.79403414670986 168.77611666908484 168.7365479132244 166.65073329162186
173.79670260688962 173.22926457112305 169.1743240500199 168.92250148904975 166.40867822190856
173.93501844368848 173.36828348196 169.28239404795443 169.02844084116893 165.7604559237667
174.16078704311377 173.80161904679517 168.92081337923804 168.4418682815455 165.42176562103734
173.87589800213593 173.24737516352144 169.95723290786418 168.82566756087246 164.80877166305646
173.6643984597317 173.26230615122142 169.92792548876292 168.62405397921862 164.89523454584958
173.88232685804917 173.2639730133353 169.7065686697649 168.27682227242695 165.12415954300053
173.99885799150906 173.34214491418922 169.49289412796756 168.50950216346558 165.5138467532537
173.81809463903193 173.17221141978064 170.41044079230613 168.67162918593274 165.49083472772335
173.25232883149437 172.35094285710915 170.61945365047856 169.195739289565 164.99067984953933
173.01250822445238 172.12406774942875 170.18951313387393 169.4562136533501 165.461968652784
172.84588941916766 171.59842503722237 170.04920823194968 169.52716105801167 165.257057189963
172.91060216891606 171.9113337930262 169.98072461340604 169.26360340812712 164.7120839851138
173.04460094900588 171.98232954695885 169.73418487955396 169.36565971627414 165.51974611749552
173.48556363886104 172.60007452387404 169.6057457306218 168.716035241425 165.89293454990832
172.8354382274483 172.12759351816453 169.7254689187435 168.43856152036395 165.7454045623207
173.15381201157365 172.39148672484578 169.67541756647512 168.86081218009295 166.40131477999466
173.04097803837527 172.38031846109706 169.91072688067376 168.9397151902689 166.5476008477232
173.1631489779736 172.22754739101768 169.70555880107796 168.90908903651945 166.57684209919483
173.4257349257437 172.44113633869756 169.84190752201988 168.8594860707595 166.29811703835975
172.9847378136325 171.90189682043624 169.422400022445 168.792749894374 166.54776332706567
173.02062379617905 171.8750099126596 169.35349404876453 168.4227110624852 166.48216970551604
173.05236011871145 172.0107356967863 169.57478916635193 168.6316363934854 166.1306274559841
172.9682190985221 172.15296983151603 170.22202981236288 168.2966328331049 165.6866405302502
172.8890074388181 171.99967427531024 169.85685712879908 167.8874796634535 166.02459992448328
173.37185325362609 172.5370179699959 170.40345868390003 168.45662291602616 165.4852760608544
172.46283729381696 171.56886236008037 170.0742822140165 168.5439679620946 165.53690026968687
172.34256022934912 171.43627265228153 170.48226953268076 168.91654800970915 165.31632173045628
172.5146328450684 171.65853542644584 170.48767851841762 168.2239175396667 165.34365742301992
172.27031474050958 171.3582042638942 170.4091526581121 168.65826006453145 165.3743283943323
172.96549917565198 172.12851983372775 170.92231542038357 168.57973069293365 164.85183781734858
172.44049537858947 171.66339414534 170.51771986189792 168.86801781440033 165.5320330505735
172.51125710710957 171.6243298032868 170.87926875700444 168.89458882498835 165.83265754846227
172.42916820803748 171.49434005922038 170.0016447657767 168.64335994320956 165.98523898149577
172.8525148426178 171.8140611774699 170.29235207965485 168.99745531827242 166.04653578034714
172.97734371265605 172.02194339595903 170.53506926828214 168.32806367932415 166.02524211921698
172.77489304108363 171.90548688934027 170.59943642460655 168.44607359299997 165.97900904038727
172.76340044835376 172.02188644640339 170.79736120165015 168.2104574373786 165.5332190385077
173.25490431057904 172.37533705195023 170.54569653113262 168.4570976191857 166.76771042774448
172.83378640386098 171.94624675260533 170.49767253616469 168.8489152186361 166.23931964950512
172.7008836131029 171.92710993130433 170.56726712889088 168.35359887708796 166.1359370688979
172.57364665295296 171.6002791425746 170.22388113319107 168.71282178336224 166.53495691608006
172.70189291883793 171.72349887200986 170.76023366605548 168.44175861456165 165.77334168084468
172.74524968737953 171.6384584760369 170.42163229421843 168.77054006375695 165.88033978048122
173.29719770941207 172.27808943098316 170.6756101694228 168.47180557056697 165.65873514519626
172.94228029562265 172.0399033835499 170.69601140923282 169.0174618247219 165.95876884216264
172.97179330934708 171.95777166456335 170.26973031964994 169.17937938393874 166.0730217920431
172.81055516654033 171.86775807317227 170.64943787911733 169.4682802654587 165.77146630068995
173.3075545631856 172.5028311585959 170.71465849049687 168.5802851389717 165.51511360052342
173.3269774524061 172.5598549528753 171.103381380651 169.20358065759308 165.87021789344172
173.23318588576657 172.39292304474517 170.8383336346896 169.15534804719852 165.96702539821993
172.9471497623945 172.04462034456589 170.9623604818608 169.03513671044615 166.09558972798314
173.08543086722597 171.99906275605312 170.4176196638164 169.34574668099248 166.38978959464774
173.17219969900418 172.169394179421 170.44847047285396 169.2705155267529 166.02530133845733
172.9723435981608 171.83781062261417 170.09925234376493 169.292598521525 165.96058357169522
172.76735300448166 171.58763989868274 170.19698139026735 168.94023007350626 166.00610013027963
172.68921015587796 171.62556131352267 169.80302389701043 169.1554147034074 166.05898102814973
172.53241477835397 171.44787332011717 170.3073182102364 169.09438622425623 165.46437916764893
172.56391166035533 171.37392898916505 169.89390539001602 168.47575702312037 165.6901468797801
172.3251719870085 171.30002838177703 170.28385007023473 168.65633433111012 165.79384387122948
172.49835737303863 171.50170016595038 170.44144849949498 168.26239074806753 165.5420007186061
172.5143910443194 171.36335875770743 170.35850930391118 168.35349538172875 165.3744158724946
172.70495182458257 171.57209713838972 170.66719225315504 167.70585158883281 164.53051587562774
172.4602846492869 171.40883448801623 170.41031684155732 168.03456204966704 165.0121263979749
172.4967461414782 171.3142427688274 170.46151944967764 168.0338872456123 165.18710817723218
172.8359182988271 171.6981848452993 170.25706941336256 167.47643895047796 165.7032180802581
172.37427497107797 171.39375842708614 170.4690651155988 167.71666972148884 165.63785301471157
172.5613805763417 171.33865067762446 170.4782703738255 168.24744114537614 166.68724261834126
172.61961540641445 171.4376864843122 170.92398752751677 168.76862865903536 166.2324760108413
172.9114438046929 171.93596422565423 171.171598090369 168.33503278721432 165.75463996119646
172.61540459669968 171.59748013098323 170.8596994664733 168.82389239481992 165.64291270685348
172.53440451243037 171.54085759090637 170.40059670794852 169.06021542216894 165.81268612390232
173.0008576276478 172.08166838918808 170.38503134390078 168.68331770245146 165.59661353092687
172.97825794029197 172.01727928169524 170.46624902692392 168.87991535296447 165.72190482834483
172.87694718566704 172.01228532827815 170.58750802486927 169.16303993257915 165.34811063716185
172.77007161608984 171.94671005989434 170.45881600590945 168.7006157002046 165.21116232337786
172.97196964382084 172.29802962208862 170.5801292625724 168.2736455510311 165.3616075265462
172.82624616701796 171.9186303110709 171.2425695955821 168.93806108490568 165.17826858256373
172.59117379499523 171.68134534105826 171.3882381638281 168.90611284283966 165.23486661952913
172.48500338742875 171.56104903180656 171.34088118672807 169.09864550058353 165.6983551649392
172.42813442880828 171.58315855427585 170.93896433932315 168.95325967750313 165.61733374512474
172.47736597819772 171.57918796353195 170.96224430040567 169.32631491328684 165.5391783343238
172.75729475619477 171.97679842755758 171.4498243135764 168.8118654461648 165.34870141300286
172.46129514844074 171.54690948916542 170.8572368536356 169.2910427489945 165.70040872337313
173.12416890756808 172.37588546857705 170.7620363623651 168.71207192781768 165.53026481506652
173.13430283577014 172.53370258405835 171.1528534884287 168.10675740514674 164.91908334188992
172.9876336260676 172.14935618964148 170.98087186466492 168.44745795010294 165.37492505859393
172.82679478639045 172.0729707599489 169.86210628086778 167.65939030347343 165.68238017112256
173.00101803750815 172.29110973939783 169.4704487251482 168.22135940529932 165.707346785269
173.01586815864167 172.25426282010616 170.35076421155753 168.02188857019814 165.20497234604414
173.67381437481734 173.01346031591297 169.96300005715202 167.58402269680425 164.86500454338992
173.61585412978474 172.82363527077663 169.76374832874552 167.47270737452106 165.6073048710938
173.24619052152693 172.49106680978042 170.38044173502925 167.97842165555411 164.90205680142887
173.19441188930026 172.34031198184388 170.37862295013628 168.48084833634073 164.50866372595354
173.01641231233933 172.1971970183038 170.27086591759223 168.8766339946946 164.7885842480851
173.0038749648653 172.29012892439053 170.47327682634085 168.7335903943341 165.3751193376522
173.1171471901168 172.30068931364383 170.3261445915884 169.3419751278377 165.48834984905164
173.76911425979813 173.1378217584286 170.46025660051933 168.95627181930746 165.1937854622858
173.28503492063945 172.59870922962725 170.0824431303679 168.673823746409 164.98327627275862
173.25326791697285 172.58897106983207 170.69934978062824 168.545653222168 164.85350674438467
173.32303735412418 172.5993647740749 170.94262397256273 168.9667331798558 165.29301864489463
173.14737112867599 172.42211541181447 170.72420334972392 168.43854609451387 164.97585732508534
172.72143908765418 171.84845819484002 170.00253551087044 168.6987749614079 164.7155912325545
172.76431094923015 171.8990738976785 170.42998740461988 168.7033998060414 164.53597205410597
172.6613840122505 171.60402607414895 170.14060302721535 169.24346627035777 164.5328008562119
172.6064818257075 171.5873433956915 170.34973572796838 168.97429391336485 164.52521922244458
172.91465220620339 172.05575213569094 170.11138490652164 168.434110116893 164.58974974392947
172.5428338829823 171.66445141723037 170.11418249570744 168.70115446663786 164.6246657584954
172.36044862936248 171.47945158765347 169.9336770945289 168.5489824532844 164.90520638590556
171.88771028882746 170.78207411447278 169.91891609486115 168.7847781237619 165.54495658334335
172.31191898368306 171.13667722643834 169.81813885846444 168.30543583578344 165.3228038319292
172.67423267769894 171.5545899403772 169.91123286033303 168.88790846182908 165.84698550538445
172.54932838644274 171.4994574116942 169.74779780952062 168.3470027391319 165.75013267569273
172.6725878133312 171.73469839475587 169.4218487608906 167.67347677596692 165.73777241934062
172.61536488225312 171.68524610964064 170.13637367832357 168.1779432396267 165.22335071017724
172.30504765588475 171.24149632784457 170.21530450946102 168.23917962435502 164.70291289705378
172.2088366119624 171.34728156536653 170.05277626767062 168.2861323849963 165.07342457365203
172.63986243732666 171.7562692422662 169.63404358208223 167.9345502780765 164.93074310618363
172.6292752788694 171.51427892410814 169.57357737683017 168.02657509705236 164.80405816855009
171.9429530209458 170.9746683932504 169.83199885610713 168.74284327322042 164.328051378768
172.41003612315473 171.6305079809241 169.82166264324036 168.47837970556895 164.45530585502127
172.05054346770555 170.9753981595364 170.33609722279343 168.64027998304493 164.68962512935218
172.22503047133856 171.45435387395108 170.80695528442567 168.407356232067 164.29164085817138
172.44406283227647 171.4546585258877 170.68264392768285 168.42045864163836 164.9167893590627
172.34742436628764 171.13167176683848 170.1512537106778 168.24965798201575 164.87385579229453
172.4815777107036 171.46506312656234 170.20833806709655 168.38636013958302 164.8390671503798
172.67745424000276 171.53532579142276 169.69973847281136 167.98233634431944 164.8605583990974
172.44406708507438 171.2218021140576 169.56709118533962 168.4043500580659 165.11049067316188
172.56432103914088 171.42921784827868 170.36915716032183 168.05532660605755 164.86770336877942
172.55950746230462 171.2041873176155 169.95297590819266 168.21773414440563 164.57334091730135
172.33344730820212 171.14599632007094 169.18365949052153 167.53043942208913 164.55335618787353
171.75636102510197 170.36412244574345 168.83853887047366 168.33665672003934 165.31956234807436
171.89141189593556 170.63515151108362 169.27587990959108 168.12717646825428 164.770852935338
172.3673417432424 171.239972287945 168.65565648471167 167.73363792342428 164.93755128100565
172.6992851760681 171.60217745614838 169.3937743866443 167.60356292141506 164.41288248350892
172.38312143432395 171.5078562964303 169.1407215641246 167.29960323166074 164.57220003700152
172.34198251608655 171.37986540426445 169.86950470138544 167.93191638405466 164.31952108058002
172.04530816680537 170.94029028255238 169.60592054862113 167.6967712385118 164.2987026341801
172.07532986986814 171.02403316199653 169.67707914247654 167.59445308746712 164.29604472812017
172.0706141402899 171.0355225482243 169.3981909925623 167.52160448865806 164.61470174036896
172.42320130056467 171.53568451166262 169.7357238023782 167.2379478450018 164.5861587168849
172.63538158868295 171.59592426742864 169.14062984063793 167.33267376537245 164.54399933641193
172.4473997070835 171.41073682408503 169.85524663893924 168.261384447 164.77633354523445
172.4914253280437 171.63132149948623 169.85100384280324 167.41411137387468 165.00713242472136
172.59261355111317 171.64388353090413 170.414926002411 167.56940256273361 164.466154487317
172.4692014124198 171.38665741888494 169.86700204223123 167.27355147564202 164.95168495534114
172.16390762362116 171.23024059938058 170.18994907414162 167.8471512027255 164.8860842663264
172.512026214311 171.35464042002224 170.08507363468294 168.18477000752182 165.22031983315992
172.46080708897912 171.25689549554758 170.31131154343382 168.9011036600509 164.84159725969457
172.72221298306036 171.49980214417405 169.88818555598175 168.83933859777008 165.25178478958338
172.73305852694435 171.42870817528868 170.17744449942418 168.79262927748772 164.7821543838197
172.25290632680407 170.80894692065962 170.01698822251288 169.28948247187898 164.92865382057437
172.36400363252616 170.94067784749217 170.0326629322473 168.72527779532908 164.77647911305488
172.37153929863902 171.07441239258088 170.33369580164415 168.68955745050707 165.02928100258563
172.40218140497097 171.11694083564194 170.34091093053692 169.10554390501036 164.4378008654291
172.64843270117763 171.30112441914713 169.4353459303701 169.21294006526662 165.4523522067278
172.26021563180146 171.12473568568515 170.30784675290693 168.83376604404867 164.23594178543797
172.68451099993067 171.63649927581963 170.56102829904427 168.45213979368742 164.12639219755363
173.00833410754717 172.01516827910294 170.7510039399312 168.43285312206083 163.37757716907694
172.84428750729984 171.81913335254342 170.36909308489987 168.12106009618907 163.6809432861396
172.6111911448647 171.53801333852215 170.24435090793864 167.78449180546926 163.3643843937947
172.34186646304516 171.35500879504758 170.2947854701396 167.79947806410533 164.02786055358558
172.34907197113765 171.30293861666127 170.20729583462563 167.56048468045768 163.68060626588564
172.64390436468864 171.50052403836466 170.1800861266623 167.69874082175002 163.79298512662442
172.97127573040302 171.86970798489438 170.35992593053643 167.56124121797532 163.80557478831267
172.4892233114694 171.23538125836046 170.4167643552496 167.62413983732503 163.53508349513586
172.50550340014118 171.29788868295347 170.49148409882378 167.06534464843534 162.95423973937073
172.70953909263773 171.50687144426968 170.69816698284404 167.24670248728464 163.20667086298494
172.85623588333465 171.63367638157902 170.8646544151591 167.42014430142513 163.14458081161243
172.89507670931908 171.65071654804802 170.0146705792558 167.44168223916702 162.99264886842553
172.57389496181773 171.51555602835865 169.59022897243918 167.33252753830857 163.0980248852655
172.49904133174192 171.48721470216302 169.29796420004536 167.1952353321403 163.54957756619137
172.66648782352507 171.65400304791135 169.55868095120556 167.27424855631628 163.44784405554574
172.71510218645216 171.80436484707755 169.4288761755626 167.0248010949374 163.1002431327057
172.3637874524227 171.3845794471077 168.9699610470349 168.14252887516096 164.04255430759025
172.38981100034277 171.38202344995042 169.29506792109754 168.1899404791815 163.80745004155017
172.68064591531078 171.67259296348996 169.13749379254892 167.31459112864636 163.89897300274325
171.9697065676806 170.76302516177267 169.16736526986088 167.8892116979918 164.05635131934824
172.22736303045414 171.00480672868733 169.20346071844384 167.79023399928113 164.17078363332251
171.7908782169991 170.58346598180808 169.4310567320495 168.13017981722228 164.23644853679352
171.67236310630153 170.43371611861235 168.81635156859588 167.7588229726242 164.8946132632879
171.76389689333112 170.56387496730133 168.89700483630804 167.7853160102794 164.42905995522204
171.56233213587564 170.26347440721315 168.95692639572417 167.97999164806777 165.24887508049918
171.61134882052244 170.39025869817144 168.59678638229607 168.18336530358323 165.72225893020152
171.99011052524452 170.91244284554583 168.64624195977373 167.76719065208493 165.43550948595552
172.0374324423903 170.94848883371938 168.1534757898238 168.063156058315 165.77360147317233
172.21453367358214 170.97269534733562 168.22109696504722 167.87986460577545 165.31813392072246
171.9714244781068 170.8886544642576 168.13919703963293 167.80950137397144 165.30693182826857
172.03815355382082 170.80263240596037 167.98296048846262 168.3957934888127 166.14897727401387
172.47172598724035 171.38264982099926 167.9648101672455 168.3526335591421 166.14282136927216
171.96804709417853 170.84714842787562 168.52042563671142 168.5898321710749 166.14087837243534
172.22044040574787 171.17637174630107 169.05250019021165 168.4229562039032 165.8234310859722
172.58547633721867 171.70878771646028 168.8724762027796 167.96700102238182 165.8680123826706
172.2467462836212 171.31408723293268 168.92851716641175 168.2569672195726 165.9862099124693
172.4177462039952 171.26685174313306 169.136265545029 168.258300496125 165.12281093009562
172.08942364885695 171.02597748363812 169.1998690825803 168.68321678509108 165.47356288077583
171.8278566984776 170.7734266894068 168.79649144025717 168.70867073839477 166.0772037341769
172.17533699533476 171.09744320562137 168.87856013380883 168.2976987584285 165.60510884434203
172.20317723224605 171.3708608380427 168.7655879644035 168.04348767581553 165.11311391152805
172.41419804051134 171.65185899106743 168.98549161575824 167.93779035047024 164.3113856155064
172.26402104954545 171.32323644298287 169.11723003309083 168.27722060980986 164.43933535115843
172.28130772797502 171.47429696337565 169.08067063057715 168.47229491496114 164.81564687673873
172.59749729731652 171.84432272306157 169.16930071633232 168.10481964329682 164.79845890139742
172.90316582058216 172.09408068832735 169.07262180062978 168.16767577050217 164.1902873699042
172.63270338117798 171.80276948613792 169.11719724749696 167.92453618025397 163.81862031596538
172.6445408387756 171.71146436301316 169.09059309437464 167.65108976454792 163.61433652616662
172.66495045479854 171.5641231181379 168.8885597696202 167.95814593997082 163.29273211990767
172.4664874663524 171.5293558606745 168.76220986397493 168.25043523990104 164.00075736324777
172.84842393551082 172.04016526608203 168.39546338110614 167.80393495522125 164.12093834164997
171.95877149107744 171.1203265686291 167.61268548001235 167.53471032851982 164.1376395882017
172.1726414410733 171.33185479315492 167.48743632902784 167.3063327550451 164.70215129976847
172.15700553056558 171.17228939608322 167.774775393397 167.7510798791169 164.6486769568257
171.98513028602486 170.97791259906268 167.3667168301283 167.84672524266807 164.66873756109436
172.13886083236582 171.0624089001843 167.41650899005728 167.84467609999172 164.2346241074406
172.30070682106353 171.4708931715812 168.16374392501575 167.59251523535661 163.71551237378438
172.27097087888535 171.43886584436711 168.24321773535746 168.0054076432439 163.27207224450203
172.34017112636573 171.65081062937628 168.5553503261924 167.8906645930963 164.08676631628066
172.11983258431886 171.17005221163362 168.49776216321183 168.56817006714107 164.3642875620647
172.13059783366904 171.06035755049425 168.22085285180594 168.28991558778537 164.49180424272063
172.09080804798478 170.94297535727821 168.5461146661666 168.60146843172882 164.93077441466426
171.58258027151385 170.24474814414816 168.93302274658768 168.8179336349084 164.8183124272956
171.15195844458796 169.61478533834844 168.62095279688043 169.11004603737018 165.24350842414094
171.10858386174735 169.70637433805138 168.69195743388346 169.46535743065778 165.22045267196964
171.5308190143563 170.34168343982262 169.22362076409877 169.00197113381356 164.87730223288077
171.58484274693416 170.4193550585936 168.83347989526408 168.55345431305696 165.07482310042255
172.08163270289188 171.04506894257798 169.43918732466085 168.9943681834679 165.01282473315752
171.60658488426432 170.47954933805084 169.1491093000496 169.1306382643838 165.15189888208087
171.73239181473863 170.7621093452731 169.5338719328316 168.80206129592867 164.67538235679268
171.56827710507264 170.46846806516484 168.73068434594862 168.78015268737218 165.45630933614837
171.6030383955346 170.42289356765522 169.1423184983976 169.4220133130531 165.420526810905
171.16255269878891 170.18020600250424 169.2514102938602 168.63369252785492 164.90566804975572
171.6361004618286 170.65418491794637 170.13342233653717 168.79309332494464 164.67076009217814
171.4216515730374 170.41225805177154 169.60377216723273 168.67035571027347 165.1023221529506
171.34735868634633 170.2056727199325 169.47259567602114 168.30976502823776 165.98332929278746
171.3430398345793 170.22666580348314 169.66566728293594 168.8608446062425 165.88962235148756
171.48250675436256 170.2388713469159 169.51949960939763 168.58385132114188 166.09947876546363
171.59036860873033 170.3756127851278 169.73989349576516 168.89171743992455 166.0780675762418
171.30042636450548 170.207126678142 169.7870953439751 168.90710743610754 165.97999976944737
171.33200007461966 170.34668163639785 169.71909937205223 168.57090915344918 165.6041019332577
171.2308299376398 170.15943849048838 169.87213473202982 168.76927663268438 165.53318921375416
171.52505977633479 170.4235798133306 169.36356941088061 168.13592159383126 166.14893012585074
171.34862003735194 170.31873514188865 169.73298140397773 168.0847359363065 166.19311786606855
171.42835179409448 170.33994466855722 169.965356533193 168.17365206625098 165.95974241020457
171.47586229367528 170.34899826240405 169.9066531575552 168.03207029503866 165.8282393476524
171.65145354915845 170.6455437115763 169.4040284616616 167.6095200679599 165.55558936815507
172.30391313016992 171.04917380241318 169.5665187231111 167.0434654965228 165.83160058106276
171.95884867676517 170.58292476713606 170.22116630856152 167.72917480720946 166.15333863485836
171.8073937040515 170.51716014332283 169.97441343235087 167.72094869290294 166.36702302051975
171.738846201085 170.6591408019514 169.70495717508007 167.45017220019065 166.48345946293742
171.84135509110322 170.6806135185573 169.75691620013487 167.20999560506021 166.54746273377148
171.37376539633752 170.40464533946087 169.57036937939986 167.18126680607864 166.3157084991938
171.46112934822932 170.73344404927616 169.92384978129556 167.11241110511477 166.4734237311413
171.24997173517693 170.34138744112047 169.765967182296 167.77537906609902 166.6166348717855
171.87241577037688 171.0851700197645 169.78652187848695 167.5394614036215 167.08348426251513
172.0605720057464 171.2623168871555 169.45845184143943 167.48866950096485 166.845683165965
172.39251064117562 171.35463456053856 169.8157344723532 168.02254323883392 166.63712599513738
172.56122144985588 171.56291864099344 168.97498455627473 167.6173120659806 166.63242000742602
172.90615381729458 172.0092156978064 169.21830973011885 167.23044693193887 166.0211919189444
172.81563731579197 172.12727740033807 169.11557473548547 166.5385202896596 166.09040566711633
172.80903619639662 171.98824432231345 169.15897335975205 166.7980286023088 165.8786827873501
172.81879506446967 171.97273278729978 168.98883255795494 166.46556048577122 165.91003976253938
172.9930751816655 172.02947626824366 169.35459108699223 166.83827168169188 166.128687469189
172.4011293658337 171.68137710194958 168.896517627545 166.59732094153483 166.74980199956428
171.9635848682117 171.07540157734925 169.05724528065372 166.4852871518379 166.70428447771593
172.429352585151 171.4664051112709 168.78800168479526 166.0960400379751 166.26621517666078
172.30660246608662 171.17750944556482 168.7277639934953 166.14616103963175 166.60258896339985
172.12752755899092 170.99264914591217 169.1373235930172 166.5161223550508 166.45085279575125
172.00214185040176 171.03464129573754 169.2876542983183 166.23971904826035 166.1508010876276
171.9668544806283 170.94238783643644 169.41349375364325 166.35807139639493 165.91481523875484
171.7759466529389 170.6368596259911 169.2409355678297 166.6890455254029 165.88952558426504
171.78988475542897 170.5368553241039 169.83740638740005 166.6225608570374 165.62393548935233
172.0209864468227 171.1337052807267 169.75312780796395 166.41993212767701 165.51690910208114
172.20826357998718 171.2699207573724 169.6507023002234 166.32189659580865 165.7546216986825
172.11018263810584 171.10998871277397 169.72894172571864 167.01168982624625 165.6286895038827
172.01154003160698 171.56071717896714 170.0136518022246 166.92438592783 166.01592540130846
171.99589511447496 171.12421884673768 169.88266187955918 167.56064457612314 166.2265548393507
172.3144351419391 171.26782212915575 169.8101316452042 167.0206209503045 166.38076878127725
171.92642345093483 170.77292287279982 169.8836616348034 167.5160220107773 166.82922105859183
172.2056209933803 171.07229613023938 169.79938669098766 167.44560083066187 167.27403277683567
171.9059797487924 170.8742435497687 169.87199759678768 167.2662283871308 166.85595858638328
171.89094357797177 170.74722688104163 169.79021716873223 166.69031463335293 166.90906969522072
171.8066964999886 170.55441931204194 169.98019033430387 166.74421265024236 166.9280070228002
172.06464723550775 170.75458066323776 170.08584450393488 166.88205854047987 166.61734880824247
171.9836516727922 170.7696877962521 169.99426939599024 166.72417575380095 166.60785862754327
171.85512783351217 170.41653688964686 169.09588731727368 166.5540785198918 166.85237694203173
171.99976089760486 170.64441429319115 169.55692954899908 166.90727651715477 166.427956435805
172.23151434470807 171.01862223283365 169.3645995845186 166.8079497855104 166.24033468128422
172.13113401473265 170.85053085875683 169.32896031859985 166.87808328590899 165.80929510200724
171.8843706085328 170.73308408869198 169.70465609040318 167.03895797875595 166.13786491407075
171.76491852409768 170.5880023225749 170.02527091390064 167.21837816057223 165.98224232077578
171.48900189808427 169.9167301468225 169.97105906617193 167.60069485263801 166.21185547008807
171.6888184102696 170.2750938036392 169.99578539788814 167.29347791764332 166.29210188823936
172.02648458991277 170.79224357711436 170.0172170525629 166.76528151831747 166.5798883779031
172.47547978112232 171.53811135490201 170.00829319228143 166.7144601135078 166.35413578122916
172.47606433326519 171.47005662012063 170.46718225581876 167.1316422979971 166.35843646068088
173.1508818872146 172.16681644657672 170.75148896089152 167.24120897493944 166.55643180181707
173.1823752968845 172.24947701824863 170.33948521766038 166.70825800654612 166.37448326485963
172.8143090890343 171.82297821379262 170.24753884840123 166.9782591182247 166.37682760764966
172.09646720036392 171.18232653246105 170.54345043832174 167.14257167698872 165.30053562175132
172.62213763454588 171.56987551471943 170.86071042753687 166.98745977272594 164.73275025949792
171.98879284883068 170.88868590330358 170.62833129234065 167.4557245805005 164.9800796777587
172.0867426601549 171.10254275434363 170.75856603954563 168.08959030082994 164.9406487051322
172.32662760672858 171.26344479602994 170.46954254360287 167.83687378722206 165.7338007937582
172.09941602358924 171.3195557588517 170.81915350945889 167.36698883133568 165.55162566936932
172.04170833000117 170.95852290165158 170.9509841480272 167.5231328864581 165.68104631597518
171.71226820248643 170.54561535654813 170.80298047879046 167.81166359703883 165.90604503656678
171.57900171276825 170.3187431494791 171.2616816392943 168.26426104335098 165.40736940739075
171.4951828747923 170.20813038129876 170.4249242924328 167.8524623834761 165.72008331545607
171.6554669209831 170.38861102074267 170.4691130715856 167.6954263487863 165.7901101397329
171.89914588010356 170.55365469043676 170.73488750976907 167.73194215599224 165.02828859940294
172.11949431955563 170.68277984865935 170.42956053301663 167.5452917446969 165.63311095021743
172.3474485159591 170.87405096273486 170.4940277916132 167.41663780475417 165.63099975473727
172.3871805265517 171.10138297532163 170.34518010746507 167.11887243635604 165.253915275738
171.8920229381438 170.6167829043594 170.16480773942703 167.6225191386378 165.3511148706833
171.99577455620664 170.92814084542962 170.36256039248596 167.92266418705634 165.64970280365645
172.66473576196844 171.56717578525294 170.52564005992207 167.75727660369162 165.34116602016752
172.897746644327 171.9873810401172 170.79725097529197 167.6025114696575 165.57934719916813
173.15033718323545 172.221199853433 170.72652393137108 166.78577622925465 165.52047165763045
173.01416445759162 171.93213861839288 170.27826397953618 167.07771589496136 165.62177559217974
172.25917980116253 171.08628709286683 170.546929100032 167.778137432691 165.7856958051548
172.75683006686452 171.73926049449895 170.91129225308435 167.69026064263443 165.60799667997003
172.748388322524 171.75411053757406 171.17277576342175 167.76177744480185 165.32473965154026
172.71622818074175 171.93077001763237 170.9620519799322 167.6358394089049 165.38194109797544
172.6674631946573 171.86735286697888 170.9912328708361 167.44196402215948 165.36159987035637
172.51313507126858 171.60057006277094 171.2883089492218 167.9088512822855 165.39785796360505
172.6716331985197 171.79582547351006 171.41064491293898 167.5270655563226 165.25916485854822
172.32579156385518 171.4367648355983 171.1188161878574 167.31290198671124 165.94531930468352
172.5908141805149 171.56188390185042 170.8964158589876 167.66511405757106 166.0105042491986
172.69930236319215 171.59102910077922 171.10125904051694 167.22229350625642 166.00066804901485
172.6957908694252 171.76582038230185 170.72150781731102 166.99278715930896 166.38003015562794
172.95066500389004 172.01082391907926 170.49126671528282 167.02798352750318 166.57678194366719
172.74749684953602 171.71712452593025 170.6390273601647 167.40253266935946 166.6845930159528
172.82698575542824 172.18236517744427 170.6202699057948 166.9892521541614 167.00766492526756
173.29410181383912 172.42315277340956 170.93134081871582 167.2367856945097 166.34861918315127
173.03646366094392 171.96605870000766 170.06395146589267 167.07509405981642 166.13598845686317
173.18884192073844 172.37945772339276 169.7998392825135 167.11494826411305 166.51760822343405
173.21725491192652 172.30139922166657 170.03044412248843 166.55987800375573 165.99856079894084
173.17358916164332 172.26548647182167 169.99908375776462 166.3424049319808 166.08021126322615
173.32108544255894 172.41311127874332 170.54073957600437 166.56228037964073 165.90965198849352
173.4903163286824 172.6136060568283 170.38495546998965 166.4910374902358 165.7410438122854
173.51992160229696 172.4953460052176 170.26988452831299 166.64738671225788 165.28496657615446
173.473278463934 172.40989224056364 170.37378648381898 166.83392748692927 165.0873802530661
173.51445737784 172.39804066780962 170.59678732700795 166.7410723016639 165.0304704773506
173.38932910532844 172.2148588877929 170.57840636527706 166.4260168628003 165.23142578532986
173.38464975604754 172.26737780756255 170.83893266016895 166.40370625042365 165.1816176320176
172.96293499007592 171.79112513831794 170.80577468513016 166.33686562565654 165.27500832850748
173.23362650402387 172.13389459107444 170.58430820883282 166.18858364887507 165.833417398859
173.0498176216424 172.00213008422728 170.417718003884 166.2759612216636 166.1251512028667
172.1337896541174 171.17348474889488 170.3638032129699 166.2331473695464 166.14852707838372
172.4574782118918 171.6535981145266 170.92452751863536 166.3082217154751 166.26177163327688
172.5721071918873 171.46769601094763 171.12897698004335 166.17873127094495 166.0074022333076
172.5086097960167 171.50708634069258 170.97573374157844 166.52490284021087 166.3771494858979
172.48540963483313 171.49166339497174 171.25170958724001 166.9482624829876 166.06845079654374
172.43600438728197 171.54201628470426 171.01599592333469 166.5519775151724 166.39019259314387
172.24670529635188 171.21717964220946 170.63989861018243 166.6097714714819 166.4856175797985
172.5951287669966 171.7286463026425 170.595976782809 166.6286098556785 166.63685610249996
172.5007354329121 171.8238303845872 170.57989340046257 166.835848036424 166.73014317092048
172.41046224236865 171.63888554120567 171.43752305261629 167.03106644380003 166.41002007365896
172.4356422461072 171.56507631666938 171.3332789587832 166.62747063064418 166.23042456891162
172.4995584695864 171.59597707047286 171.1604461654741 166.70517282980714 166.45867472608936
172.26241820514096 171.28463668664804 171.18574376959035 166.8329222384084 166.3478410491893
172.5739468119955 171.933599881981 171.5826087444698 166.7717302178152 166.60012193128412
172.47848914917216 171.4778405475087 170.72614706905716 166.93480351588937 167.1617266496395
172.77585339974618 171.76205280153286 171.07831532537983 166.94619368429767 167.18345170728216
172.8884954106763 171.97945022115 171.1980849253675 167.0042807181161 167.14232052833236
172.96991836211598 172.06143634494373 171.23448798580026 166.8088012148168 167.06607845625913
173.10381872871702 172.10736583152672 171.23728432910195 167.3058614115667 167.26769402138427
173.33732956394581 172.38287876741686 171.07532021316413 166.59443383482633 166.91967899713202
173.26627088839132 172.36503415696853 170.795996585392 166.85786877689605 166.73501287985437
172.9572737339741 171.94809877552592 170.62966089454196 166.7833147846627 167.025136634333
173.5881328650234 172.84189671603227 171.17291098475133 167.07121123641053 166.97962765485877
173.37560502201072 172.58481182882423 171.25392989795077 167.2915528001597 166.7065263878193
173.50030105071596 172.7021529067495 171.27507044049173 166.72975978137652 166.37451187374944
173.29444036650594 172.6441353030524 171.45812646482077 166.78374175504118 166.42065222962196
173.49752911706034 172.84847499046228 171.48307865042725 166.3548095416214 166.7765447298003
172.88111225886118 172.2741355037005 171.75084257197707 167.23493167220514 166.59134237581404
172.95392304896924 172.42956532606783 171.1488324589921 166.94118973050143 166.35193311499535
172.61487131466154 172.17618670186212 171.074415379957 167.33498517883746 166.8942530342335
172.7635900287626 172.1000296336263 171.04733817201097 167.4374677203148 166.85583054267394
173.18419514490733 172.4181301847452 171.23983633794958 167.08007994860708 166.3882000827025
173.3386863087305 172.52740391251612 171.1644898171377 167.27370803249718 166.72514424392355
173.1737506444603 172.5522682931935 171.37899226663706 167.26748723071032 166.37784298931126
173.04788682452397 172.47238923929723 171.43208535105757 167.21132861210071 166.4948539240854
173.53037876930375 172.76585581508743 171.05379545138578 167.17985605511922 166.41684395564099
173.4817850201588 172.68871788069146 170.8209672126555 167.17713432563133 166.99162500541036
173.3135627402297 172.51985366190468 170.89083810204724 167.4224130044703 167.1254238270584
173.38930289646405 172.4522205748488 171.33319840546446 167.61227873277872 166.85848748544967
173.1457679203362 172.25091185107954 171.38876917808477 167.7723689899167 166.68919215743236
172.81499823429542 171.97753709543605 171.2887711971667 167.54742451779072 166.37420338518078
173.0609072309064 172.39026814527034 171.35144142469957 167.47206731883352 166.48209269462308
172.82265654356505 171.9544039166589 170.99722263064797 168.03618438004295 166.68049248448855
172.98913123725504 172.1378210589442 170.9549242926055 167.93212681237458 166.17585861811563
172.94993264180565 172.3384685388836 170.6206002757329 168.45047818211833 166.67542842656596
173.07035276187028 172.47986395576012 170.64712069693348 168.55913992610857 167.13675663783548
173.0913336870215 172.3421161223257 170.8177967183288 168.4321428840129 166.9291072583886
172.67750348933916 172.32325882977432 170.88833888573527 168.61953888051522 167.21076055850344
172.9423101117486 172.3692160835276 170.53324883616273 168.36216176243335 167.39696496597045
172.70655966474416 172.1846127058106 170.51255053109332 168.14587579929514 167.66228685921843
172.40181118368687 171.89869318904837 170.45102178313874 168.27974884766402 167.96689537494973
172.4980010161373 171.79629786284823 169.97486274675876 168.31571418658868 167.7880112008935
172.5542034604324 171.8927796671211 170.44576447061732 168.47121491518521 167.6053926835051
172.5901688833529 172.24509439987068 170.6291326620261 168.1350927402721 167.51120498424876
172.70939723953168 172.13584958292398 171.09471720341287 168.68389808338068 167.29824401524715
172.04661644564035 171.44770931497752 171.18752665811235 168.54336010058447 167.23572577834474
172.14103077783025 171.47340202518794 170.9512248931987 168.30862826346373 167.47580046659922
172.13672846335567 171.27134443209246 170.9331978710582 169.03042055931914 167.32814384852102
171.48330770756948 170.56854247351345 171.0388852254359 169.19855213232515 166.69792421639548
171.73357457203952 170.725936478798 170.96256225853125 169.35280026712653 166.54186712604834
171.78767566071943 170.8675776205721 171.49093324935913 169.38447161849447 166.4340693890761
172.27307359130984 171.2822705059636 170.7584452003908 168.60074003193313 166.87002763943968
172.2862752719734 171.38387007932965 171.32373449697334 168.60860759522208 166.96144747165124
172.0439620109041 171.27269126602485 171.27865719403482 168.87590201568855 166.98860839777512
172.72588956060898 171.8971943724609 171.32866140317915 168.57751619317165 167.58331877785034
172.53981474172187 171.60678542631786 170.86336000066694 169.0690643062518 167.9866419688973
172.82508330778862 171.934929763727 170.6574884859962 168.66634779468745 167.68271348063644
173.19012472121054 172.47122072070658 170.79004674155382 168.64844188775263 167.8738831440872
173.48005819655558 172.64207607869153 170.89461459123973 168.35946834987564 168.02737609280777
173.01373165774453 172.27355393803956 170.94333765045155 168.75317263424276 167.49662531523595
172.3980380671483 171.7409350883088 170.17267178296458 168.56996937860492 167.46691721998914
172.8621208171478 172.30524582443286 171.0389172793842 168.24145623184475 166.50933398418397
173.13436468749975 172.51513730946488 170.53313898803273 168.3389009663437 167.65350640554743
173.21686410915245 172.50769853169922 170.87582801489955 168.57376196482193 167.82260364925253
172.6179177635987 171.730132842125 171.07784040453154 168.767477897579 167.7394215645967
172.51801424804424 171.56355722670656 171.35836368916512 168.68083393683293 167.64612731475592
172.50138834226397 171.50576947819934 171.22709923940837 168.525971083044 167.15345298390085
172.45952543435064 171.47446099990765 170.60373223994134 168.11779138597498 167.07124327353034
172.9915973448671 172.1771326550236 170.86963855642634 168.01227665050715 166.98603740399375
173.14122479283765 172.134059451487 170.75096743008388 168.32697438581877 167.07509269534566
173.1756325401555 172.22337737553707 170.80819334946963 168.70035953889195 167.02539569069504
172.9864090316346 172.1966817610327 170.3937287967645 168.5278604325468 167.3761275279545
173.2219457399965 172.53984366187387 170.54987247780835 168.2613815624627 167.45790568271443
173.17384147273535 172.20778574573106 170.8463411309231 168.12881195423267 167.03708587936907
173.09379753236138 172.14213608000352 170.4017042326344 168.20145670599382 167.03764588960905
173.45598512917033 172.43451495394774 170.6887682626996 168.05896136903587 166.8814895392237
173.11005905774434 172.457325119981 170.5697585463444 167.88185404337406 166.75881101230053
172.93156757993458 172.2456485109419 170.70569605423316 168.65662952427246 166.48186916361632
172.6067217366543 171.65798658780133 170.51408149474483 169.09931879643125 166.7870941565052
172.40777674879297 171.79349669571863 170.4898866515202 168.6958471862598 166.43168888959758
173.25161553152236 172.88645172262878 171.271642776734 168.4348230938321 166.2038328334313
173.57967134139747 173.2313972868723 171.43116181703073 168.09463005384444 166.13703025161817
173.40712603652972 173.44341475801164 171.23725538735496 168.63908831535295 166.45792859634642
173.2547014992109 173.00266995295308 171.6636403737062 168.89171669916104 166.15533846952866
173.23686565464664 173.0488822222004 171.64202286425407 168.64983327324603 166.72128068668275
173.53736249045505 173.26353992884788 171.68696650376603 168.5996173672615 166.43353488499926
173.4942661284071 173.26700529102598 171.89909090517693 168.45745124822022 166.71884334330022
173.25497770096854 173.02811988854427 171.47170131369694 168.75318819273133 166.95594812087228
173.79728646061625 173.3761765559099 171.74595679278877 168.46898031400187 166.17286288290794
173.6933817728649 173.36135417543355 171.89906401737647 168.4014397816023 165.65317111665806
174.2488491355037 173.89482791728082 172.32120279484658 168.58119564478366 165.84073118530657
174.02634659304871 173.76351419663686 172.19649770019447 168.76638978472485 166.18039505510282
173.79704835826732 173.73883114123413 171.55078811535327 168.37452065453076 166.13048308342576
173.89689256770066 173.83759161462856 171.39943345635504 168.56298924626574 166.24864457699863
173.57797212075917 173.37703017086147 171.52602046072232 168.91109886125824 166.64554884361803
173.52133042047012 173.1480337983398 171.27721122427735 168.54480766081684 167.15813221474497
173.2109878821147 172.74493659763718 170.60574172611524 168.455828933246 167.62815088122858
173.31509763832452 173.0947170966178 171.1323202186951 168.71047746598114 167.5475982645795
173.7533949058893 173.20807961789316 171.28426552316617 169.13054354601556 168.0008995545307
174.12289407741974 173.7842125738101 171.41628074439637 168.62470889924788 167.72669689490132
173.7299204507732 173.61482164256884 171.26798916827767 168.26745919800018 168.3268694780703
174.01576175518042 173.92678784416023 171.18903647318987 167.42579765260962 167.9023778660284
173.89529194619075 173.82161705368122 170.7546456347596 167.2345544524124 167.85981639316262
173.5952927276508 173.17265481936812 170.75191063376624 167.61901093479278 167.9034065691831
173.50363683194703 173.17613841109932 170.78941989367104 167.99236331342843 168.5258214002663
173.4173684881891 172.89116045506455 170.62723765077993 168.0087999999772 168.85067162557868
173.18277835046075 172.6535853950715 170.95104472568443 168.0157076810876 168.83880228323497
173.12281626891934 172.75945180783566 171.163750807232 167.986952499408 168.43985399341207
173.66832060345183 173.16063079605357 170.78187466148134 168.01256221554584 168.65729387916159
173.91201058258847 173.48903807372466 170.69136127869294 167.533961600865 167.84974047858975
173.8834605627992 173.52023145165873 170.9885468281742 167.69799006598768 167.85883902331622
173.39150227902286 173.13508186474 171.01694743232352 167.94455414108043 168.41478370548523
173.22898051408873 172.7235436192505 171.42001026803908 168.59838342864202 168.17853800049642
173.3682809730132 173.04917107266883 171.6011581446056 168.51807848745372 167.84690207345096
173.03965084228784 172.84926279182267 171.30695286004112 168.61812222965327 167.80855594523112
173.52705914271135 172.84069203530711 171.76625463275818 169.29656051095674 167.2949182038565
173.50078604717297 172.87740647582348 171.67365522707036 168.97905636974897 167.53149355485078
173.82733837449058 173.07552144258364 172.01975867096496 169.1166462842883 166.9514060145261
173.27682304636573 172.59607020785168 171.87936125926603 169.43453807988126 167.49265846939778
173.71011614758058 173.19639990162653 172.49761734927083 169.19177584493573 167.53954109036601
173.23412714878054 172.3992321231052 171.85920985685067 169.58977507759008 167.48620639808863
173.55120479131378 172.78231839123882 171.16043287200796 168.86704147887085 167.12222422516493
173.18483964571237 172.4160817304655 171.05123783514878 168.68158983084737 167.87824635267185
173.85825387813802 173.1827356966438 170.9992781660899 168.5352136257795 167.4477100856121
174.0349865473101 173.25955781481804 171.03370734297565 168.3808603634455 167.57339058768812
173.82689912011134 173.06489804606701 171.57045908549884 168.7606604317163 166.89918203486
173.13583917316595 172.3834170666007 171.22727210481955 168.875430297565 167.18630476583422
173.24684468264192 172.4964487278969 171.38352861495198 168.90392415714203 167.5157726404397
173.49597389717485 172.7128355749248 171.0361805127969 168.47169719203222 167.36731878067286
172.84674190312424 172.07221643775776 171.63770270035909 169.18295238732742 166.87927502655683
172.78799338908954 172.1025020192503 171.34399521081355 168.72515581838164 166.96145591422533
172.62811278317918 171.70070313573248 171.06078634516027 168.9998125860639 166.68861044816109
172.9027975569523 172.11953119628075 171.20965122287228 168.49218222976285 166.66170452168464
172.96517818303033 172.37574048334366 171.25538991571992 168.5538501264594 166.364306505889
172.60349894677907 172.16849820353087 171.0038917525085 168.42399658016774 166.20641188150898
172.94760298527157 172.4424827604803 170.9575278352117 168.2848583956292 165.9941427988554
173.2059621604696 172.61874044836742 170.81561109280463 167.8985811462167 166.82726101429856
173.38047003906476 172.77014785849045 170.8150107956384 168.0837064813234 166.44088527738091
173.47049413241206 173.14487334067405 170.98810392020505 168.26527532741193 166.66611820316214
173.48823976884083 173.0319533123891 170.73149339799593 168.3253977744131 166.2899066596072
173.6564829045819 173.40017389753277 170.98476557504102 168.14034573184998 165.96534923850612
173.29154560371526 172.8861805879042 170.8019224578579 168.33467793972338 165.81497320069587
173.16428678074558 172.82055696551407 171.07682457861668 168.15287264435332 165.74369353050216
173.04383513416218 172.7061465178999 170.8428074540161 168.04584943334285 166.2800751382258
173.06197017862874 172.78528946651983 171.00805298550415 167.70885537229185 166.08686475734817
172.87121091702528 172.69998139100002 170.50299999488067 167.34533710385904 166.13240918283245
172.62212393252415 172.06087651647806 170.3330460065724 167.22576387377865 166.865659000492
172.50483226046126 172.1173315048664 170.37633089271333 167.5749721866838 166.95764129517107
173.02080438337248 172.54845916339323 170.23156940536998 167.14389852433226 167.08938543524465
173.69287528265352 173.22576167345713 170.4499411386588 166.71612141331107 167.586565356733
173.08102524737942 172.54284721571707 170.35848132183574 167.19380809719692 167.12118754659946
173.59628056459476 172.94105523308707 170.25432699331628 167.29263310274237 167.12022905510594
173.36090636580948 172.7877453461776 170.05960875090926 167.50936743190297 167.15190940692463
173.32330162613977 172.77243127876244 170.42629073918744 167.58293983170745 166.79821973310513
173.14317824081704 172.43629742752833 170.349538142488 167.48160075750442 166.75836888237572
172.83967765100715 172.1106045210097 170.39918385235518 168.0618283857664 166.748001392435
172.85205346880136 172.03469813541585 170.57398058098224 167.8354137625233 166.39342389070623
173.0571058435409 172.09675978265255 170.9176022282757 167.6141078691449 165.51513978743537
172.64630538923942 171.89621875872456 170.26222561639077 167.69682191804876 166.66642194175802
173.14197428678298 172.29902600844832 169.89685213340178 167.66319220982905 166.6715901273193
173.09267764293227 172.39576689923206 170.01401040449463 167.54881466439394 166.44293551442556
173.08572024119758 172.30031135539997 169.8228243137089 167.28695110872124 166.66619404928935
172.85866294970947 171.96237541206582 169.66014642358203 167.340950230193 166.960908575456
172.5987209059321 171.43101246730419 169.93903100613295 167.84591400335458 167.19452825839335
172.9240827155635 171.82732703457273 170.2111471002864 167.7318791332182 167.0470428304144
172.9358867801384 171.83916220564245 170.82854440572072 167.20741455470016 167.13693189726538
172.61399204703898 171.41240415737374 170.85303175842634 167.82056724332492 166.24163252243014
172.79472857466993 171.7289105194578 170.5474031644978 167.68592703266097 166.5107265628169
173.25200858818948 172.39357007344915 170.94638439955827 167.16665304923166 166.28731073516093
173.05711290969077 172.32828550619843 171.1247353252816 167.78411031338015 166.34588500936275
173.19374650825364 172.29729973507722 170.8837174231444 168.01727538597135 166.64540266496542
172.98226659129963 172.09456871213487 170.3538449746364 168.35658834958102 167.17323931238317
173.10414256964748 172.11688648616027 170.30620236100438 168.31082444674857 167.41909500805457
172.99031044670204 171.94503888470703 170.58603654976787 168.1753873714915 167.16695688424556
173.26857689044544 172.2539643983927 170.77323974550765 167.99072115011214 167.07983540012063
173.57531555942901 172.4288019987414 170.92951883662832 168.01532795670005 166.7789874037718
173.9793077046308 173.0815750514916 171.87580727561942 167.80204907404226 165.8825137916241
173.96167669459 173.06283502392216 171.63417096593838 168.08195295887523 165.99571853687684
174.12801570753885 173.22817596462897 171.47736083765727 168.06446101862286 165.54122595312356
174.30958899562978 173.3230731624001 170.6499731490889 167.30216514967637 166.15874023801362
173.68848795498903 172.66771507467865 171.05431839309784 168.0015907412388 166.44471811680663
173.35731699127848 172.22163594252538 171.10107198009723 168.01092151057486 166.2609412084948
173.28507337039113 172.03030630489295 171.0401138673911 168.11978331375425 166.5791848350198
173.6078702791983 172.52172918707802 170.9483177170451 167.812153554385 165.89544704070636
173.59887169210623 172.59678790644134 171.1281150998613 167.60425604477368 166.23302006072967
173.3388064383634 172.21370088929513 171.50934674497523 167.96350835391263 165.7806008820506
173.56998746045278 172.45634831956633 171.49350238868135 167.75453418018503 166.53197968146276
173.8466105541361 172.6760866957921 171.50747638418508 168.10386128271105 165.94314096480437
173.55521096240102 172.37344726026546 170.30158684758342 167.50782703840275 166.25273446083756
173.53592502657733 172.54237152390925 170.2626528696122 167.34051934203876 166.62609433325903
173.65879920573371 172.80490323294552 170.45808775327265 167.40098133631875 166.51617898425664
173.68730655863203 172.8895043981521 170.72195164286882 167.64513963568118 166.56041100585776
173.6835899726924 172.87885333484806 170.7031502464408 167.50796520204264 166.56809358402242
173.46656875669447 172.60629239363817 170.57955068426384 167.25718383228352 166.5883187984742
173.2401996540377 172.4554575394576 170.0017346302325 167.34871852893525 166.60960135569277
173.1446343234398 172.4005209752336 170.25939762131117 167.44124090198343 166.54155471598213
172.98857692932404 172.16784003702475 169.90363648058502 167.31245078841962 166.47632318980348
173.22655768570732 172.3551122168066 169.7176873744242 167.19507093076402 166.53315221203883
173.48943837285617 172.53961072782394 170.08446698827206 167.6230585082341 165.56748629729788
172.78934663147842 171.95121460686684 169.96729965727312 167.9125566298524 166.01789297907985
172.68228562371146 171.70357951300866 169.8718365029199 167.35139598106184 166.31766712384723
172.39098928705377 171.5838923403501 169.95386415028028 167.2008290454105 165.77762974505865
173.01358798935073 171.71775854197796 170.47146995620844 166.9473623300974 165.36581853167087
172.675222792097 171.31955278435018 170.47467643158356 167.15122827510413 165.06761789226317
172.90050061503342 171.73213781444585 170.5467481179295 166.73535097747916 164.21455977766007
172.38520204022316 171.2733958523139 170.8597032122556 167.02255489672757 164.51196785734666
172.67624646290557 171.45845961749572 170.44971566708395 167.18488944888236 165.02443962020493
172.80608390219132 171.67080954517002 170.9542258207503 166.77703264231928 164.23627102754915
172.21848715977626 170.88882216093532 170.64415718929692 166.682527448383 164.056482365335
172.17008235882514 170.85138589692343 170.1200022328917 166.9058866626287 164.48986139886884
172.40214667696003 171.25777848939748 170.95378501084093 166.93040072945092 164.10964157852553
172.47544466684417 171.39910954800348 170.84786241665918 166.78123372521708 164.04413451347617
172.1451923019316 170.84596017149318 170.86926945262073 166.97595920970852 163.97768056854807
172.38896592324588 171.19475873761706 171.172860085921 166.96567818487608 164.13739422318622
172.79763404569601 171.5516512809273 171.15508524008482 166.90450240090476 164.50199849267094
172.8212102885721 171.6247594270583 171.03579740313774 167.0756677628439 164.77679700381296
172.99115552381343 171.76656622022702 170.9167512334332 166.49432979184422 164.5006367593277
172.50681907053416 171.17324197318496 170.84354432578212 166.70521767211864 164.66322010880282
172.42784364451308 171.23258482506688 171.3000319101754 166.86226394758296 164.53113994454267
172.31472883505495 171.2343440578182 170.90379946881248 166.61387772626628 165.22900048332306
171.89777463926458 170.52472852419723 170.55908635581588 166.07401915015552 165.20578794946505
172.04049403949014 170.56950445867676 170.29485381224387 166.55763447686482 165.4674153329245
171.87505362076374 170.55936667740698 170.3905276000926 166.33747650778128 165.37886849527277
171.74461199317832 170.38692572196712 170.88393052538444 166.33928838301117 165.29463568626753
171.73548229537184 170.41016411960467 170.994800424787 166.41767021336742 165.21771244192655
171.45823440289985 170.21599545606512 170.3011295080858 166.44103551006282 165.8483461582741
171.28600042153673 170.12570330999358 170.62824897623912 166.50600032709727 165.51823854261184
171.05548181052484 169.75738907801428 170.5182653175544 166.8730956493691 165.4899113195919
171.3476023238262 170.1242798893515 170.6269168403979 166.85893255103323 165.36672747308876
171.32087308502759 170.04124657987632 170.81750496460083 167.2518274015636 165.56625130974683
171.6849931706519 170.4048495003999 171.0685176410881 167.6244211571435 165.7153819337796
172.09104080444737 170.7872234952274 171.09523296684526 167.2050660772185 165.52775718884024
171.6895952507108 170.3346302394653 170.814983168987 167.2024934308134 165.5915220625949
171.4210420409171 169.93123789834007 170.59628028737464 167.57937367186506 165.67710540124617
170.78792043584292 169.17059857789798 170.337273237404 168.26342689595998 165.46686878417432
171.0628029004567 169.59805338880264 170.34266865824034 167.72423805575866 165.50166061880557
171.1993147140523 169.87817969115673 170.49931908039517 167.48939422928257 165.49506561896663
171.4963256718456 170.11028103855756 170.2639817207634 167.04711682596886 165.73171417377324
171.39251245474043 169.91748689777242 170.15931002925032 167.70124759329383 166.18362066939545
171.32909845185057 170.00162648534612 170.56422684823255 167.77642278330813 165.8080370447376
171.0792411067924 169.80130587995077 170.05636891672347 167.54867490495366 166.32111999370701
171.1619533691448 169.80182952271076 170.21951523065096 167.93218541901828 166.0925457196823
171.48314735339912 170.12910292885658 170.53047075964918 167.8586019709422 165.799320796951
171.3855198463388 169.99382912524567 170.2735024394565 168.2364578547413 166.5274754475148
171.66907016778651 170.4404696352586 170.40289621234928 167.91434218442336 166.4378893883168
171.818296869122 170.61485087746024 170.27838774354782 167.90884886402466 166.19814436015255
171.88239308347892 170.58483631093614 169.9934543610051 167.71012189799143 166.42729456804568
171.82375113966438 170.52918202634118 169.9264921482486 168.15106234783087 166.47430610717763
171.9619806399817 170.73427647620807 169.9587240428232 168.21371880759614 166.41366754203915
172.42365764735115 171.2437669513767 169.7223603025645 167.8407469012733 165.85225114917918
172.47794168180823 171.20007730737922 169.43143733182998 168.18118305553517 166.12428415720376
172.49376304702997 171.3002753731189 169.75773493948378 168.18277927151019 165.9883199379058
172.7216735485168 171.58770774834957 169.2651104819183 167.83161241292385 166.24393924813538
172.64516584670628 171.4815963129396 169.23846982425252 167.90598661610804 165.82769973585962
172.4164651985779 171.2270236236211 169.23588467906643 167.8839479970368 165.8882800068081
172.64846113862265 171.6839828923562 168.99406213713823 167.59490054488785 166.15583523796113
172.89616326214497 172.0555027238574 169.3422978224156 167.87125127932214 166.15628608314825
172.93717337827215 171.95432457474365 169.35885052804133 167.99437162458705 166.0389539197926
172.45055834253625 171.39216568363312 169.23721986643832 168.2350784656252 166.3404059302334
172.46465354967953 171.42603657810258 169.38906087205805 168.34911637072483 166.52257928753542
172.51999983834037 171.47769444310083 169.51611910260468 168.13332356820558 166.04074354710957
172.52788480294586 171.49650891081484 169.36220310741155 168.25340197662288 166.14320240827408
172.40003683256086 171.2928236682841 169.59901171299285 168.48474256043806 166.39750918966539
172.7780870869064 171.67513261769722 169.8497116439696 168.38697058733925 166.41899655170158
173.06655969289963 172.03593301973194 169.53020107497665 167.66714859228284 166.87467019226375
172.54437173754576 171.645192026521 169.73499031904433 167.91994009906253 166.70965777758207
172.55709639250844 171.50259553791923 169.93727943304185 168.07088052750393 166.5679299565799
172.518194219917 171.35937444498623 170.0046628054087 168.35902383960732 166.54060283784668
172.88035028880097 171.7875901030736 169.79615669670983 167.96216707707768 166.422355616536
172.7885493322765 171.77062616533323 170.08756539031452 167.89249206290944 166.06795672037524
172.93272763855143 171.79418492515546 170.15014707321916 168.26565739563753 165.45161117566505
172.77600470584753 171.58796503279896 169.85143864000435 167.91413790412298 165.51241996838826
172.24117167657045 171.1343741319997 170.08063897621568 168.6927457339356 165.5911533648509
172.3938934646584 171.14499775848685 169.5164841335245 168.70209051374383 166.09816185065813
172.20117559003666 171.05341967256985 169.47190871645776 168.48507161633526 165.93626814281006
172.29085258873033 171.02422866312068 169.21123225666054 167.91565725048812 165.64874632088075
172.2077049500422 170.91772577113713 169.17459788230272 168.05528751216764 165.73937472914997
172.37998358731272 171.1310436117414 169.2863696600193 167.89906456248852 165.81044547801946
171.91340540578625 170.81066114932696 169.06895368905188 167.73283561260055 166.08631654565343
172.11566006857694 171.08839734738245 168.93288172620652 167.31921443734055 165.91935618083284
172.47910016666378 171.5307371013107 168.9798962099348 167.4408851954796 165.74217170342274
172.35902920648772 171.4051943538125 169.18923021977935 167.46470150013798 165.68362719699482
171.75597110427728 170.64043752215872 169.05570496799032 168.0152137298327 165.92539335840658
171.8391651758389 170.79828094575836 169.20822268080377 167.8005928985787 165.62463339746253
172.24854599678065 171.21139448312664 168.8132478565225 167.7527065817112 165.69250748071303
172.09106688941932 171.02103572796287 168.74718459353875 167.74634422824795 165.220752644522
171.987543002703 170.85934474522332 169.1902042562434 168.32834497153897 165.488637221226
172.09673167037414 171.06413836568288 169.3254260294175 168.1256812434802 165.3725202487887
171.93559329383547 170.79776349014512 168.98670121625963 168.05167187157224 165.58434160418
171.9992799073767 170.89010016187692 168.91170427174512 168.08818031276488 165.6859106717761
172.07213861312152 171.0171519277462 168.8466789200613 167.6914274843475 165.55942263000327
171.80383733573711 170.62802796989405 168.39796875797683 167.5917050092329 165.67916121868763
171.91239277280002 170.81896775194295 168.2866562042263 167.30676176262034 165.37443619310946
171.7373752434624 170.7000148981647 168.25437892270622 167.57487909628404 166.06537560691226
171.51880684727487 170.66516780038623 168.21918037060334 167.7610296141629 166.4375247787171
171.93204010495774 170.84750812489708 168.60312903150884 167.97390658073815 166.4404771975528
171.73963525218002 170.69284867701631 168.54588383125716 167.87689607897235 165.81979001610875
172.47702006436705 171.4888856285062 169.01926103972485 167.44017141062056 165.19708870793494
172.4376185489148 171.3579180492863 169.0542801412148 167.6150972395441 164.82395613961344
172.60496593343663 171.45980335283593 169.00830863882024 167.7501797686568 165.20349914671291
172.84788799849088 171.75794402252956 169.2541021932066 167.77906633665583 165.21730877598213
172.7648535001443 171.76689105038304 169.0536134656536 167.67854525641468 165.04720246464223
172.75614975560012 171.72155921564737 169.16002392645345 167.59351968154863 164.80799789171516
173.17736465483222 172.0592769200918 169.23132791476908 167.67880565718932 164.9126683090997
173.09824204868445 172.13006839339457 168.8996864606724 167.64334104445032 165.14341256204017
173.20767651413274 172.20057941224226 168.47769871562542 166.83676108000844 165.52796004043617
172.9064864902588 171.9728591295901 168.67832898421813 166.80115776243255 164.91553688880862
172.98643579916876 171.99351955611132 168.2184999721085 166.79862402589572 165.30672830675513
172.58246815213278 171.60902771297447 167.6794139129322 167.03075261433685 166.14974775039684
172.62783267910348 171.7301151261101 168.2058697324738 166.771298030442 165.32832879863417
172.8809488804515 171.8937434897022 168.1008750013303 166.63080324039674 165.2647788523615
172.861051107675 171.83553963759286 167.3961269822737 166.48159841318449 165.2937146726616
172.93383200198312 171.85869688200648 167.90145417783532 166.7704604672109 164.80060353828432
172.79076732261302 171.70450337296194 168.22813975912402 166.74493907833258 164.88757758987552
172.9881976403069 171.87828591889334 168.31940884365275 167.23714959070898 165.0716037836592
173.3590400817297 172.3601512358789 168.75053944785944 166.96399892457285 164.87184824851192
173.1704079996888 172.0925788422315 168.6329281791752 167.2298368960523 165.18191740966535
173.0996975055154 172.26219048457438 169.54745031273248 167.28128598982974 165.12467997112495
173.25274916199626 172.22391588403923 169.05152763284764 167.5189505615508 165.909787717549
173.16012926264256 172.1424811213245 168.88757269433856 167.0934013426742 165.78660430600897
173.17843165350448 172.11745120170897 168.34028070383934 167.17770478373507 166.0487632105504
172.94392479197802 171.86815238591737 167.73006434024802 167.1341416218629 166.76915415534745
172.86954476252544 171.80069106493653 167.84421096876346 167.23664164856896 166.6867401665913
173.108097481375 172.05764726484335 168.04111888232018 167.29694419654643 166.49885640077008
173.14546284391892 172.10280075051816 168.31807836051354 166.88714699423235 166.15601513424136
173.20947902087048 172.2231514122065 168.6158214437067 166.95905160743442 166.1877676324904
173.06983421669366 172.07056474466148 168.4498939077451 167.31760506918008 165.927184817152
172.61688194444335 171.55479600561438 168.4964540333833 167.47175817311577 165.9362542739503
172.51080196332745 171.37296067619727 168.1817898064057 167.83070741826273 166.42347492884403
172.543689798021 171.72941704136394 168.51483417947767 167.45367923499126 166.26948141076204
172.0363800723051 171.10240673697464 168.2284856969294 167.83249984145885 166.26301608127815
172.34639205449966 171.34994606354954 168.4309248254461 167.552680573004 166.10384835879367
172.64452242565844 171.6957348983943 168.65299350676918 167.81329878836974 166.37323910864333
172.71448255356552 171.68705710988903 168.82548567861113 167.39564860594407 166.39588500584608
172.8268300737272 171.91977191077882 168.28852840370925 167.12937435647817 166.15747028924514
172.75749281571927 171.85064292714162 168.58829219414096 167.2722821976612 166.48940361180874
173.05409696342224 172.01175315482635 168.55959825008892 167.56688728222952 166.4473099608646
173.00142124099287 172.09948716278942 168.46323267912788 167.32533762307764 166.15490863985167
173.11992620273057 172.1800698855045 168.49019093952717 166.8079732624646 166.3248301588468
172.66954974080787 171.7013101576241 168.4848191237932 166.95186701757387 166.51277402925393
173.0918517110687 172.07449454393233 168.7843361999542 166.42863517370614 166.28874566108954
173.19796622882677 172.33872834752373 168.6736107003034 166.0255181129871 166.40105966664515
172.99246720590367 172.23657331581242 168.59538321424995 166.20106314490644 165.81254762849085
172.53807544370486 171.89794374313934 168.63855021046885 166.60993081050992 165.97201285368925
172.70328530755828 171.91184220478453 168.34222659357175 166.53678571855883 165.69994331161325
172.5875039238793 172.02104447090733 168.6667187125857 166.34506366252896 165.96177561259526
172.5599928183225 171.83596069859652 168.16108416371372 166.14044806822525 166.03871376344773
172.71541814988174 171.72202585875627 168.4114457953685 166.9225950209855 166.48791735298838
172.46575161803503 171.41803309164976 169.00346470410167 167.14174369949637 165.65770298920683
172.42095143473355 171.45203431770793 168.8549720098513 167.23945877772985 165.96595316780062
172.90425942346397 172.02486392057867 169.61148610702006 167.06184744924477 165.52568406320228
173.19720688881372 172.33550971843292 169.14598976937435 167.06856362477748 165.71366446403707
173.0500351675164 172.13577490175692 169.11392838410643 167.12268589723016 165.9291242387228
172.81805224876624 171.73828977229792 169.17012453152572 167.6593922626176 166.10619679259568
172.43518342561705 171.30538259155026 169.1148699974313 167.78987569914526 166.2746442264685
172.1900396574437 171.10067386568193 168.76730373349815 167.5439458545017 166.3799457287188
172.66200499174238 171.7345542580031 169.24943438827017 166.84460716009846 165.5229851466144
172.35233697364106 171.50060222251278 169.47909804613124 166.7937729183787 165.76482428472409
172.45481962868186 171.6335437345742 169.30207718773386 166.7947480926832 165.62764691410598
172.85233381689636 172.09366055935396 169.3305064535682 166.1941179776601 165.56270693846844
173.04815958121492 172.208058997488 168.93053948032227 166.1025374370682 165.78900396213245
173.09484402698652 172.20559855064852 168.9215332171726 166.39489934964635 165.55564268356338
172.6939666647924 171.5988735848227 168.68042342272355 166.71251831945492 165.5661413237069
172.57212262056007 171.65583421813716 168.70314772606994 166.37298254267458 165.4854546477266
172.900830172759 171.91073417777255 168.46402226195843 165.93464687946047 165.44855339273926
172.7859096434655 171.77578338203006 168.4304640865789 165.87420193632266 165.30623775901492
172.9858766563735 171.9887215147309 168.64919999319275 165.5613474933077 165.20465614718765
172.72830025326638 171.75429258693427 168.43524269689604 165.33632330951815 165.20059918072633
172.10709132320792 171.00395786400838 168.40311633433947 165.94253806766437 165.37645552928387
172.69915493381217 171.39816936030482 168.19138213416443 165.90464725320953 165.23372539636557
172.78625402248068 171.6358018868581 168.78800220792095 165.63568780318099 164.8858334182224
172.8155009574364 171.77987165851192 168.8973772267937 165.48933045873065 165.09756330480616
172.502949083282 171.49607996141157 169.2090027471598 165.8104854070923 164.71445474382605
172.56456277860966 171.52025875659083 168.9208624919608 166.0420223782291 164.82321978494636
172.30632713630362 171.21621136519823 168.7998353079964 166.3357929497263 165.0426978207999
172.37767660254758 171.33084223192935 168.94034809169304 166.5087392876258 164.71565311152486
172.73325179147832 171.57812883678082 168.2052306010849 165.61365805886945 164.83652269020553
172.62459132177378 171.5040034079729 168.47371900262874 165.55521548914018 164.52787006165732
172.9164172313415 171.78286829069523 168.90357170416357 165.7195086027782 164.76956559413557
172.88250844552155 171.72825938971363 168.6222943308607 165.51179306281216 164.53646131540197
172.80197203858586 171.66614357493293 169.03645160581303 165.45256346861157 164.25814654067298
172.62074992853675 171.52332324991812 168.79328877792497 165.31403792775967 164.5832607613463
172.70800111229653 171.46530939493238 168.39656219549664 165.01082565067512 165.223795263035
172.5943387629178 171.33344966684788 168.67497585196347 165.01811650344553 165.13927870877507
172.392880976324 171.23552276330705 168.75429799560737 165.12500594739774 165.25247143746387
172.4034661538921 171.21121568291264 168.5225980000591 164.94229940373896 165.2785678185844
172.7967526489775 171.73850987201638 168.74829869765605 164.8916655434623 165.00148894036164
172.81415800178087 171.84655779932783 168.75636506027897 165.09643403114484 165.28142848460803
172.58988401010222 171.45261494737946 168.3482280782733 165.50906369700462 165.59577348186176
172.50089030434842 171.41827468893766 168.68512996720239 166.00706153133083 165.56806388652925
172.13713604353455 170.89919948953488 168.3906598405601 166.31145190724965 165.39817121494838
172.4893733505769 171.33461729188252 168.97363363227961 166.4934571258635 165.61707316548703
172.5061412218481 171.48918659557185 169.26117173895238 166.23388098541835 165.40483802505898
172.20379072801532 171.18783126537096 169.46592223494173 166.278915787375 165.11617051821275
172.3794805766647 171.28195726823378 169.25454967710755 166.10813991120386 164.93252063970206
172.28453530621866 170.98017530220284 168.88106735206304 166.29746941498036 164.95163084945506
172.54162011240325 171.30899256826763 169.1749418679386 165.92903678872452 164.91617060920052
172.37787359555065 171.1334032594264 169.14373094726585 165.54748570848363 164.49809050694506
172.65544317761618 171.4443466835268 169.44184046233255 165.59812576923989 164.56174822320114
172.94185558092607 171.7296407745549 169.54981401388616 165.34074662747273 164.7156168469077
172.64258704329112 171.4625377862916 169.48304699225338 165.08195255353965 164.25494385347915
173.0892648336991 172.02277784717708 169.71422496948617 165.07787611586463 163.91434324027495
173.49108109783103 172.50976662983228 169.1949548313432 164.49633154728963 164.23046406508442
173.01156875575975 171.9358051241086 169.3293549464948 165.1982798926882 164.20874075752278
172.7109319966513 171.8032858863713 168.95582557927867 165.05334562955008 163.89715849874645
172.74626622262772 171.8631196421497 168.91422232514162 165.22453241743546 164.48320849643068
173.19599798574865 172.2846980147171 168.95989321234123 165.45009320759004 164.42174424863975
172.97661223053825 171.97090250834745 168.97393852406918 165.22675831256456 164.54498024151616
172.88790930802827 171.98667828014777 169.03973530653357 165.20289280234022 164.4621875633145
172.88885642900874 172.10076299106402 169.14424034058175 165.37060996670655 164.41651939615028
172.59340638882148 171.64536782937589 169.0062888689722 165.49361296287015 164.96305278865455
172.70027592648978 171.6915539306155 168.87590646171063 165.86375943234222 165.23318336878674
172.9390365812599 171.90236238640017 168.96711073759 165.9864325861964 165.0842199412665
172.5613120851264 171.7236414265316 168.83041486611376 165.7264843027136 165.45836764762933
172.9113113517299 172.05560125971041 169.4122806417679 165.84937626350754 164.8222261988701
172.87940923337595 171.8282819506853 169.5874496512308 165.97866243133882 164.83730253754908
172.6852670771764 171.6134175253596 169.27725202894572 165.9567113553729 165.0913804384582
172.7222235180078 171.6496113836878 168.63845271042862 165.63348468128106 165.4804277072803
172.88140840321117 171.74725375999128 169.1230539001493 165.9452442720313 164.57104937388735
173.12213113707676 172.0005151432193 169.06845960339092 165.9697435837252 164.8871349213319
172.86203024252535 171.701973915825 168.59839408926968 166.02352134350812 165.7488276401023
172.75500602753723 171.73722366050478 168.47805348037346 165.67670651886036 165.82272959202493
172.62474709595656 171.62745471820415 168.54795385702934 165.86110492310735 165.9861753924081
172.69038799987388 171.58038519910232 168.03053156333493 166.33496827909883 166.8388081596598
172.50399313792317 171.4633743933193 168.4097070149807 166.21682101778376 165.9161331452111
172.39963441354064 171.26828637509138 169.0011422374163 166.76716436400605 165.53692019801676
172.42709214524953 171.30568158164658 168.8592319282314 166.2650087267451 165.3475593618952
172.25994998251784 171.05880043373128 169.30728612631924 167.0433003070313 165.66058599931682
172.45697830364622 171.3120020127974 168.9274422388077 166.74481244611218 165.80457406203098
172.6337962483185 171.6275648772944 169.36792881430515 166.74731884429326 165.52225021379462
172.4178038551994 171.42949170403773 169.18836683611292 166.77551578728372 165.70000844616507
172.62804015851933 171.6216480061218 169.15975092547242 166.94056896280492 165.27799142664733
172.79691108030246 171.8710244850274 169.2203836446834 166.77946415405304 164.9669908888935
172.98381384922033 171.9907909964422 168.85821905552797 167.10624876053507 165.52520673190293
172.49294599041625 171.52888286096407 168.80623432160476 167.13647160676385 165.40940408041632
172.67253841742948 171.7454095545021 169.26926697501372 167.14875431007965 165.2905586761655
172.81334110383654 171.94279764081628 169.61659804164864 167.50593927558666 165.32756745627603
172.9676897303698 172.019860809438 169.08249537538026 167.07525067650002 165.42451971546203
172.99716221346821 172.03416339013057 169.32592536746876 166.93020236412218 164.92689373353608
173.19091488883197 172.38512838303234 169.30844507983548 166.60675820103256 164.55399195957017
172.50619480444638 171.7071042572412 168.95337770724154 166.80243969526705 164.71553485139998
172.41661873231354 171.49805711001784 168.84828374020714 167.0257508817587 165.03801702200704
172.25055871986976 171.26519564515897 168.70222221808308 167.24848408334424 165.46693228390384
172.52820505468307 171.61118674653616 167.96210545087095 167.0120003306781 165.35929887602225
172.8019588853041 171.8894696999681 167.87721887718635 166.78408488198355 164.99808255014773
172.84518898975267 171.8239042459649 168.06259625958967 166.8479717761921 165.11623069800618
172.79908249184578 171.6971678832328 167.9229631194464 166.4734345732707 164.6388035105813
172.57953990135002 171.36997436055967 167.99854555570062 166.54381956322737 164.03906502603968
172.5858495341342 171.55626337803363 168.31381537341292 166.7334842266898 164.33132585476974
172.48962415546737 171.52123206797245 168.20061267263668 166.5978244113673 164.58057117728376
172.99348915595968 171.9352985125769 168.36997154579657 166.65880799392673 164.73542741479898
173.2478698601448 172.36909582637324 168.59667201943108 166.61460405802154 164.50890496905544
173.64447638168807 172.77293753326603 168.68678083842693 166.00115948316264 164.40069327712754
173.3465933248214 172.3543787011668 168.33918838625604 166.23315692815973 164.49859257483513
173.29363632511428 172.36145648194147 168.4701200616336 166.23080012465766 164.0682446116415
173.33563343217187 172.4496703857135 168.85557869128925 166.41908093830764 163.67425052628138
173.35324370124195 172.4898457268452 169.0361597716568 166.06476359235566 163.70856902384264
173.45861010286362 172.5376087227838 168.93190402911893 166.36292875432332 163.58955321195774
173.3711719980416 172.33880176379623 169.01838043715983 166.18033893321538 163.7825515193883
173.18812678799418 172.11727230003507 169.08628426186402 166.33205291558244 163.89299201577015
173.38763427270027 172.45084321131014 168.94897810318568 166.1951275949679 163.48176138211866
172.87139137265092 171.78460940797987 168.8083118418211 166.9320524701853 163.5644020859802
172.48900217076076 171.43903825068293 168.77110497424098 167.6291997352562 163.5931479115145
173.02958941100547 172.11757589595732 168.71408255403378 166.75445921180514 163.76351191385072
172.6592575807096 171.7436067069269 168.91873358153552 167.38685085142873 163.56948420302712
173.09527689479037 172.06520058219616 169.0876099082146 167.37457664544144 163.84594706658484
173.05536819376078 172.0735420786295 169.01461321236684 167.67168557692992 163.88622089660515
173.29007809501823 172.40828334542306 169.46941568705168 167.41623863363074 163.7564483502102
173.51350323917586 172.62293294199057 169.7801981688524 167.74254282649693 164.00469219597232
173.38828915215913 172.51503985751341 169.5035592665678 167.66458250683783 164.32089879446178
173.44561345341688 172.463118192132 169.1658348461402 167.57088049061616 164.3928101354486
173.3418565504231 172.3644406362882 169.20968273482342 167.38075911099287 163.94669074305023
173.0165814084586 171.99837580609008 169.06617537113533 167.53515427642128 163.91279437268634
173.0163921062894 171.92267426607415 169.0359354910867 167.40288260484232 164.05458580772094
173.56699947696478 172.61042206629367 169.33701403121103 166.9051763237242 163.73804791435597
173.41002453234387 172.50405167137487 169.74203862562504 167.32449420053882 163.52914360365784
172.98062757510573 172.15212126201706 169.04746539527213 167.12118101021701 163.9633645463785
173.02509926485575 172.32015001074384 168.76409079408236 167.0875086401492 164.48789558181932
172.87532257923283 172.01925097711194 168.7816704105486 167.3535315516331 164.09474396732625
173.16063903749048 172.35067695592568 169.16997583213023 167.33418127779692 164.08886431528046
172.90055912893212 172.10920662699496 169.0232025256208 167.19550450439408 164.21762093743268
173.19907882591644 172.53221185769146 168.87987677539994 166.73350090965218 164.41365560993603
173.54490688174675 172.88540236557535 169.44797615570815 166.42511103875498 164.06530486310342
173.83849716205347 173.08185878321842 169.8230886260601 166.67493791894032 163.70257834432638
173.64305462641187 172.79963325066763 169.4213386455245 166.94742049792177 164.6370258299508
173.56787790619677 172.8708057682315 169.26367460900042 166.89273934394998 164.4065761878511
173.30610143052698 172.59635276229102 169.63302137538471 167.2455225076579 164.4401096967261
173.5691865978736 172.6937488777395 169.0982321469786 166.6280243042707 164.70322812156974
173.12966664439628 172.3255847589296 168.9022767475286 167.22422629633851 164.71430075460506
173.5127624618721 172.60911802194977 169.278516553766 166.9878221026119 164.15652463137965
173.38194736371875 172.5751131961565 169.4503111359747 166.98920681218695 164.21810824045093
173.18203429568743 172.4114140174045 170.30760257121682 167.45306576939316 163.45379148685248
173.06110405903846 172.4287756367219 169.60079583349332 167.24507614371765 164.23544753572196
172.9239584562984 172.25417121667704 169.51127399570413 167.4937147150733 163.8695282107771
173.44584445993675 172.7748263671711 169.41176020518085 167.38726876239772 164.10565788275116
173.21836587279375 172.5839701757507 168.6138212684057 166.9945407454048 164.3118666806157
173.35910643570722 172.89915600392933 168.81957302724618 166.7122098240156 164.05076611521076
173.31375640105884 172.82986096317836 168.74180571577008 166.89812133399232 164.27742403109636
173.5023151952254 173.0846716902408 168.89742590994703 167.21492170513628 164.32904751583288
173.95217565186596 173.47701114298144 168.83226568365595 167.23910407456847 164.5994723722238
173.64415093260465 173.14045467964274 169.34155442085722 167.4252183544899 164.29368775501607
173.63126757022826 172.97448934017478 168.77715262878735 167.6837957528199 164.5089216658651
173.919631802461 173.21045938734065 168.81336817528341 167.20439716351171 164.5601875524143
173.85934779054767 173.164805814974 168.7812337399282 167.56574755805403 164.6688315538927
174.13749671230937 173.26214051532372 169.16677705739284 167.58077469363508 164.2120768792175
173.96773976780636 173.2579741684299 169.21328806948534 167.09957646844225 163.3993469563969
173.3352964340295 172.5563144282427 169.06613519800106 167.76703453513258 163.9249722784972
173.36470792791962 172.56980762003522 169.42437169010094 167.38115844554687 163.6285290896881
173.4682619226083 172.68981397944893 169.4596121738296 167.75778555936665 164.113863392982
173.59092259046832 172.7957369385189 169.1193283131509 167.61873815509134 164.46637109754516
173.9437487183778 173.12754634158455 169.26917281804634 167.6783156453561 164.52622159780788
174.12605191323385 173.28331402070546 169.46150094509093 167.95713564342367 164.42685339160948
173.94959509155515 173.20281651523445 169.57143219542314 167.80672830630374 164.64462910662564
173.87985555586124 173.05996841392493 169.33089943815628 168.03496555987542 164.67090847587372
174.1521978112741 173.5511936090307 169.76578495831208 167.46500394239527 164.4982180126967
174.25742061532154 173.5185444020103 169.88441199163856 167.53487133637458 164.2962390773217
174.31093471352702 173.56058658448492 169.716008240632 167.42597841736568 164.12207268369383
174.06248118119805 173.44720811278657 169.84029253261355 167.22926534414032 163.5469559110392
173.85778389605258 173.27588678209477 169.75635281194465 167.35100608818792 163.282331500382
174.17136998580446 173.47509442516767 169.60042634293117 167.39042399549828 163.60753738324792
174.081765968173 173.3402385293377 169.0607153422771 167.23055751309104 163.84677169561508
173.86696980699008 172.98685150515252 169.2657304416669 167.84981949903525 164.1374897862205
174.04751132992277 173.12579198561312 169.15182529454106 167.8737813123056 164.13602946792614
174.23387219040507 173.41010053959465 168.97607588304743 167.81661527673188 164.1248209238254
173.6431426379211 172.78393407585506 168.8601129455727 168.1943237268329 164.28071566071313
173.8642118694323 172.96007685006452 169.05713730031778 168.3412634854404 164.2926084033517
173.92224664316944 173.0535753718538 169.21313858180844 168.2024134014791 164.34535113468465
173.88809079320444 173.1308781190185 169.00577595482613 168.1331084991853 164.6540420739918
174.05289690540988 173.37751784069502 169.36238367589385 168.06499981521839 164.5376129843692
173.8346846336971 173.16842283480426 169.57628562316356 168.2973637577083 164.76993821291188
173.82798597153612 173.1224736519507 169.627651400845 168.66400104968312 164.94146565739462
173.87509938085702 173.2459920750687 169.01534895201797 168.283206893505 164.6916682881948
173.49296791572627 172.69100735667786 168.8560258134421 168.23897670794486 164.54045140208896
173.42234669678118 172.61892095711505 169.0233598941834 168.30253329812203 164.493781852662
173.6122625123345 172.8738019811523 169.03798234649906 168.20339954205127 164.27292704630216
173.9670393517746 173.17277280833568 168.70434788874275 167.61667699906727 163.9540059417505
173.74147193912378 172.95677129599846 168.86587477958125 168.1032875433072 163.9571947934866
173.51926794383462 172.55035792160047 167.88568408239826 168.25134558136025 164.9388259580697
173.80963181031314 172.89105574559647 168.17058065794694 168.0035555108993 164.47525147082027
174.03763741149461 173.323190405434 168.2985304169628 167.9327785931376 165.06634054194183
173.52983168951587 172.80501420929548 168.34532968367552 168.24911434750916 165.09774970077245
173.83067217765515 173.03770617573252 168.69767953295383 168.3116312705136 165.1728321442493
173.80775651003447 173.23422864481694 169.16005687665097 168.20121775996265 165.06872649235268
173.33596141522816 172.71160147712757 169.06572892867018 168.43929999276995 165.78358957067115
173.5093422513868 172.81565153682672 168.90445699856735 168.27582144023728 165.64065939558088
173.42012460727233 172.7229583846219 168.60817135368083 168.05392065455766 165.5698494553827
173.27966611782566 172.49007591657562 168.79921506814264 168.353148148085 165.5132949242381
172.87097371306467 172.06529771713156 168.7829018076512 168.36518942092275 165.5582540680508
172.98154632452795 172.24388185661172 168.97168950158562 168.00365972353364 165.33453751247387
173.4769672524933 172.7352744622733 168.77990726797879 167.6558382010113 165.57857885754004
173.51169229612796 172.73324238832433 168.63297898745134 167.78347251105345 166.0237186794098
173.2292765178587 172.33418658549405 168.81747421486597 168.27445856433113 165.6585588485384
173.31833661419594 172.3603594531425 168.54717827673034 168.32147206060583 165.2924240291917
173.27244813555973 172.4118002298721 169.4159037678994 168.28348608363447 165.05272304020536
173.0168169415971 172.1000258575721 168.9042584531193 168.07071137314165 165.43860627892747
173.05059525562268 172.18686435024898 169.03715127037694 167.90706819581968 165.32538271814826
173.01995738240498 172.13040778130215 169.05074910342475 167.95899792808837 165.63483822664207
172.79264416615555 171.75037105119466 168.69568670992084 168.01440617803783 166.30727667681612
173.16769078028946 172.27817439267176 169.05290750854292 167.68132311408277 165.1512820688058
173.0849054342992 172.36674164613882 169.69205743899252 167.97043899436653 164.79051948238438
173.2939398983412 172.64014522853458 169.8971350603471 167.99485749812501 165.1265292937887
172.910007732846 172.23284263056846 169.7431221339503 168.00088913473616 164.90461292638452
173.24757138304616 172.6324513065696 169.06637708876033 167.69063769259776 165.10904973737283
173.59727262668164 172.87123978595997 169.12186410850208 167.5220562303668 164.95362757692658
173.88008259585484 173.21796619158965 169.18164508688244 167.18243928524709 165.2090432344503
173.70850719932324 173.06000760805486 169.4198656677302 167.3171873786952 165.28382982818704
173.97574959698306 173.25037584097066 169.66514568180708 167.2227181761632 164.86512224683878
174.0709449419345 173.26324969741788 169.7109358273843 166.90714305128085 164.85459127691942
173.52626308586164 172.73830747439618 169.53234324032738 166.99577696708016 164.79232922747806
173.82842823323213 172.94426111044484 169.48444884252584 167.27743103848584 165.16929343617096
173.40143361847487 172.35958553692163 169.21668858686186 167.49539303443666 165.40740167276502
173.77729868229284 172.88689954489993 169.38906939354592 167.17370027333322 165.81151609131584
173.99569714532038 173.13801832693642 169.92645228541437 167.7248610762501 165.46857518656824
174.28630140625913 173.42648888475608 169.83227012250111 167.3880857228381 165.61702155568446
174.06454530196942 173.24915363420695 169.95158676200995 167.08382071432624 165.39950634993696
174.15685505675464 173.46991290245845 169.77792425287237 166.71391643618142 165.48361229796845
173.76211796635218 173.1302276268731 169.13463263764393 167.47497982419236 166.1699161409405
174.0523209642701 173.39634162719665 169.23426586222837 166.93139521980078 165.62147136660477
174.19761445471138 173.51493284841357 169.20694736322523 166.93997550646048 165.79799553488715
173.9489445558739 173.16466127283846 169.10992464355706 167.02288032243888 165.90704605554188
173.67839775623878 172.79877230421994 169.15261277713682 166.98294324189848 165.18103238909734
173.48327802415284 172.51606717306046 168.92093214805928 167.4303908181018 165.12691698537887
173.70143262033426 172.83807192771386 169.43625955396712 167.1139401404083 164.37841551237014
173.33069146595136 172.40431427368762 169.12895757871166 167.5348672040361 164.54548626271628
172.98958475951014 172.19508008664587 168.88793437133708 167.28363287751486 164.7907541407953
172.96820349907253 172.02257008628632 169.46352677119418 167.52115297318522 164.23677200130615
173.02615327942027 171.96710180685378 169.12130278307785 167.46211439368258 164.28968996504713
173.09317226484973 172.01762951099326 168.85403020543856 167.4287481814443 164.1326781533426
172.9153408347055 171.87787897891508 169.1611600859238 167.58093334118516 163.70887961903347
173.18949258454936 172.17122494624897 168.95992487894233 167.41657466374892 164.1624842741239
173.3159794842127 172.28027633892395 168.99165217601566 167.31439817429973 163.77768469372583
173.24409541454236 172.14087360164754 168.9490151856036 167.0529723117589 163.95751855571808
172.95094854274583 171.79397143487628 169.14342416511528 167.57054065247976 163.78870186988465
172.69257648321107 171.3792116712945 168.52855180142063 167.72189072644258 164.34537753752284
172.83128115819613 171.5910352334538 168.50140747857827 167.38308964691515 164.17366022275922
172.6951153658785 171.33117572762603 168.20829322604197 167.50225375799826 164.39841752882566
172.92078478800093 171.60833554668827 168.29460136739792 167.14498366810406 164.24654196295876
172.7123277381426 171.40308542372912 168.05146503036258 167.62243776585288 164.68568638538164
172.7596402346084 171.4607235266539 168.25452810639683 167.9607508122072 165.0211655712412
172.9270918380453 171.54486049757028 168.1909423804824 167.85586690868297 165.0206013656167
172.69184285600534 171.27649674889605 168.37447258868693 167.90936436560958 164.6953752518132
172.75506126138416 171.36472681362253 168.35953661752168 168.38163500856712 164.83996177406942
172.72615021547068 171.23518177258666 168.17790309938474 168.37445422888558 165.0490813574611
172.93334874362463 171.591778485112 167.96057062587803 168.0540510540092 164.71736299300977
173.21352433641007 171.89867548203887 168.29435134624322 168.06896634632417 164.69492168344024
172.9823456144879 171.70023382894212 168.21747877408566 168.438624693526 164.59338106846093
172.6624932372277 171.32435075112247 168.10733850793267 168.4008704171901 164.53859182265856
172.93012197064488 171.65955361869794 168.1574817376243 168.5741896430637 164.7780887668238
173.04761220199507 171.76335457693605 168.21458660879523 168.22693524443292 164.39760145354484
172.62064522837704 171.24217004700435 167.65899120625014 167.64791571199498 164.95641596864183
172.32245721520064 170.95493988205996 168.27610289759753 168.01766917209972 164.63903543371924
172.07483314448362 170.80183191974012 168.4997303096513 168.44094643425697 164.77974102585577
172.0470316437849 170.8022040062757 168.40665939256172 168.51860007653409 164.87475072106406
172.27485027254218 171.08566630242458 168.11209772714915 168.09253445980906 164.81573899214243
172.2670203053035 171.0128835681519 168.35974858074115 168.37103234892064 164.79043951344661
172.58887038149368 171.2080430868247 168.34239527051375 168.4122153669119 164.67687177419202
172.6135283138969 171.45108574195916 168.61868043816372 167.7615165868653 164.3130584376171
172.63603511874237 171.44030424092423 167.9512742614566 167.74196227219076 164.61440340333732
172.198893017416 170.92580269236007 167.96572789948652 168.01681194628478 164.94755325815802
172.77159303105262 171.5296651172435 168.3224340765088 167.62541803838272 165.12126141232162
172.49092145645403 171.1226096588369 168.1648294700005 168.06103678970058 165.36926091171583
172.78993458661952 171.41585178996309 168.06237190444247 167.91644852777927 165.46383793074483
172.74632998900717 171.394652362238 168.33225860195105 167.87272641683205 165.3761536458623
172.82299459910652 171.52216175837808 168.31278148175514 168.20495762192095 165.4789541442991
172.97988553279845 171.75715857654032 169.09183928904554 167.80602242459167 164.8827524000428
173.09245752637102 171.84468886971393 168.88761985303333 168.0951568573723 165.2312586431639
173.44486252417377 172.32624409024146 168.77303224462364 167.7653127348647 165.57016732557818
173.50618567173126 172.41513340099326 168.5995454909922 167.60781694720708 165.30277194360923
172.9063515727168 171.8348986387956 168.60551215504017 167.475121448563 165.86725275815078
173.12348042589312 172.0156338316041 168.59934690528505 167.58870722511705 166.0472249396937
173.27568029040143 172.20305937039066 169.35178909848213 167.72466561567927 165.38292100064322
172.76422238448197 171.5477047403128 169.0514654607706 167.87929231339604 165.34186882333836
172.78283603433903 171.57857136539607 169.11117457029226 167.3031653334285 165.3267152020624
172.5134834798062 171.3969017378821 169.70727973856742 167.86324026099047 164.84851346817175
172.84822018280303 171.68229277146656 170.1065982821121 167.51382663527087 164.31844335725756
172.87907057127336 171.67071936023544 170.43257183217608 167.70442000713797 163.96456248310756
172.83579702498108 171.7045090806524 170.27178597968546 167.4993914127702 163.69109781033654
172.64126704543875 171.50871806737217 170.0890715753667 167.3861919365886 164.24197879341384
172.3374849104179 171.02656836441543 170.00486654098208 167.51154654911312 164.28633580364308
172.52293164040924 171.27261934737987 169.71129181640453 167.35270045467004 164.55710098051745
172.28772686872978 171.05414450860235 168.83109532664025 167.23428102960068 165.19687047824172
172.44788497199426 171.4100267089262 169.26462369816517 167.2708884638287 164.86006822788812
172.50572954710768 171.41529946097958 169.14723216671433 167.57922048891092 164.7718198983497
172.83439688598267 171.765596442147 168.61962219557887 166.82642762649857 165.27336577159264
173.13846307504613 172.12635976044822 168.73166087810984 166.34432246136464 165.18130123440272
172.9619657361132 171.86198528861527 168.74472053960534 166.66344903026484 165.71547054297795
173.0434494003887 171.9708957544883 168.01696965878583 166.41373905972708 165.72465790641158
172.6912723536287 171.68370593969982 168.08566773893637 166.7804885322249 165.91633734759156
172.50844623832717 171.42674381938025 168.19765446528595 166.98214106401454 165.80143560211727
171.99707484855458 170.9292880275939 167.94399307866058 166.7673349833637 165.6415532334747
172.3961920429665 171.40087055896223 168.3046343919635 166.72139080122906 165.74326095819364
172.50018513128643 171.51827042392998 168.39655200622727 166.91638833521895 165.7483130510505
172.75062542036184 171.84771841951877 168.67190940355135 167.00957685308737 165.31296783889712
172.53045116937778 171.61780367253448 168.79974835323364 166.86338049920582 165.26159501404132
172.62063821623934 171.69344758932823 168.6288437262048 166.5732638521189 165.2114441882836
172.69404833208486 171.55524260529452 168.33219565906873 166.47034572804054 165.61850453523252
172.42603308826634 171.07288776389598 167.9618673189988 167.09484722676854 165.77839255493578
172.6100575857349 171.47205763473664 168.3199053430143 166.87020301868736 165.83369677236433
172.7220903411063 171.67382840703854 168.55479305643684 166.87371091883873 165.68781646309048
172.72367913661353 171.61848451532015 168.3297560696954 166.688611232337 165.8065671747962
172.79645600678305 171.7092247751006 168.39427343887084 166.86787376426054 165.2589438833962
172.7607305194569 171.7519350948019 168.58261452742477 166.48954564704894 165.28753837751063
173.15420376123242 172.1009274284225 168.4956828983772 166.7627489695625 165.32928333806075
172.8320874298972 171.70588950953777 168.28596217406724 167.1331135414705 165.24169461633787
172.97328571296586 171.88450795145002 168.5474737257096 166.95945567323818 165.109949880606
172.94217496026448 171.67461058454626 168.31055626592632 166.75340418321986 165.52526879903863
172.47471874971137 171.32585464210848 168.2709997207097 167.18403727805273 165.6011359071377
172.79645029465266 171.59264905293568 167.93184839271177 167.34947806402013 165.5569348642849
172.2451525892049 171.052714765203 168.41701156388527 167.67318878606108 164.68922848370056
172.46002686641893 171.22938647002445 168.81659259097228 167.27640636958472 164.71320692722858
172.4760312317129 171.12214059914876 168.6377778915836 167.2015340700428 164.5272030058776
172.5411875934196 171.21058563878222 169.06752605023715 167.27830538743584 164.15343171241017
172.14484437207813 170.86574143547875 169.11130956346682 167.3221644459443 163.75902097550716
172.44730563960547 171.27542121444998 169.26840903536336 167.1421811966943 163.35237492055643
172.20682347260578 170.99747962334183 168.93491843190793 166.5438777113575 163.50395421477162
172.15909474695167 171.00141355662356 169.13374551042003 166.846700010094 163.2640279053756
172.43633477083426 171.33223455548872 168.89281410781194 166.61348320379315 163.4491492603538
172.54667921475115 171.47381336136942 169.0059179093917 166.57386787673644 164.07031773774392
172.45505986463874 171.44332722962935 169.05927339609102 166.45256027169836 164.24191649751523
172.31485833762662 171.22837577360255 169.00154512756728 166.67287280292814 165.21665226568376
172.09174759289687 170.94480894260616 168.7351017674668 166.57053176555058 165.0779830565361
172.0544966786057 170.8390790516238 169.00608961860326 166.52528874617104 165.2410323660962
171.71797058183554 170.56651616045102 169.0895102755006 167.40907325185012 165.46438060506784
171.8760730227784 170.70499060926034 168.67171824803424 167.09619499273526 165.91756886776378
172.06955333310842 170.81282323539008 168.95337281788895 167.50804574461205 165.23969066622433
172.11017455071652 170.96652707444485 169.15258660468817 166.8092495367406 164.86361004564196
172.2753927449022 171.18401110760317 169.26131826294855 166.59184726570498 164.47407950116752
172.45074592342627 171.31877225491826 169.27444567644878 166.06678411087483 164.17579628451946
172.32055401096568 171.23998178658613 169.30754739443205 166.18728445127422 164.45400815608568
172.37670029535064 171.2786481720024 169.59403601664812 166.61736689363426 164.332674512821
172.3994947424841 171.31172333846322 169.0514854819585 166.44589498900768 164.71321068708838
172.66487008118355 171.53658575406843 169.29743700222988 166.4867069695479 164.3826161151551
172.35585374449087 171.29758281520253 169.30140712454923 166.8352537528526 164.43316343959367
172.41813692932774 171.30654943015767 169.50242146370456 166.67617113566192 164.35640796568927
172.19642325949783 171.01037295532007 169.49407092189867 166.6966836156404 164.9369638076654
172.30367426947885 171.08897857547848 170.02448611801486 166.4282188000627 164.52238029203932
172.02826751821127 170.91459829392846 169.92036595752575 166.31001954908493 163.94668827776894
172.08364912946104 170.96058468629002 169.7519898522379 166.53100932014485 163.97377876698488
172.20998086375081 171.05137020706366 169.82562843500318 166.65962157109124 163.56878882988582
172.59590349141467 171.69653792709258 170.09690654674074 166.50133622179453 163.153852482645
172.4777830340466 171.45832653872338 169.66743039950438 166.73239688623627 163.79777274828172
173.17309416914998 172.13756283030082 169.9965263689248 166.8131857820552 163.6042209265208
172.9983815226457 171.89823608342488 170.23508154059851 166.96648648780516 163.71930882672416
173.0760466870821 171.90866268696666 170.2322925525004 167.1132902511256 164.00721494564613
172.70139000153358 171.59113100608536 169.86496718486032 167.0941460092969 164.02147083751242
172.59374069899508 171.53811689499685 169.25146026104323 166.9223558897302 164.54592686676128
172.41501593739378 171.2790733800391 169.45560186118823 167.15805935261486 164.2819777696813
172.44067214395875 171.2276250281943 169.84836300980308 166.98085836750022 164.24100028777335
172.76671154970103 171.54844699055477 169.68411891463268 166.31556804358058 164.21788259431676
172.63316847466416 171.2130953742491 169.48309966081723 166.76407684149615 164.06747751543952
172.2932810085331 170.83155269114246 169.32203215923644 166.64836701061836 164.36034594097876
172.56119804970933 171.29374528423327 169.41753702065975 165.94087310103635 164.20472286550591
172.5404461975555 171.23702024186204 169.12177646874764 165.74695491601426 164.07981147548264
172.47766788791128 171.1402111698372 169.05332468970983 166.1705154519712 164.04757570146543
172.7311145712921 171.51626109571416 168.7085163482857 165.986267693818 164.5409762304224
172.80733636451842 171.45562562720923 169.13107366435875 166.14466450295424 164.5361263959759
172.7311645084123 171.44102716474933 168.8015989072705 166.1973281776951 164.6591916550739
172.51828842015357 171.08363350685386 168.6669509880373 166.3508158386469 164.7419019892703
172.59872864958746 171.13991861418006 168.7937263361042 165.86219656858134 164.66679000305322
172.73178218117562 171.30084431606534 168.79211095097776 165.813697646059 165.14517736527708
172.72323866154923 171.2880329252105 168.53345269504484 165.4477348823688 165.04278983954987
172.59169658776113 171.28391912671327 168.213089999084 165.5403170970119 165.4246050055107
172.31104124629704 170.82527690406306 168.31054295367767 166.02070355223097 165.06039172214108
172.03697140927514 170.474051382658 168.20723159933826 166.4619130757851 165.5575626717277
171.976539218492 170.36785330948044 167.9987564418236 166.40227838127913 165.2116074094653
171.7517443302447 170.11015227718713 167.85535166341995 166.52259263482514 165.5536949401383
171.7680261844173 170.04276405740302 167.8931156609644 166.67391282064335 165.99295469435418
171.65293535424956 169.97911192727864 167.7919708885055 166.9720005839228 165.95126777610744
171.88807620297771 170.15170999557537 167.61270546328487 166.8148421386302 166.10064742639713
171.91995405340487 170.15796943747688 167.92958063034828 166.60411508281868 165.8205929140611
171.78883452627446 170.0447548026572 168.22176426320993 167.49113499382779 165.92335554376905
171.6559716494478 169.83355120865758 168.41311767521768 168.31338067347247 166.268603656224
171.82755477588694 169.95592906260563 168.02058999470404 167.89964838746724 166.1346841988464
171.83679494841903 170.11286425334265 168.1834774831271 167.9521954921262 166.32712411734693
171.60874388650345 169.8677174776158 168.18779056904867 167.5250868933457 166.28973761047456
171.82414609647412 170.16708983756308 167.7062495363792 167.309937880798 166.60132211657643
171.73922241553907 170.10823344879432 168.32435770577038 167.49134852416634 166.076945885841
171.73341868022223 170.09221132347255 168.35869174176582 167.10305857088417 165.65812921983425
171.87714302181018 170.33537825884122 168.1828920884872 167.13969560925543 165.80451065944303
171.9468030344047 170.29605804969623 167.44123259096648 167.3749329950103 166.70926111636433
172.25871152068558 170.70755303592455 167.45232004137722 167.12510218411984 166.47818949640376
172.3008186729886 170.74575904093854 167.87911399944863 167.45281290392694 166.39118687426878
172.54235521984262 170.99339241594797 168.0004291807456 167.7255234545495 166.69459951372488
172.42092329749556 170.83107162518832 168.0269325769132 167.9991157345543 166.88316461546563
172.12734528008951 170.39910024606624 168.43245961287937 168.0099001388519 166.64348860597997
172.0448195159762 170.42049673370602 168.07686229371785 167.89697217294065 166.57785811593595
172.09894734978613 170.54844534382826 168.11998896552694 167.57087577988943 166.11521730187698
171.87765311113455 170.20070672812483 167.827349621162 167.49924976097736 166.08613280343982
171.75318663584244 170.22838070365657 168.22778424615623 166.7819840303664 165.70584895535336
171.92814055731037 170.38168397463085 168.44053934941698 167.169585912697 165.36856794661384
172.02954547492615 170.43110160755677 168.31995064732575 167.0694816901941 165.6031259432365
172.0242701494852 170.52019146425957 168.03995904068069 166.80388750375818 165.17746733851362
171.36247550338274 169.77226391081797 168.06633428236873 167.18710166965823 165.70236929313307
171.68887055348287 170.04261596614126 167.7902915664581 167.3798160245671 166.18732927236988
171.60758332990167 169.9143393809748 167.98317820026412 167.40328535553584 166.17955949879922
171.79203079125202 170.13120154443752 167.60818600067793 166.9911167478632 166.32893586675405
171.82889994871758 170.16363999899573 167.96939515347023 167.06121049816875 166.36249122654073
171.85709402184915 170.29187296277217 167.94693836575266 167.03300706502495 166.10678990856854
172.15846531570088 170.60347889850956 167.36953440440064 166.2995051332077 166.37283819456522
172.13557645624599 170.4833435242148 167.11967046381247 166.9365594389068 166.7648791489332
172.21094023524196 170.5694423705017 167.57174723690176 167.00161606254798 166.7323011015414
172.16844472553547 170.47497980442094 167.6222383852553 166.73989203856826 166.41489225389194
171.9676902704416 170.28149811597473 167.51917207775466 166.61252146186652 166.66617856946016
172.27981171617515 170.79810207688456 167.84404371707512 166.2079299251605 166.15078887603258
171.88135929598022 170.47616210775428 167.81279354783328 166.53745267955878 166.44051655119873
171.72079768561392 170.35083978569045 167.77588282952448 166.50979430939466 166.42281222710523
171.59366958111434 170.07161025052147 167.9106488803485 166.72931966272532 166.39473755048047
171.37285695408724 169.86815379265894 167.83351423046167 167.08291915612864 167.0642065935143
171.66307317366426 170.33164424092666 168.60915563719092 166.8786855683079 166.63708507450744
171.7027233718448 170.2983373801753 168.64337037209756 166.78407472964022 165.9804922360061
171.87386435065724 170.37763474217005 168.51928032899266 167.0034534494492 166.608162848458
171.70721479521097 170.20416125640247 168.52392613743817 167.51740462188175 166.567946943808
171.58352732920343 170.06310530479973 168.18171229856605 167.74098968037623 166.8078263105595
171.39378706717446 170.0093875512182 168.23163845717144 167.64110806453303 166.5838469959437
171.67870546811514 170.29510213031887 168.1832138665578 167.46971074142883 166.28362003847386
171.9316661577453 170.54227692725595 168.4739807325756 167.26371972141 165.8217765219285
172.0296386371684 170.533441622638 168.05212740411045 167.06399560067845 166.2028597250788
171.98415643014266 170.59595251628048 167.75788646063265 166.60195595344047 166.05796535369635
171.71350743876158 170.35579537125233 167.95040115010823 166.74264735633028 166.34271461916785
172.09930899556792 170.6717777554696 168.27473611340565 166.56766196662767 166.21352736651224
172.42008191522547 171.02989104970862 168.4020831130852 166.94258174870893 166.43806007542864
171.99166818378575 170.59369939879866 168.05809310535648 166.7673557294631 166.84742077726906
172.1097120071382 170.6148884720096 168.41809913693154 166.99659123637505 166.3072567989561
171.9446544029705 170.49583338414806 168.65447677588185 167.03752747708418 165.9916973404976
172.08520372832163 170.6458978638208 168.5141770961289 166.7693143204847 165.8255279018411
171.84956590586359 170.43986628461803 168.43270607748013 166.73809243048154 165.8751589585997
172.07435240327658 170.58331179704578 168.34738176331103 166.37240307227316 165.60466526622068
171.93680145521634 170.51355977690145 168.37787447743094 166.08974750016026 165.6688404830863
172.712441260036 171.47285922823676 168.48088346385245 165.74213912294192 165.6115599783335
172.4849737876933 171.1988726255585 168.83589729456995 166.60464462175528 165.3987914570661
172.67622136156484 171.4417477276251 168.83279631518056 166.28385404324186 165.46112062541943
172.64425648502709 171.33592851494865 169.0567777702633 165.8703706228967 164.96901156248177
172.3932210314253 171.28305078775298 169.0212313720835 165.87416209243082 164.45427262407128
172.20318323267637 171.04613233922456 169.15481432058687 166.33006819295946 164.61650237983147
172.58594325029182 171.3854418567402 169.62400278798248 166.21332780938872 163.83848210106
172.07407685673235 170.59946446759798 168.76707146809497 166.69652610677954 164.78565110900573
172.40459040036188 170.9981165918357 169.0647909754313 166.40129537963043 164.5412376959268
172.31599284270655 170.88401248144703 168.51461303784393 166.1686617052326 165.02522794786267
172.53825941509479 171.11129992065335 168.4579476318766 166.0591428850303 165.01781103873077
172.43968471035387 171.07091841113572 168.4051335413848 166.23578324600112 164.6874159421613
172.68685835585632 171.3491652276833 168.50242027410977 165.87908264515627 164.7694216776916
172.21061166446003 170.9251996072103 168.68483801341455 166.14942734735413 164.93092612261054
172.5419091174909 171.29067239833168 168.97436254911105 165.9228434374771 164.64934613781304
172.7485431844577 171.48094892086036 168.58802568127174 165.89363032910333 165.1782819167653
172.58087472762247 171.39908935925305 169.1509370337981 166.31645806945292 165.17235339539545
172.66261168379077 171.41583489835858 169.3191982541309 166.12338609918854 164.95669655771968
172.61871703573672 171.38366402179298 168.5511396555299 166.1348638229893 164.97977098903664
172.66271070982506 171.43868330882717 168.0897850001338 166.11954475554484 165.55724765136324
173.13712576763982 171.89052557324715 168.51206036146525 166.27037320861018 165.31255729427653
172.96090117922603 171.80715949505424 168.29377353524927 166.3665808082599 165.64348349930583
172.71958204135993 171.48373765143597 167.90743549595535 166.74172608707016 165.51937261986964
172.57868375959563 171.34292841141794 168.10304976260107 166.75430822298438 165.18106864432755
172.73722986795886 171.50388406350123 167.62322367893967 166.80734182178605 165.5831143723487
172.75106947455436 171.63317071315825 167.84197162634442 166.51582343881634 165.28633554059022
173.36021441593684 172.30692664985267 167.93698591594253 166.203538383721 165.19562504082168
173.28776266553115 172.20822546842808 168.17023687512088 166.49531587945683 165.09860017361203
173.13284424545446 172.04160867314732 168.39155513147938 166.60231348266456 165.04622290333128
173.10894457879334 171.95652265360616 168.17311215729598 166.62908429736137 164.80382469735386
173.03810962807808 171.95086819224213 168.14634997795307 166.54437404929786 165.31792741562236
172.99311273733548 171.93529802232405 168.6503371980111 166.73424796250845 164.97808835745366
173.04052043357967 171.9047995778321 168.5931388655746 166.62116625781118 165.0306478722615
173.2581486950066 172.39258599029614 168.68392840904224 165.55574109163643 164.63444804537505
173.25722952148863 172.43524630538542 168.23225953208743 166.06022589054976 165.36212443499488
173.37531933148753 172.4484554376787 168.27982029678097 165.91303044251694 165.02848920687413
174.028282218108 173.1399848183685 168.4603919099147 165.69707054515314 164.96817144575644
173.63871176179208 172.83442452484388 168.6145158530185 166.0352957010187 164.9302219087875
173.46116018369446 172.64259925008932 169.4160092671262 166.50097458793314 164.49263181699934
173.56834116940357 172.83174611726585 169.1839188986713 166.28565920690644 164.58953904025955
173.52937522607277 172.60271656044097 169.27734825067796 166.949042013111 165.02723429372273
173.27551194533362 172.24648995954112 169.00198745164084 167.08042108547158 165.28750583138813
173.03053640922963 171.91101753691473 169.4273840571534 167.4566094141102 165.17668558543346
173.21840509188297 172.02669877874936 169.08614757036253 167.5813134217577 165.67192108971116
172.86011810362606 171.62776303809005 169.1797180880087 167.40228072067907 165.40456731079874
173.42369803123975 172.39340698266318 169.2946770824214 166.904693014121 165.37685568819842
173.42525658347944 172.30143146625372 169.2813116998588 167.3300654241923 165.84030802668445
173.47030185367203 172.2987303340182 169.18829591614605 167.09308655298085 165.4568131654033
173.08852750500097 171.90939091666414 168.38109911574728 167.34306961474974 165.61096594162575
172.9764313651625 171.90319720741422 168.3414442227965 167.3129284533375 165.6672278201352
173.36374747833048 172.40768646886693 168.39729905179325 167.61379786620782 165.87856566403772
173.42868586657653 172.42577486556283 168.54713465053794 167.26266050320413 165.75879037713062
173.54829814260387 172.544398515165 168.66576713317713 167.08525822346098 165.87683330553924
173.11613667558916 172.23577477074514 168.72833580126607 166.72539245901189 165.68937547469108
173.24335136071358 172.39885765832346 168.73405339734845 166.60967466600206 165.56316217317578
173.14026977029792 172.4196067209843 168.53031191867694 166.7037049940387 165.71205628746785
172.9628850410916 172.30618185753994 168.8471072873904 167.14467932436247 165.75445227495538
173.16249939101064 172.52114379884605 168.62541199461745 167.29609400529998 166.4094658278356
173.15834030892495 172.52314054600419 168.7590710932329 167.1384059886994 166.32101411217548
173.6768895629247 173.0760596963984 168.77607878800887 167.09442537306208 166.3747014661588
173.46572738726866 172.72199981158101 169.04478863323192 167.36093214333508 166.04373949022497
173.33517824223844 172.5822176692987 169.3297199797991 167.59650305419254 165.6411576221734
173.46354101703525 172.66938497526897 169.03902218798765 167.3571544160285 165.51690635409975
173.55904904567976 172.70066008914083 169.38579580130548 167.57297888662265 165.51113339064324
173.66333277117772 172.90562095547702 169.5696664807545 167.8856627076649 165.61961486477432
173.0998216627071 172.0214999830245 169.31158335760486 168.2013776168597 166.15498066969514
172.79410771003623 171.69977039214476 169.25441035756367 168.23913081760165 166.39059793635363
172.47314544182012 171.32430479645774 169.19671119058657 168.572055058447 166.76201646717882
172.51334075093305 171.3520455574687 169.23780380331226 168.26653723556268 166.72042221041534
172.6404142111776 171.59117385200162 169.10275553880442 167.96713540106055 167.17830094718843
172.44510197728638 171.36899788375933 169.13167436856543 167.75058113674964 166.86099636634933
172.7828134630017 171.8273032971011 169.4554850738064 167.5446324002473 166.54557511591352
172.56119905058966 171.5000008590088 169.7608495351624 167.60895183587886 165.98034361528468
172.68608857269714 171.6535602903701 169.80671381763855 167.33673296955584 166.14971665633635
172.3086933946245 171.355615212952 169.95438647645065 167.34809933612712 166.00350424271772
172.46242670561452 171.5088086182686 169.507670294887 167.161954421254 166.56999860319624
172.6927633177786 171.70777834000668 169.60757005116753 167.08808377005138 165.67879986170533
172.40682232695642 171.4094328127903 169.8810326026911 167.11424155199745 165.1261995351016
172.81925155930026 171.7442726369303 169.36601545347645 166.6285946071413 165.19174664280703
172.27241539498857 171.14657185727603 169.35504776406506 167.19718824555298 165.74911584294003
172.48644532532947 171.34759926690202 169.05473119574162 167.19292813191188 165.58768453090389
172.81119162124182 171.6777988504515 169.4560116089834 166.9008782143625 165.41485796125528
172.75851367311245 171.75616229363726 169.27459030106357 166.95984828378454 165.69701064365705
172.48616621786613 171.3717458590534 169.3270950836502 167.44026354145296 165.6671918959287
172.6159820774493 171.61690898892167 169.58333130752635 167.16429249866263 165.26803634634402
172.51560209179135 171.5114123718112 169.69048254815092 167.73176724252528 165.8179584794839
172.29437992281444 171.44923519309586 170.31176846340034 167.6579860904006 165.36156543591284
172.7509177690311 171.7777943147405 170.41360095421493 167.98428079427637 165.40224574703896
172.88741414475749 172.13555230173478 170.54523695421182 167.6415461856454 165.7540543323945
172.57928921485464 171.62728546750287 170.39399133418559 167.72769404898347 165.91816180454822
172.64404749021637 171.73448744700272 170.33509882094754 167.4001762759421 166.04819103556753
172.62084732903165 171.62524053959442 170.07562501410106 167.62411926303824 166.522736823745
172.649334580145 171.78032716005174 170.3092477995269 167.31709310112672 166.01036810715175
172.53208561232796 171.60801011156215 169.96915582104015 167.04134890781077 166.1099515240366
172.42766769625152 171.45256163603491 170.00974426575291 167.21772896047872 166.2495757187261
172.28923420236458 171.1574626235056 170.21268473811708 167.49141123124443 166.11600389260371
172.38083113762121 171.32259671240055 170.54059057033376 167.63435067103583 166.1021357171732
172.70111659461753 171.6496790407457 170.10631944646292 167.42436733720027 166.36790700858103
172.49865660933264 171.45748620091416 169.57487058856762 167.10460849760858 166.12406138248414
172.56715740617224 171.43574594389491 169.58794673229937 167.34245089136726 166.38314332622733
172.277162563781 171.07525907236192 169.38856592608138 167.29214902875924 166.46808848314416
172.29046998397033 171.16728395405033 169.4190643957594 167.23872131606484 166.05178282384898
172.48361292784327 171.38980514751657 169.68620151175386 167.11303808963206 165.8674074240073
172.56266795157094 171.43544555121065 169.90614074492706 166.92396268892975 165.9130258382026
173.0405004816716 172.0472789929118 169.77402954067344 166.61608031557873 165.68041074271378
172.9416639943909 171.95081611526493 170.31328069621233 166.6324196807626 165.62765627467473
172.90760856260374 171.8842327550303 170.5528409539868 166.98178995727338 165.5238375629907
172.50273116207242 171.38280605418913 170.00792767963665 166.9161265495321 165.59688571063725
172.48166204380712 171.4532291868279 169.8646360119957 166.93263748999973 165.5549227392349
172.32956779751072 171.2446849919275 170.39011893897163 167.38368463211387 165.40062873014534
172.2052727025267 171.10898649433784 169.52326285257934 166.67322654286627 165.8630978706389
172.15046016891745 171.04755540915556 169.44338992650975 166.9216630183753 165.72168689185332
172.47297112693215 171.28411275062936 169.31767069620452 166.52773068720745 165.43250282772553
171.9558881812123 170.91714374984358 169.46120108923898 167.3108028790865 165.06558595324537
172.27987009052936 171.18309281052103 169.23489490301162 166.94741976805693 165.25313132177854
172.64241868057763 171.57738656450684 168.53088168288468 166.5181619396878 166.2175104094954
172.55395655282635 171.53969479578805 168.9035196506698 166.70451750928183 165.85041673846746
172.42986293390155 171.26502505685062 168.62888570988665 167.0465461332937 166.04758447922705
172.58347172499907 171.7068228723394 168.84895915782656 166.95946010284757 166.36492831173013
172.9733123797902 172.01435061569117 169.01270414515218 166.6750807802368 165.69591347555917
172.89142793109204 171.8422057872843 168.8758048447686 166.72143254968736 166.037590473906
172.68329499943016 171.70733146181072 168.8178158102628 166.54529647382753 166.0686766905503
172.30642102536774 171.3263912063634 168.90189210212398 166.7925111149859 166.0970411264899
172.3500969958634 171.10847881953188 168.78277882437283 166.33329252400665 166.36159651814185
171.97852019897908 170.71944653635265 168.38842181003042 166.57309744405282 166.73471650125572
171.87452205961802 170.60689405453903 168.06003909447935 166.26894291162324 166.9792440801161
171.9474134249665 170.7109891004499 168.19833782551228 166.7463199734968 166.49431365345816
171.91527545707703 170.7884372317178 168.66500590285534 166.69948393575567 166.34514384327812
172.34722522983517 171.25141082043433 168.57632497288301 166.6244904666544 166.48588405971583
171.97241656795066 170.70726413454338 168.30784713932698 166.61752037929793 166.3648665467942
171.93955147551767 170.61835669461993 168.39923582769293 167.38137069141237 166.61053643892987
172.17340452128693 171.16391698198797 168.5645907232379 166.8027207463204 166.14284815993503
172.23362809467585 171.2123122075503 168.83511101959098 166.826402162248 165.71639985805825
172.16525476348934 171.05887633428222 168.69686873195027 166.89290466408818 165.4721912922622
172.38687274196857 171.36653055327628 168.7886874699803 166.4640726289924 165.4201284481363
172.59659909970543 171.61983563225323 168.7554787485611 166.33328003371875 165.5883868352769
172.40885164304956 171.5139532526622 168.52831400178107 166.3777438739371 166.4597051665365
172.1047940613881 171.0593634365538 168.62009045201808 166.8046245502483 165.8026556252943
171.95480351370676 171.02298743519378 168.8981252457277 166.93540219868956 165.70871631048635
172.23042324817396 171.4002393241084 169.10222731485243 166.66235582616537 165.74012322212155
172.13334350191099 171.0771876075362 169.58514926295496 167.50234636308284 165.50170363506297
172.49493163406615 171.4338043139989 169.35565027518902 167.4974150786622 165.92298029027
172.10202685347704 171.09933236448478 168.9843335972266 167.40699002814856 166.15245957510382
172.15136986077604 171.19135160658266 168.9142640964021 167.29708011558418 166.4262447561016
172.39435249825905 171.42589123007014 169.27623591377392 167.68705093866663 166.5313646228829
172.18850654935034 171.32748588660823 169.51770145855966 167.7260097452657 166.4123426779021
172.01069860460407 170.98863281066227 168.72576155482423 167.3605758229809 166.50769865524333
172.2320564911322 171.3080411337497 168.98540183198332 167.57899076483812 166.08482065331972
171.9392916255066 170.77928509864708 168.62822214332007 167.92725294703328 166.63284242319773
171.85067323269186 170.85895934135985 168.3123139167164 167.66255883744927 166.50370377947306
171.4582141041889 170.4822907021153 168.46210311177822 168.14660043606654 166.81140254312066
171.8980026864249 171.03445740852018 168.69490338881263 168.11541871741832 166.45071635374399
171.6895029817305 170.57694453788926 168.88963547545433 168.15123752979656 166.56590947887645
171.74390832955316 170.64846933698587 169.473926275183 168.51984743313224 166.26901615919235
172.38431360437494 171.36969737283715 169.5678441940943 167.86121260664294 165.5485213090712
172.1105138477347 170.91370268720476 169.7234969199011 168.8741479834559 165.2841482390254
172.3292628396535 171.5289799118067 170.3060869961847 168.6416609274839 164.91860629728953
172.5629497886463 171.60851684245478 170.11579390749563 168.1459670557754 165.3793155919951
172.26978391415722 171.2865650661674 169.97808506183665 167.99406352470595 165.65713824567692
172.08923774501648 171.02633493030936 170.17194041604006 168.4128634965605 165.88435740677957
172.22655395435555 171.08871887098692 170.2592436074646 168.72229817938586 165.9286085997176
172.38739176204462 171.20919727190162 170.1234746991788 168.47864940567442 165.42935506086886
171.9400190636111 170.74704544717304 170.14891306303267 168.94049673100622 165.60100423568034
172.07571021171918 170.94777526988798 170.32687859710856 168.67185507319445 165.53085356373012
172.02617856624116 170.88329697121682 170.1922596675555 169.00093062093737 165.80386988067985
172.2082394004949 170.93508641631146 169.90324529034237 168.7104249012415 166.16105825574292
172.1952583534817 171.23993108819678 170.01341523343604 168.37882577523254 165.64221244808417
172.36573992423712 171.3233801663204 169.9736225797521 167.92566388986597 165.70646087844347
172.5332858256493 171.6110946611309 170.0890550410245 168.10098704306608 165.88546851992112
172.09513833905083 171.06308968547577 170.1070341496777 168.36644743339863 165.99358938524082
171.97714303432932 170.82347560049254 169.98092632390487 168.42846623351755 166.18507554253418
171.76283448222637 170.63796447877272 170.69170691717687 168.71159571920907 165.94322585008734
171.7688087246248 170.40912530892106 170.31722727056402 168.72455979461145 166.14625194101987
171.63162898669435 170.2936740490584 170.22842633409786 169.07501747207434 166.6259300284772
171.62404060141736 170.25850842138902 170.01714624890124 168.91361854503248 167.09130935490668
171.4689410757643 170.46384790628724 170.25142845395968 168.7979211916935 166.9874968224074
171.50051190673895 170.27819605308892 169.8922324880566 168.85382958056076 167.0932821177427
171.10556372649546 170.08091387628167 170.16542408861687 169.0846367118494 167.2517030859709
171.62048786025252 170.34580822411402 169.76578239855118 168.47228329710202 167.1299028955436
171.75568693980927 170.50734521490125 169.69266952750098 168.61244355137956 167.4136715985094
171.6967099526315 170.58213769255084 169.96014252937402 168.1857414864743 167.12784824964749
171.67631089546916 170.46325564938724 170.15679702100957 168.7233298106009 166.59471582625997
171.63303268776517 170.37512001368822 170.20153104313835 168.79245707671214 166.6859635396655
171.8282280102288 170.6034232081974 170.28067298724153 168.4589697759643 166.33793646838393
171.73722985327288 170.3498790040553 169.7976416830908 168.45541362029385 166.34009943484614
171.78199228124282 170.42936106111978 169.50991191738086 168.5110050325834 166.87901651248117
171.61338306044365 170.293747699622 169.2184782407241 168.5798440659569 167.38231339232965
171.22061032913382 170.0267410058758 169.3411029969948 168.86861592104663 167.37461235557365
171.52167386941838 170.2690053438978 168.94818742646046 168.26660986908703 167.28948850383466
171.24473248594956 170.0403232079098 168.9851977499905 168.1360004416281 167.36956914727062
171.6007487966224 170.46341613371018 169.2820055275098 168.17004029362278 167.01620376250094
171.31376310851437 170.21361003561978 169.33162671319678 168.02219183742915 167.31204171038075
171.49147483298555 170.3192458769137 169.7959168438355 168.08920895071793 166.88570455464
171.51310897873938 170.28608293985675 169.7592031412627 168.12953726031785 166.7697493457157
171.4514900281904 170.27087949877134 170.07132886327844 168.3189169413304 166.68760173940086
171.16059255863573 169.89515966682117 169.93738280527742 168.00223846725748 166.8041368407681
171.6245638495174 170.3424489649878 169.6499754526902 167.82825181026794 166.48294313369664
171.5363079681044 170.146787809867 169.89670828019428 168.0969356789965 166.9059330010819
171.7639631363297 170.57586381084607 169.60869210902516 167.38377847182295 166.76203889456468
171.6839522445438 170.54410435096656 169.67550348106946 167.62109839674045 166.59473643312344
171.66292463170697 170.49394232917786 169.9246262220397 167.16684978298596 166.26439439586605
171.57469950244197 170.40922328462162 170.1058164327458 167.79398848620127 166.18898969815504
171.9656739825341 170.90273014870948 169.6820961972341 167.11468278916703 166.4083183065008
172.0676196792745 170.96121102163033 169.52940376905806 167.20363703056128 166.27914940519898
171.94551460355785 170.98639939639557 169.67035058583932 167.2883980606435 166.46648677281692
171.8208308068452 170.90093456881127 169.65862616693232 167.44319159867524 166.54477069376688
171.89570054526197 171.0985419604345 169.39287232581796 167.02613019961967 166.65159483648773
172.167249039792 171.28304845049533 169.4515165941634 166.77247216290206 166.28532720263297
172.31132694467422 171.66098726172595 169.9667589641466 166.663528378982 165.90892753168583
172.6010782196109 171.90294522235735 170.26957253633475 166.3554102507229 165.64520803837112
172.50226028433283 171.4940174486537 170.12414734646225 167.1812408096712 166.06014037399606
172.88486189699893 171.8087968238101 170.20811262243373 166.81265433485387 166.14788010528045
172.80499943102492 171.6854094391457 170.0899634553516 166.83271101372083 166.24614587809342
172.66216051704376 171.49645027036493 170.21130196981122 166.79781958455192 166.3326226318283
172.69946008098376 171.61029880570047 170.58125087439248 166.92953930252528 166.2110212142158
172.71925890892854 171.622580202038 170.57385258851565 167.24015937309818 165.8957196455315
172.34428103854736 171.40747229982512 170.8680180739654 167.2341800665793 165.49220890080767
171.97128477937903 170.84940516353944 170.19458980672314 167.05599203534456 166.21188162057953
171.97148929034864 170.9517030306393 170.14026043789787 166.9054478838364 166.28169635823355
172.08439785978922 171.04975467908363 170.02851474840807 167.20095288046215 166.37204114711005
172.506716175322 171.50248283947482 170.68140061320537 167.173292213587 165.94964659007013
172.34373835479585 171.40454354952809 170.31081638764422 167.05769718444282 166.00060010815037
172.10592336521887 171.17509416848497 170.07770928649273 166.57764529364218 166.06362826884555
171.9752046398419 170.82582915923527 169.5656310767454 166.64411763240477 165.97516833052475
172.37654934970533 171.24642892952335 169.40675243867173 166.06049875206452 165.9079420200671
172.19157594264666 171.0421681545313 169.1332260824521 166.44954154465137 165.9499672727031
172.0215263354595 170.81652720358366 169.1373639198089 166.57775761126888 165.8103456852453
172.0452610247537 170.72263544061343 169.65663474740188 166.7043756457851 165.3214373520728
172.02346547688418 170.73832549748525 169.70429372133387 166.8033154687679 165.5167375574429
172.28162395827187 171.110548953833 169.87895037200693 167.04647290826264 165.4547512769081
171.59624044039006 170.5372037022272 169.4789483218181 167.301244243734 165.96088677050747
172.06543771651462 171.02211027047022 169.80961746072475 167.2802377539353 165.32112740383133
172.24706096912618 171.03251082999205 170.0513832934752 167.8666154140515 165.12011031094713
171.9541029585106 170.9737930458533 169.80751721560776 167.9356299835419 165.72114811104638
172.2793551701655 171.24304201657895 169.4955162380285 167.6279348753319 165.35921073073678
172.40140840711996 171.35695796070388 169.4333955472574 167.02245069694396 165.3337157296644
172.44982730317636 171.40019356497825 169.23665353591085 167.350537944212 165.50900432807478
172.4130244055824 171.3189792369276 169.06993251250148 167.49133676353662 165.58577360521107
172.66669656070277 171.52487376511903 169.26113596734228 167.46003600916245 165.30717772950553
172.1596028196007 170.90308947679497 168.90023171943844 167.8209443074988 165.55038016674763
172.09530292080188 170.7906410153685 169.02002080337166 167.69809280406554 165.85796832862044
172.05681777282143 170.74240269139307 169.11795985907867 167.6521450078041 165.74643916395684
172.33176154522894 171.18974222296467 168.7622794973309 167.44777248714877 165.7077548604512
172.33855870832238 171.27678664987772 168.62495187251548 167.037024455869 165.85985686880738
172.11230751101454 171.0648246759662 168.4279765686606 167.22408148487773 165.5845160763285
172.17817474002288 171.2783787939797 168.4862217504723 167.04088838500334 165.22284296516318
171.93126715989453 171.09697782167464 168.82771641188475 167.4472885842095 165.05774310710513
171.93223204555957 171.16557237832535 168.19540925377433 166.92519976281127 165.1251413917581
172.15252511640645 171.34581012744428 168.66866998777985 166.96975565110677 164.46182646756526
172.48014948856388 171.76147536072057 168.64406161108815 166.65042222687723 164.56620839223396
172.53271922751156 171.8288458095946 168.47366793277413 166.8557320643393 164.2922075964508
172.32158349205196 171.42235802385431 168.1188072901031 167.45062659090902 164.06690425475625
172.04995273643883 171.34196192471495 168.3971332181758 167.13021642967303 163.73632267330217
171.60848247711672 170.93713280227334 168.47041452585353 167.27887758714706 163.75594702157287
171.86899587894587 171.01578831292562 168.08313474378377 166.85543429157113 163.76458443817734
171.74891298661103 170.7547312023915 167.66401563196976 166.84566870479287 164.97532753509327
172.3194953462942 171.3169114793241 167.68596309166261 166.49769498709026 165.16565702176672
171.92398959233702 170.89925053994625 167.84580361896357 166.65422041751515 165.08832353343595
172.16692859424805 171.09386344960024 167.50350728495258 166.52906672872706 165.14146471613932
171.67848612351486 170.56587168051706 167.47670361051559 166.81889845812822 165.05488272078574
171.96356532506553 171.02046234189893 168.0200267291594 166.73961117957938 164.45641570483065
171.74375916519506 170.70779772007532 167.75446268359627 166.98664142023588 164.5572402996344
171.82285677821892 170.91362519777263 167.5229805778368 166.75115322828927 164.94481471561363
171.93466283912537 170.9813734854536 167.56074859492247 166.34121937618096 164.83711175839593
171.78922428909448 170.87281637075793 167.74353376199898 166.5358857949541 164.91439348475333
172.01157649134487 170.99205159020633 167.7788553833892 166.2870965967701 164.7165097488526
171.36915160732002 170.27841257415167 168.02232178122955 167.272025034802 164.82587318847243
171.78376905794653 170.78674994883625 167.88247752088455 166.92303325716844 164.49335962456053
171.3768841126962 170.1641791050162 167.8170035879483 167.5106005931381 164.4712695332015
171.42104290162757 170.20163413097194 167.90334057511333 167.74118688100145 164.6903406459222
171.71182757432624 170.56506790243685 167.61588731556932 167.32971767794075 164.61149600170003
171.7920302915878 170.60250377576563 167.6883824306548 167.37057127953628 164.878053253626
171.85158928343836 170.69056643611847 167.869521470213 167.3652385341188 164.7196654090154
171.67320424331845 170.46133526113846 167.24321517545178 167.02915973351583 165.00043186561035
171.65214830594087 170.55133352607945 167.43072471431958 167.1804079801912 164.82506297575893
171.7957306656424 170.57959522302082 167.56121413708857 167.32576335138037 164.97546053618132
171.80720055621265 170.87092457783615 167.8233401485596 167.30096411266402 165.3625862665734
171.89628821226503 170.81429876392434 167.87941938167947 167.93438201315217 165.26832271841576
171.89385778147914 170.74916703856624 167.74874006214839 167.86552622677752 165.26450337064804
172.19589937584817 171.2062909722044 168.26141445891426 168.0300681670719 165.26142123555798
172.44661048185083 171.3894086103341 168.2342984890725 167.802032545787 164.86525200972758
172.34658881990066 171.33311390154162 167.80570508514245 167.87500963762662 165.3142780421033
172.19868841540335 171.17346244648832 167.93445824288452 168.1911989558875 164.96844811658113
172.61707410470163 171.67686775062367 168.1787832531119 168.52137385125155 164.912605259628
172.36822592146493 171.45507796860497 167.78304491492653 168.14083459387976 165.08775207355816
172.5782679749476 171.6673687243166 168.14263119058063 167.7512899867061 164.57879458555553
172.25745134453314 171.22885175152987 168.13216373823025 167.79008786758416 165.14160989814155
172.3534406450673 171.38045697108777 168.1369677311719 168.05886160412297 165.14412349963592
172.57985238411015 171.57191218711841 168.12985497442955 168.1908274351126 164.96966382188572
172.87516036093925 172.09184721742645 168.61794295081265 168.13480565583868 164.70768547054436
173.0405487302673 172.17844699262352 168.45754346847804 167.98125209249193 165.05484942682207
173.1778256935211 172.25223102899838 168.4847249062729 167.85776045619053 164.89921012879344
173.13039445821022 171.9877778646042 168.1151659522086 167.90292334666262 165.1480015994446
172.90664227286197 172.03067734543086 168.0207172203895 168.43114128961957 165.0408849423621
173.66446854708434 172.7806614606187 167.9195250119133 168.13897409826882 164.8629240592214
173.10423117099512 172.28273716549216 167.27674570537985 167.94461745927808 165.80226554987044
173.25368231923377 172.47194568233596 167.42530303673846 168.28839913243718 165.75686646181444
173.0588818181163 172.34848424545743 167.63736513257783 168.40108931681436 166.15024232280578
173.05615892810349 172.29528495056746 167.5839871362612 168.3345943624817 166.38690326849957
173.46155354705434 172.66159660300076 167.72999247311898 168.256605030356 166.38050933726296
173.4093631551116 172.62890161768223 167.51988092494125 168.42296404987897 166.06927456643442
173.39038309258217 172.48023697738714 168.2119675296147 168.89117451027658 165.76730640273212
173.2126472166102 172.4938190050811 168.4195961740027 168.6482875463912 165.84973556381954
173.2034895269409 172.50751265722704 167.62079290850926 168.52062656446606 166.09885129051946
173.1072550994527 172.5439080972241 167.88042260376486 168.17943340933326 165.87866534790024
173.5145373743514 172.86526898546225 167.86531640947038 167.95179433084803 165.94284515941177
173.46072560998428 172.79999077919712 167.91971431055498 168.0706289700739 165.96607322458786
173.07695927738266 172.5370735681744 167.6822465416132 167.8575507837466 166.2108652294662
173.175491765877 172.45426120484018 167.70961801601655 167.92354131098335 165.91512776579552
173.1085637719578 172.2742691004208 168.08995375889364 168.31041312429412 165.72767383786433
173.24361446313998 172.5567390084384 167.87921385767999 167.68899371898212 165.64040876329886
173.1469885489051 172.51148302146782 168.26883038563307 167.21276370378453 165.09087869831026
172.8427922388854 171.96433418744977 168.13606503372753 166.75331229498957 165.3555189105313
173.03219060918062 172.27994135277663 167.9886652678716 166.66901567269372 165.42830486195464
173.1039372496001 172.288672265673 168.5384120945773 167.13382143503122 165.07029601695484
172.75221469757048 172.0459663719189 168.59221419188802 167.6433535342379 165.27769844735153
172.96306851365225 171.92482428480486 167.4848217395815 167.50719792623795 165.76399362868247
173.2004575545271 172.21426735094198 167.9596561477549 167.6073640510493 165.18295005074876
173.1965412637367 172.1139814015397 167.95812621774823 167.47344121060493 165.7281959195713
173.27831637203428 172.20237363218848 168.42024115856972 167.5822481084808 165.49524917142156
173.58411163675643 172.34820376521506 168.4053322395616 167.75633795815648 165.36325812791185
173.62459616034596 172.50576655284635 168.05783475920563 167.78330580992167 166.04649979542145
173.41353761508802 172.41354610105643 168.05179750619052 167.4717830684777 165.68550154740166
173.44442231594226 172.45850309502214 168.0960214545353 167.73311692281678 165.6959851544956
173.40933814018632 172.5459670456998 167.88855944761437 167.57454502521995 165.4599595806996
173.21265306810056 172.16215134588137 167.94321850886203 167.59396923489942 165.7387345724264
173.27346623788637 172.11909190295822 168.20939521345193 167.84346868866908 165.75449727665506
173.37545552286625 172.08266927429267 167.97088669387296 167.80750783913484 165.90979644407255
173.63023921545349 172.50471471460503 167.80872235208946 167.68967617206616 166.10877076640716
173.6530190808827 172.56106108197358 167.85679577556115 167.64652377962705 165.80013995141726
173.37051894124355 172.45498013570727 167.68976789481383 167.44356114086608 165.66675603105855
173.52856411627468 172.6794186536566 167.78598450408327 166.8549987894563 165.6739333361601
173.37751773867376 172.3992887048895 167.84413861252077 167.56833889935635 165.9355754615461
173.10973250288313 171.94945155006164 168.0079879247164 167.92709891714748 165.80661175457774
173.41628495902677 172.35474627934195 167.75841051059382 167.89443259436484 165.84124281473902
173.44083035478747 172.26174604997234 167.63824566941824 167.99288338464785 165.70884711137
173.69845112207253 172.48245493275724 167.78700478980022 167.65698314313212 165.61563435232935
174.0628571473957 172.9578077181887 168.11689921257178 167.84262333798998 165.31160581238117
174.17548402716866 173.12820994439804 168.173062252889 167.25571966696833 165.1715201161726
173.93386125382864 172.91856566742135 168.24777180566508 167.4066567458372 165.63617267075082
173.59179767848227 172.714126896804 168.31165655826257 167.52721678169596 165.30739240336973
173.49096227788453 172.4897864142777 168.9373304187675 167.6743204851506 165.04619268870243
173.4161041049887 172.3880011374522 168.5766097369331 167.62012279913233 165.6234575158072
173.27801827629142 172.1011126914989 168.20957992925017 168.0798119375006 165.6015595994145
173.2351799603839 171.98514703786267 168.13760052860698 168.1351623531495 165.44920864135662
173.689090570863 172.7135459094844 168.5800958019719 167.71843721288738 165.37975869061944
173.83572105846469 172.79256803307032 169.06973655332905 167.50681057898143 164.62337195434336
174.00433003184128 173.1664629533002 169.41644961587915 167.4835639903308 164.65963681668228
173.86755788587922 173.01763577218117 168.58521304056677 167.6666475236043 165.2311279670122
174.01256776735664 173.16309978691996 168.59864020608399 167.87770275426195 165.02541211594982
173.84515424797883 173.371262754538 168.8986400461751 167.57184194722606 164.55764268583914
173.70379043964303 173.08162737557674 168.7684300646152 167.54396579282297 164.94328563150793
173.76028616387617 173.0163732419544 168.61969097405725 168.20752381498733 165.2559077162537
173.9362687171125 173.33448947812647 168.57695996710126 167.8336106007569 165.20372985502996
173.74471784697516 173.03650351257147 168.87190201840218 168.27091548512655 165.44034437856828
173.92106237746142 172.9465649611471 168.73061994486645 168.56194735326542 165.683104944233
173.31474525955767 172.29440501129832 168.2727568190398 169.05887787911743 166.09967644680523
173.31467625071767 172.37130595362956 168.53551487913953 168.51089031144878 165.88481657169584
173.15265033179722 172.0158206758552 167.90761614969134 168.28766247202995 166.19169346705183
173.5258079697124 172.38854519346262 168.50428147886254 168.14578719708678 165.7552287235908
173.60415213005436 172.50889875392446 168.7431013614488 168.28054114701087 165.97105574520032
173.66333033496406 172.74723185551238 168.89329485861583 168.45956511573692 165.5858299362678
173.59028940763062 172.7158062083452 168.7526442638691 168.2681609028818 166.03481964620644
173.80978691944938 173.21234472800592 168.81100365830721 168.1499655535615 165.42748710910618
173.4078698086763 172.74077307135366 168.79920482242528 168.24362178634206 165.7944917928726
173.71943834123917 172.9251502253181 168.45065840387872 167.89711339989495 166.20092088668554
174.0885136801156 173.47910465128498 168.13256486009962 168.002868874867 166.4614539186782
174.37795471909143 173.75980514078844 168.39720805164666 167.60556838966085 165.77764040087047
174.38926408036127 173.73388300250178 168.2892233831322 167.62835634454675 165.95951916178606
174.86346268306434 174.20808333100402 168.5366764987213 167.75449506120864 165.8386590328077
174.77152318273392 174.26900626121522 168.55967513409627 168.0488083776264 166.17356944330365
174.67176125359273 174.24444121883315 168.45882008879684 168.11911376919937 166.16097283836905
174.35001980160766 173.65295266738616 168.5318122467783 168.4732863637308 165.9328763992911
174.68167060960275 174.04305839522186 168.57055814892425 168.70511413427312 165.8089732319161
174.0520963028161 173.3790969799185 168.49018992547562 168.9882992173658 165.7050121154107
173.89461427399533 173.09681284476954 168.15671401843926 168.88421172245435 166.0592525402557
174.1001365058648 173.30496725471286 167.72771184257323 168.6103849354931 165.86705721909254
173.94886103127644 173.05170362962292 167.94262426915284 168.45334887303028 165.74400856723943
173.9905317803837 173.26024436597277 168.17007774702068 168.18190342727416 165.4333419465587
174.01131045725336 173.2711426495724 167.8670406083958 168.20557945842663 165.81911112941023
174.472204476899 173.70691503392783 168.4990062540591 168.08375619717177 164.90660718356537
174.5866670024386 174.08947356712858 168.50961082105377 168.06935409383047 164.99393976785535
174.72952051266296 174.15704072981427 168.45879893028498 167.70594823133587 164.81894551874208
174.38722231719703 173.8500694682158 168.42223065151674 167.9544037342798 164.968481575097
174.63925643951833 174.35153653334396 168.242393084501 167.78410213568034 164.93274498768432
174.25044634283844 173.55440316150975 168.33960364007984 168.13013114992134 165.60496510467704
174.26487926107126 173.53640993790174 168.7171259548664 168.0406815377414 165.32043946518817
174.08272313612167 173.2442712987249 168.49843690483226 168.2454798086937 165.47350353619535
174.15419317497708 173.33296028032 168.05992720490352 168.66832352154242 165.86653099781364
174.5436736500775 173.73503505993378 168.50512014287756 168.54261185867122 165.5174363020229
174.00539111297616 173.08659487137746 168.63880841035908 168.76561163446627 165.53765648340942
173.9095936925881 173.0286871822854 168.88356782741985 168.78823841134857 166.2708210255793
174.32423723560188 173.5931920788562 169.03879688271977 168.40010878870214 165.80123555565655
174.03597038609723 173.1646681710807 168.9170956312446 168.38625295072796 165.8100942611094
174.0002470112015 173.07852206488482 168.9997978897107 168.8015558265537 166.10844680662342
174.08189296680698 173.19737673853703 169.06000098562666 168.3738668657477 165.94499835251273
174.1794570002669 173.36699143968252 169.20502624687333 168.03776466113342 166.02454062784525
174.13775417371764 173.4465972909194 169.22897362397754 168.11014359488996 166.4232365256383
174.1422212806969 173.39006922831427 169.28536189480283 168.2613102000551 166.21379975113481
174.36204998844528 173.62741059879315 169.27762843890437 167.85942198892332 165.93708545884095
174.26431369051429 173.50672199457466 169.23600615864459 167.6452332027068 166.0195888291392
173.80115003707434 173.06214520037327 169.7710956600556 167.42605587598013 165.4970263375087
173.6435358037758 172.80642888290026 169.23632866069332 167.5766751779828 165.86537511688726
173.41414104512413 172.77762680393417 169.03690349661343 167.5656507633508 166.3763318776258
173.52758552077438 172.8797753948776 168.76831874294382 167.21427169971184 166.5874233908825
173.25485384498504 172.46968970786105 168.8008082952651 166.96307277481557 166.57850956528037
173.01925462542158 172.175069713836 168.63657857404598 167.22270643787593 166.89514958544748
173.37537081130642 172.37986698806964 168.45756016879758 166.89330142852117 166.72772677814532
173.39556028416908 172.49031371230868 168.8458440541296 167.38763532626123 166.40169997033263
173.6198577089339 172.8455107540906 168.3013122420821 167.04206498359432 166.56371825024883
173.7797864038933 172.94904355857454 167.92955772778487 166.85068551778681 166.21830497852312
173.7435775924985 173.05231480108293 168.61912889134808 166.80692689116 166.15700597193583
173.56074476759701 172.8447912371093 168.18974234906753 166.76618216295552 166.214892651763
173.37062121280493 172.43687032059245 168.51455243183062 166.8585608100326 165.96575363503823
173.24616260963714 172.34539569816766 168.66118043125294 166.64734733292968 165.32570188392606
173.3795501019032 172.6575505449662 169.00084595228714 167.19296482757386 165.66025502431552
173.5747796953781 172.79625427395493 168.95989631573144 167.30712659695794 165.5629649184362
173.67051865934798 172.93288354535423 168.93194720273328 166.66338928102905 165.73234914769375
173.50722335035945 172.66638344522423 168.99627689352914 167.27832113672696 166.03569298796975
173.5203845868796 172.77543984019238 168.93063935414543 166.86463684876668 165.44138508902716
173.5456835194403 172.75490064463634 168.87033900730967 167.02595288335513 165.46295815536996
173.86320858429784 173.02109234424313 168.29776555551652 166.37288610776005 165.8387453539434
173.76639597186033 173.21353296196204 167.9718793137391 166.38381647363795 166.87088690215214
173.83948115149107 173.1738783562521 168.00152958955906 166.28669616133777 166.60791636725386
173.82108630357442 172.9790750792186 168.21224422106755 166.26067430802073 166.366229115146
173.53119225577893 172.6020892376342 168.61676202842636 166.90694819661266 166.29798243954147
173.65288248794127 172.77023683963205 168.2467401040075 166.14847553313467 166.2787325378166
173.64492274571074 172.84801197421635 168.1125903184963 166.1976339688293 166.51352149584142
173.40338140908813 172.4431820919105 167.95499082240397 166.49741800942246 166.22341447886262
173.39451967081823 172.5301579240095 167.4795580988116 166.28008701510194 166.59760731015817
173.24976061816807 172.2931023813593 167.87069828215496 166.75273889357635 166.29801426024804
172.95844431044225 172.11782838124435 168.011164780549 167.16166973619957 166.38923302964153
172.9338736491119 172.16587150053124 167.86104822991066 167.1138833683157 166.53776161304543
172.95027782026042 172.3358758562526 167.93627687073158 166.98334051460836 166.43118751906513
173.32797028950404 172.65816303746215 168.01662194412083 167.19099452691975 166.51077232726067
173.01871375992062 172.303720266413 168.42130721584067 167.77701009340277 166.53168680534128
172.6541565619426 171.80100963362477 168.39760006133233 168.0450011253204 166.31882522478645
173.13571265489344 172.37072966851093 168.43513381011252 167.52060543046932 165.46702292063773
173.0915804972275 172.29278141278598 168.40100125863339 167.73127576934763 165.80863232335722
172.77835125841875 171.88838380367753 168.4609626062141 168.1864014718684 165.96934481203377
172.79425080578923 172.20568571887128 168.9022826184163 167.99663395097184 165.43045734423734
173.34586820300433 172.46110149057233 168.09644758470785 167.33844555802324 165.91416829356433
173.65184166729406 172.8810290445036 168.19270979335195 167.17757185341114 165.5164914719921
173.53512083054116 172.6389869295989 167.9442876078846 167.17456367071628 165.88316375661316
173.64512009178017 172.82288742856718 167.69689709355242 167.09708721801852 166.13829942932205
173.7821147491091 172.97305125408656 167.8363193811552 167.11333548946445 166.0249057091567
173.57515161416657 172.6167683952266 167.11586511411866 167.241212350802 166.6674524579841
173.21277681824145 172.31063701975125 167.14891086334885 167.27800625683946 166.44233197075678
173.19987185179215 172.3103279746164 167.44768044149816 167.40284136189868 166.1564792489128
173.19159737294947 172.1510858642688 167.48528155233333 167.04620719663234 165.83257069445156
173.04497700574936 172.0536811566261 167.3275652645478 167.0602236574062 166.06809213498377
172.98665902417468 172.12851382224144 167.9176533372048 167.71622493434515 165.79698946608036
172.94530146134827 171.98240968321704 167.62582938679367 167.65053598526495 165.68108608048135
173.0964225826117 172.23132395595292 167.88665520344622 167.76715999734523 165.74621196106705
173.60990280929292 172.82444217063562 167.74362481596646 167.20869843084878 166.1255499480372
173.36887091295014 172.5912767779497 167.9061905744868 167.32382585679218 165.48659915075916
173.23757993152017 172.15471522045723 167.45516181549533 167.80142434578832 166.01919045422903
173.2275579801802 172.34347921398265 167.6885441423155 167.5848936788583 165.94963940932175
173.223608698796 172.15917127744402 168.0275670604493 167.69914601690482 165.3453153828086
173.0576863302819 172.0873089839368 168.1266029006279 167.85015564486994 165.0625355579429
172.52610646140042 171.4803458699352 167.37321863488498 167.85963643807358 166.02699451147726
172.82962890698826 171.71562911344125 167.21413683001495 167.52832697292345 166.11437573971165
172.57718400510822 171.50604502276468 167.4123258480814 167.6383774171895 165.83200946820153
172.77944358273788 171.70590023473594 167.63972028097106 167.69595325716955 165.41299511394138
172.3379686497407 171.31552372683362 168.0781161618822 168.01404681883324 165.42464651995036
172.7653566834073 171.70488945753522 167.3398334149624 167.81493876641338 165.41741083160136
172.8649630058015 171.74169939649823 167.46213574807945 167.58430715732317 165.13436995335934
172.6926089914169 171.5080594472457 167.33642176267202 167.961671642788 165.07675842045057
172.78205459418206 171.4617825139139 167.3344749349905 167.7822815394737 164.61829022322968
172.92716092949644 171.84340522270767 167.4980053056969 167.6062483387248 164.68641942253052
172.76329824780805 171.74739800762356 167.70951575679683 167.64877814208245 164.7666757664059
173.04492832519333 171.9571732017804 167.53429139923745 167.81597687156412 165.33390675940322
173.00606128670637 171.82315524959066 167.57701227554514 167.65710890659284 165.50100493354716
172.8978143519327 171.88322133050409 167.6150471679076 167.02930988192506 165.0739302840099
172.8602702261806 171.85804329662503 167.53244721697988 166.60262308544014 165.31477276292333
172.76103536106578 171.86929809405828 168.14804056061902 166.57462036681494 165.164683104487
172.69186281885703 171.53048665144155 167.82766465291357 166.82692525738852 165.53381301303742
172.64907119489988 171.47505714446396 167.9624833882241 166.8378299552703 165.43160795503198
172.85134413327378 171.722543315037 167.594464846423 166.78298215593648 165.52408601920507
172.50036381011734 171.4686894226906 167.65235427953223 166.8497324499918 165.32489039178492
172.5945029607455 171.5372134803597 167.83211806925306 166.51912431868215 165.00939319846597
173.030656242485 172.10823000693776 167.62530317863474 166.32962941960378 165.30778123933936
172.78858977204337 171.92730942260008 168.34843500654242 166.78335343383824 164.75314439861128
173.07464260223767 172.061104244292 168.11200947667444 166.63198193496834 164.81596205767676
173.06613723785173 172.10076168768475 167.98770465257203 166.8559370885424 165.06355831327127
172.9236922630933 171.94879721573622 167.9948496883115 166.58634119402052 165.15159887107038
172.99893722003742 172.0115130356791 167.52065230005897 166.58980004310814 165.63705470093606
173.24616189693015 172.21104119467245 168.26338123447405 166.93425243512922 165.65143521512334
173.73336396200284 172.87309671133875 168.02638852145495 166.55242001130372 165.5438538590682
173.55141084052843 172.64690467724154 167.5988865397203 166.12392696054874 165.60813333686605
173.26159126811015 172.3198612837765 167.84192198040998 166.3392276897453 165.46833185197198
173.75764882326226 172.73923803492463 167.44075193493393 166.16639448226843 165.50754505295257
173.602431086774 172.51147053798468 167.57088201713208 166.13053206276425 165.2282157839236
173.47330877950426 172.41874698730064 168.04177319418878 166.32213975039235 164.8856961874514
173.28929084553505 172.2649730847545 167.91964056597058 166.7133446773006 164.98546276106185
173.30582478789415 172.28419438484912 168.07433706931823 166.49698179562645 165.15168948111608
173.11803511454326 172.2717302885439 168.1134514486612 166.21937054425763 165.18362482185816
172.84781839041943 172.0147064512323 168.377822895769 166.5623782523233 165.27129391892274
172.80448286205555 171.95014140743223 168.16170399453455 166.7660349767395 165.25880077887044
172.93019609219328 171.95180677630808 168.14198263949353 166.49444871988325 165.18240585821212
172.90471182423778 171.88767434524425 168.12301150378403 166.66796287571665 165.0875458628418
173.13582685415554 172.0881077926663 167.9067683367072 166.40201803482077 165.22235977922432
173.1794174499923 172.2157043862522 168.27354758127862 166.4871360395959 165.15362682629078
173.01830063944948 172.08688285422744 168.56521008064453 166.6584211154652 164.84263976400464
173.2170395248874 172.22635895396456 168.64997099774777 166.6009329231738 165.06360768282488
173.41399408551803 172.48656533476665 168.49482506188872 165.82499442652298 164.7733581923698
173.64794716681635 172.83087571080716 168.8588425285662 166.24735717191604 164.8088029330884
173.50113011951126 172.63177837152105 169.27769895301174 166.26143944707303 165.15788392949793
174.028611247176 173.2862270410685 169.40868769868138 165.72246975760672 164.43538084540492
173.72085409821383 172.94167070291522 169.18787895672455 166.26164629900362 164.72560094266356
173.65426199494783 172.72884619333666 168.9726817894172 166.43527321955744 164.57694141313505
173.48764640786814 172.49525482399073 169.21942970405865 166.79676637760645 164.1879886713438
174.12620190268936 173.3249111323045 169.03710054126435 165.90552206916186 164.09233851103724
174.17212929528603 173.57635860965866 169.0636575751277 165.83280145701696 163.6340174289562
173.92142224579706 173.21953943747963 168.93145636765345 166.22231589919636 163.8854241564196
173.56387972521853 172.76761504122163 168.761351945382 166.5990588389183 163.79998434481607
173.58279427454485 172.8806438618996 168.81864448943674 166.5931023219197 163.82629674136015
174.1617817793244 173.37822929796866 168.52737005159707 166.09167580686034 164.10602836784514
174.31680224995353 173.51783174950722 168.58331096268603 166.03532601912042 164.04999473731272
174.0913116796338 173.19002421625657 168.36890270855451 166.25720300873155 163.83646117387102
173.88474733965634 173.1366299134017 168.38772722793362 166.0704232539506 163.56346375872818
173.97274400599767 173.09592523398646 167.9505067328923 166.1304594919493 163.6270864635316
173.8242882513033 172.95020276616427 168.07985482580312 165.78456462341688 164.00279946300302
173.88743451662836 173.00235748536062 168.5227648671954 166.03712949404746 163.8826437227292
173.7341806304531 172.9517160920089 168.4688786021841 165.76669112571167 163.7944684855319
173.7346368717792 172.9965010520959 168.63642137808566 165.85135278333726 163.77236955076665
173.8728420712045 173.07515068076472 168.4835537638026 166.0537373483256 163.70069396249866
173.89829522066265 173.22729042018867 168.82999660290957 165.89997091065746 163.40130655710107
173.72416465712342 173.14368157041332 169.22789630799178 166.17457627890943 163.28645717698487
174.03803186233864 173.40607957625275 169.0924052563028 165.7419520042742 163.06850058198887
173.67243632410904 172.96338240167248 168.72077253253755 166.0443058622612 163.636898927289
173.59262109004882 172.69384044812097 169.23958852584028 166.6491930887372 163.86697633941986
173.059512831221 172.33862482796582 169.66781154446463 166.75130207020212 163.9018216052471
173.46707098788414 172.6600597008782 169.39590987455313 166.46424654429916 164.35162124445284
173.68773040771265 172.85449730081947 169.2403894493718 166.20933431420048 164.51643082527383
173.43502108762007 172.63718559255184 169.1083439861014 166.60507953593407 164.0802529631285
173.3732041848895 172.59292556410168 169.31610718818868 166.6781052676249 164.30474224583477
173.17600685577156 172.36071508018256 169.0952724413183 166.45444537492696 164.12710159680972
173.50077453001697 172.54513423053467 169.19976192290338 166.48874904237707 164.1099046028529
173.54232836628572 172.67612842183038 168.89375565506367 166.2862410098771 164.3606570940905
173.65683985430584 172.75162395359905 168.4429550039583 166.19063566238552 164.95941625438266
173.74394920656536 172.85694272005347 168.5413289750858 165.61689235026543 164.61002283972394
173.46177822361102 172.47403799989056 168.85564646096688 166.15759961488536 164.76854767503983
173.49770471964007 172.64119719388006 168.9999517870068 166.19283294963515 164.4389675293483
173.69973911859788 172.9289657470766 168.71250795538674 165.88421063897738 165.44459370589698
173.6724340915085 172.77643333001885 168.68412337618594 165.8921542248003 165.4239158966928
173.69454633118985 172.8150821886989 168.37619497719433 166.20746512328373 165.49028928920526
173.91507227683002 172.99846584001477 169.29204527147292 166.31022382797207 165.20132371621483
173.5333613784149 172.67619357550294 168.80478981805032 166.26481659047937 164.92711494309967
173.65480279799579 172.77352879846777 168.77175642535784 166.2478254574426 164.7769088927814
173.73578296258938 172.77969910950242 168.53776669281706 166.378749435232 164.23411047517854
173.68741350286672 172.7693256059457 169.00207416643158 166.6712197146168 164.20585382506903
173.51053757890332 172.58444673216772 168.6949394661538 166.57207662020517 164.44693724562018
173.10300854115854 172.09081736495833 168.3802416089725 166.97014388281534 164.66970493344695
173.56597220168888 172.5696356732552 167.98652785852005 166.12629778408515 165.01586208930868
174.11084202080153 173.12004345623777 167.72033509998076 166.32069627577138 164.58739651627272
173.6702969884223 172.74575608971966 168.66601211506855 166.74156138679731 164.5176293543409
173.5517975020715 172.53627954266656 168.49989149509514 167.109047430592 164.88243505377142
173.9558368781731 172.95060147241938 168.02656208449807 166.83262976557987 164.7824487485358
173.8199672592028 172.83370685083798 167.76923572008522 166.66535799816842 165.11680642817083
174.0383741482608 173.00664741197124 167.75510712852738 166.2024624133636 164.74570871193873
174.2066318603704 173.34374298258302 167.59853576023556 165.52863398188842 165.05745189403763
174.29462781371774 173.44907055800624 168.14002355332792 165.44239940397978 164.73664963090386
174.16328327750057 173.361648156862 168.51374629634634 166.30991712922471 164.8982316982589
174.3249527473334 173.49734920207587 168.10201696082655 166.1131062567247 164.98478549732022
174.1939397853431 173.60520905179837 168.22734359429649 166.03248478830918 165.3634275452764
173.8778026951255 173.40350801934204 168.44199174711196 166.07409062995367 164.9764607619439
174.0142904968108 173.430846899459 168.2908916888437 166.4892095128329 165.30654236908504
174.2149116073344 173.6199169819454 168.12341915290793 166.40517075354722 165.47672705210766
174.44545030102336 173.79455087477854 168.19712268089032 166.49664766287694 165.62776529357123
174.06189806698717 173.24946246993076 168.6631050010314 167.1625343098617 165.49388191313588
173.55164762922584 172.7798094459765 168.69684054234102 167.42782471819854 165.07192008967934
174.05294839995534 173.37178294193376 168.7534168961282 167.26626041304425 165.39704207708476
174.3696157343052 173.57368652627895 169.01831317991642 166.81738070559436 165.48715102130225
174.2914211468189 173.48500822749108 169.04654495680182 166.97391730668616 165.3800665895607
173.95127833959225 173.02774423976976 168.74189204275254 167.54592968390557 165.50153307138248
173.50288359125818 172.6294930654972 168.4582635814892 167.4035254690889 165.59451764336714
173.49824623694184 172.64387591654528 168.487726749708 167.44630226776786 165.4781356412729
173.07208365485664 172.03172533689093 168.4823323316665 167.884008581919 165.88615598559983
173.17226671409523 172.1561594733624 168.49038393421762 167.81351901636623 166.11741363288678
172.96690262716535 172.0419146661901 168.74657542909594 168.37078221230811 166.1967124083444
172.61759685592338 171.7583318594114 168.90512663323935 168.7838349299622 166.53157360464232
172.81386434473205 171.95072882190354 169.26614278361114 168.92671706884894 166.42879501015216
172.97737305405147 171.97295323472053 168.21026430949195 168.5969481846366 166.15248727524474
173.05060362647976 172.0832464549475 168.79406639023625 168.8670257964443 165.9289317892604
173.20611280932465 172.24255867048734 168.74389265211957 168.82098975055885 166.40070530882176
172.89714308491534 172.0219481166463 168.64787763209182 168.82753993259948 166.51480131034228
172.54281505891925 171.66994435278417 168.5296913323875 168.57862530251643 166.5261775970793
172.1486107890332 171.39844953378727 168.2016450362851 168.55315047445373 166.91655287056415
172.4116789007486 171.62220002071012 168.33290354491663 168.11282401723213 167.1009451681242
172.74339664106327 171.92835470656877 168.57757686872804 168.38691583211744 166.68063881012665
172.54322147845286 171.8032988517084 168.6757093040057 168.2126498281672 166.08655183271216
172.99039144833074 172.16680651345575 168.67108419365638 168.02861855313145 166.08764434221087
172.76484576748015 171.88434250093545 169.03399894863463 168.08948067109216 165.29929059737117
172.76246439368268 171.8723065024216 168.80842765096014 167.96938668254452 165.60382593473219
172.56994593120655 171.80924721104213 169.2297955086749 168.06618112055682 166.03183883789566
172.6833400768374 171.84999812006197 169.09450467982543 168.2008118414708 165.6824214197991
172.57989505594063 171.7978639006982 169.4333522634431 168.1862711847309 165.7500288667483
172.49597115079627 171.49976655521303 168.95232330704346 167.5842136490779 166.08948387217157
172.62289829929776 171.61005536142005 169.622219457875 168.3882193151429 166.40654788470187
172.67582611387598 171.65886530917163 168.99053506877334 168.47354315753293 166.98876802722955
172.66270997494686 171.68152634852274 169.41604553260063 168.62417783761725 166.55067257348938
172.5011491006585 171.53921340303856 169.40121069775995 168.8995386578063 166.3343850688078
172.41957570727106 171.42076171277955 169.29001919696827 168.99296002476208 166.7037857459234
172.23066423735537 171.2067439841058 169.31483753546698 169.01123660900353 166.41914070012174
172.15098993473302 171.2647289961416 169.5731389021183 169.05809823978933 166.44208604480883
172.3436992448852 171.51682737163904 169.5368897489493 168.7877473085596 166.5030443092829
172.8315566612578 172.24632785195618 169.65848739152761 168.4782396972916 166.59575024902998
172.8662675948893 171.91741824727524 169.7292514272102 168.84173563599788 166.80427970151501
172.51952227818046 171.57808408745814 169.5199217267586 168.48219030653814 167.1402594152863
172.53040393788362 171.48497154620082 169.3375380576356 168.2626796471358 167.0567664708512
172.21046040502716 171.22343780596503 169.14903803436118 168.69670868331423 166.88922441231975
171.9553339066929 171.01615733895113 169.43637284680338 168.98025696680045 166.72383161203066
172.45390241944034 171.53374736096285 169.39803498314157 168.99773995347715 166.680542627126
172.46523686286952 171.56546273475413 169.70516411548027 168.91668954638433 166.9381069660214
172.66395784264188 171.84942006143586 169.5072722306655 169.14814831215776 167.56435213407676
172.2960453871139 171.34339930018626 169.32587174781204 169.20709651330682 167.67963828330613
172.5994743620458 171.79903295712487 169.16214651432304 168.8175513118792 167.6171272027392
172.71543908900748 171.8595500734235 169.66171453803693 169.15156739923222 167.3237665508696
172.8008294615171 171.82528626242907 169.4251116892237 168.61141260311376 167.12879559570058
173.28326331785425 172.52974031252413 169.7209246187609 168.2615788753309 166.6369847934419
173.0128452687875 172.32545202149288 169.49519054870933 168.12551414929584 166.87381348392722
172.72192910687002 171.8497117946495 169.2413209070356 168.2806617660863 166.53845343040226
173.02036358805026 172.23966041379305 169.08571414508341 168.02845290317657 166.79645780099423
172.65488159173472 171.65681718559983 169.2149482598894 168.4622714160187 166.54009512192272
172.9268838679447 171.85693383026083 168.85520553168845 168.8328564771726 166.69808477351657
173.0969504455154 172.0070944845541 169.00485169491742 168.98877310450456 166.59107423189172
173.57429118228447 172.47627195291028 168.79564589475777 168.18412018442987 166.05341554995186
173.51979657385564 172.47452229431104 169.20066611021946 168.28452534765844 165.8923729240289
173.15323227787604 172.07519176632405 168.75698424957872 168.58066327128392 165.85461324536243
173.34604205089298 172.3039953482659 168.3913595554013 168.2121066213072 165.99097431339283
173.3964692819737 172.2907315415131 168.65105337220322 168.61485634634914 165.64877718643592
172.97268799233368 171.947828265073 168.6608737740654 168.59311678743674 165.33478926827547
172.98319837975055 171.98708168548222 168.46317460775984 168.59613750467196 165.66435719303874
172.95923129124077 171.8735394021394 168.4024195238537 168.66031894498883 165.58276811842865
172.86472540218813 171.85700688031446 168.42142034139522 168.8222033748469 165.6885131590129
172.84709742279333 171.7317237982237 168.426119468079 168.35499222417624 165.8553526346467
172.9005174038836 171.89426434337636 168.60562026121252 168.72567060177977 166.34439733702138
173.25227077589776 172.25198466263896 168.4674949192339 168.4851123309535 165.9694289733576
172.68321972141194 171.68189418251504 168.4990680177047 168.74242320032445 165.97593545745227
172.60156440267534 171.5205870076256 168.67451581978355 168.69508365474758 165.74719044335575
173.0121148453117 172.1915620838469 168.63822111346417 168.1361418803225 165.62961398215654
173.06642703840228 172.1115068345746 168.79467391315524 168.17528190991484 165.18227869197563
172.9519133573025 172.26869555902766 169.26064285460035 168.48232497513112 165.09680459874278
173.0796545711938 172.46764524792746 169.00268269031025 168.49751009466073 165.60400698144485
172.94283491481264 172.28612965666403 169.34454089889275 168.9225789048708 165.57694431332524
173.296969826366 172.65256256996668 169.43763002733382 168.53773585403218 165.8158870426114
173.14396620611288 172.50787970266452 169.3249707671612 168.87397083768323 165.6716595722348
173.3375911122717 172.70170637410075 169.2097793998987 168.30182256880633 165.68182634336335
173.39328926000647 172.64694273587884 169.39437105358442 168.54277936982714 165.86657449536224
173.09260855671656 172.22186350079087 168.93492254674695 168.65737668498588 166.19478241415644
173.62944306921085 172.77907080183374 169.0209569769732 168.81540197371447 166.78139843562343
173.58694540788323 172.7095846488858 169.24412392010927 169.04508584810642 166.9265194999831
173.79840771771651 172.9270265984031 169.23619888332283 168.8723009315607 166.76024385751097
173.79834331806293 172.9391518697393 169.1436455922553 168.66899029377316 166.38660178919451
173.70519880833385 172.93872232366058 169.18234979058883 168.50108105026294 166.09289513315383
173.47008493293 172.9302149866363 169.24243800312414 168.34233849622905 165.70898830283636
173.4908300836192 172.77271593624883 169.30972148594367 169.04316023959575 166.0961636737835
173.5336428211837 172.73375019542917 169.16923754544018 168.6947598465257 166.2510638518565
173.64195042387908 172.76765586169157 169.31851693848324 169.17271327341834 165.87677227927514
173.6047010084005 172.8055385537588 169.52041383281963 169.23879284842417 165.9164185467631
173.3359150988694 172.26794377968906 169.0333314279237 169.48064149254 166.09730482545802
173.6134894422087 172.5691160560706 169.38735165620258 169.32368607390666 165.62165908480318
173.45437615854476 172.4261168336513 168.94484592911618 169.02240243449228 166.00248083941133
173.28612057061352 172.49592160699407 168.94289974161833 168.77324574823274 166.1096339210735
173.41111028612337 172.6589231870469 168.71108064282149 168.7061174688079 166.20827418449855
173.4967356034314 172.73899799832031 168.5895037123825 168.74000435949947 165.99576227532077
173.53006166984773 172.66591560976306 168.3949948309993 168.77343119824428 166.26098107211018
173.35382944381718 172.3373460727449 168.7913529103508 169.11139134370887 166.1397403284353
172.95418156302213 171.95970469491814 168.88779935243787 169.12786966194065 166.12458746855634
173.3171934509836 172.38899264549306 169.37738897489257 169.3529555633576 165.78268560226587
173.53501172878524 172.6817382770513 169.76865390190602 169.45963195273663 165.8578422097137
173.67304854639147 172.75505645691032 168.7815233266499 169.163236540906 166.61662815360532
173.59156692686722 172.63951975415662 168.76860651882558 169.2237689733966 166.5472436325833
173.21403831673743 172.18522743922512 168.5456820595966 169.42533606482445 166.86835858534786
172.69286470832387 171.60977060051025 168.53115260038294 169.92961594496043 167.38517100479683
173.07688885243363 172.01297755658402 168.94973189291917 169.96836453260337 166.84763530830045
173.14562353960017 172.06106355155362 169.40100228508607 170.1435453887003 166.85401242705322
173.48526163644846 172.40627185546685 169.18974407664348 170.04312218083285 166.9552107324937
173.42399579325007 172.30029980941808 168.48300170604372 170.14044392435267 167.62208291449758
173.42495043259993 172.295436286466 168.6573819246138 169.48446244456616 167.24434992920882
173.76433959662756 172.71207826145232 168.8399601502776 169.4021968471048 167.18684940451658
173.7775303066825 172.69063353864945 168.79368891121874 169.07734354447007 167.0799054229518
173.81170316223736 172.8156948313157 169.30481138295417 168.71723136827785 166.8129479108143
173.9617955853977 172.9016143527992 169.13745655653307 168.62892354903326 166.9800919684791
173.46024635472327 172.3722653613378 169.15542865157812 168.87187136950314 166.71971871796939
173.23957478268665 172.20483690185895 169.54216594598938 168.98164846312645 166.72092559659487
173.37892731659676 172.4921829177552 169.2934396746897 167.9043530474569 166.96694443598957
173.29713362806828 172.30422897503752 169.33919728858666 168.1954022010544 166.66042161718252
173.3349676662019 172.48542451887084 170.08970731653136 168.23368527627025 166.20362096172965
173.04151126234007 172.12497302637965 170.37327692908679 168.91324285207935 166.25339460504998
172.970359700481 171.95387698427436 169.74476848545686 169.16271392570093 166.57881425740297
173.07345553348108 171.94785494674534 169.29848626382136 169.19377855320278 166.92325508470645
172.72967657106454 171.4345841604569 169.34869581175235 169.3158149189015 167.35114134940574
172.24672520552744 170.9695039036494 169.31433700459672 169.16415981730177 167.6307300912558
172.44936100214218 171.28403643116377 169.70409599399625 168.82106658447347 167.26792412400098
172.52868098122585 171.37685973635857 169.74465049899302 168.8931751870979 167.48294061171123
172.36476250472057 171.24776855619643 169.4067379989475 168.91635440814093 167.19971052060671
172.50790967097598 171.1934964563982 170.03701280327525 168.76669538781343 166.78184415626012
172.49603969645278 171.3430833370558 169.82821773861428 168.5923747734317 166.3624461883254
172.54337773475174 171.3667257028175 169.85664071353204 168.67705708447536 166.55761611711526
172.4426925711148 171.34550713420353 169.7177146904456 168.3675918241469 167.02111576384777
172.53371108385474 171.43913882275828 170.0705226106648 168.52201021508765 166.94002580761597
172.6642689452658 171.49830833035557 170.15039249567545 168.50355085462007 167.1402970686564
172.91828642675574 171.77213592676165 170.32577851722817 168.33065846969427 167.1883056298215
172.5660751161411 171.29938445462003 170.69514737803956 168.71977210856653 166.67516630765564
172.8120537542711 171.5202416160292 170.53880058493772 168.65440344495605 166.62591386492238
172.64769634151799 171.34421763494313 170.11234810360028 168.4645759723483 166.9013909351844
173.040602611097 171.90138123914716 170.38958616296753 168.4689880355628 167.14014398944138
172.772649408611 171.56543986111916 170.07555601454257 168.47650458141166 167.57088945589518
172.85537619676842 171.64577057362504 170.36147769350055 168.5128427107029 167.11477231243356
172.89370142867583 171.60908346201285 170.04586226539354 167.93549959828525 166.9097705189499
172.69617340075231 171.37323187406773 170.01008267670642 168.17311347554406 166.72229468956724
172.54729266391035 171.09830216620455 170.10069419535262 168.42809007650067 166.33083214974468
172.3145082962181 170.7479155581867 169.72367539352723 168.81148991412053 167.1541204290478
172.18067465440012 170.7005403621082 169.76323768781768 168.63460026214457 166.81706495388295
172.22211432903322 170.73129220525158 169.84498853772416 169.24771463642367 166.95709774429952
172.1461947346528 170.76478262241864 169.68936620933178 168.7216084208594 166.77001442253814
172.23083029863287 170.82961848728945 169.3834920089185 168.5197585880191 166.69604161710447
172.61280687993545 171.26267014765472 169.41362297032634 168.31486078214482 166.7223948027498
172.4973937361869 171.20405515920967 169.4128296051309 168.27529269225997 166.51540831500952
172.55510277509413 171.2645347187082 169.238852869196 168.04464929299562 166.42625540214644
172.8725240741487 171.5600507764267 169.10901019977788 168.04268340112785 166.70099697123112
172.94498247626439 171.55080276835565 169.207485980406 167.9455173807607 166.63061051525506
172.73001394921326 171.5250045324814 169.45805157412505 168.4010085388992 166.03598440852338
172.6030857788144 171.2428631566855 169.66876951094477 168.74090850996865 166.14235898827218
172.539644419294 171.22001665180076 169.45446288189402 168.72579519277204 166.39426294177238
172.40941264387828 170.9889922759015 169.24630947387826 168.69466378800172 166.81326490968846
172.80343262870457 171.54109827357416 169.5286948305283 168.1693546870364 166.2547886119814
172.58793707468774 171.34097396049992 169.8343197742395 168.55014212614049 166.03503456255586
172.72170523153713 171.37711064602962 169.57665778120273 168.45631645472096 165.70117175004972
172.54687841740855 171.27408669656904 170.27911022895012 168.42791614569788 165.6036119346968
172.38650216083042 171.25503804402103 170.34414599847295 168.19749068345567 165.67895558422438
173.07194109815504 171.95375963278192 170.3220611296557 167.66437715843767 165.6557271375582
173.3044202215899 172.19458599057472 170.3951895318661 167.74641489100657 165.24458060006825
173.0008742129386 171.84710907062814 170.46992162778142 168.1466325992907 165.49298859809218
172.82946401111292 171.53490400737522 170.06655726266956 168.27625580008856 165.74038501272906
172.59504674275445 171.28673266834127 169.37359915905515 168.48808338748495 166.17473662382218
172.780606120874 171.4728396363166 169.15415959159276 168.47328175090792 166.92934068590895
172.48801966213048 171.2004490484386 169.53314428485612 168.72311349762245 166.32516915637174
172.0504558093755 170.73976933016274 169.4658048946327 168.9750320765623 166.3982502780647
172.55001575911413 171.20984572415534 169.17800238534335 168.66062652319607 166.72862753048915
172.54956312903465 171.24957201416663 169.37566187079725 168.73407090535858 166.70356864159834
172.87433978529404 171.57763377390148 169.79169831040898 168.5916619553363 165.88262599544066
172.45456509480383 171.11186949592064 169.78494494373686 168.52326506065125 166.26847676689954
172.27873095602092 171.09949958364248 169.8404330662236 168.86557942261297 166.61526847629688
172.16737636571315 170.8737290494852 170.06809941415716 169.19212521503553 166.08545546390985
172.3031391310728 171.0872265087087 169.94353806909604 169.05800349184864 166.22718398719866
172.41322421478768 171.2276275102913 169.56746960496667 168.43381428528025 166.10981939881378
172.59945367233604 171.4248796143058 169.85772811087884 168.06556339085475 165.77396075300334
172.60025882587948 171.32831721156546 169.53783034709568 168.3571200225982 165.94922827562746
172.8079952193681 171.5803941172983 169.29053401816665 168.16020324164003 165.9480210158806
172.97106384892243 171.79930604456231 169.75087991588666 168.31476064251586 165.98430173131635
172.8744027964871 171.64012755512942 169.486004356926 168.39729406821277 166.13515650913962
172.4807358331502 171.2774502347473 169.34375777942472 167.8119630599612 166.28809091978218
172.68702382519996 171.56121362540458 169.38372507749702 167.7571090457788 166.2366685673252
172.68492683826153 171.51188939512167 169.64917860167986 168.08225881640286 165.92175713791036
172.58252831520653 171.46075696091376 169.89708145468333 168.34550468893755 166.02478166753625
172.55930361184062 171.29316439071172 170.13616046094796 168.42206075590212 165.70980505174984
172.79104711017746 171.57586805297996 170.07692269309442 168.31139861976644 166.11901202562157
172.48459073158597 171.2125067924903 170.13652014618165 168.42809995533202 166.24706031165238
172.26941838758688 170.85313743298224 170.17689229120967 168.534222954372 166.06100295291898
172.14051311019549 170.78327109765036 170.3170380422011 168.2386283656941 166.3157645513556
171.87342075686664 170.43197090292583 170.1188251575247 168.0970668772432 166.665423620201
171.98124925713637 170.6179649633408 170.6626681963067 168.33629709373974 166.18074939892742
172.07332979153318 170.8240819205561 170.4273297951519 168.24313758805022 165.89330295913112
172.35871392880074 171.10601873903428 170.28957304724113 167.8942922544259 165.55662408105655
172.39390139559777 171.09791307273352 170.01576110576121 167.6758282692484 165.90901009796278
171.75476833120487 170.3457254530852 169.99517867816473 167.94518863309864 165.9847914072301
171.78230513533427 170.5801378111456 169.75249849390403 168.0404022173792 165.9275506918766
172.0007545682488 170.6744063489396 169.40634907389835 168.5060046531158 166.47612124297933
172.38174183869148 171.08455809516497 169.10756930309574 167.90059724565117 165.87373562012831
172.54209565602147 171.33344862119313 169.62211706739978 167.64818604137213 166.12261628832377
172.22178568133884 171.02595198739414 169.62805647741828 167.59436832450822 166.4743685406225
172.64473350469513 171.5142907104106 169.70930801188382 167.65388152402915 167.17832468944874
172.41528537948875 171.028448349915 169.50017520639395 167.9709843835078 166.91292657706126
172.80468080080703 171.53395538176193 169.87512322515212 168.09570891454712 166.51212808798243
172.61589187853565 171.4806313263959 169.86111900640867 168.21895892170755 166.64835829976565
172.3658415461071 171.171547781347 170.2628938586851 168.5719890132722 166.57734028577784
172.08159884316916 170.86352561542566 170.19789115091515 168.70388666880015 166.84223898129287
172.14754924743212 170.87818783241408 170.19270530913812 168.47709188955733 166.71888496238066
172.27762684404254 171.14013106904693 169.8433059487064 168.0358563526419 166.6827639420704
172.05303316439296 171.19029727489496 170.34668125158973 168.41050729196238 166.4890224924361
172.40736827940876 171.4757456378652 170.2264094969036 168.4454651355058 166.37521417824235
172.08130946743896 171.12427454419014 170.39934963003293 168.81093342698293 166.2678637111457
172.53518281076364 171.52936188199823 170.3076521581369 168.80148475405622 166.13277321835048
172.19725469554584 171.1806659082544 170.51585756925584 168.84787230455808 166.01447031202642
172.10916484877117 171.07034502090676 170.73509031524907 169.17833000169742 165.99484531978413
172.36127309808379 171.30873339050638 170.4155472640879 168.90932078309396 166.0643355518628
172.11431128962894 171.06390076768605 170.3874222422847 169.16278458724645 165.97270553935988
172.16589563278745 171.09886752721133 170.24538996684387 169.15519468774252 166.15633173518754
172.88072030115666 171.8090931574532 170.27245337891134 168.91770052100713 166.04802586967804
172.78001830125635 171.6997309817881 170.20903526050148 168.98069021455478 166.4070544022602
172.90359707662307 171.82987356156096 170.37666628136859 168.99760964827877 166.4843812400069
172.6069593644406 171.44567319935243 170.03834634285317 169.0219509967124 166.9141377306235
173.00122673303923 172.05121314070726 170.2053032955159 168.53064204647455 166.61884046374988
172.77003718404762 171.69982065275937 169.81479755969576 168.8037728953974 166.8757849004038
172.84252815631783 171.853959006782 169.9344989181017 168.7129085824276 166.38570910835676
173.0723183266506 172.1682254800029 170.12582871066977 168.7483057475602 165.97069059801245
172.89830717397143 171.80050572815196 169.55392625493988 168.69488975042879 166.22665813687348
173.08886543172747 171.9811899050073 169.57223200784577 168.52614354578662 166.038173808551
172.9065939060393 171.82398878127438 169.62538578956145 168.66846810660675 166.23084288355372
172.7732431895569 171.62860384478415 169.62579644410326 168.72269333660805 166.21578171133942
172.70279288360956 171.60116008949385 169.36963465956168 168.3458738727198 165.9502030139772
172.93449597391154 171.8389424899079 169.99426683889334 168.2442506708646 165.6356875774244
172.81414472819233 171.73910489778822 170.55731976935365 168.6408608378039 165.5883930137763
172.95280472733987 171.84085750075778 170.5912732061353 168.47762718611494 165.38972656941286
172.6923926940847 171.65880640866672 170.93972288848397 168.39234469078505 164.59651720351997
172.45465026500835 171.3865039321602 170.99172718384935 168.70782693688696 165.44483225679912
172.53736660819428 171.5170281063187 171.12136599296065 168.86080938196952 165.53817154623894
172.88728502546843 171.77548620196092 171.05523649481557 168.94783076255172 165.42732133386
172.6914354795451 171.51436121641368 170.35347267185983 168.87120833337468 165.48278801913315
172.55525603008556 171.37438784776344 170.28285935046702 168.74142133513988 165.69290769406427
172.52583222120495 171.36415918491582 170.44204986461838 168.7459431165616 165.20177182677642
172.40616589319802 171.3206156858298 170.12839286625453 168.77117049804582 165.4103623740394
172.3823922531789 171.2794559973637 169.9846654182193 168.34274879858688 165.70515797212823
172.60632575026617 171.4394801242742 169.78556609258155 168.5262091988723 166.27493321820268
172.6915132225565 171.47652412433706 170.0933910038296 168.45292089234394 166.06343985326748
172.862594734851 171.71773472113335 170.90189208216006 168.4854323573932 165.64630381302115
172.719784641038 171.69199323203236 170.33161842911278 167.94868301964328 165.90175677747104
172.85746024081752 171.78646204392757 170.38280397487057 168.21004180477675 165.78611995130163
173.10722681458316 171.94226405932432 170.47962748268662 168.10108185297764 165.53323303561368
173.05038329748055 171.85912798878113 170.17494899100797 167.97237683030934 165.84112428642973
173.1280093697208 172.06633316893405 170.15717179085553 168.07164772803037 166.0471798616027
172.95673366224884 171.84225700236573 170.26778818116654 168.16571705494334 166.1003097427557
173.04667264314932 172.05547358107563 170.39088387666882 168.2655533815388 166.23600744594177
172.9451694218535 171.75256180816478 169.70837560420202 168.75265570849078 166.90659575912775
173.06158858390927 171.8872439609104 169.71597002553298 168.68429450177473 166.84675136072423
173.1812294789934 172.04870658293052 169.50776479630468 168.78445141353276 167.46725348313473
172.91348707732686 171.62088954868435 169.5980229657673 168.86211913441912 166.8311811290945
173.36132079562614 172.1759301472249 169.77475941028146 168.09550058617498 166.42277103465665
173.21069550799294 172.04662193147897 169.4924049326099 168.0141206873437 166.32100849472724
173.22580643253667 172.05425495319122 169.6857796400164 167.9085010639348 166.29722401353112
173.2017090202865 172.028093873805 169.78355559942148 167.86783720529073 166.46251551299608
172.91456519953655 171.6599375611013 169.69986732469727 167.7899356000583 166.38771520244381
173.17386166587139 172.0191818119069 169.19502978366862 167.21756072615406 166.72777601996526
173.17526013887283 172.17472529578248 170.06316463433853 167.92316028527517 166.6028012309371
173.108356526751 172.03974023394372 169.90028043763795 167.95215612692306 166.68666116022692
173.04923509471902 171.97238918984974 170.05469673591256 167.53611634970352 166.54569549864627
173.13146064757592 171.86891799747428 169.95932365299288 167.16358322539432 165.8662182645441
172.74203257085244 171.459216963089 169.82825106174755 167.52141166861426 166.21845005323678
172.24427721702924 170.80467408651714 170.15551341421977 168.09309106158895 166.08433361013158
171.99299365795417 170.49225195125229 169.80713085592214 168.11407091742592 166.0529249243122
172.30209136648364 170.77098144835355 169.685899284001 167.95798874726577 166.26439557554775
172.25825545229284 170.74695178796625 169.99797173572284 168.42317698064898 165.96252938718868
172.52695206755322 171.01046807417296 169.80904970897976 168.48712249404016 165.88515958855976
172.4456464055057 171.0104609556087 170.08236461041622 168.27019773407545 166.13559794683903
172.3877733527914 170.90411224481792 170.15299316320346 168.5835712907052 165.9893162739585
172.44648109537945 171.08500683361794 170.07683043071924 168.48751200238152 165.82852450249206
172.38968519581667 171.03850881483328 170.455253876325 167.9223758245358 165.4786908177647
173.21751246502487 172.03764336689008 170.87632471073303 167.68736829432694 165.3925829324314
172.74621099880932 171.59235471046424 170.22385082092637 167.437044077266 166.27782317437126
172.5496257940705 171.3847317911747 170.23399617523177 167.56708250027233 166.28868336548945
172.59653267713097 171.67575707926687 170.1818061323298 167.30031467831026 166.09774660666858
172.62158754622226 171.79419947932624 169.96387128857893 167.48478724800907 166.4011085914611
172.4459158023634 171.466754341633 170.00413684458854 168.0709261616938 166.29941871389065
172.92513684449176 171.91352832901265 170.01307398188752 167.77132642049844 165.71833988672853
172.94514440140964 171.78654592864117 169.89922419370262 168.2929432573517 165.9018794165767
172.52925790162698 171.3344563188834 169.81274102819458 168.2921028478814 166.0943525468211
172.55184513965398 171.4329372191382 169.81890759140808 168.41787852984348 165.92773425662915
172.03618282433604 170.84891562985217 169.7870882788198 168.49938253897295 165.9156668105396
172.43843824669952 171.36029389668292 170.07835856966008 168.6232965902609 165.9912251583973
172.39773725623104 171.2909785634302 170.0904730308094 168.53952389596196 166.36703175484143
172.30426403610403 171.25143834784453 170.36065007599578 168.87022655861776 166.50924225349803
172.19559446170442 171.14143873720707 170.12559818302321 168.75082403185738 166.8227406440901
172.31563337472176 171.28427764104254 169.96164968101877 168.6531137473252 166.16302965600906
172.18415985616136 171.1074565473364 170.20168853531504 168.91626177295646 166.5223103108218
172.36154385052663 171.08469960583741 169.8478933210451 168.92547266656433 167.18815862177783
172.22976366777849 171.00868484078805 169.9665074855432 168.43378973535985 166.26836337446258
172.55111211674824 171.42649781348322 170.04668736045898 168.11725349341089 166.54895696729375
172.5098899142228 171.40561257544223 170.28669869266136 168.08275832860085 166.32892130284398
172.18098571239636 171.2820493122881 170.17566796661256 168.20060114789362 166.6258648452343
172.87355082687182 171.88921537349512 170.08263093658115 167.67105628063433 166.54945900578818
172.9254090423096 171.95888393737053 170.06261758791402 167.32615347214912 166.37911688815421
172.65176327825716 171.8415393741948 169.87173657581857 167.41387081971448 166.53379305594413
172.80343775982962 171.89667319402628 170.40250044259653 167.8165593546203 166.1364603556998
172.949376090017 172.08735937731424 170.34807819080484 168.0107242243447 165.85157381346696
172.72764893255064 171.91354035926952 170.88883331794133 168.02795348870194 165.69336621902542
172.4359193756862 171.39290932447545 170.7243843817398 168.3803157368837 165.93869619204187
172.24084322349228 171.2540421044028 170.57679434377437 168.56734575154553 165.71267004476462
172.78627556551723 171.75682537124277 170.27665546485684 168.01713523958256 165.9235998569085
172.5588219397846 171.7631359931946 170.74969611017667 167.69156280732543 165.34491244469385
172.8580350797618 171.86582135416003 170.60963046701286 167.81509604238673 165.3271433382059
172.83781786600696 171.89024517502105 170.52567151584088 167.6421348364846 164.91964134018917
173.013037622522 172.189886975615 170.70574044293934 167.969769834437 165.12655264499722
172.76439536902436 172.04101642560806 170.4660192882126 168.04166833724616 165.43009704588366
172.84758662660548 172.2066436437745 170.34595035345595 168.26087081323072 165.19782432702291
172.81161312387135 172.1697422336882 170.46952042704913 168.31913473393925 164.9561683190533
172.95795559557635 172.15822551771936 170.2227445350998 168.03726305093357 164.88504937695325
173.14184182463362 172.18053764015932 170.2602655180967 168.09997991836246 165.01708987664082
172.40163324015415 171.62369357297354 170.12951326512464 168.58688866475643 164.9767405880502
172.55584421073937 171.71457874640535 170.12341618421334 168.56118046224356 164.94731569173265
172.11811518367963 171.20225568149942 170.0635363470387 168.71607259140816 165.25257531936936
171.93893458012582 171.12215326467827 170.10599763363837 168.6200952536537 165.18602775508123
172.18050799255005 171.41783710353067 170.28818808160378 168.62496874063734 165.3002315219307
172.51799911699902 171.64958777419804 169.895907568863 168.5649858888622 165.49779676047845
172.39155450284477 171.55397544562877 169.95583033569946 168.68254119902807 165.32629359331523
172.5457832837751 171.58561115871282 169.41114276636281 168.36439329670503 165.36490190073417
172.51093582527676 171.52382412983033 169.4563624644558 168.22556924612437 165.4470262241903
172.22218710235768 171.29863809025605 169.62045207868528 167.98890196748764 165.11242836987367
172.4236428449355 171.5097588810612 169.42767422376718 167.95555742813227 165.29284038128023
172.33659947161496 171.28084600275045 169.28731154374645 168.06236130777663 165.48709904819157
172.41480196113383 171.26197938729192 169.45883215296334 168.07309660906697 164.89503833971605
172.56493786348747 171.5989930077837 169.98143366230602 167.9184221156913 164.67119695149384
172.5544178995598 171.80692935249664 169.4950052086556 167.70497747887615 164.87317606724
172.69361407983948 171.665570919323 169.30298985249658 167.52824883851375 164.9428069252388
172.60332714889716 171.5845756671398 169.8150325954524 167.4825471855048 165.23238090549077
172.64412744221735 171.70500071703623 170.01798629287973 167.1600877946075 164.76978021627195
172.65459437260841 171.53766250668534 169.95814372072215 167.15071010247243 164.66158861313053
172.7159240478534 171.5425601619757 170.20855824540774 167.37017388529432 164.59216198442672
172.2273751668017 171.13325117600317 170.1570294303688 167.32953289409147 164.75408920566073
172.18459915274534 171.06154555927907 170.18666583949596 167.52290135299094 164.30251737809232
172.26331741529816 171.20841297995645 170.54292091503217 167.436238384727 164.08264710502777
172.30515464325705 171.25450617148198 170.9047276623296 167.38323497899626 163.80239320696708
172.18346197239768 170.99503230053452 170.47484554201057 167.777100249974 164.29724506325138
171.6666708251098 170.62745612556708 170.63438994446307 168.13170030123175 164.4226252772051
172.0530380849928 171.0465843184279 170.56193778079037 167.61350090658274 164.30121583099728
172.42890641572558 171.34015491306056 170.47026870262056 167.73812583671233 164.8802290695852
172.07540887325578 170.93213101070458 170.35677402756016 167.8087709821816 165.15503769121406
172.32493395599315 171.1963782650895 169.83163906480897 167.46599111592292 165.6627155263454
172.5225186013929 171.45467393804483 170.0216303676815 167.63743530117128 165.7554919403181
172.4941933854952 171.3461749371996 169.85209838525694 167.96473661808193 166.0532321039916
172.5014314813213 171.28349753186868 169.42043996240764 167.41813483401657 166.15162368946147
172.49875736584806 171.20161372091926 168.88788210839044 167.626756321514 166.41965870702697
172.09574570673738 170.76096898224654 169.64326693456584 167.83086206688264 166.35120140506402
172.48993947394848 171.3059634330205 169.9547839908897 167.95788651403296 165.73707110247994
172.50743847393747 171.36963450626186 169.48057334136212 167.68546558521365 165.94165460990723
172.21598226776055 170.93013199797127 169.67299396555146 168.45945027382248 165.7682842327979
171.92820254039927 170.81165855596072 169.64659621299757 168.23574488162936 165.93866780800604
171.8844966192019 170.73907060705142 169.7651960127865 168.55224775545446 166.13430639466003
171.85021875234526 170.64473873070452 169.9617153869847 168.56644310760348 166.34980701002098
171.68092059363732 170.5923850165267 170.17080883115278 168.05421323210308 166.31982110634962
171.9024194353772 170.6901850221189 170.1676018753415 167.67427577884246 166.20042580409853
171.92509382629578 170.68387058261288 169.9553803416704 167.4608697931327 166.3496084549228
171.61879756241726 170.48055046261882 170.1004368186316 167.40940404547783 166.8229665467296
171.78482822952913 170.5252775116752 169.7966481026196 167.33476352289878 166.51646021113683
172.0834732521614 170.85537319540245 170.04486436597037 167.16811037912248 166.51001254582062
171.85869575884877 170.7225731527963 169.76730671125216 166.97182469000091 166.80694781694544
172.09512267226825 171.03823729914154 170.42172383105418 166.62483858230925 166.54180046748388
171.50272375730526 170.31506928216243 170.49999605827364 166.92448817071096 166.5382719204072
171.045609909542 169.8964616837944 170.1268908661825 166.76882965479726 166.56634162714553
171.261988778932 170.00238370619203 170.17516251841062 167.11835982518747 166.58533612593837
171.11634687877364 169.8454631651492 170.07946226136698 166.7760358318868 166.55537125352066
171.06350104448026 169.86582195222107 170.22116802132834 167.64388930949133 166.7474632531582
171.25111385943524 169.9881555349612 170.03036077107666 167.53179612193892 167.3952750111127
171.2891672990613 169.93574872450057 169.98924256387812 167.55987385380178 167.36400156707856
171.0925131653451 169.73776276273486 169.95499399827688 167.9859876684201 167.60528163282407
171.25886406551257 170.00052366476763 170.0485633308864 167.40978891631553 167.18233858879944
171.53176487169856 170.1318325562818 169.91847611875147 167.66950330084646 167.05492856138503
171.46014112501962 170.13110546274044 170.08236261856544 167.8499550580649 166.8006966090074
171.634114551571 170.50762249629656 170.03185191509766 167.33648154054805 166.6924151391339
171.5139410501562 170.26997749400203 170.10602898393645 168.36071706873884 167.2051699302883
171.8079004347844 170.73017278964056 169.86322079897354 167.92156027859494 167.23068735614834
171.98771860894487 171.09683756484708 169.9803696050302 167.30133046174424 166.93583182560417
171.89148660346666 170.88940768519083 170.12293158625192 167.63560451025228 167.37401296521895
171.80662117166128 170.63567319182818 170.02967861918816 167.63753333444902 167.21976882783164
172.21698431020593 171.1498533212389 170.0781261922475 167.43099199329055 167.34984541219632
171.97544136690496 170.856774232983 170.33805212389987 168.26153725894756 167.37116524421504
171.99448360914693 170.99122235582593 170.28406242818977 168.0437469428955 167.07890589841548
171.56405091672136 170.45670503799116 170.1521962033188 168.5514121125897 167.65569949890164
171.64601272425134 170.61766601540404 170.04477904395938 168.85182603996435 166.997205590797
171.964399937149 171.026899179776 170.0248366035415 168.8425671682319 167.3873574515876
171.3846492627747 170.31053289769318 170.13223606879308 169.02240141161457 167.72004818299203
171.3280532893448 170.30954011227203 170.2015374262068 168.94337373218002 167.81998443471275
171.46713227131409 170.40600309970802 170.24083029454223 168.92112907518873 167.52000852646364
171.2760623077597 170.19355058603767 169.94606363906945 169.00524134148068 167.80471447969825
171.51979147600954 170.35660264275307 169.6412187259 168.5842874687222 167.90683367443322
171.70640022041485 170.67327781146588 170.02514217691962 168.56566012542146 167.71623516257173
171.8766050094083 170.87168759139757 170.66756085600204 168.80305727967018 167.843697014284
171.94877511001044 171.103940221655 170.4718704214716 168.52688760114586 167.85170004394743
171.70256284126276 170.903221159053 170.33715991638255 168.50788035751387 167.3702448361114
171.8143910020495 170.9405270077168 170.36005691448221 168.6634025967616 167.48779590370162
171.57586032469658 170.6082207298952 170.89879922057014 168.7059595905124 167.38416165327104
171.48988831970192 170.47657887871904 170.47107637445572 168.5089786633525 167.60251369280823
171.6137099620209 170.6406670105096 170.53222924522095 168.36457727625995 167.41041710409812
171.50865636415472 170.56532290785626 170.59369716287605 168.57169446063207 168.04451960454784
171.64236987362253 170.55101089051416 170.25301955942416 168.37976980464086 167.7787217720741
171.6446141319744 170.66560402318777 169.9349402290164 168.19652621900903 168.14190953352823
171.52373930943898 170.69640968197413 170.22656013304498 168.60416671984484 168.36095761166007
171.86066164999087 171.12400004317726 169.98071401603303 168.38440268109952 168.30942544380255
171.82429930435754 170.90608042087763 170.47014277932357 168.35455786954844 168.26444789045016
172.20887153274538 171.2599181755516 170.55353947987177 168.500614670975 167.84237243372587
172.2166881059421 171.29639637870991 170.80200134041468 168.69839996899543 167.48818476234274
172.18769483896455 171.18305674061244 170.7162743873321 168.98497314463478 167.78733897417575
172.04879349252656 171.18082304326055 171.0455466808784 168.96770772055564 167.65187838781043
171.98763586640203 171.0668060944641 171.20086838139986 169.07847022315636 167.35222609892153
172.23080573774493 171.36539017635442 170.9359795375576 168.9909399680359 167.91065964337258
171.9961176501263 171.0223224848947 170.56289818011646 169.05661772645962 167.65272536554568
172.22024321051063 171.28263694194376 170.98629882063324 169.3355718355451 167.21383761291202
172.45921840283654 171.5610630089248 171.26853560974897 169.22653862628206 166.8990268871928
172.1806582481359 171.28374564982846 171.49247305272758 169.3839389844974 166.51876390805933
172.35589370699265 171.43280997821893 171.63663935394396 169.2907920896522 166.51204058911782
172.7265686714397 171.8387015971408 171.31985063784603 168.74214410898207 166.4861250462189
172.74331769624666 171.82993311074728 171.2103172653042 168.5781071192726 166.11752150173012
172.51344479545634 171.48492404093994 171.05925657440594 168.77584506651544 166.46637369835832
172.23861326312024 171.16790043326557 171.06115850868935 168.75235406073077 166.71182388603205
172.14694208094014 171.01520635043025 170.88003251852564 168.05459667998065 166.55425238156494
172.09923671744792 171.05843581661748 171.49528300039404 168.3705649945406 166.54910790914
172.04842472271167 170.9456777140873 171.44623154637853 168.57064687241117 166.80200616026124
171.88849609608343 170.85779718296445 171.45722702684628 168.69398271663292 166.81903708289715
172.01154509766235 170.90654569276245 171.22522654710403 168.51306951835275 167.16774625295037
172.14604114469682 171.04423459347657 171.22130973074704 167.95868064274282 166.7957920522842
171.8272561330366 170.8298838684754 171.4041112860461 167.9267776078524 166.47842808439398
172.03476890671146 170.90344277044764 171.14701824245637 168.30646662419645 167.2139427266498
172.18974128059764 171.12367663657042 171.2048691697291 168.15876601027995 167.08836201798383
171.96730746480847 170.73971681513208 170.55462438693397 168.10478763115793 167.10654771997523
171.63063157299078 170.4031325798343 170.41759588436844 168.06480563889292 167.2808942139292
171.66061999143488 170.4638618714158 171.27782712671078 168.31695745794605 166.85470273189262
171.5812138355658 170.38525945585565 170.82928216542183 168.15232770193305 167.16685333939068
171.85811464192201 170.6441327782768 171.05615470033578 167.8889839093117 166.76599525776354
171.14372462191767 169.6888325718543 171.00115141453227 168.7907857121916 166.8422444854382
170.97991198104955 169.66692012126938 170.6535880662463 168.79548743042588 166.63593540173073
171.14838129379976 169.81413798166204 170.28779930704843 168.93204932727747 166.99783302896043
171.75148221496318 170.5213885463679 170.4234844936868 168.9530902460222 167.57542149372327
171.68375652679228 170.45162058458212 170.4263128226776 168.86401780848485 167.3600572295296
171.649630945568 170.3980060450264 170.32489394994292 168.4285344702475 167.1752554395505
172.123557096001 170.83625143423168 170.39692883237487 168.4669079896866 167.49866656247005
172.31000562367817 171.0720755392255 170.54742775674077 168.36825963548927 166.77856025646292
172.63259995691138 171.41555283501197 170.55879368715424 168.1202100135465 166.27931200688343
172.2144021731369 170.90563040831853 170.83469279086373 168.82884821570562 166.59201410125868
172.3796294816921 171.12157817694674 170.70366314133187 168.69866914709 165.98615149119198
172.41536384870992 171.23658195987528 170.2521870187307 168.51998787354123 165.76133261187633
172.4205096932459 171.25535532080067 170.30067637233833 168.26170908977787 165.51309105287206
172.00219161199865 170.8030971037001 170.50212777730403 168.8249179693573 166.16536816737732
171.56099345836753 170.197512306922 170.33451986195192 169.37565815304563 166.57966380986383
171.58853961714706 170.40577568851447 170.19321563798357 168.99263518732292 166.29679813292063
171.69519584611038 170.4261600860496 169.93355424136897 168.56047052535297 165.98935265350318
171.91792005935997 170.78093365114495 169.9337770456456 168.64607203122577 166.32944548146122
171.80783721662087 170.4298703870008 169.9748528385509 168.8847136329749 166.6599808806998
171.55419830886044 170.19666904358277 169.8207124155376 168.80580699173836 166.7025517946263
171.7488110420359 170.4524103976119 169.6864800278615 168.44214562605245 166.8262845708187
171.7401384395603 170.5985253937386 169.98535203939946 168.43887132092362 166.62422452548307
171.91706032963896 170.63618960901715 169.9925248312992 168.93992191040846 166.81794490727728
171.65109576320955 170.27166242678894 169.6124378997108 168.30204974210866 166.3555810213071
171.8292618998277 170.5317539477326 169.10143165075246 167.9127714761068 167.28706948520937
171.9888321632843 170.68716471917344 169.716795250038 168.11821030665976 166.5748485576519
172.0190383306364 170.73424962846943 169.57069478428264 168.7489523263138 166.9116875675669
171.7285666568897 170.57516113503752 169.83254933043696 168.1439245137656 166.9936388352881
171.60945643990465 170.3822488987725 170.12909381942166 168.14364655789112 167.11646105574664
171.35974014694563 170.14216835842404 170.21450239863256 168.08824809678174 167.22228398573
171.5237567030646 170.22014229667556 169.5451531255163 168.07188760520398 167.02247586446015
171.71268142612823 170.3366166035304 169.66199547579552 168.13196711866368 166.9318857962496
171.57472069574115 170.30664200612185 169.74909216999967 167.95144896724713 166.32095191960357
171.47132163620057 170.21534251948188 169.90980006894816 168.02800766845115 166.28444184833478
171.2998240742639 169.93639589839518 169.5160971168013 168.44412664649005 167.35260892795245
171.5983700110404 170.42800410656795 169.89088379784474 168.0200370046689 166.87570635400502
171.30808545930321 170.04178777976261 169.62354493000544 168.23795259558943 167.39161206819858
171.33377366749346 170.12409567273235 170.20509965190718 168.31058982812098 166.8460705920039
171.00480162147008 169.86415551623227 170.35431641095036 168.71834189057748 167.28387992088904
171.29878400671797 170.03242644312826 170.31457806932866 168.23069822264398 167.0846087652685
170.9596253192939 169.5920595845408 170.11017677412931 168.19353193365035 167.26858010680112
171.28735061256688 169.85586310477728 170.01294214435697 168.20206145756515 167.26020245944903
171.11126764963245 169.7207002402795 170.25554201645522 168.2001280979171 167.51785967214423
171.13428017398746 169.6721209953978 170.13969740473226 168.3353438525392 167.52392747749334
171.23576988239716 169.90793798747126 170.12114181931176 168.26352607790994 167.24519242414937
171.61936620869693 170.30450801888668 169.9175191716188 167.73221301673786 167.06834292642802
171.82726174810026 170.7093342439449 170.62853154177594 168.0043270434827 166.61025107624167
171.5732686118922 170.32427741387343 170.18681704923023 167.71871114302738 166.5782296111928
170.94023942820053 169.61990726212065 170.12964065129458 168.0692307342923 167.07379316554554
171.13276518648928 169.85201364479227 170.48979531227022 168.3110953949551 166.90929428918696
171.4250781325891 170.07610780798626 170.6790856187632 168.0842838130888 166.68203265350587
171.32835209066383 170.1132629199458 170.50011204275236 168.0919830295256 166.98713922554654
171.64814527890448 170.38948111063058 170.8005649156724 168.02317649690463 166.50610082313983
171.42663525627992 169.92009015339477 170.70354192257744 168.57948337578384 166.72402763501415
171.1214334625632 169.77687762634787 170.39039057729522 168.18739017251005 166.5947138222065
171.336438820802 169.9662725774238 170.67560318426186 168.1565818848583 166.25449210928548
171.6547884474117 170.36236695078864 170.36391345135237 168.0888186001432 166.23697168268387
172.19721529903845 170.99765638482535 170.45707959806077 167.87886381244 166.53696640509762
171.91331511911406 170.70637605678635 170.40184838535038 168.23107083419697 166.2210138867341
171.8732607450026 170.67814973810525 170.7350612592821 168.38615575503354 166.40205661181147
171.8648139814778 170.82978258106502 170.78860731048937 168.63842948337376 166.86594491488222
171.6768483017598 170.60388001098778 170.4948168918537 168.43938934793198 166.87082802962303
172.1495726972026 170.95908706598684 170.40821242265864 167.93560021970268 167.14171924736863
171.72143244976624 170.47929941718502 170.28389515231297 167.89949598738178 167.11828423386237
171.63468185716593 170.38238279950386 170.56842994222689 167.78247026784527 166.5393889846311
171.19635149254816 170.11014015504713 171.12122772549665 167.81240116054366 166.61118715926045
171.51705089906534 170.34086639033475 170.79166599300484 167.67944430910012 166.2800192107809
171.512935932614 170.23629011712998 171.15187157468534 168.34291949914092 166.45632669266448
171.40650236223138 170.08272151017053 171.11338737315847 167.97003651865205 166.4553289917969
171.7950115849957 170.56958330185643 170.93224626401573 167.64595863418805 166.40583322681522
171.0164344160505 169.5264245239802 170.61979366269134 168.16953963883358 167.23307572691286
171.31074204255887 169.90224504224372 170.69972507729872 167.7332602147799 166.76937607958232
171.17826166762174 169.96013627976288 170.55204664937196 168.1238259386513 167.26063728925052
171.07168530152254 169.67059994337086 170.4369135667285 168.08519027031264 167.01430298093476
171.26951498794344 170.0331807829961 170.1929530818769 167.63234956316333 167.17321094432967
171.14692420743748 169.84412309801405 170.24586625976215 168.3688303128129 167.28833392717766
171.64511305187548 170.39573925766044 170.27709134928958 167.6606584656858 166.78673955856226
171.7447932065978 170.46122307057962 170.15227189500976 167.76079466457077 166.90157039351612
171.6987692853071 170.21691156905112 169.91983802770267 168.29145876146703 166.76741586106627
171.83012997317988 170.55430245700538 170.16778262232884 168.277460867334 166.77856626466274
171.91200923847742 170.72347899961417 170.38103557611012 167.98815441477083 166.72280240705354
171.66690654293515 170.3968432514606 170.81373628931897 168.32895556973696 166.09439293395536
172.16076635304253 170.88893808466688 170.4034162813868 167.85059064475587 166.4987960906689
171.74941422547695 170.33128214153902 170.30621818666094 168.05704334817966 166.7785706307883
172.04423079570316 170.74468482727457 170.31765776557333 168.25430370441987 166.467602605418
172.42732773621452 171.29803421944885 170.19249046740032 168.35184105542268 166.96362958730327
172.11408159456997 170.8909960369192 170.25639643531687 168.65733225739828 167.39610202215576
172.26763761666686 171.08927635471687 170.57960324383495 168.875452919642 167.3516939121215
172.40441124955373 171.246441112339 170.89691882097904 168.87914794280292 167.54672360983108
172.15472284773222 170.93089879093486 170.78784941877757 168.7902629763669 167.40534950512287
172.76646757908776 171.68400211192488 170.54681512935454 168.33945068074985 167.96600788836213
172.54965434345903 171.36283044958765 170.4849795763926 168.38811615035732 168.0072466427339
172.62536067622906 171.5072454559725 170.8584886240458 168.06058408525536 167.4639272503642
172.39387876345714 171.21770893220307 170.48204136756416 168.21023815648928 167.58117896288013
172.20399692491785 171.18101353747724 170.8337223071162 167.77215440350992 166.88138151576842
172.01605069156452 170.92037889714723 170.52324540910863 167.83273869967385 166.89222452913836
171.77676339708069 170.60466056094842 170.742744778209 168.11679940366463 167.05149072782888
171.39805528912007 170.26485229135784 170.73963587986316 168.33815217264083 167.0877109953803
171.71625559198483 170.5813550552616 170.5150316486832 167.72804320592763 167.1317342713913
171.54693242833903 170.36492285380695 170.37834360889332 167.6839369993384 166.93554254098876
171.72131485209644 170.6376225840454 170.67970581974333 167.31610772241467 166.14420565899397
171.78449861712446 170.6562722145091 170.61004685128492 167.2602670595432 165.9342289158656
171.59223614183168 170.55620331659935 170.75874627769588 167.6973068488002 166.30858815185684
171.81375937622468 170.8142961037364 170.23738919847398 167.18569694347195 166.34594126673815
171.452789968465 170.5414324278545 170.41341694335506 167.6147092824834 166.60464599940613
171.8816272088383 170.91995175526023 170.3552333788957 167.3463621274564 166.78093386852646
171.7016423558955 170.6274306024712 170.51326866216513 167.97353477977757 166.71083408089964
171.75575364409747 170.66187936345696 170.5093490172096 167.60210824115472 166.9323435957448
171.701425155433 170.54472000780083 170.4992869591004 167.9357771882081 166.7613543919317
172.11830696188323 171.01321951455677 170.81983490360747 167.67835003846602 166.57686874754867
171.96410392535208 170.88935420175443 170.83554411459386 167.82389843562996 167.23532695700496
171.78534911322672 170.68199526805344 170.80827926333163 167.4977042617199 167.32933899326326
171.34759576229862 170.22714370516152 170.64855785301646 167.64681861283748 167.39866327830873
171.46906648978822 170.1662479097793 170.71419617390345 167.431119742139 167.35304587930045
171.3769995680667 170.1572096814592 170.79928401440355 167.26384465214522 166.90439746943224
171.2582485809328 170.11692445660557 170.86466086168986 167.46814929325942 167.077159906699
171.8371218092297 170.67722585298156 171.1163598091693 167.5793530536495 166.77643685094833
171.7182737010809 170.59881561980498 170.97346667030632 167.66387675359093 167.1761909913772
171.9959448537094 170.98397168558796 171.2032032619317 167.38758126202606 167.41133180129563
172.36240059924725 171.24320068141756 171.0609527752986 166.92766114135614 167.4650385770289
171.60372153459465 170.39927452056511 171.53534308356595 167.30628758453483 167.58039845003057
171.90490768276766 170.71932959251365 171.64391712551182 167.2124218243357 167.47333685901629
171.93476682289202 170.83754433962932 171.41719369346453 166.9409639233781 167.571214215031
172.13223043563409 170.92181701304384 171.47618762351826 166.95157947069993 167.3486986552102
172.33394957967636 171.39460751287146 171.48028221339428 166.60769249234198 167.05357959744174
172.18557384436633 171.25832244735363 171.14549484741215 167.37794468939646 167.67979149986635
171.9340680858595 170.92830300165534 170.96738633616712 167.3199983146276 167.62570596959384
171.92931941613483 170.98475869654553 170.83993549637634 167.27416501735925 167.7334278137125
171.67711454040455 170.6128578905575 171.0572896484222 167.74933972147628 167.06786434422597
171.96388471972168 171.0067663753782 171.25922913709138 167.38302283300203 167.10127585590848
172.07147335556155 171.28513123746666 171.16353405455715 167.09885876873778 166.49161139081878
172.14605399199635 171.37988165988162 171.08307576599242 166.77560847282498 166.4413937523812
171.84615108155384 171.00226545597965 170.89015544906403 167.22376460323196 166.4148394201246
172.0797392641636 171.17225399433744 170.56599389064718 167.27423771936947 166.79702246847788
172.38575061307776 171.47386091786257 170.39283378296759 167.04450102702774 166.8826107869438
172.21403617731073 171.31265940289182 170.263966296723 166.89915825027842 166.92003161804382
172.41384926885726 171.5165928367789 170.2442242579082 167.03871737600556 167.00082012855918
172.2271406687099 171.32634850522058 170.13214758194763 167.23077796065724 167.1593980878299
172.43572215602637 171.55759384830847 169.88699331469107 166.9156208371189 167.2232060591393
172.13466093557133 170.968205864269 169.64050578890067 167.17429683110845 167.47799541152258
172.38518231996565 171.34267130977622 169.8347603396984 167.03330746309376 166.97529940787732
172.5333674820949 171.5130029528783 169.94157277858434 167.25828368814837 167.07287295475902
172.86064911027668 171.8499479729351 170.16154248017017 167.08458827138003 167.22603881377935
172.8057274793575 171.75500584532466 169.64351659260024 166.76021764858774 167.0150524619454
172.20945187704288 171.06337577834418 169.6322433733329 167.56029413574976 167.17906623505593
172.53466559543392 171.61523072292613 169.45840778644296 166.8029635350578 167.22490478542343
172.4516057963188 171.55619391613678 169.45442768385814 166.73550405351307 166.8540507619446
172.14195686818533 171.32239801841956 169.5439385627312 167.26135804613352 167.30722502127887
172.61570935180933 171.76452162523384 169.33975944775275 167.07000413730677 168.0173219883992
172.38417803636972 171.48531127637392 169.50920291928645 167.56293031430377 167.5074322023416
172.21531110310193 171.35648279978042 169.2895558301809 167.48139801006562 167.47637179403787
172.04754991624407 171.30393082973967 169.52150658245037 167.35155291448353 167.29721986612756
172.11236274796408 171.28597490141271 169.40080327166126 167.4783262676671 167.57800563465696
171.96522800456236 171.1421481318047 169.85185072167823 167.70919657971447 167.3527247066684
172.0238829019631 171.169103336014 169.60763393791592 167.78458703005924 167.6112259649455
172.17413408566264 171.32510834755834 169.93742699580335 167.9221278581001 167.33882714616072
172.36088277365954 171.5309018847388 169.73228599516017 167.52850720692336 167.43319259221013
172.21226342206995 171.4694795936868 169.74201452335663 167.92876057293657 167.12718574606973
172.31912745722937 171.53774492953747 169.46514240838857 167.7988286330708 167.07181622273077
172.39804832566406 171.53792238219978 169.67464449125185 167.64650274850953 167.15776295149723
172.68311490142824 171.9624417693372 169.2479485696074 167.32398188903397 167.56661254388268
172.5447402211991 171.87346231802528 170.12175530804436 167.61414947844563 166.71812365697974
172.06597504253494 171.13000745562522 169.6558044690361 168.07547427829493 167.0270427807998
172.14756890589214 171.1406021690406 169.31549762798957 167.51005223027587 167.23956231752604
171.93186877061905 170.84269617398263 169.44610252278207 167.86897731503112 167.06869399784364
171.37590176716006 170.22874419033278 169.53130415412107 167.98145463244725 166.95570133673533
171.6768004018011 170.61491859526188 170.3475046120715 168.14491151307175 166.28669532846536
171.67453288136457 170.50668534873844 170.48365934823954 168.24099639145103 166.5021751123416
171.79121028414121 170.70934960202712 170.82802796664674 168.72316145881473 166.46904779446226
172.06969755578518 170.9575018870531 170.0251574798633 168.31638619356812 167.10378422340523
171.79726414383833 170.68241013890824 169.96012120348195 168.54300182738896 167.02657205954614
172.0626112152418 171.06692260902662 170.14166906318013 168.14389866164404 166.5992572404827
172.109798355081 171.13645757942913 170.36609702046744 168.3392387868739 166.12338047256242
171.9468635277527 171.02150935015737 170.05963494851216 168.20677216982236 166.11345351481663
171.97279724809266 171.0115002830221 170.0905855338894 168.05528062911202 166.0884710932127
172.3733828610062 171.5309287667881 169.92270623736016 167.7176767233658 166.4497333560957
172.03155097991615 171.13148324124825 169.95353472224744 168.1544937927861 166.714723401686
171.62771233597584 170.61624771173356 169.72287867731976 168.21768905631725 167.31070336662577
171.84526086340554 170.93728637548944 170.0322603760123 168.09383100149378 166.90177435029233
172.27659492347505 171.39656566309426 169.73930756297617 167.5951238707445 166.70169288516317
172.35857953364513 171.5333410227697 170.11228677368845 167.45068384695347 166.62291647693132
172.30658502116498 171.4866671791629 170.10116134845381 167.00465311283585 166.32622942463252
172.43240712029103 171.68952462943244 169.62896957160183 166.86816030734943 166.13670647658822
172.61179346267403 171.7965486377586 170.03216173614575 167.42778603889448 166.23940399866848
172.42642917922862 171.65499301290185 170.1795759334155 167.6697747146485 165.9502361483966
172.19794030590393 171.29450919877996 170.14307005601586 167.45708857013975 165.9131170185222
171.9417788562736 171.20818179754536 169.2222406983411 167.2541890209236 166.60788815581853
172.0916747105898 171.17405808819123 169.1895747657056 167.0396113197568 166.3657315450486
172.18063217742085 171.35018717337368 169.53219272228893 167.10612697784669 166.63137452274844
171.84663508796012 170.8336288429367 168.80965166840943 167.31195018305715 166.78805898031203
171.45733623354462 170.5080626782748 169.20253483529368 167.50755874333805 166.80871102756385
172.01428671725645 171.02780012214976 169.74006831857596 167.2204783085896 166.49603622009616
171.78508057298498 171.08808012648913 169.66772623590947 167.226294998762 166.36975933190652
171.95083156939612 171.22849530883425 169.331445350851 167.04192998647892 166.7566969270653
171.87808271032628 170.90273662742757 169.34586244203496 167.60197120804176 167.1729909082653
171.5920331279751 170.62428199967192 169.0346290488385 167.86513283265643 167.62522190068825
171.45526278295432 170.52746697972145 169.26177324899587 167.91612166459475 167.19681365607323
171.3471547949019 170.34962246643744 169.48607986443488 168.10866618953978 167.45909774725746
171.87322099950407 170.87366683298663 169.60838819418333 167.8312110353802 167.21480362099712
172.16251308400672 171.0893877173909 169.6544360101406 167.86183094863108 166.8142622395661
172.15967991067728 171.09822448342976 169.67317721927313 167.10275189012717 165.94705512703464
171.90935953317327 170.96172241817715 169.6740481965094 167.11716758669178 165.85743944258218
172.26240636638178 171.3839943777459 169.9017540291171 167.1184382462719 166.2560176026918
171.7921035327473 170.8680035414544 169.88205561249794 167.49790872574818 166.20076063531104
171.97586909741867 171.0886450261609 169.7974038028799 166.93448597667822 165.97251583745853
172.2001710390195 171.2503590916927 169.95145966879358 167.06382339877706 166.2216243312007
172.20526571286035 171.27668126340149 170.44372880996536 167.9466705222739 166.58113827424935
172.13305287007756 171.08681172406182 169.9956037842281 168.14725841061508 166.5848415075955
172.35842763843138 171.53708768025004 170.4773817428302 168.22234033919455 166.09336531430293
172.55758051903823 171.83354120032064 170.38577278280962 168.20046603383972 166.28675798114165
172.54118375114092 171.68922031155557 170.1439428925561 168.35507083171183 166.08735445031556
172.60022557132044 171.8300192106812 170.22161459443126 167.95521879100963 165.89030001349087
172.65982696847362 172.16388699287253 170.83413770671098 167.83315187560984 165.74669590088044
172.4993297980854 171.76375557214445 170.60085695322715 167.8976714267739 165.41836786813454
172.47309225963934 171.6770321095724 170.5036876441187 168.27502091613857 165.80320821408668
172.14923927884396 171.47617653743623 170.51721497043738 168.47572398244077 165.73660430471122
172.285964192152 171.5198827511401 170.30033729678297 169.16122575520183 166.3362752515776
171.89447614567362 171.14338602859948 170.4031056881806 168.53412271443753 166.52649950298616
172.40217477134144 171.57835677080212 170.4399916463029 168.80179630698586 166.96086235526198
172.21047478738163 171.5111449206839 170.55772340842572 168.70524592346993 165.83993192216573
172.6605696256783 171.8438731829623 170.7494785202869 168.60453244924753 165.48213703637748
172.7307343623505 171.8333997770561 170.64097534317784 168.3140605129276 165.8230158919272
172.75597748661153 171.83422285959625 170.5552209263613 168.47070532051762 165.77661323485634
172.21748114149145 171.23502764699208 170.52068570779423 168.70747699841488 165.52041289191274
172.50367196576607 171.6009516781582 170.51382825644848 168.8286815914133 165.73041240875327
172.36245566038986 171.37229289072692 170.59735378271333 168.8605604300051 165.77565716789294
172.32375637893506 171.41001006044849 170.65919976405638 168.23976938511473 165.53173274033517
172.56881597204702 171.6456762792413 170.8994960387142 168.24713039724506 165.24264613968182
172.5716931776863 171.59103117620185 170.72877210926737 168.27304520938435 165.69892836634904
172.82180900126434 171.724744299505 171.1506170686614 168.39238477399732 165.50063292042574
172.40934074667035 171.24862553140096 170.90549552811578 168.7524410064594 165.71836735027642
172.68834033477867 171.6828119713102 170.8281585516377 168.30541146637833 165.7471383832542
172.41480864160195 171.37227236190378 170.67485160539567 168.3388243142444 166.45784883054026
172.34458719062414 171.43483770413056 170.69994919740705 167.90970709971802 165.6357224051711
172.3651032994236 171.453795546425 170.73450764090288 167.897409254799 165.81276379686457
172.26788883985637 171.48371172718606 170.7450584597812 167.9993157194298 165.59854256298377
172.3191319214539 171.51952558295636 171.0555909685683 168.28583186841539 165.789741953732
172.66114455035566 171.87847328763505 170.82572934275478 168.2806657404749 165.63180872277826
172.23428060570242 171.49295511964812 170.63514396903437 168.3110576916495 166.06787429935522
172.6849497077668 171.92616451129788 170.11328100577126 168.09488949436658 165.94031468534027
172.32273024631675 171.3936850310108 170.01700559591808 168.17395867299163 166.4145341264973
171.9563668325983 171.0528524876388 169.89521012340268 168.215781118142 166.33402944381808
172.17883381687915 171.37581945803026 169.7312754088873 168.07678803770295 166.60153935595548
172.33947722164797 171.52467495813568 170.10189133157684 167.54349832014137 166.71278751256114
172.53832155783516 171.63162060956373 170.10622186917462 167.8969175447751 166.80344177815576
172.2904601786862 171.42976601351674 170.11250039950716 168.02413126243877 166.8765282484919
172.12074021330517 171.163494883703 170.4175551472124 168.31048257646185 166.76343691493952
172.7001758818863 171.67391594197832 170.68807031768802 168.05487523239555 166.25838328126267
172.19683527359297 171.15566863148862 170.42459648908664 168.44125468276886 166.64945076187936
172.09032022362234 170.99596838067492 170.456901580369 168.6990654824412 166.9455806515343
172.23515291930417 171.35387942480293 170.45584385091567 168.49332844650579 167.21814060902287
172.39332160830944 171.52747194759667 170.0012394618436 168.44000506582 167.9833033638197
172.39667817139934 171.55947493463088 170.256020812653 168.49257500169807 167.70713811548538
172.3691725318316 171.4044304925321 169.98663089438304 168.05424870364897 167.47746171845685
172.07781983681178 171.0147233906698 170.06808407042388 168.69298427892096 167.50300417129412
172.16296419025437 171.14956903179547 169.82589060748404 168.44959336188333 167.6923238787051
172.78277084140663 171.88485305960842 169.6600886943079 168.14624901953297 167.98249986169554
172.51601312807549 171.54661984807078 169.3505205304372 168.4876445757361 168.57922907742426
173.138350461518 172.3341447100132 169.95111512974566 167.8338651719123 168.01183397137046
172.6719727716867 171.97922216215454 170.0521381550221 168.323430444803 167.9078843072332
172.9563489171841 172.32406370955945 170.32069420972323 167.84014676204666 167.79923202941055
172.79988008529486 172.0781432862639 170.19436239919997 167.9537067372628 168.22956702837556
172.61466676302248 171.79992264253082 170.28100179563518 168.22783326196696 168.6060389753698
172.3402780613317 171.48755122495794 170.10229728875203 167.85157844737242 168.16314659821623
172.58495447223083 171.6885385302776 170.66056218838017 168.51878503730015 167.97124997254758
172.42479937729087 171.64061508981538 170.31249801793743 168.42739780758927 168.28479225023833
172.4269488627742 171.73267601000492 170.87979994531435 168.57784653979996 167.51055961383324
172.2336174266086 171.59384729618972 170.28372992003716 168.4832665364773 167.74645938220306
172.4031753041505 171.75382008060438 170.7414267742817 168.3835613831683 167.56432033459015
172.88264715938578 172.23895572731934 170.90387547723873 167.96936441263017 167.28596582462373
172.45130734442304 171.80875221188091 170.87428080727963 167.88773353862166 167.5029427616234
172.64828481063307 171.90456464391636 170.83716023084085 168.46775982203832 167.67712479568334
172.80991587810914 172.04167565698017 170.7655394623258 168.16998253490968 167.50877399528713
172.6933820004404 172.03340203447368 170.1252482600171 168.4405822269248 168.1633652799409
172.67546447441455 172.13858473822916 170.29961043183712 168.22476031820827 168.3457338522654
173.2442019547291 172.61980761107608 170.9650507530985 168.0256281942767 167.46292626309474
172.99005283426817 172.3764155376458 171.03413677740053 168.59725561001227 167.6692270992863
173.28695125611654 172.61997094659407 171.1885762256784 168.32637309014535 167.59073989428907
173.03872593534112 172.3505094823833 170.854528552396 167.88285854728468 167.97703616698197
172.97184343505836 172.27582698704222 170.92159664447908 168.19612346158917 168.15836578361484
173.2331468930647 172.5177191451452 171.01805661757615 168.04916499168354 168.35332461112498
172.83756586835494 171.96000316045465 170.57283100877476 168.05857651688868 168.0520160831794
172.7358757096006 171.98940365560213 171.03286416031833 168.06215997367968 167.52803795622503
172.87779758206247 172.11189792063055 171.12884872843225 168.18579955366812 167.91631504892865
172.99308373961904 172.24662442397758 170.97400347680292 167.83836405279794 167.87827663764347
173.01505476478386 172.39097719826572 170.73761166815996 167.46033416496584 168.0170374926352
173.07293965683317 172.28829741030364 170.87436867828268 167.4449006434244 168.19237195114266
173.5035794222064 172.84753183282237 171.0326160622173 167.16177863413446 167.8160460416925
173.19061127445846 172.36972578462357 170.93704528263575 167.21710855612292 167.58499184471614
172.82671099608567 171.9514096084921 170.84952716656113 167.487606019241 167.64027876474955
173.16937298101527 172.48524060235295 171.11557276229058 167.41556987132876 167.6504842541014
173.03013748611545 172.22743158927273 170.68871431451075 167.70664403959475 167.64753622936774
172.99252692366068 172.16657196813065 171.13087661495967 168.24802269225884 167.6341226512941
173.06979182390134 172.23463031938917 171.19446082680955 167.77272004383485 167.96268715113237
173.1231380646869 172.26747325975117 170.83777812659937 167.92082768516914 168.29374814083317
172.966026504356 172.0635035917335 170.63779628764652 167.6433097469336 168.43248300203553
173.1113070245556 172.2971865056022 170.9212296633374 167.79624614125046 168.06338144192355
173.29619347281331 172.3828798237037 171.06929293238554 167.8669865036825 168.32587223250104
173.17215196028152 172.2655179175588 171.3026069067894 167.99389035155897 168.12930031351823
173.33097187434592 172.4324826210752 171.31669784250386 167.69034955614748 168.3637832225449
173.15312112113807 172.1796027915553 171.3408458782307 167.69553021363396 168.221288331471
173.1528727214153 172.24376349869272 171.22386593178805 167.54490190234742 168.19175075451614
172.87981616813286 172.08552395062418 171.59255487344572 167.60322578956476 167.76074112905275
172.58472368109938 171.62919009473285 171.1761451492119 167.55098129108538 168.00604851814026
172.42393259899777 171.4899960866293 171.3773776775624 167.81106086430344 167.96257690960283
172.18927222561805 171.16187511686442 171.4789892757204 167.87665013872464 167.4512090513529
171.93181414002376 170.83608745545945 171.67725292528476 168.14408142406106 167.1747805906266
171.99128677635045 170.9239069083106 171.45657674335877 167.54555700778636 167.4104250658657
171.71022311002264 170.67963841551295 171.5657745919415 167.69834802924044 167.35047990148226
171.9500975494475 170.99416335342175 171.2777849922044 167.65252256098088 167.9095803492003
172.23632710931037 171.23521956876544 171.3005770139563 167.78619635193365 167.82706727802469
172.35364937168472 171.30604504755513 171.00288259240546 167.6674970914884 168.14677699809144
172.10955258570974 171.07111217147695 171.07985648751847 168.14182141753597 168.34137111089908
171.9017792687448 170.833854905892 171.0858684548753 168.36780403038213 168.5689375399827
171.79423204841677 170.82697696618385 171.1295169641623 168.12576242656948 168.20238875060232
171.53663356004438 170.65629814460223 171.29639671068182 167.92174940097956 168.02879199307043
171.72256038684398 170.61706999966535 171.18667407238055 167.82438125928545 168.56755620964844
172.0066958693963 170.9432540479591 171.6095714214361 168.1453994776762 168.2316625887752
171.58051762888664 170.7485191862012 171.56987748611937 168.321083430125 168.38753167196506
171.72098300206648 170.75046885988863 171.31218335957283 168.50371059617314 168.49994786533279
171.83005565187523 170.8709338008831 170.8049888714955 168.40718249735724 168.20708722204782
172.09591399153854 171.17462401641637 170.6156577040496 168.1909930629744 168.6337777548376
171.94478224427985 170.86079907417246 170.18066841140617 168.20375027857384 168.80488499884407
172.08799965622515 171.02307089965754 170.47896280810377 168.3904714991638 168.75801604246118
172.27158375707484 171.2929487483999 170.49800163161387 168.39784437043085 168.49488097920099
172.23723500388886 171.26202633140585 170.65228123579158 168.57211011420432 168.00320420778124
172.24463622493727 171.18214016462804 170.74723799944664 168.55791516048632 167.68998659979653
171.99314763534338 171.00602193409202 170.6102928419204 168.3203753402781 167.9847539897361
172.35718260667892 171.3894389385842 170.77703957590546 168.57052025382453 168.01009499937294
172.2951500916375 171.4224815899388 170.9744713761194 168.3849991618847 168.00499544462258
172.4654554081063 171.6314042307372 170.67978816415325 168.22325065744167 168.07138550321346
172.41688337028575 171.64792173046607 170.84267558928192 168.34102779266357 168.07642874559343
172.26151458778287 171.37151743593367 170.89932226840563 168.1613435162655 168.0341589192964
172.120560995882 171.40195508156364 170.82155506239917 168.05882263561725 167.58456242556187
172.17981888716025 171.63975834607413 170.84440779480929 168.17431492077378 167.28916589526847
172.00332415889702 171.5934805477228 170.49695042985465 167.8132796984434 167.26582222233205
172.70021039627716 172.4182432938683 170.81179345961394 167.86706500204255 167.18780376632932
172.59345658141356 172.2675482490369 171.12716959153497 168.90929331223612 167.5061485852124
173.1092293382911 172.70792160095252 171.56158434274514 168.91831628080857 167.1698474154638
173.1962702221536 172.72188351113329 171.45091553301583 168.57570867286958 167.1664114315106
172.49948689514702 172.04537619910312 171.40589149057425 168.83950112253018 167.4667630603072
172.9328888828668 172.57585382287664 171.27298224069386 168.5418530099403 167.51206631196894
173.05835165897966 172.67405920499436 171.7736085731378 168.73881808751167 167.21211254560805
172.90521018584528 172.61070833750546 171.96862056034416 169.31121014514133 167.41607451283357
173.0467528339247 172.7298203739791 171.2356341461179 168.67536682581203 167.42969995521628
172.9227520472488 172.60933869974772 171.58531170016644 169.07654378880503 167.02935423812943
173.2159183112898 172.79572839905484 171.37986709982684 169.1231984138279 166.85451655697986
173.44343294410317 173.07359247592987 172.134048441594 169.03447509752073 165.93479112027106
172.95341820039516 172.66183111031114 172.2417703074872 169.39929333284468 165.9075852401127
172.47488651487393 172.1807165627267 172.15964141676977 169.50031104114544 165.7667915372408
172.92427335695055 172.60496818576732 172.5595528001346 169.79508638487962 165.41520411739367
172.82128215440113 172.3059916949742 172.35668282969374 169.8022856167318 165.80787298066858
172.96657322772703 172.2899840838006 171.75910996696203 169.70561252578463 166.19784694368022
172.6280394038054 171.9591208337988 171.49891745636057 169.64571659111726 166.4896980040093
172.67380211769202 172.19034255332818 171.65050895999116 169.88204055028507 166.73566892723144
172.6060500999511 171.86735217426354 171.87189763101856 170.14468070289186 166.82747990007704
172.24629617424355 171.57379249160715 171.61468590821596 169.82681805714924 167.02330337255452
172.1014493117863 171.544058300386 171.82345074950516 169.97806001353086 167.08356134684325
171.97568040451736 171.35757294525965 171.7029031821536 170.2841663510167 167.34383273242747
172.19165079440307 171.5232134120438 172.22133766136395 169.98484215547776 166.4616435561445
171.87188357080169 171.29425015358098 172.42905280371176 170.25660932304552 166.4260338070412
171.97104350944122 171.26637395810928 172.6408709899156 170.52884425236113 165.86627062822114
172.35198466516226 171.81229150332382 172.60864994697994 170.25014359404457 165.61493512019123
172.2426202483692 171.91487096778525 172.84796621718493 170.56090332235652 165.53435101445456
171.91805894475587 171.60884028987027 172.76738030211598 170.68900687625276 165.73963369989633
172.23304903944742 171.92603826251954 172.45772310571903 170.45260471502115 165.71350915470344
171.8055875484596 171.4781692636569 172.6726053378818 171.1371511711882 165.76992257206948
172.10202822162276 171.50847367822482 172.7657488236605 170.93958588470548 165.80190841158142
171.82031895198946 171.24854017427631 172.63052331482177 170.65693042564382 165.85883488769105
172.23937383735756 171.58466479453685 173.0235450467031 170.67380337621788 165.99134194469974
172.2196756995324 171.57541792486322 172.9508743673331 170.44340776666874 165.80528513052099
171.96947042069854 171.40485332486082 172.59913586270773 170.6014396830239 166.10546378672032
172.31466478893478 171.70221364213543 173.21049071725284 170.71032576366167 165.6471474586935
172.44556842046578 171.79968910922193 172.66900637758235 170.37957295318088 165.90560469904202
172.76998490083116 172.07969495714661 172.17683547829373 170.16833609032327 166.3716333317547
173.16294837983492 172.45559575845957 171.81992627819864 169.84661279368552 166.41321880436294
173.4013135842472 172.8951301438438 171.9757119084763 169.17426994823188 166.52526433503408
173.10361310519048 172.56061516438487 171.43667453977844 169.04624498037214 166.88160972058154
173.3389747021119 172.8401150012504 171.82759810266668 168.89139092735604 166.3510399678038
173.44685662735435 173.1206384714537 171.9442239939697 168.90110220493315 166.36558262513265
172.9483976183927 172.6044477791503 171.89770796667597 169.23333024564818 166.38058926527148
173.15799992457968 172.75852971699123 171.54367661673652 169.19055797063987 166.5521942282818
173.07759775268366 172.64279186316878 171.66695079381333 169.18796849494964 166.25591447381115
173.1479701995991 172.6026042349689 171.14403177132007 168.95464480360184 166.63726900741253
173.35390935723575 172.86543037970722 171.6492891093705 169.12269530375008 166.57455112901073
173.34938080091862 172.88836112829415 171.4337719142754 169.28382132909192 166.94221762692877
174.0214994419713 173.51832453503192 172.10300974461822 168.97360912893276 166.2242505345865
173.8720992203934 173.41271776817877 171.48195255823052 168.69584197737834 166.43165067108993
173.9091412632452 173.55794096268846 171.85989151863572 168.37593659474675 166.39313749010014
173.72532864795554 173.1655090686962 172.04407527454094 168.77652180122726 166.39445848316674
173.50743358618087 172.96948857152734 171.43208712710893 168.57656441122236 166.84882479506325
173.50036209431758 172.94007599560072 171.4870623823718 168.73488122493995 167.18175771671432
173.78299206514436 173.2990992109354 171.26634157754043 168.71724347640136 167.27301788005386
173.8273878678516 173.25828511186396 170.89252037658815 168.70102297653574 167.56000037294822
173.70773380925192 173.17471552891172 171.45529417852723 169.0548218427132 167.44551001646101
173.6881102442772 173.08918772617974 170.88116779647376 168.84642430366657 167.2486944925193
173.56080517523125 173.05432854665472 170.634661769304 168.96587772331347 167.19386211216727
173.98134846583366 173.43637372388707 170.63460924565038 168.43892497014605 167.12645640331746
173.90300402118513 173.404491846322 171.02234562306387 168.39091134116777 166.75069929846202
173.61247650756394 173.2235052384285 171.13192710056128 168.71621765344943 167.16593461145902
174.07523973250255 173.62331338230177 171.01178346639458 168.4214610619537 166.71025085989527
173.49998662149605 173.1408841527552 170.7046546350427 168.46880187357874 167.45862326846404
173.39673559599336 172.99593135501027 170.71580846705467 168.34683659830813 167.6682856536647
173.10047036985557 172.75281491274112 170.70964621651908 168.44943176616653 167.66695716441475
173.08800561046584 172.54762169037116 170.38103007448237 168.16434152309802 167.34655515446133
173.79567575117545 173.27855359136544 170.45232969031042 167.88316746428913 167.1628891362742
173.57213507783044 173.0396680706173 170.39372495979273 168.03578484431472 167.16016172477143
173.83789914978396 173.2813828971687 170.36598999182374 167.764699961293 166.45084869250385
173.81069151545105 173.15016491639713 170.04869170457135 167.99404301294024 167.16428584429346
173.97716463120224 173.3492409716856 169.71240163008957 168.11228217528495 167.59580845786382
173.45646964666741 172.7434678698079 169.73001372465419 168.73844405166943 167.6471960849452
173.4062999692222 172.86652389346784 170.2077387515128 168.64567018026585 167.31738735039423
173.5240922249629 172.80703118555917 170.2864656531186 169.02660372382547 167.70890964969809
173.3008603843911 172.64873300035262 170.29678365087565 169.29161796538568 167.9328976400926
173.1979791936993 172.5848515909239 170.30499666857358 169.42088430702537 168.04019629582567
173.24871470814315 172.77443992276446 170.20320813410837 169.14281724202817 167.9381911299054
173.0515972281114 172.62728283244553 170.25098968883566 168.5589851090872 167.75799431109036
172.96148551946436 172.43968546850533 169.84946137325792 168.68201203745116 168.39608863901944
173.2751108250695 172.69198061681897 170.22478866740246 168.53105591549163 168.01032324502995
173.07849596536516 172.4312909601186 170.35042800121997 168.5873277426952 168.0912868314924
173.2962225140872 172.85467162922555 170.54609247517826 168.60337290736098 167.82919649553887
173.41039808548155 172.77372342182534 170.67436508602444 169.05559022219748 168.02403786653866
173.70244470913462 173.23588682715578 170.54814912172566 168.27551517792133 168.0568423506423
173.79948122657606 173.2315647873847 170.89961202704933 168.61025189900067 167.9593383546501
173.8669533704991 173.38882806572158 170.8964317937847 168.9398425064343 167.47728839380628
173.69371780550995 173.1457159002401 170.3891294661564 168.96624671035877 168.35154169501538
173.8232378743953 173.32083753194624 170.28006030128574 169.23678265204128 168.3196795235367
174.1739773591048 173.63448622370979 170.4803047039045 168.85101175658477 168.04628027972183
174.38889516223648 173.87717031081323 170.55316730579023 168.6431054148468 168.2466978812406
173.83466297214804 173.25700619101337 170.63775596709982 168.4170344321556 168.10394482435527
173.64488891928147 173.18309293739435 170.49238755744787 168.7754379916789 168.00120983265492
173.56630731217777 173.00713682208783 170.74573564936216 169.0260034420899 168.33152511910993
173.6304163766371 173.11766968296877 170.6377945942184 168.4734376864279 167.96139625525348
173.6713762459254 173.2641567638776 170.58375799915368 168.38896549171008 167.84501908277164
173.3730379595505 172.9079024357011 170.77220475167408 168.91143263247818 167.55111110460933
173.15701805972586 172.7742199503985 170.58618474095528 168.9008140619362 167.7855900507307
173.30026782996023 172.80463085434397 170.3935637654784 168.38193155750167 167.483944113193
173.37974420264607 172.7957554164737 170.33460054061186 168.18364190627153 167.37538457493625
172.75093727463855 172.15817651573374 170.4407069581446 168.32325302319683 166.8746606049563
172.95727763609776 172.52327656320884 170.4381679802359 168.24968612246937 167.08842417046705
173.45982454920005 173.14534731677236 170.90769918999536 168.3868037243584 167.21032684609605
173.29397039298377 172.7129834509011 171.0811169145905 168.82932588657053 167.16176244057607
173.56756535753087 172.94049070993483 170.87404038266308 168.68965998071897 167.5422967486886
173.77211662095328 173.19616095695113 170.78855278031966 168.8604051087765 167.83035941947804
173.95809057808765 173.32187210536628 170.8534889474886 168.45858858175845 167.55074910995697
173.68605496904908 173.0728868153265 170.71385058600436 168.89336039599627 167.60692669497254
174.07126669653024 173.43948958112074 170.6420055807446 169.05183542028 167.61476296707934
173.9042357398317 173.30034793382998 170.81152095696856 168.86339300310595 167.25375320218728
173.25520860854954 172.6204156428895 170.4415143655165 169.45199431710984 168.15570518206582
173.26264169647985 172.37671516828453 170.53053703032538 169.68962311263974 168.26662960793212
173.0379602508806 172.23745174049722 170.54342871453773 169.79553286549594 168.3859718532799
173.199962781303 172.35648040288805 169.83845980829258 169.29915277167285 169.0448709260648
173.3402326925521 172.58686795838233 170.0772005585868 169.09647324407524 168.52309361914809
173.47557750946547 172.8535657447467 170.2776948373379 168.9827831171643 168.45525040575012
173.65503475442677 173.1452557143319 170.6361648001669 168.37779977066026 167.60520809314568
173.43249507485018 172.8689706690177 170.55215196052052 168.61396455655057 167.50023368297042
173.35164584499833 172.66672556669988 170.32324750751997 168.66347756196558 167.5338446484835
173.17968524437407 172.50930883677688 170.1231800151311 169.31349895507395 168.0770946488031
173.6357993525826 172.90794004703528 170.6345718311808 168.92034685434967 167.55554309150256
173.13006930242193 172.39686736445836 170.2563350460496 168.90586877091957 167.75085624505087
173.48909996430623 172.95177254609325 170.01699934907802 168.39524667655564 167.93369375858833
173.0183176098438 172.32937985943724 169.75372503519344 168.93459768093095 168.1434647941941
172.73234555711383 172.0189246506325 169.6396675632058 168.7556927881754 168.02778709793648
172.7691215514954 172.14315754654953 169.18817617518127 168.6494497161946 168.06547549183273
172.67997679123584 172.19067679444373 169.23008338201092 168.41824779016548 168.10040093827038
172.71352703165184 172.284493295228 169.40921360127362 168.44385283678739 167.52740103322944
172.88413683594666 172.62213440603904 170.16895070923263 168.4491370886485 166.9171644210216
173.31111899007266 172.9048323299968 169.94711241737434 168.01299386534956 167.3460480509344
173.03967182749403 172.43474209738608 169.72070515024657 168.2967058685661 167.61849329560144
172.97019917714013 172.24086963097463 169.62198499277702 168.19477996209602 167.462449412729
172.8602689588366 172.1466439198565 169.67881446700164 168.35042876672185 167.93258614861733
172.44480513989456 171.75182851048046 169.9451095863329 168.61575242005296 168.55919661594234
172.5038212286024 171.89863067579535 169.76011616216803 168.79219101583223 168.66258138699436
172.44059373831115 171.61521750471366 169.5409764224982 168.85495664706468 168.8798741925853
172.5162335888512 171.60082026180456 169.85136666232484 169.04227550518237 168.96922821068017
172.18040350513994 171.11568883414395 169.76654652449136 169.40270259176148 168.9852288882418
171.91712319253844 170.9236699776649 169.54050784074235 169.2339018435944 169.1950011391555
172.22683487073996 171.4624643051261 169.82523103114625 169.54002959292984 168.76880085185536
172.4107744452359 171.73234872524938 169.84003495149375 168.51125653608298 168.5258492181283
172.58203700317875 171.79922554955797 169.66468840262505 168.465378818677 168.68929987937696
172.61570699907935 171.81146011090007 169.7784502448566 168.3124903426084 168.91995810099374
172.92896971534617 172.0091433688111 169.43278207564344 168.1860670485535 168.59124971727806
172.6900690573611 171.6916227787844 169.52092431811744 168.4682699629384 168.78180115603038
172.36661475071853 171.45882020786968 169.61804706219255 168.46487600768563 168.64547052309874
172.5579942875498 171.66189030982866 169.59696010589738 168.44617916025882 168.79879384379163
172.2773394190935 171.49462253489548 169.71969815676505 168.46694106334007 168.4201188686252
172.0811757313581 171.26891410445683 169.87587757176698 168.15251765680927 169.02845141897092
172.19978737220643 171.40925670099034 169.69966375105685 167.8767207719744 168.862884346323
172.4211627419436 171.5205076436471 169.70909390205253 167.6165715706176 168.96527524400616
172.1777106071662 171.31772294751687 169.62874784305083 167.9552274050974 168.8976238844256
172.2879794973365 171.5607984684602 170.04466092414418 167.6986712407518 168.70142095157289
172.33653139836315 171.54936841917242 170.27025445175238 168.0270936381679 168.82482062469077
172.56869432256886 171.93775119781333 170.37867800077785 167.87892750772133 168.53675841823176
172.67866946437948 172.01285685834944 170.2124838342324 167.27621606220296 168.87825071241892
172.48068227767362 171.8128226372771 170.24962242733008 167.22820684019004 168.99012115495037
172.23092244579746 171.49824681724914 170.291910025835 167.45152231334853 168.81913552844188
172.4722781673718 171.80737951819447 170.2952385079971 167.27892291642794 168.80234808150047
172.80756443774982 172.19937225928678 170.34024911080942 167.3088661830881 168.62583194657702
172.91635795956418 172.05219922992845 170.25262587520734 167.15873933982894 167.9615645516809
172.9122535661233 171.9598440908014 170.27170117853257 166.8518568525684 167.84780606805919
172.66961335611126 171.70708550522764 170.35476445482067 167.17081863741822 167.62312516614207
172.53143997076432 171.52053415316868 170.61535258207465 167.47589850258277 167.9920386469894
172.34278701346415 171.39679344074264 170.77448897837286 167.41640177934192 167.5534287796308
172.64734652013888 171.64878573768183 171.02848399522955 167.63192296094948 167.79699983508644
172.54887466079242 171.7143871989396 170.79719432085335 167.35088052947125 168.04247684619207
172.58546931915564 171.77475079981778 170.45282544908943 167.08271426632712 168.60396808692443
173.15314934005778 172.38928296770018 170.22422514927237 166.53821540216506 168.40958691638403
172.73954187252386 172.07474617281525 170.46983768177122 166.3287864219757 167.78152649249452
172.80605822950068 172.0554196109673 170.22766235892328 166.5323302244207 168.0897107808008
173.13762452308015 172.19371907778256 170.5404154510662 166.7233682584103 167.832002593931
173.34106831107596 172.54935310370934 171.11378483052002 166.520662353466 167.40482144955223
173.03828717506047 172.1770078840007 170.70444588439437 166.73294971938284 168.23606309060116
172.77236663123878 171.6881523525668 170.87567311206726 167.49644087326772 168.2786500441963
172.75986143086286 171.94883140738824 171.01585212355963 167.4144096516727 168.31687621591848
173.36438544183895 172.45795881179484 171.20122600415317 167.51829456470938 168.3525189048296
173.15356570610305 172.38693743206582 170.98056816361046 167.63088696294932 168.7461381827909
173.14844535746337 172.31345055879612 171.31323021374814 167.54713444191265 168.23755296219676
173.17083440442283 172.33386634485404 171.84621585686634 167.80437237916095 167.73223909029974
173.42544335663408 172.72726980131742 171.78139128775427 167.4113368408833 167.97106864452942
173.48338591575842 172.8642048906828 172.42239920717887 168.196931217183 167.63462106041388
173.95985621256935 173.1920565288467 172.21237444373944 167.93743522901448 167.78990132907498
173.69202259614437 173.0168791812533 171.9950104151063 168.12055269708316 167.85454059712774
173.52038589434315 172.73003857327774 171.34948737770898 167.8665858822197 168.05327383384338
173.4538843447577 172.68819636610397 171.350767043273 168.17003464013578 168.43921019574537
173.5297275106232 172.72376323985588 171.60008669902948 168.4740687489945 168.718678711661
173.35263389791385 172.61946631592994 172.2084522868418 168.31890385722286 168.48551820074243
173.32178750496638 172.5849502511827 172.02317060994216 168.52357236330835 168.46660897231405
173.2649313164248 172.66938398904017 171.7598009161628 168.06113406333134 169.08515272709693
173.3817563314234 172.53927285144013 171.80302409271007 167.99791225407455 169.01065910707982
173.45358818464072 172.66714656321872 171.88747377218408 167.60962226188886 168.7397804247184
173.63489319600552 172.92734574912674 172.5941771767701 167.5042197175636 168.1500832982623
173.7234703112677 172.90376549184938 172.62589543006368 167.45948764765927 168.4465296751751
173.32010495935063 172.50929462967844 172.41049822040188 167.8864295014424 168.54793975086352
173.5612441048233 172.93078141744797 172.42565650021945 167.52801157778754 168.44736856672768
173.1807407321334 172.63294076262605 172.04691653988965 167.15391063837734 168.35426103386536
173.06391092406238 172.3973392639671 172.21236571771817 167.3715624264569 168.51581009807765
172.9084266650041 172.15692205029023 172.26652994470973 167.92310978989008 168.74924947289477
172.96976903842264 172.1908160298958 172.40989647519064 168.07809600546443 168.95836504055404
173.13349251943689 172.27870641109388 172.1988067317686 168.23519013184165 169.16234371779743
173.00112621134963 172.0660115122669 172.09050370665614 167.7919145206696 169.0881176286825
173.43786003915594 172.64103481098314 172.4499782483841 167.43631259802137 168.6581482559387
173.2137998494944 172.5485689909731 172.58055576672731 167.4381559670484 168.68702129309534
173.2476575937941 172.5832665241523 172.33285748001023 167.50630945967742 168.78884449001598
173.0584393241179 172.2998887383922 172.4752456139556 168.15977713889592 169.34579326734143
172.9856943831798 172.3038010658491 172.05492538363254 168.0191962593478 169.2701147648418
173.0386675414259 172.33038149930402 172.5679746126181 168.22888629569096 168.52229913893433
173.6767213328935 172.8669768689059 172.58821631463408 167.77496718759738 167.65743811082416
173.50842423580744 172.64113698608756 172.54296396367664 167.77557390606518 168.31045662472332
173.7750560076637 172.89760904168378 172.6962378076813 167.58072477340394 168.41614041925956
173.74756160465554 172.91193683753053 172.88529615178572 167.73647784220117 168.14339635339556
173.6962664531272 172.96804521852806 173.08633964155598 167.39197458598076 167.9410051981266
173.41864360467912 172.6982357501383 172.58854366355456 167.34707799709773 167.94344011885224
173.18602534686335 172.30386869457806 172.58181883338153 167.4771591693093 167.70813767804935
172.98355840042896 171.95197697659714 172.18239755710528 167.55397154554277 167.77372081689336
172.8308997349659 172.02508367092307 171.95772090870332 167.23712982273872 167.2322613603108
173.24211329615977 172.6369063550644 172.38692331577911 167.01033130058528 167.19036359622885
173.64587711198004 173.06970225528505 172.79164803723185 166.81792845442186 167.08070291441527
173.63448642716648 172.88383382214204 172.4917251359694 167.21970516131256 167.21668226202848
173.74480404155082 173.0328161429207 172.1992009523653 167.01065789347157 167.42144923488175
173.58624357820142 173.05351154314732 172.12848255208448 166.79063333919106 167.192754738378
173.80318464595996 173.02586975205364 172.17108137890077 167.13949727878392 167.32018249194448
173.88247582215405 173.10431531212657 171.79378243717815 166.9286665239763 167.499230773913
174.30078948511732 173.61782691384474 172.5625762338884 166.78648318107784 167.2733756133649
174.17104813577646 173.52460643276368 172.28205464304338 166.59581573760565 167.44842780116147
174.05241733089764 173.5240277570844 172.51647886930985 167.15086575284826 167.43988162054697
174.2138417588295 173.53667533779046 172.68707496136443 167.39892303892938 166.9836353187386
173.898454413922 173.188342681202 172.35792730794304 167.63623925096064 167.35621491420187
173.87211384647594 173.05580858445282 172.4685730325598 167.43508582417346 166.81219117444505
173.82233263865712 173.01404638948915 172.51428020089682 167.51601538886845 166.93954811553158
174.30176506537447 173.6425958154912 172.88191150303157 167.4628309528408 166.29691635269336
174.0182350258887 173.3634208771112 172.78212412816617 167.27794048406574 166.43418022025375
173.96232605880417 173.39051855106425 172.3012098713529 167.45894709564752 166.86678507974517
173.75816047528997 173.13673459880803 172.10819232473185 167.69340492429 167.17322291441874
173.27478054249445 172.78601580549903 171.96009441304327 167.7471301832898 166.96573218814876
173.653829672018 173.0342000263906 171.827400561017 167.82048355508414 167.3058514570849
173.69972375511597 173.25826448393482 172.33834846614207 167.77882720303413 167.01687737807225
173.39522630227995 172.9821949406689 172.158432142042 167.64360769322124 166.42782760322902
173.47232422316011 173.17110261762375 172.55835768566007 167.530314574063 166.03442233807178
173.623532039975 173.26367982813582 172.45853801834247 167.43872233169333 166.1705094076137
173.4185392630691 172.87805995730469 172.48190427926536 167.63149980156737 166.48299477706928
173.03506427576392 172.37271286097447 172.23227885901912 168.00242318806744 166.68701629699115
173.62274988762346 172.86855909822137 172.16876705155158 167.6884668822767 166.63129765432444
173.78666558841135 172.9485118649258 172.43048817447843 167.43227092072271 166.65287034446774
173.5977943194163 172.75059557753906 172.08865591186103 167.2759458654492 166.51204348116192
173.25731735290242 172.4145525202057 171.82897789417478 167.81514996603673 167.23760384727
173.51091981922067 172.56081211489564 171.4467695663477 167.5813399410592 166.82167946813334
173.4703257472091 172.83764265464504 171.06239258816186 167.61184199479322 166.6622574612463
173.35325735319506 172.7404792502648 170.98230005645465 167.40144243015428 166.842387004203
173.0373273186725 172.35503070018382 170.9673044384394 167.2483047154249 167.1772897834808
173.22267376891918 172.37803549034678 170.86831345040653 167.12581218103833 167.21807478172585
173.3781977571645 172.7183104462694 171.0722443753551 166.51631129045526 167.17889537445276
173.30080063913843 172.49306223895934 171.2107287148961 166.80172638699844 167.45110334642106
173.3086180536566 172.55757724537162 170.86162693117979 166.34703605958816 167.66773805116338
173.37641572861722 172.47575630301202 171.03708372463862 166.4547700241985 167.52132907130772
173.38500848354622 172.57360839552518 171.1537374733446 166.27314529618477 167.8738580684751
172.88723091191176 172.13877412483635 170.7411139879474 166.86009382197452 167.78657152881166
172.86261519908732 172.20770670817768 171.08455605087806 166.56904768641016 166.9348315698297
172.87048544819726 172.10749353275708 170.76013913501498 166.55926394778783 167.1306534277355
172.89535346089912 172.0919805802505 170.30654734445994 166.0114920376046 167.5618198929251
173.14607607021878 172.4190572661633 171.03498213037744 166.13184209414527 167.0290274038622
173.0443343190637 172.30732453197183 170.49549567621486 165.70354733107533 166.88275302708527
173.0546416644802 172.52658738236104 170.53590388913014 165.92664703239217 166.93312247896037
173.0028375761252 172.55919449690003 170.76101172963442 166.0208123279873 166.55773994463604
173.06569064321354 172.38841021438344 170.76460378070337 166.45314563056078 167.05932619234284
173.69241621563256 172.95487948672493 171.16916317735854 166.2060194508641 167.13453622110677
173.52476661307446 172.83188602088683 171.35356061440558 166.04508147447572 166.86481996795527
173.1828447959733 172.59460641507073 171.17273514514835 166.0780946886829 166.99103280501996
173.68741892682243 173.16858097148534 171.2030894651962 165.12879073735266 166.742769823513
173.39004001633094 172.88593746916365 171.08979044993634 165.82471771976012 166.3838715932836
173.36328671728265 172.5515661894415 170.83591784341027 165.53162477995446 166.61677894287172
173.20276143659748 172.53001196022248 170.8985545484949 165.48298215294597 166.4565025229454
173.19992743967768 172.31375244874857 171.24796468760897 166.11080465577385 166.7577824534518
173.02621550198012 172.06650223687075 171.16399019914275 166.6171833355171 167.09964996289077
172.88310138650215 171.9262769988299 171.25967356607106 166.76757119939265 167.36665680344134
172.81756586852572 171.82777710159343 171.51882597796836 166.87297841792056 167.34029909440466
173.1972967166786 172.28121328598905 171.45289607580116 166.7404822983238 166.86612467016616
173.51217994604008 172.77367555424195 170.98918614720424 166.46059571131474 166.42495018579137
173.20960273828473 172.3597533793167 171.1144351977905 167.18363425913256 166.51601275642926
173.5784770127901 172.78450299726686 171.68772357825557 167.08387037658093 165.90666353537534
173.34819351000917 172.49629306638028 171.22675530742472 167.37227513339167 165.7752554769748
173.36270800395803 172.60923850554195 171.39979289116008 167.0125902192658 165.8143516521981
172.79448858966938 171.94132787564607 171.33425533003066 167.90525524761438 166.36863724435526
172.64366705445 171.73769479153276 170.61893868386423 167.8222059247147 166.48532263012734
173.01395410767435 172.04501121270653 170.85951477062267 168.11460761878746 166.40925748533402
173.271687026117 172.2687785536541 171.14660785188207 167.83481351007958 166.18736762123777
173.25583391941353 172.2985122231329 171.09361631136738 167.77257103885754 166.32136338596916
172.54980650093003 171.59580302874588 171.26975088566948 168.25995804394648 166.12304165984028
172.96071069844822 172.07007943441488 171.3041145589905 168.02212830467548 166.49881731328315
173.30715543319812 172.4014547295156 171.2463691965163 167.37843644207067 166.0587094424541
173.14920457295568 172.2902353128337 171.6137844845087 167.69309867780157 166.2687069768601
172.67651297651133 171.68664886393148 171.61352273120642 168.4127746640724 166.61566649232586
172.90978394952114 171.93703725378094 171.76617814089926 168.45295849950483 166.4016153581643
173.0895982513329 172.13504159050493 172.0967101480525 168.30413742592333 166.35648054201553
172.7467031543773 171.77243315734194 171.48143653562374 167.9413186568915 166.38965981816193
172.87588929202553 171.9763781875791 171.59910039979798 168.29590678679267 166.169009670511
173.16910948784007 172.2150466817578 171.57988790442442 168.0881816457772 166.10374256882727
173.2549410597036 172.46357255095108 171.8712169957822 167.64760619176116 166.09323885749757
172.9952900467164 172.24018985748486 172.10805555381015 168.23343516213188 166.5689303651584
172.9770017244077 172.06281821466365 171.48525367334318 168.34869099540816 166.91706588534677
172.97305227400878 172.1823324103466 171.9503152818381 168.4581472232966 166.6637919798415
172.95835830708734 172.10916581346777 171.8139694189586 168.3783277530535 166.5457247458012
173.4943731703661 172.5374512723891 171.83941885726642 167.96907295126834 166.20837472776861
173.6509485960348 172.7514591791235 172.06683126073477 168.04656809839383 165.92373176007757
173.4626929378009 172.66201932135704 171.8007155176945 167.88420043168756 165.51890995668998
173.83796614014565 173.01183438097 172.1217087173557 167.84907183486237 165.45712055972797
173.32988446202165 172.281891553515 172.38094815255477 168.60351553395535 165.70886127481873
173.5092873439448 172.42263676514148 172.2452544579692 168.4529895070081 166.0321357490215
173.4006477619642 172.36316543008084 171.9654546857521 168.63567573075107 166.19067816197784
173.92668285832823 172.89761921624503 172.41094501403032 168.9221134301557 166.26323652294877
173.17592305065037 172.0657452602082 171.9835807744396 168.83664099938215 166.30158189374455
173.64792724197235 172.7102292939423 172.194058070778 168.71772841103902 165.95463322342692
173.4706288568495 172.41681375168727 172.36561710496034 169.31874160289854 166.0285477679464
173.36713806504181 172.39194126048685 172.0107809522712 169.2263587861567 166.22011256142918
173.10423865497097 172.12704972898328 172.2450070038849 169.28897422107167 166.27508771167828
173.13048422179415 172.27060174844115 172.46732611870468 168.98559500166073 165.82004632458347
172.81293620133945 171.6175354235113 172.287140438773 169.0539469427648 166.04969277359027
172.90322142717403 171.72372104711113 172.49547983344192 168.79762899815938 165.72416262110363
172.9562611690623 171.96882746375147 172.7316261744666 168.3854712749025 165.75305796839197
173.09395279403267 172.11222328857963 172.9209782300196 168.38124238405555 165.52773820036919
172.8485029299351 171.75222076196732 172.6571752650173 168.6797071133402 166.4540699006093
173.22990546843567 172.22025492855698 172.3044575231637 168.1878250497738 166.00845713564937
173.04040882780464 171.97306160282577 172.38027980596576 168.21087178933294 166.26641108560833
172.93196525336054 171.8626027277717 172.6266974828133 168.63550033898343 166.27700369093378
173.08958157637844 172.09967244377927 172.82943929709762 168.55072764340727 165.9379643475051
173.51099866716655 172.51071733976184 172.79799014454022 168.4034202854622 165.8277467913211
173.53672711491816 172.31478711533342 172.81285144608987 168.9224870354369 166.28921717423174
173.5802220311564 172.37211173257725 172.84530993155965 168.62786658520997 165.73008094542868
173.67115943104244 172.50201232019057 172.2209361367795 168.3656692251135 166.19714201171033
173.1676495159016 171.86501782290262 172.39806767310284 168.46688944503848 166.11737618984955
173.24628906001922 171.87343497252186 172.4405317876607 167.83713736153572 165.73092991349387
173.14928297388778 171.74179923500782 172.0225395327498 168.00014536226584 166.14270811521493
173.1663810389504 171.7996158908297 171.87058355694475 168.0679183849108 166.52195801178246
172.930654592359 171.51258619179615 171.58086225096147 167.5998516959464 166.12383008580852
172.9117682873453 171.4174680536397 171.57076914971884 167.79135997067624 166.0279486277613
173.02904158116252 171.77629542446078 171.5390213832056 167.6853253457157 166.3409311059804
173.02050704840926 171.61655537936534 171.39206237251503 168.303301938255 166.51606914784966
173.1187572665708 171.82927785172728 171.20833709199417 167.79982085253107 166.70296046225477
172.97329460616766 171.78373954084446 171.04271703131 167.45687819021447 166.4412731641889
172.8854240414626 171.56107396760405 171.53615599211827 167.91904679115862 166.0819035714634
172.97247140133845 171.64292747976688 171.90809129736394 167.714136788846 166.1622970377047
172.53392500061273 171.33937237439267 171.59998837060496 167.46739919658404 166.17897636581407
173.50410122307753 172.34297505883112 171.50261302601848 167.2127999784283 166.37395969112953
173.45178510348214 172.27378172221214 171.75736377466148 167.5740947463183 166.3588877412635
173.19919120886343 172.11002176695862 171.3537286749987 167.7229038596553 166.7460390267283
172.94851113660224 171.9783460888635 171.15317954403613 167.74786262073349 166.77969091952247
173.14707696398352 172.23361712804765 171.57711304867834 167.9458262840918 166.60029318252313
173.32458772864047 172.28596028252397 171.36782476138893 167.56104638876457 166.74994997848094
173.18124890066423 172.12917318140862 171.57109734466536 168.00234311690494 166.4822321254411
173.14635867854898 172.33792578350352 171.67925560952946 167.83078083836185 166.00961904253316
172.99216926281287 171.97578529489402 171.77977877149232 168.37955345137843 165.89202733425458
173.02055705641158 171.99820128062004 171.72617072520012 168.31329508203706 165.90096452896094
173.20123213813363 172.15569608844854 171.63348323607119 168.4382905938373 166.0640848975524
173.16000353351262 171.99626841679805 171.21104335814283 168.3662653981484 166.46280268583072
172.9935547496721 171.82801016723909 170.66185006152426 168.45952886181598 166.74202276084185
173.25767218108996 172.0542302693197 171.06712363599183 168.29288928995234 166.6631366101349
173.3374835888045 172.18203223434807 171.31756226609426 168.58670631479862 166.58802182692529
173.23420313378173 172.0980112365072 170.97691802111163 169.03759452234053 166.82716212507148
172.96390781762787 171.956871251202 171.0037168521364 169.42162230222266 167.19531053741883
173.59099209916118 172.40749152480132 170.2683954308861 168.49550080833788 167.03507536763573
173.57143533432262 172.55086996176362 170.50855521374922 168.659778488345 166.89600347507923
173.234389617613 172.17670168685916 171.0541945811555 169.08994998201067 166.82000734553648
173.1940615752259 172.31937689580334 171.14986585002484 168.681466056543 166.84036236977946
172.6416288282938 171.7729380416639 171.31501846502948 169.24358522210048 166.89396879372964
172.7482815175017 171.7784150798246 170.87778290763308 169.04104888010164 167.1760397150253
172.72193705901643 171.87933709754822 170.95261371228125 168.67561344901344 166.6744469445435
172.6277095454351 171.70603638044508 171.12761552261307 169.33032901147155 167.16898613774327
172.42577706606312 171.406977549063 171.40762343682533 169.3918229783361 166.9441480268523
172.51368184900343 171.57112876634594 171.23141960388415 169.40799340930383 167.1930919086275
172.38782392414237 171.45481994421752 171.30332774453578 169.34379468654862 167.32763421866306
172.98007432456345 172.05769298130096 171.32877371083833 169.41975631543895 167.7154618093796
173.1367009783839 172.2714073477814 171.31935945842613 169.34991922946506 167.44395726242803
173.32284530187604 172.44567715191096 171.45421031363952 169.36359151199798 167.2785304358311
173.04178913913307 172.33542131522069 171.4470923056988 169.3016108760887 167.48899998105483
173.304474392714 172.5548228824261 171.92310188875447 168.91297404428283 167.4806738799028
173.3130488483584 172.4549027732241 171.78801130531116 169.35908168934435 167.59105191567818
172.63340432644216 171.60144131406395 172.17283402742308 170.14426728702048 167.44067429002337
173.14454197462032 172.1720725613403 171.9921000881662 169.91770020764434 167.01694690234743
172.9100508038872 171.97506528604342 171.4945717893621 169.53410915447952 167.03980607454193
172.81240121106168 172.04624591472643 171.81744405103726 169.09593121801234 166.80226628936765
173.25489846492448 172.47072721816588 171.78329895604594 169.15282328655493 166.3084004507654
173.4204718658545 172.53980697402096 171.94360910820313 169.25896248756365 166.54624919071873
172.69618251182283 171.5752541921762 171.4886040773315 169.76216584744694 166.93597694661634
172.67278428407363 171.54926132206154 172.03194998513484 169.80484508671117 166.691501282162
172.92442736810406 171.72270138084374 172.10629141675147 169.5453440222124 166.62921441167632
172.67354402247034 171.57174461080095 172.21846735807384 169.40193908357318 166.98910059613158
173.0279044030469 171.8966826925179 172.2097038130449 169.18771071515306 166.85555390645834
173.08730368529035 172.04524055217848 172.53799823210719 169.00619855663857 166.45938395326965
173.06841296905455 172.20764973558263 172.70556211771722 169.06146419707957 166.63874178886425
173.0538709796728 171.9916314566765 172.62182486220422 169.05156112657642 166.1722402258835
172.8504565326891 171.70315854078774 172.64265573738422 169.21712011702638 165.97937830016124
172.6873546773789 171.65186588698026 172.30443014765592 169.31480380147707 166.16151947768273
172.55927311603645 171.53112824930594 171.86670479196678 169.54712503878702 166.46552411598535
172.30888546068357 171.14005124910565 172.00131505215333 169.52693631069462 166.35731135143854
172.21752956483664 171.15419897187846 171.8422297001881 169.36952315063022 165.91814359671184
172.25598286374472 171.0721847105706 171.99303983210538 169.43756615690543 166.12850239079725
172.41851315272692 171.39215216228655 171.94318047011666 169.52930715981617 165.7272127383937
172.32359848327394 171.30687804885665 172.29104039771875 169.9094416246506 166.0099723001708
172.1594713397835 171.11660291619808 171.94620473793512 169.84942719513762 166.10108932877827
171.9466069592208 170.94052203689765 171.84740178833064 169.17710652024212 165.95258313152118
172.2201133147397 171.19682252389418 171.66715273149111 169.50537565456025 166.19433899442103
172.4198540032775 171.35181073538936 171.40374031679926 169.1211820351054 166.3837263696116
172.59242772056575 171.5495289458342 171.32105619979586 169.7865375056936 166.44553900915335
172.86288099857975 171.87431023549482 171.649409385403 169.59775779736847 166.08889339536415
172.62424369130323 171.62080822257064 171.49609781765992 169.8689480535296 166.87236487384615
172.46656052508138 171.35933786694315 171.7956562690399 169.74387619649872 166.4227574581233
172.36957892428285 171.16956661865038 171.8369866519528 169.7175956638395 166.41832753161813
172.28174578688947 171.10814928864215 171.45890425910358 169.27118470662248 166.53179305127105
172.10465702235007 170.8811172610736 171.62657876170485 169.28711957999167 166.44711117550304
171.95078246558433 170.63198625142027 171.76033200587085 169.7840521459086 166.66643697724146
171.78120061807383 170.39839963152838 171.58461329417688 170.08290470722005 167.4109622172876
172.0807698966385 170.72415563687073 171.7426374041288 169.94741797814166 167.24239687378866
171.9683566867518 170.67239434952683 171.42248498518828 169.87360662946247 167.35707776766566
172.0594972609784 170.78391068685255 171.57299483477058 169.47133677550147 167.09315691893164
172.20588670169442 171.00354965031167 171.7500740442434 169.80791550296888 167.03410888053412
172.3712862600176 171.15679304628637 171.68052823613786 169.48065495526123 167.15997208762337
172.60027413009448 171.4212220431279 172.0690113246067 169.51806841680894 167.1636047737006
172.57957754361237 171.30956926651453 172.12400617662436 170.39628516923952 167.74916432497415
172.23017582291175 171.05637690869196 172.0275329492106 170.06226874072505 167.6059455896752
172.44495156641557 171.2543342590213 172.27956520175235 169.72795245394803 167.8014266995624
172.27813641105232 171.15518964915037 171.90255542115207 169.67578864321356 167.84309269022626
172.43155551218442 171.1717091318983 171.72970247844188 169.366884482529 167.65807027775676
172.11097902916038 170.7942705696414 171.82432519065867 169.67173441260405 168.03553726280188
172.0727606199771 170.7014984445542 171.762886627625 170.05994916075974 168.5996710956657
171.89243131386354 170.465468464342 171.21884609772127 169.89101059010167 168.9146304386862
171.90106363037262 170.60567926403758 171.28174012983467 169.43106458672247 168.5842696426002
171.79067960326975 170.46132654090692 171.59302535358592 169.71379034414517 168.304096862733
172.4463726710914 171.36009608475158 171.5986147395476 168.87954953239912 168.2571730697049
172.2388764952291 171.07039077155363 171.28904113359053 168.87850516361064 168.7488775388487
172.11557945442357 171.0418055089645 171.09390491196262 168.81099705474458 168.76530291579485
171.79398139682547 170.72553198053762 171.0006017131841 168.70488520079363 168.6101232284696
171.72840169773312 170.63944508057548 171.14950274331224 168.5421280909273 168.4744258961605
171.56156218230828 170.45005757011663 171.46166519505059 168.81441096456552 168.49417348945457
171.5405424369998 170.52106881402074 171.44925501611624 168.59404912550636 168.18199787701843
171.8513777231214 170.8777118401885 171.85450613249168 168.37469298427587 167.67208795902698
172.1169275628682 171.0038462920003 171.51775165675176 168.676725564284 168.53533320249778
172.09649439361525 171.01018250910695 172.20315179418685 168.87451713425747 168.3623039317461
172.0588309026875 170.94831127807976 171.77137229337637 169.12882176264313 169.03013301663626
172.04824847328538 170.92029997116654 171.47158019264623 169.05069328814102 168.61260167409725
172.40386746802702 171.40639843190155 171.16540782634792 168.97834688472022 168.3909279381809
172.44562370970564 171.3906377964681 171.32011143186827 168.98409777800157 167.79418808831178
172.28899781731187 171.23948566504507 171.35217999262613 169.43677290563724 167.54007683454074
172.30347489975787 171.3979544016154 171.28386404133028 169.27269577588604 167.7741403070553
172.55862979334182 171.68032283163123 171.1634088394029 168.94754224071156 168.12591405061616
172.41197719340101 171.53698682986004 171.40547111200334 168.85405548878623 167.8742179565579
172.18934793356064 171.21286418354399 171.50989584073162 169.47762784116188 167.77517825812885
172.86126891814166 171.9527370330972 171.6580411556465 169.09912494155418 167.51173113191825
172.7216650827163 171.87041922743552 171.44788904009312 169.1434091593359 168.08106202142946
172.5504661818487 171.60671653676246 170.73809629296449 168.83620104428968 168.55742593896056
172.80651906893712 172.05131784966989 171.2865689488148 168.54210097238246 168.17128917299803
172.77518120230667 171.94342909583716 171.41827964897374 168.80579520959802 168.64271814279817
172.63297412174265 171.88130785634954 170.93372844487968 169.10513397040535 168.76824355226003
173.06248369535768 172.17739890751292 171.04635586121938 168.6569981427226 167.7669894937947
172.81324950843603 171.92627705060522 170.88601293758563 168.7500727306078 167.93450329980837
172.30374733867845 171.37495482829672 171.0168962384719 169.32910061157756 167.9287822720811
172.2424664892849 171.2842625649255 171.0712190947109 169.63247513135804 168.0164047927742
172.13189877794278 171.0479278498472 170.94161202652413 169.54348925721547 167.75763993350373
172.70769036543066 171.70271568259028 170.91609297016052 169.10597061761177 167.74175607724823
172.59701465558408 171.53562724864634 170.77449159854515 169.32999758046606 167.72456132352204
172.67369350458674 171.66186837642124 171.01533091925015 169.23108742250213 167.66755777598635
172.99884785772434 171.9751082313588 171.26459624610638 169.07510840175053 167.43736768632454
172.86281036912305 171.78832018232407 171.0994413883458 169.4065025739698 167.40811628389295
172.8297825297666 171.69938981502315 170.9812680306982 170.10417161533812 167.63332245695065
173.3531013141823 172.31194853219702 170.83842648484776 169.45132213163168 167.21775911117857
173.3847053040808 172.408867368786 170.67698242148205 169.60342074838425 167.5250854913708
173.6292634317584 172.7631710513712 171.3436793574207 169.71645813049705 167.47119998911776
173.2013044185458 172.21859318354694 171.48033300484104 170.03228241258603 167.30536481731153
173.04869706207234 172.2487111144271 171.47312523204636 169.92794821780714 167.45680842277227
172.97875975888022 172.22301278541872 170.93210805013808 169.25601164721115 167.56854380305762
173.29994138142385 172.52377435062394 170.89717005133343 168.85508746832167 167.69351754387296
172.89483000455172 172.20442678136664 171.19430124617548 168.9922318983356 167.25590020968647
173.16382627496654 172.41594086432212 170.81461675425567 168.75739700636913 167.48933655479897
172.9864042056413 172.29405492253022 170.83903833719154 168.71232918956758 167.95970301340347
173.55027476328758 172.85128269832575 170.64163288455177 168.44211671467082 167.97027791662694
173.48893014674422 172.91039191359326 170.66435828399057 168.6172924629678 167.8984809014224
173.31584249733186 172.7478921954533 171.0196448182522 168.82696319763693 167.8457943380054
173.17127734489233 172.67469661689438 171.20795665760474 168.60997385564485 168.0893985400003
172.9346214385446 172.25018952143648 170.61020091603814 168.4064311386019 168.5097605999726
173.0061806552936 172.36309206006058 170.4653303008746 168.56428006167113 168.69197708451694
172.92549006527778 172.24003315379076 170.4888469073336 168.60480755154208 168.53893142612367
173.06699734661984 172.4684168428331 170.54945864861378 169.06025892101448 168.93552765823608
172.83002550752337 172.13294796361464 170.34355129239816 169.39409284869242 168.89626897713205
172.73965920585283 172.0102117822532 170.26886751676196 169.68342231362146 168.874616409345
173.1225560944813 172.37100566149306 170.63798197897492 169.86768542383558 168.73858163738686
172.84275214853253 172.19081900639966 170.33253111944268 169.78277649427346 169.37766767187645
173.2228688235354 172.72005562599736 170.25915543717798 169.35745770538693 169.23304155596185
173.48433269146773 172.99502088305056 170.09314169628982 168.95235529775815 168.97955792671718
173.47684515774426 172.90376231898608 170.2452603208185 169.05900396893512 169.1739338145246
173.34271614714382 172.81053412741346 170.55795223413068 169.41556622250823 169.4323422111529
173.29312011652158 172.78239083472803 170.615795611624 169.36935418933004 169.50358016553957
173.3765695172952 172.9030627166058 170.63602872912386 169.21439666362852 169.51514486605714
173.6752740098695 173.12813533083894 171.06798034180167 169.36941290228307 169.18507266387502
173.69955762523378 173.15824269430914 170.69645490856175 169.07915001104504 169.64790938070024
174.22534428450354 173.72868699502018 171.14289017446455 168.89084676000184 169.6873380810407
174.76776087518004 174.33748623712336 171.3612887001815 168.62931271150975 169.14162873433895
174.4521041584876 174.13925827838608 171.26818237710617 168.5686421095337 169.38456003020303
174.38626495538443 174.0943489858442 171.20360741517666 168.4388929859579 169.16853734968475
174.11196717097732 173.75825759623493 171.02921245547896 168.4495482153429 169.64548028645711
173.79181777560868 173.31505580230635 170.83311669137308 168.31632605574325 169.6771116364043
173.98893604868206 173.416750305693 170.49054212812888 168.24615618812552 169.97072706570708
173.782200488322 173.2457533890652 170.37042727913453 168.0313929383301 170.26577506567952
173.7166699155916 173.09526544967093 170.51201113970205 168.21330183463675 169.87455761732053
173.76277532540377 173.1976622765748 170.2490313986261 167.8986181137622 170.11610964028375
173.49974997910263 173.1062456163169 170.39640912960826 168.0882215485302 169.7102959752836
173.81680688797388 173.2000234513331 170.2128396176708 168.04285877318986 169.91751784782275
173.8342529170991 173.31571435250487 171.02727215009313 168.32259837011725 169.27960631063428
173.96453295509423 173.3838285373518 170.78035897096737 168.1266676284337 169.0102105072242
173.85379060163726 173.3532401321721 170.66276159798613 167.96282837889623 169.12149855058638
173.99833194537834 173.467287540321 170.71780031236284 167.96765730523998 168.92863318707302
173.7226904373706 173.16060185319108 170.4617593150428 168.53750299123394 169.44174518540706
173.76597795854738 173.3463086878438 170.67955088949745 168.7543534142811 170.22570303278164
173.66435385705316 173.22057839734853 171.08096315672864 168.93209854220427 169.90913412625451
173.5119614369078 173.00755136239593 171.02841308704953 168.89373117880785 169.4424917153222
173.23590806747615 172.89543024283535 170.72840671344304 168.36729553752505 169.162181312357
173.8081818937902 173.3328351523837 170.46052719090895 168.07026063070845 169.70723716265869
173.3114105528598 172.60650467095905 170.4655546798842 168.70295676739778 170.04455345996624
172.83578769218587 171.96732896468347 170.20872630295784 169.39350769842298 169.9533195777262
172.9338228066675 172.0430301873302 170.44142152514968 168.54302536626682 169.468161573389
173.1244897725946 172.38799061073846 169.87852288732196 168.35528029769299 169.79675457153195
172.82395472880378 171.92283027609687 169.63127453497597 168.2969225626643 169.52234424695283
172.38497917085374 171.57141144183353 169.86817997977082 168.2217510999708 169.27867272398746
172.50489302740473 171.53168946327366 170.42692409798252 168.74983369417544 169.20928258836034
172.5287952900341 171.65531653551113 170.4012837753926 168.53592167463106 169.03123909591648
172.77153520286257 171.98036659254373 170.0701445300936 168.34318162481145 169.09910271398005
173.17427801890386 172.49957495545803 169.44305625859283 168.1215441890263 169.6987044905861
173.00691904765003 172.32771370349917 170.06839811927802 168.41153242252045 169.4581316194519
172.7331050504308 171.98842712140063 170.27707245783265 168.62035138161704 169.40175860581988
172.72158384239057 172.0288703437107 169.87187789058092 168.2781452042535 169.43454919895652
172.67528982078278 172.09099763428407 169.96969176437014 168.34028204660763 169.3310408440683
172.7373307666199 172.2941460678135 170.4322010051453 168.5002264054565 169.20617220039287
172.79499894471658 172.1231508136458 170.25281972720583 168.74819822135748 169.79444367228754
172.58253487700432 171.94353171373842 169.91596061337955 168.505885436735 169.80374434904144
172.55556135856455 171.7430238294761 169.96346689079488 168.88719957303002 169.71052616857014
172.7252233599981 172.02541265804138 169.87315822168318 168.90033202329442 169.89583285378808
173.07775361397378 172.43478451205297 170.0070886653884 168.70561203671375 170.14121209291832
172.75254566161672 172.12440287028042 170.37526011976684 168.9792203169729 169.6335021744805
172.87602193910305 172.08385650387444 170.16827093143428 168.76736230518227 170.17657758235492
172.75073285930938 172.05791848105935 170.31282299728463 169.19417178338318 170.1916709174569
173.1177985204909 172.26201518020446 170.03915275552353 168.7091719798106 170.65708934468194
172.95802406887503 172.3208448965643 169.85857563351487 168.61323902232687 170.22140072887134
172.81592038620883 172.07958799798251 169.76829522082394 168.57901562127702 170.31872556838772
173.00710343603203 172.50727229263128 169.7317877822253 167.72768879626335 169.91532507437117
172.95762127318767 172.28366476049231 170.0581045912026 167.93833549325845 170.13763535638364
172.81548594448935 172.0100049688883 170.6099286440714 168.40227907930623 170.11328487271746
172.64234960055464 171.80789757051107 170.59045163411062 168.69535429335497 169.7235079987479
172.91734611854514 172.05221578036014 170.7862277406364 168.223996405652 169.53826601395207
173.1211728793837 172.33577110384385 170.8461124184074 168.24961140518042 168.95226396900742
173.14558270211054 172.34744418888292 170.84157963657003 168.46802886040516 169.0323298513393
172.84739865099309 172.01365756876896 171.05089504492722 168.3265276887171 169.17260283440478
173.06800268591235 172.42295759963002 171.01676300224386 167.93563643579978 169.2786331328988
173.57600657151738 172.86800535040072 171.00508099930644 167.92559349741737 168.8504170201549
173.22213517652418 172.4270476304617 170.92769820869313 168.32358189953536 168.78662307606731
173.48608493685754 172.65182958243008 171.21444068841186 168.6708491114689 169.18615577953508
173.7529306779242 172.9030207166439 170.94602753602618 168.18549482224995 169.0968987193197
173.96918538547558 172.98300554753692 171.16348891216902 167.97585734478824 169.1045938164146
174.2311548751508 173.39731681729498 171.03457504601852 167.401567760756 169.39228219296947
174.07038488617334 173.1988034385946 171.11025440395898 167.66488667162855 169.48410703561908
173.6500903966851 172.7801638460348 171.16081787262084 167.81854131033342 169.12686865844012
174.03369315444826 173.20017047682182 170.77771385691966 167.4796357343063 169.71453928955233
173.9680966243442 173.16691591687385 170.8120950788564 167.71199575805917 169.48295347576124
173.83861107119463 173.00342565441107 170.98792621439713 167.83318449662465 169.19736519037392
173.77686389197683 172.9483497277001 171.31022190587672 167.7793051505218 168.7400930923953
173.6912269463239 172.85448527342956 170.8854619766454 167.7888369630309 168.74879762719178
173.72092439341486 172.88776134884066 171.13943089305855 167.81258640241938 168.70868459662623
173.70568591999066 172.8736347046716 170.61083232420185 167.38065891323865 168.86745354431724
173.74679122036616 173.00219716301956 170.56639321550992 167.1847327912794 169.05873167967388
173.61985085522315 172.83113898977896 170.31021781579335 167.3752063538839 169.40156420666713
173.5228787659936 172.5389053741136 170.57247707363692 167.63200052405477 169.18333506190345
173.53957560841334 172.56409357187763 170.5709020885576 167.24031074021698 168.78474060889906
173.4342330460748 172.5380497863433 170.81852919713873 167.56646297903094 168.80498218318382
172.9304510601422 171.9972063528044 170.46009016992102 167.69235557083738 168.84643830201904
172.61026754065918 171.70036666598222 170.1200680073477 168.0095641818748 169.7135680189049
172.94141132067455 171.84896746106884 170.37504103542318 167.76963676732078 169.2115157304833
173.06020512505611 171.9190352516832 169.9720712891201 167.49460906715234 169.2740001097401
172.99569653819813 172.0057339085896 169.75457700984336 167.28762877697494 169.75686715183608
172.78730829252262 171.69534061204055 169.9009202978593 168.01538544887055 169.13329953061438
172.48806636526743 171.46142309268845 170.00620846089603 168.24391638759016 169.1079705319737
173.05140961197947 172.07342926520653 170.40374234967513 168.02562631089017 168.99084470561417
172.59231058759536 171.61897144145743 170.50914071523886 168.04101948938765 169.21590984528277
172.66731317877205 171.63038514563465 170.65009476953952 168.2395260863807 169.1240674575348
172.80846124160874 171.74652638421793 170.290342146436 168.14280943241573 168.95936144517495
173.1290397949317 172.18841230025274 170.3938134910105 167.60071449514277 169.1426909746558
173.3082736332873 172.48919664986593 170.62793780336008 167.4172507060237 169.0394822416385
173.04994186194006 172.09563397643512 170.47386421652556 167.8593069128947 169.28120846018444
172.89253056630983 171.88855126133407 169.9370248246625 168.33381530377366 169.7784197117157
173.1179123376538 172.26350200586003 170.01144251951447 167.76891760119716 169.34403730184863
173.05472310611609 172.18517637656356 169.78952176300638 167.79600454603607 169.3723522016868
173.36246310202213 172.54807175824476 169.64120081222794 168.0311952280306 169.6755600768655
173.63989712107224 172.8873198317002 169.9451290057054 167.83153190647067 169.0678123705276
173.44483570664858 172.57327747221046 170.08630671003795 168.1417974885999 169.10509988251468
173.35859390285106 172.63850762952822 169.84741587334162 167.31179320032973 169.18973542672742
173.23599865134528 172.4768624965731 170.39006567694273 167.12661142949509 168.94769820885466
173.44495206133962 172.6133722218327 169.8724882652668 167.12233517331381 169.10028279651732
173.6879226624115 172.815624388309 169.81672273902655 167.1874304869599 169.2752550763785
173.88002761451492 173.05407486510114 169.9625858241776 166.87516625526087 169.4075485531804
173.93245184000577 173.22606221168292 169.69042118752793 166.8427656789474 169.6160731358918
174.12992396077777 173.46030789091705 170.3097656556031 166.818028429338 169.05678759775955
173.7232668544188 173.03010247232 170.14569433461182 166.82402992838672 169.29375572540664
173.57711428759018 172.8325995942116 170.30435738629313 167.24255417900554 169.55041967983382
173.6225959708027 172.94587691573807 170.37784007726 167.48204450890574 169.60968480311251
173.39570363706477 172.68628824184958 170.5024570858028 167.4230052643276 169.0031815759474
173.3260757638499 172.4665260988445 170.3066956489662 167.3762790037183 169.03314803158221
173.38400504941598 172.54398680462745 170.44725335826422 167.5036370056253 169.22529831612837
173.68364269851716 172.7976553352841 170.09207869722601 167.26242023057287 169.6540539934806
173.50591878099806 172.66047578233332 170.08268852550697 167.71124613076418 169.75737356964072
173.31757414277385 172.41639695984986 169.78749081514465 167.28790089416043 169.80418023290008
173.25651021022867 172.3352591031765 169.75851716918478 167.44432065112818 169.2949656372091
173.10619725458153 172.0966122089819 169.73310195453945 167.86333486912991 168.98723404118718
172.79553186227244 171.71188033053113 170.18693643466406 168.2776621255933 168.53612741758596
173.14913629863372 172.18215881135444 169.85107365315486 167.897480070942 169.1199680746494
173.1094732501146 172.24561318609148 169.79466075494227 167.70724650452138 168.8653669809941
172.75760687084986 171.90961680464292 169.91976740673385 167.71964850120793 168.75387732949676
172.91169977826567 172.0163063855351 169.8460585270362 167.63024684173217 168.72018986410308
172.58531271505976 171.73028022347853 169.31890600526953 167.974553025596 169.0883172160678
172.67588604480886 171.7839683394799 169.58036928621053 167.90706874462657 168.46953492533333
173.10891852853558 172.1874961069878 169.64902763705336 167.61067952469017 168.48255913057596
172.88095783861425 172.07153777108556 169.43512333751875 167.39470253226233 168.8813900526331
172.9000436285023 172.13605527960428 169.56148752199343 167.61480450959849 168.6113859868414
172.83160920830898 172.14659865841136 168.8172063356964 167.6093502030247 169.24569265902866
173.27221664242583 172.6364412447292 168.84847579494988 167.06618748317473 168.47455559915107
173.3454716760412 172.7581620958228 168.80211076162465 166.85555787385942 168.5144595983038
173.53899196496695 172.95940492735772 169.39505777273337 166.33962545671037 168.21695114915954
173.673619406747 173.27240801275678 169.69296976407813 166.1359051490517 168.09938545284814
173.52423666589232 173.06477450704867 169.90347888162586 166.79405524817108 168.40508090308742
173.65573423279224 173.015903750641 169.97125971510135 167.31331165172023 168.82069407529738
173.90448070316754 173.21317822347925 170.4297533359107 167.60117006537962 168.56174693549363
173.95570500714462 173.2367651070109 169.9683261200226 167.89727491104412 169.29277075600177
173.76741377128513 173.12049806036734 169.6861157690066 167.67223177798095 169.19282897798564
173.58850080921806 172.9028003046282 169.58555096086403 168.26271870541703 169.29505204918522
173.71810473546995 173.01298826120097 170.18512487707736 168.40135622290435 168.36086112023185
173.9781359808762 173.2413290185322 169.4711920280689 167.79726769058217 168.78366146926368
173.8451105875764 173.11488961636994 169.30187491562108 167.81616670979406 169.24760786436048
173.59791383106202 172.93701105720746 169.4225423371934 168.19724783603897 169.22148277777566
173.6404535739225 172.99143438905216 169.13416885628538 167.97775678951714 169.33640634823584
173.24988854194478 172.4154620234676 169.23790416365986 168.3813683407867 169.48193445731584
173.19832692866024 172.3769614199311 169.24933657108735 168.0962218478481 169.1442119284544
172.9818668167972 172.23180215255132 168.89261182340715 168.0298813171868 169.53020677197583
173.01220197905772 172.0207263212856 168.5572045670791 168.4329776523495 170.09105174755004
173.03087055045904 172.15813747102013 168.9427094931962 168.0267207243891 169.5566826533615
172.88386314876095 172.24638209049687 169.23755612881519 168.20993249377318 168.94700280038532
173.42241212207028 172.77330811748064 169.45743561010244 168.37049572060917 169.16711755334876
172.92794470200909 172.24071438338507 169.98664531498457 169.06113472402131 169.075571301763
173.08985153525225 172.2593375346817 169.67154226738268 168.69569139537867 169.6778201438469
173.26752119550073 172.49063979906768 170.24680946876035 168.58106324599055 169.14456353459894
173.5053611879346 172.76495554826698 169.7551550351772 168.3361656698094 169.2509645223492
173.27266927565066 172.5122218000072 169.7972297449798 168.80164800736608 169.74657335557478
173.145380331126 172.2983267777988 169.31087979207183 168.39240948168836 169.82991726733107
172.78210837132718 171.92102411826966 169.32406252824464 168.07041239342 169.68550670984976
172.57646528870217 171.7707414954756 169.28768240601508 168.32312580376566 169.7656707813883
173.0302695366721 172.1674992197184 169.09648270759496 167.87432032019592 169.6530696718162
172.83480436238133 171.97948465487903 168.85108606003405 167.6186674751837 169.4677129678279
173.04066232632522 172.19303749934397 168.99074434068163 168.0338298966779 169.79006492764685
173.2809079925339 172.53542901829704 169.28419187670863 168.2900286448581 169.06904204634688
173.2496445930367 172.64127278534428 169.07940026941404 168.45564285423484 169.12126028578035
173.68574433699683 173.0851826496128 168.81056079763286 168.28117333294236 168.92419734243202
173.5923591075023 172.8955655180133 169.00229762749535 169.01837963592018 169.00257726558362
173.29423267265955 172.51687704023752 169.2881602306512 169.29236422420678 169.32007120507095
172.9286736976547 172.25577884250848 169.3109875614103 169.24411816434375 169.25183961258122
173.08945035877892 172.48713821462513 169.64105936552158 169.335998876043 168.75995590331712
172.88280634554064 172.30258168831415 169.72579915771158 169.26200357411454 168.83328554651354
173.17447450714255 172.51388681670736 169.42133045234144 169.14456625599115 168.74925886267695
173.01424995193344 172.34806973940172 169.77675198853578 169.43024488279616 168.82729236717154
172.70295340643045 172.01965233727032 169.90375845166656 169.71455734226907 169.20227975122265
172.71537976166485 171.93029965304405 169.43457752005054 169.59070564238266 169.07221925452066
172.92284463816375 172.28761570995698 169.50068342456652 168.931569720462 168.87737111218004
172.81285032583867 172.09187820888414 169.6601075034399 169.1434903286148 168.61101848010253
172.9698320726783 172.1937076824689 169.7633442981983 169.08010936186213 168.4272500021674
172.67057408540293 171.97709605253024 169.9439229594638 169.06852272624988 168.54226708297708
172.62947706714957 171.89509608980757 169.87302202361647 169.40337612969782 168.46463456419568
172.93293961818344 172.1154437045987 170.25815950209963 169.8710422072706 167.97920250232733
173.20502024930636 172.64132458923842 170.28271493457765 169.24031733123758 166.78927079951478
173.62498375690078 172.91770052304267 170.64358230600428 169.52598231832272 166.7945412262694
173.88912607643826 173.35617862804287 170.46631407446014 169.04504713233914 166.75593994951265
173.69586801451672 173.32268816777992 170.77107529128705 168.86957678408 166.42680179666036
173.69177524868104 173.1985923108294 170.09983440532565 168.48379231106142 166.32047085225062
173.22473601850203 172.83746159036045 170.3069261903567 168.89209584389585 166.62086665932165
173.62531070404955 173.25560043917068 170.30216340888487 168.60533540763635 166.39650997099113
173.2341158586623 172.62693797064614 170.12760848004265 168.77727609650873 166.85324303383163
173.37340465611618 172.71886834931593 170.5728667877936 169.19660890895236 166.92159944337754
173.32186019653798 172.60538342112204 170.53939349537518 168.95993705850287 166.9617343305604
173.06100321020295 172.32852734086725 170.39406647562924 169.15679007610382 166.62549420070815
172.8321647272829 171.9833804385217 169.94833287448265 169.30953510416234 166.7583764926215
172.76226089179212 172.121028939494 170.1353902464924 169.28490810542337 167.0847773460934
172.22364272288405 171.5541158886802 169.7322242618154 169.77180390881654 167.36177747058716
172.08335211258324 171.33156241396742 169.8089069898261 169.64131756030818 167.36057412555232
172.28479482004684 171.5915638173299 169.4811160712052 169.75500024753697 167.33214410446098
172.7879234760211 172.14101806129355 169.8549232724751 169.48842842733137 167.097749732923
172.45023792958958 171.90839063994193 170.01278485057608 169.75283246079655 167.43606564503128
172.6541529375961 172.05242190959004 170.31591482480897 170.13204335305272 167.5290440115966
173.00650227298524 172.3915195518375 170.45048320440569 170.2905978946055 167.1164643662989
173.09731656798292 172.44218129073855 170.31019734399098 170.59246350239195 167.99031377561852
173.1511825313662 172.33673069586814 170.15524785866106 170.1768951503136 167.9359987765605
173.31614258377107 172.70825489402515 170.28548209522617 170.37481197463558 167.86550651763704
173.313190568516 172.58733369497185 169.9013720238631 169.89016972467076 167.57906009314175
173.2692977486303 172.5978040257931 169.6854116461608 169.1569698577593 166.90302739690068
173.55006812147812 172.98477234637133 169.9043511143206 169.0217802849723 166.67762847738132
173.83941657400413 173.22132055547033 170.00910550228545 169.0299988067574 166.59042144668155
173.51717677703436 172.963559292603 169.67436711767704 169.20970931711403 166.99785193911845
173.3648821571966 172.86126722833828 169.7843350479268 169.47833908623366 167.04725606432396
173.09792939850672 172.56440093002396 169.85792387486268 169.60984278647004 167.10914405506267
173.3324049293593 172.7671730126249 170.128848341676 169.59624147219347 167.1638538657604
173.25589496436996 172.69044394309495 169.83872714658546 169.5822414634761 167.27874382756173
172.78969926702027 172.22420904749168 169.42093981792178 170.0651642672999 167.8089713565925
172.9007642543326 172.35779176190027 170.04647984148906 170.33072129683774 167.55131614123545
172.86505801633416 172.14894390769408 170.30259373839752 170.39753395494446 167.32700038988247
172.8435076701334 172.1470149057779 170.2885958060424 170.49682051540913 167.37969603559768
172.66114849691033 172.02841610215128 169.78046785948248 170.1146861049323 167.47507092562336
173.2793247749479 172.75846098737537 169.89940470486522 169.84405809301435 167.56396377572636
172.90252975630372 172.29732873916836 170.2797657370847 169.95066965518185 167.38615692277392
173.02295107218526 172.5067652831999 170.3370292861208 170.21046745503725 167.35617411801874
173.1462428200759 172.63170561833363 170.5294053713772 169.5411795024173 167.02578656951908
172.88376210993695 172.22189167622682 170.21421416033078 169.85708466686117 166.704539775331
173.39658360452654 172.78196202754734 170.179648655411 169.39525846248702 166.6821563800806
173.4977627040475 172.8795941601358 169.86143176059912 169.12835704404833 166.7997649675552
173.50048227978425 172.73384100707224 169.91519940572707 169.30924707625906 166.89059389124427
173.566370635793 172.85085180131662 170.25566981229923 169.438621170955 166.77348705023465
173.6546328335996 172.87360964638214 170.7666277834027 169.79157960168993 166.9442413573947
173.57363980570867 172.88446090297788 170.14499336491122 169.2595231952893 167.1801228938971
173.56462889509584 172.87685543588634 170.31594617144728 169.47103093359593 166.3923457733908
173.64640653138764 172.83328816276395 170.34948731810604 169.3107089009188 166.18440886928
173.52403897278205 172.74400085648213 170.60936415923308 169.4389874745973 165.82477049963455
173.75401146833585 172.9790278479626 170.22135886958918 168.93023548289858 165.7878077866723
173.7228138675744 173.07046100013406 169.888564120068 168.66554492734713 165.8837693663985
173.63106603839663 172.8426781854501 170.1585840042078 168.69031920580372 165.4070558089133
173.83153091026477 173.05212182806468 170.0234869765068 168.95474821096613 165.39513530381356
173.27015261742147 172.51480530689207 170.5497675739767 169.04053652562607 165.22176580329727
173.35531482783267 172.5222556031838 170.3940037100236 169.0389334587629 165.6516102656854
173.3564502400091 172.6893603268456 170.90990025691835 169.16038034898253 165.01073832399055
173.24630290146771 172.60814786976056 170.70626605627206 168.98332605871894 165.19897565539486
173.7760055762699 173.0899894155292 170.91075577744567 168.94516595343617 165.29126991884164
173.70461881999486 172.93978234847555 170.88061780001064 168.74768514597665 165.35305270328348
173.42027808798514 172.7893192053972 170.9162007277557 169.09459471178425 165.80007098903187
173.29369424294683 172.44690556114386 171.06933402438239 169.05312873448827 165.6441918610512
173.14092868464553 172.39417604404528 171.06342182058376 169.09842440690258 165.85659886964336
172.73762392219743 171.98004324169938 170.5212420182637 169.27050615943602 165.93782043912216
172.53384520861175 171.8465538566586 170.69253993705527 169.26061496695698 165.85416767834676
172.64441966509017 171.75454501681062 171.32604731360374 169.17876921697314 165.17742351960197
172.82292623561045 171.83003350874 171.10806918608048 169.04067302016088 165.54517884515457
173.14565486904658 172.3244206297049 171.20086741814475 168.4881300008523 165.47385864220297
172.9288849027377 171.94026981995256 170.93296358148186 168.78060259792292 166.00711362956898
172.75480739526603 171.78314056164055 171.3353144167226 168.69114035640482 165.53951323786978
172.73388848762318 171.6643247211308 171.21310441040976 168.54664239216874 165.30812810490835
172.36815832466633 171.33653746203768 171.52389844518163 168.8666997475793 165.55016282573484
172.81104369711372 171.94552269556974 171.23725504350864 168.74922877592672 165.5394318598859
172.28385225106177 171.36453418545804 171.14385206684645 168.83416368941428 165.33898993605914
172.56556042068945 171.6941378794979 170.73449915544631 168.4548265633495 165.22476083487084
172.77879387930167 171.7475327525684 170.85809784813458 168.3659274390915 165.51936168212714
173.01990012684345 172.0821652173114 170.4480373148769 168.31603915905606 166.11824742593626
173.23850063850043 172.39599171988587 171.09144828932878 168.00602034808344 165.51600093557488
173.1137070940376 172.28739652841261 171.26163855179271 168.07143572175093 165.02012126084537
173.1393688704355 172.30283888012323 171.5597810105096 168.05307218198317 164.5688295213487
172.8965437656837 172.08143835054983 171.15892466282276 168.06952038721548 164.75909215230385
172.66674646028724 171.83177111005008 171.10361387770018 168.46770004290232 164.8876241320491
172.4616131445675 171.6887661812011 171.22992210810912 168.7036011100786 165.15549834132818
172.24405913396433 171.3784819339307 170.86330896113918 168.45056720969023 165.3958688832775
172.32723299131194 171.61130413320708 171.00366385366326 168.2257260572168 165.3986056687765
171.91490829170013 171.0938417685988 171.34393445902708 168.7592158103576 165.45245089091986
172.0596503546106 171.19588162754516 171.49057751043267 168.46485055555868 165.34430879462838
172.23864234119208 171.37436750713792 171.8407122055035 168.67008752893614 164.82404276580857
172.32235968178276 171.28580457177225 171.83672587570817 168.73466214233 164.90101285228016
172.80209197970728 171.77177646876083 171.7412679490999 168.10653677713182 164.49452400258727
173.29297247012386 172.2059979452836 171.55078637138956 167.82619748451077 164.18445930205348
173.03436641180198 171.93631161294292 171.76343481321587 168.0510324115067 163.94709454187432
172.95987345718459 171.85022425732416 171.82518925456964 168.0064094257288 163.84506582795115
173.02732270831385 172.0031056837032 171.68705190480784 167.79447746991377 164.02516794498888
173.12869297613392 172.27017337405275 171.82432327025327 167.41265645252068 163.90214690763813
173.12541209686472 172.28512839194266 171.86884799103842 167.32857495750775 164.10465745382047
172.9272728089414 172.15594619259406 172.18836270157203 167.6884749875042 163.76955023487452
172.7106298060655 171.89229635610354 171.71813824043682 167.30457610451555 163.6084053442353
172.90927247687458 172.2267529818236 171.87019802020333 166.90752353560245 163.03005738194796
172.628116846659 171.98916905029404 171.833880730213 166.74396843613383 163.190647812745
172.5907195008721 171.86109894207135 171.6634967135283 166.86757473375806 162.76476803745462
172.36670920662786 171.85113939959695 172.072417034785 166.9914899335094 162.48848223021858
172.44185273789802 171.6282503799806 171.82108613480872 166.9146756986934 162.69559694845526
172.72918994813816 172.18582930934235 171.92961881360978 166.8727366705827 162.74386243850444
172.8304598862428 172.09866648539924 171.49800632119283 166.44484935225276 163.63224447994952
173.1089914976575 172.5133329599417 171.38878268844175 166.16934654380537 163.73205003037398
172.9884213103058 172.33371640496034 171.57243994893972 165.990991860536 163.77502486995922
172.9945445968037 172.4233079168401 171.3522114195668 166.12258882519714 163.81485540072117
172.86016250786219 172.33639015148773 171.83870210550478 166.09123919961544 163.07170507528832
172.60018826031308 171.99402588236657 171.4594095707383 166.48431824156677 163.29232388527868
172.68834224316768 172.2045278959553 171.386331317875 166.6377734912319 163.27355680600658
172.5206714357104 171.95115453752206 171.43534075418643 167.04088589690306 163.19063644288673
172.70773830043515 172.15164791607472 171.9717017056977 166.8181002530205 162.93122835950226
172.39134221420073 171.75419686028528 171.57345311942268 166.88844315662328 163.18622032371286
172.58025169500246 171.66387855557622 171.5320480682068 166.50549866377852 162.7260802859205
172.33032689253042 171.47752661729234 171.63821405098844 167.0531647229194 162.80064841073943
172.75648167332926 172.11325156885786 171.74890670963376 166.8139128154165 162.81363040766496
172.41899968750323 171.82954668951348 171.82762655204542 167.10319582656535 163.0511011694852
172.74227364785972 172.0230576368997 171.57021979380013 166.87262019372955 163.16695677020164
172.9138482542066 172.18144024842707 171.69682885955345 166.8895493885646 163.13825374546752
173.0465057261482 172.2642582388005 171.19428123935222 166.80562916457217 163.60662783727585
172.94010206040986 172.24724051761848 171.1454126314447 166.82226284031697 163.46760728756888
172.43488675535232 171.80939794953866 171.26966428567414 167.28458345014195 163.26767384506587
172.29345311783655 171.48375323298686 171.22077864928514 167.1654202862196 163.60239009829857
172.66403604627428 171.8030547655615 171.37924176060912 167.04474078362063 163.9912143627795
172.31835155119214 171.403357536588 171.80629935062873 166.95666500500238 163.86305956096447
172.6657437739234 171.79671552179428 171.694683662113 167.2090935793062 163.4745022474906
172.12964294395422 171.18178777796584 171.56635522082695 167.43265167957145 163.6260478982998
172.78710940647488 171.74987708295208 171.10584446379758 166.62153169346658 164.46400643299444
172.4997534971934 171.64262529449863 171.21604543905337 166.6934155802165 164.55381383569235
172.38662881412736 171.64922010399658 170.51441494233381 166.86442943072134 165.27997164568748
172.39384536374706 171.56266406885933 170.62059788071886 167.09831893021837 165.39650996902708
172.44032252315952 171.60699437165616 170.85348895614936 166.96971571725948 165.2541390661681
172.45576561113856 171.50219999812276 170.9689103596881 166.88221491604483 164.8390070787981
172.19086420230204 171.15866307725528 170.8879460364497 167.12666986034662 164.36282785508163
172.12624494913845 171.15941505209233 171.0305700590808 167.11589821097095 164.11710128237604
172.3114277561168 171.2580138209986 170.92988728791056 166.627101626371 163.8084897806347
171.8893703073767 170.9605974222088 171.10123995029173 166.88217898076158 164.2127054087959
172.23190852901783 171.21288078211094 170.82211327184976 166.56105505193426 164.3283599521981
172.0647130548534 170.93305433286216 171.17604405027276 166.82027919785267 163.54634907857118
171.72513101776374 170.71824863998157 171.07517031238865 166.9114268045623 163.81463919553468
171.5905738582185 170.41841852926225 171.20007010864254 166.84956668389358 163.7020887835697
172.1107676429853 171.3135881596244 171.42054401187482 166.56995405954885 163.31264485207507
171.92661292195592 171.09914040267776 171.58603499565677 166.87330775410686 163.22650566285563
172.10968883807655 171.28139191242758 171.43498779179208 166.93728956140598 163.6666164641653
172.13442678777207 171.3871515083932 171.52449786593286 167.13189468153996 163.5525343225443
172.3247058744914 171.44211295464012 171.3664005045122 166.88269817439794 163.52507384657275
172.233774991194 171.2673420302807 171.40112807863096 166.8092115494756 163.5683503802316
172.14331073474915 171.02090451986064 170.88848949052849 166.790878769314 163.5515052694842
171.8991763911619 170.98231579752346 171.24519283871393 166.8767712043626 163.4074584081844
171.51035724577025 170.4316657969226 170.99534935676695 167.31722498197084 163.5377046517746
171.94447172376846 170.87348392066517 171.02474448975522 167.06302095841815 163.1788373450222
171.40235364192233 170.43078866827878 170.74656914799246 167.17954905567672 162.8745738282302
171.34275088617431 170.3373538996248 171.05834474218364 167.61951903072728 163.3721059386545
171.46295683194086 170.43881239403498 170.95648394242252 167.50901948818185 163.50740174934666
171.17155972559584 170.18822808400856 170.88706881951046 167.90923822311177 163.65019382884606
171.5108484312622 170.47338499233993 171.0191349621403 167.68323308161072 163.9034943384796
171.8302178788758 170.70384198516686 171.1948007939886 167.24790554994024 163.9283974978144
171.84016988701103 170.62728221111826 171.81454543324966 167.54708882514063 163.62322466474276
171.7864158872822 171.0160030457488 171.77957203939002 167.09383166675607 162.9581564638081
172.2790750433237 171.31451523879696 171.90297216731454 167.05237229393194 162.8088627083194
171.90129903647826 170.79927207202743 171.27541631347773 166.96421443534229 162.898889172617
171.8361794965126 170.854156243901 171.44090963118487 167.34112806409027 162.55518336868727
171.8800736987106 170.99434320597368 171.54717450715978 167.4676612038542 162.96311813060922
172.07108322529103 171.28890549979985 171.88104097419858 167.70385451403573 163.32797311002764
172.06793294668475 171.36549612993318 171.45169731125168 167.3871647184625 163.4950183125889
172.07419397629457 171.3883545017535 171.7779100955918 167.74712513292167 163.56739159514103
172.0852247642988 171.5215849110896 171.74926896895175 167.65075956034175 163.65304622423596
172.51097402236513 171.92330502272677 172.01055300990075 167.27529787438405 163.40834757283434
172.8452584087874 172.15217942647948 171.8861358948272 167.43213214066986 163.61295437924963
172.689918503371 172.0807484934546 171.82392516768886 167.92552906901042 163.9550660382001
172.94260308539307 172.29527208536007 171.41634522479632 167.80653158321692 164.2892444031941
172.74196466388105 171.880990731978 171.72155850952154 168.4973357700729 164.0652843327539
172.29365235712228 171.67412775659412 171.72153223865948 168.60552188508464 164.09922937052386
172.32080872688337 171.45172137245018 171.4549788021394 168.5842613040189 164.51900661062288
172.18125572571734 171.41443952544986 171.72579855145273 168.834024520356 164.13531731839436
172.44475011500137 171.73628168329955 171.38374917329816 168.62614197985278 164.22690508604194
172.48228825418133 171.9718628461278 171.16427635306474 168.70324759231661 164.6281218772154
172.7683564742311 172.31897209034662 171.3685745219384 168.5395131376924 164.83392724342525
172.61270486159106 172.34717520013027 170.64784972484568 168.19721208537607 164.9299878437002
172.61629166729745 172.26979109687622 170.99886590040794 168.2173877710674 164.96803134951458
172.68498216830844 172.3000213470435 170.38399706082254 167.8692809749317 164.89946713512282
172.68323651294995 172.16924202079326 170.74912957012938 167.9158121908192 164.75146314041896
173.17351131751875 172.74544594970493 170.82133492229985 167.53693654383233 164.9337298795384
172.76073041646225 172.4303252958336 171.07763566421792 168.2820251627368 164.97126722225312
173.0248758417385 172.5820527432778 170.9105999270118 167.81260242626638 164.28163998569474
173.1180623646278 172.46289615566255 171.0966224693685 168.5666676579663 164.5751750650603
172.98251259195823 172.56501372216138 170.84988234578444 168.31231191424973 164.7509029265658
172.80743888711774 172.2472632575985 170.7959205528845 167.72516318848582 164.88488562410004
173.13440790725656 172.526054739496 170.53932205625705 167.72846339025742 164.79249273590742
173.04286380043266 172.55417373940915 169.78868184802917 167.64799541016004 165.49288695011583
172.8190295789417 172.4446635218786 170.17894924573537 167.87227047919416 165.34430730921272
172.59355552545853 171.83774257822483 170.36269304590869 168.3028608109572 165.05440095214843
172.38082763191863 171.66557094050302 169.93978646340543 167.7752261955454 165.289947121396
172.43669793872328 171.70925594923142 169.92919784504176 167.6410787562175 165.19076385132112
172.11525714736715 171.5531883740211 170.05524692572592 167.83859233075748 164.98095439707888
172.2792670400045 171.666401963425 170.52301110276179 168.2915545939064 165.3417179979161
172.58168558521874 172.03766709703868 170.68036491889154 168.09235083334335 165.27230316091698
172.1522798831548 171.60318205255587 170.00911820037288 167.9267839280681 165.35983387244434
171.99061981180958 171.3702289537232 170.19688508008736 168.22979636158976 165.1361075937178
172.39756977511254 171.79197344227185 170.41361026382626 167.79572172337447 165.40311708625362
172.86711876440677 172.42248337412477 170.63006001652164 167.93158553840448 165.05010318947754
172.22449067074695 171.63051327827705 170.32821261321837 167.97478331850596 165.20744331743276
172.1632420548468 171.63835276056847 170.50027057078793 168.3821772347736 165.27318985810447
172.02536745963792 171.51118213231922 169.75310877605952 168.38689407920407 165.21746958243793
172.0085668652702 171.4387336535579 169.57678670260222 168.04732698079906 165.63708209770238
172.1463020046287 171.62760456546903 169.5347531891865 168.18090621156387 165.33870785512838
172.26989962781718 171.69380519202434 169.66922243241606 168.04923627800392 164.93205751622904
172.46016969594234 171.9183790821737 169.84122169932783 168.58868665079194 165.06081732458992
172.36690537608638 171.89787724802366 169.85334044001743 169.0366527276725 165.694789319898
172.67306009556415 172.2679505114356 170.1932684140748 169.1276428030286 165.30852319827721
172.50650503968575 172.11858837472167 170.52618269350214 169.58179856832743 165.19436051605908
172.13269216325276 171.77637298532755 170.291165961315 169.91400587313717 165.48641483151584
172.29296697806137 171.91379316134837 170.6784948182256 169.56543436098906 165.60996367972245
172.23354391489204 171.68725010916611 170.35193807271727 169.34804036055752 165.20584367074184
172.47131907350862 172.00350662591282 170.33501724011907 169.3376716133011 165.2580393958184
172.4763735797278 172.00942649926796 170.4550376889205 169.09417954411583 165.1035527865625
172.7985250908571 172.20157775685024 170.5354612234564 168.97504197389924 165.13428363275804
173.17248829450887 172.7115322685763 171.08811541808973 168.58924987537776 164.9670870864348
172.6834712231221 172.28137382088 171.20163919718112 168.81186910316615 165.2543244461977
172.8921910017968 172.50953286523733 171.47894324522719 168.65022417394047 165.07371009046093
172.87798353567322 172.61319793825663 171.4544955683236 168.97287029019742 165.50470866527706
173.27276546146982 172.9411312534929 170.8764945365058 168.59781109570335 165.90362704731865
172.725178021644 172.30611581170814 171.67259098719342 169.21217930146835 165.89673297547128
172.9385153725764 172.39797419239565 171.08836675778795 168.98568865955204 166.00930798286313
173.04186850516703 172.48876131195993 171.2695103044185 168.56730134180302 165.22692883862757
172.86770777381895 172.40173006492478 171.66965912171509 168.63936623259193 164.94914766971084
172.77458359395558 172.24730080445255 171.54733860099108 169.15333441014957 165.4935971937919
172.53671614792418 171.90411777931874 171.60355114806748 168.99374261179707 165.56892623690626
172.77255209670255 172.15119061170012 171.7357082057974 168.56620075927424 165.0692150068882
172.86354948968926 172.15272933461782 171.47704241746885 168.69030691352168 165.3687904779336
172.6857871138522 171.9935036935067 171.7649422403454 168.35972828265756 165.1773665207108
172.6020982316134 171.9587935235501 171.69027771399493 168.58917101840717 165.4262205480889
172.2688666652855 171.5418451030023 171.37155604864637 168.38848625005343 165.12846020973603
172.15000889033544 171.5233613165058 171.2487158539953 168.40844677895927 165.12929878448142
172.0201184069764 171.48746615977873 171.44091075134472 168.55946137255265 165.06418943352924
172.02960584776756 171.42527064608137 171.36811706339094 168.41235472558483 164.47243639525868
172.24595495809382 171.73567061465127 171.5285061459447 167.93491614609755 164.8997763703408
172.41784989975073 171.68900769744045 171.01570818536496 167.80959175961962 165.40492887922628
172.19246722230264 171.40692498388148 170.72840212660444 168.02861088968206 165.4565432276667
171.93419956599607 171.19411363107878 170.48661947101075 168.0092658345553 165.91124996608448
171.81729401958412 171.2901208932564 170.58650610052592 167.78883948269674 165.8519053267049
171.4397298203106 170.5588711779098 170.57154025580923 167.70723404443007 165.98523877478544
171.56178075748446 170.6884053741748 170.391728497175 167.58744352224315 166.19106153907708
171.64651380960487 170.72268747179456 170.164268867127 167.7995080408312 166.0763009281413
171.92052091980378 170.92670211941845 170.50247072496234 167.59001482672156 165.40152740261067
172.0663763784372 171.05717185684054 170.71568896326366 167.68536436298385 165.6713238909028
171.63777419507014 170.68607613232155 170.5460228928688 167.8290920905626 166.0978743756882
171.289562455415 170.2002634843897 170.58282988783867 168.3461129116954 166.1566928955823
171.32300805496433 170.20713961196626 170.27745873463334 168.2590316522267 166.42158005954337
171.36672545346735 170.04203303790104 169.76681188962385 167.96337020107887 165.98795008172343
171.32878449400582 170.10947021354488 170.25862990357305 167.61101217006487 165.38547305197173
171.42692847003065 170.21867367726432 170.10778775762878 167.54187040842365 165.09477983600743
171.2264847963295 170.07744614959213 170.36982202103684 167.55769071412396 164.8928817203489
171.40577425071444 170.36381038286333 170.54702711677152 167.5446376600671 164.5701303442126
171.7456192896579 170.601329667862 170.02567149977403 166.90501769682655 164.6234340455536
171.60007955641413 170.51638879185117 170.11977553137322 167.06784529148487 164.78043617910186
171.67220384516656 170.75917046018978 169.72124746191037 166.81392555010626 164.91707926680107
171.95247133148058 171.03898316788556 170.10726267374343 167.11511022974534 164.88202762083156
171.56806443063243 170.67440942464748 170.31437491599746 166.99884626567786 164.96357907610124
171.30190802915115 170.3002868046662 170.08047565469988 167.0396359938555 164.8275071033955
171.4843286205636 170.45631577286227 170.1221477569856 166.8101516925613 164.5769529582387
171.52886123528432 170.4180647072514 169.73428753483034 167.37868419372614 165.3384067318883
171.7538250329701 170.6898970046466 169.610236317378 166.92210401858208 165.80195864773071
171.3778219666595 170.2724921820973 169.79314626198592 167.6409311886792 165.81717474993815
171.15264331432957 170.0922152039605 169.89730099171962 167.7144323845579 165.68538914943178
171.26205249476607 169.99957757392394 169.61725439182115 167.80140843657875 165.66981842042665
171.5344580551058 170.43040093812238 169.85362279754 167.4447134772892 165.29941093077525
171.6681752090219 170.58213281402254 169.99807714795293 167.49038090589994 165.32461848309777
171.7890622992065 170.6743148541755 169.78777800336292 167.76688307823042 165.90071050879288
171.75533598399625 170.7016398179811 169.6030341546975 167.64586082794955 166.14293165908185
171.5622127629682 170.57904806389956 169.5787914640669 167.97966168659562 166.10801966121912
171.59854513796137 170.7347056417745 170.0934247704126 167.6839325767947 165.50696524432465
171.8783694122819 170.77777253311612 169.89767979007462 167.63680217477076 166.13031987720782
171.8345107111918 170.73806534697445 169.73869365261703 168.0003161671032 166.2076037536018
171.9362525139576 170.74445053053037 169.65500809018877 168.1417320727531 166.4285553284302
171.6807814834967 170.59500294289603 170.1226832919063 168.2352444931265 165.9837917756026
171.62590905576315 170.42402964013323 170.35857142312594 168.75169474303667 166.04985345185014
171.48659899811835 170.2172170102245 170.386290080056 168.70848811962392 166.01487742015433
171.38424915370805 170.15307007750394 170.71898683009084 168.80825142605926 165.8535395033622
171.1217941564132 169.89833120968535 170.7037548895745 169.37733103011976 166.37338733050413
171.60855987742698 170.73238279167117 170.19632870953149 168.26257287684243 166.47350198948007
171.5345646652127 170.46041865041775 170.40404256695078 168.47813046965427 166.17630586069114
171.7996574079444 170.60327492287584 170.28216299145274 168.2323199640561 166.45941848783596
171.72740278180243 170.66822433052155 170.28113715578868 168.3868533883279 166.62231388470636
171.88296688637095 170.94771945504397 170.32536787299284 168.49968053738218 166.90499949608426
171.72748892058542 170.82950556469495 170.22655339443966 167.98542526072444 166.63891089879397
171.63457828066 170.68011896543914 170.43610631886588 168.35346805013495 166.97264699212624
171.7897398783021 170.67969914861374 170.4747712069032 168.7259862570414 166.86248849593312
171.60592883014613 170.495012926583 170.7148866753776 168.67479786579918 166.76458768761583
171.2878752982587 170.24060471639643 170.57237405371092 168.82387247134216 166.77031252331676
171.6001378443225 170.4711607632686 170.4715623104076 168.3861198799581 166.12003127817974
171.2921101620941 170.16942503138793 170.11517244891127 168.82282488085474 166.4266888988423
171.2178186494671 170.00072820353063 170.0795923356879 169.67227443634943 167.02375216864826
171.15150316023278 169.98111617234554 170.18665189012142 169.29894984163698 166.64980823075345
171.2506988697834 170.00108241213485 169.96264618224316 169.40455171588943 166.9583739149232
171.14724232536764 170.1637317896751 170.1784829794245 169.27219819994852 166.5398782283737
171.41015858636294 170.21997934123348 170.34100037460377 169.3935968449452 166.92253357705076
171.50160313334985 170.34328972820927 170.7767905981356 169.34693215605373 166.77414448848782
171.69709429249457 170.46732982967998 170.6454320308119 168.99041458444933 166.79640248376157
171.55798562534466 170.3453235614292 170.41261334251283 169.02449492432703 166.85305301035265
171.0231174670432 169.8926741971566 170.43790028605292 169.08910962040983 167.17016026372232
170.98050525891043 169.72666146409338 170.01510650393396 169.02504867638953 167.66234172432956
171.24096494689303 170.02565474486144 170.17513175908908 168.51942388974442 167.31149484909645
171.27125217299667 170.01810601728334 170.23857038682658 168.86737012618084 167.08684922049974
171.02024205595788 169.66595715518648 170.1436707339361 169.04694515380055 167.43877747080631
171.2996156375799 170.06546751126152 170.21093535566794 168.95502791128672 167.87564158315095
171.5846205125264 170.3824849132337 170.0814208383939 168.42451469289696 167.39672254569265
171.48049503674898 170.19790815856982 169.9546664015986 168.7906400821945 167.8412777382884
171.6952697637121 170.59623360055957 170.0551941288958 168.71702446939952 168.17230339569517
171.5701815381844 170.5555460902227 170.11560646395313 168.67413335734662 168.71992297146116
171.3444799190642 170.27365513772256 170.07169285502908 168.83345926941735 168.06765123634761
171.56797611331191 170.32512625589632 170.04191104770956 168.93134550199935 167.76266833078694
171.29464100699502 169.98268024375847 170.00431511039207 168.70185935360954 168.17483339864847
171.08653704879262 169.6322449734499 169.8491849083233 169.3005600334548 168.1965314318863
171.0339648661631 169.73028581740886 169.80424161899276 169.36539183206517 167.83539227230102
171.39316997274608 170.24792107423272 169.7831713755045 168.69180002761595 167.5485816039696
171.11664266488387 169.86879831802221 169.83437565015404 169.030831330144 167.41421211449932
171.17677851666042 169.9529061539407 169.8196977542342 168.9850112993813 167.4367736201708
170.964098938646 169.76890482194614 169.50786124381563 168.74542431865822 167.31055205445327
170.99277332260365 169.54964468303737 169.64602757040717 168.92148801544798 167.11699867290054
171.03278549942343 169.49167776935872 169.34717319974916 169.0396018881199 167.25133051011346
171.22367448867328 169.81153632877937 169.5392411814404 168.45535222792105 167.05360397110152
171.0144796530646 169.6373429097177 169.53095718831142 168.6792101250792 167.00656377875882
170.95254185734672 169.65935680052115 169.56209346939536 168.56023365155454 166.6911286381255
170.9673488152977 169.86030568143792 169.76150343333586 168.631001431159 166.67145293968017
171.30592180124754 170.01240167488587 169.53407332966702 168.77463147447406 167.01172704931085
171.4066685745278 170.29785350917942 169.98220045886788 168.57190618677 166.69710523950286
171.4405281221089 170.19408453062928 169.39265767844333 168.84175846107055 167.48867916965486
171.4288108363415 170.1880068012646 169.23518723136826 168.47870871382227 166.97567474864536
171.68013242471721 170.3660351955096 169.21655862485798 168.3299440078422 166.82580969867476
171.23974382355408 169.98221082085132 169.34146339264245 168.42167543224687 166.07421388241815
171.6862169643826 170.57181993451184 169.55988718257586 168.00554157988685 165.7180582577353
171.247876057941 170.00299861510794 169.6664675239119 168.48659566985887 165.96603745027556
171.51837891117333 170.3541940220789 169.569775825636 168.012036174705 165.77455623300835
170.98589501944772 169.84451822452104 169.5157133811608 167.6007189169583 165.7648920689717
171.29222817281732 169.97744191882964 169.38467672259307 167.99504332004466 166.21967342507597
171.3265350087154 170.16327549830356 169.59445989283245 167.89307029766113 165.98385222583113
171.77225567073825 170.4010647357575 169.4048099256835 168.02453920616836 165.67771788929912
172.05639628879246 170.7644749583001 169.84957477296854 168.0465594425671 165.27928192027107
171.31093113752775 169.93102035669264 169.8507757365001 168.00020220427686 165.44850976212646
171.58086747293237 170.3301394584077 169.57497660268007 167.61256315555386 165.28762927848834
171.692324057126 170.46696880625126 169.71434899531323 167.4416423430319 164.9133525857842
171.8631279534241 170.59396574128587 169.85261308845284 167.48413832639625 164.5480770021214
171.27579084463719 169.83344680818908 169.54738401135634 168.4736462472682 165.64562690176763
171.15623597066968 169.77201509195535 169.90267043746036 168.5857920107157 165.04412105707615
171.3158977465736 169.99139064240993 169.84219113899917 168.66167807080686 165.37572437375061
171.47993244572038 170.22043567241602 169.60250242123823 168.9533948173931 165.25916205803804
171.4534454707549 170.29112275056357 169.66256765656016 168.7824026982679 165.57274623201252
171.23179292940708 170.11578387966884 169.87018552529779 168.7023501974188 165.23051357182638
171.22876821629143 170.0293671423846 170.00394593522083 168.534505873895 164.6497803530771
171.13814505782062 169.88597839570195 169.97013202424134 168.73837537288526 164.81351815977033
171.10923738977698 169.7440630919693 169.91782517733145 168.42928987250178 164.54586333110063
171.3885470486248 170.15352663867768 170.14256476095903 168.48735266149095 164.9265505570012
171.3705785644565 170.02995767683572 169.68306084359122 168.96325781426964 165.51200566099678
171.64424668378112 170.30608480985305 170.04427695102842 169.2647193045304 165.4050148548158
171.7796818646251 170.44157926642924 170.14169072889172 169.07122315894276 165.42380218694993
171.4234592669768 169.95521848520696 170.07377282237437 168.94231097172369 165.28930903982476
171.1908754211891 169.5984884947603 169.82806885730807 168.46377140274072 164.99147094440926
171.73494037956493 170.2297004802801 170.04923935874064 168.2213225237499 165.30245108509231
171.35473186334 169.97522568282918 170.17458352040524 168.16962847480644 164.90251004270968
171.3436165628477 169.9646547925101 170.39851969571686 168.06377932691026 164.96389416442838
171.17615910302558 169.76356815866401 170.63115953783844 167.81449753844123 165.00273890668643
170.9808833133161 169.5336698772062 170.62341143111612 168.1047501731048 165.07893299021623
171.32306486167016 169.9969016167642 170.68044004914753 167.74227855454626 164.80190155405162
171.39393066362055 170.0674118275917 170.74080382304675 167.9050455317267 164.9368709877939
171.25613194098824 169.93775166060033 170.9837275408883 167.8981077691975 164.8063337914417
171.46107363968693 170.16065564361796 170.38895882541286 167.54727659823723 164.67163941384183
170.9512400196329 169.47954744392948 170.62609736798746 168.01057418094834 164.06355931063132
171.19948269468347 169.85942767465835 171.0912978643561 167.74739090170365 163.96141576985875
171.21488360608902 170.06819534352317 170.57179454261592 167.6617243299844 164.54307252886179
171.0599460773697 169.7598572263225 170.46382919840676 168.28718943381736 164.83125160099107
170.8473402456715 169.41823873437684 170.62146456953647 168.588148941019 165.1525992471819
171.03504315247434 169.54764185454508 170.69352693448073 168.34329517491656 165.17364489005757
171.18873789142128 169.6931332138046 170.5669367010759 168.08731226676807 164.81746296658937
170.74756218211363 169.49422479189042 170.61460336017157 167.88244120664456 165.09204189329984
170.93193067967692 169.62853780606147 170.92807984243706 167.85814516214828 164.88423679411522
170.93472939763433 169.54522350883872 170.80926708839766 167.90241663918275 164.82986771140722
171.06872278510232 169.62698340365725 170.65770816269384 167.7894785999222 164.5353320602997
171.46144587517387 169.9479877275162 170.2071868213964 166.7773732197713 164.08740203807756
171.0993674654363 169.6261350103738 170.26287145035977 166.90973261904765 163.91933984517615
171.2146164970635 169.7389700059449 169.96799867241134 166.7541443826158 163.95756075533757
171.0326896093259 169.579526962398 169.84720661227243 166.8763872711152 164.0666378049911
171.20249994088647 169.6915172312336 169.8937558916852 166.84601929947 163.7795082446283
171.1894431014645 169.72579297516316 170.3090045977349 167.1266942145506 163.92411489724515
170.9364205807677 169.3865952697513 170.13005378602747 167.1187095190001 164.21743588258792
170.52734523656414 168.86864742519714 170.2019048423125 167.57122449759748 164.22936906245656
170.61103311041032 168.9418016926738 169.6895912665097 167.061996600019 164.50575320267222
170.7211517910553 169.1883387423452 170.10332042074407 166.74897665597342 164.17103722281584
170.0590113683503 168.44237199989345 170.35330049979288 167.41070991730132 164.50691138695532
170.55851835186692 169.0076318215092 170.55508739726497 166.96944308446118 164.2444495560326
170.66473876452517 169.11166306415058 170.15578672411257 166.97938399603686 164.55937459768253
170.4317353288777 168.8207624625223 170.15979167940156 167.08970482809661 164.08154492722068
170.29665977309324 168.71681397661993 170.15384023036106 166.88803294494397 164.27990226614577
170.47688407030358 168.97071944373735 170.51132156842004 167.15024280147392 164.3172754202223
170.27057827488034 168.69981740806702 170.40263848750232 167.38858332845794 164.69430385964
170.5911098767088 169.03860746488974 170.35803371722187 167.31660096261285 165.31159527368413
170.3758467724808 168.7666043841867 170.30257877818562 167.148673234542 164.67163917478837
170.72845722671954 169.1370124617589 170.28202121532266 167.00395276966916 164.83226309687467
170.47381460711657 168.84615480870983 170.31797483677232 167.12092162730062 165.24905463720273
170.60716762086426 168.96433447544143 170.43160659899416 167.6528862603074 165.33121708684712
170.56570398871372 169.0110668650144 170.60167148114834 167.5186635838893 165.2528234490728
170.66050691792438 169.2537915966589 170.655731086867 167.5514591815804 165.2324878954663
170.4401412403861 168.78117826278702 170.31383339638393 168.10187398655881 165.35119572442255
170.77302100958286 169.07710603400943 170.64830669634335 168.3079418405692 165.37794123988303
170.76798843007123 168.99988390562376 170.39934408561126 168.32813938219616 165.98402351503236
170.47068063071697 168.80814506787888 170.60375226721646 167.9091057130044 165.71280760823544
170.99148868440906 169.4718656755224 171.07033837848778 167.97729933930816 165.63581767406922
170.81387721387534 169.37721607355965 170.85534679795288 167.88372819759033 166.26448714071225
170.34820607286767 168.8612985993515 170.709774815309 167.78138883037636 166.28792478950518
170.44999725349098 168.986449964177 170.40335739726407 167.64640491500694 166.24089047189824
170.62233384142758 169.27077168501418 170.3180698539075 167.40377826831613 166.26156361376115
170.79848123960986 169.3366932813227 170.42034321726257 167.0639168693425 165.81991805406662
170.67246802939565 169.36064504650693 170.6828056429609 167.4064319639353 165.58280026806767
170.5804151101538 169.33311773639466 170.64690430275672 167.41236165231115 165.07098963056933
170.7574383390035 169.5970554623028 170.21549743692228 167.22666012321713 164.91693357106416
170.54469673731504 169.19182872136898 170.0242286409823 167.33583119500278 165.3727394879028
170.7587807478029 169.33893851991007 170.13093880494796 167.2874988813682 165.45742949304017
170.7921874920437 169.37503942231703 170.1848296710017 167.05691415051214 165.13405858899998
170.68198540957707 169.25327726484707 170.1799816162534 167.31380416763756 165.10215528216946
170.76571476238544 169.30947711049131 170.08946362351244 167.45081266181128 165.14748842987495
170.9918936527887 169.68816074811124 170.6448440026289 167.1494136848595 164.8420595840846
171.41678578620022 170.07850373248448 170.7086555195688 167.30283883698795 165.09613556903315
171.23860089525562 169.9636170084332 171.23182195098502 167.16026565886057 164.77783836380712
171.07722031648967 169.78001586433018 170.84113519379173 167.57049886688236 164.7677281341243
171.5370980544819 170.46424855872968 170.6393272252361 166.89848454245504 164.5333493618868
171.03752755498678 169.95046414997293 170.87067800072396 167.4483850760565 164.8037659392907
171.0356256173203 169.88229226712883 170.88306787083528 167.58399850999416 164.60595755472025
171.40934636239498 170.25593072566193 170.94541250796027 167.505660329823 164.42700157861924
171.2386398007121 170.09466687598325 170.73648931053614 167.01356180645882 164.18694851317372
171.26568926238141 170.13168819226772 171.00946745965007 167.34374248646583 164.59262988596993
170.5543060954268 169.3581034116557 171.03892653277578 167.84014245300213 164.58573998063804
171.3932828650683 170.21906429239675 170.70715435900806 166.99666015499014 164.5862689761307
171.4377476463252 170.20690061582587 170.45922444038237 166.98766019073736 164.4208552715178
171.36224828072767 170.21790461061354 170.83132898535814 166.9772578817025 164.2506155057669
171.76350861114605 170.5574232173738 170.88631830235798 167.0562429528616 163.99154325482806
172.08706325378805 170.86471800133012 170.1879585473598 166.83565955510613 164.57567838435997
171.57368866771338 170.2949776565152 170.2983357120133 167.4424509719665 164.50747420290745
171.7538890513488 170.40924657683183 170.54108170144346 167.47906484558087 164.44633752004833
171.39332829595062 169.9931908242612 170.4211491391297 167.94791261158656 164.98308444445857
171.2433607216328 169.79835231342318 170.4514797329394 167.89149572693685 165.3494927686149
171.01933128288715 169.51376983084754 170.5481962275245 167.83926845235854 165.16264341208495
171.1716500818129 169.83005337376449 170.3319074645638 167.76526778810688 165.42577223925102
171.2517327546407 169.75843528154 170.40786748269738 167.6973993616433 165.26945580104803
171.28120135382332 169.90038677459148 170.49545773712725 167.26872271523487 164.512854924476
171.564198044721 170.14503780050623 170.80407811133657 167.29589011343634 164.79123381268215
171.62477732668992 170.16655129457453 171.1076606451001 166.944628182161 164.43237867977038
171.84125523439113 170.19842429266197 170.38111068395088 167.20864171049337 165.23548153832152
171.6155744989507 169.96316974632944 170.49311094715878 167.44003183651583 165.0206914489643
171.6222607906738 170.08328735585334 170.41198795998793 167.40135835380823 164.41405375748164
171.4490431824184 169.9178380413414 170.06457991800536 167.09762704562365 165.04752458656466
171.4961793629796 170.01564197403212 169.788699698079 166.59167374847675 165.22599104291513
171.55753437331177 170.0494835197706 169.93066240798305 166.35687251182793 165.01152050344243
171.56142035530684 170.0805025722706 170.08157893326066 166.49932130206213 164.84895739028727
171.50886752955506 169.9391748114862 170.30750663055048 166.96975616410765 164.9430374573005
171.70239054941246 170.28027610319558 170.57255470461936 166.79988331339604 164.5169977265552
171.52997295301165 170.00110745880937 169.83915674837107 166.91355475914708 165.11961960590517
171.77052947567987 170.17153778720362 170.38709304490362 167.1078832067721 164.66255033506195
171.6170373639601 170.05652498228895 170.0907893898798 166.99030399575966 165.17132260863062
171.61371247904097 170.02469525681312 169.94235613055434 166.8504481627768 165.38062879695633
171.67016071006861 170.0626464452187 169.6613651750511 167.05551054593147 165.50569244198346
171.65294804785262 170.19150886293136 169.8038939765026 166.72345289896032 165.4391023832987
171.77907545564977 170.3888336203148 170.17052054847483 166.7342925671617 165.15556637590592
171.30692548689103 169.99434547693102 170.2722479820968 167.20038665129232 165.39665408420086
171.18109470247646 169.81133108868278 170.09360780252666 166.96458754486235 165.381796507958
171.28865838304054 170.07072880505 169.9083799520272 166.6165931669786 165.3357200652184
171.56033061420985 170.2501096743463 170.18691012933195 166.33217698386892 164.79735014910415
171.20451161042695 169.84034550800402 170.2880041865231 166.78219294713045 164.54671275864658
171.35664640263238 169.9361776569656 170.1558247668389 166.9525849101618 164.70744717111998
171.23305459856965 169.76014948890102 170.13176015689663 167.53534636081497 164.65415562782107
171.58839885528872 170.1477192613244 170.35543132393636 167.53371327625902 164.22634093309767
171.63811923952488 170.28189577002567 170.29406360568512 166.91119126694664 164.2538052265955
171.49746309413297 169.9401595688923 170.33579919758066 167.25826730090574 164.52046487928027
171.5107761241418 169.9672114886916 170.29515320058607 166.79737359572164 164.89286175031083
171.40074278221846 169.85653849553358 170.66995343346414 167.0514876089139 164.92993575693038
171.32541762997448 169.73177080940349 170.29103660293683 167.04832753105907 165.116794002854
171.77780295111987 170.27872386874046 170.55582490036363 167.03831636138506 164.42797346214275
171.90434842928437 170.53566240495272 170.3035774423382 166.5506536350396 164.30523361503637
171.27416275811748 169.85148789035532 170.05108408821832 167.20969613931794 164.54911557105328
171.40610077123438 169.96593322533272 170.3615224517531 167.31787007534712 164.456676787733
171.63741594073073 170.19446735576352 170.56068359630387 166.82036652990467 163.9152642199167
171.52218171105494 170.06613801242332 170.59142152969176 167.23332490888566 164.07944727837315
171.74849996380345 170.19951976532627 170.9751355571253 167.9685676920928 163.22764629287894
171.68147855432295 170.2408277338324 171.39328146002498 167.73986068867745 163.53725450959251
171.4766786709008 170.01070155281286 170.98602386942852 168.20512107658507 163.396940243769
171.53903559757248 170.01128016719196 170.6087698067944 167.93832840839625 163.44817443418452
171.68714583598847 170.19445792804612 170.89579415140767 167.80495942680258 163.57709075281997
171.75892972229937 170.3060491927394 170.5337224292699 167.8762779240728 164.42433915129436
171.67100627608235 170.33161602416172 170.39278973162732 167.8545751965543 164.5811453916916
171.46848614391115 170.0522882022471 170.76899163882555 168.17974122799697 164.5766456470278
171.33588604996254 169.93192688918697 170.55685124323182 167.89285076022514 164.55805761012078
171.65350106963567 170.28200032406826 170.4096793139682 167.67536204896038 164.14747198540059
172.09907846248754 170.68070236279496 170.61421542496078 167.41637840983142 163.08219656676664
171.86338954633956 170.3027628939404 170.7411835978162 167.86714280421154 163.13872727356224
171.83782733538354 170.25005691420054 170.84039064210216 168.03743738841172 162.8966431302157
172.00649497536622 170.56323358364338 170.69606056271545 167.40193220800205 162.81537129470652
171.56464789099158 170.19056895230182 171.16874704261576 167.4753909882318 162.27073979637794
171.80670486022143 170.40950905722661 170.79524098496233 167.57487774259653 161.90908455770239
171.85169335188482 170.4482032621474 170.15823766306895 167.38904530143347 162.53520929422086
171.7115304565448 170.22815243189504 170.5994330982853 167.97918054674517 162.47268818011523
171.4128880913236 169.95421955004073 170.37991033541374 168.07566403620268 162.79458892277603
171.84998363936688 170.5012876918991 170.619307872545 167.74740652388257 162.21463686581512
171.47127178408022 170.1099989695904 170.8531695223978 168.24981947560713 162.37185142446407
171.87842490744137 170.48119276820432 170.6515627546327 168.13356313332474 162.6947996069431
171.91614048824334 170.6212081843395 170.78916027222226 167.55568852629003 162.05935270450166
171.8334129429379 170.31725663850926 170.58503760139425 167.98959032742044 162.24321117417512
172.04496741789538 170.62328954412231 170.6500938859289 168.24388761451985 162.12214896647077
171.72772192031474 170.2419396603358 170.53007809123966 168.3452449178428 162.87205500407745
171.7803262816074 170.3646226712948 170.64302661830862 168.41211352685178 162.99834427781164
171.89046122354506 170.47444105189223 170.51021015471386 168.5439048029621 162.8256102752234
172.28576945118704 170.95326176776334 170.16190087033848 168.31516358949986 163.05822289546404
172.0391045801679 170.7428244909777 170.17392746283784 168.2522773653399 163.04418523112759
171.76000058132016 170.46034692803374 170.31892306954055 168.19422200890514 163.19733516646508
171.845192680099 170.41927688675003 170.28286820221197 168.23625234015634 162.68128422027436
171.66883787391615 170.16029801928616 170.3839988635001 168.0843530977974 162.52583997381126
171.8967440123618 170.620472835967 170.40527533322057 167.55086244708542 162.35755876534566
171.6351600585712 170.36780320823817 170.58137685863946 167.53160720521407 162.03818943806658
171.89225964039477 170.5638915453129 170.53943237714617 167.8055208271729 162.8507427176609
171.6945507424899 170.31458996078734 170.26046566050974 167.55939984425768 162.46356424368847
171.67260083427286 170.3558147424544 170.64836284774157 167.84785776929542 162.57089406492594
171.86453698272516 170.51663725183354 170.9698418879349 167.4551154227407 162.62581206900344
171.44490771288727 170.10606296266462 170.5783627329992 167.5718877913053 162.63651632850198
171.57145283167483 170.21006167450633 171.03887638145966 167.60001144055408 162.1388947011563
171.04631934325369 169.71326320878183 170.8163317986235 167.9678617072516 161.8420320054614
170.97719441594091 169.52903694421525 171.01803653983524 168.376794002531 162.19040681473157
171.25416420300328 169.77758265408008 170.81693300592238 168.23291067088377 162.21391175802
171.25280281028407 169.7383827063058 171.05511700083358 168.2237247792278 162.49390958549003
171.38035468516168 170.04045965315854 171.57507296903128 168.06829993443648 161.9262259783722
171.69123230807986 170.3802365651075 171.16736426507524 167.66183348210683 162.0344721395552
171.57885549048962 170.07471049560775 170.82839187627476 167.81039766642644 162.4194804756934
171.43039761641447 169.9105509572367 170.81461372128544 167.7931284672452 162.68829245134754
171.77188806333035 170.46279776540146 170.67894206715448 167.53896336375493 162.33141461390056
171.6542694542016 170.33988443344984 170.8983489833192 167.38159500115168 161.9757474711556
171.69695021189582 170.31112071428305 170.74192176714502 167.37941629182367 162.34759699207214
171.6018223201289 170.26957787693337 170.34075215187158 167.2478825825739 162.5228171585975
171.423786145919 170.06086576333905 170.38952735436092 167.63040306234933 162.40026016296136
171.5040975886502 170.21767681951377 170.048603052329 167.21464290070995 162.55708944219114
171.28300435581792 170.0795812288017 170.04839687539808 167.1498630137074 162.51958984936854
171.46572096864392 170.15642524654038 170.0979574239659 167.34891425256166 163.13940555118057
171.70781833952196 170.508940728149 170.12261077734712 167.15270551613241 163.00063592691643
171.6844782922178 170.36888136234373 170.3101869545024 167.2668367449754 162.7041051425301
171.6846461740995 170.34269026539664 169.89645709005495 167.20005841851096 162.80738186220066
171.2194442728514 169.8309893843662 169.83578434201473 167.86081326026118 163.28591436949918
171.29676605457962 170.05558267567477 169.53965294007935 167.21514633487055 163.09212312100047
171.1799403589477 169.7388332511406 169.2725704641745 166.8901045984341 162.4807461543394
171.0684434778429 169.60202720807555 169.2730639582869 167.11133723158747 162.8427958698729
171.15486277517493 169.84537830639124 169.11588523624891 167.0405193335766 162.6564943167656
171.2396369992181 169.92385468355047 169.13591313516568 166.82096731784807 163.16905738340506
171.15716372955123 169.97192510133942 169.0981339877613 167.28986835398462 163.22057246164994
171.4448326783664 170.1149956269876 169.36792679659465 167.466643542752 163.7907606383356
171.43628672398592 170.17838819754684 169.36387552804857 167.2009589453298 163.7324783713545
171.65345592847316 170.33570180611733 169.77121201108073 167.43655681244962 163.6354876204955
172.19366173719285 170.89241251191672 169.91248701923922 167.43283931888047 163.5586045369276
172.12304001985657 170.72636319632818 169.35844949789447 167.2692405814766 163.85400407138096
172.25161274261654 170.99376159489736 169.62309998876927 167.0289268390265 163.5252675717109
171.88841448079282 170.51032336680527 169.80826708962985 167.79109445920358 163.46527126763365
172.22595751020916 171.01709980077152 169.90190844106314 167.7960149634539 163.58648692816809
171.89606280965862 170.5258921983951 170.0070435265571 167.6221821088752 163.4576803613907
172.17268357647325 170.74080798269554 169.95384904013335 167.2356785830508 163.4562161820733
172.33354041233835 171.00057814712866 169.69430638613156 167.1920708874751 163.48691926125272
171.89530296703978 170.78681852789074 169.76286285035806 166.738519845932 163.36347293412433
171.7919454834799 170.56031314057535 169.98643754594264 167.13914764190824 163.25796361495026
172.01167808272146 170.82314839356394 170.00610610996335 166.96870804398708 162.9733948526956
172.17897513851184 170.88695209902983 170.21602642819485 167.0775537710007 163.07345476557995
172.3121358676854 171.04914637346994 170.47095320669348 167.08383487705692 163.70985884804875
172.3944354434839 171.21304809356343 170.65569602602696 167.15331839939816 163.77548656961122
172.17897053338368 170.96892551484459 170.71824999881844 167.18642707387187 164.0597175620478
171.83729402931854 170.44738572800767 170.65898858982945 167.47177827962787 164.27614947506095
171.69295834212784 170.41247521241144 170.50604943694748 167.18916474100658 164.58095942534155
171.7739563191195 170.55414338259283 170.76284315957926 167.00203469415905 164.71264566088604
172.00223823780894 170.73388505770782 171.16477250634082 166.9413823937747 164.10954371323905
172.139247070214 170.83666604699977 170.8587186685265 167.19968545848698 164.08056592054464
172.38184092680925 170.9869238049431 170.8835476019856 167.20726339691564 164.17294659842537
172.19830963951892 171.0524359717433 170.85044947489996 167.01699559313423 163.89834382253042
172.17028189868574 170.913086375397 171.17713712680634 167.21198848438817 162.8846135633461
172.12895803999098 170.8265754139912 170.84154517570218 167.54156467030822 163.5406355565609
172.59369145498368 171.28029267790933 170.35565490680597 167.07804029367054 163.47380882988463
172.216535417197 170.87277489031482 170.4080004251591 167.25918152826424 163.81900110382765
171.96902891208288 170.511213580609 169.9043814622369 167.46331339903676 164.30237860768986
171.82323817416895 170.31477142056124 170.33626870922376 168.13677313910688 164.02582075907264
171.96479737061088 170.54831812650107 170.23743334036106 168.19648218984395 164.30280116927742
171.64954949451516 170.1888729575564 170.22024917581078 167.94983543585195 164.84635095504322
171.79770729642763 170.44114208564582 169.8231564187683 167.2424033835404 164.92026719310064
171.54550651556895 170.14918823156142 170.27918532559977 167.30561328026812 164.6379217394213
172.27280499298215 170.91562043674512 170.42596492772086 167.2261826428361 164.50080918007797
172.16526245183167 170.8168997424354 170.1654605766686 167.9554256730379 165.41873182957676
172.07566969358476 170.6188043363702 170.0282846125226 168.47171472801512 165.60860826120575
172.0603164558541 170.55657983978747 169.45787605689802 167.84150367751812 165.75825505786642
172.2633674040746 170.98011608312694 169.67429996132623 167.82218228026744 165.96300264317702
172.46197788550123 171.1847122443693 170.01356266584378 168.13984796328143 165.91813021739756
172.59821299858996 171.33814084230133 170.40594163371023 167.50211246923138 165.49270920732724
172.10941008269768 170.80248262861795 170.46407416403568 167.92730517417863 165.69895587217755
172.31961752131994 170.93671803076705 170.53435155161202 168.3400834952464 165.69675274521614
172.0681826703801 170.63214613502856 170.2731061659741 168.3418728527843 165.42580065224948
172.27006796280452 170.70661367316254 169.63810215898715 167.8755182770744 165.88224793087835
172.46137189980524 170.98985718547246 170.20611003617293 168.14489425304913 165.61633851207336
172.17731462686353 170.76524902760303 170.4436667978075 168.5076342848191 165.4415144820996
172.08846807167436 170.7938865330373 170.99690846714077 168.131345712685 164.539308197646
172.20736531799548 170.80377651522693 170.72587682930305 167.73465406277518 163.8662792093109
172.47412188137173 171.17223921485103 170.69976618561324 167.82143492375224 163.522789966974
172.7225266494658 171.47964094670243 170.3951660882292 167.3530088781264 163.61901771712922
172.13166504093712 170.9039363595405 170.30278387827485 167.83546735955534 163.52438556868958
172.4564707502747 171.386066508208 170.2155250170342 167.66575332186667 163.29503742887903
172.61917965916084 171.39916428290775 169.81861374073335 167.6458033487922 163.379680351918
172.8008361752606 171.41699955119472 169.82663663598652 168.17050517684626 163.72729305968386
172.42118187620147 171.06357900990017 170.0319991384906 168.22111958595443 163.37733209395424
172.0955743952575 170.7789580552109 170.45708205489225 168.4419295164884 162.80841061334962
172.47845431142434 171.1862587261131 170.42025426647706 168.20751029827292 162.62169207691255
172.51503747975602 171.1002071530349 170.24853960858448 168.17691108793636 162.36314971222873
172.15177889721835 170.8808239228018 170.51849620350401 168.123346989171 162.7992200159794
171.74039710232364 170.5049908350537 170.2564949164013 168.27134517119427 162.99993962463594
172.12410239240697 170.96771270380216 170.37855144005925 167.87118989387932 162.92541789091146
172.06850291610465 170.85617024537314 170.0497066842358 167.69849891334889 162.85505524365735
172.39023850271596 171.2519988425709 170.17857646429448 167.77225404448947 163.38917697300192
171.75848357441814 170.53191748716716 170.30587555045201 167.9814009421295 163.56547153714587
171.76027688695027 170.5849282336074 170.42035888431033 167.6900268037455 163.61479748783205
171.59542953955344 170.5774320209728 170.64857596922982 168.1514274479531 163.59920667288353
171.42649940547167 170.30065822231288 170.04873218569165 168.10187804630814 163.98571959440585
172.20124580440566 170.96346391283672 170.22309830446537 167.8632640229539 163.9194898266373
172.0815597605264 171.04837524840528 170.09221729690373 167.38541610405713 163.88571142707394
171.6711221343458 170.5491035646842 169.7620018360772 167.7611593148321 164.28680440233197
172.4223489147614 171.3136083549703 169.9473130445818 167.14596803298053 164.31824303514045
172.25077652411537 171.30645243016792 169.73036116185634 166.67402061026877 164.31974284112684
172.06295085626226 170.97749891046445 170.21580877552205 167.29114709443363 164.47481254577542
171.964578513642 170.87524149964906 170.12946025402948 167.1672992908539 164.6116861694973
172.10570428003413 170.9617001955216 170.52258117700893 166.9512681205429 164.41820759414165
172.51234955199305 171.44629899073792 170.51078454667353 166.95146032860765 164.04429987473546
172.4027183224547 171.23825880341036 170.57461863589467 167.03833411543624 163.46598049168057
172.45290304616282 171.3287163772539 170.70595610609132 167.11270306681044 163.78599945681566
172.67304564214928 171.64538045432965 170.91962517043075 166.8587641018917 163.61403785447376
172.4176519165063 171.15628620245727 170.87881449618465 167.04217349331316 163.69446045846075
172.51428625636703 171.36136048315495 171.5385117009402 167.17884934916464 163.5750932236577
172.2583350364244 171.21351602933305 170.89007525559043 167.31310415818405 164.11890733187948
172.5657974345379 171.36978864008293 170.76848795264908 167.48574364552653 164.292207003141
172.81229230084537 171.71864969804673 171.04652510547572 167.13472463204553 163.7779653967422
172.78086865857256 171.67027450146074 170.58589879829856 166.91057791178633 164.17408945232015
172.78891761491278 171.63657622055567 170.5262824516204 167.42309844591537 164.58653653239224
172.51427821208705 171.34733283667663 170.75782374366796 166.84769409386527 164.0875075043868
172.32786257668317 171.09047447562344 170.54634890020955 166.81207320912145 164.28494869176893
172.05434298724364 170.7949736711941 170.6200109375524 167.00120899616996 164.37572842043502
172.00787670181597 170.78181904223428 171.04738809574147 167.2415068725972 163.8907763263788
171.938519285857 170.62259582273282 170.26751625711063 166.76314120823778 164.3019888943759
172.03272271925155 170.65158258106902 170.24003382822684 166.84252136473668 164.39961310717808
172.1403367017159 170.68885898904747 170.50321240087263 166.60045930026115 164.48847997117497
171.984317674759 170.49782805028158 170.45511870447848 166.37161887860046 163.84268993378294
171.69494751907527 170.19926448367073 170.59055670283786 166.65142378017697 164.05075079951783
172.12305172163562 170.7474549225634 171.13264060896395 166.22218818676262 163.48709262239822
171.79914587807994 170.40846020599523 171.27309556561224 166.54186253933554 163.28515297345135
172.20210100161512 170.97688711223122 171.62453548722934 166.14734061441075 162.76039333533464
172.34947295916118 171.17923986650302 171.19416473352592 165.73423034125693 162.88533886668375
172.29045962486805 171.16258949517274 171.0293468325149 165.48978446726312 162.8652240437641
172.31747109221521 171.11988517992032 171.1600645287251 165.4664266782026 162.50268237966344
172.26140974169468 171.14635710766075 170.9648019196173 165.69379765659826 162.34143937849944
172.52992514308818 171.5700389764995 170.6756669896967 165.3695996925092 162.8115596567044
172.24394662105374 171.0227553893903 170.03815141444062 165.8045749330925 163.27806344720204
172.3318375838547 171.14018449153718 170.21624610462766 165.8205139914335 162.63635917021378
172.46228739713325 171.23191233218523 170.634934035799 165.82576658286692 162.44003697939473
172.6186241931593 171.56753518720112 170.67218360210086 165.32840928912876 162.09049698848366
172.20078332111754 171.1376232675846 170.46632937010298 165.3609497564818 162.27324579410583
172.35694136375076 171.04532569761673 170.46704974172127 165.21490434479068 161.84085075014343
172.3559899396596 171.23288217166913 170.6937158186352 165.05027628365733 162.12389420923625
172.1783505849004 171.14315579746747 171.11956374130565 165.42958598746057 162.11285796344296
172.17919355813208 171.01956307524108 171.03754625922937 165.24700633696213 162.4214696792964
171.97874780763033 170.5775077255696 170.64160639176202 165.0886824882302 162.79220200857475
172.2259437921493 170.73733924411331 170.73260549904748 165.1823311623177 162.3886589213149
172.2500236879794 170.81549561578933 170.14385669095532 165.05399053440195 162.85914319564722
172.42150185394837 171.04423353978586 170.0863454693222 165.1435680583396 163.54739391450232
172.16096713912398 170.70728884779928 169.92869455413575 165.42558608024603 163.50251458939337
172.3845069997758 170.93345281946725 169.9594865159568 164.9248556878148 163.82853034617122
172.15055548637906 170.61628806035145 169.87178879863666 164.75722423217013 164.08338424675227
171.96491653879178 170.46798119374026 169.87948303381035 164.56280382843016 164.49147412761582
171.94707161123534 170.39935726792552 169.87581085104944 164.58486990676766 164.62984865877232
171.78159117626817 170.22488274805144 169.58850029443713 164.9321163638879 164.87421859263
171.43061494007725 169.74741448292394 169.67621678874661 165.25185031905616 164.57627416829672
171.78127308695545 170.14669784218458 169.6545907441301 165.04203793507511 164.69942852601193
171.7840201509012 170.1158465873156 170.14297312393418 164.86586280629288 164.63950132189015
171.54558018923493 169.80790891602652 170.01353607510254 165.18515064924222 164.855828078122
171.75473054248585 170.10580408731144 169.7271338512673 165.23820185758885 165.65636608776194
171.5991275004264 169.98216293824802 169.97381090282857 165.5051152995663 165.17066597425475
171.6860231497073 170.0225986659054 169.9972036920324 165.70003246849708 165.57711905255226
171.932263310027 170.32587473705755 169.97094859872058 165.38042326049515 165.0096786320059
171.80992439009793 170.20179864473556 169.9534219728808 165.21113884991104 165.25642726135982
171.88141554804812 170.31251309369554 169.71690167342436 164.9727330955581 165.55410501578902
172.04107803247425 170.52125476340711 169.58556897573598 164.83652910687073 165.47656794117307
171.58473001852795 170.04438565003514 169.3701868036893 165.1003739462083 165.35961769509265
171.72182936513227 170.22531901721672 169.95347544164426 166.00578338974438 165.60886400822082
171.79221632296156 170.36012448974813 169.7811869500199 165.9300012379365 165.80856579844826
171.62124379129995 170.1788611557359 169.73658282233126 166.02075928983166 166.00681727840512
171.7157728964736 170.41111099957806 170.1439052001591 165.72366001974765 165.13654649996772
171.39633585137938 169.9244732554054 169.9084006059129 166.0551108291091 165.4235809966783
171.45632657935556 169.9169726085193 169.87473632996188 166.12531656826508 165.33533314916048
171.35324918614035 169.78385274386474 169.9217275369974 165.87453970856728 165.5154006778566
[truncated: 394,278 more chars]
