# Supplementary material for: Gating mechanisms during actin filament elongation by formins
Source: eLife. 2018 Jul 23;7:e37342. doi: 10.7554/eLife.37342 (PMC6056239; doi:10.7554/eLife.37342)
Supplement: Figure 4—source data 1. — Helical twist angles between subunits of seven-mer filaments (A1–A2, A2–A3, A3–A4, A4–A5 and A5–A6) associated with three different formin FH2 dimers during all-atom MD simulations. The angles are outputted at every 40 ps during the time intervals given in Figure 4. [file elife-37342-fig4-data1.zip › cdc12-actin7mer-twist-100-500ns_final.dat]

# A1-A2			  A2-A3					A3-A4				A4-A5				A5-A6
172.02406715141993 170.7891441639368 169.64006788127128 170.15511561034265 163.74329983207218
172.0703933598531 171.72972104027454 172.86529847897418 170.8664918314485 170.33709407581824
171.9543724487499 171.79227454575027 172.23991319781143 170.50118867498472 170.081482676073
172.05259145326085 171.5901321537749 172.72795686985788 170.71223626616842 170.29980728165293
172.13378525221222 171.66502117164546 172.7747706778365 170.6069700105051 169.72289904685448
172.3107341759067 171.8002977313762 172.82375644417624 170.51764319284214 169.63455078923306
172.24509830960258 171.63990437570578 173.0094130904188 170.61664618288742 169.81071041171822
172.15610933021173 171.26674317136357 172.95841981466359 170.68403055754533 169.86965351110877
172.2699576100386 171.33693695291117 173.05157918472926 170.72068693024679 169.82672308718347
172.4676898931475 171.4599211956393 172.26876788256516 170.04438477279245 169.7814612755716
171.90046534299563 170.9603800825115 172.29508226283838 170.05834402551005 169.64980890538416
172.4902731306161 171.581922985109 172.3368970928592 169.77242539859472 169.52822598082847
172.31420231628786 171.6386095892844 172.8254679513366 169.658823789355 169.6030171362502
172.46960359333713 171.69095625673114 172.38380205353167 169.82102704589434 169.86219825992083
172.50667971480402 171.64877332484485 172.44832012174479 169.63514511784896 169.5714660412201
172.79898687788997 172.12028827503153 173.18822187732417 169.72167870132662 168.94125732114873
172.8825645673114 172.19990209052125 173.04384055869653 169.36777520483574 169.17097526190875
172.43467972586643 171.9247795157485 173.0496363169002 169.92978713175586 169.12653664856114
172.77842066642063 172.48527448157637 172.65924278628358 169.4267390031873 169.13838056934156
172.04280170694184 171.8836360663041 172.84874605841816 169.8845297388281 169.0950381302723
172.00657386402227 171.63348987794936 172.37215582263465 169.76761153818072 169.9015890275593
172.1187375859056 171.69214660131357 172.63444783631715 169.95649226353234 169.4005029427898
171.82210364876656 171.40360464424865 172.82897371405278 169.98035205221 169.39419889693914
171.9448233873032 171.31431673609782 172.74074074056574 169.7137667709483 169.2641612840279
171.75803248175643 171.20374626013844 172.6499558271721 169.38721116186963 169.459633462398
172.02630225913794 171.0252517014834 172.46553950277885 169.79888669264528 169.5695632817905
172.06006985905353 171.04265209352673 172.7234483384108 170.06239225654213 169.32962807239085
171.828582595243 170.92960915831202 172.50373359332323 170.09884773241956 169.67797618084168
171.9326911666533 170.83351122896858 172.5275705844377 170.12628956431772 169.77921102892125
172.08217730522827 171.11833543060837 173.29555752202307 170.1495742147561 169.55460887207818
172.40009632473502 171.52068325473985 173.1558310188295 170.0540175287859 169.38073017851215
172.00954703926303 171.2650168413055 172.51198199679314 170.28099331366008 170.21361263230867
172.45518187448823 171.64887240367548 172.5205738623961 169.5658767074924 169.798011175236
172.5588196886593 171.8233876011641 172.8259483900083 169.4133420322131 169.5070804375745
172.30330560154562 171.54630556576464 172.99846909664964 170.0694761153591 169.7730398989726
172.33902480557498 171.7571777645336 172.75592502122 170.22159965862733 169.77520488808335
172.90294931038164 172.28302526017538 172.41676061642713 169.9454377316223 169.8739661348581
172.82925839408395 172.24937049633604 172.90089195582186 170.0165791158635 169.42991015180908
172.6136033580797 171.87107848645877 172.78939518161496 170.09903799237824 169.7194516273381
172.68151492606992 171.94721154397595 172.9199952341153 170.0607058842602 169.49828359893934
172.6455324470393 171.79044291439885 173.1654839272957 169.9540049274463 169.15276662207987
172.6595769555161 171.9471301816178 172.81120860090454 169.75571435141495 169.62812722032342
172.4657762669963 171.74946733728297 172.55129299651944 169.69834110719583 169.67837166441794
172.2405942657636 171.48608100697217 172.44776281019827 169.59942140681548 169.93295607565395
172.54288874208342 171.70016062631777 172.57870898164535 169.33293659475737 170.01355494420974
172.3814025379969 171.61414549235263 172.75827487776093 169.3068248837939 169.52466573764244
172.53336697779253 171.73659571897124 172.89845600439816 169.25218548273241 169.01820632404082
172.4567230365752 171.56880980538406 172.55177368383357 169.63412611474558 169.6590006199629
172.42181628618675 171.4618933954512 172.58580173559227 169.6469010948892 169.45659464261703
172.65043257825107 171.634968041933 172.72655199941133 169.81599550461226 169.3867872014886
172.36911572273218 171.4060827012333 172.92974018087014 169.8199794264735 169.4269503848197
172.22311207489705 171.27868513081415 172.62693620578662 169.74784795757304 168.87843193065382
171.94802274285308 171.1020735097338 173.00820583451113 169.74451620260137 169.2979410288673
171.52658607695562 170.6924292909248 172.79167044152572 169.4168733213629 169.27369578357136
171.31316473300114 170.5081408512315 171.97859190576995 169.0332085734703 169.60603986136718
171.55489326393268 170.69541091505084 172.24772075619848 168.83475520907925 169.5396214274425
171.592592023947 170.53426113863821 172.34345653772675 169.1114603694907 168.95219888807415
171.37545759366753 170.5010877766807 172.48543813817994 169.50462762417214 169.17419150769854
171.41250420002467 170.635915747285 172.23177023725344 169.24869507173113 168.99334866300785
171.68938779310542 170.9059843329557 172.54231330031772 169.20537749543038 168.10968639663398
171.53226158656102 170.693056015646 172.74576915349252 169.58411022986212 167.6912458442133
171.72051817995032 170.833684558516 172.80567787834434 169.5989328320038 167.51982141516365
171.7702094178701 170.86594080628117 172.3035173563955 169.41505112150222 167.95354186700467
172.02883606333054 171.08051228895363 172.53928473299968 169.54857179469477 168.4115128287143
171.8031354565686 170.74495276121635 172.4882976087272 169.92677442941994 168.70361904236418
171.40843202895982 170.5212530354613 172.46092176112055 169.83200389865434 168.615629494911
171.33551010986662 170.37591691156967 172.11672580126097 169.57608440244235 168.56437452489487
171.30066435123098 170.2985928045921 172.25950690067194 170.0567300968662 168.86223380772006
172.035090024246 171.02914859942217 172.3253134450473 169.5560282174592 169.22270630498224
171.950137392129 170.9649068094065 172.1865255368397 169.5906984790807 169.5043169126713
172.09114292365268 171.1690887965291 172.29240539968802 169.32095596624555 169.22427378806148
171.77096688475615 170.81885101707024 172.37972435022434 169.59281843117947 169.1759896187631
171.75946631434442 170.9626983537965 172.228436677199 169.35377224585795 169.11557517709102
171.67820219674334 170.84964847837833 172.09300687563396 168.98211547528786 169.12681959954455
171.80434043784038 171.06055219078942 172.50252391685294 169.30485692677632 169.257463545387
171.80763902467555 171.0255368309669 172.32050135544625 169.02960334692483 169.64600761140366
172.08171143312958 171.25748664602267 172.571962670858 168.86902236422705 169.3765123292495
171.9607335235784 171.0359813119818 172.37145311974407 169.1816017491566 169.61313029903684
171.94524523584377 171.30478329088808 172.46007954104178 169.13578032502258 169.68820033563284
171.85843402427008 171.05639016263225 172.76708747196918 169.19398669108034 169.69514526676312
171.4334572836581 170.67156623639167 172.32315300155753 169.1600391752247 170.09943035337648
171.29794334837086 170.48261151812198 171.8618376994016 169.250126736788 170.53350664686516
170.96839546108143 170.1190799503955 171.90006206721992 169.79542371541496 170.35053459026187
171.52831312826487 170.73837844719824 172.1833971879168 168.9185287461978 170.45867602183833
171.53461850547396 170.75562789635643 171.78078827721993 168.77474897703422 170.81704843918186
171.38538209337534 170.7357632505121 171.62190797043988 168.67726142223873 170.55184264888067
171.7941661372368 171.3592619977251 171.71022878149773 168.50340631023258 170.28544278965782
171.31059435523312 170.54068807684763 171.9551085381791 168.93954635411498 170.42347508957636
171.38393683728899 170.54506893957713 171.56222183393223 169.0344221457303 170.5578234970024
171.2570257041059 170.37999300805924 171.40749106440248 169.35226083193638 170.3889824110838
171.41582614150715 170.77845591110375 171.54555190788724 168.93455384961212 170.05637114420125
171.15811493743314 170.50124151661467 171.56181071624053 168.92113893959362 169.6324675883357
171.364555709337 170.68689817225282 171.5521527051265 169.2335364147876 170.01688636288296
171.11508163408624 170.49824533731356 171.74155144336302 168.94010209227818 169.65586800809427
171.68118011463852 171.07230254927475 171.65635221940943 168.63870969474752 169.4645966807322
171.93891368174783 171.21946653946358 171.89870822442762 168.9514589403359 169.37396468912323
171.7193693027967 170.94518702777773 172.11541291920008 169.10193148503976 169.56169596380943
172.07088927214096 171.25368935763296 172.36427110453477 169.1483247545982 169.14246927808276
172.02306970518418 171.1601539835474 172.4826341772756 168.88757629350727 169.48384800049567
172.1172084362881 171.3536987336528 172.50914610368008 168.70350487802347 169.69891793870303
172.16768796106035 171.41582811321945 172.2569192077832 168.43886921597976 169.5264491129038
172.18532990718433 171.6029334759285 172.46567778797078 168.5888740785878 169.75954838999274
172.31421449992337 171.77683241833145 172.58299893560726 168.21713167281646 169.69424708613542
172.0095867341105 171.29255122084072 172.45031366206516 168.5262120893873 170.17328323639256
171.7881536254325 170.94416127136486 172.42385002651608 168.938646249179 170.14219375382194
171.5936653927956 170.75507081882986 172.07474090279314 169.5285573329148 170.60661269182387
171.70892295500062 170.85724208239205 172.1183950660608 169.01052047878034 170.46387466090354
171.79682820648247 170.96710582957763 172.16078955288512 168.6736453981414 170.5384707185556
171.6000688657557 170.69443571776014 171.629935755888 168.8693884893323 170.76855775120282
171.54125714040572 170.83532409696156 171.98154008889045 168.9334048936489 170.4410152391328
171.43167754504205 170.75608153710596 172.1654610774814 169.3870478081404 170.23623419180234
171.36021078778214 170.63307603403314 172.12296219161556 169.3457961291541 169.85301037232304
171.55477922201078 170.776506778583 171.81375351760198 168.84703665946108 170.20827061240956
171.39419384158822 170.57439756364002 171.84259639566724 168.75739357372976 170.29934136563716
171.41795510231418 170.45911689450014 172.1703753352703 168.84412818835386 169.94637175463617
171.33326527822604 170.35543223935784 172.56638275701425 169.49967384568387 169.63642533030426
171.6551843773902 170.82942498282736 172.44220587167663 168.9699647898004 169.9187057648754
171.3466270234314 170.75299436576574 172.97516153646993 168.7622560787771 169.29644519809415
171.5151294100367 170.84950202861583 173.0509628774285 168.73321495915846 169.63442757083652
171.1023641675245 170.37184188433287 172.72617263631943 169.17056629854923 169.65332956091038
171.18739321851393 170.29328189148507 172.85269319772775 169.02359959732286 169.47720770305912
171.4649169119759 170.86715726765982 173.07104490652802 169.27954156941857 170.09190774659817
171.33528422185807 170.85249885070576 173.28568356262733 169.71631243509543 170.22767024145534
171.79432460852243 171.21104989655578 173.24663584154555 169.7809944115607 169.62940258869313
171.67957916848601 171.02589484059604 173.1006049396933 169.95145329324765 169.50004858525983
171.61838484523417 171.0159746413198 173.05711513460986 169.82313706003856 170.0065490670687
171.81525038138955 171.28202150208935 173.5630241171457 169.74437585177213 169.74571692094187
171.56192539828893 170.9217703278645 173.27412793180974 169.87983313142405 169.72577823450953
171.86830675999744 171.25971349769858 173.14923386747805 170.10864241640917 169.78178250742755
172.02176664382466 171.42044628771808 172.6978608114361 170.25449748614608 169.63389345962995
171.71208657630802 170.86588927199162 172.42504563584254 170.66837347844506 169.78695789759703
172.2937828980086 171.35918667209262 172.54958650655556 170.39545020428733 169.6235260317817
172.57869092966766 171.7682590341977 172.6188642806679 170.60052205005064 169.60085689410624
172.35490155894828 171.58513337748462 172.54137288284397 170.37428237033302 169.20197092048704
172.1867998107974 171.37623811273048 172.19191961297295 170.27218631823663 169.25896390708712
172.34644623725302 171.60934057601057 172.4541909883795 170.599233321887 169.31443190257792
172.32325206065124 171.65194299082856 172.61070648870884 170.47165827478935 169.02197233094293
172.5213597998202 171.80431739181154 172.60071475714673 170.36538773817088 168.69352041834173
172.49612189178825 171.83410303587112 172.20343712350288 170.57146026446148 168.90785587987898
172.32412607878192 171.71605961399277 172.91542984696474 170.5729837378803 168.55323833743822
172.69468184661662 171.99293403876197 172.3767400550105 170.44855030647219 169.1526406542204
172.9008507978395 172.30590600161213 172.53129863116115 169.92233441636301 169.29188481023013
172.97500966880463 172.3261476048215 172.1101592544366 169.7868135553315 169.57818249351868
172.78946352553146 172.16897702026532 172.26009319039846 170.17887617838792 169.43778177277596
172.31804262202579 171.83467872539958 171.87877323376426 170.38322034662576 169.71783538924578
172.84504951337203 172.27196468780247 172.07330956191993 170.3605087521462 169.57979518848828
172.78876851054298 172.07170484232986 172.4695174923503 170.61575146548887 169.75766128860118
172.94157566741652 172.3160855702907 171.870465547358 170.26379996715696 169.9960864919607
173.09171485867745 172.50464551257267 172.2567696723607 170.1804080990663 169.39290325283008
172.43703956606797 172.02375139959992 172.17772385594398 170.5235831899114 169.61558169783487
172.59723250931788 172.2243989085165 171.4785496351123 170.05203478869626 169.77766974594917
172.36868346463424 172.01426180490304 171.76066300946655 169.8566854897723 169.3817451207144
172.07507178822698 171.72380670706406 171.5204767203639 169.3397731640138 169.1035541574955
172.27850285132786 171.86390812287107 171.46449006832742 169.33139956854845 169.0237887173781
171.89568525104917 171.483646554652 171.4531404664516 169.50399336054417 169.4208334374399
172.0212329944393 171.89679580813907 171.61591391514875 169.23928608610896 168.89472105652897
172.51187913795195 172.12131182274436 171.5385603463977 169.51924684635284 168.9719978994298
172.84880485435934 172.57424394757376 171.78725652084742 169.0900403260958 168.52557040003765
172.91942802310624 172.58451679476556 171.60163478730695 169.0621841391666 168.55999982420377
172.86478789109273 172.60818168711648 171.426558360422 169.05856836558672 168.3518878462284
173.0362388617544 172.98026284911973 171.24084242763698 168.87296229067604 168.8692067658733
173.08631841171376 172.8421251014086 171.20545222962463 169.09089521972084 168.55723462139366
172.60605350338201 172.39957945735287 171.47302796790953 169.27775271809847 168.49140068255426
172.74107298915808 172.4765393069709 171.53235637231964 169.65822464303864 168.67069266662654
172.90365630824184 172.57615402568382 171.80534645628643 169.47922188395302 168.62119325384634
173.02430374227973 172.79119292460433 171.55784730744205 169.3500468296151 168.60952161705592
172.92681060708816 172.65890385377816 171.74468417585928 169.64274764750567 168.42741311802365
172.88622244689887 172.63655847457846 172.02708434854102 169.72768811750274 168.37429804152958
173.0906703791822 172.67489725198732 172.28244670178663 170.10671749439973 168.59755148568394
173.0953208842715 172.8290641808828 172.0370185461828 169.68882022635412 168.3889998641904
172.9026958507721 172.71199015087825 172.30877000408918 170.15020491426276 168.76520868652545
172.92531300088643 172.54747037803412 171.93470966928575 169.87561377781012 168.50205715143187
172.80640237621444 172.3153570690033 171.59220449343294 169.4702739031441 168.81327804204622
173.01629742251322 172.6431187453696 172.17815115037214 169.93458892642815 168.18934404554747
173.13382998132366 172.80173128745076 172.1475257668924 169.8206000573563 167.98116001479133
172.93611346616342 172.6670984919705 172.19252535424215 169.79702817697387 168.1044638059941
172.85556202545655 172.5443260142779 172.00275541052673 169.56685232849645 168.19430322253467
172.79201232250506 172.3600935683346 172.07235988088595 170.11129084329312 168.22829250238016
172.9663950829758 172.4406570091176 172.26855178624706 170.20660787031497 168.05065723427913
173.34002867530302 172.796893641093 172.0241200421476 169.89692388800802 168.05778114114972
173.13292762492551 172.8110052710182 172.19878581034487 169.7329746706778 167.75855025248075
172.84415221108523 172.4483800429872 172.1246160685285 169.92836866943455 167.86886074824986
173.1408019451335 172.70054053967206 171.74305031232672 169.3684329351644 168.2572128159205
172.85339277144533 172.42042326703833 172.15044977714442 169.8018710939236 168.38376304758876
172.6554762168402 172.32232522009073 172.38502292469133 169.80156367452287 168.1770887322689
172.4167327497589 171.87904143152664 172.67940670640562 169.69166354497148 168.4166836987107
172.7795241565189 172.2129121817791 172.76520905083575 169.49911626423446 168.33605476078785
172.56837022416653 172.00687096803918 172.2042220625726 169.34213119584314 169.1842311349541
172.57028087352535 172.004543479506 172.2394549556092 169.68201363318516 169.1783153053671
172.96900712480087 172.43845453088593 172.32248240048463 169.3147431686657 169.01490864216476
173.86114379567684 173.46524853124168 172.44443522816465 169.01385230488387 168.7559056950773
174.02899502633514 173.71343115204388 172.3692678042831 169.18725386743017 169.12535590078255
173.85086005673026 173.46721783602788 172.22793356563116 169.54301727893633 169.5213890972795
173.43770573591797 173.12035073810824 172.2151039380844 169.48949150437065 169.7784857892676
173.82477727802356 173.47193987899746 172.04734698480598 168.85638765364342 169.12044230934146
173.58577573631774 173.16588343921927 172.05305893652755 169.05854910431407 169.13692067180767
173.7131830994077 173.43590855646173 172.41615873697228 169.08665621910512 169.1398636244801
173.7976037962611 173.4907007465406 172.71764449631755 169.19176272256172 168.5032371866707
173.65743668227043 173.40517708997558 172.50377167267004 168.71801113248435 169.1826245727186
173.02506664936183 172.6811351524712 172.39020112807378 168.84517856672912 168.78431610593384
173.66429288910638 173.2127260748455 172.25792442603688 168.67909352412659 168.39985704278374
173.423826977872 173.06905730507538 172.54875913340115 168.64541003736636 168.50401671076344
173.2471180120034 172.84080702309444 172.6485532930144 168.4712541906052 168.93997436100784
173.69191305520755 173.19369021743432 172.67060432905205 168.6008446758543 169.06073694370772
173.2612912314394 172.68930191852633 172.7735174515966 169.1323626256818 169.10398993665953
173.3488881255185 172.78315592033272 172.53819565491293 168.78828056280304 169.0030600755624
173.6130688128595 173.14169770145736 172.33902736120493 168.30039642578163 169.3226611855937
173.5147886542393 172.98235012000765 172.37044235441937 168.37370876665346 169.21126106036243
173.5087917138718 172.9464674163249 172.5160415408351 168.87970717654738 169.03625644134155
173.16196686157988 172.7546651236446 173.0429471931395 169.09014188158582 168.7990906276206
173.29056250615795 172.97674934079626 172.85080254167585 168.30257575271236 168.27928840808224
173.45249334422613 173.00320271057288 173.0673651810069 168.45150752394855 168.3218740453537
173.36156792816894 172.84049414410336 173.09561452827344 168.42326767993197 169.0862235782381
173.35983435239265 173.0722316646959 172.92562345118046 168.50121317369604 169.02667189802924
173.0994295720125 172.59778583744614 173.11151707551602 168.39912027819167 168.5568319336731
173.09716113703539 172.7130477257636 173.06833147708164 168.5239428285464 168.4107829085073
173.0171851598826 172.48812528548044 172.7711037247443 168.16611518390653 168.67156873995674
172.675962178672 172.19261809223906 172.55922933054686 168.53989056983085 169.18728993348302
172.68624647958805 171.94968115675738 172.60931650631593 168.72431377751306 169.2200146892724
172.93043465291774 172.28543235270817 172.78857681203868 168.5339766167009 168.65044944899913
173.26997896541533 172.60443366567955 172.84143109318066 168.40485818642836 169.1995608858459
173.34275088898306 172.75104692071486 172.5714607465701 168.22279194256836 169.43568158774653
172.8412589697006 172.1793805074539 172.55835310674297 168.53815576981802 169.23587546503498
173.09095983083307 172.58184895464285 172.41708715806286 168.16736890740646 169.30369781749494
173.48839437007447 173.03511250600604 172.5129790962788 168.00310557528604 169.28538604978277
173.23370591408417 172.90658777915394 172.5163570430654 168.26879553762328 169.45153282683228
173.0568679717476 172.6179503495524 172.71272081735466 168.26570430730578 168.9635895256229
173.08849245301798 172.60530459103217 172.71862416534844 168.74720496506464 169.40933834033714
173.04598877726846 172.7089342141511 172.96167166053687 168.57293956759804 169.05266481177503
172.9164081919221 172.54213444621007 173.04120565522084 168.8315378654357 168.90593540037878
172.52193403488923 172.24940300305704 173.12737646219543 169.03528627684472 168.8171643184693
172.92687850622434 172.61689802206192 172.8562175128843 169.1794912154807 168.9870304131229
172.87760637957484 172.58549793089986 172.72972458045322 168.94333195777438 169.08124372137377
172.65712320607983 172.32444394640936 172.5571888930293 169.03793553929322 168.9956315306667
173.01785549318993 172.7520643191382 172.44189788137848 168.26671382212763 168.73160142728133
173.1413819779719 172.79630990527326 172.68074177180688 168.7153575693561 168.80306894131593
173.08136939696442 172.67717462860043 172.41376187204506 168.51937630333978 169.22664429805852
172.99895335988768 172.62452893049448 172.31315769658627 168.94988334964947 168.83236516222848
172.66539875473788 172.44984447921703 172.5462649229362 169.37760033634282 168.95208126771072
172.959724550585 172.49021490537348 172.58762907859187 169.1977511335842 169.06427961856102
173.0043870911039 172.67955179012128 172.6539688084496 169.25295819938597 169.16862490249645
173.0822831712661 172.57902886860938 172.31636935096034 169.71615404444535 169.4770575493071
172.82696616410868 172.43831939880008 172.361733420798 169.3941686421455 169.28096418583812
172.595900369547 171.98915542173575 172.37634020103604 169.52282620449637 169.25243405961604
172.67145054538346 172.2461088659492 172.79119350225312 169.6492046406997 169.19434509300808
172.70057109060167 172.37989618222204 172.5843188744115 169.383544616609 168.9492806225192
172.73615526956502 172.35133192028698 172.30196182192543 169.3784548213515 168.8323821903685
173.26325146909784 172.82051167893977 172.39194523873223 169.12694015176436 168.77637147029148
172.8144139359698 172.46048251834992 172.2760206059033 169.37415631007872 169.45180803441892
172.92677411175202 172.68677763453132 172.61214031840873 169.33145275471634 169.1332504252306
173.42950140400364 173.0394585473471 172.72749285423123 169.27454390580579 168.83862237414925
173.30686345326524 172.91312303842852 172.90792215658482 169.19398333022562 169.03197066979104
172.7032323469382 172.3473186094915 172.55729735297572 169.97649025696856 168.86111965845632
172.76765006185036 172.38962681808334 173.2275964732191 169.97066956467447 168.56026011682434
172.7630549244981 172.34033431477025 172.98113328993696 169.49474878875853 168.73712035255934
172.9142110376596 172.58147188313663 173.1460334135835 169.72103592435073 168.5198554527556
173.18176881612408 172.73339253594963 173.16007608111806 169.5852275608872 168.089601720405
173.17205386526217 172.84467398789113 173.1831319196922 169.25498956353957 168.03771180335593
173.44403206184575 173.2100290536322 173.08260767944319 169.1409580106086 168.1033813853937
173.13692758814383 172.73214167386567 172.76496678615385 169.5395482855029 168.36680485749764
173.73108400569052 173.17565895775414 173.4474728899664 169.80691595749641 167.99981918415648
173.56724219914568 173.03686260841704 172.7339297144989 169.7319489352436 168.4504157950578
173.79404256035812 173.19739079988528 172.5416369268375 169.56051554779035 168.68968458050878
173.73335825707443 173.22039166920788 172.37264172483313 169.37069908985657 168.981227219642
173.3033634346643 172.81679165731163 172.03862691504796 169.9528264385899 169.30990981586814
173.09409262254871 172.54633837687638 172.54169417704085 169.89332747909359 168.8999549123372
172.79763301783427 172.15240011415378 172.5994401505421 169.9536491093844 168.8053150521385
172.8247453086595 172.329195872337 172.29727000331263 170.047148523183 169.23394394009736
173.0518838013928 172.65513956433617 172.60380349569232 169.3254472832675 168.7585763203223
173.02406555348125 172.63467842077253 172.78022457191736 169.73641021616572 169.19685179393971
172.94020602646128 172.42897067140453 172.4927848875546 169.4905347454406 169.54914803018136
172.84422857247435 172.26193183847533 172.73016843979602 169.56121223381615 168.8786754692599
172.94273203136004 172.42019862950772 172.57911220253368 169.61225311119406 168.98976204697155
172.8741633673121 172.2474973713951 172.4412575189201 169.91643625904962 169.67069478685792
172.6122876412515 171.91491232094396 172.2727863830313 170.0733514581159 169.6175131367208
172.66849749156734 171.79516342211622 172.02553309934734 170.35518361023534 170.14655649179733
173.15981299687428 172.46572987957228 172.30737760183152 169.87827421475254 169.32187825050963
172.79255296567203 172.01504492292105 172.04101094362602 170.3751911264313 169.70084428540707
172.8375695360422 172.19522540919007 172.27482388004105 170.1879791338648 169.71181217592212
172.67187970999578 171.91522357830905 172.18804743403678 170.1245964962245 169.36927539753643
173.27244893622952 172.753350766739 172.0311241880438 169.471631823603 169.4152080197028
173.1003174766153 172.53252302564377 172.23973589258355 169.59311187644278 169.4621270069121
173.00096263006657 172.27039457554548 172.02483205604568 169.79513614787734 169.69903151307497
172.98831351146092 172.42659534885541 171.87215320573202 169.78538453879642 169.62151877087655
172.74820940297744 172.08878186956483 171.99131828279403 169.8871891851961 169.7046672365961
172.54224488610566 171.926289612287 171.50309910914373 170.0212355284665 169.91444245485096
172.63329838898014 171.88323028806226 172.09838908084188 170.08407463334564 169.67248295228976
172.32216764920602 171.63203493237054 171.6793115196472 169.64354907174098 169.69359356525118
172.583666881173 171.78670340555632 171.6748513823917 169.7319282987291 169.6079595096374
172.80947848028856 172.0801215481267 171.29652652236655 169.73067710070814 170.0352063404326
172.9138173862598 172.18495968408934 171.28396459608516 170.08467402695032 169.6284944421797
172.91713531164675 172.31495735340775 171.33889090460852 169.46520595955823 169.1004942935508
172.8500127953555 172.08949123332044 171.3536540847051 169.38875378424055 168.9416637219277
172.660609810471 171.95550224920822 171.63876291144365 169.5443144466152 169.06389988328274
172.64540118740052 172.09729200264027 171.73626689642666 169.86090882096295 168.9632495496555
172.38650546801313 172.10029570274006 172.07297109646333 169.8890181407938 168.68874539430016
172.78257119243625 172.37619332023618 171.7603185412963 169.37746060404373 168.68671279255304
173.1737147541429 172.7575124415009 171.84713707092075 169.2676009895566 168.43211661899542
173.10469075452028 172.5087424675127 171.57077073685875 169.4287853212617 168.4196883366772
173.0641071702775 172.59869014932954 171.7611632607833 169.37084149750206 168.29655977445145
172.9843306440869 172.53430944696947 171.64680228706757 169.29088890935705 168.4318755803719
172.810734187464 172.2917678450157 171.7703625488609 169.61408484700706 168.3995615124507
172.92722024012633 172.19002794359199 171.57230655039007 169.84420208368954 169.24220900257092
173.00338643976036 172.33198153435617 171.83587699290288 169.65845635617163 168.79748822303148
173.02112796147077 172.39406879045993 172.1488895707249 169.7852603048358 168.78433380786228
173.40995292865307 172.75253195884414 171.75172022098064 169.63449407811132 168.9554681091473
173.20168349039412 172.62610871168567 171.64517939271806 169.4617653155599 168.3507918569357
173.22735962174298 172.57526099124578 171.6209228807261 169.13581302006563 168.08239520869014
173.22101024852117 172.84441108811828 172.18080769580507 169.4742536697477 167.13263243707883
173.1619412040604 172.7058234563829 171.99288211831444 169.6452986699359 167.58398561757343
173.14156210246844 172.5760149435572 172.0059240882712 169.06080760045302 167.37900358737747
172.87360173939513 172.41658667213736 172.09486263171792 169.49954866952925 167.2975010710343
172.71652119096007 172.19831572641283 172.39475413863593 169.88619998138878 167.22212756461028
172.5065956341142 172.14559243923838 171.94104287025118 169.70149635302167 167.70088038761128
172.9209093796166 172.5120687869294 172.18413026532156 169.4704000765502 167.79588141943748
172.72586462583914 172.43987542303984 172.03404963058927 169.66361514569962 168.06623950089266
172.15560126323146 171.69846198601147 172.1292690668902 169.97928625631332 167.9159196695591
172.50309768235013 171.93382086849462 172.08666949697954 170.07164734328452 168.13634017436692
172.42089260415688 171.85295389343744 171.69146156022072 169.76167505632574 168.51074713735454
172.42307766920248 171.91315216915336 171.7230448472836 170.08631393154275 168.36946568545184
172.4816383113724 172.1048597817529 171.83583600901113 169.5640500568349 168.5286523589303
172.61137830024086 172.09496027179787 171.49759347560203 169.5336714998726 168.80435695591967
172.78630660384 172.31341206900225 171.54935687183564 169.1999546432397 168.5110984279656
173.201654307652 172.7552892288601 171.3878210219432 169.0759526025787 168.45884428525937
172.80315834807502 172.5318582713899 171.1266790379306 168.9065486250943 168.12718710578048
172.65259646251968 172.3625783689985 170.8081845440276 168.8405142734815 168.26581622343508
172.61936668090178 172.20018006264513 170.58038501669145 169.2387184339308 168.7568838197941
172.62878231537272 172.09948257685198 170.66180214512116 169.44488529344122 168.33595299640893
172.50855209827037 171.97124360045524 170.48387232122292 169.51523995680324 168.22555646799614
172.4122229204013 171.86402844489731 170.25623674122923 169.62433575640082 168.58605265811997
172.43939174425773 171.81295612067063 170.51637665869475 169.92029275320908 168.3163882716553
172.30013458694995 172.01002071483455 170.16776115735456 169.65702583770337 168.62689849852245
172.27630113994388 171.97135135968944 170.26355272039248 169.49329626666727 168.37136206591256
171.9889753976165 171.7451125822967 170.00440439249022 169.19246749529438 168.679057834058
172.18051361114271 171.8841515297732 169.7373431291548 168.90596538121508 167.92221434272463
172.13963369142925 171.95221396092836 170.2419252472864 169.6320665351111 167.88470497694084
171.90584921091025 171.8456309102298 170.18507913367313 168.87401947411573 167.72741533342386
171.760948000881 171.45921764300886 170.17931188235835 168.83266194929752 167.35420589052046
171.72979027654412 171.23826515359232 170.2898445755328 169.31828208388006 167.52015985041336
172.2015044478586 171.72265950103986 170.73578126433105 169.33460945222004 167.3436508060406
171.96561956042348 171.62113398658377 170.80093374799569 169.30361311054912 167.54096828189577
171.63996302576282 171.4513949362595 170.7159253289243 169.1718548882919 167.41649255674537
172.02429827908216 171.8465734516744 170.95863758538684 169.19140005013676 167.32750651360888
171.6410139565292 171.2463094028059 170.52247212350787 169.8052852050888 167.4005971237045
171.58757510313657 171.3479444344985 170.58518576942657 169.71407564785645 167.81616649439687
171.65699070879063 171.586927923759 170.24797553216044 169.6533825031658 168.34965052690063
171.98349442727712 171.88218741365696 170.6248695804113 169.25474955988392 167.7636438315657
171.78916001376828 171.61325817204295 170.70008754663542 169.30239229880087 167.77579312915134
172.20667773603267 171.99938254643507 170.85773286341458 169.2261932085276 167.71823448892977
172.0264487867573 171.70672725729054 170.4742224644908 169.2626665540781 167.81125166937758
171.9824143529522 171.46788847012218 170.469081269441 169.48561973444964 167.83833353548624
172.2087939708115 171.6790820472873 170.25669126248943 169.05097567039613 167.15771353735292
172.14454282720405 171.51524489025368 170.29017908555588 169.4791182654703 167.57580598269516
172.10108521457727 171.45807185729518 170.43616723573433 169.68734332638786 167.54702512420346
172.0823636887738 171.62943144540404 170.42350237966434 169.24164381054976 167.4468243068873
172.31242781580835 171.91222314872903 170.39703876678075 168.61290208394828 166.58192473184056
172.40119867640695 172.08048547436445 170.70713974826813 168.63772362148592 166.74049837221608
171.93288641347655 171.55737179576988 170.63777548389595 169.00034336092872 167.2759817454595
171.9962982424803 171.5773050620471 170.4671447094129 168.7102397800619 167.31425048359347
172.49852575257822 172.03809555968695 171.16282694838984 168.38864592194386 166.61808136637038
172.49372886409947 172.21237253130315 170.91012371744569 168.41479133503768 167.06127822553773
172.41089529685337 172.25417585093115 171.29213276101717 168.21098993893963 167.0846558634572
172.4969347513249 172.32278550227406 170.86390860165955 168.77507364030592 167.49002923256012
172.5995899389894 172.3024810352297 171.12855242624786 168.96440952165898 167.40498968530466
172.64798344530658 172.25205126875227 170.61805226704035 169.16035550418192 168.0052046030894
172.4164975563752 172.05322077065782 170.84262072394287 168.86348257405592 167.53563941173246
172.41228417814477 172.2166758857365 171.225141799949 168.46752898436753 167.29273228036166
172.21132453883902 171.92415995489483 171.18887210635944 168.4486514686439 166.76608429116405
172.32398478400955 171.95805957469003 171.53493636985326 168.6464154868407 167.0339717301756
172.7304627655688 172.31011973623714 171.1461381463392 168.39224545585483 167.49718318459637
172.60030752456012 172.2059323783717 171.14175457734999 168.48656518768777 167.65235858630336
172.74846670742645 172.2677966058105 171.20555438298925 168.74584005757717 167.45375076226364
173.19688966513053 172.552612912771 171.62174022028407 168.74084108366316 167.16157975963088
173.2585600411468 172.72053128523373 171.8181444817823 168.79897645086322 166.75598202890495
172.8470094199846 172.22137784608697 171.43552423398455 168.89174371520306 166.847944105289
172.55635601253104 171.92474982188236 171.52740225784277 169.25865124888756 166.3423140352168
173.0362442426457 172.445585389488 172.08983853940623 169.28276153765404 166.45441795806468
172.7772197989815 172.30582252264546 172.3436483365877 169.03422497533182 166.299845387725
172.4370270453788 172.09829289961826 172.2736241801401 169.24224115235762 166.1920519926487
172.81435962215207 172.3828487212955 171.6594894196484 168.78360704696618 166.32000153568612
172.5317790228644 172.126379952559 171.59485712170675 168.76696976630788 166.2569360117014
172.2453655207284 171.94937276864232 171.34914658909878 168.84070232044454 166.9970513795827
172.65264480147655 172.58672485527845 171.64821242307255 168.48644075903056 166.58747971466366
172.70203311994607 172.2818361690889 171.4748610411356 168.9052996090895 166.95995286321067
172.4887545239507 172.14937444831244 171.4076320174778 168.5285155205075 166.61803988776933
172.62729976752084 172.23179030032586 171.18611358389487 168.8418996046901 166.4870314250728
172.88698582674786 172.5319551292511 171.1460889849693 168.7403564769383 166.5151694497093
172.3028778278863 171.84610943701384 171.5053252111813 169.11931203277948 165.7195361243276
172.56205383995643 172.1496102453038 171.47154687146391 168.5746267345632 166.04353172036818
172.2480743719178 171.76984656418648 170.89350602649543 168.7039447118937 166.52402682437705
172.43815440352097 172.04488267438066 170.6692555155331 168.57954048677072 166.0550820267821
172.32082185862524 171.89599194264122 170.1388327111569 168.30204769503658 166.46047480480627
172.19151466492335 171.86802143007932 170.28233813755983 168.45483263346284 166.91609912197404
172.21290125428214 171.62475166798038 170.05209359127792 168.8203337120677 167.00260628235685
172.48127914153466 171.97918910793967 169.7752422530756 168.22555855549305 166.79277688689194
172.95365706803474 172.569698863654 170.50099133387323 169.00005404075245 166.50909024955064
172.79833952047036 172.5703870774659 170.60172852679733 168.5198256378229 166.28233934124103
173.01532062620285 172.58562370267722 170.46350364312266 168.32638047317724 166.69508590963423
173.32884918107712 172.9078797543063 169.9248386472741 167.88323114331854 166.99604125373023
172.72705856940462 172.39774064124907 169.62840388261742 167.94459127497106 166.70334125630978
172.46037547014703 171.97204838566694 169.84186082387356 168.10060878092378 166.4638036367357
172.1818553959242 171.56299741446855 170.37229866259563 168.307324878143 165.8744386740507
172.55928047263635 171.84839137327674 170.2620695091087 168.32919282717873 166.77118829192057
172.72107773747788 172.12100778639098 170.6404900495643 167.96338718690725 166.34400123510463
172.51762256897982 171.82136492526848 170.3707185008917 168.11257442636077 166.75219881843046
172.1474060052688 171.79168442910847 170.3163654648961 167.99740280561946 166.77670514546458
172.40534885221027 171.92475099278116 170.4169924362915 168.12613312143557 166.5363514388252
172.70279123541198 172.38200318253988 170.2264232522824 167.54323938048333 166.35192299998738
172.10561755285536 171.8895371470908 170.51806514775953 167.74831934051502 166.73234706485454
172.0272879186421 171.67829114230096 170.7149451947299 167.75244702461518 166.44860962608973
172.43175027913625 172.14908141987047 170.78110889810858 167.78350747928877 166.31741257800016
172.6655337966864 172.44710821740082 170.46374452022852 167.61779239928956 166.44144183202818
172.7583664557375 172.47956233837647 170.6574030859335 167.70052885926742 166.1402372612478
172.57403166517324 172.27656883987606 170.99351825193955 167.95197133041216 166.3012768021322
172.4572745205182 171.96385065482647 170.3849104215589 168.21576078815434 166.77389295297584
172.79606481959235 172.40313507587325 170.48351283390758 168.20745248727283 166.84052980407287
172.50184664568627 172.1572716116198 170.34220406747437 168.35165538403857 167.10950194430933
172.15288271665298 171.810417006551 170.52257344879897 168.66916851904378 167.08078935444294
172.30160305714824 171.84496951442844 170.33134861676785 168.41066478941696 167.18016040768703
172.956925340141 172.54748919853884 170.24429290553496 167.93353634330862 167.4899815916205
172.38355801253974 171.96024718961687 170.51972886730414 168.33557111765768 167.07558306002971
172.7169580527829 172.27975406986113 170.50890693685574 167.77763482401286 167.24695774385188
172.79399348359468 172.45546793804982 170.5327888377284 167.55503802419878 167.0852733720392
172.58597930800852 172.2641951388399 170.54827821247 167.70113871228608 167.0016229321198
172.238052150489 171.95393120974344 170.8596837561588 168.18982411256368 166.96628904466596
172.83283103285208 172.56790339627142 170.5789510408033 167.31819173255943 166.81360409776056
172.6232906935691 172.1654002159103 170.712715312032 167.49531107300672 166.54949520679637
172.4586269791345 171.99561315693035 170.91496622476475 167.52420717249234 166.77513143575035
172.39389019180646 171.86959270056096 170.58353117161857 167.23169593550094 167.11754641072847
172.43499832737163 171.82433499214343 170.71833113933238 167.34885796333458 167.0981284663361
172.1829725720785 171.47824359484437 170.34280968374932 167.58381362304783 167.22494550921502
172.06040223929026 171.22070381136052 169.8006075428926 167.2530608260961 167.64597920971124
172.0646137583671 171.37222005140228 170.0460354673523 167.69643969752727 167.60245834422037
172.3817499803073 171.6852567691582 170.23871024504257 168.14638025851522 167.5733202259891
171.738191390143 170.9918580891188 170.51985413582338 168.19631990262343 167.16870278140985
172.2208614353803 171.41539990456218 170.63302905419812 168.15121897393078 166.99813731436927
172.41804359215658 171.55961944467293 170.52825286288342 167.92115394413565 166.94506085247684
172.26914104805095 171.4412628640754 170.93141562697554 168.22297520705683 167.04530504548373
172.51762410848357 171.6140750150048 170.94368360163585 167.65598481412312 166.64277312529273
172.22603607383962 171.39974741882597 170.80382630568675 167.80621552179858 166.79963818454317
171.9890828111504 171.19904927939348 170.91046418688185 168.0913262477221 166.79083081939783
172.28025926772398 171.5575342930299 171.0141522662663 167.83867149864602 166.56350916485619
172.26270104183493 171.62580960278828 171.14766345273907 167.48380327608174 166.71359545222234
172.50475118263645 171.91378173950304 171.08712698263327 167.09712701981968 166.95070049445528
172.4338146923525 171.81192580204137 170.6912246148781 167.30419282045165 166.95130420883459
172.7393257271127 171.96932029847858 170.6428708481765 167.18392655716707 167.05002505740367
172.47173523012103 171.65090814501724 170.94303370237097 167.548807967895 167.3138633107938
171.9165589382852 171.115808318152 170.70547346756953 167.5384301794259 167.14808791089473
172.38979875766702 171.56826451612787 170.76956986059056 167.82430065548627 167.32488594428125
172.55207555841986 171.91083073286708 171.5977230467806 167.65155958766556 167.10604885939316
172.76755518338834 171.95581158708163 171.57216114731028 167.09552064796998 167.0848202864363
172.71210969732945 171.91627333279698 171.21467562746548 167.1064697246167 166.99145683979987
172.91051698232843 172.09031602357032 171.51252770318322 167.14508041657314 167.1343348788168
173.10489993453024 172.20642016484396 171.25665621950762 167.05089330838248 166.99733159952868
172.70045690507732 171.73290423022468 170.97757700196985 167.17625256066518 167.33303466237908
172.13786250468007 171.23883162483529 171.04832082462636 167.4650624739002 167.71487863286518
172.4895255472325 171.7804837523786 170.95541371375006 167.23184155506578 167.3727558137214
172.40936996795702 171.69923854045373 171.23046220496857 167.5098439934086 167.73757356303096
172.21150728321302 171.43994245624106 170.82117777291683 167.80390049020292 167.54299805634463
172.45177022113288 171.74420191436016 170.77661289451908 167.34464466501203 167.11354457069123
172.18703781938996 171.44212961876642 171.0186526446881 167.61300486710277 167.34327129702282
172.48238452174627 171.9238893293427 170.9825859989352 167.28028098659738 167.20592739501515
172.46540902309084 171.78980547876608 170.93854485776515 166.90078686693667 166.65318223215937
171.990070192972 171.35034377417935 170.62833152903016 167.17024952749 167.23483590350932
171.97182520574788 171.10464621354828 170.87189005347702 168.00710214747014 167.31662520978213
171.93975034494494 171.15268504747218 171.11430189469618 167.93164914083613 167.50728991442284
171.67168384365857 170.74261887841442 171.12001428910835 167.91599274734824 167.40525031101177
171.96171658443694 171.01017041616458 171.4493383447049 167.96089970182913 167.45860091962126
171.95978643620765 171.18948317671897 171.3184094443354 167.44441586532074 167.04217146837087
172.4285371899607 171.70957465302465 171.55250468477436 166.8826973822638 166.73253455912032
172.462321558532 171.74112368305532 171.47400009202093 166.74630566044755 166.43770821562808
172.26218153590534 171.56508593044703 171.39487828183954 167.22213633487016 166.83133229762277
172.39963660305907 171.55567064880293 170.89352077111613 167.02567164780783 167.16819485238847
172.4519381809191 171.6547776559358 171.21669141955576 166.60450842677326 167.23635231002035
172.50309330879674 171.7961708440687 171.39712796220914 166.47348777376942 167.0481562281065
172.60590004589432 171.77165735454355 171.3776512882995 166.68515526485882 166.949809263897
172.9707044278202 172.1043949608836 171.4966868006054 166.7033332024109 166.33970896794509
172.81154238780832 171.9016712772472 171.21148370944792 166.54384591172428 166.06336726648948
172.3709563928212 171.43763948332452 171.2425642825885 166.57711987150958 166.34089018256026
172.59777314000868 171.49753000303295 170.96558604036417 166.34204482009568 166.38397453081456
172.3628684810078 171.27485145665207 170.81698809233276 166.57218069528483 166.48592416943447
172.27518024160574 171.26913883229855 171.20651759529025 166.20966544530393 166.1617136198284
171.83391607030833 170.83563056558683 170.65115103278623 166.7562234058268 166.85049638401
171.81475773557668 170.81412275438598 170.6297059539888 166.70083758445722 166.94974051337894
171.75301054688975 170.72075674091934 170.32137524971213 166.94310254517706 167.22397701821373
171.67643930857705 170.58850860558508 170.7385746796394 167.63891144350367 166.9289032629877
171.5509470212087 170.4640694945902 170.2970304077504 167.4427443454949 167.09400398258887
171.69049987293417 170.612376966321 170.2549930387246 167.23387075954582 167.26978814019824
171.64011827811325 170.66285161568598 170.35323031558553 167.09951369979248 166.812323373785
171.92082868466886 170.982964367272 170.90094753225014 167.5002470367669 166.64690721264992
171.98082040417054 171.19493502801856 170.63483249755123 167.05459519667843 166.50915465662513
172.23012824376664 171.4361374923229 170.58877488337848 167.1168431124213 166.68654072275905
171.68229057450134 170.85027208477317 170.55380116452375 167.32779903780343 166.6433604567562
172.05864227146188 171.10105097157813 170.00722142421526 167.25240562384846 166.87464141267589
171.47143533569673 170.3980763342823 169.95936065945878 167.52936767622194 167.55247044719619
171.40311369872668 170.33344684431245 170.03556993121865 167.51488911721944 166.93544224944475
171.52796833424125 170.59063418627346 169.8561949506109 166.98868877751974 166.7485721580888
171.83107502984177 171.023317184372 170.513452659699 167.17698489065953 166.1832426323856
171.85358878666912 171.0769301361368 170.56691486207092 166.88396726800013 166.48110271498584
172.24761100175505 171.4946727407543 170.57034302886836 167.11043323309212 166.0419083712637
171.79080754171503 171.1167024731367 170.46743949074136 167.44445151273328 166.63802227737293
172.69802827864683 172.03325696229797 170.80033858552417 167.35814001473034 166.61779526136874
172.49050547267882 171.6628091500812 170.63810302555476 167.2489499968323 166.58764228048292
172.2323517453527 171.48715640079826 170.667840013524 167.47685498852715 166.66764819496294
171.8913285088755 171.19167756240677 170.4110536499071 167.39069635770852 166.9755267937285
171.86956955697852 171.20577600168036 170.31499819395668 167.25539131583614 167.2473320684503
172.34486822967855 171.78864236475607 170.3399083503511 167.12006583231351 167.41867819849455
172.7072108018105 172.1143519326891 170.5436680802576 167.4578309541675 167.24924880077626
172.09400020177566 171.5003556546098 170.40984906495217 167.64612321317665 167.70960797353075
172.61140638589873 172.03131548286146 170.87675581967915 167.30762178301924 166.96238093086578
172.86417073508713 172.04942983582282 170.57719100916762 167.18052043239175 167.31012093148112
172.70484564538853 172.13883483009167 170.73294199232285 167.2736725488925 167.5087381940524
172.50133884187068 171.81591488085755 170.83876316199147 167.74210910882888 168.16677786301244
173.1871102307554 172.38345074809462 171.08728080507169 167.43808543622586 168.2577024084026
173.20772993161643 172.45587758158808 170.6440767673641 167.37032281256367 168.38992662266023
173.13074569587832 172.59719806729595 170.49462961816428 167.01003681461992 168.746712792497
172.78565951148494 172.21729848466651 170.7585978761619 167.7758507831709 169.04971396172283
172.6773129470145 172.02602625447471 170.58570773783498 167.99532446142948 169.40768872686178
172.4441625078859 171.90924174052012 170.81572657374477 168.14653808991602 169.39101109831836
172.1703316946369 171.19536415383186 170.8563318639835 168.74765814628603 169.15572135702828
171.90726045853233 170.89801405639804 171.1534739523297 168.9083170591401 169.21008192297208
171.64614715336074 170.6606343756292 171.048334101185 168.93251853531893 169.48571735870092
171.6339710269245 170.6930297903212 170.92744403960003 168.9683484477153 169.6913797031516
171.84437446281711 171.05065838806664 171.06412470314766 168.5623259132556 169.27882529280637
172.16618375375043 171.15321225640824 171.2746258040701 168.98498522911973 169.46980451024385
172.15178480350465 171.23635694096964 171.38241055255244 169.1967337027808 169.44817681952944
172.17376810853327 171.21769145247302 171.32671021081714 169.1212200577872 169.8687707396124
172.0699691324013 171.08878253269552 171.6873409748481 169.38017401743653 169.3678162002619
171.52215310536602 170.56899328502865 171.79780679096638 169.5652085555664 169.5081336539355
171.45990930274414 170.48942803329342 171.3423800960928 169.43767221510012 169.7794433092162
171.4395477551685 170.30745800380208 170.95967458308652 170.2541921295798 170.12510852681098
171.08077839551748 170.13240221750897 171.24107441434145 170.157065995932 169.75110944258736
170.90663085609387 170.0880428533103 172.02844736018162 170.39769761493608 169.31503565598672
171.47607242327624 170.70836876840494 171.77213494113568 169.97183423525246 168.77288289120958
171.82702885062486 170.9234867357644 171.97558374900294 169.94006972839807 169.0457600140707
172.04254099930344 171.12128934031318 171.76945360502717 169.7372724881103 168.90321126601856
172.11471659734025 171.1795413960303 171.77600544496187 169.85901863732516 168.8695462567368
172.17620684133666 171.2120366816571 171.58450363586948 169.75443490389935 168.96497029469754
172.05684986299926 171.03213727254666 171.5885174684362 169.86607323205104 169.2281276916049
172.21398382439975 171.3656466574263 171.7039602293509 169.5573231023083 168.95603392073792
172.62359346239774 171.71727775994717 171.19904765893853 168.72372759796494 169.26566892895653
172.4555240992896 171.72358154682811 171.28008410995258 168.44066873245302 169.0896305835676
172.28637267327179 171.55379608066818 171.0081226547807 168.51530168391912 168.86099691539584
172.63982228327478 171.97789829509006 171.35590624297635 168.11720120062978 168.6721673326749
172.28296698700453 171.64467110732588 171.2227121504721 168.34863625229954 168.7387336075657
172.26680746308068 171.37261859835468 171.673485337758 169.1524118538516 168.62774242953083
172.1139218834469 171.1290555867522 171.85584738194035 169.29291038205872 168.63420683053096
172.4088576713004 171.47708188583354 171.64812467481914 169.27062005063638 168.81515945084575
172.01532683643646 170.90121717179457 172.01893232693251 169.95194835658862 168.76010988918054
171.6468816716607 170.61879688409155 171.9706853963744 169.4601895360414 168.84806491006256
171.27621113939156 170.1134864631603 171.61909260240003 169.31801902197978 168.83511333192743
171.0309890988217 169.86284818351325 171.7922029799329 169.47399648658111 168.8086929678306
171.1192115815933 169.93882008294293 172.04746725940362 169.38194783647404 168.45332689662652
171.10146421389626 170.12841461014474 171.68581952982544 169.3662421620103 168.58240271884213
171.239852070747 170.37208268136362 171.85809624823233 169.41940331143076 169.0062291651562
171.05848958547182 170.19839725885282 171.88237361891612 169.47566342305848 168.70811187966152
171.42483226023845 170.666924334145 171.9570278092011 169.49606484439144 168.5606037300692
171.707835276108 170.9024141663532 171.79638049415612 168.88821957390329 169.32204275929757
171.90252990126865 171.160297232114 172.28175621017988 168.51235516501814 169.11760973683366
171.75717191178853 170.8534594266179 171.91665901356546 169.24020848045362 169.25339977184427
171.41947622932693 170.50961488971924 171.55859325025267 169.01450119861403 169.44348400754288
172.1509537140626 171.19191317946968 171.40507590052715 168.416985651212 169.33305014868355
172.0124189885109 171.0945456367334 171.5473874354269 168.61456999173078 169.09677515003852
172.057733870634 171.23142644960078 171.8468804349652 168.0409777504447 168.92048991991416
172.2979404580615 171.44706923890092 172.0326932764439 167.98807821227203 168.86569580087416
172.2134129433221 171.44145446160348 171.98591836684295 168.1459238398491 168.1378795126944
171.92016740923148 170.93744582377596 171.89544415422222 168.57021919960158 168.23035848259423
171.95805681959132 171.05047047385625 171.62488168705264 168.14308895642782 168.38679728077355
171.3947398635563 170.45237114856468 172.11246327403143 168.73292217632002 168.38612832045348
171.94724081932253 170.89297185141808 171.6960912855068 168.51610563866788 168.2612949006523
172.0164337550205 171.02375113770614 171.8985931411785 168.87882045691165 168.22909251690297
171.70335917202732 170.9145165326738 171.59959573104132 168.41461406263016 168.1607300682353
171.63005058113995 170.80205632527145 172.24722296786777 168.78106057143933 167.80870996923176
171.90020935362222 171.27698417682475 172.05125688285125 168.6096291295423 167.9236825620581
171.7275081450826 171.19789092486752 172.00371600597074 169.07245059792456 167.52127000622744
171.5551383636685 171.07563916561992 172.17903451596231 169.15570288055181 167.8892986886759
171.79223582151891 171.13752650822582 171.86690847454648 168.69805972368044 167.7179448998799
171.74835666689202 171.07831376611472 171.6384892575159 168.66614616603783 167.7223556130896
171.7966558459979 170.92096670815766 171.48565844785296 168.83943743228582 168.18376562925164
171.93736803870738 170.96853645277224 171.64864302360044 169.2029653728257 168.43180705536267
171.65951827575068 170.8090997133669 171.3487447355154 168.8282972122907 168.51243540128533
171.74879811882002 170.9852882672228 171.5207372539744 168.47067592416693 168.42555568774617
171.53740437484174 170.8723461683272 171.45239187467791 168.67962964493202 169.2430770445777
171.8170862628954 171.18078249186104 171.10066011287287 168.1611003610411 168.86099864158902
172.04437128601205 171.45405394876317 171.25180089371952 167.96618615203286 168.7105154151418
172.11003453041675 171.5103310377329 171.67597217730423 168.10368280163215 168.38583265861703
171.9671932075022 171.34146424173537 171.40940046086084 168.26833718708073 168.30251459522373
172.18879382122998 171.4815211384135 171.41178896216462 168.300827261022 168.2765879937885
171.93491144825018 171.2544717416206 171.08043539311097 168.6462494794598 168.7163959408241
172.0033883975138 171.3190169477435 171.10671835618268 168.63138124138203 168.56955182375916
172.14517188608974 171.38816306256672 170.75472910132962 168.24669666942992 168.48094562761185
172.18895224876357 171.5196141107653 170.97610264335012 168.07827735519353 168.60156735555802
172.28737318357008 171.52501592388757 171.50195095794234 168.50971765373654 168.0001489497607
172.19955448152342 171.4077777874403 171.21813213828372 168.43823701764472 168.018452202586
171.89616624618284 171.13158526193183 171.4689297433796 168.77149540304248 168.18770265424692
172.00715087290666 171.41404713889585 171.18801411805728 168.65766795425205 168.44994314528995
171.91953007547738 171.20411176071562 171.35991534060855 169.08258648771292 168.46820116263333
172.1196721214734 171.47654870945456 171.44334970897535 168.96490689895953 168.544732387661
171.97556126169619 171.62254030800295 171.4189781423192 168.87864381417134 168.95114387798952
171.5402581596289 171.0643130676455 171.38066637455552 169.34042275277085 169.25696093657592
172.030070013107 171.45526140558172 171.2443253133151 169.2730180463367 169.2649025987924
172.0763782751011 171.49438830521234 170.82223439650468 168.80716197582382 169.24715696296562
171.90960717791188 171.6494495505699 170.91292299025253 168.86669228486525 168.63599749489984
172.26924322118984 171.7820977161575 171.6667006662872 168.86866792724348 168.6259176974262
172.2351958422349 171.65599995304743 171.91281982108939 169.1467965749625 168.74813233182144
172.14185271138354 171.46524117611034 171.83606423914836 169.32668726400647 168.45899839088725
172.55188018666763 172.02409525256832 172.02557644227105 168.60303553810684 168.24060309618588
172.5715342674179 171.97182865840287 171.79665400912864 168.61917219845557 168.27439384825203
172.53990459418242 171.7327201368214 171.43413280060778 168.9243236763869 168.22882708407477
172.1135166560692 171.34738225396538 171.20913431630999 169.3957216116418 168.5896885487105
171.80798658143635 171.1848738015719 171.20770603436 169.90319368467547 168.7235367599583
171.9761329986757 171.19267599489763 171.06396893278605 169.66855117248184 168.83641868925247
171.88983802272716 171.2946146368892 171.10732528924 169.83336076965355 169.36634344716975
171.98705766486415 171.36702858684936 171.58991016687548 169.7744239927172 169.02577514453426
172.5467470955733 171.8449557417427 171.36786225383275 169.40876717145065 169.18261330624932
172.1658702828003 171.37047221504767 171.42560439616926 169.79517589520842 169.13099959540156
172.3293535147596 171.75684540832603 171.16046644223863 169.64023545158454 169.65090306774417
172.26974233241327 172.0348481905621 171.52326660618635 169.3238190014962 168.84739597322888
172.1572650773871 171.72502394175316 171.64106117813304 169.68817189799452 169.42942356001626
172.11845678643357 171.7289426336871 171.51987022468063 169.3426838316412 169.50809781698192
172.10392703026844 171.9110157218426 171.64891517715134 169.54843394796933 169.5397729114552
172.0376472753743 171.70556584024644 171.86428321523917 169.82999733754284 169.27085688479517
172.33713918985626 172.01713612284456 171.74296480821326 169.42723954895058 168.86044323937637
172.52429071765823 172.20106865865822 171.70031712874385 169.23556476182952 168.55969317034015
172.64146542531478 172.25332192316822 171.65854827906261 169.2190564754118 168.4957674181766
172.51676085878847 172.0009839646363 171.4913544355012 169.62901252890157 168.41885890763777
172.59796506679353 172.08933280592805 171.2282864614208 169.47882396633284 168.30388304803427
172.55168848156848 171.75294460982994 170.74956834681242 169.68120949567586 168.40719749402967
172.51657135240598 171.87870090822068 170.44683994746285 169.52080554504388 168.82357135863978
172.17647610592903 171.7926515821403 170.5268358358768 169.3932086747499 168.49011143854094
172.302045415035 171.84604398495532 169.93092614095815 169.08957045087135 169.13037673878463
172.36494708028377 171.85569709134396 170.27464679811808 168.75580328350122 168.42451580459192
172.30241432211534 171.76494172381229 170.1901563960968 169.00365998219726 168.3062503942738
172.3521361284533 171.8303732099021 169.93887157353007 168.6028112380106 168.48530297363806
172.53167533138878 172.11986494353803 169.98490007053937 168.47919072545957 168.309862543211
172.6631731081135 172.42857765818567 169.80775544329396 167.9147556338378 168.98761464162266
172.8939612849044 172.43544032943555 169.99901323554545 167.92581368020876 168.93645488710504
172.79947782561297 172.21436138880728 169.7716713395849 168.22444601818907 169.4135854219634
172.822112218659 172.20512453753116 170.3018142781959 168.52071835049367 169.13701414411085
172.43353881646786 172.0220847805266 170.44925135898563 168.62485125554994 168.88535983406217
172.47531888942487 172.1437244194693 171.19916223940575 168.78093888126853 168.4264124260198
172.71273396610377 172.26247520548768 171.1158840922688 168.75712085410444 168.46537044785362
172.6240694844593 171.89977765345856 170.79306274996802 168.6857877428786 168.57414941307735
172.81330713468097 172.13422722887753 170.8710515893809 168.4821927133142 168.4014719672189
172.6017867934612 171.9947252548789 170.6525497138458 168.8193293668868 169.09835262814354
172.1508870589755 171.45257365983608 170.38883583820817 168.86656819054565 169.2471658706572
172.1197758142353 171.40609686395396 170.94605774944546 169.0759568504857 168.682412322987
172.29916266577968 171.66686426171523 170.79344875540465 169.08959726756382 168.977014579252
172.62717184892605 171.95374918507545 171.05610991363827 168.9405330689253 168.8275254732874
172.2511363622906 171.58141345680758 171.1276300595177 169.24428566115733 168.5906528422281
172.19649251648823 171.50861561716218 171.19227433801643 168.78586107517987 168.52627392010655
172.4007384164862 171.8350786586334 171.15423440686294 168.7204791834892 168.50485003815058
172.37467754079364 171.79218806796288 171.44509346691873 168.63401773960317 168.15651093458177
172.02789495913893 171.6944863974708 171.24876378509396 168.28671497588815 167.80726812004576
172.07232880229432 171.79088423125953 171.25087132023057 168.0437790335634 167.70431067593367
172.51168963071964 172.19571305939132 170.83139928667333 167.707825267593 168.11885470043725
172.4618575633952 171.99442869935933 170.80581351727847 167.6066540557333 168.3732972090637
172.5040959351727 172.1726189354232 171.36300531971742 167.78652854629118 167.82040000831864
172.43980919965878 171.9801683209016 171.39876206558634 167.99348816283478 167.81179123729206
172.67077720774552 172.30210765314754 171.4683184600555 167.9421434403692 167.35268030467893
171.99584001342004 171.47991979434116 171.27257523261412 168.60275291368305 168.24973404988032
172.11820112957207 171.75846803583428 171.45216738135133 168.6210820472508 167.67802524547128
171.74650002675534 171.24180928040352 170.94624999290582 168.31851525436923 167.521853773543
171.99079395065417 171.46124903774972 171.64642531995935 168.645953565126 167.50858030459872
172.0075729643517 171.4749015637615 171.41638363200602 168.46491830831465 167.39903235471166
172.20465252820242 171.75164091847532 171.14466886023624 168.4360207237592 167.58521003129516
171.93937167702447 171.77969260753932 171.02333359025212 168.39008066640264 167.6036037507925
172.0049641370955 171.99632177874636 170.92434733372545 168.32162204434513 167.33948706176173
172.03402788050414 171.93651574011042 170.77219219345616 168.10915020399685 167.30542148261122
172.29621576409914 172.25202086447024 171.23004589561606 167.8133255979929 166.81038800068893
172.0828030107427 171.92903095457908 170.81790856239078 168.06054822775658 166.7383970178759
172.1772407885062 171.9382532509738 170.57269354711835 168.16663691842052 167.2669656938836
172.4901894416097 172.15822634852412 170.546389802254 168.42989261497902 167.20158617811703
172.30831733515356 172.32540668130193 170.711123975916 168.18992805525954 166.76642647003573
171.98088775427246 171.85109578390788 170.73499516635889 168.63149394158654 166.5564678218798
171.83618599777424 171.6073747732598 170.48064662081558 168.7115991869714 167.19037028256284
171.92442006149327 171.92710317667792 170.64031836252522 168.6580911620531 166.97280137203072
171.868851821406 171.65651320371163 170.6071616882643 168.93899238260428 167.13873620263416
171.7823516620091 171.6582158697569 170.29443997040423 168.7120988270231 167.19916366169215
171.52192522070894 171.32360499773674 170.3967721654412 168.71476519643255 167.4191994003407
171.35313887319356 170.8422336753212 170.13707896460613 169.00396448446045 167.64955937935136
171.32024963635567 170.75057432752237 170.38713600693694 169.24865100429204 168.0150592148787
171.81264325229537 171.05356230444823 170.30098465725143 168.9037818235965 167.8258363588691
171.77012134746525 171.157197080022 170.06339817165414 168.44077457060902 167.67702787722055
171.59912788521532 171.05870425394068 170.36894548822266 168.81395780132164 167.31427216317383
171.54471718678482 171.0860704452311 170.56749600305946 168.6054661997671 167.40589010615426
171.77855352114463 171.18086580964334 170.52883791624188 168.53437271946567 167.21583542319564
171.63219769193068 171.2585321337397 170.44377300200097 168.72854558270595 167.29020876092522
171.55787664923784 171.38518071112247 170.77636155177237 169.07703086407926 167.42523732491145
171.74701587189975 171.4936624345395 170.6949904046229 168.68376355109632 167.2100099910289
171.63051550955575 171.48978592045228 170.76114559942383 168.56864217276743 167.473103461803
171.82834953518963 171.32326650181994 170.59278916461338 168.20105417801355 167.2700258882312
171.0103961587021 170.68814893672626 170.68425793286278 168.64614562091288 167.50463703229389
171.21296095782702 170.80383658503388 170.31960069654787 168.79720770097487 167.93280083204223
170.86146611388423 170.54301059901715 170.60335726885734 168.9414212405576 167.92132744492238
170.65710841442484 170.03962722546564 170.3187086961568 169.298509250443 168.3197482352295
171.27551366705768 170.6188684840625 170.7006150700134 168.74221809491328 167.66084339800344
171.40303222742457 170.57775551986123 170.79698128989673 168.76865699996875 167.72825411219162
171.07925948026156 170.5401008430854 170.7163135269282 168.5360864040152 167.62225258945708
171.25297760091934 170.73830674063507 170.23934244317977 168.25756382258936 167.47369820775143
171.00664708682137 170.5926747437199 171.174282696141 168.71574099954276 166.99645781523492
171.45863042155466 170.72063990149445 170.4932021040172 168.71400861502258 167.0431609314974
171.60354497875744 170.82067380464068 170.15822364697544 168.5972503887598 167.34796179381306
171.378693146987 170.73756282889067 170.50155144146103 168.85527094115704 167.50229672433125
171.73182362822533 171.24539699923483 170.48486624339543 168.57773273545294 167.85170565696393
171.72442260600255 171.2384877297034 170.38243315930566 168.5688182537728 167.65509335117264
171.64328331102598 171.29553107367684 170.0878623416744 168.51850863991405 167.54196731553722
171.57077693530402 171.48968878746933 170.3423247884755 168.00583929989142 166.95992168703611
171.76356731725798 171.68591264790598 170.5047899663312 167.8928147982941 166.6115861179795
171.75934711805655 171.29869130437623 170.3814032512553 168.2302846943447 166.97187213389466
171.69020824793813 171.18485177812096 170.30469712852818 168.32679303154558 166.75418109450186
171.62567890043485 171.1290415883352 170.39400414454923 167.84158753063025 166.62044266751641
171.8346225735254 171.45370949085935 170.35269549868028 167.737581674842 166.59650351446695
171.73607582536064 171.38880869176495 170.5064895005664 167.55085423627264 166.09469632280044
171.8309239572721 171.52363218289673 170.64672812362602 167.68176282406506 166.23328680544523
171.77854184757862 171.4587005003006 170.7090991632392 168.27190631062115 166.1773254431435
171.56004335120622 171.02294988973918 170.50906655197724 167.9603246840509 166.30791352393354
171.16997968833343 170.8158584204777 170.40478594105207 168.2930317177786 166.01791433680006
171.27188676062832 170.57119380348587 169.9470693566683 168.1986702491631 165.92219805504914
171.45797855929246 171.18418328112006 170.28547216911642 168.34164368144658 165.38049809445175
171.54388724576268 171.03868365342018 170.54209502184054 168.21671073295235 165.36418755402173
171.72906744913695 171.2690448038634 170.22408128327908 168.0261822339113 165.79068295746782
171.5879805035693 170.98030243519545 170.27664308079832 168.18760704793152 165.88016636411015
171.49757784225943 171.01423438075975 170.37367687628168 168.0042299575056 165.50819392876787
171.5448986111443 170.92936581234852 170.5711735069809 167.9621010549938 164.84867547064675
172.02114248745386 171.33679342879662 171.05295041543715 167.49250407329382 164.38242612769707
171.6346044870952 171.0429764093478 170.74526059850518 167.65932947861344 164.42907248527567
171.31777305600232 170.79032924995897 170.86295568704477 167.98415843445906 164.73802095182495
171.17627880267875 170.66177648750303 170.7649087339889 167.73747016933913 164.76147068525702
171.30583833736577 170.965749173698 171.17015119391607 168.09234591916845 164.67779397772236
171.91275363467201 171.51996178190663 171.06324729252344 167.5943238340595 164.5574052070127
171.70299707854505 171.2920673581217 170.34673791703145 167.81508690211996 165.2514853090276
171.94451243729125 171.5399282006841 170.20822031174234 167.95038596884575 165.81113492947367
171.55065282794249 170.9937721940124 169.75709071697693 168.17304720570462 165.77368566400781
171.37066797576657 170.88585563321607 169.6844145860967 168.20256972475124 166.44923457240372
171.30376675530275 170.97245086834886 170.14351742901533 167.8789452909717 165.9379677645255
171.36084949257318 170.92467393533877 170.02587270277905 168.0102831230139 165.9765720448115
171.55799766323793 171.2793754026197 170.2964386077106 168.16213048922285 165.45143320168532
171.4250156732111 171.15440002762057 170.29222093497657 167.7393448294654 165.22980396048845
171.6100814851716 171.2729201549211 170.61160185386728 168.06737411553476 165.4953691427
171.65413046073976 171.33502066049167 170.7080454205582 167.8676433859588 165.84676129033102
171.30716272562802 170.77327242448115 170.49102245519208 167.89007449822307 165.7228029135984
171.10758517348748 170.44283443729293 170.53904580204363 168.32921014162508 165.54645338264748
171.18632213411303 170.73965335162953 170.58493168176648 167.77509132882872 165.2018019345597
171.41363166795597 171.17122074877796 170.72179450968832 167.8128089429877 165.2739996065719
171.4146426140898 171.13846453395593 170.4951506419295 167.0472075758421 165.10508395727976
170.89782911429003 170.51980124170967 170.37703129465945 167.81770127442974 165.68775886974828
170.7889970223797 170.40251094878545 170.28478467802432 167.66876203354266 165.77609590587954
171.50469788503474 171.10574947185884 170.17636634465623 166.8020616613775 165.55401810484824
171.53251512710793 171.098907909429 170.0163595487993 166.99585484646414 166.02240180666064
171.643897392921 171.16208158811813 170.3332942587881 167.0211416484514 166.12685463137652
171.6664148438091 171.06899108265333 170.27074455944216 167.3802101107242 165.6757041956159
171.39265164742503 170.89836890827772 170.1667932863613 166.97956932000938 165.95120371844297
171.3460727341541 170.81767947682394 170.05376161800788 166.77698895428878 166.12739056648144
171.429400127628 170.8143293251912 170.0689961073633 167.0601411434115 166.38912690783403
171.46291303557553 170.63074392483657 169.42192628395625 166.78735749725095 166.45603408059944
170.98868699366386 170.26512702294912 169.54496954094185 167.46701747517028 166.55562778260497
171.09689431310252 170.2994603600878 169.3660562571812 167.5456294474934 166.86492797867092
171.0617770864745 170.35040081220313 169.5289634643847 167.64109521154333 166.57923448453997
171.1657059359192 170.4664090893418 169.57872222691915 167.3010646396195 166.62514482531915
171.10405654425728 170.35225383946482 169.65573631174942 167.85496686156927 166.44851606467267
171.37370982611745 170.63366007977476 169.3328060980524 167.9308006359898 166.56106124271955
171.6920831053696 170.86292754329673 169.36015301238166 167.7928835603656 166.60622626679398
171.36517247448833 170.49578674556852 169.34460543620534 167.8119170246205 166.3780795429608
171.40842335124316 170.50137084261792 169.62671788699672 167.80729899033966 166.37208665527749
171.43030949750698 170.7137552497051 169.39417840121268 167.68916244246762 166.98886912746428
171.36709150378658 170.64699612969008 169.11969568585212 167.54639757470633 166.96109969522004
171.39284884779434 170.795795257411 169.33432147456176 167.74730856272217 166.74428923774332
170.96483216477245 170.35022737895093 168.8154429719728 167.87173330390524 167.51006349098103
171.03256613740876 170.31004009225896 169.07541354559729 168.31369186661044 167.2539591787467
170.72314653865345 169.9474804840102 168.91079702459373 168.16805224615342 167.3116911695088
170.9101072449139 169.93478166326125 169.18019096853624 168.3703075625824 166.98116911268136
171.0655600560945 169.99831348564297 169.43582386028604 168.37586300098542 167.04536918075698
171.08013203154252 170.04811353204695 169.60148266339914 168.21480637243081 167.0945998171397
170.88731334232628 169.8602524220611 169.57227319357077 168.5333221453731 167.13508578641566
170.82902991766025 169.8504902461385 169.46061354618652 168.18133856303126 166.99404547641117
170.98215887355332 170.0422176846399 169.64298311052434 168.08515967703238 166.39614830264574
171.15542882448497 170.3292539886025 169.53217086161135 168.1341099853888 166.5873351470848
170.83482176724638 169.98800829136653 169.4591413330142 167.95281381016738 166.44740139464406
170.6841037860185 170.12258043106124 169.08542921974734 167.9616556504085 167.00749810125006
171.2231411886868 170.54788630996254 169.18722556918894 167.87602080525642 167.41274708521055
170.79380584969698 170.18857021585268 169.63004885562293 168.0708156062683 167.42661842984117
170.8843690655728 170.13726010240225 169.4550533152264 168.20968915450942 167.41321876046035
170.63540566244367 169.9007551581918 169.84131530533398 168.87446401000582 167.3020462876344
170.24613826496667 169.49139377846458 169.87571271171987 168.84175572428802 166.99888083087313
170.11648817643658 169.29352053290555 169.62504733496914 168.90054099648586 167.1449586103366
170.43098905088962 169.6888776905995 169.8523653422663 168.90110906712712 166.74237447293237
170.6589914356748 169.74819480179357 169.50100063220856 168.32996133878513 166.53008767006028
170.15881547080187 169.518020081979 169.63198643895805 168.57485685630476 166.6830282624628
170.27920731354766 169.5395412600816 169.30505802600956 168.81752867322416 167.0789856064957
170.34411861241693 169.5843642031516 169.15208773863077 168.5153469395237 166.9284527392691
170.628007307939 169.8387008894422 169.6089632986001 168.55664733617476 166.31301990134165
170.71745056295677 169.9556124002852 169.38998961203694 168.292016046949 166.5719509307008
170.72909668203818 169.99955841040884 169.53251176779003 168.07238106368084 166.35987599923007
170.40973333221177 169.66792732878477 169.40415627399133 168.37135460590085 166.47928685681708
170.7609174887186 170.14754560225305 169.4320269141618 167.77007127905864 166.365756347495
170.5590849522678 170.00133955747702 169.2507779847163 167.76269920801363 166.38879008949766
170.9347125485145 170.2592694783587 169.06011637876554 168.15250999760173 167.08107572465238
170.61781630962773 169.9334889392822 168.6577031744703 167.92968307978896 167.29509692722232
170.49387316943628 169.74813186341186 169.14347920022612 167.75152142089337 167.23903536286622
170.42690300702876 169.9013267361484 169.31327313853225 167.7496697121233 166.77754229249516
171.04322487362015 170.34635835319705 169.42777698096538 167.29075204332705 166.3028918440759
171.2478289224999 170.53454925800838 169.38945606693954 167.2191059395082 166.18384202389646
170.92307787451546 170.2549714296686 169.51434701824775 167.45163749486045 166.53391967510112
170.92207609274794 170.21507429516092 169.1310879529448 167.35726691759297 166.66187686419266
171.3308802220112 170.57942811397714 169.07186416658763 166.9308813175709 166.73144792939698
171.6294228720776 170.8954306394883 169.13647466517213 167.1281814265954 166.57682448998892
171.4739406633925 170.82359916850478 169.27635927848553 167.67434512296722 166.75924787804522
171.03763837996857 170.17733513970904 169.16603828785162 167.81234757388748 166.35019862102328
170.79148146299448 169.9099143408415 169.26720526566035 168.0548620864461 166.35308169513843
170.50949901044365 169.73635579989997 169.31029950698564 167.7193455027559 166.3108191652879
170.59031981432392 169.8112942796306 169.32200716260982 167.55812156366673 166.67177784176306
170.8198575194064 170.05861508846277 169.54545524003893 167.6393393696238 166.53881179678078
170.75515991422307 170.0706778742355 169.65754153785153 167.50697296633828 166.2440549500956
171.35896999499647 170.66789180744928 169.24161648906167 167.1807304917169 166.11784508882903
171.0207636620306 170.34938635259994 169.2185055956674 167.58038840540428 166.23095233782922
170.9671837306988 170.4676013249071 169.79092446528588 167.58044195420842 165.88334783497245
171.18974310567293 170.40211181371885 169.64649501089747 167.44105864457086 165.98221994248337
171.433760712303 170.72532457107312 169.48155237025156 167.19308476093582 166.17991087063112
171.2488540490424 170.58629324113548 169.6011011022957 167.40048596556755 166.33477945731207
171.16906380671452 170.41916640112453 169.8260758555314 167.4752311196266 166.3735555160113
171.3040944112244 170.51913824208881 169.83190864849126 167.4568186720777 166.47790089059487
170.9791404976761 170.2455865157069 170.2195145492374 167.7107385251913 166.45690766117892
171.33853675360993 170.48463421521873 169.80816074916638 167.87357708065554 166.4648112058698
171.23233802835057 170.54024563825328 169.9025537563778 167.85915174512712 166.1151640518545
171.01540611271466 170.27922219833377 169.64907995962483 167.78260716218944 165.84424100120708
171.19140454615666 170.51292206928895 169.3865830749485 167.43724817885476 166.06463989116793
171.22611232626858 170.43156429579608 169.67750024694206 167.88887409806426 165.88822353680328
170.9480088832175 170.08727487587498 168.98702683797853 167.85941403895373 166.4602909854423
171.07532491435916 170.16557970634287 169.11622411022302 168.2480826210063 166.9433455558265
171.1694651114679 170.45121188481872 169.08080369924681 167.94025956150105 166.86261535103836
171.23675389299575 170.51441480597788 168.84383717794051 167.9233802908568 166.8597312266496
171.4927328832739 170.68222260048688 169.07577985147483 168.10031466973084 166.9798465973237
171.72005489548556 171.00301199982397 169.19635200469702 168.09576577701833 167.20377868645448
171.6886217760574 171.0386908867803 169.66597954339596 168.15373925779323 167.49778073176338
171.36387290946112 170.6013646613042 169.32531866837866 168.58883788667706 167.71827786577055
171.52030382883163 170.97124173657258 169.27576243823728 168.00677719357225 167.69167221917652
171.64805062078574 171.20099681802256 168.74494401083217 167.77063353108576 167.51552496872833
171.60618335501383 171.18397142474362 168.76945567765526 168.15412935668868 167.37115467582709
171.8724797452341 171.36783544523445 168.83970166424035 168.0200248279796 167.59799070271308
171.48572973939676 171.03400013395483 169.16423948983828 168.24281477892072 167.52138551147152
171.73090837124295 171.2555457052961 169.31850633375393 167.71432161981863 167.43985351888224
171.677184213919 171.2521615640349 169.22074695362352 167.936541401173 167.647578491856
171.70039293134755 171.09734780768594 169.1604081935821 167.81942635509284 168.0567654336752
171.78307217605024 171.1562834424661 169.0782970695494 168.00133478062494 168.37257399852683
171.68144526038304 171.17959487468127 168.8068287813238 167.8198737907799 168.11245065358324
171.86175952478374 171.18888354782345 169.29838527989176 168.07646530765655 167.83080930103574
171.9767897582875 171.48408011470647 169.32120255318836 167.8239264171318 167.2763143765696
172.1187240731031 171.67515905582505 169.74029672573403 168.1381918150065 167.33427455213263
172.0124916158368 171.5821811032963 169.49960860992556 168.20134203722588 167.37864214229285
171.94143636665436 171.58497049108954 169.82111337310607 167.97524043206047 167.78682183839138
171.39044489706126 171.2944819401536 169.30754433472026 167.94489712523833 167.59851778064004
171.28454223367567 171.06348114186122 169.19885572038945 168.01584382170762 168.227407733844
171.13696102450413 171.17511795606111 169.30949419036074 167.47492419487352 167.68859743243883
171.03883035576155 170.93611725655708 168.9105717222974 167.6119718825396 167.9542091644501
171.17254909021472 171.04832902080133 168.9556660654856 167.3193873040993 167.73846486857147
170.90449149464968 170.84973524618528 168.9933425412312 167.30298238904606 167.93292976365382
171.17901850628306 171.13680971333812 169.08330565062099 167.33849930753522 167.50309284754294
170.88697666247575 171.04588618987523 168.81549050599 167.19196491341677 167.73683480713515
171.0998757862001 171.09721742047782 169.01551599492404 166.9546002363117 167.55417971407144
170.9766730282683 171.09186108513182 168.84452729152372 166.89473967674977 167.77603508975525
171.4484470859173 171.55117925160025 169.0036618827884 167.09917093765472 168.2880727707394
171.79003067936313 171.8221267918436 169.15792644423547 167.04951683239267 168.2137128216392
171.59239120583632 171.5674504406487 169.35245073419526 166.89897539098243 168.341360940638
171.53735963534996 171.6094676983665 169.26902510297475 167.06913000237583 167.6207081156402
171.7782390208956 171.52081403317405 168.8024617400641 167.10177523908575 168.12181262031467
171.55855779868034 171.63931854755978 169.15298046277474 167.73957291383596 167.85061720811652
171.88035419935287 172.07121265997003 169.2942180927077 167.49728889693583 167.85339233486033
171.91218301756695 171.9863741750978 169.3752940197841 167.90449535898927 168.13870972702946
171.83651604884722 171.8085529020137 169.54759856956505 168.01645295648348 167.79494641895758
171.70428982540875 171.69895801734788 169.75032967591895 168.1531392936001 168.201841990474
171.39270371681346 171.47380198902601 169.81517604971978 168.32769923235514 167.90354254977615
171.20351740392562 171.45299223017477 169.8441051299315 167.91875841561796 167.64089493881647
171.36895755816843 171.52935868796428 170.15998447113836 167.89454688251345 167.36343464785708
171.42396388228423 171.08999100521626 170.10775482609523 168.66203635243727 167.6461973110305
171.43496082548367 171.18996897039105 170.2865194637624 168.36220527927549 167.26333476280345
171.4403413415677 171.28027041159677 169.93945004070014 168.39576947705908 167.47467580384773
171.60123753713583 171.4252567555042 170.01774609227428 168.44657502787223 167.73698271780893
171.71696977484413 171.12595377798743 169.86395980288813 168.11795125399652 167.64475841328354
171.8094460897246 171.1798498630297 169.5535726575913 167.9698527530325 167.73959878954327
172.2414343478263 171.6870343521613 169.1391427725951 167.50518477576492 167.77910740563138
171.99243138381533 171.4104275833722 169.7320328617087 168.23139506682915 167.55627317258075
171.9236429784608 171.3830737926445 170.0210048852565 167.9344442167723 167.2557416618383
171.98213992939395 171.33093269058807 169.61908430891404 167.94289293784632 167.63859134400576
171.53109176852914 170.81642688719762 170.23195398300274 168.70687796519644 167.41789827865853
172.05477098537935 171.47464044060817 170.13812300370557 168.0293234151975 166.98665779978282
171.8543195449514 171.19673656402725 169.85153784413052 167.81785104818712 166.86365081218756
171.73211548445843 170.98081586154203 169.53311251730915 168.05024907414054 167.69417608644468
171.47890074522655 171.03012398607044 169.56516497531578 167.72108460124358 167.87239305686975
171.5596111882776 170.99156345067067 169.3408002920109 167.46812795216744 167.73716718897168
171.7763636123624 171.25509744432296 169.6979336327684 167.65766784998513 167.5571451188491
171.387333698583 171.0564133512665 169.28057088923072 167.8009212290968 167.7850731580639
171.44391089653982 171.2336833727225 169.5490133820515 167.48290228033986 167.4956137157305
171.4550022037401 171.28001287052496 169.55307369134525 167.46352354720491 167.5297316171598
171.68293652152016 171.14625521892438 168.89109852033832 167.3406912145168 167.6484540625347
171.52466955980944 171.2160915425064 169.56687355175504 167.5926755833394 167.40137068818234
171.44116795330075 171.21479318065772 169.4438163620497 167.17917987538658 167.4089567121375
171.4540103510031 171.17814781287743 169.07484460085118 167.6244847742708 167.54682576954824
171.67387711771318 171.46788008788292 169.2062480112379 167.5303170133239 167.64651683283893
171.85651268342994 171.85408425698262 169.4347994549609 167.4203408060094 167.7916588487448
171.73973824630497 171.4722013824369 169.55272114644177 167.54222772791482 168.3788793929207
171.6249029105768 171.3385116899655 169.5713066151965 167.44536507797832 167.74839994755663
171.57245199196316 171.13650786135037 169.2015812648918 167.37466392825235 167.87551738488722
171.5958436465047 171.23763385204012 169.82335937102988 167.23052873894426 167.93646945353015
171.45236760453056 171.00943780057966 170.0626512064221 167.74883202634044 168.09537339816413
171.04216513677565 170.84347447054307 169.70636471807924 167.41369620898877 168.05180022114615
171.616420551366 171.21761156383505 169.87707895663775 167.05605787295775 168.18854770743064
171.7667439133239 171.29349720574598 170.57698896970092 167.28364923383225 167.77363336335125
171.28061210151637 170.70643820386073 170.22946322704829 167.4765847130569 168.13649514103025
171.42514092938603 170.88649887012096 170.5957815351235 167.45679213876292 167.67360628461344
171.84498829193615 171.32016755215136 170.8924739707946 167.41085081155967 167.26714572735528
171.43826457561397 170.82867223162143 170.8541098460215 167.69084387786793 167.43379196565218
171.65913540548377 171.0864394920534 170.73824896809685 167.08023458778283 167.41008922831014
171.6226746688373 170.8482907526869 170.50904160242985 167.33230965111107 167.20503782985637
171.73616572174578 171.24240944942017 170.4411017672196 167.2373916649578 166.93674319501434
171.97072041565633 171.47294523039062 170.4801080999925 166.9387104788989 166.8253877104568
171.60894627163927 171.08998730345846 170.45333547432568 166.9375508517915 167.168769267561
171.77085560876742 171.2844128378678 170.70183108046 166.86700073061732 167.05977008668356
172.0224423695074 171.62094422387582 170.53446065683093 166.3256531350852 167.18928322407024
171.33465650534887 170.7897611256562 170.73254032665764 167.0544663419157 167.32050828608345
171.0418788143751 170.6743733974416 170.40422559469724 167.00212443836898 167.53532068312208
171.08109054149932 170.88191601824204 170.2652669175133 166.6373370460249 167.4902310182108
171.40659068891148 171.07500521971733 169.95803616309288 166.63532574735697 167.90690527133825
171.33222241342418 171.00152175471104 170.22514703741027 166.6392389742005 167.10075660001127
171.43866447344462 171.0870530112278 170.3421137291051 166.96382377699234 166.40081769411196
171.08166645031466 170.63719711536947 170.16197601765052 167.4658575244595 166.77883056161656
171.19224614839771 170.64483444762274 170.23124314905755 167.44869652291092 166.51643359307997
171.7087135723871 171.11535281924594 170.08247875175107 167.35216714916209 166.74424154367114
171.33547036526156 171.03650601930428 170.31174744564404 167.7939621056838 167.01281233013177
171.50082190653103 170.9463790155047 170.10065201744325 167.2527648552131 167.14794244625526
171.3223179483468 170.6192642900401 169.99672924491335 168.0428023478485 167.03789967854996
171.02579667308297 170.3409401568262 170.20591643945852 167.89297226342907 166.7629636731414
170.97569031524424 170.12400715612847 170.2113259137259 167.8491089744312 166.5809999117232
170.7595255032115 169.79449021112328 170.0733505845305 168.03367922495855 166.86832362023318
171.0763558667293 170.30725102543033 170.00965910054273 167.80976269005797 166.87347646115006
171.0647941164923 170.33493112646886 170.1205251380246 167.82706012652835 166.77044722787662
171.17259157529088 170.28579056042122 170.43978927421804 168.426364411234 167.1811778406192
170.78828161378084 170.11450592563224 169.9559804664749 168.16922078163984 167.08976842344453
170.71231703725513 170.04647288140794 169.60022322025466 167.92387455540202 167.33139301670917
170.90559056770428 170.25318847700217 169.42794903282132 167.7476950858782 167.05455157144792
170.99006071205775 170.16349434097577 168.7428619524252 167.7733963930002 167.495541726998
171.2523762811386 170.4036164752343 168.82572912723563 167.81225627877257 167.1806254151336
171.52683303662837 170.73539151694638 169.06049068870067 167.46525510251672 166.9710724260972
170.93928678502934 170.32636819283607 169.02832652745582 167.42567814388323 167.51848952668857
170.6960824071404 170.0055721080335 168.64700663958857 167.19460959961376 167.62259908738054
170.66993582294796 170.25924680418473 168.82794241742613 167.16975204155278 167.729301719018
170.6359660799459 170.38276940506313 168.5560288307929 166.6273465907208 167.69315901008972
170.83093918185844 170.69665049876457 168.7222233718398 166.69231954904728 167.64025675668313
170.69885230223687 170.70489997502773 168.85577475930722 167.13263963656195 167.34936519125827
170.65071481946583 170.2783844713633 168.9098355488763 167.68595577585288 167.75027585130687
170.7748737550653 170.37738804038102 169.13873609368665 167.80106386197542 167.4823015062999
170.71595991261964 170.03446362086112 169.08346598684204 168.1556737575244 167.54947549705017
170.50208580888903 170.00559995676647 169.03910167859857 167.93952034517793 167.89388172217764
170.56174913332768 169.94828832838937 168.97771566527325 167.93174210109058 167.79299771309456
170.1620655580704 169.53575853615553 169.39715825517158 168.15762563828702 167.29293486904194
170.64348360159872 169.91317667114902 169.30286713346956 168.57067363417505 167.59967567395984
171.02901631188462 170.46933124584265 169.30986707115827 168.63297402030426 168.19225272482515
171.32659709238277 170.9116829349525 169.4492070476286 168.83035442233165 168.3132609000035
171.25099032213842 170.86529823017707 169.4428548272749 168.70454958301698 168.52492494450246
171.59506247950318 171.1726807321848 169.2902339182967 168.45471320199428 168.22437223399933
171.36860402579262 171.00266756948406 169.46008145953394 168.54295674642785 167.87639506012002
171.24556442158638 170.91779695502586 168.86445857897053 168.24128147546625 168.4604396240162
171.6158886390522 171.22451805503192 169.322641840821 168.48188565514687 168.2461776095551
171.4463442774267 171.0339116336676 169.56616842514646 168.48677804180446 168.32411862641058
171.53664126944054 171.32619165540981 169.51822777836628 167.97137988804423 168.25211403313764
171.74177623266925 171.53360993612398 169.3242750168376 167.895377322868 168.64170032454504
171.67814009513606 171.42423740747958 169.18244729889088 168.01202728007593 168.90410011928407
171.94179921497314 171.6716364155534 169.2839568019408 168.16082694553324 168.82562205586208
171.6942498075857 171.5295741734035 169.2958324502406 168.21036283532277 168.71658271563155
172.046178576995 171.8906156737397 169.46078067429 167.9271373488778 168.63210513685735
172.11056983229554 172.0606018204108 169.6304256961386 168.38571895306092 169.00121123206083
172.1869999069667 172.12882273625115 169.57758015064113 167.78262551484298 168.25409472161653
171.74002785751836 171.7012972098144 169.04917052282866 167.8151256838542 168.94601165935174
171.90630022580973 171.55049351001614 169.27778957606546 167.9435555429441 168.49898178062367
171.94991169346432 171.80116603136221 169.26191080356247 167.91408785411127 168.30308277501217
171.65396075659027 171.55013478809664 169.06300071746176 167.8072459939449 168.69507012284058
171.83276275795058 171.5069953579797 169.66862922210774 167.80192252439613 168.38793807598904
171.99119888559483 171.80934303032583 169.51455734238235 167.29184252924773 168.33832521776202
172.06876238947407 172.21343653529593 170.56877994150577 167.2243356043248 167.587814961234
171.8348630284717 171.9255847364664 170.20802712567382 167.2797034670496 168.1086797220927
172.10886978699565 172.18822727049883 170.7247860399582 167.394668633352 167.61383901535496
171.9206336514324 171.78046512011863 170.62419379683055 167.33244444391084 167.51479537881488
171.71882392609587 171.61129957456075 170.94644434017013 167.21479905512052 167.5552569045961
172.32977128433023 172.18441793603174 170.66102148678522 166.56701649459998 167.32417234642094
171.80130764113426 171.7315682279934 170.40626818817722 167.26702717263063 167.77867726218855
172.46659398087968 172.27213082202303 170.45397135541702 167.29313995516583 167.86636545912796
172.0560683857099 171.72513652532942 170.31058399334307 167.45699792040867 168.5946874650766
171.71098006544253 171.56662549823093 170.69240597794155 167.59773467574766 167.91868763658223
171.89403852345137 171.55300199428768 170.5937544414536 167.45762610041018 167.73404292572707
171.88328455988514 171.57460550908692 170.70541319734113 167.1713059480759 167.66396721107063
172.1723851581323 171.96574388314053 170.4737981583918 166.64817717691628 168.25646721977736
172.21663949581 172.1681803267749 170.42412816959035 166.47083994040645 168.42293473107688
172.2373743822081 171.7650249871543 170.5164398003893 166.8855967361894 168.31489410941285
172.590379787074 171.9749359699537 170.96978973718174 166.8051809821716 168.36984099704372
172.323815989991 171.78199283904038 170.95398539707867 166.8015385116253 168.01801335321983
172.04772825257203 171.4471852628675 170.56807582651925 166.55166294207805 168.42423497269752
171.9183499247695 171.47582826385056 170.36835086859463 166.51472497052535 168.55999436502765
172.30884619092942 171.7601667624878 170.51773480899064 166.5147940766499 168.3504246167428
172.02547870329587 171.53660728046722 170.44602881491028 166.20707608335672 168.7758797841487
171.8286013664577 171.23608579113366 170.2523435162425 166.43931239708934 169.04703026491003
171.91270723002077 171.24478742840986 169.78992041611235 166.65538363430795 169.40479630972948
170.89764633060545 170.21498405445814 169.20730363029466 168.0735607561373 167.36457705879468
170.68972323593633 170.11740047831995 168.7663287709272 167.98467253302502 168.18062356742297
170.51342829732693 169.9567357279047 169.04848545954738 167.92725320837846 167.51049765553338
170.3035977353927 169.78150453369312 169.31701378450572 168.2891792276803 167.24359944097552
170.5114088080665 169.84293545033674 169.39246729569973 168.42794245065278 167.52339028138445
170.39717782093908 169.8420952898769 169.0508966415751 168.7136531238563 167.897625776683
171.15948165259132 170.61941749949074 169.2985758839678 168.34217957997444 167.92435283265675
171.2503050722066 170.92332815429558 169.49702114529538 168.52512394569757 168.39684290551094
171.28982318730974 170.99556257239348 169.5269356795542 168.72333831656468 168.20764538787765
171.48773622737792 171.14433727825013 169.0996255770934 168.1834821778276 168.23601405742926
171.18538051164398 170.9904478551256 169.28917062209575 168.4949924568125 168.18224519802698
171.42963407552796 171.23829747440362 169.43321028438334 167.9055225739409 167.98436849591138
171.62580847741302 171.31899798555108 169.4505123688862 168.23991990126083 168.20355400570298
171.5496840191862 171.34519456373587 169.57487217688407 168.10800935972722 168.02851066051858
171.57799003588457 171.40334061181937 169.4996298624139 167.91732766392727 168.23035601547676
171.96916009664952 171.6315149364507 169.54622080967295 168.01757488832408 168.34640396797306
172.0265154625728 171.69803280531562 169.36788282834732 168.21668350737872 168.7823723213593
171.79484682291798 171.6306845018054 169.2316450228468 168.2551372143809 168.89249837889028
171.7122229387468 171.54718003879904 169.23052539170322 168.1132073640558 168.8414027647442
172.08112834745495 172.00294043555513 169.58312641519157 168.21648390329872 168.74968293673115
172.0517639145616 171.99628523311276 169.49737380881456 168.2780757396894 168.39198510314856
172.29478524327877 172.12107197089745 169.4208218294762 167.80422028010463 168.39166533214976
171.90619515311099 171.96149071908508 169.48377927644597 167.58735274966637 168.34936183833787
171.76528168932137 171.5107292565148 169.37922078339756 167.97894547735703 168.27466537952165
171.67782467272988 171.53476388453632 169.25688885810146 167.8877347724397 168.43078329389638
171.63178802416564 171.33312773609248 169.29541505935808 167.88308988878035 168.27618740171602
172.0574088605396 171.8635570712785 169.78580654532757 167.33169583051318 168.01686550038198
171.75104423924108 171.67793033595788 169.7921675433966 167.2349485563165 168.02217818183337
172.21942823326052 172.1966659790499 170.45818318149566 167.358963680398 168.10154879539033
171.96519733695683 171.99029369495642 170.68604068813795 167.59662052285378 167.6524238704145
171.8249006974348 171.75030055431947 170.6177259039603 167.48231872010845 167.52510253569324
171.91840830482022 171.79602693397626 170.71787524922632 167.35300171212438 167.58093412751705
171.8742452446136 171.7101215282068 170.60350591237238 167.02613653982317 167.50920988500104
171.95137826016054 171.8811363968982 170.68219797861255 166.863847196473 167.1741280753789
172.44828268476118 172.2955904992751 170.36994125012293 166.9751132912617 167.92158820749296
172.30764812885636 171.99102168369922 170.33828619105424 167.43987312284892 168.4417518150566
171.7782754559034 171.69475650360857 170.56035597750014 167.57860756878767 168.2187719510115
172.14757646403473 171.79721227789648 170.8745173276487 167.45798262375538 167.5503213563448
171.82870906462142 171.54765211614034 170.85758203901165 167.3266238179039 167.54910987840626
171.99955016444315 171.71781048652764 170.30020778586328 166.9421815013317 168.26745094186617
171.96089115024873 171.847069853308 170.39897145198555 166.46972173351824 168.39384181599647
172.33027534555222 172.0090574108558 170.32412648220415 166.78510575189318 168.33600437777739
172.52349368967415 171.88770501939746 170.40453548028145 166.61530111087953 168.316692704283
172.47337792056555 172.06575815546142 170.80556908770706 166.69621429152988 168.20517220311714
172.35166372666797 171.86284168562963 170.80338131715328 166.35011942139616 167.9378712595569
171.7183015239194 171.06511703289985 170.0659562608239 166.4604783342258 168.58886064710174
171.91801028485293 171.28602452602274 170.36736851276444 166.26394378449996 168.5635691287728
172.2374088854362 171.81185003150102 170.710328633946 166.36454999844534 168.37837062285774
172.2803972005645 171.74385462509713 170.19573625023773 165.97127565625053 168.78972523295332
171.97239585175026 171.35392383210507 170.12946637543294 166.76130394402864 169.13480463735394
171.6862234199696 171.13379744574348 169.58838082885208 166.81682815872682 169.72569678953377
171.42992041303756 170.81693062115406 170.14126908382767 167.3020327065435 169.50300357443825
171.36074092887907 170.8030611638002 170.10104987981356 166.96013472407677 168.84202137955387
171.3285371272884 170.86450403626432 169.6012472975092 166.75262756207198 168.91936241886904
171.3327798814323 170.7380115762994 169.825018354489 166.9887379363294 168.35198499406818
171.6043607253593 170.96328544574484 170.3043932609546 167.04165124641244 167.88180108649985
171.715941796692 171.06989716919668 170.0623687056345 167.12048309108684 167.84481930837632
171.83585813493437 171.27657993380834 170.30659513593014 167.01676201849534 168.08996880001223
171.6604531412263 171.002327459965 170.14031077143252 167.18519823125237 168.13198026432815
171.44982779276071 170.7416526710931 170.15388546811175 167.45531866612137 168.21446814069114
171.22358045467254 170.41049262624952 170.6809331548151 168.14125283166297 168.31032869895023
171.52094491786846 170.66103304987817 170.4065563720764 168.04454314039432 168.25968849555107
171.50670978127894 170.71315942528423 170.34622639051008 168.0612011203913 168.2286403649984
171.67921750076766 170.86083622490045 170.50879366858223 167.84859747598227 167.62298098307954
171.82300604020398 171.09313791738614 170.1791343460133 167.8242306366316 167.64415073429328
171.53974482742709 170.6973825784784 170.05684491433593 167.84542596897165 167.6661571281049
171.5987149051183 170.7191595968064 170.07929871235706 167.96195875542014 167.6169901130649
171.85104900151254 170.94180915393915 170.09317099564294 168.09198971360473 167.39606862834978
171.94685148252543 171.0345654966967 170.1376402199527 167.88587404834487 167.08239338350148
171.95734796870195 171.16106642917603 170.258266606482 167.75407572970605 167.01203428671334
172.25334289041723 171.56374915533422 170.50512414855342 167.58233277483555 166.98944229652182
172.02024099716814 171.39929000225393 170.5708433293611 167.86456771288525 166.9931491767023
171.73645420362985 171.17918147068588 170.4167117748272 167.81261220508884 166.6049866237144
171.9782372667225 171.6095544526589 170.59622160055832 167.66292508763263 166.86104402409475
171.66522922878764 171.0774972986871 170.35998521778885 167.93335475826373 166.92167004235043
171.55809585155623 170.91545472896505 170.47864250618002 168.14104569186446 167.1105411087262
171.8572726530267 171.0896901625905 170.32745821091447 168.05972740882845 167.4041866464681
171.97015333081583 171.3193894748116 170.09135498477696 168.0115827433131 167.5113431382943
172.30827166230307 171.73991680404137 169.60731445070977 167.4898775982814 167.64921021957016
171.81662769874313 171.11067589490136 169.37812132649668 167.59103081305955 167.56751208820978
172.2894906191997 171.59605366389798 169.23620479467115 167.22448124130185 166.92268312713392
172.45986259478303 171.83661868177663 168.98990030032678 167.45383292172718 167.290721856998
172.37429651979082 171.76612004806958 169.30643147395918 167.6253045237355 167.05664666822378
172.18578128635772 171.52376318589566 169.13638706843474 168.25025401817902 167.34670997653154
172.27459768781137 171.6538569507978 169.07030793280248 168.22677694278062 167.44822866879113
171.98438782967074 171.29266368632216 169.04462906034493 168.38363972190862 167.37436528715963
171.65868294312347 171.09159786968416 169.25653638051415 168.7003814874813 166.84167774059884
171.44901143189117 170.85862591817417 169.08439934830668 169.05470752010683 167.5035348388675
171.0559858847783 170.59255892179513 169.53976843242 169.68325569484932 167.38551842530038
171.52334329033894 170.89693121026687 169.29535097986997 169.6040566997859 167.65234837162677
171.41798384110112 170.81762472869892 169.06524958849323 169.3681715379676 167.64554118486936
171.62443797568187 171.06632869901054 168.82986901611469 168.75160577184624 167.87058902468127
171.51044452115335 171.08132527093386 169.15934683822192 168.1218592367895 167.349571314206
171.19400011526773 170.6343292097952 169.3378587175784 168.83994733729517 167.20305134618792
171.51719308684494 170.97555164386685 169.50765025160916 168.8982010670994 167.5178479879133
171.5378088302727 171.08101199051092 169.03924044983145 168.66855393814518 167.7236389705932
171.44488409458955 171.10282292539765 169.08703734851554 169.0362571373944 168.13762260846246
172.00390133552204 171.5512164757734 169.01586313223325 168.79589349728167 167.80520898451104
171.8284259980666 171.36797058713097 169.61813253177436 169.08162313889773 167.54089289518373
171.98736675281185 171.51601043767067 169.7593915179025 168.9237817912301 167.51675040775572
172.16113928999988 171.57485816790714 169.41878848445 168.6552294294931 167.95306326407956
172.08884675471643 171.67244328371115 169.72479717228603 168.48130746365314 167.9235494490127
172.04137055487217 171.73974668668652 169.631544641487 168.13461543874394 167.71891038053553
171.62620760392124 171.36461710741384 169.42775680289142 168.49557068947624 168.28683644823073
171.98882531018975 171.76349169534953 169.60442976073372 168.05721446766046 168.15063730636123
171.92485514797062 171.66201833148088 169.97925607255294 168.13968570064398 168.18067725736668
171.64549273800137 171.54611772398079 169.82586136535735 168.17079901091222 167.8203769104455
171.70059136780017 171.35602259163923 169.50767438233726 168.24504432397234 167.94052221077047
172.13720323389393 171.7775137012184 169.303366347603 167.82531097315973 167.98241118393338
171.8845831316503 171.55080674783028 169.18153342742383 168.0739304540376 168.46141214009745
171.61361834893208 171.27029943213788 169.05327071656896 167.98790662370112 168.36102545303788
171.61525634146307 171.10697760527944 168.86965063231096 168.25668241183016 168.41297049993355
171.56226448047883 171.0742717803348 169.27874014614085 168.1361075766152 168.08435045358624
172.0327146895861 171.38649263042183 169.56714124346627 167.86202132635853 167.50595740547553
171.66189293156873 171.04754682183875 169.41961202781158 168.27898304430613 167.66625930713644
171.79433106739137 171.2560429439649 168.86941073761918 167.41497076046582 167.36631133557935
171.5407784348335 171.0102084761681 169.43670956937572 167.60728704550706 167.09593257370895
171.40001796307152 171.07006337618012 169.07938395807167 167.5479278710671 167.49126921928894
171.0529690538814 170.5619600694316 169.2234660599003 167.9157663397032 166.93895502352518
171.01082493861935 170.47412817680257 169.33694895146246 168.2410180946126 167.09518351777
171.07402078255242 170.47527310176875 168.70002748451796 167.97630059193474 167.56963609224994
171.1663159763039 170.4908379532925 168.94644916281084 168.15209120435114 167.30807804931672
171.46267798509655 170.78155460861709 168.93152382442992 167.6793289160637 167.05095245745758
171.5347806710023 171.06689025200336 169.03526639328666 167.7153856458884 167.17899204207666
171.63908909948157 171.10021279110188 168.97268392303573 167.65208252075095 167.12991950911217
171.3684424184967 170.86693677361205 168.96535121863437 167.75767755362367 167.10282562932144
171.5067484748611 171.01415379553973 168.78573877579774 167.61812822561384 167.15721899280268
171.70743977035067 171.21030170030735 168.5821702844236 167.51170869958008 167.29629059948923
171.63165436840765 170.99842702298756 168.60285881560932 167.77492858943697 167.2184519312184
171.24559583115808 170.61558146056277 168.69471522534585 167.8010208536808 166.8310801132877
171.3995352306469 170.8845157109014 168.52373334634655 167.58896526711374 167.49694389479794
171.28365418839087 170.71044145704803 169.01422332607885 167.76241454898667 167.43834784675602
171.51395232536268 170.9160266839944 169.0598742015512 167.82849548582232 167.63557004037685
171.64679599524692 171.0883685029058 169.5958314079882 167.6717804187305 167.20307232335801
171.56372842463085 171.05065518632864 169.4218212480798 168.26366241927323 167.28022229600873
172.04950532764067 171.38997349390164 169.33854489320797 168.24258993278266 167.77905257633773
171.704693573391 171.2117149039517 168.97348585187538 167.6591958980449 167.54096469961578
171.5699937156415 170.9785704207476 169.06005847029357 167.9524262716575 167.57415986150633
171.46026374878537 170.91272832207892 168.83844274175053 167.80857283499145 167.3065791715389
171.8772950215569 171.33274339846002 168.94612762189618 167.83517481869845 167.50673412527834
171.74210847453637 171.11367000508054 168.7791859032383 168.307942132681 167.81505841081088
172.2114901184454 171.62210789672932 168.93591630347552 168.0699619827344 167.29835540292925
172.01623071245712 171.42544260238992 169.1263197390569 168.03878748464183 167.1411439433711
171.78949029185398 171.47871106292837 168.76142842426194 167.5387329499838 167.29575901688116
172.0912450826578 171.54016716729512 168.49478058406723 167.53602438810057 167.811241279005
172.31555265029803 171.95626793083446 168.61087605377782 167.6782110730405 167.69855515517062
171.79118823248993 171.4030669501973 168.57494858245383 168.07077230612018 167.90400431301276
171.77680320889016 171.184448791166 168.898523425305 168.45936848290216 167.98639412960983
171.8730511255316 171.2603339002892 169.0833486173697 168.32999607942176 167.97136527965367
171.60084921087008 170.78524596538318 168.6278370771898 168.20176673109603 167.4826219841533
171.76087020202021 171.12469452953502 169.16695213751743 167.8123133158867 166.732781933971
171.9440644793381 171.43160707249368 169.3434309712682 167.88083669340864 166.9307724806633
171.77351430185465 171.45637843199066 169.27459230619795 167.863044370776 166.80205602726164
171.73389985008146 171.2159232003284 169.38043980133813 168.06552084382477 167.01125496385188
171.8246964287622 171.15451132073912 169.57046337882076 168.3565004439576 167.142461625831
172.17332195549903 171.5830369902035 169.62891974531902 168.8249024824979 167.45832854787116
172.55997771098603 171.8854614041569 169.89838159081398 168.85793146907713 167.3242979893245
172.27177790083144 171.71925969624317 169.7683519209662 168.84605462024433 167.3467539862242
172.55417414748808 171.97787821894724 169.76313777429903 168.41038004927734 167.55764797400136
172.71128009538637 172.33194536410045 170.14009635419038 168.42332637318242 166.87986275694442
172.35360101261122 172.01719748885756 169.8062936595718 168.14369889359878 166.96141792938997
172.58333490645893 171.97070858403893 169.99885187974732 168.65231908765654 166.77941899968332
172.72497209318755 172.31594768891392 170.06593365839586 168.6898692558676 167.24182590736962
172.3688237889668 172.0307497063801 169.44443794570884 168.55370446276802 167.47787292391357
172.34873113906224 172.13740123340833 168.98597887330854 168.4872142105885 167.44711404470172
172.18951379419178 172.04537403152437 169.30762044942387 168.64760282078817 167.64475141650556
172.16739614312417 171.9890005117801 169.035248339794 168.77066243142275 167.82069522087886
172.29149087531817 172.03869486947937 169.3596527559284 168.35845800652896 167.10483915424535
172.49322975596868 172.27093189879355 169.32525901965155 168.51320476356906 167.10554192824412
171.80659777303597 171.66236735306214 169.03163369681914 168.4156112339793 167.02366093250032
172.41749546672136 172.12503517058616 169.1202756726469 168.35680529595172 166.97003947232596
172.1511240947384 172.11364267126714 169.6720957801424 168.62547890661588 166.4464073392238
172.50730180736787 172.54512785937337 169.84153047709972 168.20015776584273 166.20874337854033
172.34280161487408 172.28858407770377 169.6449300582896 168.93555761078449 166.5581681075632
172.16358971532682 171.9890771666336 169.63830816807206 169.2913926278947 166.8524257784038
171.91127377833493 171.66817019264 170.0164884745855 169.25725853673765 166.21164780144443
172.25639284943497 171.84688913751356 169.57238732703146 168.78396791271805 166.20570356934786
172.39131569106735 171.96462708998538 169.95515486203774 168.78476858712014 166.31575182180387
172.2429938889011 171.7957207781069 170.05974320729752 169.1157122256697 167.07927820939986
172.49449819713814 172.05321301030307 170.04993232072385 169.38262668946103 167.60322427881152
172.50409526547358 171.9311084894551 169.85611680280303 169.58728903071895 167.6999575423112
172.51498562063756 172.14401759046677 170.22240480395868 169.44349259566752 167.03465900875528
172.48056191768794 172.07040213593461 170.24481579743878 169.61019931274464 166.81694502229962
172.33892886813214 171.89966131300397 170.3658031347959 169.84608485672018 166.63967117842853
172.65149664477886 172.4754335595624 170.6663096213729 169.70170172944336 166.56839360448697
172.61336401037926 172.2437947658283 170.43176844961616 169.42788852264496 166.45754929814717
172.4901250742937 171.93602772483135 170.6228878360912 169.8708012003946 166.66528274244635
172.71016929414378 172.1853136427602 170.18334827563095 169.38706912343474 166.7877483736375
172.51951645599786 172.06585891443672 170.03536801996216 169.33808666123034 166.82770603419092
172.89328012060483 172.69799303202 170.0547436424847 168.71517852198414 166.5820583730445
172.79388872249888 172.5465621086585 169.82707931822904 168.98872106846764 167.52406723692596
172.51742101548152 172.16307625693062 169.70566037357028 169.44645956054535 168.0735391818196
172.55313938630476 172.4366577054277 169.93620989065025 168.75870372232635 168.12500816193753
172.65971178874176 172.564644883011 170.00960612313142 168.7990639900515 167.90053239105376
172.40437702208487 172.33269852082435 170.18435981689782 168.929516149073 167.50185923420926
172.38239630185885 172.35891516844202 170.65018365246232 169.3476256386345 167.29495436565372
172.2826045924832 172.2634196217415 170.34060924708362 169.3199885332543 167.27556755953478
172.32545092997822 172.21231481923095 170.4986489850578 169.37480838520327 166.94820869666214
172.54801983595766 172.21770346988131 170.46909189387165 169.4999812343551 167.07582770453672
172.63477267819246 172.39372040295976 170.77595824087118 169.77051165822226 167.393383917883
172.90097422958223 172.65513165857186 170.8664648381892 169.7810898374185 167.4391958700045
172.43505800517917 172.2243483595132 170.47309649839315 169.89367209860316 167.90052852361325
172.7908478055189 172.6346319532107 170.43510760781436 169.7628546454493 167.4983247403881
172.63680322962466 172.5886867600523 170.41192871937855 170.02878746202202 167.27114320747137
172.78358949234155 172.75190171947716 170.52059777161688 169.53279737593706 167.21796307273627
172.69191935359981 172.84982007940903 170.08465119442684 169.48133862012062 167.7697393868058
172.62861946601464 172.59970256013156 170.23847353139138 169.42823102469413 167.7520263674105
172.6372945469069 172.55180046722037 169.91622628825692 169.18291261108754 167.95382358950107
172.80016345820655 173.08094850178398 170.21503480913424 168.94157727623733 167.52083048350482
172.9932046033677 172.9285920613384 170.0884548228632 168.94115078101476 167.71640758952864
172.5004215112711 172.41177406815925 170.26083371206704 169.32168711621037 167.6459634481193
172.95548732503966 172.70714717373806 170.85299719297154 169.02146656491374 166.99179160905234
172.2820220201107 171.96706234259094 170.41804085686866 168.95855360952265 167.0806451263474
172.23564050890647 172.0223324854026 170.27650004207814 168.06190722180438 166.82902033220617
172.19036614880622 172.14778943675216 170.15457924014893 168.52921523770405 167.1762296608841
172.60573923463733 172.67370762606814 170.35549433559623 168.27836155087329 166.78789016498766
172.85277223370738 172.75565255392274 170.54547932796288 168.40485467143887 167.1556826578561
172.6132000757828 172.7481008091277 170.41396792970707 168.5005804820944 166.8940614281523
172.44964606065832 172.8424067394534 170.96254944898857 168.38657888447523 166.5156229856383
172.69585449306774 172.90334160952943 170.41128624694545 167.96934190276676 166.82968374100906
172.640269175022 172.60006995286832 170.57475649636987 168.51243416992193 166.9629679548699
172.84614963848833 172.4862817890832 169.7032754106746 167.85901097255282 166.98570704430543
172.7775941188201 172.30293972937773 169.77508987074452 167.95452581575537 166.47245264149726
172.6037526873302 172.1810679383158 169.9261883370652 168.3744193000944 166.26098941447677
172.35306983107958 171.90339553134365 169.64121611110252 168.38908115631043 166.17099919387644
172.23284919845196 171.6786151699252 169.996236179654 168.36200661718547 166.30850278329237
172.08452805556948 171.65140643196952 169.8795529834167 168.5398112828974 166.01523886532672
172.30633920191775 171.81138237491845 170.1877981405958 168.2992860420251 165.68242443523891
172.31889951330538 171.73552360152695 170.5862410322371 168.45752291723775 165.43296334829648
172.11905600648308 171.6133938838724 170.22286031106935 168.47750908275574 165.32089586379539
172.3874293816578 171.86359905125332 169.80518685591196 168.30872687340425 166.00568698606642
172.2395631891168 171.75120812883253 169.84200503655077 168.23366062257992 165.8955642709481
172.42768333213218 172.06940204399862 170.17523959440933 168.16596697705546 166.02832193164332
171.93194285121245 171.73013842498875 169.75439210108993 167.74196961463224 165.76427890597066
172.03695325955357 171.58244415020408 169.43681104391578 167.55220134961567 166.25157069525676
172.15911589851584 171.800354437126 169.87047944397025 167.63692705389946 165.44801401071322
171.92121053670445 171.7099747873075 169.31501682312566 167.61867262702225 165.77844289778923
172.09195144290726 171.80850775313476 169.39946606868358 167.48012928980845 165.59138440047178
172.07628647834977 171.7142184463328 169.38423385645368 167.6637028307123 165.7669170547215
171.97042000218642 171.8626080932195 169.73382886586666 167.25144781979506 164.71874519484274
171.48905737627376 171.17356733586809 169.73583625261227 167.64583554116902 165.2139015860527
172.21767601377056 171.80468490105264 169.64219575818493 167.38838353725126 165.29021377302223
171.8663940535733 171.62661123032953 169.74722879751937 167.59787325931558 165.37483291040616
172.09937189447695 171.88030097568281 169.14446359697033 167.5137331277117 165.46599913013534
172.1084972597 171.88827431771887 169.03065090638353 167.86040486258855 165.7418091373303
172.26330182220875 172.18257788533234 169.1052080690395 167.37754142836997 165.5688747276307
172.27708302734783 171.92255510250064 169.0109711851921 167.58552671890376 166.00417706531772
172.3350479434612 171.9149624596 169.03321921989024 167.86035054912557 165.9851706467041
172.2312195918846 171.8813562832529 168.889097651273 167.86895345800588 166.05036896094828
172.32737650610136 172.18692834912954 169.26409221450447 167.7092285440052 165.58221040174053
172.45663003896607 172.1512365945715 169.20854004741102 168.24396596764848 166.2078076513226
172.7645480419739 172.5679521837106 169.46158889723662 167.86774936913898 166.21671406758492
172.07243374774814 172.08255557378342 169.25442559044737 167.66848293859928 166.444690827013
171.9914042866533 171.63663863614747 169.5158000709841 168.11763702231718 166.34062981252606
171.51474110182644 171.28434171669053 169.04603457204584 168.05821396717516 167.19396764916118
171.68177922170202 171.2465620397733 169.1260776209422 168.10509935294883 166.76935972217296
171.52447116360244 171.03675301353323 169.3491912091391 168.30074556897753 166.83265452288734
171.44278541804113 171.0440182545811 169.0826285383065 168.22315408053134 166.9190936556314
171.46810184180103 170.98296794948803 169.1781612135794 168.27564238640753 166.8833645976528
171.52904654351065 170.9151283230818 169.13211645422754 168.43221923546972 166.8574705443968
171.64341650437518 171.20425212771508 169.00678151196482 168.73793336447198 167.1246532365772
172.1801323889224 171.71624403417843 168.9828175608447 168.59288589387555 167.3539815550247
172.0392999013832 171.58027710218343 168.78914723763367 169.0730715283837 167.78997970571132
172.12264521094204 171.6546458676928 168.89233392997122 168.89863581470078 167.24403463992988
172.4760266405603 171.99457839565076 168.74606931945905 168.2655928556743 166.88837258838922
172.31459666627566 171.75000695093598 168.48989021403293 168.31931498656448 167.01901623897615
172.060953925379 171.2491168349214 168.4980279554307 168.80409340759363 166.78947483762732
172.03627377967746 171.33016896254097 168.59463732951394 168.13276092670276 166.21833515690656
172.35395921942137 171.63169628607997 168.4566394641389 168.17947163090818 166.25680813623006
172.2612719495401 171.70363198084493 168.77009246251274 168.79487062443206 166.38134850195408
172.25582130186984 171.55883294687214 169.1319308478261 168.84356712034486 166.1038766818856
172.35163798078045 171.8351617429811 168.75633485978722 168.47429542089776 165.7108385218706
172.31446395503414 171.72243349488326 168.2139594440763 168.2727743192001 165.97197134825214
172.44361709466594 172.117761298489 168.87402155574873 168.05626859572178 165.47760159336153
172.0613012173366 171.5615951067774 168.5919391291116 168.58664037609853 165.88035142353596
172.3137690062141 171.81810289414395 168.5222619935915 168.6029749372365 166.11595648341557
172.43463083494385 172.05291572943452 168.29838590779883 168.03622515103987 166.35122347299287
172.57809190834595 171.98364528736693 168.24163655642428 168.52904257806784 166.31556361016226
172.5291458895661 171.94956387927587 168.95078844290362 168.4155073130065 165.66303690313416
172.14631203200085 171.67529408364126 168.93763096921293 168.5190628709189 165.96894164439485
172.11644607595812 171.46691582389113 168.7548927385402 167.91218618163197 165.5021498039626
172.131557773694 171.52591029192342 168.80737297693358 168.12915815267274 165.54224433564497
172.18535396741217 171.68102339624895 168.67164236924845 168.09025370960202 165.9996866503196
172.30809914405341 171.7725738992268 168.20045728235644 168.13390445554649 166.16983849708868
172.0761808405746 171.411158684268 168.21705918336949 168.23272781987686 166.36150592875077
171.7868425716372 170.92243709748152 168.4012408439889 168.42502721179505 166.22994215970775
171.98787554577865 171.22037143347595 168.20361561172362 168.245453807177 166.57552965113555
171.85662316271743 171.0803817126428 168.3466629486015 168.45418089167674 166.56894565104082
171.6067985958808 170.89255031151487 168.57608901759536 168.53439175395448 166.18238326770432
171.90697857468078 171.35281642265707 168.42044458237328 168.17552971267787 166.32043223513784
171.72716920234842 171.19112493162874 168.32208816177305 168.5881512284906 166.18060926425105
171.55923711824454 171.06460348950142 167.98381735984643 168.454514287488 166.6143349591312
171.56737314381905 171.08685631397137 168.06904910367996 168.9072624733205 166.35823591838476
171.64698763010315 171.29863448456575 168.59667771639698 169.2600667496502 166.08287336073522
171.75862291150622 171.28247616002696 168.40989460827817 168.78459488710004 165.9502430786294
171.74856142686227 171.2843027251581 168.48641335589093 168.89768417352172 166.06052854547386
171.85145713823582 171.32903957053185 168.23685270736553 168.437908854035 165.9303298817737
171.43816052428883 170.9292138295187 168.26105676226322 168.85522883163404 165.9823318545885
171.5350552661307 171.02590715921343 168.18379778834762 168.45643578213375 165.88589773901103
171.76357494096808 171.11853219227442 168.21704442128114 168.51966936617652 165.59687496398433
171.99662479790587 171.2371682775129 167.91426555456476 168.47220293979623 165.8206114104446
171.81291600047066 171.12838954356207 168.04537119700493 168.60916249416292 165.95704705816848
171.9305517128324 171.27802522504376 168.112440339407 168.5114438673954 165.77458113629936
171.62373674396514 171.03799665317842 168.53029952456038 168.53548773744345 165.41753741619382
171.5944899286153 171.08329319926497 168.9344161690135 168.3218454083896 165.3006172788287
171.7574711524534 171.1244087545942 169.1714797070142 168.58507831219723 165.67409472879143
172.11547974191433 171.46842521976149 169.01588398769758 168.42540852443005 165.56566371324686
172.09314636032735 171.6249639359567 169.13987573963564 167.82943660746253 165.3440154970349
172.2479097252266 171.7407060632727 168.8692836134952 167.971683247097 165.68844152185412
172.11788228496977 171.619157648281 168.85784731734125 167.8715303464455 165.7470610005189
171.95932307667672 171.4032280286564 169.19919085214414 168.15543828604442 165.35102949375576
171.71692119484123 171.18854235646597 168.99821117211118 168.0798391754935 165.71460143450153
171.74312899450035 171.30020589462265 168.97797352497778 168.33906788437784 165.87191992898835
171.6693399935027 171.00996179847155 168.83353921453727 168.0889238501319 165.6660523807904
171.9124242612284 171.1191530092396 168.64994607511315 167.58580938166642 165.4418975833591
171.76013356537675 171.02650580061228 169.1618546636569 168.02304454069002 165.55320685616334
171.8590490637353 171.12527032065768 168.459515476581 167.90645163894135 166.14152194456562
171.45184441980118 170.72572800994143 168.88220535348813 168.52413129756914 166.39094996657306
171.89132120201546 171.31774465392746 168.632559162957 168.16686826581673 166.04355549169034
171.62362544169127 171.1314497061857 168.8535790839917 167.97180156786877 165.92863928680953
171.61450478796093 170.9702419999319 168.98241274167572 168.02921589281635 166.09290314126173
171.42859475577185 170.87989194680557 169.01802340930928 167.82409444277172 165.9208442433814
171.28130207977148 170.7507623810191 168.85421158370372 167.94906479213614 166.25471908976078
171.5301182627113 171.16024777078013 168.9832336131213 167.91807397103253 166.23688645409436
171.46321375436642 170.969746792462 169.02807178612872 167.70804659845285 166.16976363146043
171.59432706481385 171.04589623506138 168.71227140384755 167.39270308084355 166.44220678317606
171.59814247273852 171.0583280621672 169.1226335067459 167.49162039175087 166.9334472884969
171.49475754238597 170.7443690361527 168.69694483105718 167.48455915963365 166.90906272952478
171.41931133274386 170.71859922056976 168.39998365842513 167.47099249039405 166.66076511283978
171.43121760052708 170.87776686455513 168.10082837525812 166.9913755272496 166.30642342762607
171.0551806041331 170.563794616688 167.98312957578045 167.1706824441598 166.47925475238557
171.4233195223004 170.73134555898574 168.14177946478884 167.1911616217129 166.43098788599846
171.27840780163146 170.54735012144576 168.3156180127281 167.2049061066331 166.39418770911044
171.76504590156972 171.17950115476037 168.69570880639853 167.2888560568168 166.44599565573617
171.74153711895065 171.15172410188856 168.44526836844827 167.36302468174316 166.80957187864018
171.89337528849603 171.2484438162343 168.38216197784243 167.49044142044883 166.9701911363744
171.56379506049126 171.09499532921964 168.61372259322155 167.77035869001693 166.91874017137513
171.5421355724565 171.02008388829015 168.7629543452768 167.8927012025648 166.40888893688248
171.59982933946733 170.99661365917424 168.64797204635477 167.62292020309775 165.90909161503936
171.85065802184764 171.1550565462264 168.14733273940413 167.34506287806053 166.0170108607798
171.9710281446249 171.23525201531962 168.74983023618714 167.5872064933726 165.68855264851408
171.7415797175761 171.08570906532074 168.58333772669536 168.07700052967962 166.3824901243106
171.81522517236766 171.1749648231828 168.6510902647705 167.82150426109868 166.1522227713278
171.7815602967376 171.26884973067033 168.514581308178 167.61255619291114 166.17973006884043
171.32391489415727 170.95415752226228 168.252080007048 167.70595913236576 166.65718058089587
171.2214285887827 170.72404987715214 168.13322241378881 167.5569017201366 167.02188813585454
171.72502916347793 171.39040281266156 168.80340552572062 167.6217729938683 166.8015645569993
171.9519300184643 171.43188960221693 168.7227981442448 167.89682016851748 167.07084114515058
172.11801330880837 171.8577735474704 168.6310029947246 167.3015892220786 167.07917328905387
172.1170850970019 171.7164892541372 168.24962600591198 167.17519842916528 167.07411784414072
171.5835533824909 171.12693662872417 168.38405679625052 167.93907965023118 167.10057868695802
171.44028530423037 171.07408091037416 168.72340487585203 168.3139508203759 167.24339990985774
171.12357291913176 170.72744984067688 169.18405013555798 168.97034921694905 167.09769712242107
170.90797212337466 170.5652734134658 168.89520791207858 169.05997115094274 167.2392639450246
171.13913332184373 170.81856144581926 168.7510048146471 168.98861108603785 167.3230924963512
171.3676630256028 171.07885637920836 168.92896976388897 168.74616070768792 167.0237772186435
171.2905598876411 170.7734273438693 168.86976112834952 168.8648930782933 167.29550679500315
171.67512648406907 171.31588960172027 169.24705065676898 168.73779432154885 166.83774160414293
171.43171701349186 170.93704756196095 168.9023054560983 168.6294863581472 167.62099962830064
171.43230651138987 171.1145637130842 168.65914502943795 168.201873160878 167.51503992334855
171.987794173473 171.50492347404293 169.28042826387207 168.35721544788814 166.96528052498957
172.16974464660157 171.68985605983457 169.2132622590907 168.07341979611147 167.2839265103409
172.1089909787898 171.77653437513342 169.43895867441609 168.11641611036012 167.12791313067711
172.23465461903228 171.91122711214618 169.21589588875514 168.26062853133382 167.21013462551815
172.08556648768933 171.76218095672832 169.44370573130402 168.03225725470378 167.30793041196458
171.9910929668785 171.6323413029308 169.4120255566662 168.13280353705593 167.5128101836368
171.72239158034074 171.44398749712246 169.26499731558965 168.34229813386224 167.64840107191466
171.2866374945681 171.00048452884607 169.36195362545575 168.43529982149258 167.30613709518235
171.2805224736266 170.64381873355018 169.22758959705834 168.6168484041477 167.31962253164806
171.2008077060466 170.6410383102381 169.64474622674683 168.62757728776305 167.1358033748865
171.6534687851853 171.07382505060826 169.27341507382653 168.35569451392638 167.3080097943489
171.6059764981942 171.13023416975997 169.68946245052243 168.36280870432543 166.64515697867466
171.6830135773061 171.1300042332239 169.8219779019899 168.35495581234102 166.53955073679094
171.67691179375012 171.35760500560886 169.4035199933704 168.53612968033843 166.43684288883654
172.16735404876331 171.87711992853187 169.47650898926543 168.37359573157806 166.4647980750948
171.78593297131772 171.3243381517709 169.56906773646338 168.81159245393357 166.40137131641757
171.33472451387595 170.90275712636824 169.4643102818065 168.86042205628988 166.64948039876288
171.639102094706 171.25223040397256 169.42961378141982 168.6250128131542 166.58136195433053
171.53604562186825 171.11337901844524 169.64378829615876 168.50764114959773 167.14985000956813
171.84322705741084 171.38869456544325 170.13168209991318 168.53088433946405 166.87662195762798
171.58018325303212 171.07211311205657 169.80241443454122 168.54405292025956 167.08154181273167
171.8579379615848 171.36621564232757 169.60115738526702 168.23167580127543 166.8697872243372
172.08225835030672 171.7295705781901 169.98865379341905 168.45735139564397 166.80018161236634
172.27393776479033 171.83237003871167 170.16948006029702 168.81265926201027 167.07416295129542
172.41437596707726 171.9363348716382 170.0018695123812 168.85252368651513 167.02490871360718
172.5303435488799 172.03557847737758 170.09614937310204 168.38163400309082 166.9827378689604
172.66271990410684 172.29060491548512 170.25293145619852 168.33116771494684 166.61939295731418
172.19385646678384 171.8559775552798 170.21772509341702 168.44788445529767 166.7609991065842
172.53564605755795 172.04309856601674 170.02341043348352 168.2380909974849 167.04444736021324
172.01691570424018 171.8158847464959 170.51104883751168 168.60130665936916 166.94131414719993
171.7543336269166 171.55882417173177 169.953550984675 169.36587074510672 167.32223544351717
171.8936659246125 171.67312595231405 169.88341308677127 169.53283915176013 167.33494199467867
172.10694366222154 171.95721851443113 169.61419403922673 169.49999431505873 167.42364507382302
172.3153309766631 172.21866579648628 169.80058589732081 169.64024585754476 167.41886369133024
172.49992659079368 172.4403491431822 169.9760369167966 169.42922141829678 167.315889940521
172.42607263831476 172.33020399957132 170.21486543773926 169.20292309234839 166.9096548484826
172.59430922686482 172.54079922840856 170.2224080241857 168.98943608818942 167.50525954045048
172.5315550287015 172.37404939221864 170.1870893280793 168.7242114857794 168.04457976942382
172.7323622093892 172.62934346283555 170.1727391689978 168.6925263874708 168.30028428295594
172.5598927899989 172.55031615395922 169.92787000369847 168.54418463549123 168.44539214492036
172.48494393584122 172.53848492980654 170.2602185962565 168.88570214918258 167.9985962755818
172.29260352004718 172.2908004766406 169.78681506157326 168.39969414922146 168.09445042142752
172.045187701942 171.9970558999048 169.96740631506762 168.92929970442805 168.26806995767885
172.17980449267176 172.21916712475073 170.32179459752936 169.03810712520385 167.93386838244842
172.1414647445087 172.13011762096568 170.3301398121059 169.0752501039473 167.56230411571664
172.06094076239685 171.9511874791748 170.23309009711755 168.91690997807427 167.68989288354211
172.0846619581025 171.90689797644066 170.37113121075598 169.2855303441611 167.83550240874666
172.06309288068712 171.85849764658465 169.89051316641982 168.66976885349706 167.9726940942725
172.11746460415452 171.93481936269683 169.89133029607328 168.96306086187246 168.30954002424335
172.12424152989053 172.13516227433806 170.21414219202543 168.85845603847847 168.39902431760228
172.29187866835443 172.2890471498627 169.86732748517807 169.00832693367033 168.69546342630235
171.91288593208265 171.6984732809823 170.136164013846 169.14676395664745 168.71653844809512
171.88144654493516 171.69728096943084 170.3242434148826 169.44207217614505 168.95703162187738
172.05298075935093 171.88405982954504 170.37693109110063 169.54551139501123 168.1466175091206
172.4721334101188 172.56576768819036 170.10431510379607 169.14402944972508 168.24285598729
172.16002419356886 172.25460976882525 170.32168044778896 169.52275273231436 167.70122657195603
171.9285818251222 172.03008832900218 169.9455842645776 169.57224743369008 168.3015143950295
171.92305946076715 172.01914127599005 169.76144449095682 168.96489323265268 168.15717500235792
171.7394142046975 171.72998769234877 170.36843198672142 169.49576825662237 168.01896021847156
172.36803107476604 172.41619620227686 170.7697590721413 169.2244002459243 167.63421349688014
172.54319374581715 172.50968953618033 170.72079167831555 169.26082090875408 167.96250665726876
172.2698395354392 172.2065574687061 170.3684414369542 169.37399157904852 168.31779311160815
172.49039775017138 172.3846088836454 170.46063364182453 169.06441599402757 168.07957417321296
172.46905612139213 172.36555975549655 170.64268093807365 169.4254838306498 167.8549211704469
172.54684942864648 172.52278133555626 170.95874999865327 169.166943326179 167.35278568549
172.67336809282972 172.4285986563613 170.32060687632094 169.64941202516133 167.7767199263204
172.7095399040835 172.48050419146773 170.32875430068555 169.37498384301216 167.7770111994045
172.6082927834289 172.53823831969518 170.20112318177905 169.3361403419908 167.72386026008658
172.53308352754328 172.66909492641938 170.06446932345975 169.1656252976764 168.17262376293726
172.8656021757196 173.201030452048 170.53000070418472 168.94085138382096 167.44054793152335
172.64116829101673 172.51492386025714 170.52032741242323 169.39639803343658 167.1355513754335
172.3442507372896 172.4101037577318 170.42562563691587 169.4030179656779 167.3342911184481
172.36558130050176 172.27923730117755 170.23976100970762 168.86510613249487 167.80824119587058
172.61955014164099 172.4019937200245 170.53307543813216 168.97445821484527 167.7314745504652
172.4532367552108 172.33980808993476 170.3398472800129 168.97877497286643 167.2752593291922
172.88639905926692 172.63162494380794 170.37448596694304 169.1848061521171 167.16985942440715
172.5798047958743 172.36569285017384 170.2464012791657 168.9665901291968 166.84008017470683
172.53186164369157 172.33330451609137 170.41427032001684 169.09432006957906 166.81101427565082
172.56978141322418 172.4427508075245 170.12898719887372 169.18309563063815 166.96646330153195
172.58328442314365 172.273947716536 169.66114771008708 168.7835162352079 167.562005946716
172.26064775991767 171.74158912500116 169.8018365095148 169.13082628585914 167.45794248362975
172.40624074848805 171.8035394779606 169.7278570838886 169.01357023552964 167.25234886154547
172.32530259925994 171.77494636001134 169.53194871199776 168.7362430024826 167.30211848114007
172.1505023482423 171.54780233559433 169.0521434133576 168.1387516734962 167.23629652167574
172.21675397794053 171.68390650942877 169.29767470963003 168.7165605726292 167.48983549858067
171.7882357404942 171.47519981627718 169.52921104420673 168.1824476297108 167.006225581648
171.58379392893184 171.3829628901322 169.67619583548625 168.46546610137926 166.8045298400206
171.79869350813274 171.575065913389 169.8031700628574 168.27452305588818 166.63546743857486
171.89961087412237 171.6687989954026 170.04264423556 168.21972235695478 166.55229350432612
171.99156578083586 171.63009227767765 169.6837382239103 167.9396578076766 166.69677971116076
171.97671284147452 171.77796381111392 169.87070438052325 167.69926052127516 167.021314869001
172.18438160258782 171.98188212608335 169.5482863370697 167.43270935766546 167.09255220116276
171.66926731173356 171.35376087448358 169.85261982507177 167.90242590918442 167.0851170713633
172.22662884502554 171.90057027847274 169.5086459213596 167.3484181313139 166.9478149316571
172.21682470460092 171.76097316314647 170.04059677899107 167.2034972445488 166.72355140477194
172.48485259871717 172.09097009098593 170.168376805293 167.5804181241423 166.9270657466642
172.56459390334547 172.39719515983947 170.06708028868061 167.66500863613726 167.36831651524543
172.40333535973164 172.26925742013162 170.0515779996477 167.93368638682307 167.17616102233814
172.6207734897757 172.2801634678008 170.212209551594 168.49625156427527 167.13174281819732
172.4854913913136 172.32169977426395 170.19668733635086 168.36128191916737 166.92229817645836
172.34166638820645 172.3160406854203 170.2894800658261 168.35463066530062 166.90781262629517
172.8194048618721 172.77636525375308 170.40978779018903 167.770719124709 167.05561483586305
172.74996330246083 172.85087593598166 170.5015102781734 167.80480565303935 166.6126118396808
172.59366099306953 172.6079626609267 170.39345775229188 168.56538264908465 166.9383459947433
172.9894324111256 172.8263321663515 169.97520929108921 168.54918275045344 167.276093934999
172.68756453698947 172.50771679108882 169.55935451830698 168.76608250524174 167.49516661075194
172.34922880791385 172.1539457940778 170.01236632035665 169.35481568679793 167.26327079804838
172.3216452474888 172.16956822114884 169.92471426119795 169.0546666144412 167.13368157541635
172.3539747582226 172.1505777440919 169.97833104228923 168.74303560904485 167.2598657041451
172.23028935182487 171.97602457665369 169.65249378584883 169.25328287039008 167.6325603727109
172.75119340630613 172.45485204700654 169.85881002858088 168.4265618448036 167.51193048735894
172.7518613497715 172.5236021012009 169.80906189808806 168.51431345349505 167.06106980977685
172.7674647335749 172.7018301339408 170.0766898637078 168.5997202478141 167.20153613990635
172.60644136555456 172.45627730714605 169.89506313018242 168.63258533042963 167.15201092995147
172.8847194075039 172.6763059299118 169.8789670219132 168.41090965247463 166.9442020748859
172.89442065319943 172.63748052745262 169.81297656786177 168.40121436385797 166.92129082302782
172.6399094508936 172.43899905085445 169.78135846243293 168.57580237742187 167.17601735937401
172.91982413095215 172.71922090327257 169.75967835651008 168.72760326527057 167.70073182165714
172.79376745726867 172.7091137387143 170.64490066874424 168.59572265180324 167.28076162473388
172.83806049711274 172.63939011686057 170.30249492984768 168.70768472928785 167.43591192357601
173.07904161619666 172.6506884377636 170.23754104811752 168.60056761104912 167.16346051538085
173.34402184686022 173.1794877740517 170.59453027027692 168.47765730760125 167.10692501595642
173.451767824004 173.2374803781818 170.47625354601198 168.89799193279592 167.78259558180898
173.63574247622373 173.33196052728252 170.00709723798093 168.9502899729852 167.81716366120057
173.26366605648514 172.93484320693778 170.10729156963325 169.11082764165343 167.93069318831076
173.25961978370222 173.2350135041435 170.4696868723028 168.50803913405045 167.3890182919287
173.04688552402456 172.9264415603045 170.18929932057137 168.32294865443785 167.49723443314147
173.00473674388252 172.7323421800685 170.43702123610885 168.15354402992355 166.90402294317937
172.81399135632893 172.76148267934755 170.37725419510346 167.98562336800117 166.516927814331
172.45189286769792 172.3176194538294 170.42236591269463 168.13560247748438 166.7359710541554
172.4767828413436 172.59697877000445 169.87311785500745 167.84575167120911 167.42986588488466
172.5916119082185 172.52637415610806 169.91898589695964 167.82792074282068 167.260078058966
172.47809208575765 172.56007727685596 169.68330129573425 167.95708285179714 167.80936342202546
172.2728518778806 172.41654252875364 170.25974272787025 168.20250591395757 167.5278641311335
172.29053870056916 172.11131643759637 170.27747258578458 168.49848688979748 167.6202033996676
172.761237609956 172.52007252366042 170.46847552805008 168.297180755113 167.48360241817176
172.74158584002674 172.53366130429103 170.61086532630054 168.19725539676273 167.33631874675743
172.55415031610835 172.45182061311365 170.6563661564384 168.49865021776748 166.94708903266755
172.67101458377073 172.5947288969632 170.54143942590346 168.6251209496521 166.94297851283645
172.67616867776627 172.6155648575682 170.47319315245957 168.73905188105186 166.74493359200045
172.6408655833219 172.54919035808115 170.13335311334973 168.49312477654672 167.14176444159625
172.66079341574994 172.67329234899867 170.0956619936243 168.56098350813608 167.11694881322072
172.45904221157738 172.5491174150883 169.96539956336298 168.2659609496202 167.15962316704696
172.1647992730192 172.346049209164 169.6191600900363 168.3531464227524 167.47742244448813
172.03137168223302 171.9899680106126 169.01076590182666 168.23277978021846 167.68655415202298
171.7492778323896 171.75985826522918 169.2292551084777 168.06840559484283 167.42187702819217
172.12162336772116 172.1283900817388 169.19825060608608 167.82781128413316 167.4897746798365
172.0871147148323 172.17383098756753 169.48148067537787 167.70729932480737 167.1797479382164
172.12983715890425 171.95220745994732 169.01310073988296 167.64907529550462 167.47615700149856
172.20260533003 172.15180114579408 169.50723324613992 167.5875488968218 166.96455464772495
172.12945101034884 172.01123563828295 169.51721910743564 167.61482228888912 166.84034569530354
171.75142364296485 171.6427296236976 169.79915019726837 167.7560994533804 166.96832230837956
171.91435227257966 171.87321016961894 169.83611664126312 167.23000253844884 166.3891134589577
171.80797006415227 171.96439490026808 169.56806220380693 167.03538356188665 166.50957788900877
171.67923671789467 171.99193281640768 169.75760497157728 166.86245120616454 166.30091506993978
171.80345093409423 171.76338546186187 169.5267337980157 167.1574811379546 166.48859965590552
171.75620320751045 171.6146976426919 169.35016989697448 167.1294536888118 166.42861216068596
171.8420496157396 171.5636095784551 169.79519013373243 167.69985375967795 166.31869069399102
172.28454054512605 171.81442620300894 169.39165127480706 167.26781144982203 166.23965909705117
171.52988586770863 171.30267956386407 169.41538021306943 167.4049751392879 166.60323815232562
171.75737472957752 171.38461267535249 169.59185650370924 167.3044692272706 166.37277298732627
171.5617782445269 171.34121699831948 169.86512068792078 167.36345602153256 166.45187518589762
171.74222351104157 171.64078879704354 169.7423854796709 167.0954750327729 166.36325980979788
171.4300997347003 171.29571752348534 170.06788969278193 167.37789949170522 166.091838275136
171.94463413753974 171.6871469549982 169.85523465258788 167.2025810798175 166.1038170874062
171.93999227784454 171.89727048179986 170.31433103859206 167.23238139084953 165.99779729566856
172.1255050222345 171.9420601551369 169.77118305778976 166.9637567299806 166.40451050138904
171.69718877362632 171.3068130676412 169.78406354578422 166.9358090519512 166.27992275986617
171.48132935911343 171.16558024140156 170.0905232034282 166.86083961979577 166.11090259338405
171.4122234737651 171.23665948504592 170.1289462470019 166.6312702968892 165.71157837098468
171.4363966615226 171.1584382648323 170.02922943703007 166.83186695651503 166.16126052507022
171.9882195076954 171.7734277835225 170.32027367434958 166.38578277571818 165.82063619047403
171.8223852336554 171.82070134890952 170.7872016506324 166.31322850537873 166.17106782087436
171.59881730130792 171.6713541137496 170.69468361798945 166.4193294071527 166.17895012217267
171.6949341530545 171.61762097776597 170.49937888896827 166.89561925788087 166.5799251160901
171.9320174461288 171.7552708889678 170.5930431926337 166.68433734125097 166.21378596170905
172.24253808576884 172.10159206439812 170.53097912169656 166.18225872829248 166.7907460653889
172.29087413556232 172.282210499696 170.53318471109188 165.99108282505304 166.66716447104798
172.32367172447826 172.25312931937245 170.78944195118646 165.90101343963732 166.86449974340164
172.10310606475048 172.12157157698127 170.3153075118089 165.8115844273067 167.28246431627713
172.52396206745937 172.33494733529125 170.23340275643613 165.65730239982616 167.11174013606964
172.09665797451356 172.0701643321793 170.52886294410797 166.1257278209609 167.26742138680652
172.16146800114842 172.16572445116492 170.61714335293271 166.00341438734824 167.41941563598877
171.85204457601156 171.7878436003614 170.26122068437692 166.1634497514874 167.4318064929509
172.25430990327453 172.1295637296072 170.40358501571498 166.23391800591034 167.41188878871054
171.8877925240528 171.79589811809075 170.45708483737502 166.12209092561537 167.8030333269944
171.84129971340215 171.7744073752097 170.33412966203434 165.46921408775856 166.9705375178603
171.96474913236122 171.88267531899263 170.5785224956112 165.74282408894146 167.12100301792518
172.0309792873807 171.51970207294593 170.23601889733968 166.02560859069544 167.2659129689
172.31297211718604 171.80223346722656 170.28928049798853 165.9157352824519 167.42352957983098
171.84071179905607 171.47045971158155 170.17403811214083 165.87270876483055 167.68549776549085
171.82996331257263 171.4100951581261 170.18405351481144 165.07722298056967 167.56524776946102
171.75781367044172 171.31413688252982 170.08626683530878 164.88911311960402 167.7007371332092
171.8459388342628 171.33397552241686 169.91459515431276 164.80482047501764 167.81292398626107
171.1634584864735 170.75376856808754 169.7926619278709 164.6621838089565 167.87373938235902
171.20999670906454 170.7761967384625 169.50316338156992 164.97037661947257 167.93169309485788
171.4739787012082 170.93690006155825 169.98415307719833 165.47805424417658 167.7465570654909
171.45806372942627 170.7954622088134 169.848991267694 165.49930601503843 168.08980344555474
171.31297670786574 170.9615010204348 169.4802360818402 165.1314546403544 168.40677613349095
171.7050520923933 171.14954041510518 169.68758486031453 165.20676666895696 168.3233525865155
171.27626050444852 170.75840290884395 169.34814451808427 165.40510075887642 168.19339914303126
171.5413973836374 171.03488020007072 169.25303558191197 165.3929963970102 168.0972990630271
171.50067661152292 170.632740204043 169.32709699910586 165.4270731277175 167.5625592664915
171.4153535081552 170.53542179388643 169.76076609368943 165.84187026122973 167.83761993720927
171.69862306941587 170.78947334470718 169.8237217676886 165.90961282693664 168.0791905143618
171.79222564466872 170.9246004684141 169.80974230201753 165.98680599529314 168.02910306720676
171.72120897904907 170.83880022495038 169.89362058575205 166.28235651563543 168.0113378829511
171.62378936804296 170.61992976936588 169.8295087813505 166.31336038537333 167.96932269108308
171.5941550517474 170.81760840526331 170.17220847141542 165.66517141476004 167.10036166539714
171.5998792383027 170.95024611325675 170.5608841620016 166.07864694114662 167.23972499220676
171.56910823921942 171.1201987055276 170.38278298151732 166.01333881649253 167.0481650922745
172.08703139212284 171.52888337760098 170.05943795057445 166.03297775206315 167.03667083755383
172.14812201195417 171.63643516794613 169.8351899809746 165.57188552995706 167.412714062991
171.88840965234385 171.1366672277614 170.10179767884864 165.9624003595879 167.5038766064676
171.70587994007778 170.9945461847592 170.14326751934158 165.96402673318647 167.38604927807515
171.69796166334046 171.0009216525545 170.08609514573104 165.8482380750545 166.89955626268863
171.72076200085795 171.17427193173913 169.59201558380863 165.5127224705219 167.5211282740678
171.63566822796705 170.90354836985935 169.85240440352578 166.1821544675758 167.26217603898883
171.48214784117008 170.70659082423288 169.8440014864344 166.30342659112415 167.51605822322426
171.48127415857695 170.7964718483772 169.59883078480263 166.60996900880937 167.9476103187997
171.25601761535307 170.56007678367047 169.5466412904806 166.69395818323306 168.234298859759
171.23949001861584 170.5093126927603 169.5728092094115 166.4701727753514 168.6881003046311
171.44332978590893 170.66721163971874 169.96100260807847 166.54829288600106 168.17529025680315
171.37091513178754 170.77285202655992 169.808980023209 166.52546837911356 168.4977060765571
171.40986480241108 170.84185124464602 170.19225465391716 166.52193273045253 168.1732486644663
171.27431762769314 170.6524436582329 169.70331349182518 166.42277801392666 168.63710540424776
171.05669129988405 170.35108101154393 169.26489231333915 166.66022857593134 169.00741083882411
170.8868912583528 170.27404709298617 169.49927341449265 166.69947951973924 168.66772316253753
171.17780961630484 170.72020498785096 169.44215421688185 166.3105073483957 168.59973635896986
171.85008618688755 171.32908421913825 169.1197591305166 165.92865122484508 168.83234033630802
172.03788851191587 171.40003447838018 169.60459705114923 166.31482266886152 168.4600124486891
171.58346484154035 170.9413988930433 169.2437441135543 166.38343192460107 168.74226547747062
171.8208340640777 171.24260778090857 169.07140936351763 166.1077292747214 169.06445360874653
171.52579874677494 170.98507932173356 169.091203667263 166.43080438033655 169.49733873224434
171.4253018476743 170.86370097855232 169.18121075269787 166.16744532032536 169.07263925051186
171.4609773344006 171.0607122309584 169.23851339662804 166.1138073132245 169.30616261197065
171.36225159901892 170.76161219888502 169.58708524042865 166.42087855437103 169.15182113837645
171.0870682954001 170.48242474620847 169.29485542532004 166.8765639292141 169.26382871967442
171.00884604812734 170.43632609603281 169.42725024989602 166.6479991194275 169.09065393943047
171.18973721021442 170.54915888242311 169.44059289558052 166.75714932440067 169.1376744107563
171.00625470667202 170.45978411856095 169.09236661555428 166.44386414800692 168.62541229336688
171.1888468933823 170.60527055068 169.49607715014596 166.31051353047746 168.50559656532667
171.0930345174837 170.75582621813925 169.63832202965818 166.16185647061724 168.1131672817308
170.74011034732953 170.52175839885732 169.39035018874702 166.23770594859533 168.5087919321135
171.30951208461275 170.92896370763128 169.58900420857918 166.5495141381094 168.6677995839408
171.4928851294486 171.0191202028471 169.65626467212428 166.97566088583153 168.5316456593689
171.48856846283897 170.9463588950097 169.93978000583454 166.8430222781901 168.07791788018628
171.64802402574952 171.19187794574856 169.8592894197627 165.99158097029309 167.56460976146244
171.26670820690657 170.73593823043666 169.73887666649944 166.1934848197115 167.51879200080438
171.710421104293 171.2278935402532 169.89462033046908 166.41794220888957 167.66233794271898
172.0539173007138 171.67076710238905 170.22584126091456 166.32286978707646 167.6043322257088
172.2749271415 171.93733764717396 170.60855612196946 166.57287563731586 167.86890753666367
172.60787169331863 172.10047713587906 170.70075005677148 166.35637006121493 167.25186834880185
172.55659008069077 172.06890509681574 170.30911999673486 166.9520857718756 168.09932158355943
171.85567590690655 171.53930849939104 170.13159167335763 167.30390912459535 168.21639484152823
172.0908976170907 171.62440568954395 170.03486917167726 167.12501757053846 168.47961351569785
172.13538333466133 171.66016096280526 169.73512960602073 167.01761012988985 168.35830888258053
172.00436831206173 171.75799231005294 169.7553623721896 166.80312404169004 168.37173561072504
171.92464472852282 171.69459512725862 169.8384319754678 166.7978483044421 167.92468013739563
171.78595601695304 171.53856624128701 170.03036385266162 166.92695569207473 167.8210946612855
171.79056506384606 171.58867294209801 169.75756526841857 167.05609234086515 167.65347648550176
172.16519140223858 171.7412908276518 169.48002071918117 167.04089757920713 168.11647092599847
172.27148567429126 171.81114990128862 169.71227487541066 167.0382886092476 167.65781952322175
172.1406281327402 171.7826423451025 169.43563719610998 166.974216177269 168.1511506090201
172.22813124075364 171.74418357369254 169.4113084689726 166.99596725425266 167.68396685410815
171.89974519753522 171.59899445734226 169.6587917510701 167.28983480291708 167.84060676030543
172.24955353460555 171.98283631513533 170.01469530435762 167.19770243572506 167.45358291287636
172.161370723867 171.8192210255805 169.67225281992864 167.12118773315277 167.90633748708134
172.49903460377197 172.18849719218923 169.86099296377898 166.8924260829162 167.578667942258
171.94324966151694 171.64060301330946 169.7594882716534 167.11640911113093 167.66728952037934
171.9962499207512 171.61173823049168 169.78875399773557 167.1407241866587 167.74892406771585
172.15530785537806 171.6572835006164 169.64877384792808 166.85590448091176 167.780685573133
171.7694611170536 171.48985924766208 169.48395803521237 166.7864959579979 167.93974667537438
171.92790897658236 171.4516632428719 169.87673380909285 167.35698587862933 168.68327924840165
171.63885577652962 171.14638517219308 169.82216024542853 167.5665466100281 168.67368763997575
171.73347080279933 171.2686809521223 169.92251131434827 167.3574337452878 168.38474827418824
171.65159770461148 171.22720660452998 169.70373361210468 167.25506205630276 168.14385681823538
171.5138970699143 170.94690473137354 169.73811563637554 167.2825561341972 168.0863833657805
171.56326668250438 170.96037123970078 169.81253834858126 167.29457387231534 168.1626862163614
171.16629340112297 170.45389753618767 169.97679999267444 167.92471815670322 168.29192592166373
171.23739772777418 170.4732222673867 170.2662269636391 167.72511174255078 168.16269893153734
171.15450716083964 170.35226896298894 170.0530297128017 167.65881358530453 168.31957725741248
170.9036605694579 170.0854952723113 169.81822924112814 167.79812644691893 168.40694088459702
170.86076912307703 170.136993212144 170.14605446283528 168.21573813117655 168.53998209905438
170.55227062224947 169.76788014753453 169.98737491493674 168.22221657857088 168.507741276416
170.84272714860697 169.97523930778397 169.83561161509354 167.87228533753085 168.59030675813415
171.24539607468324 170.4129088807698 169.63146718160425 168.1034704924207 168.84900063952261
171.0866812032376 170.3477700114933 169.89458630091764 168.050747300119 168.76656340510402
171.6636497638938 170.96397355878693 169.9841741535612 167.78091186995042 168.78414180153462
171.41957663080413 170.73725800935534 169.87798519986694 167.71007611915704 168.69131202120855
171.45014840396087 170.7310435963117 169.82331118373267 167.85496091633215 168.25434782098543
171.56752026970352 170.8731491751759 170.1160732707514 167.99011323035126 167.92269593983926
171.81229559576437 171.30412023677422 170.24189991087744 168.046089137633 168.11189569881003
171.80369808540343 171.2401811294493 170.93496390063007 168.4974399556313 168.5418758684833
171.75844600623427 171.2588428771992 170.52607880227728 168.45453726504192 168.49639457602404
171.73386915988638 171.07241113308064 170.1990406466556 168.32277865152884 168.1606006635708
171.69628702359785 171.25831905937073 170.82515701911444 168.4816649614209 168.56557790935858
171.97613710766225 171.4895655155854 170.75123644231485 168.2382752638555 168.7472365641511
172.15632782376807 171.7589574789109 170.70259914189603 168.4454178847482 168.6660581295078
172.06461017902126 171.59455116326475 170.56574733778885 168.560392582482 169.19140797422432
172.03924392196143 171.62100489022544 170.61063571123154 168.3939258384305 169.04152980867045
172.1842821075598 171.808990259161 171.09054691604328 168.7476606883065 168.5986395959062
172.32974545263107 171.9767958659864 170.9134162050822 168.64176023161446 168.7271985783197
172.44269676272182 172.05903302934564 170.66689459845566 168.30789731184362 168.78736234064328
172.2423384831354 171.8196992877012 170.21977166503015 168.74591393276094 169.46424662265397
172.3324305931237 171.91418366139126 170.51472848370216 168.77930814885644 169.42674728861007
172.3738213163325 172.0022676267714 170.76867509167838 168.99071756052965 169.4361068737647
172.68460681934704 172.3830135170911 170.7781403370505 168.71615699957044 169.28486229641422
172.60896210397274 172.48065722292426 171.23839943132202 168.62854299017553 169.0638094259772
172.0037979265803 171.95894971008323 170.87632348033154 168.35463438434303 169.02469254277864
172.14538364971884 171.91131951409915 170.16134013454845 167.9745157103392 169.46138728726422
172.32131933729582 172.01312456494156 170.57097794719655 168.26160282430763 169.29847242227095
172.72026291790456 172.35345444850194 170.54989530898666 168.0730199023689 169.0815649155274
173.01657378414697 172.81726341808738 170.4899880894316 167.63471344286526 168.5620216897711
172.89243244802492 172.81053938542183 170.726322206953 167.83041191030856 168.34861204825418
172.87652629379224 172.7961725397781 170.64179329276806 167.83718053500516 168.53876339435936
173.02026533544887 172.87839676368105 170.6921109651442 167.857364586809 168.82607042127236
173.1804791370082 172.9217643816291 171.0116769143981 167.9108931349446 168.86219694768243
173.02735381389007 172.87430285238025 170.79180339737005 167.6493843027211 168.958701884086
173.03119420841173 173.04492497642948 171.39977414897047 168.2204339186215 169.06069033350553
173.28408544485396 173.235619984987 171.16736898075703 168.02947853295387 168.86319206238446
173.30578706992964 173.13404734837664 171.11439393137957 168.22695973748316 169.08106103245174
172.65301635631212 172.38151004216232 171.3101371991747 168.85163400440808 169.1054548139387
172.6874540954244 172.28659342474526 171.51786319185166 169.1710689071947 168.83509459526982
172.7958587382067 172.32701074357044 171.7714503723291 169.26226293683214 168.78921093400842
172.8386543390859 172.40618305948882 171.6877972637133 168.94293810906285 168.7437351281114
172.85658207626216 172.359843721053 171.4349646786307 168.6518945603903 168.94283068915226
172.7930445206026 172.3669962597522 171.48092166217245 168.37477637606884 168.8039458874185
172.59581271604475 172.13524535754203 171.0913650042338 168.809845224107 169.06895021181356
172.70450914540243 172.24373315845293 170.80143459495847 168.70156278718298 168.56036404038937
172.79730036466088 172.33989028627758 170.6892044297169 168.5397307217112 168.79280490092034
172.75421965554813 172.27414385849636 170.7474649442912 168.832885767377 168.32928916468984
172.70412091299582 172.21063911682452 170.6605948580645 168.36579086585493 168.10159351935243
172.72561540345288 172.1577192826735 170.66569379748816 168.4398537190923 168.40184803725154
172.707446607731 172.2190721829916 170.80264968107315 168.70443747540216 168.27111913748155
172.5361371102738 172.20666048525032 171.36597863572916 168.50488708425812 167.85381367097585
172.52326136051883 172.14318587511698 171.19591894868387 168.4530100144593 168.4332301504114
172.63034765950124 172.11452144263384 171.19366232113796 168.69669872476442 168.12988359822785
172.800613076107 172.3851327949407 171.29289505448241 168.51623412206163 167.76794737293017
172.68486360524952 172.11224179018993 171.47664461391662 169.0086078372469 167.99712898639245
172.60316391107767 172.05393590972793 171.457892793465 168.9569528440038 167.77487302541078
172.6168506715789 172.20127487870778 171.76869745356643 169.2636131167457 167.62719962982555
172.7004252513494 172.26821246564205 171.918521831924 169.36137176971977 167.55724007117246
172.7401367551706 172.2454397258053 171.912347346967 168.64400248056438 166.7330920986684
172.87004938930434 172.51921845738448 171.72185218376868 168.38640716859385 167.11805118340547
172.67405287929643 172.26043477715731 171.67529412685323 168.3318619115714 167.15936419724358
172.79979368006894 172.81327351740973 171.5393731297898 167.9959873503287 167.09328717878037
173.0131764464165 172.75352132611545 171.25956119624053 168.2197733089978 167.39705505118548
172.67543943246145 172.32146851486422 170.7605413755313 168.1772259485768 167.4940175919204
172.6663832370679 172.4076585288912 170.9726811940587 168.2454572773087 167.6649160198178
172.7150212828208 172.27088084339144 170.83946618634903 168.4837508785873 167.91102313867563
172.78707045136608 172.3797714408152 171.0173108630514 168.48562776053785 167.49981085581882
173.20345635677944 173.00842297865466 171.5331014427439 168.48767995281057 167.27401216589462
173.05944564537447 172.9765454635586 171.82439071996228 168.2880510349431 167.15102648695088
173.031113649229 172.78458175761656 172.0117992716135 167.97698877383874 166.91330474334868
172.57083541410194 172.30218306224523 171.87841242312263 168.14284999075673 166.8758763014281
172.48204282383153 172.094936566459 171.0333457151976 168.15288756523978 167.64917587150737
172.61067181875745 172.30903987306152 170.8291193569748 167.87436157470805 167.7290148782256
172.520293166854 172.1881706092043 170.8231863781465 167.848824051164 167.15046485218923
172.63665868090766 172.3826602778954 171.49522353185256 168.11396219856542 166.33022516019253
172.55000644040595 172.30361565816187 171.0732160549681 167.95636704870395 166.78103265898704
172.4700916757771 171.944595934767 170.77955189827338 168.38892332089824 166.96903712319627
172.66835625873514 172.0660823172388 171.2332397318002 168.69963294661346 166.77553594173946
172.6901684690388 172.13262017926922 171.29300397987237 168.8415781605866 166.54958073015177
172.29791724163547 171.58939617281982 171.15035329462683 168.72689302626972 166.51280960882187
172.51555680231053 171.79883492062615 171.12147718877725 168.7076478752212 166.62467155439018
172.29174908106265 171.58340112309338 171.0470295862283 168.83866188781406 166.5081025670206
172.04147777868278 171.474191212594 171.3222591341784 168.9330882999503 166.6329980538954
171.6113536917152 171.04939660662757 170.73848593701817 169.0734944092771 167.33558252239666
171.75130722263924 171.11092035044635 170.61637597484966 169.31335772148344 166.6552143467271
171.7218146569353 171.10599644771008 170.68457434506172 169.0856498802966 167.44452003249933
172.2121184459358 171.4836394624779 170.45612826230263 169.02000797517962 167.2794705671938
172.2597745041923 171.6352857959708 170.33125091257412 168.8489613910418 167.94029342388657
172.13777285761728 171.45273772847577 170.45121803147674 168.9419324564517 167.83226909322457
172.06955182891977 171.37227924384703 170.3126924656966 169.11043063847322 167.58570321581723
171.88483540753944 171.13858913738423 169.97069250660405 168.69748528107664 167.46697815196097
171.91563904869892 171.29174270640883 169.82527397525882 168.54977221840682 167.34830234295208
171.84512726051398 171.1288021454401 169.6572832695799 168.51215728338113 167.63752159764775
171.83808788217786 171.15284298864933 169.29014825292055 168.10546699284225 167.83625475164735
171.7136468304777 171.07072788777407 169.39462886414768 167.83683760773408 167.613944247915
171.42423608596513 170.78770164833304 169.41923854122237 168.13863154509443 168.03981502556894
171.63828191435573 170.84027077303267 169.47256901040927 168.36827121029782 168.06886360133828
171.1969478160539 170.64770994562767 169.9591798142473 167.8491234375527 167.58017350648063
171.32593549019117 170.49445747446265 169.54954451993873 167.817321837544 167.92527536143183
171.0090762210771 170.30566579747884 169.9280922308143 168.13928746989743 167.68147388625138
171.2829044159502 170.53531046594696 169.8593602202303 167.90474139475003 168.01706151919788
171.29101196458709 170.46099419729143 169.2753718213526 167.9105473564455 167.7683763385451
171.3009259174778 170.5684837756522 169.54690095256703 167.69705544842816 168.16595076999104
171.62955873187062 170.9235704912026 170.08223599826422 168.02743244974238 167.2853424005418
171.57736192560984 170.86698642408928 169.880906991664 168.36069841988794 167.4823464311822
171.577637876299 170.90312963786383 169.82550406875214 168.45914041774398 167.78700995815308
171.65304460117002 170.8527805756799 169.33328998652928 168.46191182713912 167.75543865962575
171.3610224554506 170.5590987346258 169.4155622526464 168.74279779474395 168.16901192092075
171.887940761009 171.10769343196876 169.6014761654282 168.649182206152 167.9487043299744
171.94472776084834 171.23599048237247 169.8481397356511 168.9897712442897 168.0880187464312
171.59457944971686 170.86622910825537 169.9383917280966 168.8232236455222 167.73285826832023
171.86250932498055 171.21166772829434 169.73332452292618 168.27071793195202 167.33742382568377
171.77842216801466 171.16427313800202 170.2129974122221 168.85253867649126 167.25586243093136
172.06200060655885 171.62432077787912 169.78354875223692 168.45059230587248 167.46758246969074
172.02474509353067 171.5656894722922 169.89112768443192 168.39874575153203 167.40321032171178
171.70906172807372 171.2152459494031 170.27352720292853 168.7249140500957 166.93769814198308
171.3487684464224 171.03280352078502 170.1144223971301 168.91176852383154 166.76848504789075
171.69577397685302 171.14294656276658 170.38571733929055 168.54978955915232 166.63871890808207
171.3131075117901 170.67081637585915 170.18176247631362 168.80073015032752 166.83241495483145
171.16400799036737 170.55230873132592 170.5356347901252 168.78011199568263 166.40876421289906
171.04216779151588 170.2505534567811 170.5121719919968 168.9933975693997 166.74019488802102
170.83439229300848 170.1242284095987 170.61624618754746 168.62420907482033 166.96241943303377
171.15945609915101 170.63949899657362 170.365030379585 168.5810036493292 167.18516704276064
171.40831219962172 170.83915257789565 170.54510126228976 168.47158886250097 166.72026017102073
171.37791789422008 170.7641073042873 170.41283856039507 168.47393556698384 167.06952861966334
171.1669828761945 170.6977290904679 170.80336712976813 168.40491379329293 166.54101336478462
171.3986452835662 170.91344700663362 170.87382957341913 168.42670315821567 166.52414620743244
171.37448192314469 170.89814871474897 170.76304310370335 168.96650537211107 167.31481721584427
171.84791161789232 171.4710303012939 171.02722843738619 168.68825057179578 167.05110584022955
171.91775824411957 171.50383342414707 170.58524185327704 168.7296513057279 167.40151197295168
171.77289617145718 171.38381746999346 170.5296215445336 168.7210863555014 167.56058789869164
171.9560515182422 171.66348287138024 170.29267472472733 168.6898352691758 168.2727372565883
171.6898735942821 171.24828590931986 170.65659159636644 169.01812832767007 168.30365485661358
171.35806900811662 170.9912232383018 170.53882601313495 168.96090052469623 168.58606096234195
171.4414996488294 171.03873399682632 170.12286325441306 168.54910757921294 168.55452121589724
171.5669124684788 171.15621810005692 170.54427240685575 168.2314271048099 168.37666239071507
171.43514021134536 170.94201763773856 170.43402647464075 168.34426233679508 168.2453919942096
171.33523185034926 170.89862463818415 170.37759589273622 168.17430992035432 168.04158459546522
171.67744558585915 171.38054469583903 170.6511299420303 168.0446055310938 168.01418855387206
171.41564397062507 170.98813843773812 170.3861114669278 168.60438822600955 168.06233149261692
171.66521410492874 171.3893609179664 170.38909745253906 168.54142960584068 168.2267776957493
171.74036791015695 171.56452330478797 169.86186355618673 168.1265630745989 168.8568863398616
171.62226994416764 171.35903262344607 169.59837088028746 168.05484246588244 168.83217034024145
171.56272814324825 171.33068599434125 169.99671903064376 168.4233262926947 168.78778026114992
171.1495229685926 170.78522881348422 169.93152173289235 168.58293780992497 168.94157113246044
171.5198087095354 171.06623779331895 170.00718431486538 168.6740860063141 169.20832454567253
171.495317109663 171.0094992388311 169.8146346079092 168.61933462413242 168.97399594164406
171.44501263672254 170.80231507702146 169.45255258836738 168.58658014607477 169.28450140725766
171.67741231890824 171.08086930569218 169.57461528014895 168.79207414655252 168.88087450849613
171.26758516225163 170.62378265918758 169.53517794222628 168.97573454816245 168.98168061850308
171.24296865494347 170.76109889872785 169.64098339701826 168.99154491458194 168.97725003417216
171.39510933552825 170.83389147129395 170.18785991305825 169.09156472256527 169.09670721396347
171.68929675676617 171.07025423643185 169.83980916131043 168.85027076780625 168.3008680912452
171.94186328276254 171.4087229008796 170.03467757335983 168.39160990790103 168.14782996309097
171.71073170027495 171.08909882663116 170.29372253943242 168.5141351288998 168.08071297174385
171.57380585547753 170.93101165870507 170.00873605008678 168.51619180760954 167.87508552986844
171.67742495132353 171.01256344169283 170.4025913552438 168.5078097398028 167.87587979108508
171.65466700462048 170.9909158506933 170.5732308436221 168.54738153448397 167.78930802011024
172.00703366346332 171.47126834184385 170.31125907513461 167.88024094773272 168.06390648472362
171.81408301824615 171.346579737596 170.73571428664252 167.97063270125741 168.04126752529564
171.57455729660376 170.98063891099287 171.05585163993106 168.43834918207438 167.5991321521126
171.05600441490978 170.41561671507637 170.88569198673227 168.4164147015084 167.41005381255297
171.30604264226483 170.60341295921583 170.79494949147812 168.21152105645442 167.84278140377808
170.91930203071024 170.16098543836725 170.7975240347492 168.45308099078062 168.22427961800648
170.85157092061908 170.33256873886998 171.09699672532278 168.4986962555431 167.45914703180424
171.36591668455375 170.7789629601256 170.62509947475064 167.86138999216422 167.79392964086747
170.8875901558819 170.26467766037922 171.0703690908102 168.20313318822843 168.26744646536585
171.16735013301752 170.5298575814749 170.5741635857088 168.10668220190513 168.54643417840262
171.2097368906987 170.50325641123197 170.220229904335 168.18278469270064 168.9329012540494
171.39126925749 170.7836732866233 170.3563176754786 168.0516106758029 168.67061633592812
171.76958028820215 171.03202176440263 170.55860279802704 168.46212479845173 168.69664928256597
171.68461635715096 171.05818631499324 170.619200985874 168.7598985815115 168.61748712350592
171.290393834017 170.517675630998 170.58628258602445 169.4082750880845 168.52266055668306
171.18725413465773 170.25764287626637 170.56592956228684 169.26615316329793 168.57220446055362
171.29363145978706 170.45963677242884 170.60848889360707 169.2445134095955 168.5821537847933
171.77025660300205 170.8757772893447 170.75836322898974 169.2303035431997 167.86771974347127
171.29667199084082 170.49793387615327 171.20667453563829 169.25185333067103 167.60640380232746
171.61359223762068 170.9069636526577 171.2566402531412 168.88529473788708 167.45266409769943
171.49717039937605 170.7626474594833 171.38610277966825 168.8369133280118 167.42023734106627
171.1837792974692 170.3852901598627 171.64441897231006 169.08393542118225 167.76445218711837
171.3737630042452 170.73692772830134 171.73140643654938 168.87022216213825 167.62861939610235
171.44011843217424 170.7800520376484 171.56879962334537 168.90216468904592 168.24935639982792
171.42886124329152 170.85793166045667 171.15660913213384 168.47744312906715 168.20389986103996
170.80763078243018 170.08564542561749 170.73079621928053 168.90697573535377 168.54330478948197
171.09337503021163 170.43002870113796 170.73182650034275 169.18195921758107 168.6795989007103
171.08625314110898 170.35626122583875 170.39179899566017 169.30195973245657 168.84090733333224
171.03712968115616 170.29660507760596 170.38626203472953 169.3713002479343 168.678500498307
171.12669539692783 170.34678848347994 170.423182851486 169.07334388386317 168.55721489562814
171.15772846973204 170.44583201603655 170.9809837075873 168.72136536679838 167.93115803365876
170.76566175958547 169.98593932476737 170.9137234698971 169.1394370970863 168.29311704619207
171.27292252258903 170.58189142678566 170.76003798586535 168.31657372215435 168.24111047023237
170.96688235629506 170.31019063696309 170.66655907160492 168.63139139455353 168.22042522034891
171.08669906180702 170.26923736613483 170.20353175598743 168.56645233845575 168.5225600033537
170.6906234542758 170.0012282300699 170.2754695775689 168.36226905161496 168.5909404618066
170.69591371100344 170.06611957838567 170.65271536913863 168.84200218607123 168.68544055283948
170.90938277732877 170.18893076071743 170.76333261300454 168.4235878967952 168.61879170575506
170.57636058146036 169.93142460412363 170.7351540146442 168.26062618226277 168.7412777134922
170.1478485536271 169.77720301272052 170.66407772854967 168.51135835925544 168.80718382332861
170.67883027193233 170.18230489391698 170.38991281474097 168.12511967275267 168.49596473539734
170.87960370754152 170.50332383738046 169.87580886489823 167.61680965072256 168.7232212858632
170.8378259142259 170.28433444883743 169.84396316788468 167.65632530882385 168.50545432614837
170.38708558869362 169.82662032307886 169.54363433106406 167.9328853328914 168.79436677331464
170.55372602996422 170.07648699852558 169.4894201016038 167.5054930375001 168.8692665658923
170.85360963731435 170.47526711680734 169.88347393835977 167.28741938745247 168.64181083788938
170.8557890626029 170.40013886105817 170.06499632912258 167.77714691717208 168.60950166479725
171.10542130501145 170.66120932844146 170.34994304860896 167.5378590995527 168.200153580063
170.91693602376057 170.57182240247573 170.60068973685168 167.65689318883875 168.24318552154594
171.337339381885 170.9282876707074 170.7793512661709 167.77096309748998 168.06128819886322
171.26267641458563 170.78615285646774 170.77021797875298 167.72040563193522 168.16037858973198
171.67323892531707 171.30573770694073 171.1476552209917 167.5899329955384 168.19180996849943
171.53268823988174 171.1595977120855 171.06784645567944 167.7901419857144 167.97817869543363
171.7330669625697 171.1681742218143 170.901612173396 167.79807447172578 168.54644162536837
171.60176750391054 170.87804881798928 170.8320978426599 168.0307122507173 168.4558255620237
171.50035481390373 170.78930297897284 170.63459799544395 167.97368314489782 168.49088560779848
171.70578624075435 171.0013560961 170.78950593653934 167.65687754522503 168.1447358211904
171.20461302129843 170.65347409617203 171.2368056852125 167.9590317453884 167.5762203080456
171.4720535909435 170.74506375839943 170.88450376097626 167.78274625790235 167.65441491011057
170.85618712783358 170.34696204065978 171.0416807763389 167.59809609857538 167.44471261915874
171.21584234915528 170.71989546034953 171.0461710721012 167.50768604272056 167.69996639075976
170.9914032756657 170.54740425194734 171.50966836755498 167.6757539349619 167.4938335691688
170.9246663475628 170.59566077961034 170.88149482984502 167.56116834400208 168.1644878045361
171.22265192726954 170.9391637152831 170.8886304584376 167.13180355832773 167.90728265839562
171.35839060039928 170.98681056260682 171.12829603702457 166.9533308024685 167.42126495563082
171.17651540356792 170.64405525452756 171.25288272219285 167.1523243081237 167.33193519407766
171.08057444469202 170.40019069756713 171.08711621996267 167.18602038670087 167.72687306250117
171.0449642009112 170.4434441321265 170.78216975171622 167.12198676016732 167.4003907421618
170.87605219108667 170.26709447999892 170.73002012486495 167.23981060229826 167.377091743304
170.74950948759118 170.11116400498213 170.43469398980938 167.24641950887425 166.99170879462514
171.1877419804 170.5820730649147 170.7784023177095 166.9788414355844 167.04970695184528
171.41145174384326 170.89189944194874 170.451719398459 166.53651468264607 167.81715210803216
171.2235585252114 170.81856305528044 170.53240501828523 166.35437349739726 167.5939050084676
171.3712135296991 170.78768324062727 170.82336488108848 166.33465023820705 167.4873744951883
171.1286144352519 170.44533979459098 170.59136048412114 166.55711093335836 167.0637931824978
170.72499793882957 170.11786849753267 170.87522612348656 166.413037287098 166.6441063345413
170.9795850891466 170.39982649383893 170.7532793978942 166.6260563657972 166.16871632495813
171.18131328886096 170.6769622365054 170.76828645458843 166.8357167548254 166.33328304471678
171.4775214495986 170.87030148573345 170.56947073540525 166.98860556061388 166.07922002817122
171.4445967380411 170.75923311908585 170.51743045304886 167.24128670267567 166.64142370556237
171.59343194536072 171.02726536455646 171.09077721585766 166.8500279941273 166.28957156993746
171.56613558785634 170.80711350628977 171.02209250699735 166.78346746002728 166.41392547045362
171.31262814210976 170.73340345817323 171.15520313000565 166.35400313113723 166.12781106137595
171.4825665650452 170.7569285678344 170.9656745803406 166.25418198453931 166.64284166716064
171.91712533574818 171.185807361268 171.139342089739 165.970810914377 166.44556588675403
171.9606255425495 171.22134864750336 171.33123580908952 166.2677619204482 166.17761903831354
171.7849506245195 171.04731707088564 170.7260241118443 166.33812395572065 167.20889168383948
171.80115004659595 171.2734604570944 171.4798737406476 166.57770338746352 167.16801382140557
171.84768912388432 171.3285108500502 171.17192483844312 166.31852481018302 167.1135672138815
172.2616545013038 171.74600828299117 171.03450645929456 166.14593653700132 167.19111429166855
171.84562327929444 171.22589438910086 170.66249070669826 166.6855937479006 167.48804629764348
171.69646444573357 171.14246900146156 171.2760594464004 166.66645297773232 167.175925064028
171.96398734236377 171.6835457374821 171.18715297069744 166.85405179027458 167.28843950294348
171.72969479007 171.30998281020226 171.31041708575313 166.93372570148307 167.44916021530014
172.10551314287787 171.5954445987392 171.06933401584635 166.900675969638 167.8279916276205
171.9479431959277 171.45135523139106 170.66150809880304 166.8852203615299 168.09506890774944
171.83160792851376 171.29840566200775 170.48958498239068 167.26458203377032 168.53388728220858
172.0020696434919 171.62037778384934 170.53476992963257 166.95533329766081 168.33289245895398
172.14543377462866 171.91960719735238 170.98743646487787 166.40022501762115 167.9906173677105
171.89061268102094 171.77514221446972 171.18101858459977 166.0641146116435 168.0482528460288
171.87270322106264 171.7072655238042 171.69562716436693 166.25681239954852 167.54016503230875
171.35195426486374 170.9635423198326 171.40440951046514 166.54726735361695 167.55042993263805
171.21010208126904 170.85590084694533 171.74660667224617 166.6661122686842 167.40756624314895
171.216154563672 170.98768212931887 171.47236137607547 167.05380196222694 167.46898712757715
171.28872689349666 171.02739104755884 171.0533834585376 166.88305536214773 167.31289360266834
171.19903403647865 171.06220525638096 171.13543354347095 166.67877621582483 166.89937803872354
171.21988146280088 171.02447115171634 171.4738236131243 167.2861897125241 167.03947411590514
171.55437484543202 171.3330928967156 171.57113428357908 166.875727164222 167.0914494759829
171.6297987839965 171.47892697309217 171.55676683845977 167.00126228736917 167.22954159128352
171.57566077787914 171.18448796059545 171.24497452515027 167.05719454816457 167.51136880691206
171.72576299758887 171.300771154927 171.1473936811534 166.74435532683668 167.32757600729758
171.39892983838888 171.03327856357237 171.13664820444998 166.5839802052534 166.9194558088969
171.6321635542366 171.16826013387666 171.23135734086625 166.80818869242654 167.41766371659688
171.49546943074873 170.97126533469512 170.73570385512315 166.8502161920611 167.50465817747204
171.64766839261387 171.13690675579238 170.53040883904603 167.04619489235913 167.52552411814514
171.60482349639486 171.09446125257938 170.89488275288778 167.11338008528423 167.18792863436514
172.31672241102558 171.74774233902113 171.25372441024314 166.5950496014415 167.02722567377106
172.10185420624225 171.6538750820068 170.89968730457517 166.656218185948 167.7380493061226
172.05539494366403 171.64923151684695 170.91076058616272 166.83405892215035 167.57520523107294
172.42487616877352 172.01821004765003 171.09547398236435 166.50196721476115 167.03340625190063
172.72749265660028 172.21820481214746 170.58318743107225 166.4895715514267 167.448804677638
172.62281791225038 171.93682795656906 170.58075951208798 166.84729061220625 167.33086642816323
172.50993149358004 172.00855409082544 170.61235052068207 166.82827128231304 167.64206519046022
172.5338332303508 172.0514588346173 170.60762322737457 166.62985075411322 167.87608231704257
172.5212992597428 172.02522357879323 170.38917364088147 166.1369369814576 167.65477725618723
172.10461587190684 171.60577600759768 170.30426473236255 166.85763879114364 167.7709081280738
172.4357657359375 171.8409202713544 169.9321180935479 166.1511251031165 168.292482134493
172.3087308818277 171.72282181451587 170.07742310905044 166.4007285089501 167.90995257094957
171.91800746164114 171.43594927792552 170.3767372747659 166.7317667891203 167.5781662052813
172.1449906414532 171.68994251226303 170.68280059374615 166.5580405870831 167.2017621325893
171.4006892861663 171.03338178404658 169.9381949440749 166.57135262195 167.74417216092095
171.41533277502714 170.8566443689825 170.03409447069484 166.85298451643806 167.30035594795748
170.92530853575465 170.3568303177258 170.26348917581205 167.4593536574316 167.61997672577
170.98709905196085 170.1325665336499 169.83208065939468 167.27454696038393 167.983243769709
170.91788815934316 170.10478961102388 170.38124418410396 168.13768176612945 167.8553907607775
171.26036042323645 170.14964553946672 170.0764609084118 167.92485160120955 167.7131433733267
171.1182488605194 170.18320190037662 170.39206093063143 167.89560786926154 167.66991988116462
170.8351449222528 169.95488520616672 169.9890118725944 167.4322529979158 167.62466697105467
170.82383388149617 170.05895870646305 170.09995437323076 167.1751197347369 167.4038180788344
170.80233357892666 170.13017175452126 170.21361616273788 167.01974895057805 167.63970028520998
171.05880698805424 170.24195296006747 170.06547228635017 167.23003066902646 167.6831774504522
170.89565621119718 170.06570350428646 169.93208779025767 167.36929648343923 167.84204168756025
171.16153054615555 170.35451207946727 170.04746230432926 167.30767386847046 167.54291840350135
171.11260072733558 170.4245162518105 169.9322957935326 167.07635091792324 167.43511122628342
171.45027835986525 170.76455807187685 170.2916167724938 166.68621123353608 167.21621994203824
171.3605317652824 170.59607622840713 170.55153504657625 167.0568309130086 166.93107171506978
171.7121980939 171.14358335985807 170.6410397207163 166.64969957428278 166.54257550914085
172.08784396002648 171.63269942309228 170.13742324342763 166.14000350318366 166.43203460374974
172.2469937636339 171.85421533528486 170.09276868784954 166.42001392859868 167.04553646221092
171.94753834966218 171.4024719248438 170.1985179225698 166.9057690881558 167.32132966112366
171.7015500646331 171.14826260972987 170.29558843421538 166.8849125783905 166.8584553285202
171.822517780385 171.12973276354305 170.00917365104877 167.40440758697608 167.53729959229196
172.02577732391413 171.5292581567229 170.51711872728495 166.8537863997181 167.39081895994622
171.94431581261261 171.38589335359728 170.0248211070429 166.65743396820284 167.74874918194294
172.20982659313663 171.62218390324895 169.9333659673421 166.5825925926203 167.20283235925052
172.15943745016003 171.42893394940182 169.5507515423223 166.90157226726186 167.63180963488279
171.49981281310437 170.86998197749654 169.58142710792032 167.12123146596954 168.04591615744002
171.81217401873545 171.30642126323193 169.7728324909198 166.85576404498764 167.90727468142418
171.70479780757037 171.21435802387606 169.91787781782972 167.1129974027392 168.0596899478348
171.96863157110695 171.41941751035102 169.86990683545267 166.91212126663922 167.8040495595938
172.05358631796528 171.75557923867254 169.88928045511082 166.60892465151002 167.8076603803365
172.22157799365002 172.01993732242738 170.07883769959494 166.5102090509526 167.41722326114137
172.30889720138347 171.97991984525552 170.2852647922465 166.57322381772494 167.42946995290976
171.86377052837892 171.49487636103402 169.8929923223635 166.6981027077708 167.6611856198657
172.03656970392174 171.62814663796587 170.1267551502515 167.0795538536637 167.42671888108896
171.83360327032338 171.06869104813703 170.11832060412448 168.12198540945045 167.40635866201634
171.90009956711575 171.24323331244508 170.40951595447243 167.50181956110399 167.00350272588378
171.70990896653672 171.03780689822193 170.31100494050955 167.82637232173715 167.31591759179955
171.997638384013 171.26266115918355 170.05381403293615 166.96568767030593 167.0371233627025
172.01311696594306 171.203037350613 169.96696784741118 167.23417903455743 167.121029457667
172.11668202473192 171.34619212654204 169.95888936387513 166.826698401545 167.07641008350836
171.914415158186 171.13183150368653 169.69949356037245 166.89718446036935 167.28399039159177
171.76876516815665 170.81839498220035 169.99910259374997 166.86088597271245 167.02530137370488
170.92283557649188 170.1614549515222 169.95277094099288 166.94837523882146 167.52255285591303
171.05276346152587 170.16665573095884 170.2956469776322 166.53444443603865 166.74460489663386
170.96637348512678 170.34250480779443 170.13011250860148 166.6828059871945 166.8002616666652
171.13841153915473 170.68460044579797 169.95445148844075 166.41645205277067 167.34229580804293
171.46593884143124 170.7367653564288 169.94639871020934 166.26273832962184 167.31344847719615
171.34014051988515 170.8259478348549 170.14386248150706 166.0417884014008 167.2140253356931
171.2142518450731 170.89868922400552 170.00394221696538 165.79258705545325 167.55436981814478
171.4383455849143 170.98782441764274 169.97929930712235 165.84905154436137 167.25690851176796
171.43400387097313 170.91855208560278 169.84294986285403 165.72515963392556 167.24885635672257
171.71608428435022 171.21731516671815 170.07577543034225 165.35053862858857 166.98424182134775
172.0977326737763 171.4953532571355 169.63501314809568 165.51183267315574 167.42342736816158
172.51106651030386 172.02662286990605 169.93143665483666 165.32930524497326 166.92530043704005
172.26009029457978 171.8601775220218 170.12119450456876 165.58993236093684 167.16059214978796
172.22338213425306 171.61553804464646 170.09209534722424 165.3090922684621 166.75425309256417
171.84515824786092 171.14848490711034 169.54300477614495 165.61147355343863 167.14979018668822
171.9397932747227 171.1531876719241 169.7081844035786 165.92998593059144 166.92181219744091
171.5640816685431 170.74762172411835 169.97944599283113 166.40945806022896 167.06009071451055
171.484047742572 170.72908302356765 169.65574846297088 166.2421834494313 166.84324911250303
171.58712183046504 170.98830421293295 169.82758802707758 166.37673402701765 167.35352476063957
171.6145664270379 170.89651821720608 169.7170035648087 166.2235445532548 167.48709886823093
171.2759229856438 170.56730670946754 169.6606496293242 166.20752820565184 167.4632553013185
171.18934235411072 170.58940298302386 168.81228538340176 165.7948728536085 167.87764385756213
171.07607646431285 170.58642228845855 169.4647158926323 165.89332609974988 167.47651930519183
171.4289400808363 170.86423483593978 169.1131505675911 165.94587966900275 167.36985499117893
171.26685895882204 170.8433793724699 169.20796946326098 166.1668612673893 167.17220780847285
170.63992145622362 170.09531336252252 169.44097157443653 166.52839529726126 166.9344662828115
171.10088694594336 170.40156023135452 169.35758539373052 166.5742645174812 166.8893046670551
170.42418111299554 170.0223256460731 169.1524648896899 166.59847363733311 166.42782768510753
170.80257495086747 170.05738505906774 168.57767098862612 166.32054839128907 166.3951716612091
171.22268182418227 170.6445410426109 168.77630462479777 165.53531367285612 165.7502887857787
170.72673220098383 170.12931765803137 168.9761221674705 165.8099075330604 166.0267143387319
170.69277328162158 169.91725389420583 168.96811476207571 166.0580480632974 166.23286331561488
170.78807184345078 170.09543541687094 168.8674237088146 165.65732168335853 166.25155000731837
170.78621624503913 169.8964143449244 168.85949959093068 165.61213370462013 166.20919704300937
171.00838428231359 170.24302872928317 169.40774042364086 165.91528270394858 165.90978676554627
170.81665999595796 169.90254881648116 169.35877478788385 166.22233846549335 165.99004744600853
171.06683276264187 170.25212970282587 169.22464627671485 165.9529432969681 166.26737066970745
171.22226052370414 170.25517637647138 168.9651551897576 165.80912052182018 166.39426546244732
171.0049430542281 170.20909887916403 169.12937965372996 165.7478021981294 166.15802987650883
170.96144884831938 169.77972072239012 169.42995271088694 166.50512201404317 166.1549420383446
170.95468758658853 169.89897648800584 168.88876663813457 166.44441115835622 166.4385418792603
171.1051795231827 170.10099889403537 168.55130832356713 166.14542285068873 166.4093012830876
171.13607502855226 170.2005931598427 168.96609940798822 166.54146906376045 165.96079568941903
171.15604325844217 170.29776220908366 169.05409710722432 166.4041189658245 165.9302096264015
170.9405882251511 170.22119266480001 169.63690088332416 166.53028914060368 165.53917358271718
171.53297917119835 170.6728754686003 169.32847080022833 166.7462567779969 166.00012989477352
171.26545207815383 170.58444048502324 169.55853356022055 167.07164878945323 165.92587471997894
170.9946763625472 169.98812073872156 169.38163246865284 167.20452851914283 165.87581738938633
170.88567744909034 169.99968510585757 169.49740424002593 167.05678182850264 166.0572895045238
171.07708345526478 170.0942207668556 169.42842902390277 166.6079753322764 166.11302175039654
171.28942747304615 170.44613884608464 169.35075846346217 166.93731440807164 166.27439150436177
170.9582664687289 170.139976719364 169.45398539332942 166.73322110325455 165.79930039878363
170.95033275751553 170.13821494971899 169.46585377862903 166.3535612059903 165.83835796164144
171.13435262821545 170.39045599624242 169.23065365104426 166.3001011362485 165.6677883850105
170.65134358772696 169.6340954979066 169.1334593075867 166.94727876024257 165.89656484782896
170.62741213469934 169.8363351813143 169.1002333652807 166.76339636994618 165.9648829394629
170.7053083895378 169.5393932143532 168.96719335307162 167.32395889233842 166.25516361435123
170.81445351757134 169.50166086095 169.17468353302755 166.98225760779565 165.35136841493417
170.69921675178472 169.63355748226513 169.6816182680894 166.97892117849722 165.21142242202023
170.951047011123 169.8479785768232 169.7392060076607 167.44027641666077 165.56882067175442
170.9591932873295 169.7317904761923 169.78209695090374 167.63089079272333 165.71129262456935
170.96801687350975 170.04911270124356 169.83150941544164 167.15009019559935 165.57448805053244
171.10457166068474 170.3009391176544 169.57940005880803 167.213442155197 166.54478672687506
170.9918623733631 170.24913191519917 169.65049160155746 167.270926334488 166.04096342775136
170.8129902155752 170.07049408913494 169.7517044251309 167.3096103138358 166.39904841238214
170.8305620561551 170.0918333074687 169.4331259403614 167.5047493198017 166.37762998939576
170.75558692374372 170.08329936101805 169.37508497446984 167.73792677836437 166.67810592175437
171.01576885736782 170.45942645406436 169.41912781319544 167.79173267467385 166.1983724194695
171.25732816161675 170.92267947663336 169.8121951497507 167.40453262355666 165.94817868980692
171.29325673321864 170.9288687622211 169.73289546278468 167.43880926668348 166.07371687602026
171.14470869771515 170.82265789695842 170.05266184602388 167.62231090204227 166.3696770279491
171.2106376094826 170.92762060362776 169.77988196767782 167.84448818102294 167.0896445473962
171.3446629936226 171.06164562884413 169.97707658034923 167.5982642973677 166.7543523632299
171.52385672617623 171.17139412302623 169.67521756712915 167.70610654474726 167.0979280071738
171.83499418494225 171.72863459464185 170.24870345513733 167.50737914640496 166.1466024783328
171.55876885924286 171.09833543057448 169.99968134528504 168.14259463445546 166.3798635012177
171.0545610813797 170.71813707806763 170.27326750512646 168.27262803022342 166.0881335089768
171.45286663708805 171.23607445800653 170.0236028927148 167.92731759156166 166.2121050106064
171.51188902480703 171.0933621279044 170.34159570484667 167.7035256866163 165.72298317322935
171.52293385187926 171.00340309998447 170.3537831257959 167.8146628808553 165.9964731407811
171.60730136004028 171.08088797839477 170.41391826190772 168.15663593968915 166.07461343250404
171.31170369195715 170.98096786578495 170.18113301746132 168.17634142177266 166.98517831642963
171.3860044869014 171.1211100828148 170.68459337192712 168.04396200165834 166.481808777082
171.28141444219065 171.07137172700553 170.56272764597853 168.2334342662177 166.44383790193925
171.51800692153708 171.21225215397453 170.06032842733126 167.64785613403242 166.51823210419033
171.50706113722788 171.0533414081746 170.08182902655543 167.84867934615403 165.93408055336957
171.53319315437432 171.0508047832015 169.95178853618182 167.8859068888463 165.8265121142156
171.87660212416398 171.36459624027668 169.96769877186816 167.3565715981139 165.77635868627408
171.71434832197008 171.14476199168854 169.8094611506849 167.69756544426488 166.14921576137036
171.25761831499017 170.6480457874772 169.74029047071332 168.09535964597603 166.51247951372704
171.12080565275423 170.49964024484734 169.9735854688988 168.0555849224361 166.34232106460965
171.33613845717883 170.76312865483018 169.95318470444624 167.95247525874166 165.96483714428012
171.57338133143577 171.08790393769826 169.9313587466526 167.95330122561987 166.11809711018782
171.59074540787802 171.17131433108995 169.8228091596503 168.39062233480945 166.10982759625998
171.05895517125867 170.77407225829677 169.6829989273705 168.91600889889037 166.52547997775278
171.1107071953989 170.73881691043255 169.22941869249243 168.84583457766743 167.36656672661732
170.70894566237646 170.37854535176294 168.91598346058618 169.07511604849458 167.32943234147194
171.2140658198817 171.04856732806246 169.0277888378434 168.64105205105648 167.1097308079401
171.3957941824218 171.4427889291877 169.2174312989534 168.2863887365648 167.14781849899262
171.45865669373802 171.36854378484693 169.27241581359417 168.73750889660192 167.1875077713081
171.27654834747537 171.27513540920523 169.10867868302674 169.1389259612477 166.91254783872614
171.22044584556167 171.15244676574335 169.07605392717596 169.17716053218075 166.9980683531157
171.04639185997158 170.97281491771562 169.09775854808467 169.01037188992333 166.74139770879026
171.1686151010947 170.94392645046915 168.9083528605091 169.3966468492108 167.02317623989182
171.05571761805703 170.68876103558372 169.05519612429237 169.68386929970623 167.10047723612354
170.67364389261377 170.5204510173947 169.00289395808014 169.52675628893422 167.11978367027197
170.87261059973613 170.70463408242009 169.1101509431452 169.35024162506443 166.73831129345535
171.2834173793792 171.21885203526054 168.84224510905753 169.41674862305436 166.95229781229722
171.7483646473346 171.67993375343778 169.2955630630268 168.87327094809632 166.5765390311056
172.00063898285276 171.98301492238483 169.213238130253 168.45867312832632 166.6898155728088
171.8936544434011 171.95553554058893 168.91547951598167 168.1683716099097 166.72319246043645
171.71725365385095 171.9197644425205 169.18663512005693 167.91044063450735 166.7234744802371
172.02836523223834 171.92625729972573 168.54081318747896 167.4721208349777 167.14829536513435
171.19074697873782 171.24026497103173 168.70053734311333 167.9767896643313 166.7283062524522
171.3919283630979 171.3691615310215 168.8932888829033 168.36347076346252 166.82891468789418
171.38661836854763 171.190129110252 168.74026781745735 168.14667749525788 166.708698298552
170.8956451627472 170.77087513713522 169.07767972058662 168.6359672658768 166.82939431104333
171.46466587676824 171.33427540853086 168.9946524388877 168.19284316150564 166.9543685870359
171.11369928514887 170.92368821359207 169.12668327028695 168.37258769570155 167.38898247841982
171.2218724437538 171.01423226475956 168.93521122402632 168.15870062778723 167.24820289355262
171.1437412351379 170.8199433783966 168.8525549729252 167.5668915883616 167.2073911444771
170.7942925958585 170.37292370821993 168.95164510524214 168.16187105928967 167.40129617919106
171.05834292401045 170.5433091014843 169.30095037816776 168.10341541941392 167.0106788296236
171.140163270635 170.53866933304874 169.08705231142565 167.95141274999338 167.149329043559
171.1118740339981 170.5975617254331 169.524614999728 168.01038562111955 167.22221788078352
170.8107152907389 170.53646846759 169.63204176288244 168.119658712925 167.06917906872593
170.80314802167263 170.22840151127593 169.6861479952558 168.3542475589156 167.42170985874466
170.48529625115586 170.0761625042549 169.9534011064814 168.23399511198062 167.0523369958404
170.4152362524617 170.00977915790781 169.73299565898955 168.16554458414984 167.30146001529945
170.25513645697725 169.9127385016047 169.69285498094496 168.10189007712057 167.18941858802555
170.56098926065366 170.20818197466812 170.0584725420261 168.21808865377267 166.66724426993596
170.53449895477925 170.13947535869852 169.57945875246259 167.9938620360558 166.8904507228339
170.74641278934413 170.29325152265605 169.5536077289641 168.00896877381018 167.15376419302717
170.91144381757175 170.40966388261168 170.05920817679262 168.1353168500593 167.13328725924413
171.0444882556294 170.6660312722515 169.88857739216334 167.9944866056578 166.9169765746906
171.1033126939554 170.57993154556118 169.93929737684715 168.00550828052786 166.62219742623324
171.08390523286505 170.62206337165816 169.98094860377537 168.3923847632519 167.31358938318647
170.84416122660392 170.30820291449746 169.6671620372587 168.41490781842262 167.58834590152077
170.9760984234471 170.39955338998564 169.38383098885362 168.15196817151516 167.47538620089085
170.88744615199118 170.02983127183865 169.40223108809948 168.40003321978517 167.57923910834305
170.6303759930386 169.7914661215582 169.55135265080514 169.0788573536877 167.50864026295108
171.0079462603709 170.2716254550694 169.71710515260895 169.23441138361105 167.67964496853344
171.17717935495577 170.4713541723809 169.89943190303018 169.32942266799773 167.37049478912235
170.95856646921243 170.28427354315977 169.18729774947096 168.81959415885424 168.3760643808881
170.57390678760385 170.08712169753733 169.4355703282709 168.92296302180617 168.375343200723
170.98398545694695 170.27714004307873 169.56471815759554 168.6471538744607 168.33409507815352
171.0826056273176 170.3557072339116 169.69405519846552 168.85950736169758 168.11862440867034
171.02165787258494 170.28208203095787 169.452436506188 168.71355267900566 168.7072313882759
170.87011090489733 170.18043997365226 169.70592876849238 169.01019501213685 168.2918635337494
171.08555368372703 170.37203278788508 169.64968692823967 168.72978120003702 168.26104616940555
170.97384359373055 170.36501970295558 169.6485076849096 168.3740391855323 168.08189423514662
171.1795029808553 170.53308782403684 170.036231246247 168.7612433077967 168.25171573409705
170.69882382200345 170.08293604716712 169.85290987884127 169.01969089054734 168.22884204976003
171.58882197163877 170.95625634874213 170.0677965098512 168.69076474680085 168.29276648683165
171.08318344863702 170.4484509508931 169.79772394870176 168.98361360588655 168.59038349415368
171.4880126634398 170.72995301750046 169.90333864078988 168.69069062888352 168.5407202172575
171.35031070654813 170.7177814411134 170.10148848464806 169.19017471929214 168.42429966205472
170.99632067292393 170.23126299403052 170.10495946790317 169.61415465911392 168.67413730754862
171.24259663798438 170.52696704680608 170.2589060739368 169.53474347185102 168.86242109034808
171.20793229966472 170.2250687442711 170.49456166622474 169.60324001347894 168.60597278759363
171.23050219863228 170.3211372966777 171.06289699908103 169.5292772743095 167.797285198641
171.31972289958657 170.50642502968415 171.25955619035744 169.26037966330364 167.52164503974393
171.45385223444896 170.61682342493992 171.3782039994225 169.11161859591496 167.9707146708751
171.0896193457466 170.33239392841543 171.1727228212519 169.45434097026185 168.32224302911393
171.18342613337228 170.47641620493363 171.33368501327072 169.0097754975783 167.81421979496375
171.28734611589445 170.54567102719184 171.03027457466717 169.33564328013068 167.9299984390711
171.69005762412772 171.1186760649446 170.9179266261812 168.91398392268167 168.0976152897576
171.2434269630817 170.70768098814702 171.19119354111388 168.94476651846242 167.76703906546518
170.76920919861337 170.1307482666113 171.55949084511542 169.39784120004327 167.7214374162994
170.8088968971862 170.31642650859257 170.7962455146347 169.16723606171226 168.34144582286257
170.67729232362856 170.29216256514025 170.76402051875513 169.09793076506784 168.70623801215584
170.7712343215297 170.26399374483145 171.06823059832305 169.37723046233745 168.53611982085707
171.05459984975974 170.64608922382584 170.9198815482986 169.32030087534005 168.56762946765713
170.93814892190863 170.53430578369796 170.99905462059712 169.6651222500178 169.09410601517396
170.3684280722384 170.1301146300165 170.6405179552912 169.8916969866296 169.72182149183243
170.72342252099 170.36051799456462 170.96327782729117 170.0206243703695 169.40442425977696
170.84802502361836 170.36132642856697 170.90928739910007 169.79665109554276 169.0899131740475
170.58213953091348 169.9539613620174 170.76886708196812 170.02346394301117 169.0374358687763
170.91638350871534 170.27666877478543 170.95351280049653 169.42326641631666 168.92700627671533
171.09664769774724 170.6791299029555 170.9200958758147 168.87100667801747 168.92789714949757
171.2908158601509 171.0776680047847 171.24668047755065 169.12426729956246 168.4231680881269
171.22144862959254 170.9251904313676 170.68112452644527 169.32845969153928 168.92167304694826
171.26512274869833 171.12304413103448 170.74311262918766 169.480337602678 168.7162743793585
171.50050850522894 171.30708076256693 170.70414561244016 169.07816932541638 168.9057508370329
171.15546264884645 170.95622345862327 171.0504262220769 169.33626513309363 168.6112753548841
171.30495995736223 171.156535238759 171.02186050509266 169.55084108825267 168.5278979194103
171.16286607037046 170.88989778403945 170.35880957304929 169.4554920270749 168.47174589336282
171.27830450645888 170.87046270578736 170.15948863779272 169.3458808938974 168.31520908790068
171.17026653095618 170.87235175485455 170.19934292773112 169.74701092960734 168.4314391824027
171.42912834642127 171.05483983796358 170.35827128378207 169.6745215287405 168.23490437391493
171.466293456113 171.28302413336888 170.81147889828685 169.4961190118671 167.88605321521385
171.11937937558108 170.72277892288412 170.74857548858378 169.8602438200623 167.9127469380672
171.47213074223913 171.0604332819508 171.57667433629618 170.20754250492433 167.8357867115746
171.40537788493148 171.1398341070639 171.0647511798493 170.00933350164698 168.0375612432654
172.110983610899 171.96465405228574 170.61058068881317 169.52782331225228 168.48851111213094
171.93019827923789 171.75588399286377 171.25898767320948 170.20086012645092 168.59053019805637
171.31932725066605 171.31289182747884 171.28118936933555 170.41444564952553 168.8380920029304
171.92808001002126 171.64263592164718 171.39036560468185 170.06284861722685 168.70613548736537
171.69949196609437 171.66540633628108 171.46256041672277 170.07965560761477 169.17502520477157
171.99605537133985 171.8597541342607 171.2525362854282 170.11936552982579 169.65626641109114
171.99818185616718 171.75737202135235 171.35864326100793 169.482812282336 169.30989704231985
171.9789243302436 171.80871789822967 171.29707742505533 169.4276553075947 169.20631944570127
171.91311029879483 171.68176645643803 171.34211101683792 169.3309624627184 169.05168635847838
171.70146884016762 171.2522350594312 171.4832960542384 169.5764637328509 169.04030410232846
172.16292003301166 171.81358033259121 171.52554206061484 169.26161300120552 169.02247176102048
172.3397130498106 172.04615399969657 171.27360836479113 169.52714508716943 169.40567134482075
171.754584002051 171.46468140274413 170.92741579344917 169.58896874675136 169.03461040483742
171.7598474886875 171.55304136813152 170.71227290126947 169.81528727904384 169.01392848187822
172.24384457127124 172.1116313607034 170.66223322200025 169.4417448545826 169.01064976949726
171.98251461506104 171.83851036484057 170.6832963610232 169.49585281754548 168.6916855772622
172.2191651631949 171.97245499839812 170.4863203483318 168.98044193083604 168.6257787128591
172.10295541120325 171.83302864116246 170.2973171633595 168.66353631173982 168.19005042491958
171.98536138178326 171.63974873584036 170.14867551259013 168.77158590946675 168.29939321678626
172.09543600957537 171.76896655434308 170.33620980229222 168.7887130326741 168.1461365094154
172.129841439857 171.96445684443358 170.79919743875013 169.25740052872263 168.01262422452626
171.88708402998068 171.6462950895412 170.7785974098806 169.30961233842797 168.41632645604517
171.87820700848704 171.64956059557636 170.66587568005667 169.668729001561 168.4461226002231
171.88968866073395 171.55038662953382 170.8389195116468 169.70459142595934 168.0880109695783
172.17169634373766 171.7234815238882 170.1284156919156 169.66322359924294 168.49280458780711
172.40460690165412 172.04236690696249 170.2355967797287 169.0718886534079 168.52045251202782
172.1099000038012 171.76588341210953 170.25670456866897 169.46151708758083 168.5883502986164
172.19728600937856 171.7515813868762 170.0406411142259 169.15990388991145 168.50679122094837
172.35788359792858 171.88156955900132 170.4174085118143 169.20263558110005 167.98320730606892
172.49294111939383 172.11839163065085 170.17808700861153 168.93293176918198 168.31288197425974
172.88959785621896 172.41173759249338 169.72593847290915 168.80352471835863 168.38152770225526
172.70014758500176 172.25318773233687 169.45349892276346 168.78477579026705 168.52037578101172
173.00310023436 172.7470765548452 169.8412971090565 168.60615629190943 168.16791951769602
172.57827647499758 172.3208326829768 169.90416076871773 169.12308559790236 168.01753786739292
172.5220738758688 172.19757126113137 169.82224424660743 168.94503720998014 168.2940675462041
172.19814487743722 171.9774779675045 169.29340668190062 168.8269388822016 168.60950826710547
172.2028954255741 171.8878974168987 169.53728470477006 168.93607315127113 169.04237004460575
172.43982346081182 172.1497307734423 169.23280158933036 168.37269649885138 168.25068770804137
172.0934175022782 171.61531774426007 169.70078695276888 168.8467377987077 167.82343606487277
171.89216693783948 171.50591873064914 169.84324658027833 168.8342786746198 167.93679854138006
171.72973929242877 171.25174004255624 169.84781362554986 169.27881439584075 168.15173805705086
171.56396694867783 171.02381765293302 169.5345154990212 168.88722731477557 168.12064891448358
171.75289643134008 171.40518325032028 169.87802202569793 169.1205750964302 168.00061273840282
171.70976816921652 171.22245158266944 170.38444854320082 169.2860166100013 167.7669075911396
171.7891485863529 171.3135869910435 170.042531207077 168.84560033178448 167.96109468726172
171.93037811869075 171.5055019177437 169.98091858145077 168.95778023003595 167.82871903650005
171.87260217543425 171.36981452779366 169.89116852964665 168.720795703234 168.38120254935248
172.2209832606985 171.7903244791957 169.67762712927296 168.52369383731468 168.67466132933967
171.97467769708211 171.647026899575 169.45403571801901 168.23023982086661 168.18674136183378
172.01098622901418 171.71029063548895 169.77377135151423 168.4947445243836 167.9710514450385
171.9368411027442 171.7441122563904 169.65992096528998 168.3471526829921 168.11281283552458
171.6635655389565 171.43004125846718 169.95780649170936 168.91311502197289 168.02801993756407
171.47602330109714 171.1925262888874 169.39953815389353 169.08884326179034 168.28322437319986
171.52409538555955 171.2225555323925 169.46772874934402 169.2732792069415 168.7621052003234
171.69695976568642 171.43595017665595 169.54764413065615 169.24857888091347 168.1945706580769
171.664019519225 171.25964957506804 169.4992238802894 169.12428996843423 168.40039672735614
171.81290271852768 171.42131332277174 169.7554613545155 168.7849114161416 168.1499421570925
171.67873823792132 171.22397082938002 169.54477898981023 169.06686983984468 168.19365254571122
171.2365225724855 170.83667359904592 169.127182161374 169.52835534723235 168.36504567633648
171.70124644272846 171.41066588017236 169.2391482017031 169.1849882299825 168.31816565744018
171.61568988032988 171.06690922587418 169.2719787898878 169.56159788195356 168.23028972141867
171.54441711709148 171.11133473812075 169.24082507963925 169.2024193301648 168.04745226399226
171.85235220214417 171.5758845560958 169.19529486137571 169.18152445657913 168.2985840257439
171.63335769882673 171.25761442651427 169.0462265700359 169.6146628179244 168.45450038173965
171.71763743451353 171.2634704152063 169.39314150947743 169.4355404489045 168.28798266939407
171.97373665482706 171.86424548621386 169.68820286598435 168.6376004716453 167.90117030743494
172.01918407100445 171.7541413035485 169.7135248035101 168.59484527163187 167.4237599355071
172.34515111527358 171.9317894721005 170.32391525963638 168.44765093397973 166.6494144288604
172.08963410948235 171.71681926098634 169.99099561280016 168.0196223764926 167.01722348385235
172.0700039080884 171.76798261519104 169.53453749504288 167.7825109825308 167.04444483265104
171.7656904606294 171.39752721505644 169.61810370497545 168.13979763149607 167.24617803813177
171.8300557690633 171.49062189206546 169.25599980287666 167.59796164284504 167.5220140927203
171.96582922788855 171.52063808071472 169.37112505616977 168.0024827833699 167.55398159123013
171.92645239941854 171.46895432777868 169.26378287143024 167.95301712601204 167.2296053258837
171.9341410183855 171.4474495540368 169.55569184031197 168.1052978429614 167.19601909159584
171.51830775682646 171.1777564006549 169.79062473736764 167.9075301165942 167.37638231402636
171.68901767771953 171.31622320739314 169.98227693758452 167.899908468947 167.07550254610416
171.77665936915562 171.2628701324433 170.15728193425042 168.38112005106163 167.3779095900034
171.82863998980696 171.26646993672333 169.94570714883972 168.21927299442885 167.29940050827062
171.44325546280274 170.7971165236844 170.1083969319066 168.54111124673662 167.37074277696996
171.25407526550086 170.63475865703214 170.13503325729422 168.9071404653033 167.49461532834994
171.3728757650094 170.86339899806876 170.27443335482548 169.19266752794434 167.31515257346166
171.2637150452066 170.75636799307514 170.18265669975995 169.05246466580834 167.41486967706103
171.1279480516128 170.53828684619927 169.5637729675137 169.06974637543286 167.7784551018406
171.41763822175028 170.75835859389886 170.02526843118028 169.45446669553053 168.03577343997642
171.42055980724987 170.81132335451795 169.98912860728768 169.39798371080664 168.11735335460997
171.58709161508804 170.85910149939 170.24403632358852 169.20944757458295 168.13005238110068
171.7970874856503 171.01921351233395 170.3600581357911 169.20474658260852 167.74536656678094
171.96876559490136 171.40304178244358 170.42026621341773 168.54702663635945 167.0374738112226
171.78603357497755 171.0787712555565 170.15216439953502 168.6584857193279 167.23606475335959
171.759129213823 171.25947736816497 170.66689021237542 168.4460437676414 166.77546557293675
171.59481427559368 170.98791524331762 170.68575528975543 168.5584688753337 167.0719469127212
171.7402451121732 171.1796909314469 170.6899017916907 168.8665832786196 167.05599276894742
171.18414430680318 170.3940577227388 170.40658609103403 169.14765845992943 167.10304156333808
171.7597688990017 171.018275456202 170.15047130786516 168.67329995936686 166.85245752097984
171.3702987325518 170.66739627155386 169.87794958117018 168.7861045917981 166.8501017187315
171.26657029529878 170.48358938685007 169.82377568245332 168.9220561935827 167.06678311410835
171.53920512247387 170.75215690995992 169.90771599538013 168.82804200909038 167.11839059477083
171.62281095140173 171.04162541655086 170.08674879335132 168.57859101741047 166.97877831429253
171.4780404869339 170.61595786162414 169.73899937612683 168.22122499006176 167.06871392796145
171.39567519931222 170.63254764368833 170.10705754403583 168.4903259040491 166.740077180211
171.16480175436786 170.36280566336643 169.64575577865597 167.7785491705445 166.9280243574389
170.30652551683727 169.5484170142617 169.5824896637413 168.0873692519963 167.524293130323
170.3524074600941 169.53929369970461 169.7871008389291 168.36065466877437 167.64500176126413
170.38720430497375 169.54835233678185 169.71270231006076 168.19195637471012 167.4933279082939
170.48844631604607 169.77270594283536 170.12593015455698 168.39274298128052 167.0847460226088
170.3203494314494 169.67911495108802 170.12280222927305 168.25049481747416 167.25252240916177
170.4757198711864 169.92408515308836 170.05679427822167 168.38200904116096 167.76610993828845
170.90469822118385 170.25376955857786 170.5314990077309 168.21448500824704 167.36571376261415
170.73631304210588 170.01906943164389 170.89028429579722 168.5293302299499 167.19690547240987
171.0090815318323 170.40092489063395 170.66239262848003 168.06515415790614 167.08340867147018
170.7121954269786 170.16107958684438 170.36949945430726 168.04605811478285 167.45441633216902
171.19227933950523 170.5498595989458 170.81018263049788 167.6304052294491 167.23813360901863
171.07862276479494 170.27163485446115 170.86069709186307 167.6498786453888 166.85530745493108
171.30971694143014 170.62355917813477 170.4651516207366 167.26557116907895 166.93498044081
171.21566577088709 170.52247783994866 170.63780755756255 167.66413526192395 166.78170022149297
170.57231608320072 169.8498807774346 170.85827001420265 168.39691094577216 167.04682999050644
170.65549315640368 169.72241841182228 170.8680438451937 168.6161014169052 167.17865486793903
170.79685829365135 170.05643480739528 170.76783183657344 168.16471694105647 166.88574240203164
171.18356703816735 170.47358650956056 170.52467268447293 168.1436929843595 167.2418970685193
170.9532433505315 170.0303119699057 170.5561737628699 167.87686885907425 167.04422869466293
170.9769959520041 170.17758827846637 170.27162448735461 167.52405876301216 167.2180007591488
170.77525968866811 169.97773696275797 170.06729862436444 167.2666467568007 167.1619562146285
170.80831816629723 170.06209204084487 170.12582199419163 167.15870579590853 167.14358105957845
171.21358407468975 170.5489204333851 170.32569248192078 166.82163395292872 166.7083433407048
171.50309024044148 170.92837674915344 170.21378719049332 167.08291233370497 166.91972886019772
171.4172153978131 170.8465658163489 169.9530455238948 167.36305033778834 166.92803434754967
170.87563489409516 170.3113966582846 170.08802016358726 167.53195539840107 166.99041216844176
171.29989574352072 170.75770268497035 170.63849578924433 167.63335991238964 166.4643621937833
171.07009854786202 170.6775355351244 170.4641792098574 167.51795992954956 166.56907102852168
171.05453807367448 170.81932527014914 170.72689449643846 167.2104640750373 166.397965098717
170.85801976334193 170.59133865395117 170.43617621205829 167.16127867917675 166.39221204439752
171.53694347206303 171.290729964497 170.58226326964962 167.1870909827026 165.92946596612407
170.92016106860552 170.41267655174846 170.44756721381384 167.81559776531572 166.71805489660744
171.4830271403871 170.81320869559698 170.69642036737773 167.6786830053221 166.78681987641752
171.04192916471368 170.43455079700018 170.7572653352078 168.3544792784847 167.19366877500872
171.24016444709827 170.50311609185292 170.24813125707823 168.05513266480418 167.47713330291398
171.1273821985483 170.3397128692871 170.18990189026675 167.74244574790396 167.23452279455492
171.39402939761774 170.8005607348999 170.04520556633852 167.43057048306173 167.24508785836392
170.90157477106868 170.1085362163916 170.08040576259265 168.05808137485496 167.12520948957052
170.62461187283944 169.8936999321332 170.3365149239473 167.57850878119288 167.06802540431391
171.07977036087607 170.3925312193868 170.4714694279224 167.6115537047401 167.39732132930598
171.1672035038836 170.56604967568288 170.13984547173186 167.13596077626713 167.0218697218806
171.28009994835853 170.71527480499574 170.32969021754803 167.67454250706203 167.36532723232318
170.58204439882917 169.95098186765395 170.75027092336242 167.89117232488547 166.9809478976368
170.9028563074429 170.18231916959158 170.5433020384649 167.52542797885616 166.68034317608186
171.19856630637062 170.39607610530254 170.3762758139951 167.22563420164548 166.9530227659032
170.6554875232059 169.82658531675193 169.8202380189437 167.6334529130497 167.33699698664077
170.54960120218863 169.7813635271237 170.45789414616692 167.85921594572443 166.8076640802149
170.8926031270816 169.91399453868144 170.43166698523652 167.7820094737897 166.918303633895
171.18936590838106 170.17570512341206 170.49417960712418 167.86739263380449 167.19386921327543
171.18558139602942 170.31589441027714 169.936151472543 167.68403300408826 167.32856285356107
171.28750074619478 170.2421338832013 170.1188560067746 168.00277098839493 167.60525098602233
171.07758813869066 170.0520097526765 169.5410896214017 167.74880749166877 168.0321457466705
170.8144205245722 169.8859448896654 169.6762102312374 168.12589719280163 167.98864763515357
171.06962047447183 170.23089607843815 169.7242797784625 167.69243204825028 167.5635788192481
170.8850358044547 170.01562096150786 169.53822153044828 167.5404961932723 167.71942472739062
170.49470012721096 169.69090979346208 169.22520919108436 167.69187239061444 167.9131960893392
170.27835518015465 169.30645413531064 169.32874528543758 167.8191756049536 167.70219971432277
170.4714619999441 169.5014329083724 169.54184018773225 167.87983577949987 167.24981395589944
170.849596653238 169.9356776107526 169.30661624013086 167.70052696985573 167.29036283432274
170.60961157888653 169.79620221500534 169.79308092217764 168.0008443380947 166.9966064173439
170.75632868862246 169.97814900661706 169.93709541495593 167.65319349835153 167.32769434412123
170.44304621584894 169.68359869334196 170.07723663380733 167.8887875306566 167.16721398576416
170.52032320419198 169.7663907670393 169.73246979872584 167.871056757403 167.40571452879274
170.3490292114792 169.63494549361383 169.96325123063613 167.9309015684589 166.85898982242378
170.81924220108914 170.1322915136294 170.32191855742778 168.18758326790442 166.6564643484813
170.63074339086134 169.93639328157903 170.55722899590543 168.52956879991194 166.49384594295074
170.98268151356427 170.05233395814008 170.52195882652484 168.649037039174 166.5065394655183
171.38302839438626 170.47841407368858 170.70552805078066 168.50247096868733 166.2032068344972
171.3422251749995 170.4568943369799 170.35518931078866 168.5508339601246 166.5546105544669
171.08165503204523 170.44199819457992 170.41517163683037 168.7322111135432 166.11645085861866
171.21249998187832 170.45035640763442 170.5340600917626 168.6558553705489 166.4521865678604
170.83730826673533 170.19365265111364 170.7198835642508 168.8401629656071 166.54730124588536
170.64275237494763 169.97620489384934 170.74658408873273 168.51264189736568 166.59294307586487
171.03688486311611 170.30119802073622 170.57674573824394 168.74307293839973 166.35184559907336
171.27668329771137 170.72734995275994 170.61895661066504 168.51291760771824 166.15673021795
171.54518465982923 170.93282885254925 170.3200972404823 168.4091869710918 166.42282331657884
171.70390277867637 171.12329381452278 170.22560397507075 168.35986871635714 166.82486317248507
171.76477917300622 171.21528279986305 170.3817314639762 168.38001639515616 166.80518830032818
172.0735135123673 171.36324226545406 169.9122912563344 168.10375722526214 167.10613721035023
171.71759148539394 171.2073093324381 170.28090212930448 168.44541172903806 167.17880695330447
171.31546168778186 170.934165928197 169.95308607441544 168.23217335458736 167.17135564415406
171.0600635798282 170.7315828184638 169.723471000155 167.85168751778022 167.53371859759395
171.23055600403669 171.07963827920278 169.39031762760587 167.756857408171 167.58827725477266
170.9838680216441 170.78171938440548 169.45169549825974 168.63143839402835 167.98908217271935
170.99163829029817 170.7800976833494 169.13066768143045 168.3903177625287 167.888789142252
171.0814957785497 170.7963991751805 169.17331526710228 168.50623334347563 168.31451171784667
171.0028791918833 170.72432445423303 169.24777300929637 168.39700526591653 168.19699087879567
170.7378242674548 170.4323926726048 169.40763803657947 168.82700352607478 168.44256271810448
171.06831121277673 170.7990786197548 169.28947568048838 168.51085938771433 168.06195782678654
171.2929675849468 171.02775340247675 169.66796866211536 168.56863988115649 168.44934369695358
171.08079820485048 170.60929266152118 169.7228934410276 168.82231542649458 168.22442162631341
171.59621670024933 171.19048530788714 170.29579682843658 168.9198451292054 168.1921699528121
171.73954058994642 171.24238372723607 170.7097773634013 168.89063406573348 168.03605702288513
171.5633121199337 170.95075524883293 170.30685869763852 168.84918855776718 168.6909987260615
171.4145236443806 170.91715362584725 170.26835860056505 168.73493724862647 168.67458321124047
171.68703575005117 171.17745484183908 170.35453968877914 168.7771585404881 168.4293980653218
171.85583459366404 171.40775281853035 169.96995510485345 168.54575477712103 168.46314192069187
172.3020584861589 171.9125344775831 170.0797092851831 168.30533440006585 168.14227610930428
171.84018117412356 171.4849336088057 169.91052583888865 168.3208113706952 167.94220247546775
171.76289049184678 171.5411248943797 170.34686677431424 168.08053826496504 167.96396066039233
171.85478466001075 171.41095696736235 170.17923571570878 168.27914762359316 167.84257787713517
171.6441431377944 171.28446232381742 169.90892646181277 168.22144123413193 167.85419452071451
171.60317358391688 171.47882686792585 169.57534123547873 167.96265933479208 168.20095575728934
171.4232065873041 171.36844607140654 170.1153044880854 168.32178149311906 167.87889393980285
171.4142170661589 171.17569725489028 169.6032221292017 168.43608821282314 168.2838714179571
171.3807652951117 171.1472218298417 169.4497234519251 168.33131263824606 168.32752188208872
171.94319695082035 171.89269439605718 169.73241726570413 168.22728347828843 168.50114150968332
171.9662445882407 171.89278549061623 169.99172579003744 168.35168169922264 168.05828311140155
171.6627321991931 171.67541693736732 169.92199236901448 168.29087016767053 168.08091989513534
171.66886000323524 171.42002545183215 169.86689050791955 168.27202929601108 167.79348881978473
171.582912571847 171.4199594369612 170.3350945810308 168.34356360738926 167.83457552492732
171.6760873299956 171.54059371958462 169.75946621986745 168.14887827202213 167.82938843675436
171.5710344077087 171.4363181550535 169.93711544562888 168.12886757197379 168.04905554614794
171.47969577971907 171.40308353846038 169.709025783696 168.46413906943576 168.31279359923013
171.96063741975794 171.70312619158565 169.76907605362697 168.24035478717536 168.10681268230775
171.84666219354546 171.67360462709672 169.71671345057345 168.304365496858 168.31049128460023
171.60462016106916 171.289225395371 169.72087215049257 168.2852394694499 167.8894294683341
171.4083264904682 171.04071346457673 169.964402176644 168.56144085278592 167.7880232716926
171.25825470004932 170.99684228393724 169.83252459978374 168.89977090153224 167.96045415937886
171.5788028662656 171.26420714254184 170.07291744494003 168.6781221211387 167.97286048548733
171.48370025743483 171.3774444717403 170.40181301086062 168.470204670114 167.88605611880203
171.20787552410073 171.07024689665923 170.01101253803017 168.46746355494534 168.06687563353543
171.28644322962728 171.08138245093872 170.1015816593925 168.6893724753624 168.07513319774753
171.10230848116538 170.91654257831007 170.1636550003536 169.1435922998001 168.42246046200003
171.11276040029784 170.85381761411446 170.2027209942673 169.07799814802843 168.56472384833225
171.1761758018389 171.0917561529278 169.9651044702806 168.7356223826853 168.49936043205827
171.12649613005894 170.85086392114988 169.54343150969183 168.21251758686597 168.38739642933248
170.80881381654692 170.46316197942554 169.4534225819432 168.63323950855886 168.36834926669465
171.05873543625836 170.76122090043722 169.469955965794 168.60171538648262 168.62125500912103
170.53968183990568 170.42285430655906 169.7636943743188 168.56887555663388 168.23171611411587
170.58192320375812 170.2803746245761 169.47507188186142 168.61900438392524 168.67146470370218
171.06032962755546 170.81748182780325 169.44008517302606 168.0404953030837 168.33763427290208
170.84214384337076 170.67917257110471 169.77938291419744 168.2271285272294 167.91492754767768
170.89075151773358 170.73600188654183 169.1827139097439 168.04154677148296 168.3758729608767
170.63354265369807 170.4986020881405 169.3277395081493 168.6492317377975 168.2201766193522
171.10092610827684 171.01592983177042 169.87327449584723 168.60152908535073 168.45514803576214
171.24303420606145 170.9927485493804 169.60276876121634 168.32126233170018 168.15240324647925
171.65537711209046 171.47726594079793 169.54592067280456 168.14569896950584 168.0242389744919
171.84237844080775 171.55272063694375 169.21691904745845 168.1105372080037 168.2268094043137
172.02458570734572 171.7314747797132 169.07873285336663 167.85490066430157 168.22984522054276
171.80145122266336 171.78420837354528 169.41688412002625 167.61987762890286 167.69234613752113
170.95269047178866 171.083631987985 169.43427960317106 167.86551065987575 167.43715163990103
170.83871766985743 170.8741058231581 169.26420530201457 167.863168170475 167.7651632065178
170.86610626750596 170.7305965260928 169.144352142749 167.86720499388224 168.1299795853766
171.38993076899274 171.30394153592349 169.01409268912695 167.41938830682656 167.88456757612437
171.49997729008678 171.3554381716862 169.11779392106118 167.68479160364902 168.42767465827382
171.55186530435782 171.37256561424013 169.29029436019746 167.83250802519152 167.7677758138307
171.39897548025974 171.07611733263096 169.10034157557715 168.12456750290718 167.93079355783624
171.70662515458278 171.26878673365357 169.2631733441369 168.13412362244975 168.03504255296815
171.2362824791234 170.84621067801316 168.91772162616138 168.4632755963744 168.33306706355071
171.5227951770994 170.92653747351935 169.4402120213589 168.94598881201574 167.90712647046234
171.5024162483507 170.7974091146558 169.2600272374726 168.8446498901827 167.82567394148367
171.4817455669693 170.85147619602006 169.54938175160675 169.16417709240127 168.5801918134344
170.91843913656464 170.47407758744328 169.32869213828886 169.18101642370678 168.39772743877225
171.16449087324662 170.76814105198363 169.28146200081804 169.23483009419803 168.0910628150201
171.24043149063058 170.7813221311406 169.4686148329356 169.0886027937799 168.13145781997073
171.1228412097166 170.6927355395663 169.45377005687484 169.57332077626285 168.18997191690477
171.19306572676066 170.82782738234715 169.2617443866654 169.41509418648434 168.57452908644962
171.19329852767115 170.89364606647757 169.55667358649998 169.27477763935565 168.43609697240979
171.29106460807702 170.8972580214244 169.02444450134234 169.00311610323612 168.8875063129524
171.39084052329548 170.94390099551583 168.7507049640519 169.09974419572885 169.15967387604675
171.28032806409263 170.9645593507909 169.2009899430553 169.28994169524063 169.41111941135603
171.33583207374406 170.94496581198283 168.75555345748288 169.08672078850424 169.41632680933745
171.77666092438488 171.56971471707962 169.05513586086533 168.60026923373445 169.54661661094622
171.38513438512751 171.0896180717012 169.20022286424668 169.20877229084917 169.68002624253975
171.76034607398663 171.3407777736622 169.78979643262016 169.59552868319926 169.3302733755382
171.30538535496012 170.7410292452494 169.60806710662828 169.9713476395101 169.4704199826401
170.9835085216794 170.47036321891932 169.52741645535068 169.82956095406342 169.2646485459662
171.21441706393765 170.72518907392174 169.29167327638618 169.6024879634837 169.67682016366848
171.26393784974542 170.6804226286911 169.46177458369033 169.6739114018733 169.44360527055198
171.70647739832242 171.1197313103162 169.68585746741093 169.33426005776133 169.6405760500828
171.99228109852118 171.29612032108002 169.4480735392626 168.88586995654106 169.45720863332048
172.24873678483314 171.5895374377407 169.34287595019487 168.73347740644195 169.33171227712768
171.6886440862484 171.10131258920447 169.47973971186502 169.13349550875026 169.43838690013703
171.97856182542654 171.58772654868872 169.67917065186913 168.9022334292752 169.4083427259885
171.73992766453847 171.46070981917734 170.2300345110261 169.34118410424523 168.93116521361804
171.62081686845553 171.3044951360685 169.69802429093312 169.2685303178292 169.32480239007737
171.60158350383176 171.2060791414372 169.59013763887484 169.20005693545215 169.53587890128242
171.49086266087895 171.10831892919325 170.31499344276477 169.51510005969018 169.46099208849827
171.25560262337248 170.86524294337804 169.79852296846235 169.11726710916625 169.8131995887042
171.78322454264026 171.2299731694603 170.1588460766397 168.9484421610087 169.79349974495258
171.90741433188458 171.51371885421418 170.1632377633192 168.76540270989733 169.87064342958055
171.72862454094607 171.21204127222313 170.29454918489046 168.96631001923367 169.7672644960129
171.64501694636854 171.05762377170782 170.47422852841575 169.15462672257993 169.23162086698056
171.81202454946123 171.01366766505294 170.25782166578546 169.16574118394294 169.46697277950798
171.96281611427264 171.1971435582766 169.9812715649021 168.689810654132 169.67017429738746
171.98541905870118 171.25733136929938 170.04699329985436 168.87228195591476 169.8182584237234
171.80101484562599 171.26658670842937 170.44807861426307 168.52199204727052 169.1718943152998
171.36145635432825 170.74338989983036 170.42615510207725 169.0010646014792 169.41918132934842
171.67320025406767 171.11903474699034 170.73710044581455 168.96493666302635 169.100289571881
171.7097965044336 171.37556691913505 170.88943418340446 168.8172272670958 169.22522822052275
171.67020667210016 171.12085027556742 170.64820154462905 168.9864680971333 168.72738942339458
171.75452062848936 171.11578545835732 170.9154163314458 168.7737281569485 168.55319390809134
171.8157664577821 171.14588657691232 170.75439878499435 168.60737548679813 169.02394668874447
171.65026038870158 170.97492289897926 170.93810866952714 168.72556151017534 168.7821372238869
171.2764217143511 170.4972414563935 170.9488687725577 168.6852468449629 168.4291955904605
171.09494905888744 170.2700755518342 170.79278705996094 168.38784081378734 168.62689230031205
170.92227285799027 170.15890452926007 170.69599549846706 168.24677978914445 168.91216679895408
170.88323333951195 170.1098459317045 171.0553294672358 168.55069299245946 168.74672227618714
170.72029205323992 170.00401738816046 170.92109167088594 168.61591519112307 169.02798182020965
170.87840827328563 170.2151970902254 171.19159403704447 168.58626246641617 168.45920619916097
170.95947140541722 170.19603117106618 170.5940926035581 168.75080086948878 168.4484681097982
170.66262672436275 169.86989750354047 171.09693477358923 169.43750970504624 168.26306629136633
170.689997018756 169.82939023323144 171.01301615975245 169.15352704350477 168.17599637509605
170.6847938813143 169.75080453441834 171.267170524131 169.3766707372195 168.0328955877104
171.06081922077357 170.23134983279928 170.653094548999 169.02127809834082 168.27750629406253
170.75091664583815 170.00574103738785 171.06824020159507 169.68378281731614 168.45931285023502
170.60969109709532 169.9436203342988 171.33004487668222 170.03974913204337 168.37832811310724
170.70307842935105 170.01765415025753 171.09650129728112 169.4649015808548 168.8508130620423
170.4889838029924 169.82678822443623 171.19598001931627 169.07888320169067 168.8943001220126
170.24929677676892 169.36499174197988 171.22552233905714 168.83831359024302 168.40390342735856
170.75397648516682 169.96568852309383 171.3692379387041 168.5663510354268 168.6755761546458
171.16037659243082 170.40002596815637 171.45363587570185 168.37467490337633 168.4099703329411
171.26831694317326 170.4608101531367 171.27688500994665 168.48765253083715 168.22447023409327
171.1853731151571 170.49355883344285 171.22109661701086 168.28757083343223 168.64478012254284
171.5734630593662 170.89630546929496 171.5720234576309 167.9074202006078 168.15920224179692
171.37578678523118 170.77166139851258 171.4897957455326 168.36695508885927 168.45507425814958
171.63856821765634 171.1698832600656 171.38943916119888 168.006061163401 168.06394460830882
171.47521306882533 170.86382830536803 171.46230101643775 167.79391866651758 168.05511893923853
171.59076755310008 171.03184968983052 171.5846154672277 167.61807405519485 167.7245869826215
171.7817503993468 171.2033538272325 171.3519207281876 167.351851587325 168.0177319696898
171.89979884885966 171.2861773216892 171.74613572215173 167.81294862847744 167.7214193951723
171.57202615856514 170.81606949670146 171.24818926505617 168.01899792893605 168.57375603635646
171.35468283927096 170.8479694119855 171.02131895481176 167.8027303103795 168.51512768323005
171.0575909751996 170.59119906541636 170.58052275300153 167.65438127536828 169.08709283012425
170.81546203494435 170.1450554977505 170.70881874715707 167.9971948416367 169.11655029411662
171.24179982583942 170.7175681025508 170.85920497168152 167.87595349825312 168.37647258455291
171.2116614845996 170.7709305794843 171.47243551662345 168.1916064558258 168.09590305445667
171.2321198363782 170.81255809160461 171.23635242521297 168.11729622660707 168.19995274622457
171.50903821963982 170.9971023690363 171.44228110768077 167.72043934925074 167.55942671843346
171.19246287275163 170.772943531349 171.3103153302726 167.58185485549845 167.82546285261893
170.67317424470102 170.29893112759083 171.11157880694324 168.213674085309 168.52168753560392
171.23012262998375 170.68431605101358 171.28191175430297 167.89930644225416 168.25577677774194
170.9212994130384 170.07730697028273 170.6189431286881 168.24458885989134 168.8743602210964
171.10870429768738 170.3947043433109 171.08256831745248 168.23329879072816 168.37978297354186
170.92501838980127 170.38653433515822 170.99534840333152 167.66727193785238 168.08620231857682
170.87834774607666 170.21057674045653 171.08879003484364 167.82846402851064 167.80355852951385
170.8991731879578 170.0611591303079 170.91216457674463 167.83529857690635 168.18580182564986
170.72001286502496 170.08294617245673 171.5228008321518 167.7836089834156 167.75345352713376
170.59319377763225 169.9474454769222 171.13003825854602 167.92707646378094 167.57066201881986
170.35487025203662 169.71791059066544 170.9139616014872 167.88095300963522 168.07422358356035
170.18165185725627 169.54782167382393 171.08686767329857 168.6551885835776 168.3751884423107
170.2049149423534 169.61914666250564 170.88377463334066 168.45085053317624 168.28449723292843
170.15066915070744 169.49805845773668 170.82398847619714 168.3434788986378 168.22347498819164
170.40933962283145 169.6438611139228 170.32050892625142 167.91924249668259 168.6952284126297
170.61265433564915 169.96225060310147 170.04653361663227 167.50400484713433 168.78851007247056
170.54773408076247 169.87122653760196 170.21190742283446 167.936100990539 168.98752186127575
170.39911654567044 169.7963248462483 170.498588391623 168.22599166923357 169.14117424825147
170.42661674926993 169.80460575187314 170.7537230651339 168.38216002628923 168.76933275771214
170.33958474734615 169.7573898976413 170.53565366040888 168.18406405929926 169.2953085208481
170.24610018061 169.60691050915443 170.31164952206174 167.90055977649243 169.52012160631705
170.28653138693045 169.55200276208848 170.75802507453005 168.80956777734335 169.05078504447047
170.76068309556078 170.03489883254403 171.00496331493176 168.58621458151134 168.90740093519267
170.84987693222376 170.24179539189802 171.328018835641 168.58428607611992 168.68103615013962
170.0722539525481 169.61386115049385 170.91888578001112 167.93724507466465 169.25142100679534
170.32801438191075 169.92054201184158 170.48888377127722 167.6762647635804 169.1661771949118
170.33291947625372 169.9598216060758 170.39335726085437 167.78361258176255 169.4052994679041
170.12269508242233 169.79853282747612 170.37528122418368 167.6378909212009 169.24914316512272
170.05644201134598 169.5246124420563 170.4108578594151 168.21323014094475 169.35910924699778
170.24028969951272 169.78799367643188 170.6101860909173 167.89142868464472 168.95393029614394
170.52758940851817 170.17545020738342 170.76166339646034 167.98814428897037 168.8156123703099
170.35432607078144 170.13155099310345 170.66825240473392 168.00852563056608 168.74141043060507
170.129095312164 169.75598990368945 170.66535476440362 168.19917505683043 168.6078599955038
170.45055429406784 170.23339536293904 171.12134847036924 167.80694914956146 168.281202670002
170.6923015194848 170.46316378060632 171.05360713885045 167.81690787335438 168.71559934929817
170.70501269871357 170.48995053332175 171.035182317793 167.84891895638182 168.52650697435516
170.88191138901152 170.66191788016155 171.39185195062973 167.82044084398595 168.30581900249143
170.74791948236 170.5398162255547 171.63790954819882 167.628275899976 167.9391366024746
170.70984944845353 170.21180405114694 171.25991160443726 167.99441609516558 168.36208780760114
170.33896350447046 170.02608689071127 171.47213904935768 168.5085356630681 168.23501871469875
170.3567724573919 170.10408881470738 171.0638991066613 168.10956549742443 168.54390096470848
170.333939144969 169.97401639327506 170.9255837063537 168.21927014269454 168.8615539084063
170.68149629174297 170.3988202842612 171.47369422285328 168.01623872610298 168.34185904165415
170.315893087356 169.95881073316357 171.08468734274874 168.15925575141668 168.10153425340508
170.62387973990502 170.00060280700032 171.3466992618253 168.14677507723968 167.65700202315998
170.5976844383899 170.06888417832937 171.50493211099933 167.88456163917155 167.33058391275355
170.7351093444722 170.2866958393729 171.41707449621745 168.05121947648212 167.69129027538378
170.89887538605979 170.37219974596252 171.5841254277748 168.3181913805109 167.81676782760078
171.25466583828953 170.66104850031664 171.22210722853515 167.8691068834618 167.83169132078055
171.2473137761256 170.60540429028947 171.26144710859288 168.21497969102262 167.86092576939498
170.87841372452678 170.29593951841363 171.12908794700775 168.23672339950366 168.34506204448797
171.00849502638513 170.5985710073936 171.31138461497588 168.0759755454362 168.52159707160448
170.89257228060077 170.46784421076256 171.24700674042666 168.25038557969884 168.16557264507705
170.79977159014024 170.28205784093024 171.55559531357014 168.8962119250223 167.99213265418786
171.08394825072457 170.63515993917736 171.65935880797278 168.28919891371538 167.44288536834807
171.33161381635566 170.78972269220773 171.6985802319192 168.53896817972708 167.5753669708154
170.93833490066933 170.2790581501475 171.31291689742287 168.93139937168903 167.6392013939915
171.1338554220249 170.5894508229964 171.82716326871554 168.89094246389848 167.47730880652352
171.6092583554015 171.13017521980717 171.33884600688478 168.0911324037973 167.57480088147796
171.34473110572117 170.6159661852871 171.32112567739466 168.3577460446483 167.80391519640216
171.03651575102487 170.4059489407552 170.97666827276015 168.2221902617078 167.66648284034238
170.8950686743853 170.3883031720836 171.26662115001915 168.36136455567618 167.49050382860756
171.27558413046384 170.64877842827406 170.90438458229292 167.99399103948437 167.94273662832515
171.07095441930215 170.37388022875 171.1176084306698 168.37845355134735 168.03324079887005
171.05158739953717 170.42291123675767 171.19313993159653 168.66006530854025 167.84963366157808
171.2129056854763 170.66025657945806 170.94783851239671 168.771786596254 167.53098817564387
170.95143541201088 170.4547013612438 170.62505654292283 168.77032701247535 167.73836001877865
171.1861565339809 170.54758294132304 171.16060932861902 168.78519956750512 167.36770076878818
171.0931255923344 170.4132440225979 171.22701083605102 168.99747169364696 167.13543703035296
171.4487303856552 170.8805365124379 171.07211069999616 168.28318354583942 166.97262698892186
171.2222923813385 170.72738973223247 171.1233748008012 168.23444532471112 166.99313991278487
171.1617465130417 170.56631891267713 171.18050957679299 168.59974492278326 167.18607700570294
171.0428353729833 170.3690558766937 171.1266465952921 168.68935968975944 167.03561087948603
170.73985590329409 170.14535371381433 170.67924827405767 168.68665805533047 167.42658245418716
171.1789739871274 170.70119352708966 170.65496103926296 168.54986076542315 167.40755180693867
171.0193066405341 170.49624695227595 170.39562833301213 168.6103885871476 167.7916030412528
170.93636453132822 170.43187223805725 170.41365495932095 168.8004034573066 168.0349816309939
171.32622078324243 170.88738628332058 170.3626565471098 168.24602647707812 167.96874442138613
170.9381835407526 170.56821527170212 170.54776708404236 168.0843706991586 168.07479612060496
170.79596077316927 170.45137495822357 171.44895960491903 168.38676385999136 167.72147253184232
170.7583472145925 170.3140085640429 171.16290597918774 168.53733397259947 167.5697900635155
170.62286365185204 170.01759880753877 170.8874343341095 169.1035941336232 168.0562436189708
170.9056612037512 170.3375343159202 170.94788736610874 168.75507135795417 167.50839605572205
171.23202361059134 170.63732004740817 170.77468109755358 168.37910352328655 167.58795892950528
170.93575989841156 170.45408380366808 170.8664332659452 168.50011881991844 167.75385283753894
171.2023166808508 170.68565655497687 171.09838542658483 168.2951070816906 167.81524843295978
170.97614797984482 170.19475538191443 171.3717108353342 168.43344307921905 167.48188988587395
171.0248752359524 170.0501705860026 171.12338891877323 169.04950401367967 168.12565538052354
170.87098631815005 170.12104050784893 171.2600614720395 168.70627641446504 168.03941210191843
170.88229103004713 170.26730891350522 171.37162504227342 168.62137536832532 168.05357979524152
170.89240845970923 170.32348285824278 171.2371370711985 167.8605001918696 167.8255530040204
170.80950102037178 170.4430786841715 171.4786756836736 167.93708069422058 168.1444251210013
171.2441066485974 170.74990644377468 171.38576110355777 167.99001946691536 168.3995754203474
171.06459441415086 170.62310061875195 171.59429590747115 168.7804257555999 168.3278982404543
171.0822359687809 170.4865544602613 171.305898816604 168.51169621144422 168.2389145553584
171.4728096789628 170.73792480065796 171.43521347089444 168.72160551926595 168.46784847643022
171.26491515349605 170.40809611943214 171.00587232784324 168.95236073429115 168.70875716562216
171.34257202816516 170.4950180271472 170.9254896391985 168.51022040090612 168.58143831762638
170.7931338207608 170.00537126481083 170.92168022058524 168.9367197950893 168.6674438484549
170.19973914809376 169.46429933946652 170.84394003005298 169.54546897659307 168.84340071499642
170.85136328813437 170.08970041407537 171.12518132009288 169.65918580263207 168.63338450932687
171.0038021657526 170.40975314999048 171.77807622152852 169.9639177054185 168.04110853623897
171.16089810765914 170.75701204243055 171.57835187034064 169.8849032999306 167.76308989315595
171.55394639987966 171.03720842167826 171.20551869756534 169.41728147517787 167.81886780477888
171.87247836469075 171.29126264230473 171.40291841792947 169.62270863910237 167.42503881439836
171.8791826029885 171.39659343320952 170.91113742734944 169.51832091983073 168.1996599022154
171.70316492729046 171.23179278697472 171.53992030873943 169.60071839042368 167.61368236043995
171.70334018810323 171.28182271124098 171.6448710035463 169.46362618871075 167.23787764259296
171.2696229483823 170.94177186515802 171.43142976881452 169.78513122751286 166.96930060727436
171.53046081144007 171.11233244878207 171.3455838718009 169.60956819926153 167.76575197424776
171.0939429329676 170.66653781938166 171.26534976276895 169.82144822827254 167.82966532903467
171.33378312760286 170.95713305326944 171.57905012525345 169.83620896316768 167.69340624946105
171.93548855798403 171.51932171298262 171.69990919269887 169.6603044912291 167.68400188800337
172.01915171370288 171.5402717337867 171.82702567434143 169.48183197509357 167.3825736447112
171.85453379189167 171.65630930945252 171.45010913648284 169.29589473101132 167.69615862233996
171.7150413296559 171.53318784234298 171.7227165646238 169.73194391144034 167.6568540223716
171.4677624664165 171.14286863905122 171.73627757065873 169.8620610456172 167.7766790962487
171.8097639497576 171.40965168915284 171.0517852867272 169.687498925816 168.35169379702128
171.65883528187217 171.41252642253065 171.02907997724955 169.77843178912264 168.17157593741422
171.4180603348748 171.1174043299712 171.18600007215667 170.08593419983123 167.66334273665132
171.43406420571918 171.11278559405946 171.16144648118708 170.4164142915845 168.13272916017274
171.25112852719062 170.99731940306862 170.84409380364227 170.25070818338963 168.2573790575856
171.15617837683428 171.02645751837443 171.0324954564699 170.25760482373764 167.74640166259888
171.64268844173702 171.4442248521965 171.089190704589 169.63922804130576 167.1187768762938
171.9738801886064 171.7127142433717 171.04411006885505 169.61261602828236 167.39704569692043
171.6246521426209 171.24326213263285 170.8102566296453 169.44257683694258 167.51158817794905
171.46288003433753 170.9976202294139 170.8619548998542 169.73342727790805 167.85858769342667
171.55843610320028 171.0372823758366 170.91610112463175 169.80845598144978 167.66154449646754
172.05939604707416 171.54613849168098 170.9263353429682 169.40438081997488 167.5608203468416
171.893502452984 171.2365456617477 170.5978975436303 169.69965490395626 167.95516568363664
172.11785945684815 171.60891697052267 170.61401941378833 169.4407952064048 167.63884178121148
171.91056812264617 171.4693672775639 170.50982013723717 169.61210810609583 167.64672738741567
171.8104654776584 171.4353971790096 170.7698354011471 169.4363962989388 168.1789891479375
171.47126811913355 170.92954443032406 170.37508363238376 169.2879201015874 168.45262177696003
170.98833906119498 170.5329970895179 169.99315037802145 169.4517162410248 168.58232191840239
171.36272062191279 170.95902252738713 170.2347756177386 169.0128337845806 168.84685230322444
171.25748923231623 170.8091340140494 170.49393060802026 169.33654268006123 168.81627887691744
171.57549974693367 171.1128025228898 170.87148076595622 169.09228227896574 168.28293982153798
171.71401583875823 171.13796697549267 170.82282436362897 169.1755856695315 168.15183140961435
171.89339331004896 171.38935140422788 170.87603788990597 169.11191470443 168.00039491132011
171.74211019345728 171.2869385997694 171.25869582991973 169.17740125052728 167.29673763344044
171.56117019144432 171.14918699592218 171.139714208123 168.94406710828474 167.37939113966624
171.48910183268197 171.0404989425239 171.14173522751219 169.10749967281515 167.7628131824581
171.34476784748452 170.90253472245507 171.15405941571953 169.54623357692236 167.84186312649084
170.9057977467783 170.47018995967449 171.41239319563292 170.12377129746955 167.93967846650108
170.68425069088963 170.3831298933863 170.85894365267197 169.93786699779733 168.087132259908
171.31821112957766 171.13584333268656 171.15969327917077 169.47154749533146 167.37976195498126
171.2571267870524 170.67784860196213 171.317528394757 169.42661383368537 167.47077138261082
171.5941061913047 171.01700873703493 170.82569976914348 169.20310060833424 168.4051223125191
171.22898670476638 170.7794753044744 171.01590663822708 169.40671373095972 168.51003848530272
171.30936883310835 170.68849487063378 170.8443521044414 169.06436964497962 168.37147066899254
171.0443655306013 170.65958235594888 171.1460891944838 169.30127094975225 168.42547263672435
171.01840970754247 170.57792452146117 171.49808809477528 169.77025718992556 168.32170453284746
170.77860823264345 170.27759615082476 171.25044232867447 169.66505398359297 168.41284459081987
170.6242643465379 170.04119840361284 171.64563633973944 169.87981139043742 168.41201657072324
170.6799467687585 170.12643324871271 171.77445709039438 169.58284629591145 168.14266839082802
170.91341622999133 170.52140004131675 171.64758243858856 169.11922213414488 168.38534157618201
171.05242545432847 170.62084723201485 171.87334276375157 169.0575220158052 168.42963840419046
171.43452483711417 170.9320661616478 172.40140360109203 169.23769141040208 168.28949775274575
171.48387203760603 171.15528829977777 172.43228303585516 168.6273964345832 168.51156543833832
171.0997331892967 170.50312507005262 171.92135398648378 168.9042372778469 169.03562426109548
171.24414039323864 170.6302561260538 171.89861220836096 169.3016930146834 168.56077196655536
171.2789355266987 170.51255845217528 172.11374436414192 169.51212197333993 168.29126902659527
171.32508855109572 170.60547044303283 171.9037860315202 169.30282465711156 168.38406406670168
170.9986130178345 170.40831436302136 171.9979135048683 169.8190778458062 168.30408766835612
171.42324985087473 170.7414872423439 171.87740733651162 169.89171357629945 168.85298354994106
171.6994805403665 171.03770290689386 171.6058214207665 170.02629237369965 169.15984532199226
171.3804061625883 170.6803440691077 171.85429331234926 169.8065898409377 168.97345607806398
171.18827569433682 170.33953483292223 171.59211202162302 170.34182760333587 169.6127570727778
171.36071209133576 170.5707203468946 171.56576225502423 169.52146878344237 168.78491825447045
171.12058038141703 170.37128372374775 171.66210516027243 169.83954776666997 169.1474033965167
171.5296181729655 170.83165521846857 171.5185940643475 169.4962037626114 169.2938320471279
171.57214985486058 170.8826045771295 171.90653318738825 169.09590624903691 168.87016221612114
171.89701515643657 171.26317537217525 171.7603205963475 168.63094125626867 168.43727111917673
171.70074290432208 171.02443610469982 171.73036498248493 168.92958351681472 168.19827383094645
171.41315758784023 170.72735345173092 171.7077949003504 169.32241112568613 168.87178991040938
171.98760523547844 171.5193119559702 172.09368287574566 168.83482913880016 168.3309044579792
172.07872329489877 171.56575415252536 172.17624719173952 169.08533174813152 168.51463340046325
172.14292354191713 171.80697308873337 171.98726668302584 169.00670212628734 168.53595620841946
172.10036050006136 171.643913199893 171.69158046772907 169.32118694120672 169.1257207197098
172.07605874378737 171.64010767922235 171.8619740858667 169.2282954643624 168.99390505638394
172.09840618800007 171.5343211616772 171.2996981208205 169.4098357049709 169.05862292519467
171.71726865594422 171.12836566014394 171.07125132594197 170.0410589220374 169.41771314870346
171.68940658306633 171.28814446533002 170.795796894469 169.79093385437662 169.01591720713716
171.49357581929615 170.90347407652374 170.76127088708415 170.22194906104764 169.52804705620443
171.48457460268628 170.76379939000427 170.66601774512787 170.17728970760422 169.12376524758668
171.2193576120757 170.48412378052922 170.31869037354227 170.34596546621353 169.27517350729823
171.32216229430946 170.73229439922025 170.61814258664256 170.26050142117796 168.76453228799832
171.52298257790443 170.97221879895235 170.72948617002925 170.02443150851758 168.62951564284603
172.10558564666607 171.55347335572714 171.05312154736637 169.86486376445436 168.4528560338327
171.89677242488813 171.47295522232812 171.25051495162364 169.92398225661847 168.14547459628804
171.78012723128165 171.32058735297088 170.9802839406318 170.02461941341042 168.35795523538778
171.8105295283671 171.39850985030466 170.91527092850342 170.204850706884 168.6051451728544
171.30596773546708 170.79483353557575 170.44925005653567 170.53797885902955 168.98835426074365
171.6242656080076 171.0259526527802 170.61443663172483 170.49795521959877 168.41980028842318
171.39165317281152 170.49755593291627 170.17865239032025 170.20720919071553 169.11117163855178
171.40549544410632 170.64238069038691 170.1863897467461 170.1487721628254 169.26088626612307
171.4876939325077 170.87219666977006 170.71603199839114 170.21384504887084 169.5929522606403
171.38710461914823 171.0645358156557 170.72082134273487 169.828350589142 169.10656175943237
171.47282683299022 171.11096876726992 170.79721584090504 169.69477339629796 168.77531985616645
171.420437983567 170.8574785267803 170.72764441403626 170.17506185394805 168.93507958083012
171.70349389290894 171.34224366098556 170.70696254257274 169.82387160606726 168.87364806885878
171.58842820535517 171.15724447113882 170.85473188569557 169.73520881890732 168.85419400676943
171.8763152418967 171.510565604638 170.76669679601017 169.5039568524598 168.9410187802795
171.71330724576327 171.23320781515594 170.7213530230132 169.90068673516635 169.17196622480478
171.37045308506515 171.03633890539305 170.89642192181165 169.96828100529842 169.40089621467783
171.25976657041042 170.69000738744933 170.60172628085286 169.9751233114311 169.41034378322266
171.04333712957413 170.55097112299762 170.7831282018785 169.76600160660394 168.8706420456694
170.98458361049114 170.62042979418703 170.74108277920294 170.04203117340492 169.09035561371905
170.97722856788667 170.3709835428879 170.59256154017515 170.23047678475226 168.99828066595327
171.20559096026074 170.50411704725522 171.15706270719738 170.27980201249457 168.81189988006486
170.91442757610042 170.23006286291724 171.09596772205853 170.11710397749653 168.64923643639267
171.39795920414497 170.4679720152803 171.1715740949912 169.9254711131201 168.31052029451916
170.72616575982659 169.7718235379352 170.64317491479989 169.77530092989525 168.7113546223406
170.60419716625537 169.70007375915284 170.91816109631506 169.38818610637787 168.48567879612818
170.8204226622154 169.89332050919054 171.02421959077535 169.38002128487776 168.70767497087334
170.64468350270664 169.57683633844076 171.07635487997396 169.63379168024727 168.99709866595
170.32743261720165 169.2351163462665 170.64299682226633 169.64110232324632 168.98556920851075
170.08202862527952 169.015702923731 170.37982032074794 169.73062528810019 169.21985692295559
170.67792999222195 169.86074567601636 170.3244431510309 169.3264895232051 169.3090331086365
170.39995102324636 169.61103396418153 170.31609935930118 169.74931769484942 169.4638421171469
170.65196666911802 169.7451973859467 170.27643081624052 169.58088507006897 169.78588467758067
170.7387228986154 169.6678255481858 170.58899142709734 169.73217318988893 169.1545895589705
171.10114299237492 170.1238446572207 170.84036121089122 170.06714038485626 169.1016399724421
171.58687937922446 170.5443980090926 171.07358795199164 170.05321442729465 169.4640159932707
171.16170831131322 170.16154740588965 171.21873670966602 170.30915339476937 169.22647177162096
171.4455062603826 170.58642203620477 171.27649793737305 169.86806813083624 169.34463739535352
171.42195276892488 170.7056052237021 171.03164616561165 169.53442173018124 169.47271531389347
171.26494074507428 170.34701749836478 171.0060863308398 169.86924613131413 169.40635066076592
171.64112955199383 170.82744760409207 171.79206148583881 170.23736576410712 169.15807412439023
171.71962852231476 170.80358055439473 171.7574195883492 170.29662636415995 168.73453073713264
171.625061874425 170.78090035983035 171.9095946509625 170.42500237785714 168.76242272380222
171.84175046568922 170.9679808533747 171.49477944892573 170.3901585441678 168.93739913619336
171.45392502692746 170.68609861436087 171.41166527952024 170.1156975012616 168.82844124121317
171.22642848152753 170.5178523668799 171.5543269349311 170.06664301184344 168.82645364243254
171.26845338322423 170.6458218834873 171.2383878568488 169.4024509584617 169.00023536626017
171.26003049008415 170.61599816597294 171.412295140361 169.28879006864065 168.7583555448268
170.7751980498807 170.11904648082034 171.62817798174478 169.287295904463 168.72434889868177
171.03576735113504 170.4301659160574 171.115070165263 169.07413163101788 168.7485554016709
171.21729007753868 170.5315665591937 170.894552324523 169.13621693410607 169.03690259911838
170.82943024622642 170.1337039686038 170.1794713994742 168.9919701943593 169.42019969543642
171.0108054261142 170.29449577861024 170.3467942281472 168.87553435329895 169.22800280299091
171.03639089508818 170.4651236405246 170.52967956943766 169.10558066198953 169.45307121985195
171.2757065311515 170.6276735935959 170.62052947487598 168.31552743030807 169.01091398214035
171.21645373191333 170.4379468501458 170.59359460924185 168.38966397640954 168.36483270708433
170.95177753086227 170.1271014808335 170.60294044030982 168.4234484381164 168.34888835552704
170.7154630837485 169.87092703009233 170.63311880133213 168.54074619158845 168.32070116820876
170.65603734351131 169.72175443178247 170.7659215141123 168.39627470039372 168.07846016955668
170.92862756338627 169.8444970469704 170.8976876247271 168.32504832125846 168.3220280280989
171.28926986941076 170.41845858306408 171.27347921203196 168.07111029771207 168.28949686079997
171.1079418935697 170.296304006567 171.15652957694965 168.16882930675058 168.76476692483877
170.937794257789 170.03962113174978 171.48087697441727 168.32597241957012 168.45204506928812
170.97604111257996 170.1414408319816 171.91451200491935 168.27040138082575 168.04323685322746
171.12169805050533 170.42164089601215 171.94649757965956 168.35036672854483 168.13602801829356
170.99550010931847 170.43728577100126 171.9366888522486 168.09104256227042 168.31751739640796
171.39391514895433 170.68899465942488 171.94652674597597 167.81570955787842 168.56633570464686
171.48033748315078 170.75944705839194 172.06965460657537 168.0369837865487 168.77043712662436
171.22102687907267 170.56948490536058 171.769728833328 167.96212395837355 169.08267103936566
171.0278928026593 170.46705637973324 171.68859407952584 168.04487771600006 169.6102669214458
170.98295641125648 170.37284574025358 171.7757610596343 168.4350683768082 169.74501430090766
170.955960027784 170.34617792995195 171.81850524984995 168.31658885091431 169.7855316595903
170.52088987331436 170.02476381770776 172.17849856583769 168.18080873800352 169.9548468580235
170.8324079056255 170.08228751033042 171.8499934449353 168.0918614493059 170.08172084990497
170.59728544980675 169.82919856241136 171.72159823097857 168.4025553779272 170.0706868476549
170.64564481778385 169.85010235648176 171.79792487325332 168.43578165277054 170.1188448806002
170.86612917718003 169.83546933129418 171.41247605130775 168.5832626801055 170.10891133838396
170.87028720735674 169.9162718564718 171.63653671353208 168.83475221289544 169.64399526128548
171.23651533341084 170.12620716077694 171.3690404548112 168.46163053381048 170.13274123635472
171.05040743585954 169.96609982113046 171.59845098738128 168.975335684998 170.01746119491628
171.04938677685024 170.00400230052864 171.72574955449386 169.18176349178734 170.24002455042805
171.35308955195694 170.2413196525177 171.63199205375102 168.9406597452396 170.23150625886606
170.75671112514434 169.84536813549298 172.05741636403218 169.88605810155235 170.39045674567598
170.71525742103617 169.94750762807382 171.490660437243 169.27204543425515 170.27386732167898
170.62407912877185 169.9337825919514 171.06743953397242 169.10582121486595 170.55198448401063
170.55855278557945 169.7780288509135 171.2829163248679 168.9211448437015 170.06275732260946
170.7657377126776 170.00162808660602 170.85771980971194 168.38531016104054 170.1095459703859
170.45903058078497 169.48066751147437 170.58892200658116 168.96419342325234 170.6338002552487
170.22820608338984 169.32708284459764 170.9043591669892 169.07523680585018 170.25768769483116
171.06734500544528 170.26384262137543 171.31607474368585 168.88485121881246 170.09454969351808
170.7402111667048 169.89167291570476 171.47433963204958 169.03241192720702 169.80033900706638
170.5134744028254 169.76469757316372 171.23988666961083 168.7568737060191 169.7766617361708
170.88586287688273 170.18316377834748 171.40236895434154 168.5539381597835 169.52645923594196
170.7855091386057 169.95748964536176 171.16272446445603 168.47782648574156 169.40411488683398
170.3366785195158 169.52636488357277 171.42297469562254 168.80873463094707 169.22400429938966
170.41221966251652 169.6259584903533 171.15746713333093 168.3417647716423 169.05428664561768
170.58934611638645 169.62576269464515 170.95637521791255 168.27790918295122 169.2550993896373
170.0557319989283 169.14066291843386 170.96214462457783 168.2288336197882 169.4120481448777
169.89194513379186 169.0815807161094 170.80493371469058 168.13928366640187 169.9190963430265
170.2153131405606 169.2667248434269 171.36671405195293 168.34233419532035 170.02281852232747
170.21147886783618 169.07552691499035 170.9787928289647 168.03994925451357 169.58045157967643
170.5787177531643 169.54125371311412 171.11038901298224 168.08311408391478 169.50050452372673
170.72582000014373 169.65699560209583 170.55147713707336 167.57177878014318 169.78075031420926
170.8091352252983 169.74641543326572 170.52351718846563 167.4299062759516 169.34564567256905
170.54571263008728 169.57380715203 170.5656516961363 167.87322682122874 169.57140229539814
170.66740107561188 169.66438488251788 170.83013725589643 167.71548089937357 169.19880877139158
170.31513994815327 169.54135682661556 171.028864074111 168.05785038100072 169.56350564397613
170.20561405028747 169.33202325118387 170.73344009788414 167.87735190930985 169.75850839073874
170.83973238020067 170.0325046476066 171.04051470590386 167.40671266420244 169.35831960434817
171.027943993967 170.08986043171473 171.41301229319305 167.488486122716 168.99700600632025
171.10179488282478 170.2052246261857 171.512561519553 167.7026625089463 169.08589963117265
170.6462712549467 169.83445314323095 170.5941681664526 167.8523851316674 169.78889184743693
170.33253226012982 169.6382899589673 171.19011806191727 168.09562363805063 169.18325100933077
170.54700330133613 169.61593927824902 171.03108681769245 168.29441427133088 169.11292893211498
170.78553714833774 169.79963268588358 170.98569480435017 167.83450958320933 169.246856057305
170.60005803700977 169.5561792984833 170.610642856501 167.90837503899465 168.99107913964662
170.93628215565812 169.9364412855091 171.39554166198343 167.5701168749007 168.4606491418566
170.8609391638885 169.79702540775708 170.99097738449083 167.83754481762017 168.29471323703305
170.84118217031602 169.88998963565868 171.12747434746183 167.865404964082 168.86812984503206
171.03693911299916 169.989153372326 170.9829976493902 167.94779573630936 169.23391324302415
171.00525589546913 169.87884109182093 170.95177493543622 168.01578528109872 169.3393786943452
171.170331273394 170.1013457474275 171.37928739934713 167.90508973235853 169.54798249411357
171.35961716333082 170.43313562244413 171.30359108299606 168.13175534519814 169.37099668918853
171.04497253972372 170.05631347773922 171.01497326131556 168.13410478339662 169.49759654001923
171.15608575608337 170.06807591519146 171.04303020053175 167.99255020131113 169.5107847905392
171.03990968233867 169.96935526795457 170.95152050364695 168.300549456224 169.54566286218122
170.87038099660575 169.7696721655144 171.07872949100772 168.74687220617443 169.75707852836032
170.99660451789174 169.99458033251491 171.4006827874168 168.86387774028464 169.39326969877754
170.83378342142163 169.96670671192905 171.63796776426105 169.04026747886607 169.77899907671073
170.84906716226573 169.78746495406818 171.2986505931583 169.16242468961735 169.78764656274225
170.97528220780703 170.04916013822083 171.40619744603575 169.0821547675583 169.6041357719522
170.89612908928302 170.01867850506702 171.4667980613653 169.17692633709802 169.4108360556054
170.87111310491557 170.14556916509298 171.52095899253385 169.15227922064526 169.16467203400876
170.78665072161138 169.97376431585934 171.5435346980445 169.3283036908554 169.12717581515787
170.65369687662871 169.80233381080865 171.77221646759347 169.4970257575408 169.04512739465292
170.7778924768981 169.78682735171287 171.42120418026713 168.70960814779417 169.04090757121878
170.9046935588366 170.13127202354008 171.59890594685552 168.822731711993 169.04620685362573
170.65086624309694 169.77159073023674 171.59736542715763 169.41155649165432 169.0492166559602
171.07973137523572 170.34441919899032 172.02932563044104 169.0066451571282 168.70833175270627
171.11305664552705 170.2557823077221 171.71937652186017 168.8721442297856 168.98483427694575
171.0818163526624 170.1905211213722 171.57972093818486 168.64557402037101 168.64598366281305
171.24261956070706 170.24875523527714 171.47489838955318 168.6729486507417 168.97225760303908
171.31036383428935 170.50742412156688 171.8582746562615 168.80399584228866 168.81927008025198
171.29171648570198 170.5789245462743 171.51279810619198 168.33185163997402 168.80451527795736
171.48754905931162 170.7271115984459 171.4194999898292 168.53370500617456 169.1442286774303
171.31628099420234 170.70454860472734 171.5762901937254 168.93126449351064 168.8989435469524
171.93471092232508 171.40138432933907 171.96788820025574 168.72763702637434 168.80690812547684
171.66812157927976 170.91671960826443 171.5687931606789 169.07720281400242 168.7333114822423
171.63056298685896 170.7611179464943 171.31287531314928 169.12313844359258 169.2419893343085
171.41988994825942 170.61917543374474 171.32645414624432 169.23119513574088 169.42295687036412
171.62228547438525 170.90882128327314 171.95019347071675 169.1457535020502 168.64938960767628
171.99485329198473 171.39183206801218 172.04633592175563 169.10312780715003 168.70956529975157
171.5361822522189 170.97251820852358 171.9463698669776 169.1133171708091 168.4678297277561
171.54913973611997 170.97784018179033 171.60569630001464 168.70844323331724 168.65242637483263
171.36171384815185 170.72422512709693 171.67467707096725 168.7725302167744 168.43248855578665
171.57629214865463 171.021862180011 171.77738307823464 168.87270639535794 168.94805248326713
171.41881234817973 170.84214772825933 171.6735907617332 168.47225303531297 169.02607528428135
171.72791476032373 170.97124505091136 171.71732685758707 167.9406840876531 169.20949587649488
171.62870362019757 170.89649183672645 171.23809867367652 167.93655413557727 169.51694103862985
171.57692916207162 170.8171238999774 171.1348452240457 168.0251461973012 169.73451194855613
171.46834343231995 170.88300472323013 171.23055362454411 167.87014299809286 169.51035073663869
171.54099326478436 170.99870073582105 171.48179044928062 168.21342412271153 168.88540761553392
171.4448085012011 171.01407221049482 171.69240918298075 168.1005075206476 168.79924671920813
171.42017295230275 170.7898074624084 171.97468255759622 168.1740870106788 168.47151794585537
171.28442181222144 170.62900413598456 171.4795475814134 167.81684295011905 168.70441812939674
171.3391590466652 170.80583376049105 171.82981080518155 167.3703848000276 168.60802600140323
171.4772782797349 170.77468157460612 171.88075679017965 167.4759591036249 168.25230642534416
171.27159053911112 170.37386365689372 171.33942709541557 167.4678695498246 168.70943794394574
171.16079254316827 170.38584844804956 171.5751558891346 167.29681805753657 168.53078556969947
171.04452682674338 170.45910663359504 171.80714893381145 167.11435893323085 168.26383210451672
170.98400251174056 170.3895364910451 171.5995357855755 167.21937474230023 168.5864805174136
171.1138933501648 170.53488731248842 171.65660528827695 167.05092586513953 168.50247416949148
170.9469090211775 170.46368137631805 171.455598848801 167.22135755342867 168.8755039853196
170.73511551636253 170.0229241706043 171.7232234472573 167.68132107376482 168.86245375414185
170.75883560667305 169.96271510744785 171.4770960821473 167.9357055004733 169.16044689957695
170.7602272006695 170.01870130811517 172.01122472030355 168.11474387320112 168.74557744347277
170.40961515931744 169.53451632375604 172.08556450736958 168.3513744800252 168.4741319771123
170.8022531530338 169.82102843815022 171.69428965909833 168.12891098813384 168.6817901446083
170.4740511196842 169.38879658983674 171.704644197748 168.15915780134316 169.2021216837206
170.5442171637541 169.67612956103662 171.46344389267608 168.09525844367565 169.23012157641762
170.7429518652496 169.93344857085634 171.56735364986253 167.9685636521249 168.88526658527607
170.95638805293711 170.07732757296446 171.31977417058056 167.78132307636758 169.19519909863644
170.64499879585057 169.70803104874201 170.75569427644004 167.97663643873045 169.8879884722539
170.56176570385756 169.65016123036108 170.80527061079098 168.14034681700514 170.2152848433645
170.34957254126232 169.51485403701494 170.6016481498864 168.3911990217037 170.56416790339605
170.78029640003376 170.08553540314855 171.18397377362143 168.52854345055903 170.28416904247246
170.93154846947564 170.12894093243102 170.96949601845955 168.1183494510101 170.33261430814184
170.71541827411727 169.82699212129063 171.15688629965996 168.55655339762217 170.5491487636275
170.43366384808954 169.45621569200486 171.25848261695504 168.77171063711185 170.27892646067136
170.78146830558066 169.95350153339564 171.29768335679677 168.10727221582587 170.37087715574341
170.49850217720052 169.67237648957732 171.11017610073293 168.61878222225528 170.9882179322557
170.42954237138167 169.5352714410682 170.9301765026298 168.63101803120028 170.58559579246565
170.36028329030904 169.35023133692653 170.8836855114179 168.75816263453518 170.2285100657939
170.7467801384179 169.86020054861856 170.9760385164297 168.20776066894848 170.2603772309626
170.81637079948618 169.96265101462205 170.92781421727153 168.48670329493788 170.35823777319067
170.87103754084194 169.97855525324076 171.02526886262365 168.61342555088302 170.04321245350508
170.91522877614378 170.21360060419852 170.96892735651338 168.0442920899857 169.83950268646916
170.64562642867156 169.98782708884582 170.91928995221997 168.28497402344354 170.17815894975556
170.62176169178124 169.69014577978697 170.68117566085238 167.99628454289683 169.78720896564857
170.96834617099654 169.99215764154596 170.80954867003234 167.7062854691595 169.50836586470814
170.92045712496525 169.92650959851323 170.7252538921777 167.72184161205723 169.2970414390553
170.68186938109557 169.9345623427165 170.89885129787464 168.06910250514107 169.57881939156485
170.61130033819725 169.71920303234796 170.68189822873404 167.92052059262113 169.79866333430564
170.42682965783322 169.515069553868 170.9251148695372 167.8031092418245 169.66931823170586
170.207251731583 169.44670429755706 170.85673646336156 168.13885479605528 169.72297553497657
170.73486332357461 169.95382745604417 171.36496416491357 167.81243807801124 169.442095021422
170.9700016176857 170.08337833098003 170.95324443778205 167.73065646415907 169.77063051690575
170.27853954780508 169.4682260049313 171.28461323415098 167.88840061005672 169.6329575204438
170.73926332578154 170.00933271255266 171.0457567853769 167.7722309694621 169.23860542528746
170.51502624106644 169.79999019921087 170.48859734012967 168.04567176016636 170.0323124660354
170.0902408656886 169.3161478744764 170.6656711564237 168.57353189469947 169.85027186557969
170.14376957257713 169.09559443308112 170.34008198736976 168.6073424762468 169.961813433937
170.25535969786222 169.44842577924808 171.02675931187804 168.3792617623279 169.7026560780446
170.63426812523986 170.00583380915756 170.92087603275323 167.89617660661236 169.68500593186982
170.84474443695584 170.0917307893862 170.35121231588568 168.00503447554135 170.0691976643474
170.5032981041023 169.69571127972708 170.32826920959468 167.8967790349889 170.0617176961411
170.52969037468674 170.05694454545448 170.23923073320967 167.28038713019922 170.324434113961
170.72953128950766 170.12541948401753 169.95414220115953 167.0456068004646 170.20661012007645
170.57909690530525 169.96006936640828 169.802906295528 167.29775737355502 170.27333718463782
170.64408138317074 170.0671807491166 169.56922742746823 167.0253869391879 170.18111266878975
170.39403072357155 169.7076617095558 169.6819514321344 167.5373313069246 170.45670015028753
170.55199744845098 169.84618860272704 169.51036759366244 167.7766776874392 170.35024481406282
170.50601183445656 169.73579468973827 169.5143504744345 167.8281151838563 170.24686525389114
170.57955979478726 169.90082126914328 169.1540534987084 167.73381902095014 170.084717820591
170.81154501202158 170.13230580761734 169.40200489598936 168.2585985432407 170.37294626306678
170.69253742206973 170.09416538813596 168.85836378692397 168.5045319889275 170.70727928360554
170.93904792081378 170.25763313258273 169.37320896163686 168.72441484566076 170.12761995165584
170.59772559524524 170.12752778652808 170.04102240201945 169.21394422236133 169.72682506247068
170.63700739670657 170.13630637479636 169.92196122427035 169.43571340279522 170.12859963287673
171.33299310471511 170.5248913261436 169.8313638382496 168.69355465643184 169.73117244444177
170.66655509595392 169.82482784231735 169.44468160625297 169.01957335062164 170.18257512836016
170.61122541578217 169.71311290386896 170.16961577912036 169.06702528588968 169.21238715816213
170.39198777470827 169.47472740669423 170.05403816673436 169.21841852118368 169.76610886159568
170.67197940290484 169.57052447060875 169.82125499051304 168.84121172228902 169.45457552608954
170.1308640978665 169.03229618216474 169.9854712576701 169.47702100045464 169.10492689038543
170.1713338639179 168.9871221011236 169.85358979604564 169.57812732040608 168.95970960548343
170.36285140962062 169.0478582686571 170.45916171049325 169.56309205790205 168.8023552309059
170.27553780133437 169.1129224429077 170.30251263013693 169.4219726497183 168.38795046285134
170.1918719463337 168.93782027456848 170.66383463157572 169.60874852235483 168.34926196478537
170.251725873591 169.05191836270515 170.46204306174096 169.1878849176769 168.68967250900243
169.79683327337543 168.5341472384355 170.19100227469514 169.0389624037826 168.75434474171146
170.0505316927959 168.7643209998463 170.19425783672546 169.17138754321448 168.89506372284276
170.34011421222826 169.02656077415153 170.19126842906394 168.88193080612334 168.69378248978717
170.66822708255376 169.45264674177903 170.424492592987 168.821499682266 168.82770285046777
170.4932702084534 169.3404669976007 170.59256150986664 168.65882779210236 168.1509243038803
170.3478554524939 169.30301126851688 170.56392328673994 168.65534832904817 167.9602366610164
170.57785150460955 169.61490970053782 170.5135308091029 168.77474908574874 167.97350755760073
170.75904551558247 169.99178509535773 170.48750372213115 168.88103271737808 167.63450998788826
171.04553743873237 170.25359209538357 170.41743032133078 169.02407449253084 168.01943708638026
171.66892314677153 170.80023183697438 170.53569756428624 168.98115631624722 167.95648954426377
170.68242473903817 169.7485053683956 170.2712789686568 169.0994558454737 168.0930217490949
170.7121909436645 169.71632491675726 170.5032928911628 169.6338929425565 168.21349551471963
171.0171620777137 170.10299116216027 170.20343070839584 169.32421896482185 168.55772209559518
170.96064288529385 169.85829616839487 170.04212683061326 169.47005159293028 168.4621070784185
170.85564253678177 169.80333650504843 169.76983751338508 169.18993816982905 168.41541945032873
170.8659417918234 169.85072983929192 170.41920304077973 169.253388927293 168.12873736802803
170.50010266568933 169.364167062468 169.7062628658725 169.37809437440313 168.25500965486754
170.47972316373722 169.50471243151006 169.7516345934947 169.26027123329177 168.25697438449424
171.02799549714993 169.94458096360685 170.07011550061466 169.37113706640557 168.4023359102506
170.70063534117216 169.61366874030549 170.2603438318058 169.37841913122625 168.02098605225106
170.66805729114634 169.71947108454464 170.39425671086985 169.57755013899973 168.26570553145405
170.83162569892792 169.7701640178685 169.7182397909786 169.13560728800965 168.51965638679496
170.5045950604958 169.57237183433688 169.87363802456562 169.29745348334524 168.04546716290636
170.72241399956664 169.7326019597293 169.96582695784855 169.3777182251193 168.1349144606897
170.7988586040125 170.10626614783826 170.49563983712244 169.25692303622765 168.03649028405187
170.92964762019085 169.9740734216862 170.1289466660536 169.6642238357309 168.53898825530322
171.138567617133 170.24776598740598 169.39943210020297 169.36945281362551 168.7079437572285
170.88241303152932 169.91697811287267 169.6786947861519 169.53699644200628 168.03625519099867
170.8364069421152 169.94283531145388 169.8122342196268 169.34428587074885 168.0602391701996
170.6303030517259 169.72833105463505 170.08167945986233 169.60504775516148 167.7609427999053
171.0449488567008 170.09834092443157 169.9120559399283 169.20955756520854 168.03079839583083
170.77850115136812 170.01206160312913 169.30163722968726 169.3158726400118 168.26978568655716
170.84938932376053 169.99078773332815 169.55315817320152 169.40458581265003 168.35698412847654
171.3238425356878 170.5355684024435 169.85243607176386 168.98126108876346 168.05604427066737
171.3785264417393 170.65434213118448 169.64719673772058 168.736186844385 168.01699404876078
171.45661895802476 170.4896966418355 170.14229607690092 169.30937533496402 168.14892235680057
171.11487854251664 170.076184531488 169.77500008279557 169.56583861892582 168.40088733173295
171.3079773780612 170.31024190621022 169.71914523201258 169.76571334877738 168.2932085862514
171.09788928238476 170.07817421624318 169.50014781019587 169.64999077558392 168.26861818762814
170.9941892185791 169.92581464735045 169.69704781663788 169.99402933325837 167.8054080420078
170.88408184257625 169.9077613896434 169.65640795724318 169.8145591330595 167.68022462194944
171.15572350431347 170.18086393815375 169.3804669580965 169.53894010252688 168.0152689836466
170.8967222866855 169.87716874751038 169.46204326700766 169.49988723304705 167.87024476391002
170.62924529302694 169.7192674219427 169.54181704532652 169.42751902488195 167.51243756840816
171.04151091124484 170.1979422375308 169.49872528288114 168.80162270653395 167.6800598373225
170.77629225088637 169.88773422206486 169.5702319520264 168.96268456054852 167.5444835100161
170.93006475582882 170.03191666172472 169.77231940949042 169.11453978413377 167.44319207813876
170.81755402761846 169.87367842131815 169.2494241833778 168.96222312343662 167.4973216893247
170.52852476230166 169.55385663710513 169.69817677066058 169.39749593047398 167.55369546057412
170.76723276597494 169.76461521424466 169.5202267155216 169.1609740795236 167.62690160102113
170.64070349433493 169.74464361646574 169.56242066224388 168.94674483548772 167.6712365143974
170.68007486062305 169.6963426540052 169.7846154946686 169.33694680538932 167.9380353621979
170.66318019180298 169.65861196169237 169.42547348747436 169.12809811324658 168.13717894878198
170.99348490496806 170.20800281169267 169.90671412524625 169.0238721559739 167.81493189168842
170.5934032846476 169.65641421227946 169.74819912414662 169.26710954034704 168.20228032206182
170.6702909483067 169.66689995717516 169.8640236208167 169.6494236518983 168.19813368349674
170.8081453141592 169.85912405406543 170.05841162935198 169.21608248385093 168.43234772064855
170.69169992442082 169.7289562261462 170.01004111921637 169.17388836781387 167.81776253012126
170.61953578931818 169.62096339079912 169.90186449075432 168.77936311614675 167.94460183440822
170.6927076745545 169.79079307596035 169.93137547601592 168.69670219391853 167.81920365699474
170.92540924088564 170.16403653634512 169.92847009958214 168.58739254094297 167.6652186593238
171.0277870899002 170.14245038024282 169.74161076447288 168.89411732595877 168.3505377023401
170.98418573759236 170.0404484391218 169.33403309870073 169.0621462312557 168.23634893679892
170.82014006212927 169.85537837100836 169.49731281399383 169.0738677572929 168.0376079374745
171.1007826565408 170.14316251776262 169.0892691409742 168.66941629620266 168.17711831043124
170.8074435613372 169.9613564466444 168.88024067128595 168.7997816375739 168.21331595587694
170.70344922599176 169.74328453342818 168.83925159801805 168.76197397773697 167.741902587879
170.41240838461903 169.48592970072121 169.26536589348584 168.91685757929386 167.7334829822372
170.3061281290028 169.4795837288263 169.17893301050145 168.6548845045741 167.6801429925902
170.61583274816957 169.74750533172525 169.2152203827067 168.72365877880728 167.740617136785
170.3844107583431 169.57939583046792 168.84368820757206 169.1225700935237 168.43818591263528
170.68377392151586 169.80431355764807 168.59693637881756 168.86060445044126 168.39140213090207
170.5347947406453 169.76607544487834 168.74251002360947 168.76602686834627 168.14106764112032
170.79709025537454 169.92134249195846 168.55929940218928 168.5927029672821 167.90226928752597
170.70585788650197 169.88175755488854 168.7332697515529 168.90361949015096 167.69064468302363
170.6586385449384 169.88019908270792 168.99664788936266 168.922728868624 167.7385576988057
170.59896236799457 169.74888918066273 169.09316134272657 168.91367818522244 167.4835711804572
170.79655091131008 169.84755080056917 168.73807343801204 168.91184449413058 168.03062474943061
170.6729408614623 169.76377622280685 168.28530750217172 168.93025633516757 168.2509199640249
170.41354512853204 169.55204345705752 168.59890602833107 168.79564648095803 167.90172565252874
170.32102708723303 169.306456547369 168.63266153693382 169.1507893685063 168.5823527321455
170.653857070469 169.71317627157262 168.84424733607656 169.22383602740885 168.52278563260654
170.5097340108448 169.70844084159341 169.0563209483217 169.34612313161492 168.3644953257783
170.70983721588536 169.7834436156677 169.04725535727763 169.45869528882506 168.36544270855097
170.63915453459427 169.80608723786395 169.0332150680005 169.24462357923548 167.74177666876633
170.40528163479212 169.53976826496046 168.81860398738874 169.27763078447268 168.24618277233725
170.60095090543732 169.70654016694928 169.08195189936345 169.19252195145768 167.61071594177562
170.6293195385711 169.8652807066561 169.36992392074913 169.1585825290398 167.92632620199458
170.57652500698555 169.82499566512337 168.91943141141928 169.35946373044482 168.50068712654704
170.55033337356244 169.7367760043477 168.93423273897582 169.31595908762375 168.15480601882126
170.45981060313562 169.78593957716095 169.0367125310695 169.3227653633905 167.7782337811471
170.92480083260338 170.42685056256255 169.18587496024574 168.65394648586894 167.2093469723031
170.8380562297081 170.25116270416845 169.09498315016216 168.618477998755 167.72816020352914
170.732985717889 170.0593559050851 169.37981024164685 168.66295325674758 167.1643155881163
170.74442910306539 169.9482682005301 169.28428780991925 168.72077204403013 167.23929481883894
170.40647220086495 169.69250375463355 168.86660765193335 168.5743644615181 167.4833482983659
170.42988394673583 169.5668782306611 169.20190364351822 168.59751118349214 167.56749767705026
170.7530165262894 169.9821662348004 169.27745618663792 168.50619324925916 167.47743943025
170.6722511670561 170.09093594251257 169.63281739374736 168.71677014299124 167.43836795004117
171.18302748046128 170.5074457381876 169.51062551298514 168.43328879957056 167.56523548672723
170.8592371396419 170.22981762526175 169.7587193678047 168.74778339875525 167.6545499943303
170.95911963193672 170.50012762451107 169.81140831532414 168.67458892527236 168.00157614675697
170.58297392183698 170.23612979282453 169.69614981184296 168.78661441585243 168.08408475272688
170.26249967258707 169.68871243457716 169.5632021986083 169.2450955712079 168.3889278485161
170.8041604776218 170.14275125635137 169.94136200643317 168.8569954993797 168.30211166495727
170.85676597163584 170.14911409951898 169.52580002298433 169.16367867424879 168.38180821928003
170.62364573028714 169.91323737525082 169.66437528833015 169.21752232634887 168.12518978907335
170.30911508202945 169.59470871387919 169.64675359786 169.41548225567624 168.25904399794334
171.00627197831295 170.20213138273598 169.5622805981396 168.97507614744967 167.99647577562106
170.75942359425335 170.09337725772798 169.40282657390023 168.6537995778012 168.56880530403322
170.871770395484 170.02426164884108 169.27657724181796 168.75692979695643 168.45196611179844
170.76486302816843 169.90359110710668 169.13735066985896 168.80494802707503 168.89877586511196
170.63118694221325 169.77606278950103 168.97567224844906 168.93557320612524 168.90492143033836
170.286829449043 169.61236279628608 169.54390873375854 168.89967638899225 168.57715343705394
170.3861320929463 169.7232901737211 169.29907231476514 168.8991944806975 169.36773038790528
170.55280636397953 169.92882004236628 169.6656667520336 168.48965041422406 169.04520924082775
170.5542372152659 169.6659255492031 169.15879733156865 168.56313094907424 169.10996669806983
170.61827582274222 169.73616647911535 169.43910943955328 168.46063301282368 168.93359612016218
170.94063967748303 170.02102356415776 169.25444433206602 168.50177670763404 169.13931116624732
170.93967701037255 170.08346464785657 169.16871543597563 168.0983027411451 168.87929575788445
170.9336282125976 170.1946449130736 169.2016755472877 168.2997616289027 168.7937744871277
171.19822614800498 170.61454614700105 169.65395042900008 168.29719446748865 168.51340669805487
171.48350661170394 170.93761256390752 169.78226297008325 168.13510587872184 167.8110856681892
171.47942304334669 170.84510948257034 169.56144986437863 168.18734820474975 168.10073054146255
171.2542535493367 170.49854883409728 169.3805748315095 168.0383552006316 168.14912220922818
171.01751915934378 170.48934618522077 170.06033857576423 168.07724012262742 167.52627015749874
171.07794865235303 170.41446543260693 169.77589464430037 168.16990283459324 167.34955205004414
170.77812406598773 169.92232676410413 169.64687618713668 168.32281387132772 167.4411035535582
170.41153800274506 169.61820634135682 169.95031531838535 168.91175038257455 167.25301047670968
171.02466169112026 170.4720004168927 169.95773819432222 168.1555358617585 167.8834051922381
170.92989660854658 170.29123380067628 169.7593735448188 168.37562952852107 168.15583840866648
170.8740516625214 170.31113970578835 169.40058052285335 168.29104707956077 168.25982347931355
170.9428553669609 170.2217740565959 169.78687901504415 168.787850804437 168.3593706670475
170.96494327033332 170.19992480376038 169.56239997887045 168.64999236236372 168.46925423719503
171.19792670563027 170.49633815355295 170.12319769166774 168.87671121878853 168.11898759272066
171.30520927988522 170.59348149256653 170.0060450016444 168.2189460677395 167.9438033084889
171.12650231137883 170.39912493749767 170.0266009513742 168.22757968792405 168.1428470163342
170.9855878870829 170.20077542709862 169.7416275092142 168.3797038370684 168.58456110192682
170.99993018321075 170.03012380550047 169.91934329936205 168.99102366378142 168.52466845398854
170.40934649624006 169.44273139116365 170.17556910684064 169.1238890317582 168.9131242312236
170.34536583766427 169.46033670963624 170.6285896257818 169.0901299708431 168.7855631923993
170.89156803687956 169.6977689107876 170.4252814352174 168.70160299506537 168.44810956747193
170.52794197040393 169.54833948975877 170.88142620305976 169.09861176249726 168.67596484448634
170.95991572549207 169.85580504989562 170.48166147197168 169.06337407652705 169.10808285560037
170.85370445622377 169.9235555450679 170.3330845535186 168.87834380022724 169.2375922043122
170.74676302702474 169.79935780894726 170.3591236653065 168.79838816409887 168.95479433357107
171.047520428669 170.14532361587342 170.6078200273959 168.80579458697923 168.3165086135588
170.75433906364117 169.989609565434 170.7665613816913 169.28252652087676 168.2177088475775
170.81616900326546 169.89792067153184 170.26356656666596 169.3005322801482 168.56582018904837
170.70848772983592 169.59899922248724 170.7137493701884 169.3225764747414 168.27929534747432
170.88886521847257 169.74507532908143 170.3352706620969 168.78804321773683 168.19085779383843
171.22148755026626 170.094556209484 170.55212915402822 168.9843735477013 168.1738059080127
171.64238299111784 170.6358470234482 170.51883179779156 168.56832277539297 168.61988734790978
171.63694888032953 170.72218612638903 170.69609301109884 168.55316710329342 168.45928393674419
171.3622074803617 170.53970558977434 170.6228011148262 168.65796979819225 168.57889771195164
171.26184480616737 170.35782397119561 170.98720487972636 168.70490215300646 167.90465471223618
171.4986234127807 170.69905851622266 171.08410636030018 168.69121440679996 168.45137490739643
170.92246686424517 170.0349136332129 170.30862055099107 169.2241756310916 168.81404615111694
171.68882335571135 170.82237030965695 170.9153173447937 168.927528084888 168.09204107623924
171.5159731828147 170.59565167521535 171.21268345713096 169.4378804389941 168.18733558596233
171.53612281793048 170.52627397794424 171.06379636041945 169.25698933302658 168.50519840172137
171.26463707166016 170.31860236573473 171.09803034448638 169.2090575545669 168.77790801236347
171.27127116480946 170.12278460327542 170.74775809246708 169.4472092156768 168.4917994775932
171.4287342843202 170.4352013985128 170.52515490834583 169.43504792311793 168.90059566753442
171.12286096597566 170.05679139298624 170.4680485921672 169.4499790510778 169.10594859040526
171.2434494887284 170.25492524170582 170.84927270625013 169.3125655114581 168.67983849870427
171.55864212819492 170.77677735993856 170.75141587953325 169.27218773248813 169.05585870029176
171.53190065283053 170.6880542468894 170.52526341738553 169.43476139787214 169.41806743324804
171.1498972903211 170.3263039329176 171.098480766172 169.9784356191543 169.10249220346594
171.67104265627887 170.78416155634665 170.82568965522614 169.43148638062584 168.77826448350007
171.72960340538694 170.80809774455614 170.88171102927146 169.76668391249189 168.40312858197277
171.4097418235026 170.50893780171427 170.8662777945244 169.91944737920738 168.55996714558103
171.4005722189514 170.7192395220969 170.69887687661594 169.57259534647102 168.43629752194798
171.71127656526065 170.77628612222173 170.58983630217963 169.45866393266172 168.43445781075607
171.87206332763338 170.84851161169473 170.94309766287333 169.3827754908217 168.68914263244412
171.7938952728846 170.76975603619937 170.90446383905626 169.22544040547055 168.25889843379733
171.96520712908696 171.07007042428194 171.2808942798474 169.24211754854318 168.39916798123153
171.83418841428033 171.05499712184547 170.89235011720365 169.52113060977499 168.62498198855351
171.89429611717753 170.85276715911874 170.58623468332013 169.5749945666064 168.93328048198163
171.72710532968904 170.75384604647678 170.2761948127775 169.3249699169797 168.91025828160727
171.87737099296066 170.82162960359491 170.3990595860262 169.8064657606267 169.04847733122003
172.3508777776572 171.33091247418622 170.74340326549225 169.40785922075398 168.63946737354937
171.95658848708737 171.1802018314227 170.53393794292492 169.0911169237858 168.4919769183264
172.15812309270854 171.43031603097074 170.55675171695427 169.20657709500762 168.62692645799336
172.1774144456447 171.44180479066375 170.9725575904956 169.72531296120744 168.9816308598897
172.10504580295606 171.396694204648 171.54422438353473 169.84865094756154 168.36301057204847
172.09297976705784 171.43687253835787 171.16280850853502 169.7259099438917 168.32155309675554
172.18875384006625 171.50720701550682 171.0042345785875 169.83449826009536 168.62012226239443
172.11861192971463 171.35752012111067 170.73568930391102 169.7972617866707 168.7420026153034
172.22245204973038 171.63076778782366 171.2902217307589 170.08086840756033 168.365167602833
172.34618692510998 171.59387556638333 171.42536415050728 169.87077591376666 168.49466478421886
172.21721616319783 171.77671380728597 171.21314429798534 169.91156819262358 168.47247267742816
172.3681596027337 171.9670060032857 170.9096149948697 169.51335146119231 168.3972682583692
172.73093941626152 172.31103688940152 171.1129043864323 169.92934352735844 168.42830798040106
172.48110853702804 172.33986010090814 171.28540175256035 170.06011801991227 168.40490689021274
172.45289486734083 172.1191696862952 171.1329382243226 170.28935654502615 168.45437023691173
172.3835109755911 172.00590139898637 170.97953396830704 170.54330616020658 168.57814849993935
172.69482068158356 172.15037639496734 170.60202937216363 170.02375144545297 168.60795392739792
172.92820446312552 172.58974171965454 170.4421286403612 169.53939839139434 168.58921412032657
172.86654969338946 172.28295339174934 169.90253309259248 169.00472484746854 168.95339487284267
172.1469230339037 171.7598152548727 170.23836240776896 169.69305487539654 168.26015647213285
172.27399636720108 171.71113142775684 170.29289991034227 169.5493382773415 168.43204575835657
172.62335768169362 171.9864614058713 170.2238722783105 169.17068395035668 167.88886581073416
172.65966352550842 172.07485505199764 170.31690864794155 169.14713775672652 167.8675719342406
172.6148380133864 172.11994571251398 170.74649828747272 169.27352209694018 167.8754586101594
172.3505029858432 171.91103514522374 170.29097714770927 169.26906245584556 168.0680829916585
172.58908564402438 172.05830670445576 170.29282411170738 169.22863982841704 167.95404313997656
172.50609233990104 172.09292788153044 170.3797513408954 169.77940654938914 168.1372249435216
172.80345886167945 172.56998569974385 170.1359548651592 169.3965832961567 168.5884137235958
172.46884590146308 172.14659630097032 170.16601365576497 168.99633139804286 168.47753386760908
172.41591250074498 172.06552146728237 170.05064266990053 169.28947115283046 169.05937344653
172.19247589938996 171.7582914352877 170.13054912123346 169.7172786043111 169.07273733985343
171.90724546586415 171.19689282527818 170.3321293972899 169.73127340241035 168.9111604119236
171.8536067053279 171.22230854523502 170.19310541285242 169.48202597600059 168.59533262431987
171.9965088493268 171.6010970537306 170.56565746190756 169.9593357644196 168.3865617544791
172.36103199972283 171.93199086225428 170.37263477241288 169.72481137549417 168.15561724495916
172.4313433142301 172.20565479332635 170.67357976054453 169.63257221341522 168.28388899423715
172.16756982582984 171.80946560275666 170.45609795455348 169.89845698725665 168.4472754341923
171.81822740171333 171.40584164094096 170.31309449883912 170.27034003845867 168.35595394008942
172.19494047914154 171.69949304245728 170.52985827370782 170.11716694917 168.2479865725597
172.3966968592269 172.0005906015236 170.2780889295298 169.5446401986661 167.92734541155878
172.33269852200752 172.01417465561983 170.2463829650218 169.46394807541213 168.2947385158719
172.18854492399157 171.89150071249233 170.63261754265787 169.4526191439011 167.84077326188842
172.03271513172263 171.84783073021637 170.25985385884047 169.38352248394358 167.99793544120132
172.6326676755383 172.19194487015295 170.50917404130251 169.28835404178085 167.5693531133154
172.43868807483614 172.0223057501664 170.343404356199 169.39808085314584 167.8154303816627
172.26695957059746 171.94832907516854 170.4351341687584 169.3749490848608 167.9773219911517
172.7365190547617 172.30905305049276 170.14912440736992 169.41942563885874 168.33083213281006
172.5981415547818 172.0436985030716 170.20591986132126 168.93703620197613 168.28880491376316
172.45506142665397 171.86913022621727 169.78822493192797 168.65600910299415 168.54152280017334
171.8566604577652 171.36832913193987 169.85854120241044 169.35281791966673 168.29661204098173
172.3016532535836 171.82635784616653 170.50684270974844 169.42743045851032 167.78129594127628
172.27005300449582 171.8057977494736 170.52098844839725 169.5096575833377 168.16461019867938
172.09261102155654 171.74251324813392 170.81943806198427 169.58486451762255 167.9216554105645
172.29259552365326 172.13042480484702 171.08398993646657 169.36799684542848 167.84227050897954
172.62638753786433 172.3577389435231 170.6841904630786 169.01489886726893 167.83898666458634
172.07402833753537 171.84385001415112 170.588597076154 169.19506425799392 167.98097959614157
172.14912961314747 171.7120876746657 170.79368837091675 169.59578908589108 167.64884891785638
172.2350080562892 171.68120194166318 170.7181627206357 168.99501005818212 167.69780920489174
172.66238255478106 172.21343925032417 170.32320957739174 168.62056018949855 167.7110973940108
172.53247720820366 171.93909520062067 170.06912468964174 168.97026380830653 168.4369311613224
172.51075929569635 171.88044767344962 170.58782535288518 169.37856413226032 168.4349459009588
172.76592547721992 172.19028297452508 171.07902078122677 168.97338002421736 168.19968318314534
172.60062931405392 172.06610776478763 170.56347296894367 169.35316017213623 168.63907352796048
172.6103069378184 172.01415881855547 170.02015863798587 169.19974113699573 168.94349632417158
172.48782652311803 171.9816775124259 170.24447093876165 169.4896958692675 169.0492174196297
172.64609456818079 172.2017805405257 170.49570918406764 169.28063635190097 168.88660471310325
172.46732135068805 171.7283282497362 170.44244606892224 169.5218654581949 168.4921618773002
172.5279943273633 171.9877800759025 170.43437882242935 169.17640939519728 168.4237578421973
172.90101075014698 172.57611504438717 170.45508351359535 168.81607486654363 168.69622402623278
173.15453745297557 172.81919500191498 170.1025577958576 168.8219360308325 168.8714799850563
173.17827417246457 172.69037619150228 169.91690829019527 168.9063768063414 168.61957836872006
173.0376866232684 172.71095958956366 170.0355830777274 168.9265709547834 168.79447467860626
172.66013409115257 172.2908635743978 170.04228369271738 169.13528482719184 168.35626235174186
172.49325786048908 171.84603414892158 169.6524415714862 169.404014082772 168.24663496415823
172.22040564623464 171.6472461393017 169.61413961852284 169.66219925443488 168.64244452359878
172.66031729623043 172.03625465829018 169.9755938917233 169.79000055390483 168.94426601486344
172.53225040235432 172.20537965523545 170.1686546725194 170.15701485250418 168.88851513992157
172.22650346220036 171.74246261475358 169.7154747786462 170.06856753945726 168.94214096864525
172.40603722067937 171.93609070175341 170.21379068395922 169.9876521922556 168.5594966912139
172.15000582312973 171.77612430030086 170.55827268501594 170.17922692696266 168.59956885170172
171.96136382781987 171.39691759122806 170.6843655071141 170.2834497864814 168.48416848216442
172.15063655576506 171.5536597002885 171.2344951120142 169.994358257158 168.13150532214524
172.1627209598979 171.58976366960522 170.73736389166257 170.10300856798307 168.53691382170788
172.15673919093547 171.53125150954273 170.94328670193028 170.37039798485992 168.83192703699353
172.23197033433738 171.44726884694805 170.84965407207326 170.64790390913052 168.97663895471933
172.30423884052504 171.61086588928953 170.8323876235153 170.6764586488832 169.06652009664646
172.63785430390953 172.0564232727942 170.76426548562313 170.73305362889818 168.87673629084142
172.6281757114966 172.14664400862233 170.7393468908002 170.60007127059473 168.6949103893344
172.57602511127587 172.11828520259544 170.77476365985044 170.66901797637615 168.63006380152873
172.5465797446402 171.94548149259606 170.52202745560845 170.3689832671128 168.74397582299446
172.86095395209347 172.3306239899358 170.7384056896804 169.99256677538696 168.18549231808947
172.74627168118937 172.16968556097456 170.7094433246038 170.8970922597243 168.19911280733805
172.64382832505137 172.0031428703848 171.16435595294746 171.19344983340017 168.66184795338643
172.84783275990034 172.386751680447 170.49156045193288 170.9120573918139 168.94565752974768
172.7483356489152 172.06681106538144 170.5281078535293 170.93139315574106 169.1444835404994
172.4371147908344 171.78015727366952 170.69354717432245 170.9599507675985 169.03197628075725
172.55421949772315 171.95610546233266 170.4649590208155 170.78021052641697 169.30371598262448
172.49649086236587 171.93278847462483 170.53548092630388 170.56647766712794 168.79457486596579
172.60178765144664 172.1516534971311 170.64611082707344 170.5047677759365 168.71337361452422
172.42242560710395 172.32854012652552 170.30180730860982 170.4156674362786 168.7823498689696
172.67778044103906 172.6676419155899 170.12742555818284 169.65407405806994 168.67326310561663
172.77350376817512 172.77044641694962 169.97031548684876 169.8513505083624 168.89677895266522
172.58293329459107 172.47780820228093 169.85863242656586 169.73292908062106 168.9441985546588
172.60777728822063 172.531831164082 169.69215023942516 169.67992623511682 168.962366177494
172.56698125932706 172.4382837013905 170.07656652840504 169.43030977903476 168.62095413812472
172.60670330929398 172.43651108186668 170.30136116124442 169.618346201723 168.21947058516346
172.66057931101022 172.3729804508419 170.54473540454532 169.8260137846404 167.98345233034547
172.54077447438954 172.19980824180863 170.02589422749406 169.9438752425847 168.03679281264257
172.5447087336616 172.39975000659328 170.52992388660383 169.91710290636948 167.99461818453307
172.74539493771093 172.78286675083606 170.444759043984 169.3431561157042 168.2036644646879
172.61446557588772 172.66718337018128 170.147194191423 169.75498207579366 168.8285039139305
172.43572327320734 172.2997790812722 169.941854298336 169.6339331627537 168.3973211251496
172.7268661678688 172.60440224138034 169.76603130932025 169.2191901115437 168.67955213731395
172.81770308559672 172.64707367447792 169.5476194740962 169.09311679094688 168.39625290291846
172.95208891887683 172.68987826990835 169.53517427392995 168.8919990357327 168.21350657100766
172.79954689700253 172.54275286987217 169.7636964028342 169.19177669808414 168.1462212302497
172.5897628714736 172.3568482295594 169.78985630160622 169.37549354920162 168.19135038347372
172.7444941606298 172.39996246506325 169.65848564916635 169.21980962402063 167.73994963795386
172.68986940387956 172.2710370597479 169.09240508319678 169.21545187810756 168.05924660501267
172.56514174316348 172.0722017181242 168.84602949872493 169.44742176545242 168.5516980212006
172.2060692083965 171.6397651995046 168.7305824170995 169.52632258010732 168.99548310590362
172.60855676098348 172.2501030559749 168.78673157476007 168.654905633746 168.52481865945603
172.5938909651571 172.17020963944464 168.83708909452272 168.93775342197898 168.4915651647126
172.6594574226871 172.28762697743807 169.02458691600418 168.92784986873025 168.40802455435932
172.6996241312474 172.28382207978765 169.41094461693874 169.10852404109085 168.28241593664148
172.5801661654544 172.39544445299998 169.2537840014203 168.78808742602598 168.09283474098962
172.815050141307 172.4832518348911 169.26758446875417 168.46790489635237 168.17659724365447
173.16524978012146 172.86148695323504 169.09808098986457 168.51270624167927 168.57032374439564
173.2120951615586 172.84777622842225 168.8305861778715 168.323141343721 168.71891762453924
173.31771458008836 173.0730104823781 168.64958206991844 168.07413976337392 169.08440483966325
172.9371154667439 172.5229039466176 169.2844706754545 168.937770279492 168.9409779839374
172.83671977696235 172.52686637050425 169.30874950201377 168.68861455044615 168.7877033679687
172.4673030956762 172.30298489427977 169.00337499765587 168.76459345539874 169.28461308803807
172.40942558318093 172.04932582109842 168.90513062381967 169.12958260163725 169.32909299642108
172.45903098315895 172.09674616171503 169.0901667818575 168.8943571452033 169.54469816583745
172.3935108444127 171.92896736330783 169.19521979422504 168.8465690694086 169.7966424423492
172.51375216097705 172.01818062905755 168.95191025700987 168.80437554244855 169.34173945724075
171.88763831626719 171.43189152172096 169.17906912732792 169.1939155515973 169.36111388260275
171.71920797984038 171.38693304940335 169.48048053944146 169.4722883738844 169.44116046966482
171.71126132760295 171.3100042119013 169.52876292830075 169.34847585614585 169.02506782777255
171.52825670446603 170.99013030366535 169.77706700277238 169.18873661850415 168.87629348066798
171.79770074556512 171.21708828573554 169.88152713672045 168.74006751367082 168.99787600585583
171.7301568296269 171.33075589139173 169.54475658764608 168.45719739306872 169.287388266746
172.03360222994516 171.65821543346274 169.3695414842533 167.99740366138332 169.51390577213698
171.9044836439423 171.47106869268126 169.43937096029958 168.0572542041966 169.65992527833686
171.69128551441028 171.12563745359358 169.25045827477578 168.58848825932753 169.7306951912618
172.10473922682468 171.6426250212217 169.88838296228369 168.64348541673476 169.34881693867536
172.28803217804892 171.98607448097323 170.09893368089115 168.20110625996364 169.12987354429904
172.9377209737316 172.69041890918444 170.32353938600738 168.1500164363487 168.8365739280798
172.79748649763468 172.60136762373088 170.4199898578055 168.53610875090385 168.6421010422317
172.56430043184363 172.31241729332368 170.02782127772156 168.27152303857713 168.11966912087877
172.6918247612766 172.45600220587866 170.30114911427734 168.45060056027816 168.02566610688152
172.68231236334398 172.2913136243757 170.15634057136376 168.93888649870195 168.07910700130364
172.82183113890605 172.25603702145855 170.13758115991078 169.33920093283504 168.42995093799493
172.6034543248134 172.23230229782837 170.0906302562262 169.1933653806552 168.49973358622603
172.795696680739 172.25168795706335 170.36566297750798 169.46957124987296 168.49918239687412
173.14533015475146 172.73380874035593 170.6761310420156 169.02768626177422 167.8062209278556
172.91714736146136 172.43745735940678 170.48780739854786 169.4326004723744 168.55394853132418
172.61227678302117 172.0824839029071 170.62514468518924 169.5976910869485 168.48974911329006
172.18802264048338 171.5998430467227 170.19819945985455 170.0859336701857 168.97281930094599
172.68617592938276 172.0372595298743 170.6971992852909 170.291236500023 168.53366167076805
172.5433661085173 172.03330774966355 170.51405025141784 170.13797354157597 169.00377381621067
172.75890811683206 172.33705108587026 170.17219618916096 170.04317664220497 169.5458729440166
172.52970257526388 172.1890055240821 170.11504479711263 170.07419268133359 170.03323054578811
173.0570081989619 172.61082346365563 170.54385105971818 169.9070596105723 170.03667696291092
172.9329822555247 172.54159296322212 170.7855251102347 169.84260747855862 169.97657505035068
173.2768808346299 172.79062481624695 170.80939577604244 169.6862835519111 169.6353692095976
173.3441059231739 172.75212901506464 171.23568549596345 169.5993041439219 168.93198804162935
173.11117818420968 172.66449391546968 170.80706977877185 169.60777583002618 169.15075010629207
172.7291720877303 172.2816497632993 170.80345315165593 169.83288458624915 169.339071313379
173.08836601883522 172.83194380813995 171.58812218227752 169.94517164372888 168.32677459050086
173.16763491111934 172.7521744592054 171.22630612210813 170.11563561766846 168.601081931397
172.92099158562704 172.55023476804888 171.4662643522335 170.41276361149107 168.48154201479014
173.09474910078848 172.9957669352941 171.80057567506879 170.0295520485985 167.96072822342657
172.92907258162262 173.09003729429597 171.31227905763967 169.73271382669697 168.38767427639945
172.8368361808492 172.86435941396365 170.90508274362796 170.12546491898146 168.9236736003972
172.74265435967203 172.7406460529097 171.20580966340106 170.0326093479974 168.79259857866572
173.0264512633011 172.86802072948532 170.99598442502847 169.79402102634444 168.9439648667671
172.770297773445 172.40714839341675 170.81701079839473 169.79764891275184 169.15471399187828
172.53037903139648 171.98806088791162 171.12126746051516 169.85436788557433 169.02434833639566
172.32584826276886 172.00879476897444 171.0770882127569 169.65868738143195 168.8271042217858
172.66653079640574 172.20131535409038 171.2501359888677 169.2174982644301 168.6737299865169
172.80004609195572 172.32615059071836 171.49240187300748 169.06576807356748 168.33111088062603
172.50242277468098 171.95652697196107 171.27355755303333 169.06061418580643 168.19920516759714
172.70070754773974 171.98906431802072 171.2359494173677 168.9157200120026 168.55648415592555
172.38471579889998 171.70688337005302 171.17771802828076 169.26301428505025 168.6332722829488
173.03316586588545 172.461875928907 171.31798361842684 168.86224084068746 168.833045474554
172.74760211219254 172.4212710643532 171.52361537447607 169.2651155794294 169.39558054029982
173.07243742568568 172.76287823767967 171.83359356807804 169.07880287692456 168.84954781250926
173.02399334617544 172.52394439038434 171.9600071662256 170.0007121385325 168.86526833795304
172.99150906192557 172.5895710268441 171.85029196468804 170.41188403459557 169.25637819407953
173.48079762291385 172.91598801575714 171.73388525359505 169.83546944252495 168.86615657134067
173.3204647862637 172.6736725270798 171.32399761147232 169.86657924509754 169.39179031000546
173.22141550927188 172.54632873030025 171.1701233987685 169.77537172173945 169.35540182724844
172.82447503009527 172.17251107146583 171.3479048128145 169.51829837906664 169.39031380735958
173.11307540719187 172.36177864300825 171.07644480635622 169.34289179057174 169.81687521571627
173.23271519931134 172.59062972444997 171.42247855410008 169.42998403338626 169.55564439964098
172.74464953920784 172.1765047362412 171.50628279998753 169.7295971980751 169.46827350536756
173.1995978435163 172.41258040939564 172.15556103082108 170.07927856797443 169.06859214225997
173.15104072542314 172.6264113851292 172.18257292868518 169.9868083435219 169.01023475370033
172.48951800895597 172.08610593635115 171.7813239239047 170.0010946081129 169.1635400575888
172.6173099281458 172.00785498697317 172.24562450346684 170.17974908399788 169.08843973044958
172.94305188524615 172.46403647361618 171.74026789147572 169.92473918846517 168.8960203602684
172.7703094435736 172.36445020140852 171.7732874156423 170.0203413402554 168.79598194448823
172.83384305375006 172.46213254439334 171.10969873790904 169.74214813729157 168.87974531031992
172.56740725978872 172.14083112134983 171.25372336725957 169.7632043265517 168.97653292566883
172.50979091660702 172.14620582809317 171.66105021531035 170.20906173397543 169.1027072299918
172.73768968751327 172.48220374282246 171.7596443797963 170.0419263397594 169.1256813775803
172.54274713009897 172.36236412155088 171.88849586447265 169.7986978216739 168.8653700927095
172.56146166649523 172.22128790859384 171.71673491997683 170.41059141028288 169.17883519414798
173.00816215153498 172.69783950828975 171.57933533663436 170.02162464533373 168.95142453492122
172.89921633603532 172.64643709426565 172.01553919206415 170.3262140611119 168.60731099646665
172.4998690609628 172.10059813461902 171.61338376077146 170.61358547512853 169.09306605560295
172.15069893807896 171.7102586789288 171.63312484337925 170.4044310212955 169.25829268814397
172.5126844571924 172.2218369975983 171.63614809343179 169.90049284157354 168.6413306220781
172.55140578735893 172.04102899316504 171.71554354842294 170.38840185368747 168.8076278429801
172.34387025563075 171.9950931641365 172.02433410988482 170.28088104817195 168.85417714554563
172.50902145150638 172.00013775996482 171.94799717070077 170.4430057848987 168.96936783595396
172.77062393851037 172.07572787131645 172.04241990176612 170.30344658985055 168.49984437010943
172.47408548210578 171.91246214028286 171.80619091896097 170.46295968021582 168.9739008615507
172.47979168193373 172.04306658374563 171.74578280136765 170.63575567298983 168.72594884398495
172.83746596251817 172.35967874975591 171.6606320252869 170.36062738247287 169.12469088482044
173.13404932188416 172.61866084660528 171.82354355064152 170.32579462453336 168.99206369245994
172.73410339534578 172.21422142503783 171.5568361125471 170.56845093173845 169.04231297728026
172.33103576360543 171.88988006101235 171.34052344487296 170.69357868437356 169.1729953128826
172.35117653413647 171.96368063722153 171.03426532762654 170.82245142382385 169.73435168396585
172.6912286186285 172.1419013873342 171.24147914954213 170.81410360740975 169.80730102797685
172.38500336566253 171.99136852660482 171.18441873845723 170.9067344736968 169.81545054394994
172.47306376446875 172.01213005594542 171.0488715056145 170.8817412296507 169.522344956367
172.57233461099105 172.3555375022383 171.62009794707117 171.02048107973042 169.33441659025863
173.2687484167557 172.95173210508824 171.87656464497883 170.6724225242164 168.89275329961026
173.25855037010797 173.26844408712756 171.86792191665322 170.49971488676212 168.63728202766896
173.2067722281288 173.06686177393004 172.14577358005093 170.50582238541722 168.4051265306408
173.3085757324159 173.2425426354152 171.85190709723287 170.53401036809072 168.3688086932819
173.25621050219078 172.93825498220875 171.60308005612177 170.56772375334057 169.19841699572885
173.300107978619 173.15922975502644 171.60724623772595 169.9750284141222 168.39193820153764
173.34172911709743 173.0802502861224 171.5836365929154 170.48117145770627 168.7232980644973
173.12537835560607 172.91213465584866 171.68415034530744 170.7824170511545 168.15260553221069
172.61764014830413 172.51081900752723 171.52326301193014 171.0578568733343 168.75101239198526
172.54045606612078 172.3895843156547 171.25816294056486 171.30775915198197 169.35295411105653
172.6864893528766 172.54005420483267 171.16261820774832 170.96240316126764 169.08676078585677
172.7113220716602 172.36314726019376 170.75137740911342 170.74486136355517 169.14463550523078
172.81611107241707 172.4405439753437 171.21442189603493 170.87744681544504 168.70365980621625
173.0836166917006 172.3289164059154 171.30586026187027 171.11017536758771 168.56861834410793
173.09599646416328 172.4533658414837 171.27642122421554 170.8012156460299 168.83135567657942
172.65178740127936 172.20386109255813 171.14279907581863 170.84433822228846 168.97646592445676
172.7826909034819 171.93840850631332 170.9109133940861 170.9897959956342 169.08974749211572
172.9180597966511 172.171855116396 170.6610500582909 170.7720395157837 169.32887555903517
173.07870903009902 172.65915705711336 171.2125525992489 171.05473177945345 169.0065030533707
173.13129831890708 172.93797934837036 171.3910894569771 170.90452057891756 168.88045640561876
173.2709231887946 173.18576571173475 171.98982380803673 170.7239192779755 168.60161525194727
172.93243283002627 172.63684286794026 171.73344565230775 171.31914058244175 168.85531299302136
173.00245674612646 172.72467472165587 171.37407318571914 171.3773258086911 169.2313342356206
172.94678108464015 172.73472596049396 171.4176096673818 171.09414986565355 169.33524812172334
172.67857716816073 172.5927563197099 171.30132678576 171.20483463520395 169.87903939050375
172.49476963543623 172.45402998672478 171.79392953745227 171.88902461292673 169.72588188031068
172.46779812889062 172.4440971737554 171.69346916412505 171.73303995429106 169.69430133025662
172.33030670754633 172.47853425052799 171.50261070432651 171.54295859929198 169.7733958992348
172.52226157301845 172.68832576861362 171.53901535796476 171.43097929397473 169.5633669069274
172.91840228212328 173.22173865478524 172.1270895931578 171.095003376522 168.90609295274834
173.32544887797238 173.51015666388616 172.6043769885038 170.8470154293847 168.71812808671865
173.06729407089693 173.21907847229997 172.5955312092394 170.82460290820592 168.5076528771709
173.37971332556452 173.52317248027236 172.7092785301634 171.10526403403819 168.65435674991843
173.5492320409564 173.70489793847682 172.164328530751 170.9671488645083 169.1232216854824
173.77500806121085 173.67810331523518 172.6320952591375 171.51574533069984 169.34770465362698
172.72188905313425 173.15680090944332 172.28585044917887 171.6270475282662 169.39606431017467
172.87807780232367 173.06550360519083 172.6021365589442 172.05063545664595 169.01050886246432
172.76454281963703 173.1688998637732 172.468240104142 171.48413031472563 168.4707343062608
172.79390840661034 172.59431783577452 172.00618778359478 171.5291847217556 168.62341918425662
172.64651669216585 172.35057324775966 172.23996068710701 171.24420279228372 168.4245195397097
172.75953263804928 172.72018770411609 172.436407778206 171.67663670750565 168.64624061760898
172.8839696005262 173.08088886311808 172.32362473214704 171.54410062305237 168.04447979628947
172.85011773130697 172.93060647216896 171.9665100381498 171.6370505429117 168.89527219284622
173.1871305494701 173.2588645702422 171.6735642638912 171.39079509026416 168.4755589375817
173.1176748103131 173.4421229366676 171.4049680075509 171.6837152543913 168.4190867187865
173.19873789313397 173.3945414099236 171.6264426563304 171.74626590980893 168.26905062127696
173.14924813681012 173.1922013247043 171.7087560773748 172.22500840019643 168.3559396126578
173.5350291415868 173.9551803607065 172.16882865424887 171.77020536868534 168.1303006995536
173.5727758286394 173.637229086363 171.89900021520546 171.8674161462175 168.1844184288087
173.8676136716217 174.1016175771846 172.01543372060624 171.8180272577524 168.12245849823685
174.00613937116805 174.0470997438643 171.70937696882598 171.32966079048757 168.02092529739338
173.8819661825942 174.14714814758122 172.13235783745938 171.30136305239253 167.45370111282983
173.9594222308886 174.2795934425903 172.3348980925987 170.9225980965184 166.60597059174188
174.3001651478468 174.33360806380614 172.5918636891279 171.2439270860219 166.6379955928841
174.0763219103179 174.05336500555453 172.42133407781165 170.85584251261218 166.46182389789575
174.00175712716825 174.03300602879676 172.44251065454165 171.36098548849736 167.2850606327039
174.23972394602998 174.19671461937702 172.58059064202544 170.73766995569036 167.25768211518064
174.29820151512337 174.31123322019562 172.11086065217881 170.67821828629542 168.17174359455532
174.4282088543428 174.22136869462233 172.2184699024085 170.53899107375975 168.1142604478352
174.09323900162207 173.80419969304947 172.0218954079833 170.5339255151173 167.59606316172358
173.87796596059871 173.88821348400057 172.04887066372729 170.72670676474038 167.64485452731904
173.813680291915 173.7103148826605 172.0123151393705 170.9051293725218 167.49983490202197
174.26137560170076 174.32093395594336 172.0300818277562 170.48325380493213 167.9561637388242
174.24103898738196 173.89365024104868 172.35655647409712 171.12302776162983 167.9035627754575
174.3319742956068 174.29009224103754 172.39795958270327 171.0950633701356 167.64428492610514
174.31245967927038 174.6517456528484 172.3143827825146 170.83385700241254 167.95488191819285
173.87059601022153 173.96335207285415 172.03815807726593 171.40849834158436 168.29468617716424
173.76900810555549 173.88174116061475 172.01220531574828 171.38002411572378 168.05628589905024
173.35769767156089 173.55408322937578 171.75606130866203 171.48235803350198 168.12256364233392
173.56176795293067 173.68536984629722 171.16063895504706 171.01295878363507 168.5346382902837
173.49826504734781 173.62465078224403 171.28277324491876 171.15921512299477 168.5158467282649
173.47883190338925 173.70470493434343 171.80359324798826 170.91751675125607 168.20804638285233
173.25341023782076 173.27098813287986 172.02847292965782 171.39849189575563 167.94741171555472
173.1015099694241 172.81845716748361 171.4871619916951 170.91786750285374 168.33708079102732
173.49276408681007 173.13322757458778 171.55654282769754 170.34499288993 167.99521938541983
173.3253699267916 173.1140437202461 171.66578144915104 170.99574134083323 168.30230341867266
173.25006206830824 173.19984336213 171.43068524664955 170.77484191856396 168.48043181277495
173.2432086416637 173.10474780456943 171.55295448035847 170.89564867251315 168.50290448963088
173.61476134205583 173.3170461522607 172.0062126597533 170.877570369415 168.33402885288575
173.50495460438998 173.33427460504683 171.5564699652557 170.96906913133446 168.56140527771652
173.3756396212759 173.17284240642024 171.75413546588302 170.98731665199625 168.0057456127387
173.30019847158684 173.01325308235974 171.85412766081612 170.8276809314887 168.23794342195754
173.65642832005446 173.34204077515204 171.84560793075732 170.5111119399237 168.24574996898008
173.94667730829104 173.74853136730553 172.1640142210459 170.6839791556641 168.5895414563334
173.80106098631092 173.77119165725878 171.9440292753319 170.36870283900925 168.3849629393388
173.93377185073126 173.91399260923214 171.76206723176765 170.3404888584447 168.44875062598624
174.08368222836043 173.968371060937 172.0078568903582 170.28707825282922 168.33910402980405
173.28334381056737 173.49599716116708 171.74704851592912 170.81939883380747 169.41273264838634
173.75932182943734 173.87214535544146 171.35587625287008 170.62316968257795 169.59981180630894
173.8843962936019 173.9783437083265 171.48393001977814 170.41794408668557 169.3855021840595
174.00841470192486 174.41213038820692 171.95781235654044 169.94561688968776 169.5461363617895
173.75635192075268 173.9607061466179 171.2735199023203 170.32837077788906 170.52099245147028
174.03451203981103 174.28649087382493 171.55546671472098 170.13243500880287 170.04578130135206
173.8889205202956 174.76008878955696 171.80570574585505 169.70915207063507 169.32930103387787
174.09694799299018 174.59710750009313 171.64209210492965 169.80221791563295 169.4031357254346
173.6783781869341 174.27657691379594 171.86057984924543 170.31330133487089 170.10374815793176
173.38169815449766 173.7856634107445 172.0348710764913 170.47871537190318 169.91662490268098
173.7100460902181 174.03181012534895 172.11817456923268 170.62254928366707 169.7428198005901
174.01611888377963 174.29360429561154 172.47312506815976 170.40828846750625 168.90462519984618
173.37086579551564 173.53440087718533 172.60397746396643 170.9523250678862 168.6572735680283
173.4704840645008 173.63849816561498 172.1390069660811 170.51152753590802 169.09273371186273
173.30998024671652 173.63973110565072 172.3793705538603 170.62190032428776 168.75215559679458
173.3799826572139 173.77503103383316 172.09739211069552 170.6987534606631 168.9610017761507
173.95525966803703 174.1236020435574 172.17890216376125 170.33882429042518 168.83024714821585
173.4120107623694 173.50854307599928 171.5669271622555 170.41071692381522 168.95210342336105
173.37810696267738 173.16419902201568 171.60028477311894 171.14378871950743 169.41586571624603
173.77089035987447 173.72505817277718 171.90534664472577 170.36961731912766 168.62466601213265
173.67407248434748 173.6106772403862 172.4202977105883 170.64537794413593 168.47542057016486
174.22371494948058 173.86478307336958 172.50493848942853 170.501708354859 168.02359516827647
173.9690685138525 173.7613926679731 172.17914959058126 170.32313819402793 168.087450974985
173.66576108542108 173.44000588926275 171.61872533290136 170.24496488726888 168.36705577569558
173.35638009801093 173.39396507576535 171.34512392322438 170.1011708643927 168.46309730182145
173.12692514231782 173.3021511525645 171.42347274647355 169.9698214778432 168.61187281544375
172.9135536018169 172.90034831455367 171.3758635086465 170.2050935085797 168.76771308166911
172.66744522436335 172.52781711684358 171.48803094935866 170.1975131455014 168.61892593411514
172.87949528286057 172.6297042165292 171.3390728510225 169.89600378397037 168.74074912932429
173.09527753721875 173.0712092308398 171.47094351889447 169.85407584612148 168.77963560510418
173.30580440056175 173.18626293063394 171.7272818543156 169.6488369453789 168.7753037233275
173.29733772908304 173.28035688530844 171.68044685725272 169.75592710491085 168.88350411578622
173.08204985127642 173.02161369087153 171.4980283465206 169.69502510845155 168.63907084669282
172.91870000896142 172.79411632251248 171.10922248451178 169.62225686722527 169.14624110641483
173.64809081378968 173.3563048946016 171.43288278160534 169.71645940787045 169.09084901109122
173.76565243129676 173.50311851797557 171.59021613579975 169.45636087993873 168.58599729163055
173.62528127501483 173.50400286253398 171.8715565014975 169.3303540981989 168.65434178645987
173.48701077051186 173.40091808621182 171.84429420275106 169.17739675917963 168.79430176879237
173.54707942011808 173.39779706586467 171.42812549154164 168.84499046728746 168.86892668905156
172.98127006422624 172.95961877716582 171.17746880391894 169.5172532016694 168.89989738256244
172.31260130132318 172.4650818214975 171.45952061349075 169.7203003445595 168.581520596875
172.86894480476826 172.94739642864442 171.71857112808442 169.8440700015074 168.62328333030376
172.83543393046534 172.7348318037917 171.40139394049515 169.356433970377 168.7606692635823
173.35382511006455 173.12285080627913 171.74156649199014 169.436338855065 168.81220285548025
173.39174533174094 173.0827840036469 171.66237652829736 169.2180092867497 168.86144373841515
173.26464299420775 173.18155040772086 171.58280479302638 169.52941044091344 168.6248576502188
173.39182089556374 173.12648587584778 171.74674057537996 169.42220967040384 168.2546642736235
172.9939427941599 172.7859517779056 171.46978508582603 169.78949281192862 168.59607179641603
172.8410114042209 172.5830499100864 171.22238430865556 169.55520502710868 168.65144990003986
172.7160394384107 172.3193402697099 170.98541475171348 169.486554408791 168.7068392144449
172.7801463603042 172.5844710288788 171.05884041063823 169.54130077377582 168.33461819509796
172.89115961509728 172.59349260902 171.35123874496264 169.038651936742 167.88870509230026
173.1367712196227 172.74513087759922 170.8521978174977 169.33667145934595 168.34498500969156
172.9221297464848 172.80573145028012 171.19090606384387 169.29684047120034 167.82268886227732
172.93100487252863 172.9535377502301 171.39154195028235 169.2356491552005 167.5882819291048
173.04191237586568 172.9705732066103 170.82852699195615 169.19681693584548 168.20183705690638
173.01940129813877 173.00002265285917 170.49025193309947 169.10645043078983 167.98595535623937
173.0383357573954 172.99138717935676 170.7049355887078 169.3999792743105 167.92824771106012
173.25119447303757 173.21321998928076 171.41721682502188 169.1706352267018 168.0371725608805
172.83732496915235 173.00357435158924 170.8826104615986 168.89819998375728 168.2049973609335
172.94203643706467 173.13118029213157 171.30492484612438 168.88668416214037 167.72542748400664
173.0313572949292 173.42035491465091 171.27146932670954 168.66831117580372 167.30198443734736
173.1794398777406 173.61373041458455 171.72749978755414 169.14317477396537 167.21692702520895
173.24894855611376 173.79908595051742 172.14759599884948 169.74842066922122 167.24500024388922
173.5202488609853 173.8591555817004 171.7958774764188 169.50148432838932 167.59212242161368
173.12148104237204 173.53706755862993 171.4319316970707 169.48420204001047 167.38660398075982
173.53874738959908 173.81544858060792 171.3448253031527 169.2191820996956 167.65652081193417
173.44093297221957 173.5054303781027 171.44998083731056 169.39605510147055 167.69288548198102
173.24662159738003 173.23919553134684 171.49631241052123 169.20890661977398 167.62599185674605
172.92266667622843 173.11431553083028 170.94237641662212 168.94605395276733 168.00739301121504
172.9174884525686 173.32639767536338 171.2884091809273 169.29910288149722 168.21749764843247
173.48997002698434 174.0064312241274 171.66235001466399 169.3900039803427 168.30124780009697
173.58541845445592 173.88356204634817 171.5823382308067 168.98731164044727 168.11259875133987
173.5896050140173 173.65514248679582 171.74290961895625 169.20584572778958 168.02289662408472
173.69334703520477 173.8152585753406 171.934695885447 169.10400989314473 167.69626345532959
173.06929762134718 173.50234856799867 172.19954172290605 169.18543092745938 167.6698065199508
173.22531983810993 173.5121148698582 171.68940158322607 169.29580498826817 168.47645297640517
173.17846524344046 173.38270447533944 171.3084344418247 168.80863902675966 168.1911600042878
172.56580895762318 172.46914485904992 171.21800725132067 169.91020109517413 168.77127408925224
172.7360360111244 172.6775690470988 171.49500146225967 169.87727820907773 168.24923339652725
172.07448445661498 172.24915111009875 171.03672945982683 169.91870846556202 168.77004522314692
172.52127871268755 172.77431340465623 171.56136867159103 169.5217756051629 168.21220980519573
172.4438866183665 172.71133361123603 171.02740395663858 169.48553492416752 168.83274031815287
172.68726017440042 172.79298460497222 170.95217635782507 169.4837647444595 168.79475905399073
172.7051286812159 172.52322563526442 171.44693433978102 170.05125699936784 168.90387993935835
172.2260032035867 171.954137919445 171.32401755806362 170.22500813855854 169.34587605225363
172.22058277285765 172.14097683027026 171.55660176706508 169.92858809185407 168.85770308030274
171.84010743163725 171.7067909809895 171.52826404869998 170.1958465882255 169.12617740641826
172.06772673003212 171.66785049093602 171.40206356451725 170.23945433536025 169.1948694954197
171.91365619213028 171.52181652030217 170.5643445953854 169.99340990799533 169.45179933532498
172.52047693914244 172.05223920792145 171.12652433288136 170.39841132419934 169.63565169799563
172.10966687386608 171.7267091622057 171.57563180681217 170.74056032065096 168.85641381225636
172.3443395800584 172.2205197533025 171.37644966216823 170.20650933261794 168.82993022646588
172.31971933024954 172.1254849766428 171.30600178493165 170.07142979451 168.9236471602365
173.0257490481545 172.7245301465344 171.38021279061874 169.83138255977914 169.25949879628394
172.37775543154268 172.18217530530438 171.43324780313364 170.47343588549793 169.18606674314998
172.6648757144279 172.41092289935554 171.60067510172905 170.58499704112648 169.4392014078763
172.47036165259587 172.33232684038282 171.87372362806042 170.28926430894842 169.2769234604818
172.2952905132256 172.2775690004747 171.7473847862018 170.1851949824066 169.1020400289627
172.4510574887313 172.38369869558096 172.12468432402065 170.4426331978704 169.28803944394005
172.2908622300811 172.144552064734 172.02912244045876 170.39971653346288 169.17085252262845
173.11297101966102 173.118061293677 171.97233472237485 169.58104704411977 169.67446437291227
173.21421610790875 173.21746920016986 171.8510751581089 169.76522126669266 169.58185508115324
173.36158785713542 173.31210944666256 171.59824049184397 169.50393460474976 169.45228026756016
173.0033293535945 172.90191276737707 171.5186853004287 170.07448615236726 169.77386051253768
172.66434204582725 172.74632509122853 171.30349268728466 169.9198479940012 169.96943909876586
173.23425621750908 173.1391031847108 171.90416605534006 169.7327298060543 169.55471286830578
173.32978075168174 173.400999088878 172.0751315887004 169.43353723300663 169.06469171021644
173.4454443387653 173.47871045361018 171.93667731050135 168.91362941170152 169.08532848045897
173.04073073226138 172.97151417161786 171.3137705964204 169.1901306092413 169.8387248470389
173.19749702275115 173.129037068061 171.68777762173337 169.46972392036687 170.31788168433712
172.73335487312386 172.6757512488463 171.0137988957703 169.5615968698468 171.3500348999035
172.88520018177712 172.89246730445666 171.27777535164023 169.53753318574073 171.05440613023387
173.00509427830298 173.132130967353 171.823007243039 169.78928732566493 170.70192288960743
172.92457390107933 173.08181787919068 171.75597953622753 169.50225770534848 170.82799169034053
172.80347132095096 172.87998575723378 171.25625476092455 169.74397141369673 171.23252651329014
173.1851381919007 173.21885441902248 171.5982723710342 169.6375741608227 170.81389976785204
172.9125958489488 173.0065863409595 171.67738288824756 169.97445109082585 170.90507638908954
172.7887238007424 172.86777648774668 171.8596287618011 170.08700317310127 170.76472788843577
172.7015189178519 172.75147356983385 171.8865483000799 170.00893985203024 170.45356048291663
173.08378661375548 172.98158442737437 172.03145907214557 169.94844567677455 170.4720447932031
173.52842420672152 173.3868861856224 171.93337332218368 169.74500059578062 170.46643905760033
173.230175510193 173.13079987768958 172.2023555007591 169.8666010391734 170.67373827280696
172.963600968323 172.95069337271408 172.22405772936662 169.60604871010983 170.57932883560125
172.57581474637212 172.56602702738547 172.31672463580077 169.40653455163599 170.169326251727
173.0092317261927 173.07426987444842 172.00420115351903 169.08308103325538 170.5065938062433
172.90216989165546 172.8560988696161 172.50728422188308 169.2366957359792 169.95700249680945
173.2582354652664 173.26356489682354 172.30433713326218 168.71750956348322 169.7138604604688
172.9945860117848 173.02936750281478 172.7253431579175 169.31944203684935 169.99988166221144
173.47094217656746 173.6291900634987 172.5238989978902 168.99898167237455 169.88813130226634
173.27722009261376 173.50315687957715 172.38032411195454 168.82462105970274 170.0113876360928
173.30444861359476 173.525915446404 172.20801786299037 168.76770793747653 170.27437069784014
173.37736464742605 173.42964655097367 172.13567482743002 168.586052100456 170.64571284156247
172.913137446675 172.76374247716493 172.17862319168012 168.44233339138177 170.4813266085086
172.73870705839852 172.88438241088204 172.01943390278706 168.5096852849787 170.41419941278446
172.76900794313477 172.60447946945484 171.89055970059948 168.7447075712866 170.55128875017357
172.74801435929643 172.83015674040703 172.4128919322682 168.8446703014574 170.41209088978465
172.41469200784448 172.25853156976473 172.16339092051746 169.43308101140366 170.86602813772538
172.8326869447892 172.83470841069732 172.84398022944774 169.38320833077356 170.8011884315375
173.11225953475358 173.13202513657384 173.15503303864406 169.46542455975168 170.615330985556
172.68263678851773 172.4693714978891 172.96627321136913 169.59667545258984 170.32443500969165
172.8074462254448 172.65096637026488 172.72496120063795 169.4787711396969 170.22555900502442
172.42239866228195 172.44544049073983 173.02797066128565 170.12682126625958 170.38032100104317
172.72685111393082 172.76303728555618 172.3666645570787 170.04619895718733 170.46840188171845
172.7163762528233 172.60616022106277 172.10379370819976 170.09243403530706 170.47888208312273
172.786291579258 172.88450395347766 172.56753305496647 169.98095633697415 169.98664376072165
172.7847331732681 172.63571001455216 172.24757307346306 169.93149627973102 170.02600964900984
172.65582575234453 172.47035167053656 172.5511146848367 170.07819019585787 169.99588653605625
172.86092250181008 172.5786305928093 172.7840069597881 170.15730156117243 169.60766242379762
172.38709244261705 172.14721929971648 172.56697480140218 170.49308389637972 170.05313647797195
172.26707704946787 171.9436378899901 172.09076684637714 170.33594458030075 170.77931870618866
171.57392368480353 171.53679866650054 172.21044855019178 170.21083767600808 171.33361525682506
171.46054005499408 171.26698590190622 172.32904150748888 170.08389815829224 171.2888495191515
171.91873761208535 171.85634938378575 172.49207892629806 170.00028791154492 170.85816390215012
171.61770020070375 171.49391180870109 172.38260369409855 170.02456235156748 170.5009047899609
171.44417757643197 171.50928696415042 172.36805454320185 170.01884493710284 170.5061345504971
171.82811085495936 171.55683881607033 172.17971400281135 169.89165889316376 170.7539594869443
171.72623714270105 171.7096202402331 172.46392131832752 169.62690184469977 170.70026731042003
172.18911613581716 171.99976326887696 172.35459916736863 169.85521102637986 170.88244716037866
172.48955730730847 172.02736193831566 172.14444251117027 169.59345269782708 170.83863317789888
171.90477051521444 171.57996575738358 172.22738022171544 170.10019850149078 170.6753376874897
172.4112246676334 172.11505775333754 172.33559320796613 169.66124991848275 170.58117041262486
172.36121255984017 172.01313307135604 172.01525959098595 169.53511047626571 170.57529643435026
172.18749351814873 172.11972654944907 171.96673045031395 169.6649678291581 170.38485461061325
171.96836089927888 171.98743736207285 171.42869375549333 169.16649496322788 170.4856614712769
171.97580054067276 171.9032801969607 171.76194613300913 169.62053939536537 170.55366719665236
172.02909699412888 171.84467948253865 171.43624428669358 169.58944413904493 170.7572172728661
171.89865618153178 171.67661009333946 171.6016053025106 170.02593444139706 170.70792580620173
171.78256741826056 171.7084546318174 171.59405277311066 170.14598365034942 170.40413537656514
171.4846149128325 171.44285089236365 171.00931774918678 170.04019042180667 170.8438397943196
171.17547981254597 171.0579628411527 170.74834140867088 170.16580335823056 171.0601781822046
171.25322003307696 171.31698558120738 170.80611660708675 169.5387021869351 170.49621240166164
171.2302884713387 171.5632033830344 171.09428311416997 169.35366061189268 170.34581761175576
171.55011860201918 171.806867616849 170.96249327759156 168.9979075946811 170.41402393647266
171.58701534641713 171.7231104356489 171.21225570779373 169.0406122720764 170.29106354720605
171.59859597513946 171.77425831638982 171.38588032398815 169.4983170724085 170.54180857331517
171.91656923865258 171.95120876155573 171.10694719209695 169.07420308735567 170.39564907536106
171.63324181686468 171.76886700318735 171.37955326642793 168.85476251476905 170.4049479246435
171.7510414233851 171.7191473008048 171.29958833650318 169.01091454851678 170.15187875337696
171.78985992758118 171.6746780757051 171.17733854240186 169.11461235534188 170.14352452747906
171.80493056273244 171.71037785239247 171.07939454589655 169.74962302265834 170.4434229903821
171.79685201015164 171.82168229559983 171.54020832980373 169.65139532140302 169.9333750558099
171.38984786029684 171.7835415038598 171.24057758191958 169.62153995767935 170.19169453800632
172.0695683815048 172.2420657642496 171.45406991365638 170.00469465683966 170.82646086829462
172.0786748142714 172.36677994036842 172.03020900512945 170.16845940387753 170.50285835586834
172.15345447847167 172.59416459386716 172.2203621974166 169.67690108988427 170.68793350110795
171.99052216257735 172.32601737881677 171.78559842635008 169.3493746060044 170.65511494263376
171.9440155637117 172.1273971206609 171.85910729578998 169.16884607496675 170.31569153370341
171.96446409850154 172.22000719469273 171.5507413866163 169.15713638849223 170.1481923399759
171.8018654548882 172.0599983880461 171.21476940342586 169.3458904445987 170.07358735368308
172.28912401522882 172.57335805423665 171.22036981865742 169.010080939825 169.92528274420863
172.19691410098514 172.44566663678432 171.33946760927134 169.1734134590732 170.05324660246256
172.06687629057177 172.18763240989102 171.29721354361857 169.58071453802427 170.50642240350072
172.323268525165 172.10664125274053 170.8528931455303 169.82443772773067 170.38257928950367
172.01686261592778 171.69500107634386 171.08320056608412 169.82223527710832 169.87917207348372
171.96788678625632 171.92596365775725 170.37268828872627 169.8671426283106 170.2885033318282
172.10593777739948 172.0850008760893 170.90566875820534 169.8859976731757 170.01394867466414
172.10587527324634 171.87227733827808 170.8679657248248 170.18209073896753 169.95753108799468
172.27740219959912 171.98358493932602 171.30157451609142 170.01555345346898 169.42615705829607
171.97270744663953 171.58062836703343 171.46150269878348 170.29992445220202 169.57638474580327
172.00798256182225 171.75799632070522 171.292975947655 170.11508005310338 169.8990653113029
171.7577792386535 171.21271351723772 171.41761867680367 170.8379699950716 169.9963647599335
171.9768589441373 171.5093249582971 171.07849816449723 170.42003146237695 169.67806781565412
171.78461156193845 171.4373490810882 170.82127799430728 170.36354173920463 170.17874730205747
172.04348651573787 171.607493324408 170.42935367924233 170.14632274294962 169.81192194557576
171.71462722083322 171.36137997872885 170.66051949395526 170.36459180314876 169.45191054414747
171.77369054056282 171.45649809626605 170.80093987867184 170.11394558260855 169.1451389185404
171.7838378817203 171.6326230389233 170.7870958170196 169.76393434253407 168.90428007486096
171.98763256597076 171.70334187825284 170.92793082213765 170.02251460479954 169.03385672974613
172.56613470262118 172.4243563904415 171.12402348802192 170.02174513893115 169.009457772747
172.44782408833805 172.25412996528672 171.0563255711461 169.9839172756015 169.19193866429939
172.67050674259502 172.37246385371475 170.77984459590874 170.5450506946637 169.80197191428806
172.75035877702817 172.39923306257214 170.84551786733786 169.8017670638001 169.78567774258346
172.56387935469402 172.1717768912606 171.10732641262123 169.7773780207681 169.60857367411847
172.07544577742684 171.5380318159461 170.44942816583506 170.01600763624418 169.84781038602765
171.84570380927562 171.2726141197641 170.19844984899763 169.99916007087168 169.96571814993186
171.89471283945025 171.383261547707 170.19851591802393 169.7664407215882 169.65536985045355
171.94109475488708 171.31356464538433 170.64091644802016 170.28585126843672 169.9747164304823
172.14931965566646 171.57165767818043 170.36885737032495 169.9904204140008 170.1151609738341
172.10461384016492 171.3758759377545 170.3028789203536 170.07221844150033 169.9014776320501
172.4204969142803 171.8884207996805 170.43485937051338 170.3953635909077 169.7160725920378
172.09822399609817 171.74795058369423 170.27367221124308 170.40200004659383 169.8228205313261
172.27600493920846 171.7726428203374 170.49141572567385 170.1679869109385 169.51879934704297
172.17075757781785 171.80297577431688 170.68032236077255 169.7906887148812 169.4206249272307
171.73935508941082 171.44710449141962 170.38179453154225 170.12808202633806 170.0320211707681
171.94321081785765 171.50620326959552 170.74135673449243 170.04984716782803 169.79770815946304
171.9692817076308 171.57403626115766 171.14245048570592 170.1504750454241 169.66381594940862
171.93561814968936 171.60891837451143 170.99964944582854 170.0187617403445 170.6407628772443
171.98491870517532 171.86163439325293 170.9498205899256 170.24331658910273 170.4569734746712
171.96581939472674 171.70220567691845 171.13346194723582 170.49608458014146 170.38959769086216
172.06589106819513 171.58750040838643 171.16955016899055 170.36468224050006 170.14512073090162
171.76718264120186 171.28295645848348 171.17595750591278 170.89862742853663 169.8366306165904
172.22645173290243 171.6885290796018 171.07317721492424 170.6052158553518 169.391793538089
172.28824644223897 171.83590238225608 170.51656875544543 170.10989328769622 169.42453222075525
172.3032502935975 171.90419560826317 170.4583982301751 170.31973872019353 169.90044058700633
172.6144961156017 172.31717912309367 170.5793631376463 170.11075655580038 170.35008477113595
172.6421685652281 172.40853756614885 170.6032459800156 170.16347459393947 169.95959850194845
173.01463863938193 172.80138513336095 170.98189300807857 170.45939771246572 170.11811363794152
172.95264476982135 173.01239325338844 170.6499902117925 170.537935703614 169.63742516973747
172.62688503582112 172.63967473138356 170.74058356437988 170.9629658187103 169.74580200485423
172.92114399685042 172.80852706423764 170.76553976148836 171.05222331643233 169.90970331121446
172.82487018397956 172.628356055903 170.69797633351536 171.251080090869 170.31646675951555
173.0476422041098 172.82217656063793 170.735861712314 170.8378735201719 170.169593088501
173.0388875999746 172.9344986968706 171.34470613277335 171.17983321119877 169.98318884872492
173.40026649689207 173.23266679853322 171.29502073370998 171.01157162315218 169.8269203152078
173.77872533430642 173.61702521918846 170.8857221272371 170.2932583871552 169.65751101028363
173.19612385228032 173.1003355984492 171.2579007974648 170.51162944591638 169.22454567995908
172.96140942851432 173.00285031122357 171.11385076512315 170.41483440998323 169.6208145086152
173.03031231021194 172.99662742794445 170.72434203488916 170.3911814603947 170.00055661127587
173.48369058974768 173.4489173733137 171.33319173062077 170.38263835014192 169.52560240655893
173.56261215535932 173.5376915628759 171.39517297325315 170.38291466033687 169.60972394563444
173.0141829831585 172.95866650863272 171.01421327694632 170.6899823043987 170.48284950776488
172.4469405917253 172.4066110140688 170.9929885261867 170.85998954052695 170.61969515557183
172.6367951650947 172.32233600957528 171.08701218150037 170.99570897446497 170.97013597184832
172.5847467286821 172.47493262710393 171.1140034402737 170.94498563904196 170.62538458723697
171.976424281947 172.05126528184275 171.10463596953483 171.079568676207 170.82955469028417
172.3861109808312 172.2414799213733 170.98179760809504 170.94581946894417 170.9532922077678
172.64040015825125 172.6142629228212 171.56479844575009 170.80838070936366 170.68965906233257
172.70497864243217 172.72791527763675 171.6214753121174 170.80659573220424 170.4122380611938
172.4095410182927 172.38889448714565 171.4733261991984 171.2476786436585 170.63409321646233
172.27817338933738 172.3372100986282 170.87714804174678 171.15939711052846 171.26434574771386
172.42790010941664 172.3629107824863 171.15365359905033 171.14786292871045 171.64583910176117
172.5135578076019 172.59985610023415 170.84910448166264 170.6080774896865 171.52659074449852
172.22935485061925 172.41387010258305 171.34938076206302 171.32035529875012 171.45238644006832
171.96457927553348 171.7994135284852 171.23046034841664 171.70317640064013 171.16744223592292
172.1112614562064 172.08358724291014 171.29302173482967 170.9217196858689 170.92511424227592
172.18764499626062 172.0888047414801 171.62432857055688 171.02613410587887 170.73291000137903
172.15920415154366 171.95793989062594 171.3404133713654 170.74374660096947 171.1533735912579
172.21370902796937 171.94995735203312 171.48636650869344 170.58087736914192 171.25782849542435
172.70442940968914 172.36167226264925 171.34985690031115 170.30039967995387 170.98951337347427
172.7373689232388 172.37202558823338 170.77740460164583 169.95947044718426 171.20840188038977
173.00342378604773 172.47157528792434 170.69733452594718 169.8647761837052 170.97730325628027
172.5116902872487 172.1549663700378 170.61182094903643 170.17701381148612 171.25873353483985
172.2340424543616 171.8568136060181 171.07760205703144 170.4119547848927 170.84546415086965
172.58512396776558 172.54616285956095 171.22623069651783 170.37680903691376 170.99813553222336
172.3205344079449 172.37935386793154 170.90400583244264 170.55235720640815 170.77489907257066
172.38429293559284 172.42591423707478 170.7076429170734 170.19427097666502 170.7069918521521
173.13701914155945 172.94238714767988 170.91956531681166 169.85003790709345 170.6326519522073
173.23234253703947 172.82582663246606 170.6339709620024 170.37382942839005 171.12720379133367
173.3789951192071 173.0435917784046 171.03114237228638 170.35929295082246 171.09683951435707
172.5035546487371 172.1712631212624 170.8385982854455 171.08690119439882 171.2248754828273
172.2857937631773 172.0896496458957 171.32428538362342 171.04449525092082 170.6765955063542
172.23199923991078 172.08652068919355 171.32998633530127 171.2221895199153 170.97444978436317
172.40648456368328 172.22092398234363 171.2746024598774 171.0852985584137 170.93538025653612
172.69231446064458 172.3108594153629 170.925143245052 170.73538483902055 171.1531825718914
172.2590256346271 172.10459687521282 170.70983108445404 171.03363735736227 171.6997698275846
171.75199961007115 171.63335925818714 171.00541932418025 171.1995853423049 171.49371504755732
172.19876412345658 172.04897838565557 171.14274168516312 171.22648238134076 171.21667529981772
172.52401087115518 172.33212736536993 171.83884519540604 171.24074242762413 171.0193060049368
172.68892906232452 172.3825768064066 171.07359997999788 170.8900559718002 171.1429209158404
172.96382556828206 172.58824194315352 170.85507879167426 170.71762131861982 171.00613056594025
173.08293396745643 172.62403531191546 171.01412214128416 170.64880066532248 170.481687403668
173.30230626175822 172.88237310979966 170.74609034653668 170.13437239810142 170.61232101109368
173.04016420789753 172.91889620016465 171.00095004523575 170.4000784857194 170.51061053633597
172.70325261870676 172.76773778206913 170.91015049419326 170.6415385966933 170.56917261316588
172.3768763035852 172.13128332211312 171.28154105495358 171.07021329041686 170.31776236146925
172.36105772982256 172.07576594898435 170.99369809506175 170.98242281380115 170.50252572278035
172.19966569506983 172.10387700613362 171.28452233486118 170.96529620195577 170.26225171169517
172.28330983536492 172.0497540757177 170.9765836846869 170.77292687692264 169.97730669484525
172.22593250069986 172.0949501709051 170.80094500644225 170.58944824115633 170.39144164624062
172.083403206771 171.9024160891508 170.7725345466954 170.8763805653803 170.91337612678223
172.56921242332098 172.32814319870303 170.61768587055846 170.75452353367413 171.0741097600628
172.84234716209437 172.46288016227774 170.84669401850473 171.00217798383602 170.88733226521907
172.59228355442113 172.39867717681807 170.3521454714206 170.30802594293914 171.0493646970275
172.3495472752164 172.21935526650728 170.38174331954454 170.60656088037368 170.68716205329943
172.09063163149779 171.68502274404744 170.42803349235786 170.77436824350258 170.26722880413354
172.13120819792368 171.59654039223534 170.29898382354526 170.74454020862873 170.6365329905008
172.05289493582288 171.75586126361895 170.45135334156183 170.45607766259292 170.9183600359138
172.26747041845775 171.91715247948954 170.29219669655592 170.46121927217118 171.01665045464878
171.7633012248184 171.58774493783596 170.236919850135 170.11892647679926 170.31251519964803
171.63193599893384 171.445568005781 169.964133910006 170.01635841912707 170.75110297074787
172.00800998537272 172.0586882901536 170.65603621821316 169.80210381742276 170.40455895797396
171.69935856798847 171.48820360899646 170.58908674102835 170.13577244039436 170.31820158930745
171.61612793182115 171.33534127462016 170.65794099485387 170.255335293619 170.15996806829557
171.79398177331473 171.6517595780702 170.99755308893742 170.10845828095248 170.1772754990554
172.19642398428783 171.80618843650151 170.73163382648144 169.83726596267118 170.3659309301575
172.21953576171973 172.00646547012096 170.8906321777594 169.72489932758094 170.4516298113085
172.7856627477822 172.34882349002814 170.79376654360766 169.7154364029194 170.41833641741766
172.324488920213 172.19229784935496 170.70623878638958 170.01407311892237 170.72604667617844
172.38568078416412 172.07514688408838 171.20764603071785 170.3030013356094 170.09686180021095
172.66034523908195 172.38217719510118 171.3023725155197 169.92502743528195 170.49018006555423
172.24886405268444 172.08815554016914 171.15881707378801 170.14290583304415 170.1706395077983
172.7102942687641 172.46245564192276 171.69244477316442 170.13478567519158 169.92499112910238
172.91896618732835 172.7405656900859 171.6048768877795 169.95478666027256 170.12031702408981
173.02595080298298 172.73485172234405 171.08623435803847 169.67848199494077 170.62795587886848
172.58274163297406 172.34161828641058 171.10225786226232 169.92876825385346 170.69617314069959
172.5739695164382 172.27212783491072 171.37518795399046 170.20369103020076 170.4800017030744
172.1300484638119 171.85181441961106 170.8957092343962 170.367248962475 170.74108510431935
172.10603772707654 171.7824110206846 170.95408916862186 170.45533675534622 170.49373855377914
172.22277879228426 171.84644640517033 170.5966694773984 170.2880988546394 170.92113769467468
172.36317675780774 172.1344555169248 170.64483196483988 170.0334922807841 170.42310591107662
172.0162594381948 171.95284231806025 171.3332988592136 170.06257045416862 170.25714985976904
172.03768758449615 172.05714587103725 170.80472891121096 169.77803439666738 170.49996271059916
172.10511389076783 171.95459211723042 171.06515320573564 169.87911898229868 170.40884331893042
172.39353403690686 172.12493252390215 171.4116277577959 170.7300236728424 170.0717339211228
172.50388677125238 172.43200023618243 171.42846762907297 170.41750824311399 169.59604582102733
172.521146539775 172.54314232675387 171.24115605618624 170.3526777794612 169.72229776413656
172.5894128100235 172.65654197788396 171.69100315464644 170.14693480042592 169.87447860169232
172.71946862631822 172.62600546960354 171.443244785109 169.74327982571535 169.63323103055467
172.67945914657713 172.69157512477767 171.37195695856647 169.54055829710487 169.64979265181321
172.81353398728646 172.67522859194338 171.70151389011966 169.56322589209915 169.52864498558014
172.4875009349899 172.36588591851026 171.7178295382659 170.09819465297625 169.51478149109872
172.3541563529713 172.14356996598104 171.89584534316185 170.14207486055014 169.36981801244653
172.51703273769544 172.37799125560787 171.88116384660213 170.208243618193 169.0671927233079
172.654450475274 172.34794549423415 172.05870298928232 170.0382160814414 168.73017544127381
172.40303736150634 172.18139049597315 171.6552434722955 169.8575380710072 168.91110126417772
172.63983985280518 172.34209213461725 171.1492352556287 169.4200530592092 169.31435973735302
172.2923577755213 172.18155788627723 171.5750009016951 169.69365159720866 168.9593150739162
171.83592868201265 171.80256039564358 171.52304448249578 169.92253552380998 169.2455550456787
172.2016085957895 172.03171761850612 171.80860532331442 169.79982648229526 169.02753821213742
172.0819926149744 171.72021998639178 171.72474185218817 169.99145443916402 169.08012881177615
171.90054612932596 171.47948256503577 171.2422335790397 169.72502082173912 169.31425689276892
171.30811215377776 171.01683577240757 170.93083573885303 169.69228138782498 169.80734662518628
171.62045855611657 170.99521940456538 170.4380818096295 170.00495871483062 170.15501640579745
171.7438890323106 171.04167349274297 170.73568004784477 170.36714796185288 170.4138230500087
171.68474963126553 171.35654858654743 171.05352222660645 170.03006763096815 169.55987301946746
171.80362600998012 171.48031408890543 170.8131753320281 169.70209449392883 169.74993292884383
171.7299976063068 171.4999481943325 171.19159107809077 169.77963681872305 169.72550250324727
171.8353110971858 171.4871925468777 171.41189455376588 169.55453415078682 169.75721546530028
171.82053750811787 171.63469312151105 171.22424637170508 169.36181407470826 169.84591619277634
171.99829648469532 171.93474827668743 171.55128124262419 169.44391357166631 169.90069523096307
171.82072969385354 171.69027484478914 171.61609054203413 169.47274825836553 169.6113086766288
171.67259086089302 171.77868742496457 171.4093671914561 169.22274121265107 169.60263119025456
172.46181896394714 172.57138224026636 171.86255088557243 169.3257946466003 169.001958492689
172.2248258746311 172.1341590867919 171.84873272549558 169.92911741748418 169.10650825108317
171.69661092357663 171.8346675173877 171.85820770211046 169.73964533801123 169.15253948373007
172.14284743569135 172.22365966465975 171.93919192781186 168.86119580172166 168.70026383796275
172.05319949479235 172.1564007045036 171.38366966911153 169.39098794073948 169.62559602132882
171.68144147937585 172.0351383867048 172.01810873282645 169.913992838348 169.44059587479342
171.41463861339608 171.8921297140858 172.03707711932412 169.4966655276841 169.24714450748942
171.72733954689977 172.1376759880219 172.00891569983773 169.66128289021282 169.57006993703232
171.7332896279588 172.00552360134466 172.17477712254887 169.93128636336462 169.85134796631516
171.77902267918316 171.96128871111998 171.71852246128432 169.93557496330135 170.45610902778517
172.0443890538693 172.26429751921012 171.5467552894403 169.70533193428133 170.28316661471462
171.75023817338518 171.80537141254075 171.9636374452808 169.75721345160915 169.87276818548517
172.07401668998992 171.86767838328234 172.1163059244187 169.60503886835738 169.80472397306775
171.60614132225885 171.73455216252265 171.7207353290605 169.55539113930894 170.40227263548817
171.90327734634982 172.07849647242656 171.77963039223644 169.25718222702085 169.97177140736838
171.585966642116 171.60122358736564 171.8168394787067 169.84222717168782 169.98339249386103
171.17032377927598 171.2609847108789 171.8271921221292 169.87448759701257 169.59122075360455
171.2663747606957 171.24200948472082 172.0513586715865 170.27518798602927 169.3289360008007
171.26146809851804 171.0800655579427 171.7050022034728 169.978848308713 169.50830696816607
171.32779210785952 171.11122355083052 171.79376335216776 169.86907405136972 169.38302656158754
170.89115566577874 170.81418144225805 171.55817959412755 170.1602192765296 169.61259876324115
171.0277657130651 170.9468011929202 171.4492785033105 169.78630276407796 169.9625892007963
171.46356704275922 171.17509541283303 171.15674875779698 169.90741718195665 170.3152265661942
171.14082643543188 170.8612908139197 171.16613318977343 170.16483794357302 170.4639772675317
170.94300477122272 170.46929992368524 171.09429220448877 170.44648778992982 170.45800353813303
170.80156185369762 170.58892821871873 170.68012567075203 169.95717886697003 170.60387303120598
170.90996358554702 170.60463837331855 171.09255993061683 170.3621016158834 170.1602021945668
171.02560549642905 170.6844162093929 171.00707090894545 169.8799427284712 170.39247480851662
170.60301929598006 170.36479147087488 170.65248671497093 170.08837805630935 170.86974018584223
170.6430735348898 170.4622729070498 171.51302994323407 170.19455148438072 170.42262662019988
170.58305676195945 170.4377310458032 171.18300523591344 169.97331465417554 170.693976205861
170.98804947153818 170.7679617138235 171.1699460707732 170.0577893506903 170.89882852279035
170.71117270073418 170.54419431132837 171.20059883893597 170.41774826475046 170.84239533387736
170.59049734070857 170.532378174141 171.14313685745554 170.42477744763286 170.99960652531587
171.29973413677848 171.37397279207272 170.843150603743 169.71283158875565 170.81296649127472
170.86650069348582 170.81499377825833 171.55665796619263 170.12388350049866 170.66155088493133
170.94769061690437 170.96735269846977 170.84015349179754 169.88767564652866 170.7995437962706
170.69129473863086 170.63112933738955 170.71273561997222 169.9040523056963 171.0274674173898
170.68173396225686 170.55950682993705 170.98839437160225 169.89512416765965 170.96667031076805
171.10247453693972 170.89391989658878 171.07870219351372 170.17780494685962 170.85367501942267
170.9928658209242 170.98754872775604 170.98827439300575 169.78769463991267 170.96545457008958
171.4568997063261 171.27706468557875 171.14959774533892 169.60617955454563 170.8243071860108
171.21353203424988 171.05748512263395 170.8633985182442 169.6350036803431 171.1074956668198
171.26940576912983 171.25220370287045 171.03529091421237 169.99641408151473 171.108176416361
171.08061325296796 170.87079011132593 170.9131824422618 169.89391735188175 170.80857451895338
171.17966348395922 170.72552096933885 170.6888825923697 169.93846033029186 171.01959637534338
171.10143025730582 170.87598794765518 170.39744760496663 169.72532278531426 170.8895575474975
170.96818195587326 170.86918739643545 170.56450303879512 169.77605494750776 171.17059541292105
171.1043698396442 171.0489276630244 170.62732304857317 169.63156548407628 170.80970364113048
171.18690006147284 171.1244716165373 170.86916353443917 169.31000036579462 170.72497862847297
171.54659464691247 171.4028768039605 170.92977754134733 169.2440769521605 170.44828408430385
171.34209646889252 171.32958264283636 171.29697158127973 169.6164512251533 170.97495749513251
171.12955838171973 170.8467145815754 171.41524945208914 169.84265791646843 170.4841561495511
170.9282342367247 170.83273037312156 171.40407097148392 169.70909184135004 170.42735703219037
171.14549537153766 170.77585693397722 171.65870265434503 170.07878582022568 170.21023938004083
171.46613581336536 170.88424335126774 171.43364095565545 170.23312868150242 170.26634346625423
171.05812120283758 170.5103429481273 170.96070500783262 169.95172108327645 170.49699249261693
171.1701562387956 170.64428509746955 171.41369958600973 170.3823057867643 170.149127297928
170.77856601415004 170.59669650696648 171.78873860383575 170.63552162535592 170.1373724678255
171.09804913926266 170.74101101778294 171.59134929558175 170.67768937860058 170.4811766114088
171.27409197478332 171.0847221707935 171.6745932711888 171.0154003447957 170.5005409262696
171.1336467998734 170.8093050241025 171.52942438274874 170.74479830375708 170.1050691134565
171.33147840620484 171.1007565458553 171.29013593828728 170.54461892904942 170.45218510239798
171.48698834449007 171.15545670397645 171.46305043534272 170.13510627172622 170.16941117938077
171.16577984551145 170.80195553963415 170.9799204401722 170.48282905929076 170.7714030610966
171.33259061100372 170.9318765265759 171.13989372351094 170.2140317461717 170.65006466822373
171.93484586731728 171.41920970943065 171.33117730598062 170.15376986922485 170.23265900812578
171.6635378218745 171.17724430295013 171.50779071683138 170.38929599856849 170.44281132109214
172.05215302735857 171.52116996170903 171.4409655039077 170.02996367136683 170.58533506107074
171.81642470135517 171.17297136830354 171.27093278494192 170.22082761967653 169.90591305124633
171.98079134960915 171.37403194729677 171.18924494821485 169.73881222285456 169.6368803287426
171.78782531121828 171.26052649254208 171.56462286171117 170.1342389389845 169.323496731132
171.97575334829227 171.60491926115395 171.7496849214264 169.97150344441735 169.3213555677055
172.2039562259441 171.8639722034358 171.86778331608716 169.7837036379448 169.18583823215027
172.0035037490732 171.59783288290276 171.5514824620763 169.3228018427688 169.42801751351726
171.7966883487042 171.6799989746445 171.31086812286753 169.78594466595302 169.50733571643485
171.72494025190878 171.49830594404426 171.49036045452326 170.0075467717629 169.45033837758777
171.66429952974977 171.29503569020224 171.57326048164848 170.35403590609704 169.26796144395712
171.78178991404513 171.57587463268038 171.639350520444 169.7101288435157 169.26201976317563
172.01509156563938 171.6338930580205 172.040054105564 169.51434435932134 169.23930802476536
171.93176928471044 171.7287219327308 172.2380805639506 169.49987261322116 169.2381552735945
171.83882020418284 171.53547549408646 171.80413435992347 169.35734799919922 169.42059158913793
171.95402340086702 171.60057236329672 172.15199819232325 169.36567449767043 169.3369635411487
171.881056960404 171.7656999723343 171.84307642476722 169.2988599729421 169.19886673300127
171.7414955900257 171.55096834339182 171.7518629440686 169.12144306255973 169.56121211274274
172.10096898607358 172.03804580328654 171.67309167506426 168.66953429284143 169.1399219917915
172.2233313133993 171.88902052906002 171.93323771750565 168.66127259903425 169.18801726534022
171.66962083432023 171.3119419818893 172.14287638358184 168.62038680859953 169.2861774034471
172.05207573309588 172.03976054712314 171.97648611719717 168.43695196286473 168.98499221256023
172.20949877691586 172.24425904287958 171.84195763723855 168.339150879624 168.90627448343832
171.67328987477404 171.72609463844543 171.4900598270349 168.4208058834802 169.3153579628968
171.72459229419806 172.07568839053252 171.75976580355092 167.9114258737695 168.89870806737602
171.22451108943423 171.4100059295684 171.49574274636197 168.65779186024804 169.38957876249654
170.9753914157758 171.2375809816319 171.5909774353372 168.78318275902504 169.76983499069084
171.4366635944393 171.69872330989423 171.32031630806748 168.16047701625024 169.38644859438077
171.88309330161377 172.2352057043987 171.71665254187755 168.00698111612547 168.4922630117695
171.71253913482803 171.56273938751303 171.35450109903078 168.43194389499658 169.11309984633144
171.71911457791919 171.46440040773007 171.4397245223631 168.7920965986514 168.88536951850944
171.98283507771032 171.61048652975475 171.62492143114622 168.91167401305225 168.97827910833217
171.2760991783577 171.18831222480543 171.4255165196586 168.67750662568412 169.68820162421943
171.21491305781538 171.1539577482104 171.0127448545795 168.47940944485308 169.7839992852709
170.92380667440395 170.64427143129376 170.64962488550483 168.79736252915853 169.7589770837913
170.818219823254 170.4383399890863 170.59389524058813 169.26706445960434 169.78138449699165
170.63859664355135 170.46017051915004 170.85120062663046 169.23227545190952 169.9164982681407
170.83182160941593 170.50590323449003 170.74134339458425 169.46354792848427 170.0806882051124
170.8089843715017 170.49311395905372 170.902306142368 169.59787118664843 170.33001691856913
170.6816325216918 170.50359804892818 170.75467287116913 169.58898820144995 170.55896650897313
170.41513915978445 170.1516230753893 170.69552023735886 169.93265332506743 170.447990062235
170.29913318562907 170.12624739340754 170.667569695206 170.16574765132745 170.78941923450589
170.76525631418983 170.4812977522826 170.4260197063943 169.76756374420117 170.88219106023325
170.43042442449797 169.9008059389746 170.6875084136461 170.0759500219938 170.5263055570853
170.1182644763368 169.87322212206055 170.8585736657171 170.52106103703971 170.5142803000041
170.52044628353883 170.09250551032227 171.03675585163563 170.33662165066866 170.2808425354668
170.92034775149918 170.17899534130268 170.76546987367436 170.076134520454 170.03992156387554
171.0302153377473 170.39765368979144 170.84264349250074 169.8678339627511 169.63410086664067
171.11535765696377 170.37915357080007 170.52354406581722 169.6791992863481 169.6217784918367
171.08534382849564 170.69042276264776 170.90827982473587 169.7553066954526 169.4991079625442
170.8994201309162 170.8759551956301 170.99018794514768 169.82536963980712 169.48835612957757
171.18055770015155 170.9470513307733 170.97050621429426 169.6200378186499 169.15510974936493
171.38907186314472 170.75468618058898 170.46327281691453 169.35036253775843 169.03227052521186
170.96592887296822 170.2241939851971 170.5090229972327 169.92471471057473 169.4899553865654
171.02422633153483 170.38626032778512 170.15488904873132 169.49052560854048 169.49453498132655
171.03432038989476 170.31157296586647 169.94362731716276 168.7453943702627 168.79369036593974
170.73161924605597 169.9384459673047 170.47803104184143 169.3002672125363 168.61386607237327
170.4118591716738 169.94671400723345 170.77450536928575 169.44905709080027 168.60965779855485
170.74680496588255 170.1620639323929 170.2997042361329 168.99709440866795 168.27164359548166
170.7696042328991 169.9301602917074 170.21257839372015 168.87183874687264 168.2090775271551
170.43649997029615 169.7317702184399 170.3498726483078 169.15181982906657 168.25157116636817
170.24453132682214 169.51927982121202 170.1620978864387 168.9421909305628 167.91799102296935
169.9834314177251 169.14925939134483 170.10580851522212 169.8833151031958 168.52163091123123
170.22158921249596 169.3304751078541 170.08018728424906 169.72017906818442 168.16104812157906
170.29851109083083 169.57546573561785 170.29860082434308 169.55665828685727 167.70330469767342
170.38546431664756 169.6604704744527 170.35996820841524 169.2924306446487 167.7923860345163
170.79737419419777 170.07495900978452 169.84593928600393 168.7442532821455 168.34710172537964
170.61997245772773 169.94812720248103 169.8350426113335 168.94106364703345 168.22789010886657
170.77730229127852 170.04408572247473 170.14718188268128 169.02357761208452 168.03602260257753
170.56387210519827 169.8650020516695 169.96638715401042 169.23078939161428 167.85496389183155
170.54747549115584 169.78479633571595 170.3406539720134 169.48336982270882 167.9369782967645
170.76574958496715 170.01499796397104 170.15528854411954 168.9707058437546 168.18104792495106
170.51096700619007 169.89175796027965 170.56218695191646 169.17492766847766 168.48379636054383
170.56116996984358 169.90071091931128 170.40370274926923 168.93326638510763 168.42306745637114
170.53767564621592 170.17488029581392 170.18816637710032 168.89165111915386 168.40716782063524
170.57574322290398 170.15779468337786 170.28999342770814 169.01494120687434 168.5537064410328
170.11793574901594 169.7908733543678 170.31429387529374 169.4901959910149 168.66867220023784
170.10247672715383 169.8109643471564 170.11781869899477 169.397039403768 168.45446608396648
170.30743018453535 169.84272094856544 170.21977716919136 169.63874851108278 168.85519102578388
170.21503764276588 169.9563647806397 170.81111565313572 170.13254808907706 168.63392724956148
170.3569341214133 169.91275824979567 170.56308713667408 169.7983741000209 168.60629930383269
170.48922318841787 170.25683283048218 170.548979506707 169.66994891660914 168.75446692460844
170.54578648531913 170.39887623118526 170.63695320423957 169.5367214342051 168.7332343686129
170.19722363944715 170.12696976395858 170.51977304389487 169.2883491131865 168.95863993325776
170.55384621492675 170.3310131514999 170.3699138564759 168.94270204819065 168.90025560672223
170.3276577215079 169.9720215566621 170.37341377450247 169.50388165342181 168.95049232530295
170.26176351141083 169.8830179422071 169.81225234593367 169.37139798818967 169.23908831578726
170.22365196293268 169.93473150849366 170.25359000483883 169.83957266105614 168.62643638297956
170.26262212077 169.8573546484045 170.3191944935573 170.06297952083307 168.68801725179435
170.45475285514516 169.97237590451635 170.15561266863713 169.8404149540089 168.50712369086853
170.10230969838668 169.6108066345735 169.99949814333291 169.9661037783823 168.59495402348873
170.1944820949638 169.65484465489334 170.27717903888532 169.79346279528943 168.33485786453423
170.9978192878293 170.5332555538092 170.42890040608944 169.2804924621791 168.27870757450947
170.89149602347194 170.62009039733766 170.28320153270784 168.28134856429685 168.08521977356162
170.85435418186296 170.69694370167116 170.27630916854847 168.1487294850209 168.39069556339422
171.0004752491657 170.78804293497112 170.60473007854665 168.5888374412739 168.15575536870554
170.783846548202 170.51811156274974 171.00458718602505 168.92298616811016 167.78924385999443
170.29842145755893 169.99365766759976 170.61522768361908 169.11762303788973 168.59441852802576
170.6287814647143 170.24278987840856 171.28967674901497 169.13118512286502 168.61985735168145
171.06864458289343 170.4951860004032 170.92658489707622 168.98546923304554 168.8617140300479
171.02572936188497 170.68188167463862 170.59540448177665 168.6640366416247 169.33651811020326
170.87079462956416 170.67839756937542 170.4991346923545 168.72895989978244 168.92902000864666
171.45286875066887 170.9612748664959 170.9520426713616 168.66663020113648 168.6292264278972
171.46512629471462 171.0299685433174 171.08007129281444 168.6466369354241 168.480618851593
171.4329223395908 170.65064962030542 170.82727848133266 168.7933170561517 169.0430429168404
171.04846943477887 170.6526304237371 171.07997234687434 168.83730177011302 169.11496133283862
171.01508724367267 170.67126771957115 171.00952470160325 168.88893166681166 168.79985280992938
170.92434582766325 170.63248714748755 170.66201283831262 168.46439000262887 169.07310111864754
171.35966796874825 171.10234443129244 171.03072851940968 168.24129191954788 168.91982170685003
170.59298177962233 170.47152194604496 170.62834273744312 168.6379368399913 169.13977119961797
170.60422106798094 170.29492653131518 171.10926895563964 168.82422352539433 169.0724134112731
170.5884328148091 170.31643698425975 170.59557428857835 168.41372017451556 169.5699960936349
170.56302987493177 170.32734921664292 170.4997189036767 168.35290835418144 169.75127777611905
170.69265801640765 170.35177833128859 170.3561070791417 168.0050347247273 169.1203998233987
170.56843279225117 170.17502954911566 170.8030547586753 167.92771237209126 168.87994406522094
170.95454528746006 170.4955725917035 171.297640313079 168.4368762411741 168.83346760659322
170.9406544157328 170.69683386332508 171.00941108978702 168.30784344080547 169.03802730455814
170.92663314453677 170.41351505187907 171.19466726243397 168.7851523005194 169.30998125435843
170.94714164304884 170.34937949281561 170.92549496597286 168.61470583361185 169.1403278508076
171.2180792039296 170.94553143975926 171.1351539918364 168.4445575992758 168.97322933760634
171.4140652727701 171.177719677328 171.0749825610546 168.36391553028585 169.03155309217996
171.192346764353 171.05346180127094 171.65488885769602 168.52025095692724 168.8011386283061
171.37498631628836 171.14990406075378 171.1528231195759 168.29073269068525 169.0117587898882
171.5390187640742 171.25484402900813 171.31997497171116 168.5182929005136 168.92715217452792
171.40940805734672 171.15275913327014 171.04102584206092 168.74346110600007 169.2035162363742
171.04012236491585 170.60393231432877 171.2609885411286 169.2849319700807 169.51391906876523
171.12635745650522 170.9883642275034 171.25478933681413 169.33091704041402 169.82331638335933
170.8436733265718 170.5312085420543 171.0285069325855 169.52589875334996 169.90222932139764
171.0868383727144 170.6133780234187 170.50820935584116 169.29723026435659 170.28510861053357
171.23360500113606 171.00425822729986 170.72067293913233 168.88329856724263 170.23552217888061
171.0613968519675 170.89873092596062 171.15092845175283 169.08624117859557 170.18190259987077
170.9247775689131 170.6499577176315 170.65585154275416 169.19050796328054 170.59208682891173
170.91387004654183 170.35480878522978 170.50320221984512 169.37266623994327 170.46676373905936
170.96793815127376 170.54795354577496 170.7035477165356 169.26818042028972 170.57634930439647
171.1119519483312 170.7863333732396 170.92117316102997 168.8075025881963 170.12575103316348
171.44559880187134 170.88789021026588 170.88014977025173 168.69844719445288 170.21243213148006
171.3656090745286 170.8771180867158 171.52747098973293 168.40891866923457 170.29066869665226
171.07737691017834 170.7899355066751 171.19209538489417 168.69361503187466 170.52901911282115
171.37957444560936 170.73088480243058 170.9184377076932 168.53976567882782 170.7932686660886
170.7355355508777 170.42745672550967 171.45722780917635 169.15498988291333 170.33880286356697
170.66699848897034 170.36202591277393 171.54940728414346 169.26863867169493 170.22828442573106
170.7901711487277 170.5377677060889 171.36448206014856 168.82423705319474 170.2208608906464
171.0597800830539 170.86103413814038 171.7996415611539 168.86420854736045 170.55650797753654
170.72364203435723 170.8721764976744 171.04478134476912 168.5385706904271 171.1616690854941
170.76649328884747 170.60029863936887 171.31921752719873 168.43302278826548 170.7861728186838
170.76430226196223 170.35591741630114 171.9160404844126 168.65906024530145 170.50418683582086
171.03444187160287 170.61625085093 171.76015623310155 168.89346214934037 170.50953600091728
171.24613788471902 170.65244478031494 171.98534014519274 168.6428119920546 170.38605956008396
170.39362119142967 169.84616912702603 171.59194991844222 168.53158771273456 170.71509217970072
170.94369286006602 170.60543402938546 172.18103532074664 168.6092538622823 170.26169815869235
170.9518200313928 170.59345543991364 171.4369346970352 168.37917805932022 170.2530844680366
171.17391177718164 170.86161036075478 171.09816441998805 168.59592091154644 170.45726514776632
171.16908599822614 170.82742843115633 171.08067382784182 168.78219095057284 170.50234452911184
170.75838963479646 170.52510825840073 171.30599683206924 169.22359872258664 170.3221573137109
170.98957487103928 170.67307173096086 171.07869486366732 169.1977673312772 170.4107844497113
171.27513403901412 170.96332735993442 171.16368728038353 169.12250707412792 170.1817728503032
171.1617640095617 170.786613316971 170.82024433066562 169.09584442350607 170.57150553941278
171.09017954514968 170.78310338308424 170.83700439708164 169.28971573975014 170.63140748251786
171.15405948144146 170.80359445122312 170.50848867966943 169.06968629849445 170.3512449710054
171.07297980053514 170.43285468137822 170.39296409848941 169.1945464095545 170.36123845005955
171.62207055938387 171.08424280079376 170.8492043472111 168.37114871124152 169.913402824275
172.05887735183694 171.45303881597576 171.22220394133515 168.28542162683252 169.79047911373013
171.94360703541534 171.36054478192557 171.08709174445224 168.3381566395334 169.99694098907602
171.73432378323164 171.55305062792482 171.57205709635778 168.55538791480322 169.89337038765743
171.66362585068885 171.48361403606947 170.90325914474005 168.59642317257908 169.71294164648597
171.94502740950455 171.69611758452734 171.22760536783736 168.5982242024123 169.3234907006897
172.32924022564308 171.84794847886326 171.48143032006723 168.50408419038732 169.2222957068913
172.15018766519574 172.1113864404203 170.9723157750416 168.27345949756776 169.31129414963422
171.3532682716347 171.17727156937437 171.04333960338346 168.33292067597225 169.1023892020361
171.70655868670178 171.6939133409224 170.83788367860484 168.12187257015285 169.7403727478423
172.14881156736178 171.92038805850407 171.0111132244017 167.98290606244552 169.82679284481608
172.2198197927014 171.793629927379 171.2357706340725 167.95108597106366 169.30127736524955
171.6852035195819 171.26466020664216 171.4837574895428 168.7568736423097 169.40483300331582
171.9714662585704 171.4607882885968 171.79106562472748 168.5769400742471 169.2522954908471
171.7820193680574 171.31304051765855 171.5245565182025 168.38415377983452 169.41450696479816
172.40855097635685 171.86209623036288 171.59718974527908 167.99572863372654 169.04158019393824
172.19293619450113 171.9146213203711 171.17252836992137 168.072283005618 169.18328931814335
172.33051162833056 171.93751009502787 171.736002484864 168.2353830509813 169.23621188286074
172.8618958780272 172.35377150553293 171.8595246521437 168.46231701204027 169.17851323885398
172.62116355527536 172.1051114077625 171.4220677747591 168.50070638161662 168.91725291747449
172.5977741150403 172.04956365019325 171.31317244874455 168.36907959513408 168.66219070034848
172.7640525098871 172.1007873151323 171.68310825600662 168.20390705298178 168.29916841726836
172.32450441194328 171.89192330216108 171.29031016939874 167.91129069299927 168.49224742408543
172.67906452266578 172.20965793731028 171.26992789336927 167.67557432703958 168.48506007277877
172.5843523645895 172.01705087745333 171.5874140580526 168.09411142867117 168.33880792664112
172.46175432002835 171.7182740841679 171.50569633181425 168.2563110497136 168.49085606891393
172.27522833090538 171.49300135102507 171.615652271274 168.54310276172436 168.75166846529768
172.25891526102012 171.59451711496848 171.85252934705304 168.38312188567286 168.6336748661017
172.0164404176959 171.32179624075485 172.04900704625214 168.35527408791089 168.23789143604944
172.40850109146731 171.76634008609392 172.10836698111135 168.17270198952292 168.06625926719317
172.3102851470864 171.63975260557382 172.14255338519283 168.11593953503998 168.38953982800695
172.31646442576636 171.67441002400142 171.82857911701183 168.3430621011326 168.67572872589315
172.31415706859912 171.59678483750181 171.76818252178256 168.22257983646674 168.66069052186944
172.27289420402803 171.86008986832735 171.75499401292288 168.32115426671973 168.2705382453722
172.37671851186357 171.71928685799102 171.25101170260274 168.25160800904462 168.31134675402504
172.45244093865557 172.03558763391732 171.31754809754264 168.31271022651174 168.2106051841378
172.1176486092799 171.86473775182986 171.41809214064247 168.60460289924413 168.48676448912124
172.24793136184184 171.94498055287437 171.00672493929332 168.29854931961145 168.35785005211758
172.10962218955476 171.5344154316181 170.93511008989435 168.85268449378344 168.56909723984387
172.0817974836998 171.7971651240005 171.58257332535786 168.87066430220847 168.17283445355946
171.83500866437822 171.48384821673548 171.21118248506139 169.00456953275958 168.06140711949794
171.8886066592489 171.435359368159 170.91490699040511 168.87618991689507 168.13364633109018
171.90591448926264 171.23272785400093 171.19761878041376 168.82645963091136 168.20433440238205
171.71313174038423 171.23526646018524 170.82172763700046 168.64005966536493 168.70166235925552
171.67547861719916 171.26211442973235 170.813907590996 168.2992494946953 168.507835650905
171.9187928743937 171.19715049508056 171.08268069537698 168.74480605727254 168.27590705331855
171.82640079139517 171.29428298891514 170.90721239552428 168.4276958276014 168.5386204987565
171.8240876321815 171.07936876700427 171.1644960953725 168.75751004432558 168.73899648422835
171.1229017047072 170.36021857996533 170.79542617472998 168.75400391787903 168.85346297299583
171.27361406628845 170.57893972204525 170.92557760949904 169.08802839898684 168.62034175067308
171.6574793758491 170.94810029970333 171.09109073082968 168.86875690865736 168.53190915482799
171.77172988821303 170.899651240617 171.02385468142674 169.30197086862992 168.25826370155954
171.2140420170971 170.47980853393628 171.00766300006873 169.30536271949984 168.66331562218343
171.52114263824328 170.96914075313933 170.7234373821068 168.69409660146562 168.9229602330633
171.3225466555207 170.84110440547695 170.6415741299163 168.64028740445391 169.00438243485476
171.36111904826856 170.74591799600773 170.96628800543402 169.02129405811027 169.36249931949743
171.1170852725484 170.44042615322317 171.26053601232275 169.2634218060586 168.99676766775372
171.32318816834257 170.72015155645303 171.5829096461699 169.0157558956234 168.4494672335477
171.3276869503715 170.58641594540353 171.40875883590564 169.13526322825444 168.56893851561367
171.51121737231347 170.58880608878653 171.0733067252978 168.57401978716825 168.62067833418823
171.55321408883043 170.91346063978062 170.92462174979173 168.5513480246896 168.6939047857135
171.60770458885565 170.77816421219475 170.91473240293135 168.83157767006605 168.62425114210933
171.34922757829622 170.55916798536 171.38686774805456 169.47814787918165 168.53366343340795
171.18171404877626 170.44401681208822 171.31767704619918 169.4942868531188 168.4604355298158
171.53892933402452 170.63046806265186 171.23387050671477 169.5685225537486 168.79359214395802
171.35584132047487 170.53733965441012 171.6426198192518 169.68576785981955 168.47238729854539
171.06098988985832 170.352754462534 171.36573209793593 169.53067324657914 168.55636804528538
171.21051473877387 170.2908620032913 171.40406024199098 169.581080725491 168.73114179247247
171.5209702972848 170.71374420845427 171.63966355875579 169.44133907212318 168.628708645439
171.388993371829 170.79238942957966 171.34031914989828 168.89885431388038 168.17193335508682
171.22626331070964 170.7988603953417 171.13230799316756 169.017383482545 168.23893323921928
171.29303177597393 170.51069728262522 170.8001588615808 168.97508868229855 168.54479470903274
171.43643748788662 170.811150529124 170.6413457821625 168.597326047582 168.83837469831315
171.22830936032085 170.5456972096023 170.34553817774832 168.68156608155937 168.99846044621012
171.29852931932973 170.67857206645724 170.5282586030961 168.9156782313018 168.53954259015092
171.64449153196063 170.9283042662697 170.24120720842106 168.5601703231334 168.7229901582903
171.75379904324373 170.91762258372404 170.15651778134855 168.894785510335 169.3978433493675
171.61910984248513 170.83341653246782 170.39871405308318 168.91413005159575 168.88344999358267
171.3110384506177 170.2716652255052 170.22532261364807 169.10545628094653 168.89877183484992
171.4236922828587 170.53934652470133 170.47751479126907 169.2491771595034 168.9100466995076
171.61774442841664 170.82024842783457 170.31215602487677 168.73832545033 168.63870611442383
171.08777175774316 170.5125694480861 170.43473527024383 169.0869565779589 168.8867827680543
171.32782371862646 170.77610847470945 170.39983639996282 168.90445410865752 169.1109558047367
171.63236480834024 170.92318099516035 170.62917854902327 168.95548776060554 168.7253198107833
171.49054533053956 170.76797208935534 171.0309199008034 168.7778317330388 168.80078067059077
171.19240167658074 170.5873765747735 170.92916300515583 168.6394774023983 168.56689243883537
171.06271011087594 170.36212795535738 170.89037598132774 168.77032991817927 168.5207361774206
171.42797061475162 170.71830842803573 170.9593780585504 168.69010561014687 168.17433885501072
171.43348525667668 170.7987006583103 170.95492973515744 168.66951219963997 168.87299547045131
171.12131372653081 170.45239269931145 170.85419452045986 168.70096803016577 169.2096543251084
171.16660871028517 170.44983535910237 171.20800943162615 168.67897909708483 169.5386664181129
171.108393094185 170.5749664502226 171.37968592495758 168.52365172588898 169.37025604344157
171.26906029574064 170.50022143636886 171.38697993012076 168.60595790806218 169.47614324272905
171.03927093259517 170.21840349643824 171.30328443031885 168.65928576193227 169.37588409468927
171.1593791700886 170.23521988921937 171.83527741486262 169.0205695895642 169.15758449083884
170.7872369026329 169.9554741733997 171.9269013396919 169.1392430717493 169.25325197027493
170.93326018159593 170.1866414401245 171.3182091027583 168.83697592862006 169.38485400273183
170.94607844697055 170.12113567571205 171.4748829737326 168.91101641012662 169.38414669705904
170.56833952869434 170.14051458516894 171.68116491348098 168.70319074408022 169.3094439999707
170.7926609870508 170.34701834922515 171.75451444650867 168.32505795928031 168.94940329029174
170.29091362767332 170.04405347565535 171.74443353794635 168.6225392869542 168.84829416249116
170.35568309946478 170.02154909561963 171.64308406276902 168.90763402629634 169.11784829129945
170.31584071408085 169.89428633538913 171.42550634112698 169.19197798945405 169.2947175354525
170.40832808337973 169.85217769234222 171.64567857524594 169.62409721881752 168.98026696990982
170.8341728313783 170.24107593050505 171.27176424659214 168.70564212434923 168.86113191131318
170.83070172884925 170.2787712305731 171.67560700426307 169.20316433984132 168.99936446613236
170.28164949132966 169.8414755412382 171.1162800922174 169.11545278264998 169.12228331475043
170.95670944221888 170.46312716279462 171.2249962685945 168.83138334034135 169.2342092803168
171.00315442758168 170.53070931316805 171.79879068172306 169.1407476637593 168.6045543442527
171.45882563574102 171.09403909769193 171.5324135807159 168.59887533784794 169.09094219139797
171.1008802704705 170.56826519139517 171.67017882675387 169.05753236675474 168.85817646876097
171.1985131035529 170.95749507218628 171.66102051295832 169.00947992178368 168.8877699347337
170.90548504996306 170.53496667262453 171.84112562464068 168.91488756360917 168.40583526294506
171.0011038602622 170.6171019188948 171.9687888045961 169.0562067103278 168.273426060661
170.53959575359139 170.2423017495152 172.06257562700907 169.24512120857662 168.49735593710827
171.25445667816277 170.83272295654012 172.682269307089 168.82201135503055 168.2014889614104
170.91331572501025 170.29585451911083 172.21979712842656 168.8187580123217 168.16121759504423
171.41541076524683 171.08414418590425 172.29155935307344 168.86826889065242 168.53985740851158
171.3802308554979 171.29315127117803 172.5256047933326 168.6277458901713 168.26081600153324
171.12410986028607 170.94490393986607 172.41038362087295 169.13285700769666 168.44286286786502
171.03763285465806 170.76298208843093 172.26635153712428 168.87280677887614 168.5457085656605
171.00796099564533 170.7081352057244 171.994135236467 168.96444769106836 168.65980145971145
170.93430518644354 170.52952265916338 171.80990869337666 169.01254369755466 168.8268504103181
171.12855253339893 170.96233707041642 171.67642620789996 168.98931882632974 169.19990704831616
171.14886722318758 170.90900725551148 171.6571973717918 168.44456087051415 169.12840139536058
171.16842886261176 170.80129060752745 171.91624727810157 168.5154030725081 168.72178373109455
170.94410666327445 170.5735935875338 171.47302803578108 168.40745436134958 168.7966214983258
170.98634711067052 170.84112326416573 171.67502284542934 168.5115807320279 168.50053434563347
171.01982497200444 170.52254532279497 171.69134855741166 168.4625091129887 168.4752020293036
171.1569014985142 170.41368381307043 171.84384514095294 169.08536256033423 168.64700287913305
170.90470274581344 170.3374523973977 172.12938831045452 169.00704677124452 168.11534558292846
170.752565641291 170.02678990511708 172.07306742660919 169.52680837314375 168.46320746827564
171.2598220185254 170.47620949443882 172.24868573472313 169.23712681944798 168.38975804539896
171.56570927970049 170.76976023813853 172.36305350557805 169.3718180075982 168.5986155146007
171.31368866707567 170.3324393033162 171.65315543353782 169.42529887513376 168.9747420125817
171.42754289219747 170.55935409419402 171.8752928297116 169.23425386888732 169.14212116973013
171.35454266231108 170.69225475896192 171.7082336789725 169.11484435795572 168.8752409658321
171.2930549490137 170.51649101332487 171.98550036316686 169.16925861213267 168.98121715735016
171.6921207891788 171.01057070548777 171.94517086013434 168.84722113848295 169.33413215288428
171.32662788545576 170.62844567077926 172.08210960703218 169.04435539863675 169.03946478238444
171.64154220716674 170.96397635115895 172.2036611701204 169.13922430412393 169.0932496935247
171.3731099884822 170.71765373387444 172.0782616422734 169.1421087939469 169.7348000904094
171.39868064073937 170.74110184940574 172.2496940069372 169.03907083321155 169.41163309380985
171.41946149602214 171.0272887713109 172.47224634924117 168.57727443975585 169.1495705792121
171.2990524116577 170.71093645303034 172.3386773793068 168.88945405073673 169.33478741902601
171.62641528354925 171.02441072782815 172.19835447006034 168.61123081000548 169.55452370036465
171.414551053351 171.0265111845849 172.45545184723255 168.4782550557556 169.12335479702625
171.56246388120158 171.0406874682295 171.98716121005415 168.2075681269143 169.0648477404751
171.21920390478377 170.7182424602303 172.03200171143368 168.2381226979983 168.87102340139148
171.46806797151984 170.96253950739612 172.32477144893892 168.6061856911162 168.52505359244196
171.48516774034044 170.7732031908546 172.04487972974988 168.38571148574218 168.46570085709018
171.39604936257004 170.68204678988462 172.1406313419865 168.55666672625847 168.34674138491442
171.55060299506601 170.65082703710277 171.64162034745416 168.4371395542511 168.6361816359829
171.4130936528354 170.51006823627668 171.61998086154338 168.47785202141273 168.62022415595632
171.62912790009145 171.19421111133647 172.0437359498004 167.67818740573776 168.23890322581286
171.68983454006053 171.06826042486708 171.93256196373696 167.96891287012087 168.10936571346323
171.42819508176024 170.7979691815133 172.0288302755901 168.1430484254135 168.58558774000653
171.29515875530004 170.5163474282791 172.2468997857963 167.98886113282927 168.361348637496
171.40947876172757 170.76573381925246 172.43695705470006 167.84841300071156 168.10358330877725
171.13791900556228 170.31935277033912 172.24178122425053 168.0438322061454 168.44399587348144
171.08051111378805 170.40399886544765 172.24908608056597 167.7573671330605 168.29047074265517
171.48755183897026 170.73442172506577 171.5400019133159 167.6676079945738 168.75119927283492
171.7522267807881 170.9029049444324 172.44186430733413 168.12795568997194 168.6140001537834
171.4715440111849 170.69839907962813 172.37757664886317 167.91904581878097 168.45421481381754
171.14959479443576 170.49512986505144 172.25530481741254 167.87654155370305 168.79496894057226
171.4360361792714 170.6440802278572 172.2574963886514 168.2361841470739 169.09491606818258
171.39806796114453 170.51871751409863 171.86963630482728 168.10383020578638 169.32488133931162
171.18090985455422 170.27516282000911 171.85171756553908 168.67486435330864 169.25970695227198
170.9525024505248 170.1708354737247 171.4089530463742 168.92751784712058 170.02669283166546
171.38823899530837 170.61526728206567 171.2595828496589 168.40605168257233 169.69100728846425
171.59680091667713 170.8501172689367 171.4475792570375 168.52975060004522 169.38154062990498
171.44082787829615 170.7548702616581 171.02533005931414 168.50236461341183 169.25388650480554
171.45337530507123 170.8105176463249 171.53815345608325 168.25110804631726 169.11280215408166
171.8396621918426 171.01766762232606 171.88012300531813 168.2306233274086 168.96258473015496
171.65253212387952 171.1179448978528 171.7062055561318 168.09023337585907 169.15433889079563
171.64462363602863 170.99172665062557 171.29588888945906 168.11145567417532 169.60124186685698
171.53672658803518 170.99001423966067 171.1694445238731 168.17927054688838 169.23334719666562
171.36122146204372 170.9248949548658 171.7172061448974 168.49476500749057 169.01005451836204
171.81832990535088 171.27302517914126 171.60084050933608 168.00986257124615 169.53665900432796
171.81845365182699 171.25104050210348 171.45392752401887 167.95699946584 169.9626670020736
172.13380048198144 171.68213698975396 171.86930962449676 168.41738396754124 169.82761756914948
172.124516149601 171.63698029774437 171.91860635702773 168.40333979396328 169.71424603807364
172.07175396904046 171.82447415521702 171.8439111708733 168.39780302772076 169.4652254074993
171.765198205129 171.37410669993838 171.82772917587775 168.71615309637255 169.44423377272165
171.38646480155683 170.8702688221682 171.68209146068963 168.87594967230262 169.49344646984088
171.46847812069757 170.89628676712366 171.10124803767272 168.56147717754527 170.04794797887965
171.51522879238195 171.05618885713733 171.57205868179284 168.73976488472513 169.52424312670246
171.05768374681247 170.61767419642047 171.63849994203622 168.5228268115892 169.26722211076066
171.13739030063155 170.66355898493342 172.39532129519253 168.377749685001 168.6046562142118
171.11653178564353 170.56116975374937 172.51727247944254 168.49276922421961 168.62245285093698
171.48790141027638 170.79112818532948 172.1090091826216 168.33526151561162 168.7455189299426
171.36066393558178 170.75992662216566 172.3446600040519 167.91273834175698 168.52164419979695
171.3773045744588 170.71595124400142 172.32738761448698 168.3304851357798 168.8074690558401
170.68345038404834 170.36399723333665 172.18621249681664 168.31367879211803 169.28624583325796
170.9715403975445 170.7313706282265 172.02082789087177 168.14040709832022 168.89094375272708
170.91912522759097 170.50158882703278 171.94036348385671 168.31435991231209 169.11168499585736
170.91990626481766 170.64524089516794 172.28378204919252 168.57062551601538 168.75159630282556
171.18480544062655 171.00489818480105 171.93574535091676 168.20644828928098 168.81547780071654
171.21593393966404 170.94063570997173 171.88023310583395 168.50724080676227 168.83506189780783
171.11797523095632 170.80462475288627 172.45774097197864 168.80608209588806 168.15249089251498
171.46655981201053 170.89108665408577 172.04686985566786 168.83586684619237 168.39151808054316
171.41497966585848 170.91244147145272 172.0941009856356 169.18906195509857 168.52312304048667
171.3589105789015 170.88480691814325 172.2024098664687 169.4435235476832 168.6010991049249
171.33135999183807 170.86204120497186 172.46593484506553 169.72669114035332 168.6205261939781
171.61095234669958 171.06791609979976 172.02024823719694 169.37906643004914 168.48123640299832
171.27748567591695 170.63821928537942 171.96597595691253 169.56884090600863 168.60762074149451
171.60259238602887 171.1171083618629 171.9684017207852 169.55907963489048 168.9366326653866
171.13668368039214 170.6686564558184 171.86718238417592 169.85204468116834 169.06616679710604
171.23223020956846 170.9149951035239 171.9040871373282 169.14749693161662 168.38494197043497
171.3209490463766 171.21816076887924 171.90079978801626 168.71078485192098 168.31479331277575
171.10854956346623 171.2153014553414 172.13105856469656 168.8545158869458 168.2618360480247
171.4953633067697 171.28056152945538 172.1652694644838 168.9767672284622 168.19468162319393
171.82226080022068 171.73168548832447 171.90785923621215 168.44342265557378 167.99365953770706
171.6463131688024 171.6391646965054 171.92071344693312 168.82446092253002 168.39253471166415
171.65948722335222 171.43953848072215 171.90414778295323 169.06299971316594 168.72475275204008
172.12058011209768 171.85844260603625 172.23470775465927 168.95193008205214 168.44173589930446
171.71654366744238 171.2916726656665 172.34583083735964 169.43668002839013 168.4306061566569
171.5246535002432 170.9741843604082 171.60637332132012 169.36983795092078 168.73079401708225
171.5334431687236 171.13024341313132 172.06048951036445 169.0277138456024 168.27168242362208
171.47200109780675 170.99356309239113 171.7881338591849 168.71892383886978 168.3426268425557
171.45763321723442 171.2130900479351 172.29468249968846 168.67372222890899 168.16926635176532
171.53703006321777 171.1542455707914 172.647199237042 168.93445580022956 168.22678249363216
171.87801496973339 171.57109835961765 172.33621211463822 168.57390920505605 168.31121846298436
171.9801778916522 171.55553986481144 172.10579625683536 169.4255140616316 168.37950492112677
172.02691923733843 171.5441473972748 172.20208536736226 169.11106179536336 168.2158581662285
171.82654242365845 171.3461440415032 172.4462310574317 169.44555721555972 168.03352864283607
171.89417449361315 171.2724714649304 172.4953240384219 169.2728744689895 167.8614141761197
171.6615373992881 171.06979565368084 171.95979207500483 169.3438544105454 168.7294147316768
171.6705119539872 170.95813254644625 172.24039016602293 169.22283241336996 168.50553471107432
171.84194418937275 171.18457376539504 172.3638066138152 168.50493432843984 168.8150010553036
171.3710240618791 170.7845447643118 172.37369790092495 168.60772279398157 168.76430463370315
171.36874113948895 170.68408418955266 172.18759467448967 168.57601785748926 168.8262559928192
171.5055200119968 170.85531086523395 172.20649805636498 168.3869320562365 168.3687744899305
171.26726855746136 170.61497111956393 172.23855505872527 168.31461894877563 168.32872830881342
171.364356496786 170.73182814214513 171.86223496795975 167.7516980741904 168.85330225152714
171.15085698869365 170.53575436217602 172.06707546108197 168.31306669930672 169.23815161420302
170.88118575241103 169.97147684716006 171.71566570120683 168.52314486858592 168.9832189036436
170.93014333095562 170.06528584472375 172.13081106488585 168.7654905953346 168.75000284288652
171.35554934391246 170.3130339503498 172.48288952519397 169.45560726567993 169.16912931865562
171.49208493413227 170.5467156235012 172.45497215334876 169.13153373357372 169.0016925847985
171.62097031714492 170.855081373642 172.3198834588556 168.7389254840269 168.6356821588734
172.01819697597628 171.13264476009624 172.67182741954375 168.68533177519492 168.5093869421903
172.09881768952627 171.09949436428454 171.7286621278129 168.51534403862044 169.12126225236725
172.25008972658824 171.45844926728188 171.5311467927616 168.25438391865083 169.01825557335349
172.1139663178895 171.20665271283528 171.24389524177857 168.22756343881878 169.28892619916627
172.22903906515987 171.4072113602457 171.64131999764848 168.60008356815274 169.00650424239728
172.2990122551736 171.568908005269 171.63350493025536 168.5302295945629 168.94222547983838
172.19234907776843 171.5204991129404 171.45635118322983 168.56958839336357 169.3388616854925
172.60205866388404 171.89897671984477 171.70610556615765 167.96240696775635 169.10111027865366
172.4344742472868 171.49752692571155 171.08029804145085 168.51957022715442 169.01527266737247
172.35696311193735 171.44836973290515 171.65372339465858 168.55896214969758 168.4013484013001
172.14032295655517 171.22150228078905 171.49362723382947 168.51440459282816 168.92019166304
171.98075866162299 171.2150715365295 171.7584924026201 168.8997029222372 169.0046141164968
171.87255960172618 170.96734887052034 171.54409215744727 168.99745373505584 169.3111882471003
171.93766121728217 171.03463634863218 171.47669921574624 168.83326799664837 169.87529249902062
172.1435378196948 171.23270375481323 171.34058176962228 168.20417323569902 169.08018848308973
172.46125737430845 171.6625047296813 171.74275623778857 168.0337953172471 168.97623527749798
171.9009571607091 171.0572302773557 172.04793577334814 167.80428082106857 168.7868444556004
172.1592423265874 171.18482729993912 171.9987852366028 167.90170117109813 168.9691726440557
172.2023668563008 171.38383642130879 171.75340304649552 168.04167324827318 169.2185833387625
171.9407569219308 171.23238399145632 171.81454873615965 167.77405078455533 169.11357392379279
[truncated: 534,310 more chars]
