# Supplementary material for: Gating mechanisms during actin filament elongation by formins
Source: eLife. 2018 Jul 23;7:e37342. doi: 10.7554/eLife.37342 (PMC6056239; doi:10.7554/eLife.37342)
Supplement: Figure 4—source data 1. — Helical twist angles between subunits of seven-mer filaments (A1–A2, A2–A3, A3–A4, A4–A5 and A5–A6) associated with three different formin FH2 dimers during all-atom MD simulations. The angles are outputted at every 40 ps during the time intervals given in Figure 4. [file elife-37342-fig4-data1.zip › mdia1-actin7mer-twist-100-500ns_final.dat]

# A1-A2			  A2-A3					A3-A4				A4-A5				A5-A6
172.02401099767707 170.7891273857898 169.6401120845784 170.15513935110042 163.7433357004646
172.2227996068532 171.13768136364052 171.9233671980008 171.50047776022413 168.44302670757574
172.1149371748106 171.14628860768588 171.84524060010094 171.970415138524 168.8174965806112
172.31515650236295 171.40882900026662 172.09443891777673 171.8949950219959 168.59748073688738
172.21325270335367 171.16099168675066 172.00004474293075 172.34074013409207 169.1198234693499
172.44236485655375 171.46547088674598 171.85661343626825 171.75024796827287 169.0719001562847
172.7758630848281 171.89574907286624 172.14500471842575 171.64307569918827 168.74498087378583
172.4534391519136 171.416144171695 171.98454822176586 171.54163465961048 168.78247562030387
172.1392531793264 171.25190811843265 172.69271485085093 171.20866795291613 167.67529814794986
172.71985629847057 171.80330268235917 172.5749047687286 170.81695626126893 167.9246047398349
172.8710870480204 171.79321857037323 172.55886700249167 170.81127642152907 168.28542653806542
172.75214942368265 171.59398545130435 172.19696349385234 170.49191706787397 168.60004848868158
172.71085492852407 171.4443030642345 172.03958604054873 170.3661253331623 168.44157495825206
172.53871712771118 171.41112507135102 172.35080138046382 170.3449886743355 168.1499730799932
172.5020759268056 171.36572424878884 172.53734189217096 170.47392329145114 168.0556741784627
172.34789247531043 171.30338581340195 172.62584926748804 170.63628498183155 168.25009583347966
172.73265081620988 171.7128121627633 172.58799501598398 170.719510211337 168.04198021157916
172.5066942606686 171.5488655248386 172.69431277399195 170.1447920309518 168.05786257875084
172.685527677622 171.5818277111455 172.764864300604 170.14281125078327 168.16324912204306
172.41723637091923 171.23683785389093 172.9676693370451 170.27106625958223 167.53378881230316
171.89783982189724 170.87312425958626 172.60505861409388 170.5718674187434 167.88023804138547
172.1291447325125 170.95125910316597 172.293893455751 170.9687910722594 168.82496334251002
172.1449984928806 170.83677907210975 171.99612322139959 170.84181575704756 168.89354313498245
172.2299672421221 170.91965878188654 172.0543322369255 171.03767133640696 168.7287866515784
172.36085135743284 170.93246582042593 171.67389461947656 170.93308966279045 168.86049305308788
172.43638588042035 171.2850961838215 172.2587659447802 171.27216200283593 168.9027345997618
172.47472026110626 171.35969478675952 172.21009742814138 170.59320141200175 168.79114849683117
172.46625886982434 171.26716407861267 172.4441090071561 170.35569349269153 168.14858186288853
172.77330461405202 171.5831941831314 172.87453199522218 170.46937720138075 168.00655831075827
172.72541000452654 171.33869415475928 172.8754049193542 170.5730610717764 167.71507320087915
172.7828305683437 171.68416799710528 173.35457036596947 170.33231875406528 167.16298161886235
172.32792637242892 171.24893843718655 172.61902740432518 170.13148772973966 167.78503404446946
172.2092526780006 171.03560373830626 172.76555604560332 170.32333733456963 167.3724802568667
172.6509507477976 171.40512515143286 172.7555084746222 170.18122081283883 167.54969283965434
172.51275046334496 171.25702375828598 172.5347574367075 170.1330780306571 167.73915681936572
172.54523183580756 171.2570096227041 172.88311974199814 169.93676777352968 167.2130430688049
172.27343712390282 171.07789349103712 172.33400189580422 169.70294746181773 167.53281190733276
172.10070645493911 170.73403963087233 172.41674347704597 170.17912202874405 167.77969889555075
172.09139112520845 170.70531328622116 172.6310708445187 170.17688283193039 167.47343284799285
171.64549355050877 170.2159887783797 172.46739746090017 170.60240244707646 167.48238547007026
171.6934101208475 170.26367310342704 172.08319259704186 170.59277108313734 167.71140787040207
171.70553385129287 169.99683356038312 171.73725671278584 170.35017533743354 167.76572615665705
172.05077911384427 170.56613889014503 172.63184850394492 170.89864982567983 167.83596008217555
172.0799939482605 170.67133462999956 172.32639162715253 170.18509338036748 167.76951935998306
172.27139946331712 170.89629790064703 171.95322187815594 170.20992702682122 167.86436528562342
172.03257244521168 170.5014869936606 172.21481576832716 170.42896389494436 168.04755308399967
171.74426229576733 170.0865654111254 172.03103948714212 170.41315853876418 168.1471178551528
171.8015431158121 170.24984594943382 172.19428381565052 170.561130040571 168.4864278618703
172.21848048674602 170.82725762550425 172.3802062932504 170.7820622287596 168.92122159127817
172.02025084651865 170.5231370679263 172.28873465109405 171.0178381854374 169.69528348193776
171.82579139098274 170.45188976762566 172.05663913780154 170.73515967525023 170.0243648808649
171.99103447540358 170.62737724003097 172.5658487137143 171.03847502333625 169.30220343464163
171.989646730432 170.61598988034947 172.58189182704044 170.71474822216965 169.0637728802887
171.88135778137243 170.6018296290761 172.53944443227638 170.93906233377928 169.06215465889923
171.76680146592457 170.44777774827426 172.94473095860852 171.00425443543296 168.30445122498938
171.46980741378613 169.95193296336586 172.96244413616395 170.8076596677209 168.5711651387995
171.57348143450545 170.14854694534654 172.46013581503888 170.22836668921647 168.9819337518576
171.88270599818225 170.56047531747984 173.17335045196484 170.58652275178136 168.5505991894162
171.4255894366014 170.0354333888537 173.4961476361855 170.71459659587654 168.4725985627787
171.406974064707 170.34304345210506 173.39688477962835 170.37238917959206 168.39404399398904
171.4713952353917 170.16222223348512 172.97833896915472 170.1451443340547 168.6335338319341
171.9646529768917 170.61654269397232 173.33563706334078 170.135380932397 168.32997678038512
172.23241786866407 170.80112016825896 172.79032858691752 170.0487852293096 168.63370649686885
171.99998022070235 170.47618588307026 172.7390412412019 169.60787732424006 168.24818599117802
171.57836859411805 169.9873012499719 173.18932160165144 169.97852894798962 168.4110132173971
171.84958277027116 170.46784170982733 173.63861062183784 169.50199032971744 167.47876011488117
171.80771616406997 170.34221708067903 173.43413474744548 169.7646845071549 167.93857499861699
171.6129318937575 170.37512439347648 173.50374654723782 169.6534787319739 167.76290415066018
171.47169061712876 170.14427181954125 173.55761211492074 169.52875888664454 167.33453926851863
171.60716580809517 170.22629404602526 173.67590234895604 169.30739179887294 166.76235654510884
171.76032542663742 170.25790090547565 173.1378950304832 169.32203295095033 167.1690382067421
171.52962554008755 170.2623503323769 173.17641180552783 169.42389690298012 166.75006861126175
171.14146704610278 169.8035149931055 172.93995319355687 169.57944072349503 167.04141974399585
171.62527269572024 170.32558963745953 173.16569084827492 169.16132006916598 166.74649167575453
171.62091412915566 170.10205347596795 173.5258365640584 169.12049052511531 166.78766205032713
171.3665018367585 169.8715928648963 173.40257349746605 169.290711536869 167.0530632900498
171.3569467951939 169.7857115637731 173.5224628072646 169.0356290548853 167.05558898308524
171.40839152831376 169.85094394438255 173.5262805986013 168.98223958509607 167.2778836368741
171.5346080737855 170.07438269307005 173.22598906365266 169.2369780353304 167.29338282112244
171.74064233134098 170.21140112828178 173.62446638621248 169.1565350290518 166.995760438577
171.60344576613392 170.00205218666883 172.90635248866934 169.31485700291407 167.71882276756227
171.58489042766277 170.14054190937378 173.21758986548045 169.47320422375097 167.71382372357445
171.76723336225533 170.31405227739796 173.51823504830847 169.21066671697992 167.98332221930514
171.91915151001183 170.76333708465356 173.72164764142042 169.14138651058198 167.94836020503115
171.94981208158748 170.64863637695157 173.7108765294866 168.99438592024362 167.8913228502529
172.11110628865745 170.82860130076003 173.4631024268763 169.09619018832007 168.06009319644784
171.81837237611617 170.4181389017188 173.38094141084838 169.13959361527756 167.64647313004807
171.92531723386605 170.53058104490557 173.23746708835606 169.0932329263043 167.7914671240422
171.92259469511285 170.56731167870845 173.3303779745808 168.94389807694606 167.2564257200779
171.60432303891278 170.17216483112858 173.20967491701919 169.14862385735768 167.55806310096042
171.63482482575284 170.36461926770085 173.70413603049758 169.36316492784147 167.68829351443125
171.3246687798654 170.2547677042645 173.36544565757973 169.27059562833995 167.87347357552682
171.56224176524833 170.3845385755875 173.36123345313555 169.0813785832929 167.97210496779323
171.14351134540928 170.0718952444894 173.40298110400258 169.4702068856767 167.79938695295724
171.7010139112352 170.5013641574009 173.57175211487677 169.67569636298438 168.05781348555982
171.55207601128316 170.44155122025276 173.6634648845852 169.3587314049416 168.06224552416137
171.73983310164735 170.62138248301363 173.53552102167913 169.88555485716304 168.36150295055097
172.002544731232 170.8854668595541 173.2271330064679 169.2693287029019 168.28803576529313
172.43009473657352 171.38863042346546 174.121006887985 169.52757327508152 167.89000948139034
172.53461975897838 171.5556353464048 173.90135255451446 169.07958194131777 167.49502309689268
172.78495218908182 171.74308188605397 173.9342703675115 169.27410553400455 167.60010867047478
172.6956920532386 171.88984122623648 174.10702019476562 169.1499202418937 167.31014860777216
172.6279280481576 171.8522006802465 173.95228948227043 169.0051391148968 166.94133208452084
172.92866587227024 172.0313896695798 173.76466439369293 168.7481143864302 167.6787933721475
172.78850478869944 171.7786712856353 173.43760706195977 168.51009559464123 167.9081022079232
172.39338189649507 171.49045155717985 173.32474653600218 168.7880501611356 168.13517483795937
171.8457024525561 171.16279920280613 173.25874986700933 169.13860693482673 168.1795950322585
172.12601398093966 171.35449925168587 173.14168521016822 168.9720454801869 167.9967018176067
172.64415165074195 171.91896210121124 173.80265290130708 169.16139298214716 167.8984527532161
172.78002020601338 171.8566634549229 173.26689594689765 169.29753447204644 168.2852066289218
172.91625102578442 172.16002381789508 174.11168348975198 169.32637244444325 167.88141582232407
173.00223291221184 172.13271197846234 174.1998832238002 169.24052430756882 168.25103263588144
173.02470049146362 172.10063850255509 173.89959209797152 168.8836192608019 168.39727415160266
172.49146346275484 171.73233123197448 174.13208300744515 169.33456852624707 168.64101273133636
172.52161276668753 171.61455326341877 173.97609922041798 169.18059314517578 168.6202854273247
172.59368207243463 172.0138049855991 174.3548235904901 169.09124158133355 168.23095584605238
172.41863105932194 171.8915975528158 173.78541763169213 169.23707191054896 168.1010364963213
172.69331668793754 172.22164183641885 173.99199632939178 168.93575645971436 167.79424262862236
172.6701473706778 172.3158444139661 173.79869881866557 168.83026321362902 167.9858339934121
172.3029350900637 172.17845249292938 173.60979277632111 169.07420991481797 167.56474516973088
171.7852704857466 171.8108589987109 174.19443072315403 169.24617861296127 167.62249594415536
171.7090443841023 171.4330836314511 174.52120526146302 170.10108741176154 167.83204994282409
172.17859229764852 172.2576504263116 174.5122256015924 169.41281605379658 167.28303097127022
172.6083809601479 172.85022413521824 174.25822482347203 168.99622903185167 166.92289312971835
172.66369323529662 172.51790176489348 173.82373931448873 169.45853385122405 167.73897644415746
172.40546900419363 172.19569816953592 174.10363896933637 169.66492713700143 167.1656075765095
173.03005782887115 172.86325993758652 173.9522303684706 169.28506227130296 167.51875531704857
172.35932202678114 172.39530594473752 174.1785061779864 169.29653270894187 167.67939134737426
172.28408120532356 172.14150036258084 174.29511702879677 169.5485499117488 167.92949036574902
172.55830197599983 172.11587194675084 174.30904581665766 169.60442146335495 167.74737147797657
172.2114904234928 171.748445898835 173.9784906055016 169.68251059298132 167.85917442072025
172.71476028567258 172.20268083848833 173.91377817624507 169.63625777978112 168.45401592631012
172.36657245104655 171.75420168237278 174.07320670830586 170.26331459120186 168.62107942799403
172.16527556123782 171.53776804241073 173.9958133148174 170.50626819141868 168.85391883949902
172.07713494662266 171.27247924577048 173.6536546522374 170.68139538709028 169.08085344197693
172.50146892451048 171.52531567613968 173.81389648813348 170.25576561006133 168.88544795393
172.35959389468908 171.3069263452559 173.7982678218971 170.24207908256633 169.10469325221405
172.47457268128045 171.40749455133965 174.11765155599682 170.32663432686684 168.9240359395785
172.28661850976653 171.35643569546463 174.14963784300787 170.21498064319445 168.48095687654717
172.41203118684658 171.38031009254132 174.4816831635972 170.41297550475872 168.60694248774473
172.19197493562308 170.9419799569704 173.89694595559604 170.7473232879797 168.81384970038368
172.3496491169003 171.197992478801 174.13943572508404 170.3223606921406 168.52632732170395
172.2315885550093 171.14933078308187 174.38285445886544 170.36133370031482 168.20284798218657
172.1256421291847 171.22720174957536 174.32015272332572 170.45886340679624 167.9472903876844
171.58328804782158 170.8102452133431 174.0221795576367 170.54112310074402 168.16170979546536
172.12138893501825 171.20885135523514 174.54620327066425 170.4838682808013 167.96471549712487
172.62591292988768 171.69862854307053 174.91256802069083 169.99871175425133 167.94792074957502
172.37642863211153 171.6036747679565 174.90602357898757 169.91346931498052 167.4827564536199
172.33179997340264 171.59525731278515 175.6419336474875 169.87636105229336 167.62932211446352
172.13408296989275 171.31349828628905 175.4983066565328 170.22181512887656 167.5775359496182
172.59785767036848 171.6512735181007 175.1822110218329 170.15997048392896 167.7507701173064
172.4299863764814 171.8558209225889 175.31240693196338 169.87549934378626 168.1223030056108
172.37897818426947 171.5751164304092 174.94967216285616 169.7020611062753 168.16984798257957
172.27758576429613 171.4568386249753 175.55886834131672 170.0448074491924 167.57649315362102
172.2190492816059 171.51213467657072 174.9197925750615 169.88522005181875 168.57709053709166
172.36992709781754 171.660528950831 174.80859031436088 169.29353337496192 168.85073028072424
172.25132226615375 171.4469307507233 175.0127860026158 169.5812698133114 168.56345918305527
172.47910188526717 171.55700274731285 175.16004366134314 169.3417771376646 168.08364403541344
172.15771241637654 171.4194500834015 175.74544409034254 169.60198124139876 167.50071130335635
171.6341890708229 170.76628058083347 175.2737489842114 169.72099367766205 168.46892591489046
171.5744427567305 170.64272179212264 174.9060990905401 169.30356424773555 169.13484522234924
172.0999144989712 171.30033883226247 174.88819250615566 169.27341427239932 168.98008399255514
172.01895029807656 170.79957055812469 174.50739579843355 169.01068117138752 169.25406310431802
171.8212222417275 170.74676875231302 174.69801611227405 169.02478213384498 168.41981791724018
171.578699133841 170.51196538038064 175.13674104678765 169.28196654923417 168.94879599000868
171.97308586298377 171.03595497046732 175.07849032358394 168.88347650489428 168.60128295889945
171.9954896508656 171.27491109373662 174.9190294324749 168.79461677860752 168.50290643521723
172.15257381016104 171.18865155804792 174.8006828653906 168.36387393793905 168.70503550164247
172.2585339487722 171.27118572563742 174.9686475830536 168.55642181713736 168.7776630160014
172.20801340254468 171.19069345779488 175.2993017907333 168.78175786977096 168.5803887920958
172.41328745949914 171.35611292280714 174.83021285005267 168.26079686582028 168.63543779540478
172.01941427689013 170.99316872767426 175.01699448465482 168.44615848951943 168.76770730323622
172.06015867773627 171.0856867969605 175.0967238722918 168.3719715010907 168.86930570371928
172.5051384682487 171.27068250620198 175.2337696108624 168.62441699255965 168.94849826583086
172.4774719738157 171.3476640669753 175.4851283116203 168.6200014714273 169.05951729085214
172.73719991156506 171.6755536883112 174.99372981070027 168.25285013636767 169.10281013825877
172.38079592310183 171.13049656750482 174.71344524962342 168.6283021831262 169.45602522846855
172.1421068259453 170.78020061177642 175.06413373046718 168.87262884320322 169.2123979161906
172.03923131650882 170.6766184488567 174.74460689380246 168.87564209671055 169.7773596146826
171.79786516345348 170.53296619960923 174.7548303478404 168.93278043048136 169.451688727541
171.7759907634407 170.30045629305388 174.7792106594611 169.09759144147193 169.39749901403317
171.75171984922446 170.2896425517283 174.75449047966907 169.0575651126513 169.1488135132506
171.27599742822548 169.86693706773303 174.59083782541168 168.70848255938392 169.09314850685797
171.57248045057725 170.226732502972 174.8969265979955 168.74903928537847 169.43748047181109
172.09885477887278 170.74834303769208 175.01382190351066 168.35977929209812 169.1665890344516
172.26671900708155 170.93884151108253 175.18676220461853 168.70763017914507 169.33171727789642
172.33605793419153 171.3734469788338 174.9070281921098 168.04085358399996 169.006903610164
172.31389228090694 171.45576581423222 174.86193102667607 168.0631165213393 169.1617849282529
172.48094161959528 171.55753210665713 174.715341177832 167.63433608033458 169.25006952709197
172.73127893513043 171.87495045592868 174.449291628719 167.91044431151047 169.95529660837508
172.47948846008907 171.69327921064576 174.9854616439356 168.00841351061223 169.94728353773536
172.3789634387558 171.37700490365506 174.89800636702623 168.04294840457626 169.26359922857384
172.49488355964917 171.22057936748996 174.48698846952502 167.93335242783928 169.72529777800796
172.4807899980775 171.47292934548798 174.69923649058535 167.87071365754252 168.90445166099656
172.41130532552862 171.45213712840032 174.73511016800248 168.13330823972382 169.11300574772588
172.13520969304986 171.11338990970916 175.20727724006642 168.50902653592627 168.84333745867542
171.94940352749185 171.02340753006203 174.67998078802637 168.28169939792988 168.97939744439552
172.01398567069558 171.1377572096608 174.8818810889593 168.84576495343714 168.60152070573199
172.13685708086436 171.20398608213907 174.4793704248649 168.65881569984114 168.70696966525364
172.50522056229224 171.73545792344294 175.08693958948547 168.5260343104054 168.38669913301135
172.82308640128946 171.92576693592335 175.2550400969628 168.26297682491077 168.69168841348457
172.65589865609732 171.70738360679655 175.08312920579436 168.02739319366748 168.9065365597212
172.74594827231053 171.7685823518868 175.60809730797664 168.72268670868266 168.33341707040253
172.92944520170602 172.0173737828369 175.36914387362134 168.61038388515558 168.38108323057617
173.1156382330513 172.40294844026388 175.48285458171443 168.41688425448638 168.4324385274822
173.0614302409218 172.34886692467902 175.33674664816638 168.89904604906428 168.50510246437605
173.39444271351942 172.62165167015775 175.45907568939498 168.62182314138397 168.25034213262896
173.0972665725214 172.37650742542624 175.38782855238912 168.4054441985655 168.62791084682073
172.79839584650045 172.10526809470613 175.12841379269483 168.3787483009192 168.92074682756123
172.82281035141065 171.963291832155 174.74473235551156 168.3228766598413 169.38547151754094
172.71322414194958 171.94567180671797 174.8118059924595 168.5114235895399 169.93734805490433
172.7967705991373 172.15977214501459 174.9617170951285 168.36311620764812 169.69033400019043
172.4148246147108 171.83890384828763 175.14256271106524 168.39717528709443 169.00403733003648
172.5911345964132 172.0101212212602 174.97190682844135 168.13093917608717 168.89914507879445
172.21190129650094 171.68735996542813 174.49618372022414 168.62928322579313 169.4589700324162
172.63001754992067 172.11532367835864 175.04822267293784 169.2322319898673 169.41317415615032
173.36746915572542 172.65228199739892 174.7082748452092 169.36014038364232 169.8209628972939
172.92468915745835 172.375434892756 174.77117911081586 170.07918588112688 169.51836060363965
172.38087749680727 171.81280552890726 174.38468811286995 169.81593359956415 169.3103667390405
172.76222912202343 172.02095851508003 174.574867692843 169.8807078925266 169.0968460681595
172.716045778494 172.0552834813639 174.6718251663376 169.840346821726 169.23279010578588
172.5407984497465 171.56051030046493 174.26697639942145 170.1585199637279 169.70795647796194
172.5580832701547 171.7902216977699 174.64534918590556 169.80220262561565 169.23225519741956
173.15122237397927 172.3540745801319 174.60754557006118 169.63026240895886 168.91582604780305
173.26563878971717 172.60438709713318 174.47057357606352 169.5995305077756 169.3512888362913
173.45667369311047 172.65978040908269 174.60021915194787 169.46791547181357 168.89804441451724
173.49055924497648 172.68152202945862 175.07552094368418 169.5632559189401 168.53372086911082
173.1487703523363 172.29075587205244 174.86807337087944 169.78096827682188 169.06470341121377
172.93134871811048 172.26566843951966 174.77933610309628 169.4237069905825 169.11630900508038
172.73197507031406 171.85277320912414 174.63030079819265 169.54972122134063 168.89738231960698
173.00008948928598 172.18012747550907 174.69836646755942 169.43401929233997 168.97100306397178
173.02641497469926 172.23172409262165 174.33441405417875 169.52293713923646 169.37658769671592
173.11951005825202 172.23352751488028 174.16648712731327 169.48511038177637 169.51564663504715
172.81011209035813 171.95925390485326 174.62899094325434 169.56355287770353 169.4458092184489
172.925608373301 171.96720476776582 173.82985732509357 169.10540757244254 169.7052934593362
173.0327592673163 172.10482345325659 173.7105773179708 169.04325847037896 170.13344629412668
172.79658447665176 171.72836493706308 173.76516443604675 169.27034816831045 170.48433991494414
172.58949006767378 171.4868616875748 173.9508151583689 169.40584136222634 170.91440612322882
172.4547286121455 171.3279668808607 173.86299452423864 169.488291529142 170.9785041550386
172.44401737284971 171.55708455552383 174.05709194386446 169.45977319579148 170.5396164458104
172.44888861467825 171.48925490071855 174.1318066493919 169.3756212098786 170.4651481537293
172.81793882537096 171.96029508405462 174.52661296335577 169.21925495670135 169.7169473703073
172.2710750939498 171.58471722348955 174.30010742788943 169.2477807585057 170.15659523416937
172.09271381899086 171.29057255524935 174.32422536184717 169.43192403423515 169.81878448534806
172.15216409687034 171.39398458022444 174.2338287889741 169.59423614597296 169.96828306389068
172.0881454646927 171.18505084922893 174.49976075657503 169.8272124162816 170.3925322943021
171.85378488505035 171.09271699560549 174.31987535361486 169.68383694258168 169.93298212547987
171.9369042859972 171.02867520635888 174.24805362754486 169.94284976245171 169.90743056561317
171.9263052001344 170.76564533593066 174.22470939202572 169.82447843222315 169.41009360180036
171.95063119669135 171.04138648887917 174.86269543991693 170.4248120476557 168.897488977009
172.00273599615886 171.0289217638257 174.40619873637254 170.71262499967818 169.13963287652425
172.37768059864433 171.40189580571976 174.3180452860462 170.76382447142402 169.7959793864283
172.42507228656984 171.28841038436553 174.4359177620331 170.71057061610978 169.90870604980773
172.60385709922724 171.48523761929044 174.47784136585798 170.89943248793836 169.8923950166292
173.00023881834008 172.0505827076109 174.49989283927218 170.48958992284543 169.89305751052186
172.98316867314372 171.98561156922452 174.26155267616898 170.1840422909863 169.3457049643331
173.17578942410114 172.06820281035806 174.477768483904 170.0205028366029 169.02055095229497
173.66458277126787 172.80286037398122 174.9740292495451 169.86413162479008 168.69417580409151
173.80773693103217 172.9802462983406 174.54966393777121 169.76497391495798 168.78933210553836
173.43949482650422 172.70801230419022 174.80897521520816 170.13824391032452 168.74344973285108
172.8667698552581 171.9040085744529 174.2394523215486 170.63356031319572 168.95729051913838
173.00579239062438 171.85840706081896 174.14393287057422 170.3839471385771 168.9357289227479
173.03235724924087 171.9316861879923 174.22051764572043 170.2574311573318 168.92556566204993
173.35173217929932 172.42018814047157 174.5614999105981 169.67097750522186 168.23542742538484
173.3901273963247 172.27789460547035 174.42515094150738 169.46147004703943 168.0266248757492
173.16750475322178 172.40616772659092 174.4009066789142 169.14745700356832 168.1173585852601
172.7513394002122 171.62433948815425 174.09267774004667 169.74168883459254 168.94973381199998
173.26401975539497 172.2883806735834 173.97525858473023 169.05981918059427 168.88056818098997
172.73582842650964 171.63063314396933 173.75964231173046 169.48230196563978 169.03439529531136
172.55517645052998 171.67572946835716 174.19464199782797 168.8943681972799 168.46725621803787
172.63466238968317 171.8319635532417 173.87885550617798 168.70099216230426 168.35392606326025
172.71726108752367 171.75617227521823 173.82143809652064 168.81434692007144 168.47910771960605
172.7513570913761 171.79723784694977 173.65317761015024 168.9535459612183 168.66447215274314
172.47051258776744 171.43236689492431 173.83920746692814 169.3983598738152 168.84341376890563
172.73944962823546 171.438269085958 173.46325846243064 169.46775293651078 169.382747064251
172.82757690922327 171.79304993256767 173.58334765372857 169.08937062429115 169.2705805661112
172.42880920270179 171.22885843698947 173.6905494887 169.43497013298943 169.54230651598016
172.22113671621025 171.04666779338004 173.7696924165433 169.23547606281105 169.45208078277682
171.97987449327732 170.7352377065543 173.4370943907334 169.4364855939877 169.45009691964486
172.15507295913073 170.9694172180157 173.92476458781886 169.75303891115325 169.4845037853981
171.9041196013727 170.6629846852199 173.7400431813259 170.08929529870102 169.81912315513236
172.60175702685697 171.7521757993679 174.48556236857502 169.39084063727668 169.15535182443472
172.41618849953184 171.4691482709486 174.2407194580406 169.69974231455112 169.34851449618915
172.24305568225589 171.29963150394445 173.80059589694483 169.59059754919556 169.70009600733354
172.46750657310028 171.4844580871681 174.13504387569557 169.54742007951256 169.00941651800164
172.1005654721986 170.98746533488838 174.74086276647492 170.33169271717037 168.7641745033674
172.43773243403845 171.5417305723791 174.46128781564337 169.60773736879426 168.64436851558895
172.461704111264 171.442192306182 174.5682502261001 170.21862993739958 168.63860643612554
172.41302644474155 171.26976392816042 174.64791230048914 170.62275710126266 168.76034677406093
172.89805661459712 171.76577017920306 174.75278528309963 170.51821104417044 168.6602468241486
173.00766415882416 172.0622690895764 174.85388623117473 170.78749086003623 169.12263996693972
173.1369870735148 171.9526557916685 174.9035959808897 170.58670402635718 168.71767240758078
172.60702894277253 171.4072268732886 174.61804243470513 170.84043200384085 168.79679162385034
172.67051719589008 171.32679226321423 174.57580665684418 170.4610300631098 168.95094826683678
172.71122639632915 171.34473646431542 174.51383230663234 170.71322785374522 168.86095321150134
172.62888806705206 171.2829283172046 174.21632620512887 171.31014007385994 169.19597811838412
172.64581418343343 171.51162105879416 174.26049217177592 171.1952176646448 169.49641964817548
172.72069770348426 171.4904095212779 174.43214793175403 170.69903990807958 169.2080265861079
172.8582831567767 171.74356282412418 174.8079068555843 170.1094371617031 168.28827840665423
172.93489266521783 171.8652823377532 174.830843267761 170.1296597048579 168.41176031422086
173.0117258370452 171.93264539186745 175.13006232266025 170.33245990206842 168.73148242572663
172.5928916536684 171.36617094305964 174.92141895000603 170.4008720368214 169.13478744946926
172.68733368052372 171.56840183646082 174.518627791822 170.43464297357065 169.3962633887855
172.7896471373702 171.6451575431385 174.60267147820986 170.66225973677126 169.0511119461383
172.6749172114389 171.57968165290538 174.18628553521847 170.64822213215444 169.09339491857057
172.745485256949 171.4298491870601 174.43342683533183 171.0010796676118 169.12119098254624
172.74558487290867 171.6876290742458 174.80898775501575 171.07420547458221 168.9609346437472
172.89790048652918 171.77678999846358 175.41861558758825 170.87673982663756 168.67922487592656
172.47476101933236 171.24543277816775 175.36997699684588 170.8515430814821 168.88087670209612
172.18606834354011 170.93408725634575 174.6002413577364 170.83575863500317 169.32704416619097
172.34336898544754 170.97798777124618 174.84538767491844 170.76536592783032 168.7737497037496
172.36342830658828 171.1634112286122 174.95276278920102 170.45455348226193 168.69679978345357
172.51682842440414 171.3003472010005 175.1265136458152 170.85613020834631 169.21465064848294
172.65022319324495 171.41140614387788 174.71228501143977 170.5563496464335 169.24478084450882
172.41441112406423 171.0946973073569 174.75600413988946 170.78610367213676 169.0325417079064
172.4110371124249 171.00731900549835 174.65753654966974 170.87695463297763 169.13942482264952
172.65668058967714 171.40935825839176 174.9486773434859 170.6800944393762 168.9121522319521
172.74619398545144 171.583889785642 174.34349615451032 170.26622177554773 169.37915841074047
172.69872675837732 171.64801146727794 174.40598844388438 170.31216739055208 169.42052329526928
172.59564172251643 171.77393899779688 174.81432101221895 170.7010937902826 168.86608231386631
172.91948006752304 171.87384210830206 174.89730187988863 170.90081638237015 169.142081083038
173.1021673689105 172.09905476265723 174.89807948306546 170.24016555653978 169.19685578548675
173.08546768191363 171.94909776646068 174.74350684320333 170.37115702362095 169.08918077403408
172.6941661705935 171.77374152410954 174.58099446394084 170.16141586749578 168.97138875615218
172.86793434628856 171.73089414628782 174.71768342681557 169.92849923622765 168.71192854286005
172.97724220140537 172.02360124552376 174.38695379009076 169.85892557515695 168.8151498195881
173.16881328646312 172.44016239946652 175.02757085084696 170.061270087478 168.25507606732904
173.0783680736044 172.27949863590052 175.81732195342096 170.10330884791128 167.91271414709752
173.0182120065918 172.3015137300387 175.4885898993794 170.1700866242122 167.95834966946722
173.04661563431029 172.49842677337568 176.01295720773828 170.46196309106645 168.15802129373063
172.9117275183187 172.5000525334606 176.16731356261843 170.36350914346116 168.3750686916954
173.17756742870108 172.69922910471772 176.35392394321013 169.89351516476918 167.9579190404706
173.07086380346544 172.2083720439283 176.3176798999891 170.11844539787128 168.11939353076775
172.7612790686277 171.7578878511908 175.73598718237105 170.37924247736927 168.97493226519677
172.81637691112948 171.9432775948071 175.4595034592399 169.8004578786526 169.07781506775356
172.72952038190263 171.89719300291387 175.55086527265973 170.06247148251865 169.0012966357309
173.05385813946293 172.2755501128614 175.4202701772942 170.5475293783493 169.51889338862208
173.1412806968142 172.2934444691124 175.96479678555235 170.54509966361758 169.5178762936116
172.83380827040799 171.92962671126708 175.57240008546262 170.08444855121294 169.91701304345847
172.4917359274045 171.57046304873606 175.65663174774303 170.56982310872667 170.22149742174688
173.005626391266 172.20928092121773 175.67945622956088 169.90983310259224 169.51670026036774
172.74012104110804 171.65679153929497 176.24192476026812 170.2412219077155 169.18271257883077
172.7304002534012 171.837118951564 175.6480356855167 169.95070128837995 169.75684272391487
172.4823233626714 171.51484967704855 175.23879362892106 169.7888748879045 169.52519850574024
172.49556081800978 171.62382975988467 174.9665742699551 170.19194221133574 169.5515183195818
172.62140169641737 171.70854196151623 175.0668147669262 170.0209698291101 169.11247505566632
172.65504364104612 171.46727967051066 174.64120836685657 170.3183468333683 169.43669849512085
172.66632181621094 171.82607806563112 174.462199929545 169.99535299179186 169.26405620007992
172.63595224417654 171.69326982175843 174.43497107589144 170.25843119020107 169.55381086842053
172.848499443272 171.9201793979931 174.73019161733708 170.31534646978093 169.66006221048517
172.58386789577875 171.79451104426573 174.4949193279684 170.05942783010235 169.6853720068162
172.72965194957874 171.80932382675968 174.28827198626453 169.74963438478687 169.49922106160994
172.5808761790709 171.65076213152216 174.4317636308618 169.45816038590596 169.92957291626848
172.51853696168044 171.5996481083763 174.69507028684993 169.75412374383873 170.05470681446772
172.75865969861232 172.04116312953923 174.40170165139017 169.70660109768886 170.55640370314833
172.6549172099586 171.98053024473532 173.9179473926471 169.27945454316423 170.44243440622165
172.44334906752502 171.67722007253658 174.47650883154802 169.60821752790025 170.1435177552571
172.6019175370236 172.04307083643315 175.00605483654488 169.4644592864164 169.69639974558012
172.94723505137196 172.40466579349726 174.75357333433712 169.04754744160022 169.41153091560273
172.79663911241335 172.04171243489978 174.75489187643174 169.71844092922032 169.40858936301652
172.8232774102294 172.0149000949504 175.08015774132707 169.75770622033218 169.44163035334356
172.88360788468876 172.04542158841724 175.5191768653871 169.4888159410231 169.335489223005
172.8293331186599 172.2420365726428 175.37018334534108 169.54114156751479 169.4495149819306
173.06648570978786 172.3955052483614 175.60623507240118 169.8822944792 170.0193762048354
172.91922277267577 172.15930377323895 175.5881470197654 169.62863205804996 169.34012981972282
173.05733603600487 172.49619403165136 175.68241223946347 170.3021549563244 170.0703074859244
173.040604765126 172.27017193650698 175.51968705023063 170.18902258707044 170.4537858145277
172.8400777286062 171.85789685809505 175.74963428593824 170.89813144125011 170.39783990866715
172.89106945239135 171.93120802635593 175.55597132216826 171.01351450209393 170.8197122704418
172.58396580424696 171.65733501499165 175.64131157526987 170.8608179366812 170.80979368329133
172.7325419439265 171.90979246689886 175.2514652800132 170.51330227792664 170.7315773793966
173.04447672099263 172.1906972319703 175.60822453219686 170.2833828578715 170.37633729848557
172.88126877039107 172.25654879734157 175.4390921121637 170.32858749248444 170.6020188331917
172.9908474539138 172.32406282155836 175.45912251828676 170.06099202418326 170.4799621023146
173.01919578868203 172.33606995396298 175.4138273790228 169.82275961576346 170.07113032358458
173.12087530953377 172.36844501285373 175.8366225622165 170.0543331848015 169.86778656581203
172.9472889472848 172.00625806231278 176.02100631215174 170.81790532246654 169.94749408434205
173.02540609236277 172.24883188446773 176.33545185421664 170.66922127489164 169.77072662683972
173.08917484385287 172.3165165070949 176.54500591875166 170.87300107079182 169.6287435639982
173.17392050028587 172.4062909357353 176.94757175785062 170.9166988080573 169.741363127195
173.05341999741773 172.05353482753205 176.65815822931987 170.548945882548 169.78344824808917
173.0241301534192 172.02761478530437 176.58500478034253 170.7566620222635 170.09504812780463
173.01328532322066 171.97131429852973 176.4319540569266 170.60657206557406 169.52389599605783
173.07082494884366 172.02861303790547 176.9118260361921 171.18755940632727 169.14737754351165
173.51014762416722 172.53268277074176 176.94353629874675 170.8868784147059 168.56720395242334
173.6040366099525 172.5619678338176 177.1078223678679 170.9294722859395 168.1649112722026
173.58755372971433 172.38000946240442 176.93041279055433 171.01398774098743 168.31966114768133
173.3591045439887 172.2143012126394 176.84637366946873 170.87839532080991 168.5716171948437
173.34730012122992 172.4235260547224 176.88003844940573 170.7697436072366 168.47085910018757
173.03627294625625 171.93236677399304 176.86643527230413 170.93827267231003 168.50520073741927
173.04650323726682 171.9394251324637 176.61057942311965 170.49433836573812 168.64919363075083
172.94085431821247 171.91419091659543 176.60106643344037 170.34519763223653 168.5095629410125
173.17022085736272 172.2673800669909 176.49405793345832 170.34931146617248 168.92282947221352
173.46638743452857 172.65838986446525 176.3728100439321 170.10881750044902 168.66657777789752
173.312026777843 172.40491362210713 176.70097364743847 170.28741128202185 168.59347956279518
173.59570703596583 172.687575482591 176.17775271617546 170.1860023819208 168.9674889670287
173.53898674451563 172.74248063364854 177.02733987819778 170.19464482444533 168.85526661139147
173.0875355236136 172.39912045701877 175.7156322624241 170.0181225731847 169.5911649558321
173.0438560018151 172.39845941779078 175.93256263053314 170.21625038506664 169.76879360779964
172.9376374384861 172.2301569387836 175.48207740634882 170.5875999758449 169.91159053734282
172.8251696395495 172.35415363200985 175.56394826752953 170.62615950330684 170.49083072345002
172.9830644453402 172.57109415575954 175.76806445873726 170.22072214581107 170.13580550552592
173.35758146224023 172.8517836143841 175.63392467716378 170.0989246410598 170.1825441448838
173.17614699021567 172.67462054756922 176.10737694463612 170.44628762171573 169.95274435722823
172.89101748726267 172.37895839230865 175.66084099219012 170.04463212380546 169.40190382196482
173.06688398729062 172.40272218542526 175.78852733251375 170.42651581893773 169.7944017111835
173.08581787736208 172.40625475559472 175.9794845168096 170.32657043851162 169.62931012755934
172.86352975273954 172.1602014783365 175.35936100296976 170.2273318187808 169.8450669878438
172.7591775420235 171.93066591492064 175.4235692758596 170.36327286188623 169.59312527970042
173.38487106072128 172.53592395027994 175.74078369036354 170.32621859905467 169.7135816994706
172.91611374030734 172.02876254412107 175.85653531309734 170.46670554622128 169.54486335109317
172.9505953575226 172.22813703849764 175.68544742173907 169.90959204016704 169.16822523971464
173.32177187366773 172.5381177894259 175.45653070837736 169.5838806554522 169.2727576722582
173.01432272560302 172.26895759155468 175.43048991480936 169.64567657412243 169.2366943604071
173.06373310702773 172.27804741597913 175.3832210743524 169.63035491792354 169.27894697886714
173.00849718860374 172.15356261809254 175.09137595503367 170.09480219047504 169.4525330269639
173.1604961414108 172.3396871664807 175.2672384552283 169.81622928568535 169.03404459998495
173.4889387130825 172.6640143616383 175.07826510027783 170.19214393446077 169.68381858933202
173.28194697755032 172.8317544891168 175.3349536930298 170.15287647493972 169.1976662027747
173.12806367302392 172.98517668542956 175.3296326684451 169.78320567871177 169.38144461005652
173.45226166056645 173.1790591479366 175.3172725746341 169.43585527554404 168.97389058852949
173.1415822048839 172.83710440063138 175.39932678914593 169.85450968871686 168.77134049521035
173.07093001297878 173.15941452641934 175.79057608901084 170.02659470018168 168.56971349234914
173.61902031506958 173.18070735946782 175.37977817333797 170.4802822055022 168.78179623737648
173.11567374242915 172.83203607613882 175.38430189114138 170.50011935871686 169.1420817461901
173.30703651111972 172.8214877327011 175.30218684514497 170.32197536443158 168.43592950613845
173.30979576359488 172.6345198545543 176.11017173175455 170.67234343629883 168.5658355163687
173.56379319969614 173.04997084914726 175.96114966057374 170.25762925946265 168.28036695204824
173.22032081776308 172.58640473419138 175.47349101156342 170.0594739427702 168.41252366384163
173.04298535926887 172.44993119953156 175.76226805827102 170.4079943240669 168.37136511288588
173.15789302543507 172.4775907796061 175.71949767620725 170.58716001085952 168.2113575738871
172.87301847282959 172.16520562407968 175.21859750755863 170.78122099186234 168.8249340395188
172.92275000345848 172.1980634228905 175.38444260643044 170.32353212410047 168.44310238723898
173.16396875550703 172.60172120010586 175.49988224320822 169.8974362000426 168.27520957403212
173.37731535726982 172.59095961496706 175.22566067475313 169.80790816078513 168.1664510166962
173.48169271859746 172.51196834376063 175.20851318837936 169.98854989376525 168.02100368765747
173.58257912746103 172.81594558426994 175.29246619054652 169.439784980815 168.031751203494
173.60362099074746 172.76354881903086 174.8694699478439 169.81488231746772 168.47066662303396
173.54487815360233 172.90626913228147 174.79513791366588 169.87595262162105 168.4203633190189
173.21447451993308 172.39011225308872 174.96805909867365 170.09032686167546 168.61253653582753
173.03062006747095 172.37313516767088 175.0043082290668 170.3222666294293 168.2658774585461
172.7585365500352 171.936517626739 174.43721780928294 170.19669670773953 168.53982398577534
172.81080089168702 171.93260497556935 174.58924166148196 170.21181399246115 168.0635380308223
172.67979978019687 171.6117305951674 174.6100151704758 170.4093898813949 168.30827879721298
173.22591857403214 172.16837386418953 174.30940558342763 169.63736102864138 167.92574430512386
173.2085043194012 172.12151039664553 174.87212275289596 169.72412175857573 167.8769236858498
172.83731185110372 171.61478944265946 174.67617371500265 169.43913147668474 167.96933559717237
173.21422758045296 172.07752051421792 174.48728354453473 169.0861142672411 167.76620453986794
172.90374737728726 171.85061872730256 174.6211218378077 169.45608663846278 168.15319987163426
172.84236822707922 171.48258181891384 174.17773409647103 169.480907456851 168.3677760695669
172.25042641446063 171.1120487624829 173.77460424447477 169.09510926637412 169.16827144399957
172.42006051201412 171.2486240022531 174.05011558318603 169.478552064721 169.42434738344147
172.67762515063748 171.51041057816477 173.88653675601304 169.33875356907055 169.34035831570293
172.6198653232396 171.4873195289695 174.04200876958814 169.46784701754524 169.60847815332477
172.88880534758025 171.89368593259755 174.4099199733741 169.36088327995824 169.35985550963807
172.90942603633636 171.88489943577278 173.80266431129138 169.2227459920007 169.0095475555905
173.0325273352182 172.00218248692295 173.67129897505112 168.77230375317373 168.63810000015084
172.55067991295013 171.5923742601659 173.5730334770114 169.05043220028622 168.8181467253436
172.91009004061488 171.70005145073694 173.31969232021325 168.78316318743117 168.96859484087702
173.1741510753666 172.03648367510164 172.93552090248392 168.63169630339794 169.45845389628093
172.68364444882138 171.46391636711306 173.23384038422364 169.3465013544146 169.54946469661445
172.58450545346213 171.37662751410022 173.22637779502034 169.1092388991561 169.09807828661508
172.79899581902419 171.70544966240405 173.28606640457846 168.7374846836109 169.30730454396272
172.8863026579233 171.59140121388907 173.6025239761642 168.75150722703927 168.8231783311069
172.6263401822472 171.2741082582696 174.12683169526667 169.2809091779015 168.9684235946305
172.974164251382 171.72097048432354 173.91359009518595 168.80320769646843 169.15566148937685
172.7709091322932 171.3334317335782 173.6164431674846 168.93411233172816 169.48393332117013
172.30568360158037 171.0622021206052 173.65766220158426 169.6848014471993 169.05858901942784
172.19761703120133 171.0541216587855 173.66813035100336 169.9610726735412 169.01681492033094
172.32908300488316 171.07136298854115 174.1129737410979 170.2640860674285 169.0080858416631
172.57709160122434 171.40036807822068 173.7911410749372 169.89968533399662 169.05942923808553
172.8717574112648 171.56951253523243 173.94130948992685 169.4708875298199 168.656713827382
172.8516663769097 171.5630079980275 174.0230860870677 169.05294909131513 168.1776592532094
172.7436325407142 171.26120403342753 174.06122828177166 169.48119773278708 168.04325378802153
172.43029000033047 170.99173518645526 174.08914465512737 169.65859945860407 167.77894555137374
172.19131094893982 170.7764980553666 174.15846381212108 169.9463415113876 167.6880612419257
172.08844681403204 170.34186727766397 174.0491442522237 169.84486634167502 168.11247852495248
172.12852562065714 170.46135214101125 174.25602220203982 169.93534247066808 167.93236342910598
172.16508279123033 170.62175307666837 173.7037936884836 169.79107871386097 168.70162664919647
171.7538613711179 170.15456064889813 173.8591191486481 169.90153081655492 168.8858667031899
172.09437001053502 170.49098498899548 173.7160167818192 169.84873160640765 169.22203004168003
172.5289789398566 171.03226262092934 173.9224515212886 169.93398838834833 169.37815261331826
172.5241946748032 171.12518404442625 174.34805068389807 170.24947177459302 169.40657823914847
172.56123297185064 171.08049293872546 174.061856373848 169.96750663854328 169.28419289068265
172.46965959330228 171.02423847103304 173.89605140292588 170.0576764664726 169.79107241599806
172.36757704861418 170.903844070671 173.77497249669258 170.17412564216582 169.82831999638387
172.43185131185314 171.20325199389458 173.95272524700565 169.8799517436806 169.77657349240354
172.07165392155335 170.9607705323071 174.10092987134522 170.01917736369762 169.4336058101213
172.03667823921998 170.65029592588203 173.7625601001302 169.7749518105073 169.39331684424727
172.11347956035652 170.86729451673423 173.93029106520794 169.46662582892208 168.6172621084685
172.40948541315873 171.1583971734332 174.08977864193585 169.417989616907 168.38003586982836
172.23606322593653 171.16417192078336 173.8473528545827 169.51019293342003 168.76597510745378
172.28489159100775 170.8056717545367 174.07456677715547 169.8664690732961 168.45914163720005
172.09951151768556 170.53492162900162 173.8240483628624 169.89512221862827 168.57515652225706
171.7968509538585 170.31048167645943 173.88543969872316 169.7838764443665 168.7620300164622
171.79543622449174 170.23022375453215 174.23977759287476 169.739453967568 168.55764662348545
171.8224567017096 170.27556814308755 173.926832021437 169.15860795253786 168.35315187817687
171.9872722654847 170.58889748627146 175.1348590954144 169.70103254017928 167.5301127014563
171.81851194250257 170.21757097169947 174.85911832339931 169.9084688685445 167.97161710002584
171.8571483201196 170.36057133809612 174.98409438782153 169.536681160965 168.0723316143072
171.71864118486292 170.22377909832366 174.85911712269217 169.86319439879392 168.36868462997944
171.68901515355262 170.28537485229646 174.34150556580943 169.13399106992324 167.99652435923625
171.73692984467564 170.16730388429067 174.3165952545592 169.51633124017042 167.8912208198446
171.71430464630976 170.17415557480348 174.0348610223152 169.67748651741485 167.8552918790983
171.63356385165815 170.0263322113353 174.12119420969293 169.95084000308427 168.20520783281017
171.92305642364428 170.409234624895 174.00639569915623 169.9722579698061 168.20492483111803
172.08936243113834 170.7086599206184 174.57146589228333 170.02197460060137 168.38935023599353
172.25471051027097 170.92349149015155 174.58454819703232 170.13063503554778 168.01127392026723
172.55410212380582 171.38863982196088 174.74823945402122 170.12107366065973 168.16036640415865
172.4122229215036 171.11708386234494 174.25315671118142 169.52446642504003 168.5326845937007
172.0856726999923 170.88997820123407 174.57814062307548 169.94029583529084 168.27856363567287
172.0280808825004 171.01034789552799 174.24108969616586 169.44027103478408 168.54782826134215
172.0312113054909 171.03249897375792 173.77660206392216 169.22234294540456 169.08329164985454
171.85704012182765 170.7634684899228 174.3572604100572 169.61953490405796 168.18837296864316
171.7923046941705 170.66423431754714 174.0362470435846 169.65104295650312 168.51325092630762
171.61374424572452 170.24268682103119 173.69255407722176 169.87941882855273 168.657842212148
171.8613193013348 170.53226872666568 173.47270161023746 169.89247249346758 168.76431123634822
172.20407625342878 170.62994509925932 173.96344048213885 170.04090607272263 168.28235233382497
171.94787707561983 170.68883849263804 173.8522532229186 170.21205305651813 168.52759790509367
172.31036644365696 171.2768541272136 173.5225351116363 169.97634821713064 168.7233463535369
172.3111491358131 171.2608078431179 173.5157675878795 170.09844887926266 168.52437720028183
172.32034992004327 171.08355073947274 173.38224688265487 169.9379204022474 168.85716993376468
172.17615930455202 171.1329930622001 173.81407024227198 169.96396973399197 168.60508800336112
172.59839423225637 171.40790237289315 173.8348328979721 169.92130986620967 168.3012515271485
172.14547039905224 170.839750509052 174.2189269833882 170.00027946356934 167.81157960468326
172.09792152593857 170.5605337102511 173.7077738256319 169.9657253064732 167.8061844721044
172.04152322840017 170.3823478988592 174.28055668787206 170.40927430783276 167.5271543407515
171.37460138285914 169.7389383474902 174.1311150802188 170.35961843440953 167.6942129475349
171.25631916474515 169.46487736845904 173.6695622193975 170.85416734049454 168.16983819845407
171.44934701856025 169.83568811270632 173.82123349186057 170.37223420577436 167.70778212294434
171.4777700028004 169.93598660486012 173.60987881885794 170.37500450206008 167.48746187936257
171.49825325022817 169.91008512103807 173.3335328525402 170.65820674796973 168.41079687199948
171.44090536580097 169.9301487321076 173.48463177087498 170.9337862533239 168.12068929703506
171.4015571724104 169.79250740494757 174.14766166005373 171.3593210086482 167.82955223604333
171.3104154390856 169.82462388327755 173.64584513589506 171.3159795505629 168.20661610725094
171.59065489164865 170.27019148628753 173.53923636866156 171.08295467705025 168.77204016736727
172.0317736486947 170.6967862822578 173.2696956159175 171.0009721975211 168.7519981793246
172.47342502259494 171.0814440959541 173.17531903640185 171.4778824097155 168.7771741518187
172.12517500824765 170.64748227300052 173.57916720721218 171.71198915791948 168.63079270759906
172.44540901128653 170.9754961820316 173.41920860464415 170.66377364990797 168.00057142706459
172.0355190749117 170.6987770710957 172.80430237443966 170.76053230642117 167.77178818271372
171.7816256799908 170.7465688984589 172.940517772712 170.76907875632136 167.66521622011922
171.76712761929295 170.58127615740398 173.13400223425896 171.22419835617185 167.6776081267987
172.17670453651056 170.99964600503225 173.00480351000246 171.03467203609267 167.46113172846594
171.90986277251986 170.86710595348373 173.16344533401767 171.3268290445648 167.54296612317566
171.93762822404747 170.8825306265595 172.8557002821314 171.11878886577148 168.228626752908
171.85672358772896 170.70229857413733 172.7320651484021 171.06981611378677 168.47969585997635
171.71623444835512 170.4322405015007 172.84282374739587 171.41408672480415 168.29251533272054
171.7536032976821 170.5200836471529 172.86930624667724 171.44530042889934 168.55153429049645
171.48917243878384 170.27735193057188 173.1880443541823 171.46780359924344 168.49261912234402
171.78853740493898 170.4890820979344 172.90837132549603 171.11767935247235 168.61887803988844
172.17152511008842 170.82040248079585 173.00869178310978 171.00437100672536 168.50793979230883
171.8979238865498 170.58968428881647 173.33464196422807 171.01491951191164 168.49728270225182
171.71798898103384 170.5456673952651 173.41146170984152 171.29171469203834 168.62930252445176
171.90602969678707 170.58293068628092 173.1010668309889 171.10240318105542 168.9321525038407
172.415504166644 171.15055619835104 173.27968501690717 170.40892655818047 168.36807923052913
172.5957845088732 171.35160510380143 173.3999469363465 170.25194339066266 168.5414312742789
172.44003348609616 171.29392179737778 173.33678203543687 170.3320000867025 168.74869716392357
172.53842099062228 171.2445939080174 173.30463720522508 170.76887555378227 168.55296133842242
172.6251201130337 171.5205765303526 173.05313809453446 170.55274177718852 168.44132017534898
172.22329840173913 171.16037616258527 172.9521836802403 170.53933363612285 168.63287761949073
172.6086461335296 171.84331996760116 172.21136916844978 169.92644790741556 168.8539303932465
172.89037760380612 172.11029618631764 173.1266258643844 169.9204618944061 168.27682535982254
172.66270462700282 171.63516640490386 173.13624149042474 170.2513161130015 168.18182442914897
172.41999157639194 171.2108973356453 172.96265555129443 170.64901221611646 168.56025411082985
172.34871383445193 171.1972266497263 172.88527806039048 170.71349008989515 168.48337910705285
172.69459653842705 171.53416319345294 173.03360968299305 170.70840247450292 168.27511440625213
172.62766488463893 171.2771124450318 173.0460810348948 170.96660477751715 168.48133470689785
172.41873525536104 171.5656854906762 173.5731721833772 171.10328512173487 168.4343641720153
172.7105562970787 171.88276848324176 173.78458078403543 171.16506549861546 168.4802611897026
172.2013977021787 171.50892301821673 173.61871287635176 171.4737694686234 168.984764113633
172.7896006593102 171.75759378527326 173.49903960599258 171.28522952607923 168.5796607634972
172.8477120557898 171.75728946003653 173.54486341338423 171.4435237695252 169.15967479494887
172.81239293580518 171.89477636741947 173.25341697674776 171.13465606055706 169.1849118031552
172.632074344399 171.50141555033176 172.9607051026195 171.311565126437 169.32405335996765
172.5051977345098 171.4066754460076 172.69964122292356 170.78886518526198 169.41432504556659
172.62120989602633 171.50177052345606 172.96574166546102 171.13996991542373 169.76196983258652
172.5664716481439 171.29168653382837 172.9993088524025 171.40978721440905 169.93114474284482
172.2235797213011 171.04313576063046 173.31680935613159 171.4954729791972 169.56268942248036
172.31758885851195 171.2097201600201 173.04786339644969 171.25849499964082 169.6398536029586
172.59829545314426 171.27921861549882 173.6932708969562 171.34104942558946 169.32564000692304
172.63768349370977 171.48501929732348 173.48091141708548 171.23811899349727 169.73958461514806
172.63867759223598 171.28407552983415 173.49795322070884 171.55578924488273 169.7118981338157
172.25670569043018 171.08589300411487 173.73961072326185 171.64676039079092 169.67738284929462
172.67142747936435 171.419268393701 173.840569927059 171.06771031493065 170.03018379209075
172.8252857789097 171.72135278456344 174.45982525363357 171.11005476909472 169.2221106418086
172.67973255451287 171.6164469755418 174.6486943009577 171.31085275765508 169.18422028699658
172.37955345339935 171.37097547197462 174.86323153730976 170.87789042956484 169.0137877214062
172.50942999079143 171.47025246222506 174.88420857217767 170.97433733046736 169.14159701583682
172.9362517311963 171.75411180792344 174.54446356106865 170.83136007217814 169.5275827055071
172.7379269187831 171.54998652084873 174.6261172188293 170.65522295068354 169.239439588856
172.84596807250793 171.74416330065085 174.53243256261115 170.92754893302381 169.477758068221
173.06667970008561 171.73630769200614 174.4540921886811 170.9971280209345 169.0355519516536
172.74578461250883 171.6880891047403 174.42405522965845 170.86799027934504 169.1285426457626
172.4174543539981 171.08839693487124 173.99701560109287 170.90422515898683 169.41730131701988
172.54802449869428 171.17776866129415 173.81846494377277 170.68021200285662 169.51848117274878
172.74209639475174 171.3936017023062 173.74424589020492 170.61229470280608 169.45526131817616
172.52627433350975 171.25138398372465 173.99399855643793 170.70022689130926 169.5715977034213
172.67130625236626 171.28232050486864 173.60466962009983 170.0989796796079 169.2360837835975
172.81144276825466 171.59473944442485 173.74125957354786 170.08309630914454 169.48589474426888
172.917543884276 171.70012462295395 174.16425309832883 170.1492180517661 168.663281640711
172.9844991746834 171.59847294283148 174.37280937888593 170.5199802723877 168.81685745416365
172.8392744677795 171.51067100598306 173.8885073997128 170.3920278798189 168.90107757044385
172.97125724552404 171.58468253548583 174.60414814680456 170.46638403317834 168.46928784938996
172.6322874304072 171.37890533691137 174.57034184354092 170.24933005447468 168.3463844494592
173.22037618053903 172.15171053235983 174.73549128668458 169.54334074667346 167.79532716998548
173.06899054437625 172.05208167415498 174.8023524329791 169.94999729432695 167.93548381025707
172.94674398755726 171.67623911933373 174.72341928932423 170.37977900763295 167.89774856753357
172.6211063695944 171.2687389876773 174.7622833905678 170.52050784770532 167.81828522927387
172.66693598637656 171.37061905122437 174.7118909939074 170.25205544632485 167.87159901894793
172.7755182988014 171.56530923765982 174.23730625266464 170.44124188840198 168.19215077568597
172.7914743362093 171.63529891618626 174.31074105829504 170.40622710510476 168.18035021149294
172.42025158769107 171.29321768696644 174.59152128395473 170.85121133800573 167.9360523237912
172.8421507458774 171.98130106495785 174.8714394844457 170.5280211784 167.34599317913646
173.2711543127326 172.1735880212696 174.98152372617471 170.98681924124494 167.34521791992407
173.17879929897538 172.10548511680057 174.42896495537255 170.86870080904148 167.66506617985598
172.690731538359 171.5244203547578 174.4037144900879 171.37214949853876 168.21064503543664
172.2801126062794 171.03526554506246 174.09891880941686 171.28628450266197 168.11251111204248
172.84778550653692 171.5100590950122 174.4198316663125 170.821625495108 167.68942962794029
172.60027682020856 171.36883363459663 174.27090344856035 171.11251805384816 168.41519994591602
172.5819703758181 171.3702662527343 174.15389828651206 171.3105671021045 168.39694477533064
172.4486710170495 171.10459455445312 174.1132476742099 171.30994806977736 168.67539881344652
172.89194460497822 171.65807522751882 174.03794413692327 171.1573256660073 168.70016056299866
172.65515446329474 171.35874134504394 174.25675727940015 171.38625445871182 168.70549721901747
172.84007711074122 171.50703970933796 173.83218067932404 170.9345914904415 169.06732999022432
172.57325100160008 171.1983171989893 173.54121038335518 170.98339884847155 169.36783152218928
172.40625995624856 171.15164171261213 173.54335876439163 170.79891792273025 169.12124164543684
172.61545478664937 171.3428594160704 173.46731172952195 170.7823590409714 169.39849762461648
172.55566995836944 171.23402839429508 173.27083503643416 170.75174975838743 168.88499632118913
172.79452771142192 171.59963444902968 173.8827446216784 171.2746066432322 168.4986108365829
172.61686192590986 171.20621137918906 174.0350180107768 171.77260492421186 168.28899158253358
172.45426315239612 171.1783295585931 174.37450598952253 171.61324601352572 168.08878496805195
172.3996530793083 171.06446957533024 174.28302270529954 171.8446524618196 167.74566355618896
172.87728314115125 171.44238405116522 174.45832286401517 171.63441496083536 167.69094645649335
173.01295130361532 171.6754412907171 174.80293341447805 170.95859703872387 167.21794258328535
173.27107819131345 171.97813530880435 174.75730118095 170.517830019192 167.30520250093693
173.0574997537602 171.80465008299066 174.2871017623735 170.39320125443209 167.89084841517814
172.82255913490718 171.70580801504997 174.29055991897908 170.86190796581414 167.63172464757764
173.23079986205485 172.11687326462396 174.73272651193238 170.46946822113682 167.1298860322062
173.099124199085 171.83993416100984 174.565943349966 170.8354963079145 167.4034793818281
172.71009837240976 171.61942553185315 174.15245328748395 170.63710218837323 167.88938891073266
172.30014121896616 171.22583684662317 174.31610661603983 170.87487823930087 168.11594616587038
172.2452696334798 170.96746222587345 173.87732209945915 170.7200339236513 168.3231906974404
172.39823388697542 171.04398955175293 173.91011575391494 170.56778465013167 168.08217548572227
172.06029983578713 170.75537074358346 174.03037702057355 170.54612598395238 168.12967079635953
171.94420290860023 170.58763032440697 173.86371777677905 170.9799515969711 168.5288555918527
172.03297900527093 170.62185388921813 173.6546612415885 170.52879051947863 168.7873292510858
172.49911530544583 170.96833264808893 173.34636717671052 170.0328312687828 168.9740292143671
172.34872286719425 170.9882665350049 173.24678388296232 170.13890349518493 169.1086215586491
172.42113481645214 171.01892452957264 174.0738788798423 170.1904189884461 168.46928287710142
172.1517546131942 170.92854647620746 173.79296623692207 170.26816894422754 168.70673682174382
172.455328896465 171.20218366718916 174.06920532779793 170.5448947945282 168.61294501287819
172.24514371720596 170.96894640644095 173.5190159168446 170.60188237035382 168.97938107451287
172.38234997624323 170.98489707375515 173.43670959458234 170.40942581910224 168.9297504127916
172.64640232802876 171.34935044850616 173.59871963637102 170.33722524568634 168.61797710653187
172.52344317290815 171.2340545294283 173.14732526649715 170.32089575293074 168.5967212354173
172.82352381655173 171.5359651294869 173.07908494654498 169.96062229559587 168.55947818480584
172.7912037757849 171.53495768578378 173.10486918129175 169.9518944930264 168.4333893349349
172.99530856871894 171.9185722832853 173.42855265599752 169.53821499132454 167.9598946919784
172.77387579534195 171.6479017464074 173.27525560131642 170.02023808496426 168.5310395328556
172.84641831962233 171.4836323903073 173.36765688351483 170.29463706396575 168.18764276958066
172.65080603358228 171.38296914830502 173.53066503924416 170.42603072785755 168.18247197786184
172.50878404393097 170.96057107699576 173.4232509711654 170.75091205837924 167.89769425783163
172.1149788046296 170.51058531644392 173.3044098790453 170.8789713115492 167.74999213330895
172.14029049627112 170.26015272789184 172.92178981953884 170.7943441246304 168.3254743349476
172.21296123868677 170.5841803118848 173.87992912749775 171.38584556711058 167.91957195517568
172.45327818231277 170.93875893367812 173.56231064270665 170.9982100007254 168.4358144367494
172.32606349487918 170.62950101015258 173.15071854281908 170.89930413837712 168.17135468093161
172.0966866318662 170.55551594557141 173.56882090567092 171.18883563336314 168.45085431633055
172.0667709816409 170.68687690599322 173.85593943780788 171.28776474393206 168.30424628340307
172.26202702002792 170.81736811025283 173.83794385202603 171.49713497045298 168.53744362436427
172.60229770951707 171.3639358572758 173.70155792993768 171.02447543912143 168.65337703132514
172.77559298105137 171.60161282329943 173.09996875910787 170.72663080115643 169.13474958116186
172.55568666425572 171.13753679970898 173.03204194494265 170.96834479974518 169.4624417165305
172.9307883786657 171.51754826010676 173.1032967705656 170.6760278672564 169.2280920228105
172.5911758470274 171.07500768318945 172.81874387600246 171.44157047155537 169.61238644752234
172.74083026760462 171.36252754203818 172.55890226564296 171.20468165921412 169.6978671739564
172.81043264035702 171.40440472537918 172.01239825917403 170.70404324680408 169.36564133121374
172.27058183283347 170.9709854783371 172.6563479892412 170.80323421914886 169.2307642105227
172.2030577042289 170.70854384195653 172.83163475920492 171.30103632334118 168.86967610420467
172.05965616238058 170.42222899591255 172.80930831150684 171.8421415965106 169.21221375232878
172.17269898904183 170.75625025761502 172.47615445921915 171.33930466187772 169.45484743449683
171.84053182165962 170.44132279636932 172.43353426305518 171.43534545808345 169.48258813943164
171.9237201952077 170.4288832367442 172.37180093228596 171.21773298033338 169.1474173167472
172.2386261559287 171.15961382682136 172.43887118469476 170.8509556682404 168.6392346986236
172.18703635368348 170.96840250272663 172.87906153743177 170.87725514084028 168.06235484473336
172.56034087728486 171.13459194096757 173.12939045698892 171.10846560863456 168.11381487458195
172.87220116562503 171.55588851105585 172.9518120081278 170.43361610153843 167.9100838378066
172.73930491573907 171.44448577593243 173.0200003446249 170.70111236196675 168.15515584553242
172.55390446715853 171.16921228378166 172.454741626173 170.50047246768116 168.76835638328598
172.72429412863104 171.5032721455144 172.64350182689722 169.6406346569402 168.31073303890992
172.4801965479265 171.23172498510525 172.34160873060938 169.97184882421138 168.2619216451672
172.89712265935606 171.65996355852252 172.8631725591015 170.42296134536733 168.36679045542263
172.6517982128549 171.2736828141123 173.13179041628854 170.96133849609126 168.09216461230457
172.99736004786556 171.6227902833787 172.82894781903596 170.4760349200445 167.95816898471492
172.5031034723439 171.18034785973202 172.7267793379496 170.7231738516708 168.33756784061748
172.56241988295298 171.28589312246692 173.0516736647864 171.28044234009886 168.08382116475178
172.92742028756106 171.6691515855063 173.37876731086016 171.03017703630076 168.37956348596677
172.6914276564766 171.44763302453015 173.2895128251709 171.02572641470547 168.9631729649065
172.68357647014608 171.57416812662987 173.37551080270725 170.85720963798286 168.55602786399783
172.8512642758028 171.57324133820418 173.30042768697845 170.4934158413186 168.4026848297701
173.33871865660336 172.0453245795938 173.52560510965355 170.5247693232244 168.33018984801652
173.04721091521745 171.7986878819439 173.13879502964096 170.73088706446168 168.83460353948544
172.89830571763235 171.55480159424252 172.96083396094284 170.75694594279872 168.63780294040473
172.54465234184136 171.02975125351406 173.2396934096622 171.65211372058698 168.7778113352461
172.4909901555298 170.89111242743812 173.20137801667698 171.57109391589302 168.62036547973167
172.5035051705183 170.88585826027884 172.866185152019 171.51698039117102 169.05453458119257
171.9507444821898 170.49440794041604 173.33318226174464 172.02223239026378 168.8732538635756
172.66459369879743 171.02157504865178 173.15714927947113 171.3621489933394 168.5303834196211
172.3783752919313 170.6995110377242 173.05796951633576 171.4597894072315 168.89752334092512
172.7508777629485 171.02821608643055 173.24236015316552 171.02404770915308 168.73182353193846
172.05741725149832 170.4108367390165 173.18702485134327 171.08970081158233 168.8122755073303
172.35042452389152 170.6549318795328 173.48770408478757 171.14134168395395 168.26188447450446
172.5529852959932 171.03307963912616 173.1641118476148 170.4219145578601 168.5412875645357
172.20698604908605 170.606054331084 173.13204264847 170.48517929634096 168.60718550453484
172.181681609887 170.696470851987 172.94261340372978 170.32208705028984 168.53824376190397
171.9222216174398 170.44608803590134 172.876797481103 170.26676237899832 168.43220822976136
172.11241249744077 170.5182358985621 173.02979570680597 170.59768516629296 168.29189108264325
171.98189071768493 170.40395845227025 172.99704828748943 170.76800271346102 168.61924104133425
172.17278380794505 170.35863767095373 172.94911166424168 170.82391899000345 168.87274237595972
172.0423009061379 170.3339148617803 173.1587773951523 170.56501316403168 168.77900564400915
171.8442333888683 170.21911811437704 172.97454084159145 170.54183137444988 168.8426500150299
171.6617382026912 170.32590973095182 173.08372656219444 170.2774984297057 168.88881681231587
172.15762726852424 170.86108571177925 172.87725672657382 169.46444794883757 168.57480420104136
172.66033093113245 171.35612844574632 173.17686339496507 169.42068511984306 168.8180985159531
172.6122186996203 171.54152522538243 173.08509149853535 169.20333706798434 168.24921251697486
172.7484473454958 171.55541585426198 173.19443503818627 168.79974821180082 167.76799882172892
172.60791930896048 171.30741383037588 173.10804812827658 169.40681923001364 167.5413960562946
172.45596398690932 171.02122624558575 172.96609523007356 169.64878571023337 168.18106058603362
172.18941839453143 170.6838859286266 172.8660857587647 169.5754552960096 168.2393014373774
172.13355869357423 170.65909167049116 172.58898856123278 169.73469803445496 168.33707480436576
172.3714371072241 170.99440495746808 172.81687221459754 169.55627218183164 168.0466892807073
172.1117633754503 170.75255802954734 172.77077535206132 169.47735330902643 168.34289445434803
172.21382607518902 170.82827012797333 173.01866889015932 169.8060455227098 168.44199267368003
172.48968025287294 171.13289184692985 173.60964596468838 170.094067749383 167.74878649972499
172.06129595859102 170.52245280588838 173.32897560197776 170.24656815881403 168.0605129940472
172.07086869794782 170.63573726254978 173.19285688299243 170.24898915237608 167.95147018942697
172.2739092006529 170.93925026965755 173.41828590435827 169.78315554531272 167.93541205840415
172.20717039237996 171.08288974508602 173.81142461307 170.10911643150672 167.8848855297476
172.6117830427223 171.4052249105139 173.5020001116681 169.7754846867448 167.92919824602794
172.6017974563504 171.5365575673439 173.3219230196288 169.83629357411718 168.10355312060705
172.1965577698878 170.82658253245353 173.32484835510056 170.18651613419826 168.43525799362808
172.18860906452014 170.7802508483831 173.36212025704202 170.66789340288426 168.55290629993806
172.47001644424142 171.0980231736208 173.38763327111212 170.38792882841315 168.09683512596814
172.39430277717398 171.08054794088517 173.2510574087881 170.35492980367042 168.09466967952153
172.05829526491362 170.64396965422975 173.39790661452102 170.60530879180703 168.2425406268079
172.02574770661403 170.6497050518782 173.30282560438286 170.87672825991498 168.49208241624862
171.3778347168591 169.9480377204506 173.16747722539176 171.51816444084236 168.79127906008011
171.70580301268583 169.78817153334995 173.05541672882254 172.0382260457544 168.87645661736101
171.5626863403117 169.62156339317195 172.93709275321658 172.2465150818702 168.90212859274388
171.85000437784794 170.30095656436774 173.4393069568781 171.89917176269225 168.58022262329314
171.90685304795375 170.28219663323563 173.76208448021765 171.64431979472383 168.12039457343047
171.93843374795384 170.37923515271945 173.29893798662164 171.17808249171335 167.9075733769458
172.04447493536455 170.33620260516435 173.44399346561767 171.07228379240433 167.64654840305184
172.0158661049913 170.25367326617953 173.16960622721695 170.88291650083139 167.75625246303008
171.92265752687877 170.1701743016996 172.8923813903188 170.97476383737413 168.0280835916757
172.11381759864918 170.3386239291087 173.2216606302879 170.82555178603724 167.72231117207394
172.32393799473746 170.80043849113966 173.2589729699199 170.97094198861328 168.02010839720867
172.37227708557552 170.8335931360895 173.0118113029292 171.0296151761368 168.2098228977734
172.55768577856492 171.1420992600533 172.98515975451568 170.9685123713007 167.96015354869306
172.81613734970563 171.39719348937882 173.1501550711246 170.8703799873127 168.11397109955354
173.11593133238358 171.72767678190974 173.27120736850267 170.55442088305 167.25512512096026
173.24244385176718 171.8592893401305 172.82329338163993 169.89347201649164 167.57661188812105
172.83588751232088 171.33705618504266 173.09423425968689 170.26738485852974 167.14960501734095
173.19017366873757 171.65877438437974 173.03172984931757 169.85161819296485 166.85966981022688
173.24465081552228 171.7847367505688 173.00875989310464 169.7003416380493 166.45994604002667
172.93474264989507 171.44835828285127 172.38018043682177 169.64803166649347 167.0139776281611
173.17384263864378 171.73760611693567 172.16999961192116 169.33579010104881 166.75295201850207
173.18825105123096 171.81610767990878 172.58787473975204 169.52102722714704 166.57510207256848
172.86505416783814 171.4609598575406 172.75123429738036 169.59612760991024 166.05208670731207
173.10124445726532 171.69621314622597 172.03275833866508 169.88298100966594 166.8806213234303
172.91209375866822 171.47208387431886 171.97935187431622 169.64092652725114 166.85139650269844
173.02986200628118 171.61347683824852 172.15999136204198 169.70169486241264 166.43744415966748
173.05354170825333 171.63781875708577 172.43041276909736 169.5430076301952 166.2880923614312
173.0111553642288 171.63176745348122 172.98093953223997 169.72866998981425 165.93651047958173
172.77490818564968 171.37070600417903 172.694914322857 169.94750021088203 165.78403887773132
172.9455761830958 171.53229910371059 172.71888909042207 169.81237240636094 166.053477347123
172.62725574243257 171.19737098177384 172.60773299199866 169.8664719657561 166.46444577514114
172.43007835073237 170.9381469278358 172.93927739154896 170.09542209327776 166.58500031318343
172.54023916488896 171.07129628419915 173.0012513479465 169.99712258752635 166.84035275038948
172.61300891317092 171.15765747148055 173.04440973772813 170.0744399691763 166.90522937347615
172.3938422755145 170.99517501596276 172.92863856890528 169.87709682103863 166.526838778697
172.30854814417006 170.8519232898912 173.4915808075499 169.49627378569966 166.05434997085004
171.81941532656165 170.34473432544158 173.42221844393129 170.01820739457222 166.44886323498363
171.7814367511093 170.17919162448285 173.21797269063555 170.12174350480743 166.7836222826161
172.17717993437947 170.6901348982806 173.44312614955345 169.77909656546396 166.0309159736854
172.37299925857528 170.80113976872346 173.45952830653187 169.69994067999968 166.17467362903432
172.36819492346862 170.72277899494517 173.3374500477807 169.72991513456503 166.26589556200534
172.9947422321233 171.57711944137347 173.29645978664652 168.97260010584867 166.40391571026606
172.82014358177545 171.3153771586094 173.2464132897778 169.3705937861201 166.95192844594186
172.12212913304242 170.5644994731261 173.2093805684589 169.61971116861127 167.20733793759402
172.37795610385888 170.6991865534007 173.31429816975825 169.6914070119548 167.13689704554778
172.6193719664402 171.00607117564962 173.18332403066938 169.76162852508338 167.09908560236437
172.60952466435853 170.96697878046174 173.24269830118274 169.1663168824092 166.76201274223754
172.2465252543144 170.67274919053966 173.32063410712925 169.48627393617414 166.26864054399815
172.15789067593104 170.38371635017512 172.92377660206287 169.65648398405898 166.82221154627223
172.1723687605704 170.25084119231087 172.85088444416567 169.78356922079934 166.7003639931396
172.05328635392797 170.05620973903956 173.3325812691533 170.06952274863409 166.34917765421707
172.43795620879047 170.61393021927813 173.0941566080786 169.96685082321602 166.74516825277064
172.6330798915873 170.86774939738146 172.91926849352927 169.9910206321112 166.94584000583063
172.2067883475966 170.38364718937402 173.38612413831723 170.39463786681736 166.2219426024748
172.27653572930416 170.57319977886047 173.19125182663845 170.2276648465541 166.64823513362472
172.27057605023646 170.57346102212614 173.49022157771097 170.04685912297674 166.35378396426293
171.9496010188366 170.0213999017619 173.06933382921932 170.59658385567633 167.00482359730964
172.2834909507752 170.18496052610982 173.32797852666107 170.951985235131 167.42074342645506
172.53563879564754 170.6516248116435 173.53702647863742 170.2427829288103 166.91166331202925
172.21346427718245 170.22400274872726 173.07606425282043 170.4230280702619 167.1943398872302
172.40132719886785 170.57992641449567 172.73354209870624 169.64589548898306 167.0895336809577
172.1038604977087 170.3548720033411 173.19041758643118 169.69187342288242 166.94511383342612
171.968775617303 170.23346096334004 172.97433616622877 169.52368946754217 167.0308485891424
171.87234496741624 169.95908849631755 172.96794571936672 170.07465691901763 167.1953812596423
172.05470774865148 170.1868705984347 172.5409200851207 170.02435853078163 168.071831850666
172.1908833599254 170.49246328416504 172.20988715734651 169.87904578284656 168.05572987314247
172.04250877000084 170.13573774988814 172.66256310642962 170.14338904486345 168.10671390691775
171.9606584489245 170.1803440128694 172.40772071982678 170.3632323995366 168.1970187160318
171.82870871711057 170.0939991085225 172.2316386120041 170.41900270001818 167.9027842967127
171.99665659659135 170.31139036847523 172.5923483677856 170.62420850253164 167.56085005933645
172.25836220971823 170.58610226734453 172.51151842427268 170.02129139670492 167.30135911613482
172.22571683778324 170.5432437554017 172.35521810811653 170.65106499218282 167.70928247301822
172.25204514117252 170.4708309929953 172.49027752843074 170.61117581839218 167.8768412876572
172.1766216922304 170.34309159965244 172.27723719052022 170.67542264746615 168.44380097252528
171.8942577575202 170.12205359754512 172.7690159149756 171.1326116199482 168.09587805141646
172.26044091806773 170.48672153263388 173.13510990900525 171.62103271800808 167.96853374585805
172.46859679304882 170.74557698949985 172.93747808455402 171.06671119519197 167.4607916709343
172.19252346586384 170.44968472346264 172.64526279647953 171.19352263790523 167.54312704855008
172.13349640537652 170.2805058313631 172.28076424197783 171.2266905535865 167.8178911926771
172.20142120198787 170.39721902970965 172.08476519003284 171.00253346544477 167.5919190995477
172.50737763795235 170.80885780268338 172.01464913197333 170.7285343166491 167.00335934720627
172.46282780964825 170.70957520558548 172.2219798816352 171.1230990050872 167.33163556106646
172.78739566759046 171.16577041081757 172.4690280372526 170.92231364391125 167.3864825035221
172.68134982050285 171.0788018218097 172.21199612312958 170.97716170040337 167.82474089063842
172.2834064606958 170.59038701341663 172.48257788756524 171.1161638903031 167.6344471275914
172.56638258304682 170.82043741031268 172.21093065753544 170.9183842687562 167.7771093999382
172.11771250513127 170.2679324732711 172.18601670224595 171.26069897553663 167.70524316322897
172.14897307964569 170.39223456534694 171.7178878071929 171.1576296682913 167.81705238366996
172.27783504919063 170.54929750596386 172.01704469802254 171.25751479540742 168.0370180282485
172.2168484764904 170.4544296659461 171.938049842895 170.5471927629029 167.85404454853523
172.43901457927407 170.66001791595372 171.8302904438464 170.9060307669807 168.31488957337413
171.92096177964513 169.9987615753726 171.83015824271627 170.8174605722318 167.80966959491457
171.83803317318677 169.89468750824304 171.42196643850136 170.51395063749573 167.7276994789946
171.7815964327515 169.7163584236909 171.45153693736225 170.66462691364276 167.98535505234796
171.59226347562864 169.52871789878006 171.3634692473203 171.03888103803388 168.17527907944628
171.38244612182504 169.2909963793941 171.36046189097735 170.57970000251353 168.10413150014043
171.67266838298724 169.53202507642396 171.27985013834473 170.27065751264095 167.98806358417872
171.82367547001468 169.72655070912242 171.69003268072 169.98195041598152 167.71391706220513
171.5779322636561 169.50471281737927 171.80954705244469 170.68861021044557 167.7428157227626
171.62655408622373 169.71321203074356 171.9029115550489 170.23460611068123 167.4871310940592
171.52498839373953 169.72556807536188 171.95573466175722 169.93067257452645 167.24886571166527
171.41896736601325 169.56092028716884 172.10820350400496 169.71959961584326 167.03881979731864
171.74722136161012 170.13473506939383 172.48454874447683 169.78298398822733 167.0832271472126
171.12276470068164 169.31785898098062 171.86361434315265 170.0773915066421 167.6209706445778
171.64822404639494 169.82896523233367 171.93465086705476 169.71250792245644 167.43510609396006
171.7778909584387 170.05500507151032 172.07213560542152 169.5871199397117 167.66449424406346
171.6361186783785 170.08795329310874 172.34703889143438 169.49928820803717 167.4717935718537
171.70674356512475 170.17637954136717 172.78774560127434 169.76513989619372 167.55142186952966
171.6345009800564 170.10433977882084 172.68773102191503 169.62356669711173 167.42598457606638
171.95502908122438 170.49688594989271 172.92132250921094 169.43861273635164 167.29143933179787
171.53826839212726 169.95745426698159 172.6214047478669 169.10206977404042 167.38131791927972
171.84533847333122 170.46003644979092 172.5077912664668 168.82937880031648 166.77080337491418
171.52140250915105 170.02195331566236 172.21080493671013 168.9471817672016 167.150858317899
171.41561563329114 169.9409024313588 172.30950573177805 168.9086957085157 167.44802214715267
171.36682945832337 169.9138427170612 172.67622961886582 168.91219087472865 166.9539995792931
171.44878451272592 170.13736872839493 172.8608119494624 169.1709457440055 167.08274057548556
171.89163206395412 170.56383711948536 172.7797608474388 169.08427719909741 167.25105441180185
171.82705468602234 170.30967378824946 172.88027695558205 168.95743063895458 167.23516724227338
172.00632498150034 170.4053005780111 172.48454614083698 168.87084132350472 167.66680245399587
172.0782391547474 170.41717313328797 172.74577903341878 168.65199740506472 166.93922121113238
172.086791023475 170.34273047176075 172.82531665459607 168.862964755133 166.79881296516479
172.059985445848 170.50167416489938 173.24961628940176 169.20092659961895 166.5552852420206
172.15664535805436 170.50908851236161 173.21679220758114 169.80542499769044 167.2951467503096
173.03997088833808 171.6595202234861 172.7104453624442 169.04514761289616 167.66275249831654
172.71183746891955 171.2726298215052 172.49393834783638 169.72802377572856 167.9609847543975
172.67157207098515 171.36734988594512 172.69447540576707 169.62435610617266 167.86174984782264
173.00572899811726 171.80797452699798 172.14523807248509 169.2862991533641 167.60552986093464
172.75594468372046 171.75036114529138 172.6035490293608 169.37069007813398 167.51762198959904
173.07956204484702 172.16599251637953 172.90058719580756 169.66285655333553 167.78317893048975
173.22057977344232 172.05208468635962 172.98987638438336 169.6062294038376 167.4803105372354
173.08282376389326 171.90807095156296 172.89316411480056 169.68835645632836 167.4921211200714
173.14844288047414 171.93094928237738 173.36288997937294 170.18895082700942 167.5446286866068
173.39154223881613 172.12097307484666 173.2359770658606 170.35135147800727 167.83922094301505
173.2120441597369 171.78617068216357 173.281562159338 170.451799843989 167.59918971393975
173.18331935914918 171.75060415396314 173.06035550239034 169.99480257855836 168.03575580824287
172.97441491751923 171.63338701726906 173.1776818210502 169.82498822803595 167.3601928632733
172.89350971286785 171.43790799387705 173.53051469430795 170.1718833959585 166.72350982334612
172.77210217793547 171.4459602438801 173.35039785387445 169.96812352558112 166.73070073833483
172.63120567819735 171.42727888483398 173.42766718717334 170.14067368791524 166.57654162500745
172.81423137793416 171.50401821132718 173.06974883633282 169.79876568851208 167.02031015262344
172.59465807975337 171.17289235935635 173.04547244322325 169.8956328692026 166.88969626261448
172.3181662275615 170.9837895859643 172.6143399047113 169.90962529122027 167.35807822712331
172.32967128539187 171.01039079931437 172.48384126820653 169.87614010135363 167.67584503504025
171.7384648300992 170.37119922042686 172.332078642857 169.94465852890534 167.33242333717757
172.35722826750546 170.8748518188649 172.84396040894904 169.58668260435053 166.6484657865919
172.21275279830226 170.79199068621853 172.39788559139794 170.09022969458493 167.0110545233701
172.1296746470617 170.75181604807287 172.41484703859143 170.31472856004495 166.76420990939076
171.7647274548711 170.2058040680564 172.10511068662055 169.88454604644497 166.86472926633022
171.8959857671909 170.30187050991256 172.18110812276012 169.7246372155917 166.6738361052611
172.02239736851126 170.51411328128805 172.40113654719332 169.9777031111958 166.32745522465208
171.99705765618322 170.42296847941105 172.85902688361264 169.6563314926228 165.75799090078237
171.79936600556493 170.0809529468555 172.90775825793318 170.22142039497245 165.9475922705088
171.98194773660114 170.14382096695203 172.53496719208576 170.17321485188899 166.37436908064737
172.14363533191997 170.5046868681737 172.4814486711404 170.26265378921917 166.62956354918936
171.99475559329127 170.33931449642537 172.4603594792031 170.41894645534302 166.91797711439256
171.91626694189048 170.15327701443104 171.99845753287735 170.43220781099077 167.68400127172987
171.86216376525346 170.1336357570391 171.87725643584045 170.67783579306803 167.5902338724234
172.17972174062837 170.44026457719966 171.99856797217194 170.51911329816477 168.05851582935736
172.25937045183903 170.4441869291524 171.74822328254035 170.22845845692913 167.7477249934958
172.14015792865317 170.32214832608454 171.8700158341095 170.24438944557798 167.56101416788295
172.38197665698783 170.63885570720166 171.8658254603016 170.5410732495012 167.77024236571035
172.40994071093394 170.50117034739597 172.13538964918183 170.82900251757223 167.4453516951914
172.12034335740987 170.25836699181914 172.3612180356961 170.5418364355743 166.97243232294707
172.15092463930267 170.28085198163916 171.9098593592093 170.3951965768898 167.71553581772562
171.91890031675578 169.98623373756973 172.1899642324181 170.78023506686813 168.28207025241971
171.31539616157016 169.3357439168226 172.15033890106028 171.09848165252342 167.73112032810943
171.5934728571156 169.61658514714625 172.0548514942862 170.92137151248917 167.73653818200083
171.53440691105433 169.3741535182216 172.09864191252288 171.0746404762778 167.47633620177427
171.4543085123001 169.40557586715366 172.10841614319963 170.33273424240264 167.71303895800364
171.771321464529 169.99438889207357 172.10498287931776 169.64559623545438 167.58161497366754
171.65711327379466 169.90520293388147 172.10822785168983 169.6994112883688 167.1595845185238
171.27980586990148 169.2985758271815 171.7750097498042 169.90329483330555 167.30310995304714
171.33245539964958 169.4727448637112 172.09030196435614 170.4833771505461 167.08042856295856
171.4512846728211 169.78916592280802 172.15146375366646 170.16369430894318 167.13758362806115
171.39208668526723 169.6581308355119 172.07648077631768 170.3456566115526 167.57705147264542
171.76052527221333 170.18959251112432 172.34187182213486 170.11352041289203 166.7273430197717
171.7582112100179 170.14601731671266 171.98002411106432 170.21465644872524 166.92893574917426
172.0456949923552 170.51600988109016 172.30415325758017 170.27599030028978 166.70110617511259
172.23185580177528 170.74440519655346 172.27742120261308 169.83940891782274 166.502615462607
172.0691390727875 170.5208981742019 172.4116378665409 170.23745637800374 166.6324342724701
171.9026455559351 170.57063500530768 172.724933942356 170.21366392414242 166.7676441810538
172.01348598453208 170.8133202230132 172.50490283373784 169.8661716109014 167.1849903714037
172.24133104988755 170.85345378191872 172.85411178366533 169.8821346357372 166.93847040233342
172.18674847368857 170.94018236646914 172.34334148249846 169.5810196552777 167.2960217842072
172.33066337319553 170.97938631266888 172.43233929075836 169.52651980350723 167.6910904056387
172.67159791948592 171.38965768044687 172.95682791539744 169.19327403069698 167.19192322474711
172.43399887835523 171.06806026170761 172.97903079951377 169.39267626399956 167.75838448219884
172.05854345745638 170.95026474172187 172.82614856627262 169.09628476710287 168.0240687214382
172.08770884928632 170.7783820585032 172.69905383812605 169.16667745174456 168.19705474587062
172.00229090571574 170.59041975574743 172.8673309077103 169.46240139050738 168.35247723804724
171.7474613948396 170.38979813555565 172.62119088892592 169.41800347171167 168.729280476695
172.06687777242252 170.51536061824353 172.33995036046556 169.04968374948385 168.49720438119172
172.16698343797762 170.65703132253483 172.01811290813475 169.31281560849015 169.07136657094807
172.17175480125908 170.6239701584615 172.01181447396945 169.15747586742572 168.5509286761154
172.03764522676127 170.52469332327783 172.52922519508698 169.49844381091407 168.17118357954052
172.35222977442885 170.93584113131115 172.66314856501964 169.07286147334156 168.26577027957384
171.80429063032892 170.52048765454742 172.70743333007127 168.96489495115253 168.05701027256904
171.83988257812564 170.36503364876089 172.91436367428219 169.24560789746405 168.43948938264117
171.98458846579854 170.79424048484398 172.9074349701792 168.87289923699086 168.00111382371023
172.30786200413283 171.13106780061972 172.72630063308821 168.72801756824842 167.9724161505303
172.35828999910893 171.06813922563296 172.7300423763043 168.70923765283018 167.78695981320826
172.1611955669038 170.91222772320322 172.8212216099449 168.8592918093672 167.95407348718481
172.2875522264414 171.14500466733668 172.98603649774807 168.62389688361347 167.38459580731032
172.05304280188622 170.74392572519 172.6053980451304 168.98719418070408 167.80931772808262
172.18846811173364 171.05869953231965 172.6434822843062 168.40346542104558 167.6528650965206
171.79323266502868 170.23943076301282 172.95815536145315 168.6389142171531 167.26555714573593
171.66822769239772 169.923053178049 172.84736679841646 168.9227280173535 167.7310854855311
171.4759491272889 169.69416658321506 172.6586941484925 169.11243289762723 167.54644906343864
171.76797791008389 170.16082511607593 172.1848786598709 168.94319847282563 167.9344577697271
172.2817332080791 170.7271774481079 172.87225178892453 169.39423891429948 167.870735099693
172.17771657555934 170.4939583569621 173.03003074219978 169.05574492546174 167.24139493614123
172.03437352161987 170.36845574473395 172.90131951165705 168.81143273481 167.0386230875045
171.7249424097796 170.10950011307216 172.91968653095665 168.9177947337272 166.6523377865986
171.67462226552115 170.2274672854623 173.29041471697124 169.42567405125934 166.69121157988823
172.00158201395558 170.46053331377868 172.99916341975737 169.3894197709587 166.17957231576514
171.76283193580028 170.29499296217782 173.1880241025842 169.41409876424714 165.70312289626756
172.0411899810767 170.69252129714204 172.8701372542014 169.79443085461932 165.8297635347448
172.0325016416707 170.73200535454353 172.85059575299917 169.91256378683414 165.52870849595567
172.0806226430594 170.81669018779684 172.67170926295768 169.85404950591067 165.58406544739552
172.47665739641215 171.0790014291934 172.55147326783467 169.41261689231484 165.80650790381878
171.91573385183165 170.57632630699135 172.49968607903818 169.77938647539696 166.2424673395324
171.8023230708648 170.49628637480617 172.94719274086955 169.91452617498396 166.18903507526895
172.0616667100096 170.7534982546717 172.6323196140163 169.44922023007197 166.2065166378782
172.60366620023186 171.24066729514297 172.76942277440452 169.58154115743756 166.07863915400998
172.0501260154095 170.6785546191093 172.75882443227553 169.87927109344594 166.2383843627393
172.38217812115914 170.8637904742647 172.94183800446535 169.97067134843564 165.95264083920694
172.24131662758472 170.67367734464884 172.81055362280492 169.74142768415211 166.27371509171044
172.33654105390798 170.7422197702063 172.99330528603994 169.74224655912727 166.04715763485558
172.0908090711766 170.7090165947665 172.5784015516185 169.61040182592117 165.96604008011667
172.3352168142193 170.91804638628872 172.50427709538795 169.69360746375853 166.2001887731125
172.31715007805457 170.94964847095932 172.30194026973518 169.52058300737804 166.34664077681427
172.14630544576897 170.9533072414539 172.28433768691679 169.62444476767877 166.3374178007431
172.71544542690543 171.226154641069 172.58327290247442 169.33559598818658 166.242956471563
172.37438538437303 171.01369059840107 173.08588651963424 169.642317203419 166.33288625320344
172.40647290698473 171.11145813135263 173.06958827673512 169.51035034944206 166.09764346162962
172.01529811891163 170.53911009006583 173.3848321030169 170.03926578111486 166.64978336134047
171.70984881699388 170.19635147424958 173.4176082221863 170.29778608191688 166.6569522934091
171.67954872337006 170.29002487108775 173.26617672831293 170.20774891412242 167.14599482899578
171.9108926038496 170.50468283743896 173.60619927999429 169.80875728605156 166.61217163629513
171.8848689663266 170.45507812085756 172.99705744185923 169.18775102100244 166.87516379296892
171.98602718619068 170.46042024423798 173.34302092204626 169.13382680536458 166.86085335701318
172.09774242665426 170.44162106174022 172.9845931883101 169.35702542621527 167.10987466774253
172.0504014761632 170.2790244941138 172.83566040673378 169.61924922564052 167.2105802312123
171.72449026661212 169.8985928829647 173.20476763504348 169.7595023480261 166.8221115317888
171.75079156920026 169.9893827232929 173.4724143822381 169.80260425218165 166.63279965315746
171.89096954207295 170.05438603031615 173.06917614117438 169.856045803951 166.86475373321656
171.77473530013762 169.9608114534679 173.26361546452225 170.20100275424198 167.33934139590056
171.9322205781611 170.243347035784 173.56575966352898 169.9892543107945 166.9076415184181
171.93017181501642 170.29586094141882 174.04460707646749 170.18410208222127 166.38492412969788
171.7222653571861 170.25230450012097 173.71809889446575 169.93541820619785 166.00320797755415
171.56112422126836 170.0126233182851 173.70457312883855 170.20461836437408 166.20739934918467
171.35379518693034 169.25563301980497 173.5965889790241 170.73686850386036 166.90156528730128
171.38749178742322 169.39051831377785 173.38647991778592 170.83974925115828 167.163738869978
171.6112915982104 169.61385064710024 173.5817353185148 170.81431311980552 166.91700049870988
171.57916076646367 169.64152452923116 173.64230974206671 170.88501327014885 166.83367230289355
171.18748925540288 169.19098882286985 173.29660678052764 170.73178218611898 167.2538086266412
171.67437054850188 169.78404022619347 173.35422787994312 170.07350093261832 166.82207576817004
171.70988305876205 169.9266376023215 173.98035465197952 170.18134005975205 166.82911697893292
171.91141084630203 170.40745481516316 173.30396792819533 169.8095974837655 167.10415882222193
172.05178443017815 170.6158044133506 173.34660732627793 169.30823336862218 167.14654293668983
172.0159676075475 170.59367473607193 173.34074704476126 169.07882239004726 166.98860678112112
172.04182651437415 170.66534853871735 173.37788433585027 169.60948338969388 166.98137290502916
172.1064182385473 170.61543357870053 173.58593449222226 169.35229384763872 166.91081186228314
171.9343743889394 170.3592801517295 172.98201425004362 169.52743503326326 167.43788856160685
172.1185420134728 170.5328312558178 172.9353134332853 169.44861270196725 167.2043241824034
172.37853017932383 170.81344017390037 172.86452731823337 169.0073185492995 166.9579551814793
172.53523474058645 171.18898848836577 172.84021902255216 169.27409296118748 167.18494641533584
172.97626183217238 171.7403705424463 172.847250353839 169.19202413476935 167.24031729515283
173.08504872340225 171.67893181247612 172.7085651128982 168.8108973038442 167.06719043837182
172.8961426093924 171.41665972562475 172.68976234400463 169.0948545428749 167.01869168597207
172.73893154241776 171.19517185785057 172.96644753170986 169.33433115263156 166.68230232609903
172.73705049042056 171.448772760667 173.05469991682617 169.05285485494602 166.76962647677
172.49638776301103 170.96999898880614 172.89509325502024 169.48844984207415 166.77096425505306
172.13138486192221 170.49573070035777 172.74147399852652 169.11730628239366 166.73221384915502
171.89917307900814 170.18028561393396 172.88566497421027 169.16591639267847 166.55727425730083
172.25198141048654 170.48239537321805 172.59489490893924 169.18182332532416 167.08827256181925
172.08786820903092 170.39114349555132 172.8158750960783 169.16033055573507 166.82496309366968
172.14923548884602 170.49608129659538 172.7158123154812 168.99626928134438 166.6678018302971
171.93720963120484 170.23418656834255 172.68917974491205 169.11460202211592 167.06085725734656
171.7977946000386 169.92855659123657 173.02778290803712 169.04453124169947 167.06840640414384
171.96202600393417 169.9458610003494 173.21559433029154 169.7112642530133 167.1664010132744
172.30530431319164 170.5167667625328 173.4953475961556 169.4215016949341 166.43181288733163
172.50699187736373 170.78236524083522 173.18036042681848 169.19099609526634 166.69563384170218
172.38390328848416 170.7347555979405 173.25733946031878 169.0795929460175 166.7550883318177
172.6596264181774 170.93525512703886 172.82005115135598 169.0811547512612 167.3888142572394
172.53888230790218 170.88781335393824 173.10363816470914 169.13759954757148 166.48595577105812
172.54633232479657 170.9613997875435 172.40986797012803 168.94396643301272 166.5966952405016
172.66838253942328 171.04190689108296 172.50877564744266 168.95755205494063 166.89344996102895
172.8775523797024 171.28551651310747 172.6631712666422 169.3049725711848 166.6769842435817
172.6557974547542 171.27674609713918 173.02521480369765 169.56986666620776 166.63444199779403
172.7806935442131 171.34153343082693 172.85806838382817 169.33181217800342 166.7018247589542
172.07051073294394 170.48921895366726 173.16840715821644 169.74507156799572 166.47514755428
172.55032971814774 171.21340704827054 173.1611445254763 169.23299271264426 166.4015265415012
172.64114168727548 171.14635856602888 173.02540410596572 169.30643187727648 166.12480476947397
172.78165009234993 171.28593158355696 172.80453371615604 169.33584128672243 166.31029016413916
172.87738081121552 171.27678869340593 172.75169210461135 169.26566557128865 166.14656429109627
172.8124074076654 171.28824899742938 173.20733707579964 169.11936311492428 165.53353400781108
172.68374491257015 171.2244520282233 172.74232565228124 168.94818972859792 165.9164923812091
172.8969880463808 171.61023708100367 172.904711149924 169.1725592612177 165.85946817440694
172.67134031794646 171.21933175724965 173.12310036761326 169.70587725232994 165.6825462207709
172.65870472341248 171.14968079638598 173.10691437991343 169.64952845216376 166.09665988377213
172.85199328632638 171.09139451927658 172.29917094306472 169.59490528855906 166.44382748036904
173.1690689427755 171.54035082171706 172.46175279623156 169.43712630446004 166.28286068992938
172.8869356517768 171.26600418749982 172.26202153080638 169.57487363765566 166.48597358093616
172.84907850753982 171.2463486242929 172.11463583644 169.40131427181583 166.46541028725156
172.8182896709409 171.4477127301277 172.65890842609875 169.72964283555243 165.82979488389452
172.42918702938195 171.03428702282415 172.62146940234024 169.5818913501154 165.52592410616882
172.866707124851 171.44311835597554 172.35791924837537 169.14778701179645 165.4708748341003
173.3635961720492 171.99012152892726 172.55309475048972 168.5855699715327 165.2001116336841
172.77132308667623 171.40959558533498 172.29376911182024 168.7917858153985 165.02935378795948
172.51237026715935 171.08957856043293 171.92846266531527 169.22222741148144 166.00570286603912
172.77534073470963 171.3958712340503 171.58825106608094 169.12519281260617 166.2622212508199
172.54450032177297 171.1674530978088 171.68261049536844 169.67251328729262 166.09887729940675
172.59949336109383 171.169269094802 171.42749173834767 169.3818627817566 166.0069705888123
172.36641598678207 170.94194082031876 171.39145903669302 169.39367884903064 166.7605456074181
172.41820561580914 170.92387479130923 171.3990130508194 169.4453403239972 166.57889745499082
172.5533980427885 170.8742303884214 171.56616276058318 169.70140601963655 166.28453224050634
172.394549071691 170.73597319774774 171.36692413914687 169.73769098826202 166.99652192318072
172.6885194576301 171.12022391685437 171.57647110361697 169.62757189439705 166.43376131255292
172.5107465583355 170.97675918978914 171.7977090596664 169.70598188426644 165.8759166595845
172.16407195240947 170.53099522543351 171.6601845709698 170.08760994238878 166.11431187981609
172.52222323778133 170.87137655807462 171.8122229523093 169.99008171479815 166.32576907153435
172.5190796087547 170.99548561831216 172.10482162829416 170.18855361990654 165.40926741792936
172.45185471500986 170.87306430912068 171.88140121942283 170.38598778109932 165.97239415378598
172.40918216994697 170.8268048420329 171.37842942064805 170.32762172247485 166.57391219902632
172.2519819802333 170.49788424147079 171.25580751258045 170.70218921987373 166.74569475341792
171.91206430930424 170.13061147352695 171.42535022997845 170.8927268892148 167.29358617635003
171.98695415786818 170.27915074128896 171.35926353965084 170.59157266923273 166.73594423434167
172.36561364180932 170.83737846182834 171.444080491083 170.4061247975484 166.72376830777952
172.50394757529384 170.94125812746182 172.01213363218594 170.42899901578068 166.1457760360191
172.53490889053552 170.86309946301574 171.71515917985468 170.59514264483107 166.6873173669242
172.47601922105773 170.90668010996924 172.3119684292303 171.3096744784521 166.6414313332804
172.7488635118106 171.08131101387755 172.17788393549253 171.2175794284846 166.42209988275127
172.75447469636862 171.12556640067376 172.0584772800435 171.16531982789888 166.81795520452877
172.82744562985792 171.1717466575026 171.980749082929 171.12473344156024 166.78989536673242
172.18038882456315 170.5898508042675 171.94222488126672 171.41430408637308 167.16447872212626
172.8416886505714 171.42230729857005 172.33663460889898 171.208175812276 166.8535447760319
172.54998614028338 171.12388694435785 172.27884234540537 171.457420070693 166.9757458377428
172.6847899339609 171.4782005577882 172.2539190551105 171.36695530612894 167.4222115234053
172.84801017157903 171.47002376404635 172.50317410760636 171.45357241646147 167.2006710308565
172.90994443721772 171.5805063416009 172.42561356730334 171.35183578568717 166.95436142027827
172.48684210847657 171.19091672755295 172.16044427326264 171.2444587001322 167.19779741970532
172.60139170507864 171.4323307128919 171.96549162652997 171.01162725171255 166.75947965054314
172.35693789462417 171.37777912513235 172.1262847832571 171.1452448389532 166.61063157753085
172.41255282855755 171.587949048403 172.6936613026328 171.3186718292399 165.66089738633065
173.03059901593144 172.17917312952582 172.4937247448321 171.0634034613426 166.14209256401932
172.94636866780684 171.92360333939828 172.53454091028885 171.28723820481008 165.8693357381982
172.92033200349337 171.9899331659974 172.74206991770205 171.77528434685885 166.14536854037567
172.93695204668654 172.12710248246285 172.51845300221552 170.9773328985824 165.9567936995553
172.96983752440858 172.0094512800282 172.718667265896 171.75033127224745 166.77176649647603
173.3534430979766 172.36455819353574 172.6520651388667 171.38250402516002 166.48955337635624
173.34913110067586 172.2454832686699 172.5406523983447 171.56809666115004 166.5722821299744
173.4948619131936 172.49087714755782 172.87295566144755 171.82894101902448 166.50162971201198
173.21726136270894 172.37092236630667 172.8720941040452 171.84236630752272 166.59936219142398
173.2952509128416 172.42130651701234 172.88073707877524 171.42633586331723 165.6605787769679
173.059724043092 171.98870760719052 172.63997913984147 172.0577061692983 166.15925411256873
173.2009664924694 172.047849123686 172.23387764277382 171.91674819393674 166.2751743704876
172.54731266145143 171.40579340899808 172.20362462421005 172.13234335047318 165.96455056162196
172.43997896454755 171.16562972891884 171.93687808363714 172.21617642850254 166.58203940919856
172.60859210388827 171.51182637826278 171.93797186835815 172.00828432127653 166.3529181336558
172.87297902046095 171.9215878726924 172.47555608464265 171.79865859954728 165.60546216481518
172.89066118221075 171.9119151320695 172.25267541708874 171.55425370467705 165.68560503229548
173.01632257470663 172.08646783641188 172.65900652648293 171.49062851286826 165.60034468669278
173.34188047087332 172.42704135909662 172.7420260024902 171.25130526346797 165.82821445558008
173.5231665095255 172.5195885167288 173.03820092369256 170.9910091476826 165.1161922326086
173.24084665833868 172.17968896688987 172.3922669494062 170.6983145214134 165.63306956975063
173.32331747633174 172.35391907155716 172.85158820582703 170.4168339552768 165.17944108105894
173.56046312575302 172.3721627869156 172.91248502333468 170.5489925186558 165.54645995281686
173.5377619989287 172.37624084281467 172.96730905362904 170.57237349993338 165.50645977814088
173.82853501006815 172.82471203801464 173.18290324062158 170.27100968981236 165.4694179019081
173.5270419024144 172.38163205808274 172.59683782866344 170.4218976776665 166.1704518688355
173.25360308311647 172.32438595894146 172.6704317803287 170.27757106549234 166.1228966453537
173.39015790353216 172.42749826322213 172.437533404554 170.46116500569784 166.3081525104753
173.1710650654022 172.0035822599795 172.17860569052726 170.39937087793095 166.2289903942807
173.68245756547805 172.42378079046907 172.68704565975062 170.49842716472412 166.27205635443426
173.66873023289267 172.36130964600315 172.8398619312516 170.76469822991112 166.37254423581555
173.3907913286015 172.21889090805735 172.73554558315737 170.8155505452519 166.4260439612172
173.26248213250568 172.2351417343827 172.3093076755353 171.00539561524664 167.0265133150934
173.2345715976258 172.18029389101676 172.33810177840923 170.44860943138048 166.8324073667961
173.1141574571465 172.0261016100599 172.6272931355649 170.2082881418475 166.73099848902316
173.16723972783436 171.97121310196223 172.98657546019106 170.35170284838892 166.02848873143992
172.9087678582494 171.93946035675822 173.25273326811842 170.7407676201503 165.77486197375174
172.67467466434906 171.63051835239256 173.47484614639038 170.96709418602993 165.54751736326068
172.72245300759664 171.38669852925318 173.38169049186175 170.99721958303223 165.71864661236364
173.0088390857622 171.73047979441696 173.1760779714528 170.92361591886925 165.9943403407534
172.74075896340443 171.3161990685131 172.96562330643877 171.34083566240508 166.45241612815124
172.5735392643687 171.25864816029653 172.71859671969216 171.10724770431807 166.64071823954626
172.89239333252291 171.6807698533995 173.1566242891354 170.81234859648887 166.16538995842834
172.70258449827205 171.3595530628234 172.78864944897163 170.73976704039111 166.3294007763292
172.48115891820302 171.11653790298084 173.1406669153321 170.81051752330075 166.18019860354798
172.6319692607187 171.32863027133035 172.88313823878727 170.24830292246273 166.05167864853198
172.98194808222067 171.5562022137349 172.43696921447403 170.61990183565362 166.2066000570222
173.04172581791764 171.58709382029787 172.61279028273864 170.9197940359535 165.97760028580424
172.48483600082415 170.98569995960133 172.73981463158668 171.58553209918287 166.05726143388114
172.59034510876103 171.19037537252004 172.2987653140687 171.04717189072983 166.93992370527394
172.43197192115215 171.09333174259328 172.44731870665572 171.1382593433088 166.68561847166396
172.48432327075565 171.20778917497358 172.34785050760678 171.2032641734739 167.1313686035944
172.58982787580416 171.12873871348245 171.95363768264238 171.10907252853025 167.96263770549393
172.8726880964266 171.3858454567632 171.8340350847474 170.93662668076516 168.02584797929768
173.24340363347966 171.97586597371725 172.03582359769192 170.40035884180207 167.74777556684577
172.71280054972755 171.36458093849637 172.08382076671415 171.10183980052 167.45480411158047
172.17201477326054 170.8118718556193 172.01126034349906 171.4495946145355 167.8920437106102
172.10942542367007 170.7261851892193 171.38965138337286 171.52670764309764 167.45476037832486
172.4036614600189 170.7869829634561 171.88343444386587 171.4701540192972 167.33251434013033
172.26975044168344 170.8098535216054 172.77062292780798 171.41723853745924 166.3831578348587
172.07790607059803 170.60320927206647 172.80236622842645 171.09531449749554 165.75782191681017
171.88445808482805 170.16609816621843 172.7550441800452 171.4063138627567 166.27650583957876
171.62754555590607 169.91015428841456 172.60826796462828 171.28916759845347 166.7483707663776
171.94248955982258 170.4105645963031 172.68607813988953 171.11863496204504 166.21689210555513
171.94562325999988 170.37003797896912 172.32334125957797 170.97979094277932 166.50442916514052
171.61928338951432 169.89067889259593 172.01134025691692 171.57962882246542 167.13367293520187
171.7716973683984 170.13182243399902 172.51778346691145 171.72598247545525 166.92678992996707
171.79063048933054 170.17151429007492 172.97042651670694 171.896244711619 166.40985062987568
172.00125459976675 170.4825825538493 172.77515521321192 171.3763619372491 166.3848755299786
171.87938807877921 170.28385795113886 172.34296696337006 171.0379432691888 166.4527889518546
171.99058540154596 170.60333793536236 172.7735634719265 171.2051209315113 166.53178285738502
172.02950837369926 170.71641791939552 172.73205446608395 171.19899724928038 166.37951674981076
171.95896565477545 170.56187693847306 172.99999365881524 171.26681491149657 166.27087361134753
172.31119750981037 170.6677484976092 172.64588340254656 171.5576062569283 166.95144206341234
172.2473067238508 170.75123550124917 172.60978952689925 171.57074969006553 166.80547516689685
172.1453344736427 170.61629755495287 172.4895438593285 171.9471583007303 166.8616018942946
172.0581104220705 170.35162104269745 172.57451231948767 171.995420997927 166.60913508195065
172.0499590380293 170.5342177549325 172.2701425102306 171.77383216028923 166.89854553449774
171.4906328025376 170.0132655942121 172.51342784585256 172.18943472423462 166.5023170342479
171.57833904615737 170.27075511159205 172.1665638007859 172.37463486751224 166.67501574530434
171.88018421819478 170.5517647748603 172.13720097124758 171.99916716460734 166.60592520261636
172.12344831906816 170.90546310511542 172.47870035840197 171.88965971777932 166.7190637504003
171.82397966157862 170.62063690878833 172.23014947066233 171.90163021604081 166.95727425972152
171.6374289005716 170.29050090885272 172.13147701417628 171.4031153245644 166.87648726709017
171.8078273739635 170.32920226341645 172.5779863852796 171.33629842536712 166.60408350512438
171.91337675733834 170.36315655960522 172.96273003595627 172.11878752722072 166.60311430211382
171.94434869180446 170.50769552307582 172.9532965279392 171.6728016375597 166.58471998406483
171.74445466534553 170.46226280089058 172.81847583246014 171.57055124537044 166.7650382578217
172.183511442155 170.8844846651868 172.66043868457658 171.29302469666365 167.1377318805236
171.9434977746402 170.72191361874047 172.42936481668804 171.37175066451027 167.2251274539816
172.1990361581827 171.1633236812717 172.51749696858957 170.72751516292607 167.07237784211048
172.2820709851815 171.1645052697531 172.6937794416742 170.84841989884134 167.05141492663742
172.28739132007834 171.19102668422025 172.7149071585178 171.00736352327476 167.84447257742173
172.4243399038 171.4922221645849 172.98545092950027 170.78275962403023 167.735237785728
172.04627415773558 171.0136677684914 172.89825246884521 170.66850836682443 167.57004951620775
172.38164707755868 171.2028142875031 172.72183281567547 171.1061733883033 167.89660547904504
172.0609446361716 170.93375234473436 172.68409122951894 171.36020479577405 167.86061979085514
172.27062270415655 171.08879617661825 172.44553898339538 171.58016285744696 167.94548701794514
172.37644133155652 171.13584586971345 172.3570469245846 171.55271191865663 168.29155171203325
171.8925964808509 170.54689285213792 172.24847046171644 171.9844325983996 168.30631806345195
172.0604196591584 170.54028197771 171.9488498042396 172.39967678156728 168.7039950353502
171.80043507683746 170.2233910767081 172.2192727492417 172.17744803295753 168.77263811791073
171.7919646553747 170.25266853877983 171.50715227839473 171.8276471333378 168.53985352770465
171.762096037684 170.2226829568099 171.76316769932575 172.1000774309593 168.46983261695172
171.4701311731418 169.89889771822368 171.61351590818663 172.51778646521092 168.14753682586607
171.25599343714075 169.60534637176522 171.46508377344261 172.80658264598642 168.8618777903455
171.20651263639704 169.5997038956515 171.76409673022584 172.6349444183937 168.37561700721855
171.9595950935309 170.41917398182107 171.8415387005288 172.11549809725165 167.95901303436122
172.07604170314127 170.5435442641435 172.089260078038 172.11558857172136 167.70906420394797
171.9537245485168 170.23865690041768 171.82363827348885 172.4846878728025 167.43431738344648
172.03475008938608 170.3583324433318 171.95922458487587 172.09445885275508 167.40001071169254
172.12448111819862 170.50613776542463 172.45375451302243 172.06947129109477 166.87256580270807
172.75282658446443 171.23089847730984 172.1876834829899 171.5109595878884 167.02187713584743
172.47672580274113 171.02246664748054 172.01765274348793 171.65696936397117 167.0781286049304
172.20572416648224 170.83046410505364 172.52603387658579 171.79169222816319 166.8235013706691
172.7511682360756 171.25979406860696 172.65005572978785 171.5666966005373 166.53561281410708
171.85680474092626 170.25524346971127 173.0481398594061 172.32741784088367 167.08173764066086
172.14658410922831 170.46783309574937 173.15352464560644 171.8913198150307 166.62116837993744
172.10129751885316 170.36338553351067 172.61155607209832 172.12960188588679 166.5987536246444
172.11431424092768 170.44941449140404 173.05219833974834 172.13558332737185 166.42483975341642
171.85538413085533 170.10724535010144 172.75137417991903 172.18683218392084 166.3727276592162
171.8312967169331 170.2169906043807 172.621026563147 172.3508896564043 166.83553702395756
171.84898386612036 170.1938637003534 172.39903594609888 172.24543596999885 166.64077282025994
171.86707599389396 170.29568216260262 172.35291129320186 172.1732472647107 166.4332176477464
171.7024729283203 170.2037622873528 172.70980197737 172.48143076746248 166.27287382953654
172.0827497803263 170.49712163713215 172.2481825247855 172.60052910694114 166.8884874545321
172.132889667061 170.5542475192263 172.0964569702985 172.39125874751653 166.72756214953614
172.11197543720954 170.39835836282154 171.81017808093682 172.34484107079427 166.90824223392775
172.11770857723977 170.28005186617926 172.09814612114093 172.93220347471433 166.8350073080634
172.23202557079279 170.71867847684575 172.0027992140776 172.31068745137145 166.4918915788291
172.1959106523051 170.59268973210158 172.20582855394693 172.69075553960406 166.39944970573842
172.16300190381412 170.54833963673758 172.75658016763091 173.38018383884196 166.17547935216828
172.01764541303388 170.4254271807786 172.772110641531 172.85432159947229 166.09574444057446
172.11737539863898 170.52737163017076 172.3742927039905 172.63017819142462 166.47894436671274
172.4664885427758 170.88568081314781 173.01926970740558 172.6356814769106 165.8790348164854
172.51185342503905 170.84446028844945 172.79990861779524 172.71577666788653 166.01607890895534
172.08947895156263 170.17656881375763 172.60916201463235 172.97953495492678 166.44004751862755
172.19108854480226 170.3039069274942 172.84850310409874 173.03845665476513 166.44766931961487
172.26433416715054 170.49550664071106 172.27931299682018 172.56994591952667 166.48971986801556
171.9630534026881 170.09220291824337 172.47394221206557 172.69581897731234 166.5492755377945
172.11477687674463 170.25529740352727 172.5023329050084 172.49268084968764 166.48853464071055
171.7741270691364 169.9165866721272 172.401842074563 172.70043828180036 166.35021869122627
171.70357637982238 169.64932952447302 172.60110877846628 172.61356235891077 166.01952585485765
171.30134731306347 169.34805404664894 172.66505423597766 173.0077650318841 166.49029742036234
171.2618683874103 169.32293248119467 171.91006471247437 172.46451983147176 166.75439786084522
171.51575333956015 169.41924688610231 171.92822785800885 172.55303171693657 166.38372825113115
171.68837439993007 169.53225840596562 172.07751450417473 173.10038391390316 166.38231873833996
171.63645300190822 169.53913890529944 172.5605313345225 173.0891358745491 165.89247801951984
171.7231402848961 169.54366551486146 172.18928848978948 173.01506416431533 166.0285887978148
171.94016601973746 169.86050022769788 172.1812039819694 172.65543514402182 166.03517945228853
172.41074034939612 170.43423879097324 172.46870348772651 172.73049493356748 166.17866153685912
172.09827354726102 170.33515263542805 172.270959294912 172.5929712574764 166.420043740777
172.12713945770705 170.38769520509382 172.37212411538613 172.4070293855687 165.8936738084196
172.16775157245104 170.43734377056074 172.77007604407257 172.5455875004214 165.95289373888244
172.33467796501995 170.48329318299216 172.24529900898887 172.08422195101122 166.33142771616113
172.3111099229882 170.60998705997486 172.70021481992092 172.5546980330186 166.66916879025894
172.09451085624679 170.34691749251934 172.45996637280578 172.77875046305897 167.09661129335376
172.1977233816449 170.50608015981018 172.98692738800517 172.64668870863937 166.50375064309392
172.5003214302885 170.90824046865703 173.23449368451284 172.0255350264037 166.26554522610877
172.2057426354912 170.6594086884528 172.92010387654028 171.94075040964916 166.22802220564657
172.28284178641994 170.50980537940694 172.47635926159168 172.05430754434698 166.387857085682
172.11031542783417 170.28357538804877 172.58123278177212 171.91500575187396 166.46673749920035
172.08409437063375 170.24414911363016 172.6391888826815 171.8603667287474 166.12484898035535
172.18421539726208 170.51260366369033 172.61590178372415 171.71919337838017 166.20930291397116
172.53887202523893 170.84169712073572 172.36364072570137 171.52142413326328 166.27556882224866
171.63664905079582 169.75128319066465 172.4468609014245 172.0715970960362 166.25824653414685
171.62728171631753 169.8175380942471 173.06463958046547 172.53118061611823 165.8634976224715
171.8263310845177 170.20129916195262 173.08824723605417 172.3968526129483 165.65350716082247
171.9826842417136 170.22284972223272 173.07878233092623 172.43789832498203 165.3996165508195
172.16944806521198 170.444552349386 173.12035755215257 172.11640657785915 165.41043362648784
171.68467813918403 169.73119711528423 173.1912571445743 172.2068140683095 165.0780455079207
171.71469631854112 169.86989897058265 173.16762134878397 172.48346276466646 165.52488119847993
171.5937833295199 169.78839029500804 172.915308257812 172.82803296007017 165.7760547215653
171.09397755116782 169.05472292825692 172.85562518910854 173.24628305516282 165.4459379088135
170.8279717311952 168.56009531638185 172.76434224552543 173.67913865230534 165.5836077273201
171.1914997507477 169.0624112124988 172.64938875376646 172.95475912714622 165.2633086307431
171.04185848125795 168.86736521799733 172.51123992778082 172.94509329110582 165.16010122184082
171.27704508923796 169.13926613297147 172.69781693466985 172.64654033893174 165.18162486288597
171.64028289660612 169.41806003873913 172.38993042309278 172.6004004675918 165.34008463927032
171.64798875027958 169.47600172295353 172.07031365620546 172.01700569904773 165.23099888988997
171.81421410041247 169.69408664879327 171.95227516468293 171.7255522910073 164.99739231545556
171.7395743403456 169.6553683167368 171.9956459637675 171.71948174760757 165.14604410892625
171.16644752951012 168.9557691477816 172.1758579338145 172.2634540184267 164.8856240532353
171.30726974049006 169.01947051610966 171.890699744293 172.01336649695637 165.062315678296
171.27244912791437 168.96378644726227 172.0437933961093 172.0828562130152 164.78565051574856
171.5425396654258 169.38684361556534 172.16527729521047 171.83274622978834 164.89973091807008
171.6932128218664 169.54463147437767 172.07417898533689 171.6510903793877 164.9630892999854
171.8152854285948 169.71546771681935 171.98200613611942 171.589560370213 165.26950368493675
171.61951043489776 169.49837485550032 172.1336157416729 171.78731048750993 165.41837490051265
171.79045880885963 169.7333514111271 172.3614734617786 171.3309622090717 165.29199779915422
171.82542185153443 169.67952002851413 172.06226993344353 170.86585811655044 165.3289916970156
172.41908657924216 170.37785468922783 171.87065676271263 170.6752705842313 165.4310043728002
172.30355656058816 170.36413293714986 171.8978618936898 170.904189881146 165.58486563619894
172.35621532678346 170.42243225972277 172.41327468576853 170.9301610006726 164.8776517797336
172.37433194001238 170.6016066276037 172.45834545887155 170.76650898931746 165.1245935005116
172.3695739833158 170.66346852226593 171.98645100372377 170.72217877987276 165.32251564123706
172.21864346996549 170.43321428431372 171.9822664220647 170.81887445619543 165.36823554297203
172.00741772693198 170.0870950199881 172.17860986457003 171.42067165462052 165.50138922588832
171.98448539118064 169.94471793205526 172.41071651823407 171.82077127417463 165.26504771544703
172.0990214758155 170.18951477999872 172.66541388883772 171.83213260757108 164.43773623219369
172.00597203486515 169.93015174085238 172.5146734733325 171.5011620253415 164.39748627010817
171.96472044726968 170.0982743561225 172.65354295292948 171.528025023254 164.4693830202554
171.81051185517828 169.98656856264586 172.3377060714329 171.64537600035771 164.8367939777424
172.00657990160732 170.01559417284747 172.3367140988681 171.50003561162984 164.63301607961657
172.09229503968677 170.23116929055226 172.55415685504192 171.34125007101568 164.60779317334936
171.96277562569352 169.96648672098323 171.90095267137278 171.26998235516783 164.69765273709066
171.8783736284984 169.80068958270002 171.41446706963663 171.34032165850127 165.11003060814068
171.7373966628666 169.49451982960406 171.16265136465722 171.6108769523027 165.383574977372
171.79570464245174 169.75764224532566 171.57403980225376 171.56834112171558 165.40011412062037
171.30286433330488 169.1235807779535 171.46628321620662 171.50529573789396 165.5475975486724
171.58061672738825 169.49377336407017 171.6582659824692 171.89078685851214 165.73020587014068
171.45886563961497 169.38071094238387 171.52446734411134 171.41999319466285 165.4677450610592
171.31574210069647 169.16661767988964 171.73803287088685 171.84028077091466 165.33339747566953
171.37502228943342 169.32329863564124 171.77523706524084 171.89990098492848 165.75283181843542
171.43779624938827 169.37774319192738 171.8595215972119 171.90898566322443 165.61261904276162
170.84744137871598 168.75214386122641 172.25877648225767 171.70164641708854 165.03158801632188
170.81908319554827 168.55243319937563 171.98465200869242 171.78274293424764 165.12034646488613
171.14470961081417 168.8787499590844 171.81082068835372 171.55695769770986 165.17444034798447
171.54725752189844 169.33775413510986 171.66305219563114 171.1706785974828 165.39836969567352
171.0069981405607 168.79242810707083 171.88215954366294 171.2267486136037 165.26794015506178
171.1557922222851 169.18268876667827 171.6453361049876 170.7665984201594 165.14023066774587
171.25821523633903 169.04501986699574 172.0618999748346 171.0655583056346 165.06873640095975
171.0824040109533 168.8735503424437 172.01723681419014 171.2323842894442 165.46010834430706
170.9404518556163 168.63415385910216 171.97824690493323 171.78800428575371 165.3666276582129
171.13626984419926 168.72374560511918 172.08655489556227 172.06148844781112 165.28166313688166
171.42982092330618 169.0471157007418 172.1678231836723 171.5860842804953 164.8702894329098
171.2343080962746 168.86608833467534 172.24191456616546 172.11033226139944 165.14346526087195
171.2510205165595 168.7881994210641 172.7548592804675 172.26175855108397 165.19946254344708
171.28334913843193 168.7787411916019 172.62639400821365 172.16024543203213 165.55050435390314
171.26094018957383 168.73597733996374 172.1440869815906 171.92957267985594 165.67323780684927
171.59915236190957 169.11028746998596 172.09437340093325 171.98231431070175 165.9432021077491
171.2426739892503 168.84904795639744 172.14473671459916 172.0815453974167 165.92910745739823
170.754961092014 168.48120504049325 172.0977733194789 172.19459651449338 166.28728525321512
171.1251438542516 168.89165767339483 171.91403619226745 172.06424757181563 166.26417850475147
171.3576091224057 169.37775680626387 172.53908841330735 171.5643672829115 165.97737678804214
171.3683035337664 169.33034819008512 172.6977980113097 171.7259542680179 166.0037358539389
171.40424155638948 169.35955642381413 172.39785978364952 171.12040555558207 166.1546655360047
171.3471059892805 169.03459767069768 171.99445051482962 171.19677942362875 166.40907588667628
171.19213147099705 168.87233912187978 172.4756173743488 171.47096895706326 166.62029810541148
171.55984346911816 169.41547812246029 172.78815975245587 170.986209462778 166.07337458099354
171.41965515442232 169.2018006694347 172.29513133538669 171.21326883823997 166.71337609697264
171.61663078164997 169.53589840476485 172.71245176823413 170.87364028386375 166.4798003313371
171.97321852402354 170.08847838358437 172.80041839992015 170.60854188747484 166.1627656193694
171.9825645651509 170.0168483827213 173.17242534351382 171.08438728351283 166.29357733441282
171.70647883410027 169.75783483706368 172.8535296953892 171.15222092381487 166.37306236008317
171.5442554718545 169.60243433769097 172.86777829940996 171.54025832909673 166.53185414246832
171.4234120726304 169.47867698471276 172.55216254076058 171.52077230910814 166.94632825728382
171.80896927421048 169.90115568640746 172.6465609156637 171.12064499633033 166.49043629112288
171.56072346726992 169.49648729955092 172.65264400966697 171.57270479986497 166.58370028996652
171.95749787065336 170.05473273047232 172.55387432355167 171.4284795620331 166.01660624069604
171.51234074349543 169.39533210725864 172.32438141459977 171.2460341032721 166.35312831248407
171.4879403890939 169.44551172359013 172.40740273187413 171.09036772065627 165.6493151901329
171.234000084917 169.23999014079658 172.87059244180418 171.48667079459133 165.3856987401777
170.87853181386757 168.66712651906747 172.28433751992128 171.8224332857711 165.98768344372365
171.1287596040422 168.95320781856853 172.46326772414128 171.83552604285157 166.01429863267137
171.45725873709753 169.34635932285568 172.49746950623665 171.89230640223136 165.87043036501413
171.54594479093882 169.48215832384133 172.60414624531626 171.7991162243854 165.75675436544077
171.53459827254355 169.58202541100505 172.889363739944 171.63942118103645 165.37642092859437
171.23556401848967 169.4370318829052 172.57602703316746 171.35428755860565 165.5825598984109
170.94781743747396 169.05916254495648 172.09109818796384 171.26465421287335 165.90789972692053
171.39340146847456 169.19437590002755 172.31488547511228 171.38324322553476 165.9393674073839
171.48565100572563 169.17714664624236 171.5642215073576 171.05005957234025 166.48298258759425
171.43423505749635 169.2463134535132 171.5809683962403 171.36042612978426 166.7186693557122
171.63060251560776 169.35184692594277 172.13914352768438 171.16732789043652 166.09372011727825
171.62592267987088 169.30949202704605 171.6220718450876 170.7086440218712 166.327876198117
171.67573908912053 169.73867892874748 171.6551673447761 170.45492486963892 165.69010251819768
171.71891773374497 169.89961165113607 171.51622178115218 170.50191729055817 165.93593415165805
171.79918076823117 169.95156211722596 170.95781269809729 170.0926716578061 166.46732218204917
171.89686818558553 169.9279216434772 171.5378918212207 170.09614711902285 166.44913249062571
171.37855096284915 169.4847109236823 171.77920871016173 170.04493080231205 165.14002184755455
171.73092415296645 169.8893858736977 171.85413553643033 169.5599034424768 165.14467252722267
171.8437647434727 169.92688959449515 171.6244118432778 169.7710568492255 165.40003917396646
171.4432083118292 169.3467686120907 171.5443842792724 169.699693125215 165.28323879465327
171.16596711330268 169.10142537104332 171.57905687980704 170.01561431363547 165.04957034720522
171.53537885717103 169.26632707393102 171.65313018729015 169.90596283572884 165.24978535985628
171.49795209841264 169.3181130784956 171.62015673909394 169.7806907414136 165.03824782879946
171.149471816308 168.74542294551344 171.36785401950326 170.2611196000234 165.44050670918486
170.80092621930262 168.18838624735204 171.42122361092504 170.75366539525376 166.08575881388143
170.90535935570952 168.35274080870641 171.46798857946192 170.88384981468593 166.3496832693142
170.62473723929543 168.14297915554383 171.02824163278203 170.72973203386746 166.8351421747493
170.86367040667324 168.2979180342447 171.0281874614298 170.8211064937006 166.74839093811948
170.73073029929543 168.151610307047 171.2016403910816 170.97024104594004 166.66512705252876
170.56844271711194 167.92794039421037 171.3563835793407 170.79612945687938 166.53191249713473
170.1771769760893 167.29572265916897 171.05167604316287 171.24136744553718 166.7856884566876
170.42853840064913 167.91755620025828 170.85626262848112 170.49834332276413 166.74931932721702
171.00651228993223 168.67855686847028 170.95279712351274 170.29587953109512 166.36234487954533
171.40001455080917 169.08623561258392 171.5717790139821 170.057178338221 166.16293764402684
171.31602641341377 168.9961285704812 171.33566710053634 170.3042735675767 166.02573152711807
170.99162378901312 168.588965301338 171.25788852324843 170.42361738688626 165.93323923462134
171.0803926718658 168.72254161123695 170.95838194737902 170.42249133648164 166.11708564671576
170.95593557960686 168.6631472587425 171.79278750246235 170.77437544883037 165.452865067364
171.3799863605598 169.3962858719291 171.94322626911085 170.1829646772916 165.2401692991382
171.3357396269762 169.2873309271395 171.48170749939388 169.8973462882655 165.49002627501395
171.24135486244825 169.57073069209108 171.92726236838766 169.8854505901309 165.70682423402704
171.58882229540959 169.86515831147005 171.47998057569419 169.87461755250885 165.91254824523722
171.74396577168355 170.0280528939961 171.52947511729033 170.02355398921694 165.63315417054883
171.7833540031348 169.88310377406674 171.94023618459852 170.4694500985696 165.5431173885108
171.36847789179762 169.3486580214425 171.70907519577491 170.8687215646547 165.6615659756323
171.31382923796554 169.4112553732931 171.91128896242168 170.65839279284208 165.91833145895924
171.2120692862301 169.2128157289719 171.73349165669256 170.32120765564335 165.91042650756182
171.64955322095955 169.71647143774413 171.11237754338435 169.6380885192052 166.0779681381953
171.69643980348806 169.63718527819285 171.44310773534943 169.62822510703091 165.4528240440031
171.37704337854882 169.29537744219246 171.59971791250067 169.63090724925533 165.26253691083667
171.25009229555772 169.11221474647974 171.51129053401345 169.7156654291325 165.49810681597393
171.44890116899504 169.39843919578007 171.6550140929449 169.75656095961702 165.30464212040567
171.45741816046063 169.27738832937328 171.4992788198928 170.00814020018277 165.21988838372008
171.43215791242991 169.34445279862663 171.69866435808547 169.82038542233056 165.4800309722959
171.77203261082863 169.98352027152816 171.6431352251672 169.30775744531172 164.90954894103504
171.69841777782355 169.92234066827606 171.6372936665055 169.10634195349286 164.78746494892218
171.73242932344644 170.26300974159275 171.74840315340438 168.9889821885255 164.71191923101173
171.66053106398832 170.07859164883567 171.97668234552305 169.05578224937335 164.6396225619619
171.94779813386455 170.4370290373265 172.05724788936428 168.4821906509078 164.53944670761848
171.77154862250805 170.06489842385378 171.38070625431857 168.35342005413833 165.31798599887884
171.75203570342123 170.0782410829039 171.8427098626838 168.56723483207597 164.74383647875896
171.6688838739954 170.0084359732266 171.89065598392168 169.06985658788636 164.48514389028665
171.74209563780434 169.99588062636462 171.79415036583794 168.9923288378706 164.79445346251475
171.85656041142707 170.00660567491258 171.56493371252205 168.25591753033385 164.40555034914814
171.6163902978055 169.8373280575694 171.386662198363 168.48354074735641 164.86710305994765
171.67840906953853 169.9780588458283 171.6561558681239 168.66268418474255 164.74998595780525
171.9547955633661 170.32266076582366 171.4146606916014 168.78098376811178 165.04488009971107
171.92096606559232 170.18670900420994 171.05898160373437 168.5633644437754 165.25695961713524
171.6409092201591 169.7973757538283 171.8168561217579 168.84614829854655 164.7126753392968
171.61933779088233 169.91348197505982 171.56334801132718 168.28924568201225 164.57006819155922
171.8757830790886 170.03778902251022 171.93598916029055 168.47958506972603 164.35019357400472
172.2819275635197 170.5562611892301 171.80219171953712 168.1329484889999 164.46165968750816
171.781130461128 170.14561480007083 171.29354427572153 168.6714452487716 164.60523861860423
172.19948273555684 170.67749329851867 171.55783959632726 168.0129119950406 164.56563335211294
172.5869194638526 171.0151731506466 170.88269266914767 167.81123576418946 164.91782033378578
172.49383338887355 170.87770397595318 171.03097599618533 167.91339060184868 164.16815793244692
172.59633951615663 171.03433605776036 171.3376769455859 167.99877462648362 164.22428011204633
172.88301248637222 171.38628707541602 171.81990483340613 168.0016774151699 163.9704097882656
172.64593382293828 171.10163436491703 171.37532795686982 167.7407384996606 163.8323754906886
172.59151256680096 171.05531815882208 171.57465174452486 167.4329285068988 163.6062844578938
172.42691287077577 170.89975057381815 171.46843048622935 167.66568550979014 163.61912424622963
172.05985301307106 170.3686436142535 171.10469218221678 167.77810750483337 164.53509227976207
172.2027028169431 170.38765975485657 171.4568138572777 167.99052281478225 164.21609131082522
172.1972270943948 170.44458469508334 171.86759964285375 167.7239973784946 164.24557627537376
171.71597440430222 169.90985717228745 172.21529020809223 168.32394571088963 164.03238307322044
171.66262262231442 169.7322237681969 171.82091642854942 168.22271855934068 164.40656996116684
171.64264372341657 169.77382841386003 171.74108375628632 168.17601629242222 164.55479580614366
171.6107789762231 169.8129639440321 171.194441901072 167.79000336901626 164.76708794219408
171.92396859817123 170.17461502781867 171.51830375672372 167.31107786358237 164.7693425830496
171.90686273565223 170.01320322145514 171.1648141721368 167.38746042958013 164.65699727782373
172.00176676162047 170.2566954418244 171.45747555143032 167.41830763608212 164.45766715030763
172.11408418737665 170.20368859841923 171.5413348681591 167.81431947394282 164.2452209584445
172.01601265224585 170.1331007230673 172.08887552961716 167.86936126655658 163.9628380495144
172.27277717245695 170.3859957091073 172.50431988906456 167.88180397413058 163.9621513969926
172.41719653762055 170.45558945790512 172.3364270141888 167.8522014831917 163.6958780104183
172.57887408537437 170.58826253415012 172.26132441690052 168.11547937450618 163.35747950684166
171.8276226112235 169.55329823466633 172.32214589170493 168.44088956658712 163.39788622144522
172.1729485102599 170.08853246563677 171.83774102821437 167.88470164045614 163.36460598267817
171.89409167158888 169.76303045385717 171.98378537222064 168.35144658869183 163.66430056352405
172.02449533252113 170.0962346440487 172.18854371295407 168.00501670408144 163.83502702153044
172.27731213401657 170.2849919563611 172.1905811569241 167.63701885668496 164.0107432930461
172.06607895769403 170.18932824911764 172.26608591669518 168.12440179283942 164.2866801860658
171.3474518945281 169.2917038559931 171.75830333215723 168.41878744544505 164.4018720812126
171.56791341365084 169.65111889758285 171.95923372120788 168.16253598832998 164.73628706452763
171.3913266744664 169.44247901828328 171.81542928165476 167.86774453819152 164.3487462024093
171.40003600724927 169.37870878148377 171.86607284919282 168.07396694288178 164.36422708467848
171.3390078322433 169.5073345123668 172.18780792894546 168.13486814051691 164.4117202972905
171.11354795382263 169.35189723180207 172.05887191751168 168.46150634554044 164.73521175024186
171.17042748277106 169.26316817655442 171.85109485094392 169.15239284195766 164.555038079885
171.72693045553066 170.0439652363876 172.39781539203435 169.32279784712827 164.8254668134741
171.84895963730156 170.129868671943 172.05931446677815 169.47975756363482 164.4839441737361
171.63201566033206 169.9052608382061 172.44927900915334 169.58492249814344 164.4887022241318
171.70814497083916 170.08922819584697 172.30651349931475 169.17361792220308 163.8795125611094
171.98310045442068 170.41178738436747 171.73560080194156 169.11339247947112 164.2858822808192
172.1941282512329 170.34416884157815 171.66443891738643 169.52630499350937 164.21455937370501
171.95244057587277 170.0927284851203 171.68755102960358 169.16723823300921 163.90779600093444
172.00345528876795 170.17501107695813 171.7023648922187 168.9922446958876 164.07425151727543
171.93339836595848 170.16572571689298 171.19758881555657 168.79572599599462 164.36974249705472
171.58361484308566 170.06091244555716 171.81045705202126 168.8972129344044 164.52727660050607
171.9849201191269 170.41595308636624 171.93407737119898 168.8657337209782 164.2404719427064
171.84696711983156 170.1845757401391 171.43071290467353 168.7666241085164 164.54794476233909
171.77276871944147 170.25042182870177 171.34125471939893 168.5094264389759 164.30046910901302
171.48446102736742 170.09238083050627 171.49501343719274 168.68577725771206 164.53370266920652
171.7887600781044 170.26418959376315 171.27202389558744 168.52949129067466 164.8253892936375
171.73464856742626 170.09791026182438 171.660269984248 168.7392098789527 164.6114660677575
172.1256147471405 170.5196877772822 171.54922236742533 168.9460034859492 164.7218955876201
171.78056981208744 170.2540153270727 171.47469650482458 168.4419899949509 164.56466414266703
171.61213466196952 170.04554840897254 171.72690740190325 168.48373624436775 164.176390236708
171.69833122136217 170.31641454990097 172.08521113130004 168.81053230546237 163.86568325280925
171.89772661495385 170.57057416990577 172.6790879367703 168.83024494383213 163.41397154638446
171.47749811762822 170.16550664684783 172.69573752723687 168.67384005670928 162.8804768666438
171.85350833563058 170.68528832080537 172.59459917490517 168.33279006370245 163.07318611045727
171.66045759690113 170.31682720554903 172.40552781747758 168.2728414022439 163.18200127588793
171.88385216241093 170.59978934324013 172.2453668155642 167.87086217460998 163.1908473082928
171.3255234632079 169.91045928822666 172.04014867480842 167.86568489664413 163.73363880862786
171.62933485576957 170.31714037546104 172.02880393794166 167.7846521118217 163.30514636163423
172.02383060909204 170.71235513599095 172.0702150638587 167.84160799886544 163.2153745420896
171.95978446100875 170.70674078666 172.1590415994652 167.795901961986 162.9661025827827
172.19148046236143 170.79197590495886 171.9179055386983 168.04848683507925 163.44692421026338
172.07776374478684 170.8445942675566 171.72962797080243 167.80291340346224 163.64211207558182
171.80380932064 170.52782379821517 171.57377168795884 167.70327906598726 164.02449344913276
171.71577742551298 170.2520795605894 171.26407189782444 168.33211912771984 164.20073661771806
171.9365736937777 170.66934648851685 171.38047353384886 168.07062683754086 164.0845192162647
171.80836593961695 170.45895583894875 171.52208421882185 168.76879194336485 164.46113183818164
171.95878211103647 170.4539142827447 171.6052466969251 168.80768183197097 164.13085467464475
172.07798452231995 170.5340524003245 171.76810162653302 168.5834117075846 163.99123729538977
172.22449813206154 170.73763336599998 171.704513624034 168.2597003966505 164.1495294185973
172.43577632361357 171.02062498408557 171.46189374712068 168.28858799378193 164.9547804290014
172.34321652743233 170.7109752058506 171.3544264103827 168.53277942791252 164.5194974918402
172.24250043293603 170.80159412539965 171.86138491255988 168.48303547655905 164.13978022624113
172.17046189509344 170.66587429715517 171.78307557474707 168.21347063877593 163.99706331668716
172.24960236028048 170.86614501643226 171.87893614827632 168.20108052225243 164.27611947519443
171.78024009769464 170.18976347304172 172.1056105735298 168.91738613644577 164.23477780106577
171.66173958475673 170.1541367432374 172.64636439976815 168.87170810200413 164.1162950842832
171.64643163249877 170.09477821761627 172.63590630995 168.40394352668048 164.3361246819969
171.70095489293186 170.01801089490235 172.82171542576756 168.60185487904528 164.36443745772544
171.46409256561304 169.57488167568664 172.73530173574417 168.76072976131547 164.18505499249025
171.79958931212155 169.86055679999654 172.86118025411676 168.79736952545406 164.2820140795089
172.01652887894383 170.21036247495485 172.72300625536053 168.8337044469472 164.20263678887855
171.75493511519116 169.97004683949757 173.12036031345664 168.77634885725575 164.24596943957314
171.85048195217794 169.845472588174 172.36090032003682 168.49587824627528 164.53369672339585
171.78362129635462 169.91754747559324 172.64889833017108 168.80261107985217 164.34887673822138
171.52376504520208 169.53566982893565 172.78757215479374 169.36381477546828 164.11739716330877
171.8761252562442 169.9958640502775 172.79761229489378 169.08079259163074 163.89678996912147
172.00869815611364 170.1461578887187 172.86487380353864 168.9002865404303 163.92198750181356
171.87048228802215 170.11330674842907 172.93000742363498 168.3767639885183 163.6310985016151
172.18794228476557 170.47909414866132 172.97917499227285 168.5781306227319 163.89832491792708
171.9624865876536 170.2344519157765 172.63838076062646 168.51143415363902 164.1202361458568
172.02438984527154 170.27644076279213 172.92910118384998 168.46317449221013 164.21158232253276
171.84850450616725 170.06059503897345 172.47846201207497 168.67271290285436 164.27053829385244
171.65522754871915 169.95534194767632 172.59411515589255 168.58999419336016 164.33898333633593
171.41115096225886 169.7365030449117 172.37212099698363 169.04552376233585 164.40117816196786
170.94329707987703 169.193709052596 172.37300951636072 169.17703631176735 165.01142304964395
171.3954313068697 169.68149109837236 172.11578968257447 168.74176287521865 164.87350453960826
171.21756747975988 169.49163313089312 171.7832658354125 168.6149228076503 165.17569341688488
171.46674220388314 169.713175516715 171.88754371606075 168.67590862224552 165.29336047091417
171.6233691271934 169.80770833477575 171.96000577245073 168.608929277926 164.68942625675072
171.60981291044698 169.9465902065545 171.8563855151183 168.8556293158037 165.4163306778788
171.53207391417178 169.7332444485516 171.53957597154255 169.1764512413218 165.90651431877762
171.8980479558107 170.26305586963204 171.29954094920163 168.63213891871771 165.97953857063658
171.96647669856142 170.43736140678615 172.00643238455453 168.90258913586342 165.47959791174563
171.60066396344743 169.9561465898935 172.15941735719338 169.29225416334262 165.62416093209765
171.3188445063075 169.5996914023373 171.93710969457356 169.54538825640245 165.87176734323185
171.04243238306103 169.30056649925433 172.07673521871303 169.93717380244016 165.83924535210932
170.98555953726162 169.09808945836332 172.31342413990305 170.13515735737678 165.59961797153747
171.05146383672874 169.2488088206702 171.88175147542796 170.21408441211886 165.90991483719247
170.94699230396216 169.3233965490857 171.637546174138 170.04547426514156 165.91040804942907
171.5894635261334 169.87943972710212 172.2689411384691 169.8960788313651 165.57261872456516
171.57127269038943 170.02774722187806 172.180009730156 169.29996840769778 165.53409019583106
171.78244752511375 170.06640160042807 171.81031583239243 169.17914479993414 165.55710594615894
171.65979451466052 170.1525640618635 171.55723628893907 169.14504872883546 166.00347320046214
171.93158761181218 170.6005460252376 171.8184405832072 169.32265749413943 166.09243954141488
171.96605919350375 170.7932969034703 172.36606814248725 168.9815635762234 164.9997536191596
171.82206683941516 170.7855321115746 172.21741540020088 169.0043444477859 165.11971795891185
171.70268948706834 170.4638183954221 171.92235982283967 169.3570212109029 165.57402122492957
172.07950662106055 170.80480021251134 172.24135015546244 169.02992095832658 165.4167940470162
172.21721397689788 170.7768357693369 172.5797133899669 169.10637185103107 165.4235096836515
172.20489334152356 170.752405106962 172.81283716764477 169.30450017402916 165.60474614114577
172.73048733048086 171.26378637816757 172.99270527404798 169.12132716037559 165.83754289049534
172.57258096254992 170.98477991337046 172.88382527058883 169.31450869012906 166.0938541799366
172.13895971856562 170.56071761429297 172.55701433800442 169.52058522650194 166.8832540391876
172.06525007572225 170.66485038112282 172.76236291525802 169.34311301220976 166.40632766703843
172.40046761431046 170.98429615856435 173.216909729366 168.94483304469557 166.22595188045864
172.257414041262 170.83180480688006 173.54833650333538 169.2960221993684 166.02760348987212
172.4387633961233 171.08579601111293 173.72469705439144 168.79927616987885 165.62559153324355
172.75269078999136 171.33736325212263 173.59773561458408 168.85366155039293 165.59264065691772
172.884874806335 171.29601440868058 173.2473203047576 168.64905284266308 165.57356697567084
172.45818829816977 170.70716897028953 174.19478343806932 169.06951492781346 164.6916574628872
172.42123384944875 170.84906351975937 174.21854287802165 168.8977501204351 165.0839253537513
172.31125231564982 170.7472615006422 173.80458003075006 168.88315556610036 165.10612284539104
172.29498199404637 170.7323593567451 173.78969027310004 169.16867788763835 165.52579462417262
172.5337863975817 170.90760950277206 173.80117743286786 168.86007455236103 165.54383086524425
172.44643503949217 170.86682474898234 174.18244340819012 168.75312867945735 165.19716425820036
172.5056890420992 170.89519582734883 173.85318459769263 168.28407881882364 165.26156800758443
172.63368425741922 170.94432705626505 173.28855023295912 168.1618253387949 165.55084124472972
172.43659943369545 170.80987185576316 173.32929619283078 168.85986699241013 166.1720489697822
172.11691415714725 170.41180183824363 173.9659571520813 169.13491522973425 165.74372962945154
172.19302041185048 170.5400724983932 173.69463687381187 169.133767582228 166.0216838168641
172.29658950070942 170.50604423401302 174.0604115956711 169.25129122967428 165.92021844726736
172.00129869829482 170.19674215888338 174.12210745088242 169.00909971334613 165.85103356628412
171.74289315075208 169.8436140456077 174.31125273156684 169.71744583478204 166.18330046695831
171.81799966158022 169.85243171833667 173.87381654815104 169.59382903901096 166.4098372980618
172.03603681960192 170.03854491500024 173.85954519395082 169.61044395740382 166.53471808737933
172.10599804550495 170.08020489725308 174.21210569765262 170.12551356560735 166.55758250296978
172.3241234507387 170.3831374516088 174.1922121418226 169.88884175247344 166.78305741434815
172.31493349555265 170.32531105297073 174.4919611824913 170.14123349266086 166.88316917444857
172.1486596052242 170.12945525369702 174.39464242697446 170.26715449022942 167.18501565062246
172.25679562981188 170.25258796128674 174.68623094717523 170.10552756856723 167.10140794634782
172.20670350081411 170.17042236625667 174.70470495227278 170.32531970806937 167.315197806048
171.6682353728631 169.73684821290206 174.8305966031302 170.48862488697492 167.45252084713272
171.59632838203407 169.7529927972859 174.76186358280836 170.32830381815137 167.44637736071152
171.6421482012119 169.65579744508335 174.71935170539356 170.12941399277977 167.01310844728928
171.67452847152654 169.60019180969726 175.300518445906 170.36035486676684 167.0117121625707
171.82819041932478 169.82323289682728 174.96096481339615 170.3136678391247 167.22298515332844
171.76073993988604 169.8082664620998 174.66413740773 170.16489675107397 167.46146207740642
171.895615008207 169.92671240806948 174.31762058100853 169.98213142835954 167.33394950903266
171.92460824477743 170.10622475250867 175.10041332450115 170.04203468410878 166.82552251378198
171.86632475230883 169.83002310924476 174.94811712842258 170.1875866775491 167.35987304235445
171.93014326089062 169.93972910640315 174.90690112336728 170.061571283875 167.35394281246138
171.99543559241295 169.99225227702868 174.80460123892905 170.56030263733325 167.63605191457165
171.42617546836348 169.26292794922543 174.44208310079966 170.4131456623916 167.80989981994102
171.7224954486338 169.72342226657656 174.41392596167097 169.8949224899858 167.60642433730771
171.70647010179223 169.75241753137192 174.23233374145644 169.83149710255708 167.948790009458
171.5261637424908 169.6995708988926 174.33165090256708 169.37846235975982 167.9178814771112
171.5795952312656 169.8465630898461 174.23351591322128 170.25152141575902 168.01741938445625
171.22236445319555 169.26069773017477 173.88884390183088 170.50988799416612 168.20308373055553
171.17692389998973 169.30030835490518 174.23897215479792 170.1344229622127 167.60549571333786
170.93804648720837 169.01197674293192 174.06829470261187 170.63070617279988 167.7377604085055
170.6276898812737 168.62242330809207 174.0535371183237 170.58328504462568 167.48832144038838
170.52233867500124 168.91952310504718 174.1811439062498 170.38410045970204 167.3768926075252
170.63470988752053 168.89844741580805 174.38566950453713 170.5667328060036 167.2416150060283
170.76650142801853 168.8862185489188 174.4381026489254 170.44093486375453 167.03899494272002
170.58104298419826 168.5980867338479 174.50517335629524 170.85393940858123 167.20132128798718
170.60926497664894 168.65331741243008 174.33104005397578 170.41645734199454 167.413850154947
170.80453730366833 168.92825761246155 174.25176514471664 170.27016022302078 167.57866143188417
170.86923082707426 168.92960068416315 174.09992193700882 170.52171989364516 168.18241197798156
171.09585046765417 169.11533201251342 174.12761329692705 170.05386248756054 167.7856380823245
171.1627302172085 169.33506674969234 174.67558755298992 170.06441864372286 167.21605246867344
171.27611639532202 169.53181790062285 174.811349305536 170.02037720618563 167.07432688037053
171.2927832662944 169.44199155985916 174.76192045603264 169.89187607691608 166.9104487632058
171.13145618288456 169.29330479536634 174.29080514572905 169.29504312968223 166.81639192260127
170.95679819765655 169.0015024274183 174.48830157636425 169.77993952589867 166.59902612612507
171.05684179999525 169.06035582357833 174.26189861029306 169.4504360304381 166.8195441804949
171.29460206543695 169.27039203948823 174.48958757843798 169.39614630311226 166.69052712587344
171.13875990955182 169.0444657733364 174.21935191512856 169.38494526850624 167.0531901495359
170.9409949340214 168.6970715489754 174.4817047300572 169.95078218680692 167.04414290618612
170.66148960213977 168.31599140864057 174.21425263293787 169.99909280814342 167.53844119360838
170.43013833690398 168.22521037338686 174.31550615503045 169.72187044532456 166.92460018795106
170.78698628397117 168.6039558280515 174.42606063856707 169.60399129375858 167.10896952975557
170.50599956989737 168.2561210206062 174.50107682642857 169.84148120057012 166.91987806361138
170.85385328629064 168.7469324068148 174.41444524544286 169.21665831456917 166.165319146015
170.79377950899448 168.56082509078422 174.1221723658956 169.82470002709712 166.60996582223646
170.93807720112744 168.75359323864336 173.80440395351582 169.6865562049122 166.57389840798837
170.9041982609785 168.81915527208682 173.81323461136043 169.34994584536872 166.0915949104724
171.3219685965319 169.33239834326554 173.80684287141565 168.9951514806181 165.94548403516058
170.78425737087056 168.73918441171895 173.46751389041518 169.38221507154827 166.0822305990066
170.46170004511058 168.3296440240907 173.25896839037566 169.09972136156023 166.19714134480313
170.5225252335872 168.21682949240832 173.29439778547416 169.1621040363165 166.14776736225838
170.35551964947695 168.18341811547666 173.46896392724724 169.25603935246707 166.1443294243443
170.26055574657738 168.02125249688245 173.2961007789523 169.27709333725386 166.0642022305104
170.26008106982647 167.98632720165494 173.4637861496688 169.1357957381409 166.1430987546789
170.65886146187952 168.5948645666443 173.29210824619895 168.8450076233006 165.96576809157224
170.63510578488606 168.4351907591097 173.69893843893547 169.19175691146484 165.3977835275462
170.33454869411395 168.36745432881136 173.9122577804875 169.2708004596365 165.85347555876024
170.4362611626904 168.3244859546697 173.65238800843463 169.30589094129058 166.04251333405733
170.47545041705143 168.50774221569128 173.47328873058848 169.16717290128267 166.2755423354046
170.7122440333051 168.62530146437433 173.543961837504 169.22804772826706 166.12504919127448
170.46530797749213 168.53313221305655 173.42702963190646 169.27379954680467 165.85860593857285
170.7188381889063 168.77754492705222 173.6996231730446 169.67807856542763 165.51909695513473
170.7100760707343 168.8148959639741 173.66250823317523 169.12467657233415 165.7568521981034
170.9331071402141 168.9609451928268 173.4869831724065 169.2129165245181 165.6546545312903
171.11149338799768 169.08804907070206 173.37548184756307 169.35808391922484 165.73720206043652
171.1360880505795 169.12148926502474 173.23008199933142 169.2595199193035 166.11054953935255
171.1534993574395 169.13332998590766 173.34770654439083 169.3503121739351 166.3649653192273
171.57571247623173 169.76937088445246 173.50022397471267 168.90953766735907 165.7079916212424
171.60075840059713 169.81005219960383 173.32258289599412 168.69442518025494 166.0992299415447
171.46609942950326 169.61097866623868 173.33224213130222 169.05813300739743 165.81719134543292
171.587640649214 169.89341913961084 173.5139111653656 169.14877822732143 165.82847143051123
171.4904883714954 169.78678971064383 172.82941298653319 169.17922325743794 166.27735695040082
171.20777862866944 169.48728844038033 172.88948463243077 169.3426659929591 165.96023618603033
171.02205105372596 169.46286254035294 173.3589155143509 169.42713027845653 166.02409286604902
171.33166950900392 169.82361758735954 173.83601737471534 169.46776261979699 166.03058204265758
171.55841167112774 169.80783518255777 173.51157894310563 169.28490047677099 165.58570940563948
171.3096910589284 169.3832858197615 173.47716944678228 169.45391518072222 166.04824077111368
171.43128721583756 169.5538819464475 173.59069367740406 169.87552215861672 166.34774631278876
171.3736767040112 169.5048977746431 173.27877618868484 170.08815812919389 167.05011709856205
171.26288455880635 169.51369610185833 173.10959888949063 170.34680580304084 167.3871805877908
171.25291960536362 169.2641114026671 173.16094900632768 170.18262204864743 167.53074571811828
171.30001084947892 169.21432901512466 173.4556250436832 170.62577125928118 167.21162148758
171.10940364965603 169.05383418945053 172.88241140570878 170.50466884941412 167.19081416060794
171.04061890695857 168.94028137512015 173.15242041880256 170.38701590597583 167.1461664945696
170.87762961459967 168.8490589352496 173.15426589957409 170.3296191533644 166.87305895657636
170.92263882926005 168.7997197978871 173.21172593801535 170.38666743807562 167.07308941104023
170.94551344630185 168.77913784294887 173.4166737675132 170.987037115952 167.44838594231575
171.1606183455221 169.17366175510253 173.2964400627378 170.65823613576507 166.70326933267182
171.13358323888383 169.16585220393893 173.39047736417157 170.44738792427682 166.23273359682875
171.14658290091145 168.98981078983908 173.6231987279977 170.49946520241636 165.94515209761872
171.32109038963466 169.3187038764797 173.80611004440323 169.9450860327815 165.745303100401
171.1626418795613 169.2414342818266 173.66724087753497 170.27535225445743 165.82378731658514
170.8700185596261 168.93319958629547 173.4536789025019 170.35316981488867 166.10252186708337
171.13557948898972 169.19867233813207 173.7695823946704 170.7912135554133 166.45268974558
171.44168420407422 169.56055477591858 173.6238426397478 170.29908029049756 166.4307278207443
171.4127940948541 169.56916400303777 173.66908604209078 169.73005663463022 166.42232844461705
171.41368835641265 169.6864170478395 174.3327923270616 169.719712629399 166.49570543547526
171.39857835988184 169.4843575700005 174.19006366850624 169.60739043712215 166.63453704616327
171.37740235051047 169.52347720171753 173.990463507889 169.48405725861755 166.71930667234932
171.31666290657154 169.61561690962213 173.8959126824781 170.0085669291788 166.9530849111861
171.2888380836742 169.7465809748069 174.17945536480843 170.3082637722923 166.71051576909244
171.18678152753336 169.46988483210782 173.98846001992518 170.32483233461082 166.79139354888628
171.1931248934088 169.66811859583657 173.96545978642706 169.8659709112777 167.29291515948853
171.44787501282246 169.96432112388496 173.80029793441224 169.79249251379298 167.07304491304913
171.37573602238763 170.0339520895425 173.77786177627422 170.0971738946401 167.14660987334497
171.72132102248867 170.3702740723396 174.17917724983474 169.945881956872 166.9866022113339
171.76833304876018 170.51569764147231 173.6973296383243 169.78943091722437 167.32877992083172
171.8072461955059 170.42582334545642 173.47310130780662 169.79527479231382 167.01651418661731
171.49916760254246 170.07746888003226 173.6526216359988 170.20173637467687 167.26394768784542
171.44915836446992 170.25898946532587 173.7688358057573 169.7765163703854 167.0003991840172
171.71942671491664 170.3024304869033 173.58776625376683 169.51390644997386 167.34951362672234
171.89281812266537 170.3372828152138 173.53746086400602 169.493890553694 167.58223309930568
171.68349274045795 170.09510105845428 173.23565144293602 169.37891477103824 167.46140132680554
171.33804931905857 169.6950687548347 173.54022301660186 169.46415217982914 167.54119909244963
171.23332577115372 169.62660846533086 173.67441502078987 169.42833991699905 167.22860615579964
171.54529491215197 169.88641946863555 173.4118406174177 169.57835154761636 167.3937787165771
171.68792635737603 169.99964070606035 173.57260867894752 170.167108451498 167.58591250120256
171.4854297211587 169.84111582819003 173.91858026102392 170.11909324561944 167.43678320834877
171.72878300326167 170.15544358237716 173.62626629394023 169.99492948490902 167.53275570618655
171.60681456059663 169.89564554889733 173.77996053721577 170.1232725899704 166.84481281474592
171.59672364141235 170.09659046835102 174.15208565742998 170.1764114681071 166.6646103578958
171.57435169491455 169.83909697002989 174.0523163255642 170.33777793772768 166.48103842094525
171.4793919109602 169.720290003171 174.09633468375435 169.86018740973805 166.24827766103357
171.46230900978833 169.77177627299966 173.59110409082405 169.81242147978762 166.40900903737383
171.96408925985085 170.14807612330554 173.86594529287265 169.9575828090601 166.8017432195867
172.12166583178453 170.3408561390023 173.98558137133338 169.7129248784234 165.98473882617265
171.75841262425462 169.84822681972057 174.034005153118 169.74221681969064 165.78838047287104
171.6399936015026 169.71857187868176 173.87383097778405 169.64921084559575 165.61516262294006
171.812566333348 169.97082600138725 173.70880031059016 169.63748815265473 166.0286835733891
171.77211494930404 169.90696574350585 174.07575549772093 169.51029987494547 165.89805513451407
171.4257110887162 169.2659983199773 174.0869569721198 169.98778673498538 166.2277870402033
171.6610543991392 169.61522502015498 174.31669006536103 169.83897965172983 166.31261083923454
171.0979419986939 168.9862563950078 174.0377256904987 170.13039336018966 166.52914247123405
171.594645874005 169.7390907286093 174.6101698173503 169.86534014556568 166.2564769569934
171.57049274107044 169.61147896370906 174.40637789124222 169.70613229422995 166.96997460306562
171.19969373727048 169.24721349107048 174.73486633721762 169.56665372043165 167.1627372781981
171.37600056997184 169.68164040602005 174.9606175537157 169.74860667522302 167.0650823644176
171.15548456374432 169.35799030411027 174.56763856548704 169.64580525577486 166.60823144962052
171.50069321878738 169.75096315777293 174.5733028095745 169.76366822012125 166.4675120347049
171.24931106226757 169.705255089323 174.79350670706359 170.22563650910692 166.92641117999378
171.25965412399938 169.44134679181528 174.4332303568636 170.10639523582168 166.90346489724433
171.5682938396849 169.82633064116695 173.9521677778793 169.55894590952636 167.09212589297104
171.47973158127363 169.8047676871413 174.2309608280369 169.8911999566456 166.5220232370506
171.46190031686797 169.7317285810814 174.12455264306712 169.9496893920429 166.32538995631617
171.37057385224756 169.77276971683517 173.73738674392843 169.3992182436585 166.807758371288
171.51035775871367 169.7984789047837 173.5625207281623 169.19150900357164 166.94553054119058
171.44145402645765 169.83651297381058 173.39327653331847 169.1303372824453 166.85961495363142
171.45709162538012 169.7567276551964 173.13842962711595 169.54227470141925 167.0473094583972
171.43459294605694 169.60781209434722 173.09798691290734 169.53120647475953 166.27409601692239
171.65043250310757 169.9041695332202 173.41642728783023 169.55012013560105 166.15214462352628
171.29656647966112 169.39064587571906 173.59664839198882 169.90069230841024 166.27305829979667
171.24019540815854 169.3749334321036 173.9483963181851 170.16136625633754 166.08437726208572
171.56126827289182 169.93561139034372 173.4882052341559 170.1368965572289 166.27181543177934
171.61122059335648 169.88696706016069 173.10048497899012 170.26982582863104 166.85554279384016
170.96948497282057 168.99968336501155 173.0166633632205 170.97024031354127 167.03481941088413
171.20396628196593 169.23789544036484 173.26831399966798 170.9801805814708 166.6450634289232
171.03910551690058 169.1821994476012 173.31043448132294 170.7683261137283 166.62445394987452
170.68841003972034 168.79027061136057 172.71411233108694 170.6490016588243 166.8826149246559
170.87148946369723 168.92959888473092 172.41144434554727 170.62596942166402 167.09943355567674
170.75509148560874 168.91906189178886 172.47603905618294 170.26547204093956 167.10051106787694
170.78314491922725 168.9151284481666 172.24384610979263 170.56098785147236 167.40074336378692
170.64261202095116 168.3960475834487 172.53615123821632 170.81170757896572 167.10828032698035
170.91059667381407 168.62803228972422 172.73809109953424 170.87565148531726 166.79141890127
170.7619191488162 168.58531568250393 172.7701352280921 170.73110826612918 166.48113022366542
170.9435057677556 168.80105399955508 172.7806948677996 170.77251225582535 166.88584447197866
170.58561685187993 168.36861592804507 172.34897980763782 170.73719762399125 167.27480489811512
170.58300748796373 168.45616029067895 172.86892303355148 170.5790736763183 166.68307790182843
170.8542441607903 168.7680685055615 172.64650063624782 170.1106592706515 166.71754168271886
170.8230396299169 168.64784537095088 172.7396701796238 170.07824536532686 166.82460303012766
170.4257462157895 168.35885853362169 173.0920241659216 170.36376959886604 166.81168502312408
170.14095798750262 168.1105548977434 172.54196769579252 170.47526539753719 167.63312070551362
170.39070505594643 168.2831546983336 172.8083829174392 170.6633664572483 167.40485420590846
170.3489230585745 168.13118385365473 172.7169608333906 170.00572460431823 167.54271239923375
170.32730389126743 168.04225046638652 172.2726113546444 170.05589530441029 167.98040386062482
170.4674838515434 168.37369618375888 172.47078105052063 169.9400060724614 167.32567422929137
170.27977089543097 167.91666318042735 172.27238647140703 170.47907900400196 167.8361654433121
170.43137265636915 168.13192883018957 172.42966940718682 170.16483837350899 167.7960453194649
170.78533346367735 168.60804633027396 172.99854424208309 170.3596036905947 167.3042248022361
171.21495639204713 169.1186801520467 172.50638522443106 170.086668755361 167.26125974515688
171.0403487339906 169.01798751691229 172.83586961486552 170.16097810357292 167.2927055958563
171.18513051415087 169.60595230988872 173.42278905789854 169.98551722963109 167.10023573054698
171.1416929078365 169.41963814640212 173.15099963268892 169.9429882337069 167.2793102199487
171.35881075278638 169.5770884014596 173.01179523895473 169.89876269096067 167.29086014077043
171.92532078900206 170.19600329674304 173.2534509456536 169.8660912432433 166.93395052670735
171.39763173755819 169.68674592934468 173.2442366485935 169.70216685691378 166.11381080576905
171.31135377791793 169.60412560058595 173.14642776669103 169.98711489679624 166.40367539332433
171.58104569994123 169.81929799081925 173.66403996456285 170.48623994848128 166.62834285006087
171.92481673291726 170.10473353427787 173.4985197769997 170.67340709449948 166.42447568549994
171.98424909107436 170.37376835780688 173.11883826193247 170.12702859613754 166.36456251468934
171.7411696097688 170.17374519821405 173.33848478913575 170.64595888245586 166.4579866814316
171.92759312716916 170.3557783053007 173.5570780484307 170.5373815956113 166.57374184560962
171.77580977030777 170.1651809292201 173.4755841726719 170.20154959435504 166.20753050300223
172.1410720424856 170.56396219302366 173.34026197864563 169.68904441111357 166.1778187250765
171.76391421968663 170.27106390482032 173.15897736896952 170.0726969801333 166.6058973030678
171.66919219305737 170.21196107760326 173.06915977784533 169.80780149011738 166.37986665721644
172.0509382651991 170.65352175468453 173.10557278610042 169.95064766741737 166.61865460087085
171.88415971565948 170.44961017183877 173.15803526681066 170.67178938701647 166.79117141975334
171.88827538165677 170.74709563582707 173.1244564341993 170.45840925739154 166.88999361934663
171.6263812100534 170.46868903310974 173.23972818478103 170.84845258631427 166.46801987051927
171.71895694020913 170.56200280659968 172.95792496228214 170.5491945262513 166.37592074884174
171.42751454618755 170.10737741469566 173.48287459468082 170.86937057175214 166.56316298299697
171.63579872544426 170.28984366993416 173.30421507941256 170.55754277337994 166.33298138889282
171.91793492351175 170.44302977608484 173.07077320875123 170.26859104967886 166.02879314564024
171.62380105751208 170.19327204375764 173.24137126902517 170.4218384010325 166.02189793235604
171.56724114031982 170.26668719374663 173.4695190410925 170.50130735717937 166.05596272685344
171.5899588441252 170.0395055513491 173.2717645922949 170.65933859502104 165.663008780942
171.56580591161347 170.04599728301267 173.6109810591458 170.83333581905316 165.7245224449909
171.1045458592488 169.35011889465525 173.02934530131944 171.10857967864547 166.08642900509975
171.15796202918804 169.41674748589793 172.77309295908935 171.4020417461468 166.57641149174285
171.34298677687144 169.56797148614544 172.28219351279697 170.99975992410455 166.617218335432
171.2024036596467 169.40490854548187 172.50085697329436 171.21266331064393 166.40470809675182
171.39171302352796 169.56772775812792 172.21347687508887 170.6526422008633 166.3816072550739
171.10137951160337 169.52341993915996 172.3322594945928 170.81680149548967 166.6072049557049
171.09123655505604 169.59959069501247 172.32672201837465 170.47346236152387 166.42954921232274
170.9338612569086 169.3547509010366 172.6507167327515 170.52118159014137 166.5863180036846
170.88184022591642 169.32963396525557 172.3184764896744 170.39901572267732 166.48490977358702
170.60325662191175 168.7910304992293 172.11681375390128 170.56424534912867 167.00823650632245
170.5258482991746 168.95394842372647 172.61130852367984 170.4343482714622 166.51107806096965
170.76314538513853 169.14661257221817 172.63133233053807 170.27364636306268 166.44672058155436
171.09705359671756 169.3174549999986 172.79957039502213 170.2786304108122 166.74256569997772
171.4606740770568 169.72128602470636 172.77031629401094 170.00424753187133 166.29281647916636
171.0898644771546 169.2534903589207 172.40830120932696 170.53602053157118 167.15177141833766
170.9332188352608 169.19447101167697 172.5286388364021 170.7368299344124 166.76534837682811
171.01592064165067 169.33571950854514 172.41487509597033 170.718583728569 166.94627543684425
170.7307841824125 168.76505376020768 172.09507689647683 171.17923890053171 167.45097850837124
170.94391616621127 168.93861891716162 172.66731801665557 171.14060785711314 166.98940507075375
170.4310935624773 168.4871726699019 172.5963609649201 170.73178467351295 167.14284869156563
170.51537671576392 168.41694908039295 172.97114598647354 171.1485544707506 166.9869946753841
170.83297965528598 168.86148008618332 172.81870032542918 170.99250843192934 167.0956952873564
170.92579803371925 168.86823094783702 172.2506785584339 170.80808254023668 167.334028505902
170.66123397142425 168.73011054838557 172.13179122104492 170.62579847995374 167.29112128469998
170.80216006309186 168.76739933952985 172.20732922943822 170.72171048231192 167.20464864744648
170.9600675178146 169.0507153661991 171.9728136872735 170.31114506943038 167.14243352862178
171.0001578633641 169.22324506891047 172.20002422270827 170.3177782169992 167.10568180376467
170.85231591252386 169.10990891288114 172.41842488019577 170.7040133100481 167.29432445119977
170.8142409157736 168.7352197045746 172.29029436530973 170.8903757973559 167.23715683639958
170.66490440253716 168.71805063218324 172.66722873468217 170.66049116013951 166.54868867214896
170.82983504094776 168.58802011688599 172.62273431800028 170.5953306566475 166.2350298060344
170.6806939123977 168.5733620784 173.3120078486865 171.06716291061045 166.13166289849704
170.45554643066245 168.3798557499725 173.33431955697392 171.2365544966583 166.62973622190418
170.62908703449816 168.57398679269136 173.10758975857368 171.1995204175521 166.63352769341384
170.5614642991446 168.50589822529972 173.11555511890433 171.15771321556957 166.554358924735
170.0837512713511 167.87825109731295 172.4049605931435 171.42796597896003 166.91501737800132
170.6516288474089 168.49296297111158 172.50744868472827 171.46961555630992 167.18847518601154
170.2422109416641 168.1989283250782 172.57789688181907 171.32898574284542 167.15309177640918
170.7704266892686 168.77426906847302 172.4059745601936 170.99558914658567 167.08338383855306
170.6045854363321 168.6384978921092 172.2004009422334 170.98182822556848 166.86901658133473
170.44473454833098 168.45704097197705 172.55934339294905 171.2936458271832 166.8253838273056
170.21776999705418 168.271915097006 172.7157605879431 171.09412218605047 166.3760471021248
170.36855864519484 168.2544285173486 172.5954596268538 171.50647552441575 166.5380385717701
170.78398402155133 169.03131502137256 172.95268883250003 171.2900871689293 166.30951120942277
170.97200662016732 168.80087359400346 172.73572440096032 171.32240780332563 166.55259393579496
170.88353962122892 168.7865517175186 172.6243508826325 171.36319306714844 166.5593355427911
171.19936711423466 169.29977247266802 172.812638789482 171.4700251058215 166.1112247583052
171.31754432996496 169.48019480992087 172.82822237614323 171.46436522416042 166.75059557605127
170.8223545762049 168.7877078598994 172.90298602869137 171.66477717301083 166.25695920705616
170.5194432666466 168.62057096119713 172.58058196314403 171.61909706810633 166.47252425944097
170.9056180625393 169.0780962207503 172.86117063327126 170.86951880045106 166.42017199212148
170.943420212223 169.13381167459656 173.00509077252272 170.69229327389073 166.82188715829346
170.53372321948083 168.64923590972376 172.96679114250725 171.10564458843723 166.9755715275922
170.6913283046041 168.674239906901 172.9678901948119 171.4456217006318 167.21563258903473
170.56849151400596 168.79044342080562 173.26384294487534 171.22815919888276 166.78807323416666
171.0171754615306 169.0649485717552 173.01780412292385 170.85061935998334 166.79301837133087
171.10170399140847 169.00817027584353 172.71646552725196 171.0530763889089 167.40526905193005
171.4382366528875 169.54156773970885 172.8770289747272 170.84025460716143 167.0849985156611
170.8243584090727 168.84917177572382 172.54919107290016 170.89012678372123 167.2864740895873
171.08480614999507 169.05716335851602 172.7244065615483 170.56896106690778 167.17704327671942
171.09999605408032 169.07008782250793 172.63864894299311 170.41661181821843 166.9960575010944
171.1533015250099 169.31004946856515 173.19771136268392 170.0498962479508 166.33122529121616
171.10967488739718 169.1749162852863 173.12121075646894 170.20750609030532 166.80116376761583
170.88852295727358 168.95497463581637 173.26030008127054 170.54858894705148 167.01529957844127
170.9969763551389 169.0848234450805 173.60644711835891 170.92350759146106 166.98481341873887
170.83419969375095 168.97069994354746 172.9981723504546 170.5938189932887 167.0394635615417
171.0060931536331 169.15553390595426 173.2643499650202 170.5212488826443 166.6597041640329
171.05753130818596 169.3991866025812 173.34666976667805 170.26116798603888 166.66804672516793
171.0850409996129 169.23438469182472 173.0972729345909 170.3065806773008 166.70400555110095
170.41934210442363 168.68860002791615 172.88174553239193 170.37115661525823 167.31510851469193
170.374503093764 168.4992657535576 172.4679444232778 170.29095398711848 167.49209026620267
171.0709295610622 169.3192470384506 172.57361255698376 170.12734283626295 167.5767334162281
171.03451338897102 169.3316290355576 173.0894508523821 169.8617429060809 166.7982969300882
170.90148550386482 169.1848566309025 172.95170893509402 170.2283904860765 166.98262500295976
170.91701139829868 169.2912072621503 173.13112066616884 170.15091819841848 167.09468048289565
171.22610518735976 169.59995941150126 173.21205855804507 169.94759650576054 166.84305650067512
171.0725556207522 169.35895267324298 173.2433930547831 170.03943142125718 166.56828925283634
170.3825060014398 168.25365585360058 172.74051261271467 170.44084384035165 166.73446028569913
170.53095975140963 168.45827711231865 172.7580043934409 170.6222032201333 166.91303344030047
170.02530927669838 167.76637512452274 172.95948983699228 170.93129823094029 166.35319049253448
170.43453978536598 168.31239698781735 173.0286173014287 170.3429190469883 166.15540401635016
170.23692895880757 168.22832891852372 173.04943149646456 170.44942772183484 166.07912051018272
170.6341576000523 168.4778771189529 172.80967455878155 170.16070079784797 166.06071760730214
170.65793705084832 168.54125106195454 172.57079260366393 169.91896784690132 166.52353749364622
170.41908715535894 168.052532747529 172.71871485183203 170.71618118501385 166.400399325774
169.92080828255305 167.56065972252395 172.3477497999719 169.75059914892364 166.64752934450678
169.97153701851434 167.56693209849448 172.16985149695543 169.63759156949925 166.7101024863826
169.96767687378147 167.74010592674458 172.54441154801785 169.47016269291447 166.31211904225032
169.80054776571595 167.75276475071004 172.50138913291093 169.623199627744 166.8831855668023
169.33318187091479 167.51020613273397 172.5046479769248 169.92537745712534 166.57274371566814
169.77271043819283 167.7998355016773 172.7088195607847 169.625414698556 166.25719530149934
169.61966609043006 167.56610173363848 172.33376160853294 169.7251109341596 166.99289368648087
170.03230079034032 168.07893329133427 172.31787924592433 169.6741061752631 166.66680937721821
170.0122482265506 168.01293172737485 173.02949841817954 169.60935174108673 166.1702981045757
169.8696760720898 167.93736929646727 172.65794577572655 169.73069878828795 166.22329742043527
170.4300893243643 168.36551986084925 172.96495195084714 169.58067892159596 165.5514103449453
170.6738799584122 168.45943714553786 173.24231387675817 169.8766064342301 165.51128145356674
170.78378565080968 168.7118025010463 173.11787749161732 169.64363008171566 165.81535490040696
170.89155812382825 168.62951738117553 173.15962146915805 169.71788513558326 166.04856364405973
170.84599766980634 168.67056814950567 172.99396097303267 169.6172719105841 165.77231783168318
170.48842704824426 168.16477958651518 172.80768616676508 169.92136470939195 165.5665731563331
170.55807419111264 168.17334049685857 173.04361732269336 170.1451077700212 165.472833737471
170.62301558192132 168.20381660475394 172.70943742499 170.22862016737116 165.58263719598833
170.71033635273258 168.47107844966192 172.9707981366809 170.11802135279154 165.620085840942
170.73552279359262 168.5619576467493 173.08771195310842 169.90134658513858 165.79674126935925
170.81444296014698 168.39786231743474 172.92769518838094 169.81865393781865 165.49513692771322
170.55528854843948 168.0555751519926 172.49492194978401 169.93099044888734 166.686743949545
170.46726377899793 167.94981001187207 172.82327293460636 170.1113203528616 166.42746180730083
170.08726526884638 167.53483547142454 172.684734464096 170.4077025903089 166.31121602098418
169.7672084690107 167.23939888915035 172.55597903939164 170.67769532314236 166.6157689336354
170.13130629046302 167.48496323957676 172.8556854367047 170.98824751738252 166.60218716478045
169.96309318866744 167.37263308478103 172.20922918096514 170.8787160878679 166.9403156312658
170.467116252613 168.08321636386907 172.32236544223377 170.50916870832563 166.7638992954271
170.44451226352106 168.05098128886357 172.91502312337974 170.78190282036388 167.0156886087414
169.96023712473635 167.4636521890662 173.04353995358537 170.91179450158506 167.08928134751832
170.2712062072515 167.744318603014 173.05132048875865 170.47970873294005 166.78500850093525
169.9588674792224 167.4275913316099 172.77608421288892 171.06766660614835 167.5165747935492
170.07486138788659 167.7117841208187 172.85452153241664 170.99642280718882 167.56339467080974
169.93023480633713 167.37880284449798 172.6364513960837 171.47146332044483 167.74180186108944
170.555658979006 168.01443326131172 172.8008117678193 170.8144210520628 167.62673203105166
170.30801548259427 167.69606541401262 172.70849198105356 171.02322331352727 167.3502736741998
170.31854797118567 167.66431012010284 173.1037436774782 171.2336233975429 167.07384817436076
170.80356153272567 168.24549450877825 173.02001548243408 171.1861141311425 167.70673917953758
170.83127650255645 168.4817984770685 173.45644144135733 170.8387023914418 167.17322716674852
171.1171933722532 168.67542158033552 173.12757297512488 170.69677281297461 167.63670577981782
170.86127473165737 168.61773488658446 173.47576404583205 170.72385719468528 167.42756777071597
170.9955261003479 168.6413509406666 173.53105651102746 170.75027082704048 166.8222966939201
171.110922565441 168.90574029625722 173.21331487238606 170.75848710323925 166.6208226954461
171.4584808322301 169.29728466299593 172.9865286533496 170.232740052315 167.03413966007292
171.13835162223194 169.1594146526087 172.8445005817273 170.33738185495685 166.78960317442463
171.43519347177048 169.4962427546147 172.18622229584483 170.24876892273292 167.40549482136979
171.46152417632308 169.55539130901786 172.97807027121502 170.16942748346386 166.97074223883928
171.26809758511808 169.33812632923207 173.14662423977907 170.457346576195 166.71659498487384
171.40633363911036 169.37591389395212 173.05971805332072 170.65282837915262 166.39679245034378
171.04900457641895 169.02574108839778 173.22306957239286 170.72941840659632 166.82619278711442
170.96134030353738 168.89734624768502 173.08862597937994 170.44531749686618 166.1962134458011
171.25153381696003 169.2167022285088 173.39559685418132 170.4704094696424 166.24501090859656
170.79883761059986 168.45943778973958 172.96378034678617 170.39505671672563 166.47316551467728
171.08932910507315 168.71294945613406 173.26666815546608 170.62382333220094 166.30004539115563
171.16606326603483 168.9491767592859 172.98742027766417 170.17083568031015 166.25732560442282
170.82106842602204 168.57397566269583 173.21764120593602 170.32262444598823 166.0129336244901
171.09789692132702 168.8319340548759 172.79623901047378 170.17930778411707 166.67877763736232
171.06023327581883 168.98899266033393 173.15684164892807 170.20547711602268 166.2407367080374
171.51368717193927 169.48068293341947 173.20776280167755 170.11965398779566 166.08356936693173
171.3637400014646 169.42384291812385 173.29260287152826 169.22400743508874 165.8707396984217
171.33426986900233 169.54642160249452 173.33625228912152 169.65494702777363 165.77971547118366
171.0826777683767 169.26487456442226 172.7736635776835 169.5343746166617 166.0619513329223
170.9865758255709 169.15979058780036 172.55057738408243 169.51972535037356 166.07209176001092
170.77870221261904 169.15214516701226 172.85747419689628 169.83149291278608 166.28454430163728
170.7440207084275 168.91458595872265 172.50883574317808 169.33960230499002 166.21554652978782
170.50335966132255 168.48488923316816 172.8857952463454 169.5336292021679 166.0930387174459
170.60966231194527 168.55932614948784 172.55864962393846 169.04595131736204 166.39931251141195
170.63491689283495 168.50125384283035 172.85960145085235 169.11194254244796 166.4194653989216
170.7808874327232 168.673853783098 172.80664493468313 169.07195596981225 166.8398594077122
170.33237294777203 168.05221366363833 172.65722096742957 169.33415171954576 166.8504268050054
170.69860739346512 168.56822783604164 173.03261585672809 169.3149379942032 166.78864294361088
170.55307328075094 168.4437729686363 172.96357443302 169.17292158791685 166.91253106876218
170.62969437315337 168.81469355717792 172.6732207752059 169.18139651423354 167.3477703491666
170.39964854052283 168.58176066088654 172.77241435932973 169.52291380955202 167.07655154056854
170.91525452351013 169.1571612678745 172.75676366516038 168.92739702419428 167.22726151716608
170.76989051844194 169.05456397958486 172.70313342829073 168.3165043172452 167.10031639872517
170.47961414153914 168.67881134018012 172.6508614028549 168.51209892472212 167.01467084934575
170.5102701822083 168.95662576180618 172.35732508609092 168.10366841308388 166.8646270156376
170.46065948101693 168.70775683800525 172.48637191896825 168.43645557733134 167.23765885229014
170.53516437994963 168.5438245168458 172.84530896153046 168.8249629744995 167.2966334371992
170.55454211429856 168.65639336370515 172.92418454056101 168.95047785384986 167.375482331398
170.74209024082182 168.85733700154333 173.19887531844225 169.13831392116978 167.70316384005758
170.7812330453766 168.77665536775334 172.61488861858845 168.91025491148585 168.0844731370825
170.51758286860422 168.5372135233926 172.41800995926928 169.1705654792442 168.1551881793637
170.38233278280978 168.48876265634135 172.2591186067401 169.12099894573646 168.50523452730536
170.28571359054672 168.44504145278896 172.73580470114177 169.05989912049452 168.0085901215409
170.6882134462016 168.8608609788261 172.40180778580543 168.84979660153672 167.93124756235557
170.91700410788445 169.05678899527652 172.3761180284706 168.56019326990892 167.863000415065
170.78647493123444 168.96482784644513 172.50416177593308 168.86225133446595 167.48634740210827
170.43295029738698 168.5415632218048 173.10500882260658 169.4817426898552 167.43381312542903
170.75709299512746 168.8950309689915 172.94924670012125 169.55990575794948 167.75978215195886
170.82447150591153 169.01062402121107 172.94058320201174 169.24915813773936 167.4225963229424
170.72767786583236 169.03356425237638 173.1681885851199 169.45048415074763 167.20475434707257
170.95471640368675 169.28322184143687 173.10650405601373 169.16363508287517 167.36328805651883
170.68129559477032 168.9410944452594 173.31316407365867 169.3697157079514 167.2543489796681
170.6589369488863 168.87323283765443 173.34549631282695 169.05524031561333 166.75158585009024
170.5074526789689 168.91588735728078 173.0948785937711 168.5154184993742 166.90006156706272
170.3154348961882 168.76357668812935 173.59587420877696 169.4678987238493 166.69631503509217
170.51050493139707 168.61356116911517 173.4771036507601 169.12909851667226 166.54264877074175
170.1943803436471 168.26152436816756 173.71415560369806 169.04884723796619 166.65458853208267
170.4501843805153 168.42566085290744 173.4114178560842 169.0859971863753 166.51430422678385
170.07840904863698 167.91425863107304 172.78733323362871 168.90793512122465 166.82242791323225
169.85695771101345 167.67039970750403 173.14739301630607 169.50642121236976 166.6720438982805
170.17179753890676 167.99237430843812 172.9228182376695 169.6876905389194 167.03592270953095
170.39248817831268 168.2852616631095 173.33989818672111 169.6860987091935 167.17170208603426
170.76629358499522 168.63303121589732 173.11170546046708 169.41388150921475 166.8334456746352
170.61897785484763 168.57370430433204 173.5765681974838 170.03218390426613 166.80613924668063
170.37999702185184 168.3672281251979 173.32636989013426 170.07489076359587 166.7331856193427
170.60167417072836 168.40815454688894 172.8430515249127 169.87474532230013 166.68075156477312
170.47830094005198 168.18734477590016 172.99052366504017 170.0018727216173 166.1040056126673
170.43452193765467 168.12867385283042 172.83937348941285 170.27047475872925 166.36932580327567
170.65463459008092 168.3958784377705 172.80613165270327 169.6807867954998 165.66042922859666
170.4599894717628 168.220572379321 173.05318466921227 169.33100785610986 165.14356373633981
170.36686830197172 168.1224606687523 172.839203330566 169.6336308641575 165.5181304974592
170.29713371697562 168.04064864294148 173.18712818245277 169.7016792273606 165.29702347304652
170.44085314749938 168.29091489753716 172.5030045063266 169.5478850566588 165.90941903879963
170.62712851607304 168.47039788954683 173.0263530091311 169.4047494839518 165.23311535382942
170.9726550997668 168.71770621703172 173.1818851915779 169.58025305207659 165.0135644774849
171.16981383033084 168.94974646906658 172.89813152837098 169.13641122844717 165.18217968436892
171.16559154291318 169.075355569107 172.97514952928293 169.20096576263808 164.81166801337366
171.28161648046975 169.1977463007155 173.1624452537677 169.08626644443677 164.66129976850888
171.00129635618455 169.0080626306535 172.92852339011264 169.17050694204352 165.37970568911453
170.9451739181451 168.98960404313294 173.4398110413535 169.23610620404818 165.17787120515175
170.93537676251188 169.00628677849016 173.05257940463474 169.38954826203764 165.67658235404247
170.8429938432424 168.7904113289846 172.96117474369385 169.71878231769296 166.08427241504035
171.23306555497967 169.4609029705879 173.45522717303407 169.58353716165536 165.46025201894042
171.64764585851958 169.896998256062 173.04480563336378 169.23126160736385 165.8289399918809
171.03323335765543 169.34277486105128 173.3030427880706 169.69098738112734 165.7060061887503
171.07630482395837 169.3642583676414 173.17069986349418 170.02106893492783 166.07349407020996
170.9673997477276 169.16698791582598 173.70025980469353 170.0545464092209 165.51794523326328
170.91061717658954 169.19527651741632 173.93338146483563 169.74084752353042 165.39757290460503
170.86200600000112 169.02508670886695 173.70866818920547 170.10622222076918 166.18634326487657
170.96303265246974 168.83031157162924 174.03013506019195 170.3261710572009 165.85534853124366
171.1071117989643 169.16508842710775 174.1832554679936 170.23782652955654 166.03778961570458
171.52023977290796 169.73548597652896 174.19565226098348 169.8469082728903 165.95248555019236
171.8836057596544 170.08564853276508 173.98158050871072 169.78683934870492 165.9070865093047
171.7171410653691 169.98500277013352 173.72676789684516 169.81064565050383 165.67844652912194
171.85690159307936 169.96231798732 173.50722089769073 169.95354722367748 165.76526007203165
171.86581530594862 169.87113249590126 173.1322768270341 170.16899060116125 165.97211823527175
171.9348073518732 169.98956862581485 173.36300114328716 170.30036596498454 166.45444408477195
171.9143817720568 170.16444056737348 173.31613340899278 169.6243589556988 166.13867635811144
171.62639582908926 169.84605087614318 173.41086428928375 169.79468348125815 166.1247873441751
171.49037758319477 169.74728374266138 173.4186129110064 170.3273286221943 166.05823493101252
171.4648855194581 169.6881479859649 173.13584273538189 170.40261273622784 166.5069528491803
171.37965448859833 169.65496097938973 173.10590034170212 170.87249212263143 167.18881655472296
171.3150642280158 169.59765786123435 172.96770901707032 170.89698758169519 167.10306694930617
171.49010678175267 169.63021317998985 172.6105755016003 170.96785642431442 167.121977670495
171.6509862333745 169.72008163427626 173.3604924891048 171.2017047042858 166.86972532255686
171.83479671307248 169.95902460466618 173.44572217343622 170.97534284052125 166.55410108561352
171.61008088826458 169.61827999262312 173.55066076472738 171.2602710639071 166.5266784607362
171.02693678056798 168.90132058966208 173.5766881227015 171.67210799093417 166.7127084289425
171.41970762849755 169.37257007046574 173.4345632821367 171.3730326757392 166.37063856553416
171.12463364065997 169.00691284945563 173.38492048812165 171.59976928950928 166.43431401213311
170.95166884373182 168.7050869296064 173.16754408748514 171.2515827837233 166.48665669191155
171.0220236854169 168.59602418618226 173.0513145523894 171.50617714060007 166.65470351417864
170.9188716009224 168.64025879612473 172.48733047886117 171.09516340937984 166.7262991123073
171.06610427564823 168.8012216310847 173.05277458292593 171.52078056692827 166.40454914034632
170.91219335464905 168.69311042051342 173.19791793603616 171.4406417088666 166.21787308342266
171.0471663041455 168.87040797934648 173.22200788637278 171.20546684462485 166.1772507357643
171.33196392543374 169.33016510983433 173.5473276410632 170.60494148910502 165.6550940537068
171.15236823737044 169.19664941615076 173.71329650658035 170.7284585563054 165.50281122406835
171.14624447351832 169.2229837292827 173.37275602739075 170.1717589359123 165.0920856266618
170.5958522113008 168.8135054738863 172.85157238895178 170.55779114270354 165.4406627712494
170.86340884262987 168.86479260948482 172.49456009397278 170.48260481413627 165.69254418552924
170.6886603168029 168.6037882848708 172.09697795436486 170.4026809055361 166.05995271737206
170.59865384603566 168.3751237481673 172.2421605697601 170.8264415313343 166.0264642903399
170.65388378825054 168.47361377470955 172.07387944395788 171.1773972659814 165.96657530370936
170.56235779919282 168.43502149270708 172.03319657337968 171.23616424961656 166.0360363708724
170.67410367658172 168.56606578194106 172.049598003176 170.7179551469202 165.6003001911988
170.51177852673342 168.39309605281326 171.7573195518301 170.64676733891613 165.98561788768058
170.427068441461 168.22849183396684 171.7449788977387 170.71123675898383 165.46054305171995
170.06256318453345 167.77702784891707 171.85279482022412 170.6517814814236 165.46644834030351
170.1056065756625 167.89137532797162 171.87808573762476 170.75595190944523 164.97335827695926
170.54631239212583 168.39018815026995 171.67185327666834 171.160358661518 165.58104954906574
170.4380311219181 168.2805091739463 171.92341482583805 171.12252235776666 165.58977674131583
170.6501773978865 168.60287377526623 171.93550492118857 170.86706976184718 165.73427534623028
170.50388524937796 168.37424216740305 172.06184077817144 170.6077883871907 165.44050019491596
170.59820283875828 168.52054128973444 172.37827605308843 170.45492838513667 164.87826923960034
170.81463709049564 168.76506567757153 172.27415133049652 170.00839179498638 164.78941400774633
170.8782823341206 168.7322937800611 172.62440974129206 170.06458314655288 164.74016011547846
170.69718952888886 168.51955413130995 172.51233528324423 170.0835124526864 165.0571031144308
170.7379119658665 168.4749365835259 172.64277486542179 170.40442542881553 164.80830554123764
170.57822853723644 168.27746633699914 172.3384702704737 170.54759570886947 164.46586444502057
170.51805180550394 168.26202686273356 171.99992414955676 170.07569037496387 164.81629420186755
170.4332565002317 167.94638244772008 171.8187225564491 170.28785070275285 164.4205714957778
170.42600918078102 168.06589503958907 171.78625122647136 169.90313813572297 164.55890000481338
170.4826607268865 168.14333063324077 171.62939712387305 169.5976105131792 164.7219108328167
170.45629239423113 168.07245220579784 171.57245253054603 169.79375911599092 165.05540841903024
169.93903417909164 167.382959317297 171.13555969675122 170.23060981987135 165.3179759841156
170.1538953715354 167.54717330157115 171.11024383371262 169.93530268033595 165.47623275088264
170.2262514468212 167.65865757304098 171.340167078688 170.50557494587096 165.08028195486804
170.08556016258686 167.7455946422074 171.40708839089163 170.52587378726497 165.435591967679
170.2668758350934 167.97329458747427 171.3997289558496 170.3049205104773 165.53863241471507
170.37021825507108 168.1713415592213 171.4434892769589 170.09102985034806 165.17242661643124
170.26347799882782 168.1068619028308 171.27418674852728 170.18514228701198 165.73034555961618
170.53971478054726 168.42974639329105 171.00685910269837 169.63569033691556 165.72545394216738
170.81947582621115 168.6451131930744 171.20610735816425 170.06163094803998 165.98813606213767
170.899234917159 168.71219920708617 171.25040531240703 169.87684810843666 165.74323642598944
170.7618323198577 168.47172498676653 171.38286446102023 170.19239362993494 165.5694532864833
170.61228403486635 168.19441345180638 170.9355112140418 170.22043188212226 165.39545387185936
170.48656848978717 168.1026716159089 171.05646825606868 170.37731721668993 165.46450642185152
170.53663372137146 168.11251525061192 171.29183458746476 170.42928564020585 165.48294197344342
170.49941926474062 168.1664257296484 170.98669336394647 170.68972348220615 165.8986066204312
170.55004208133244 168.32618007077124 170.92384149597308 170.23321757044778 165.60751455560418
170.71895798512628 168.55753091915753 170.68959634650292 170.1423826049569 165.6560234871361
170.59400052180382 168.39825527013937 170.64596084385656 170.14156661825098 165.83718028822773
170.54285196319285 168.4131500251242 170.96605337705535 170.2185486945845 165.63627473637666
170.9829481061415 168.6762537927123 170.9113652555475 170.20963856852705 165.42877413618695
170.74609419186802 168.2526191162951 170.8159186516311 170.76698472335798 165.39019015467204
170.6074607530686 168.0794211224631 171.2907249323568 170.749111765682 165.4495395833947
170.97924187781587 168.60102585622633 171.26973151562322 170.40459175871212 165.6382535411685
171.1535687920645 168.86795765999602 171.32781022539967 170.1893464835538 165.40629906233553
170.95665884866608 168.72776233633604 171.65543490281166 170.78852330111258 165.56161856192125
170.90989592905078 168.8066819329238 171.8461013416506 170.53495497293997 165.3002563583494
170.74326083140738 168.62954168801514 172.17086506418968 170.55919769084161 165.0342151746109
170.4196962459793 168.0383873776485 171.6678420831223 170.71487539850193 164.80864389082572
170.2709566314019 167.93001398950156 172.0553302940534 170.76454968307078 164.94023313720498
170.1277619751857 167.879426375159 172.5365549413333 170.81583639316023 164.8600658611854
170.2798806957369 168.0164173577779 172.34599592021425 170.84384465564253 164.76684911189872
170.6192636775378 168.167753294413 171.8387479750092 170.38076848904265 165.03560651916496
170.33544757027826 167.72869143440616 171.97548576557398 170.48005057401636 165.55776611020204
170.04755946225987 167.53352838196489 172.3656859943789 170.93394280893423 165.5257670864435
170.7941534410157 168.4378774094684 172.70488338110442 171.01940660919703 165.33230343431734
171.08936459957732 168.71987481412887 172.38086891516812 171.25276845857312 165.17193308375198
171.12420818698982 168.76843505997056 172.35873654585603 171.06112866443604 165.13476329292214
170.69475926499496 168.48854635526519 172.38276666814534 171.19886234909117 165.55993101499612
170.98557389140854 169.01274686011715 172.98431650069594 171.49501838437678 164.87939535166265
171.1249712053944 169.0099762947715 173.15321643637282 171.31100905772814 164.82131556325373
171.09794166197096 168.97020146209334 173.08701557186149 170.97931727973153 165.10517692418276
171.44101261298036 169.47308875128795 173.3069739684972 171.09460643369997 165.18134574015085
171.3679190678625 169.38102990563394 173.109528280427 170.8360080672208 165.04709008701997
171.03907048584924 168.8004987745812 173.35795444168258 171.2568411253837 164.94140404347468
171.32588164280844 169.25632140188378 173.38827525593612 171.0934594922253 164.9657657355178
171.10652773131932 169.09411494300736 173.3301522184813 170.99392491766065 164.80062793542274
171.59450685922005 169.533648481461 173.92167529057858 171.08005947196781 164.2290050134969
171.75989455691888 169.633977002109 173.75693596328554 171.06277982733687 164.76906035811987
171.679967459354 169.6542993835765 174.12963619191183 170.6827050066585 164.12323562470598
172.01195643655407 170.03365438874732 173.7828088561328 170.1707080020209 164.38949263716566
171.84281103742683 169.74174286735547 173.3657069984728 170.50774172591736 165.05314352092628
171.8883322117206 169.87402488161126 173.27908202706638 170.42309957192202 164.6997043041513
172.04492278135075 169.99218665203836 173.34993624249873 170.454302735998 164.95242925010893
171.8816733150831 169.83568606651951 173.6743871878033 170.38841292865098 164.49028442212128
172.0810394179612 170.07772877076053 173.52203875517898 170.2756410644089 164.79860360484653
171.70995385575213 169.65168565010347 173.4219882151815 170.56677595987563 165.2881989446649
171.5179949225594 169.31536511456434 172.85477909925578 170.82663428158534 165.6753957085275
171.41478678590985 169.1467096451799 172.84107897072894 170.7937422780243 165.6326672876099
171.3117587469322 169.07081882435665 173.21181756024407 170.8819577901322 166.054903711353
171.18183488212628 168.98326273721227 173.28977967767418 171.02520548393235 166.05177739916346
171.17325445533376 169.1766569492938 173.27186158069733 170.89932409804192 165.91492676895638
171.26744044914676 169.02798326112975 173.3490944216421 170.58354635307657 165.86848988794094
171.55455858196825 169.47453443064174 173.89232170635273 170.71672559999163 165.54172313067718
171.7799349302131 169.8421757713421 173.09163414232887 170.01343909552628 166.0231851723689
171.599818741769 169.41214329080097 173.2916347154003 170.42902329804866 166.12520531438042
171.4471381428639 169.36223920756493 173.6656029027479 170.40290602801565 165.56067340258906
171.13411334243114 169.04310150959216 173.66585902720206 170.42499785668434 165.99554279923512
171.32005030319556 169.42253383331936 173.55118524918097 169.98882979142024 166.02794699200558
171.05538606164703 168.9922096692693 173.6152727732218 169.93689024264162 165.85885652533938
170.81621873239664 168.59231866623963 173.37026502325824 170.22475702631309 165.90936356127554
170.71147615227068 168.40712093759564 173.38352711573512 170.51738799046268 166.04835947879846
170.9949837828439 168.87268106614465 173.67441854386814 170.3565651884983 166.25169094083924
170.9772163633317 168.92530346052123 174.45475881653388 170.31495664655048 166.13990550622376
170.401403905365 168.27647881079295 174.0536368765505 170.58589204771428 166.54490099075727
170.23787815683036 167.96766526026738 173.48576874738546 170.32690941999343 166.68705068211642
170.17750692809733 167.7780402757818 173.3437196654779 170.09511337498176 166.5377048001302
170.49152680757277 167.99076152536773 173.58092485751123 170.088396228617 166.29485353743502
170.7872718058399 168.28361167152514 173.86339884208022 170.26289062097172 166.177988344599
170.61426045633263 168.28746591927805 174.06806087477827 170.5933744714747 166.32719356075847
170.8011281927491 168.4109199312471 173.7370734349061 170.73868830417666 166.2412561367837
170.68717429032876 168.46209202819506 173.65378259253316 170.81111149669775 166.40244649944935
170.48927680513907 168.23367896213324 173.65158180108 170.79772191535864 166.28987895246058
170.6399653868605 168.3998074927637 173.84548103959048 170.5785230792488 166.32449025168302
170.67544072767208 168.4079103440113 174.05198979497013 170.4515186750818 166.63599851220286
170.60099777857405 168.54683415211392 173.874678806533 170.52853047709726 166.8143780941622
170.49575757967722 168.5064772977716 173.94043276662666 170.76025592812314 166.64614370456192
170.59094071359672 168.3937029108994 173.2235086394803 170.59776399971543 167.01413699520862
170.46355786539587 168.1276274649018 173.3662290059425 170.61089150667436 167.11251409156256
170.32250307435942 168.10491114447908 173.22371597987512 170.24285008990321 166.92163156069563
170.6580951643111 168.38752905481812 172.68856067003426 170.24109698615416 166.76694086705703
170.59100422464275 168.11949171714375 172.82845309555697 170.8060732726615 167.0301627973671
170.54593617727738 168.2243904219176 172.6897554612067 170.3343418669759 166.91010560647564
170.50524702067895 168.20119913359932 172.9771009849644 170.7747857281733 167.0041604360383
170.46238308816996 168.10525266027003 172.89956570642252 170.7644008938947 166.85740669793037
170.27925852954576 167.78601343919576 172.49162877063054 170.6952186008815 167.38140409549496
170.40251533371284 167.96385897253802 172.5702300263359 170.51995059698413 167.27374150738206
170.63866369921513 168.32593912073685 172.4205822762712 170.4676077376042 167.29620638139448
170.85133514735844 168.65054761172996 172.7673943730612 170.49454610603155 166.5392634385851
170.36471752938664 168.06735920712504 173.01789959803037 171.0970600118725 166.8263443322831
170.72542632983144 168.32157555314203 172.98704681047246 170.85155393086725 166.86916646132508
170.96258927796387 168.57023562141728 172.76126426568334 170.32945579069926 167.0485887908438
170.90384146262545 168.4427813356403 172.59514648902558 170.07893718887385 166.72864634517805
171.29128168259126 169.00088137345617 172.49110834789238 169.56684343468405 166.12029577440344
170.85240801488834 168.48143402216212 172.02659027486766 170.0052593777 166.7712864491813
170.60021195431426 168.1679285913171 172.54287625744016 170.08931585164547 166.6284146615291
170.89866560111585 168.38286826532158 172.3148702250028 169.84596790275864 167.1412284420861
170.5273707951223 168.05889102942749 172.27731702128997 169.62569732373902 167.03373983353598
170.41066132513436 168.07485323892777 172.58056405900507 170.1552201686771 167.04336487575148
170.25440548862233 167.7913072843838 172.3536142467189 170.4062325857345 166.71423968153647
170.352346466033 167.71666557157525 172.3053392628699 170.7030324704159 167.05226383834716
170.1072029347491 167.49619022625828 172.4952530216507 170.6253601551708 167.47983258007642
169.86322874215497 167.31581635865615 172.09885465298242 170.35906777561206 167.2505130250901
170.5235620306554 168.06211264258718 172.01230874085445 170.00631146245522 167.25666420098713
170.65664479666276 168.22306122186617 171.8626813903956 169.87180983376763 166.6601477900786
171.18967948990823 168.85147132832307 171.93493923347353 169.6942347918694 166.73606084542402
171.07882275862733 168.77899451252088 171.80897282944713 169.71594513176785 166.56717142151194
170.6355165394031 168.37671742535687 172.22433903290107 170.0363624050427 166.7056335552298
170.81939725445707 168.66272793420103 171.85160346355852 169.81981041043488 167.19068466819436
170.46704140258277 168.35183633167722 171.6013464524413 170.02504622885306 167.68491237080312
170.56476594175655 168.12793678832722 171.08148015151545 170.00302998688093 167.8484838173296
170.99414162160113 168.65426370543278 171.2472975288202 169.97773590667603 168.07122789659473
170.40237684424775 168.19329407679948 171.31134728350062 170.01765869732438 167.73460566722622
170.47079788114516 168.35778877755658 171.1718890608412 169.93154252510442 167.74439948306554
170.41324170387972 168.16655655695422 171.05449063097367 169.95256717979282 167.83785454596165
170.77309147935352 168.66678610518343 171.38266960857314 170.06208274119024 167.42000824964293
170.82455404552402 168.69696482218694 171.52758445395582 170.23633429364216 167.45537559071607
170.54004677684676 168.24441314475214 171.70217695120832 170.12453507822772 167.43823707504458
170.3451913958351 168.14713465256202 172.1141693527345 170.19614165890164 167.23244089639394
170.5068220688015 168.3270840653438 172.28183638617443 169.63768952141527 166.64612754883962
169.96243598619407 167.6744774340102 171.9957786346778 169.98256390132818 167.42430124362434
170.15372373685014 167.78247537728927 172.76178687872954 170.29853073754379 167.05242865614608
170.4300746581363 168.10874567212602 172.7917210715974 170.17385131529682 166.47268077117457
170.15741417713883 167.82402344508603 172.78930415823348 170.544760474544 166.91408863546707
170.23877197397974 167.93549359781323 172.5886262613057 169.87946278779364 167.25276610330667
170.493124862992 168.19869163250237 172.80359708397646 170.16104663160746 167.03974580474738
170.5350623891419 168.32759668743003 172.68961225450496 169.92818525980755 166.95703641443305
170.76975833739084 168.82346910814172 172.87071535455576 169.46289134140505 166.7634664236325
170.76989541858524 168.8278893543972 172.78433082242935 170.1284067971411 166.93402541947083
170.9278780889557 168.93104493273512 172.80845783508332 170.3851760382606 167.40237085800396
171.07117130965062 168.98262243507352 172.5602645813292 170.1633933671012 167.1533913077613
170.9870467520038 168.91209339843064 172.3180543610406 169.97206693229992 167.11715941423947
170.76117165165246 168.75569310764138 172.2152475161102 170.16847872238662 167.5750703167428
170.94356647577837 168.90022873775968 172.5224871537964 169.8229144199025 167.44526209603322
171.09520736917872 169.005086898922 173.41611295385104 170.60379114669547 167.32333012171026
171.10383661161444 169.210773825252 173.616044463102 170.59019886906333 166.64172512301514
170.84846909736328 168.87097831649388 173.49946350790856 170.71932182940148 167.05573406020918
170.85209515409304 168.7647520457573 173.48676578004262 170.5800298084041 166.88673366161592
170.96524043561897 168.9276979779638 173.41435015874626 170.5195723696566 166.81383704114205
171.13227760717822 168.99690243253445 173.3103823134578 170.4739256642773 166.2905904155535
171.21881668887545 169.17383656200292 173.58291393336535 170.93496241947136 166.89995457557362
171.26412812206277 169.21115921984833 173.32586090295848 170.4755845511892 167.24503092270905
171.00905115385925 168.93293533381603 173.21081158458824 171.0904784999128 167.4856550582336
171.16782818434615 169.06658112851892 173.13021238856194 170.923191420285 167.12283040971866
170.99524992315503 168.82140437392826 172.87991325098028 170.76210014848547 167.04372216345197
170.8971839743093 168.63105211521577 173.103472268115 171.26453396131612 167.25669163202005
170.6144928809128 168.4077099555924 173.2925388021342 171.48611218188742 167.17977103944736
171.25686860296952 169.07757967561096 173.66326599266014 171.60806624429335 166.7698101220309
171.26370247478658 169.17382872827298 173.48396528522773 171.36009959654993 166.59722773969727
171.0488465467627 169.01711045789764 173.3846025548389 171.52874064644914 166.79343876386162
171.04817462854174 168.94537017415465 172.96246275814897 171.32891252496248 167.39789765501538
171.35981774780333 169.53783994840163 173.04719101721227 171.08771929706535 167.4353849240156
171.3654876794097 169.5640743355709 172.53830745283477 170.85382236227915 167.5448849730923
171.26520023398086 169.48204501424388 173.011323273374 170.61939038650496 167.42040535401384
171.14216373562695 169.29187149014885 173.07546694511475 170.69974926688025 167.6249470662828
170.93613217920154 169.2104569006626 173.28586388749773 170.74994413901697 167.38770720162074
170.76310042389815 168.93007865048227 172.645406058904 170.8989761351625 168.0675816254749
170.43336656238128 168.59773629586627 172.48825961745948 171.1445359983328 167.746414725504
170.5416020941628 168.56948947902626 172.74161243457627 171.00055500941272 167.55557811893428
170.36824535630453 168.24552616661117 172.63583017570738 170.86743390711752 166.7992666991807
170.68789293656346 168.59015356443516 172.70339771722115 170.80856713040592 166.64530103078368
170.33233859053573 168.24431901140255 172.6342151818655 170.94895433100885 166.70430848859547
170.26665586855984 168.2415672376385 172.58010891067585 171.0159151113698 167.17337754386193
170.4178315964386 168.34620962131808 172.64279354828577 171.10952079340964 167.2976069785032
170.4483748053651 168.47552805235168 172.28795564751755 171.15178360474172 167.43165273426317
170.35184091279734 168.38437247255527 171.97251529974687 170.87451548721424 167.22955484797623
170.66862408042957 168.57336202180278 172.2999027211906 171.11074633534759 166.90808810220716
170.41181647584781 168.1145870257024 171.83281648423778 170.89154794224248 167.1964173910017
170.3959811172872 168.08356497087513 172.22613234083863 171.00713833271243 167.08240890104025
170.04109080100267 167.76296334413146 171.81879606450568 171.16663475369867 167.3541481101133
169.75378630096515 167.44007232039712 171.80649608904923 171.08777196897114 167.26227278016208
170.2226326701702 168.03235184555533 171.6832105817528 170.70760621901348 167.04827320057643
170.6443028297983 168.4785087033978 171.74525644944208 170.49919861981215 166.85276050132504
170.33585973655565 168.2017486475202 171.61987668290578 170.40983880000303 166.24115519350786
170.56722149780344 168.39164016634075 171.99382330242886 170.67423153260012 166.65864921212187
170.48462463585238 168.341751310829 172.46680884096486 171.0315913434767 166.90665983902633
170.83441397512433 168.74267134496074 172.27492892243262 170.7989074058692 167.1009094442502
170.82579257005744 168.8116119161122 172.15901473432933 170.48795356654205 167.2322314115908
171.02044084951925 169.12294120371163 172.28420815870444 169.7602012168906 167.1055682680737
170.6390150405244 168.52211090721636 172.2734451217615 169.7872865099215 167.2322252068837
170.6276871308427 168.6286217659087 172.38875298808378 169.52945270067173 167.566575291005
171.01751652716374 169.1132601927088 172.2497723727044 169.20344139466516 167.4910303384906
171.30082445897474 169.31422634552197 172.160468402569 169.6120131686576 167.23585104747596
171.39022902591657 169.5270785494459 172.5362770927843 169.2352524642937 167.08413396255153
171.418556592037 169.51125367194868 172.5005653016622 169.0292374084173 167.3505665173937
171.6709945925566 169.83074725354993 172.59722496606602 168.84430885362625 166.9388554479685
171.54850752385397 169.68606338854815 172.37840746346222 168.71228874938794 166.95581339462038
171.4106559400812 169.40220726209455 172.15577171767015 168.52087801956762 166.52845538619158
171.17658918223333 169.14015028772855 172.35142402725702 168.83171443106662 165.9169840529802
171.1834541105991 169.09887958253225 172.43696342198498 168.94813076358986 165.94642556804138
171.38107436593918 169.36107503500585 172.52255974703198 168.67293861708146 165.62138897861527
170.72521188979235 168.39901509022758 172.2697252895818 169.04398795926863 165.93197272799864
170.85613657585 168.64903049736571 172.72630018631784 168.9464969218768 166.37785839116054
170.54903410049118 168.22863862958627 172.5780712103711 169.4402303210252 166.57576006468727
171.02051119857205 168.72716967046176 172.3998599653583 169.06472309457092 166.51619152341183
171.03636165013558 168.87174078537467 172.45581781400824 168.85446010816173 166.5835738508528
170.91479701253883 168.7287962687597 172.30575179584784 169.05506381700718 166.5112275273004
170.773664300803 168.5120814169089 172.7805990191904 169.17779146274734 166.31676091231702
171.05252448943162 168.8417057930024 172.589864207701 169.63183756852666 166.8686859825748
170.92529879692154 168.78992307200494 172.81359634514936 169.9007804450162 167.0780606647075
170.83577319360543 168.81507292249051 172.80404852045996 169.81547731044776 166.9821157337999
171.12986836356973 169.01657080135004 172.71968802040112 169.60681201014881 166.37420117885776
171.10887237519216 169.0017823878599 173.19141760844107 169.62185068271702 166.0452342719322
170.7874590753966 168.72632354744545 173.03938178257383 169.34286936940848 166.07504451103935
170.4373103951942 168.2302544072171 173.49783561282962 169.6752470055012 165.84827527024567
170.48637438841916 168.24725092159534 173.51149953877112 170.2024403942258 165.67095535086446
170.94662308061234 168.716865178728 173.57264021152892 169.9785529136938 165.0217275736977
170.84937342333598 168.57893782605117 173.7372399241424 169.835785956441 165.33095434264308
170.79044522153745 168.62831209729185 173.45406653643926 169.91005956324278 165.26128491484016
170.76746503169366 168.5308779543605 173.18106037326453 169.95060198849794 165.3791930133201
170.74939600878267 168.69303589031557 173.1683072422166 169.68203256412335 165.31687999407433
170.6230090839695 168.5835281550201 172.492298073389 169.27648293965393 165.04857360369152
170.46633647370672 168.39997474560369 172.5289361605561 169.846288251667 165.35426656243627
170.7606329318554 168.6331564607694 172.91825243524139 169.9396308371728 165.67459356781757
171.13312376094248 169.10710122963658 172.75768630998633 169.35492582337582 165.08374277397888
170.93534970913058 168.98634053426818 172.52603412369388 169.23538126808936 165.28162682571352
170.4243537175524 168.12460027484485 172.53961887263338 169.64458690571462 165.30670500937356
170.50198961196537 168.18145725623322 172.74658228716643 169.4248677806665 165.25241313688844
170.60020553432486 168.1607422316835 172.76003101101657 169.7439455678269 165.89011454074603
170.40878066451043 167.95019044332503 173.04172099524243 170.09557867305293 166.0314950699682
170.84576627856595 168.6429448715268 172.92026779634355 169.42037090046904 165.62817623201795
170.6881307292298 168.4852928495763 172.7969627832332 169.4364296435342 165.55036219597247
170.77866581772884 168.48937450307272 172.6330129218853 169.62388275250282 165.87872816848144
171.02209239290931 168.81810019916233 172.73769957074379 169.51356281131228 165.7831543046047
170.95762065017368 168.9806496330726 172.37669189108072 169.38260874221893 165.91253915991064
171.07545455931492 169.20319522986424 172.50963476574947 169.23650400635165 165.983842095938
170.55027505536043 168.6104143581718 172.55737605404806 170.04086988074482 166.26534598364958
170.53733320208502 168.48065294087613 172.41915768134965 170.5245421449367 166.60863127835003
170.76153237873524 168.6654824935228 172.22193494684396 169.88419401109684 166.24030058481006
170.8849420763496 168.6958839594546 172.65651507804986 169.98989278671505 165.65693089838112
170.7165994020093 168.5747450803995 172.40016087121703 170.2333743244773 166.2690193791937
170.79548723815168 168.64692433088678 172.4775797309141 170.2594378581152 166.09836721789046
171.03610122395506 168.81639764369734 172.03344332363775 170.30926845883548 166.5623084343528
171.01480659020154 169.05360248593888 172.26230708682544 169.99228852143287 166.0433809318339
171.03402947790295 169.0056017985674 172.1919945364447 169.8463277300055 166.35892924105516
170.56395721111414 168.7337365973127 172.02007802452357 169.71056859561403 166.22209571869595
170.55089645220457 168.59185555309728 172.65308928987292 169.90094237338675 165.9951588176641
170.97293380671204 169.0364321569008 171.9597139754337 169.2257135877202 166.54510402780653
171.18028665762625 169.53265600885774 172.35032807473445 169.3272883464017 166.58227877504558
170.96632609643055 169.26811421151638 171.96286446800755 169.5693623929309 166.67079935465645
170.6027456717602 168.72539313529452 171.24815116759308 169.52651701558366 166.83965196782464
171.08240956091456 169.2171223393043 171.49827692895784 169.76487194428472 166.70267962237597
171.17745282738997 169.2885349450117 171.34029148287195 169.88056087502977 166.81945952478245
171.22092310424034 169.42705645867395 171.93485511601793 170.0301667531925 166.5813513103751
171.1752985640499 169.41409976833654 171.94558444555457 169.85034970434205 166.7880323868997
170.82078658466034 168.933726713319 172.16024171783303 170.3341863287135 166.977030687297
170.52581088950686 168.75225553670091 172.44124889651314 170.6322973184426 166.62418271049532
170.70235314918327 168.98946829183745 172.26689197907456 170.41566075106965 167.00216366489548
171.06596025106427 169.1737429939277 172.18502487680084 170.37703779911735 166.9205245732419
170.92890556721582 169.17841091379313 172.08044984404194 170.15349443561308 166.71077633656265
171.09836588760814 169.25353175608774 172.317677356007 170.21795167599942 166.8718802179807
170.8420279955143 169.01180048156084 172.66610162865936 170.639700575363 166.7636102202179
170.88937850130336 169.06349164004465 172.97343243087624 170.30371074695347 166.67304980245456
170.73884092153574 168.8686385651547 172.6198246752146 170.32070262807943 166.55399244621145
170.71844582816738 168.87808095415878 172.34602102353284 170.04701575598983 166.71778291361514
170.54573388971255 168.68478653547695 172.06517202315345 170.61936616678864 167.4555333415373
170.27627679486932 168.48494253338714 172.36111937477725 170.65227282174956 167.6554161013251
170.34673505640393 168.39855157095403 172.2883295659892 170.40550139635633 167.78316184847418
170.2156004427802 168.3828276919966 172.08586690638208 170.19790508741752 167.905565136915
170.59365086513677 168.93893982282532 172.56742280485943 170.60486642044344 167.68382303497077
170.6948073448036 169.29810923267422 172.4499352670656 170.73643724480624 167.6554099013958
170.32348347074122 168.89235504800845 172.55461072521777 170.48645252868116 167.70757388271122
170.62322596685524 169.23104698509405 172.71251865933166 170.5629927465173 167.5283206725483
170.64088157498617 169.13550315156417 172.7309610850171 170.57035132157597 167.5759112942312
170.82335168001632 169.30740828963448 172.86204425145354 170.74890592176516 167.41486690187764
171.14932055381396 169.58233601536958 172.9560384344657 171.12454960714294 167.92078344593062
171.22822461732116 169.67572523562842 173.03532812511503 171.2501746450072 167.7377795135134
171.17395157321747 169.71687268073634 173.51681454341798 171.40483503876138 167.57780588483453
171.108978585507 169.68927274941234 173.0263583804643 170.88064539239792 167.3880466125956
171.28447440431904 170.00957728472113 172.8322196447319 170.91256796704045 167.4571206781354
171.09028748832873 169.7422607828733 172.9528814641907 170.92921825938228 167.13146515115054
171.00332905613428 169.37160900152242 172.55949560600857 171.08237158817806 167.8819964209013
171.15276099342182 169.19075043438636 173.00784166264805 171.57627124390297 167.66813448824794
171.08165387172255 169.21216125673837 173.3140098357265 171.3113616284047 167.11908521874747
170.53141524294114 168.63439519744506 172.864323822221 171.58832106705088 166.8682951671468
170.61170932643338 168.7923721967148 172.82781012067719 171.78048098305766 167.15786869069055
170.95153638765666 168.94061983872052 173.104077032698 172.16137506072238 167.31969784092053
170.9295758715993 168.7501900035175 172.88202743923674 172.24673833659742 167.2281658143277
170.82493124168806 168.65719706709436 172.6550242402093 171.81616849978147 167.24800590599855
170.79866406234638 168.64844908709708 172.80523289551388 171.83148830189035 166.8790602506384
170.8616308969607 168.6683753022462 172.60853312371884 171.93318613167347 166.90931512887795
171.06366182128585 168.98681381789257 172.5344611365657 171.78490043502703 166.29685790540296
171.06909298466445 169.0510399908144 172.74695528595024 171.35863219118366 166.02729045609092
170.9543525554214 169.00732255754752 172.88525490330653 171.2762549189892 165.98327867290976
171.21753530131156 169.09982405381936 172.4467951061792 171.40101773021385 166.79339552835967
170.77954895399006 168.84924223140763 172.33329927105777 171.47325213038116 166.66896073155752
170.83542887203458 168.8145955735537 172.47578070020816 171.50847500940225 167.26455887798696
170.55130943196443 168.51609534525875 172.54311643861547 171.82152552600033 167.33785146946158
170.24911696816176 168.0917476010122 172.35939576439682 172.14402557971005 167.16894401443892
170.06547955914405 167.98555481646298 172.88796376541592 172.1994530204246 166.84338542189886
170.29785979272606 168.0032984563168 172.42830552438392 171.92663597630204 167.25038785111255
170.4602388586211 168.24394912215138 172.90445524240081 172.21125436369482 166.4100061287048
170.09465742569722 167.98289404560344 172.99260877409534 172.3313488741786 166.85027701311657
170.42403786562068 168.29314567021095 172.53526583326166 171.56929481151673 166.99210741132455
170.2215060107811 168.01404983423308 172.56676239939753 171.56653385208682 166.74473692857546
170.1109728517243 167.97046272625096 172.7650950120157 171.31130782696167 166.35760715164233
170.0526542323491 167.87797110455992 172.25569921558258 171.82295191776583 166.5229673588471
170.27702563823414 168.18407645957723 172.4456825184903 171.6708905878468 166.71953010142457
170.22643441847885 167.93563117988964 172.32589476076384 172.03891404976747 166.66752190889775
170.51229839997768 168.33899402877023 172.87369207604166 171.864088591846 166.12150062038862
170.614485604529 168.40349970819761 172.43564546197098 172.03615013972524 166.73367555536404
170.82339447128987 168.55315001223593 172.34722772328294 172.0149991861985 166.55421516494266
170.51141176367474 168.28084349154767 172.0850979513828 172.07356550775518 166.7470094446832
171.1507280097774 168.99286533720883 172.72129935339996 171.76423986989477 166.64589092331903
171.13237948112126 169.22741965226982 172.5350273420895 172.13036443546903 166.74616959318985
171.62496042755188 169.73225302199035 172.10478637223943 171.72393793369872 167.04368333044405
171.23094149417605 169.50880409722996 172.10791828005287 171.67465849741697 167.17125045040058
171.73973689419125 170.26620099051976 172.6348288224518 171.50115483323657 166.64438674726287
171.60509355048424 170.11664472844032 172.54108447513465 171.29863683791783 166.4018545387985
171.36571642269692 169.86476781218417 172.87854283033664 171.55669656467396 166.45071192167174
171.15788602352904 169.48875176056634 172.22549821338535 171.80860092970258 166.75091878532209
171.24838440407245 169.54842672256905 172.55818359084634 171.48964645708045 166.13025873617246
170.89187093659578 169.0741580237968 172.31462569708046 171.33041340907187 166.54680627404144
170.77342180796956 168.96828070508312 172.80817393214855 171.4461280946006 166.03729460988393
170.83462053128528 169.26847473759142 172.91575927948054 171.29531934714362 165.94433233702674
170.72058604229866 168.9228055367891 172.92603825982536 171.42941380814378 165.84439408999356
170.3443976973184 168.49456161642374 172.61618961263085 171.689822486525 166.21685423197056
170.28478002630848 168.0470588062479 172.27889055762572 172.00367590736138 166.81874357497674
170.66011301194249 168.5338753255947 172.84569033121292 171.90966684284894 166.59252068507755
171.07596062209865 168.8804581200784 172.54896906847574 172.03802613217326 166.50106314386784
171.29405883995184 169.34123843061178 172.63005540776794 171.5377631055091 166.3411370409185
171.1571967563805 169.10185335872333 172.56450993118918 171.5485360477433 166.3630606696151
171.18283457193903 169.25738463623762 172.76342732054104 170.9914563080443 165.92711241151852
171.0345108938155 168.97149606565105 172.780050392189 171.21597517246786 166.19934257736026
170.8097816321129 168.7712591581675 172.6185613192789 171.04137494547055 166.1338891850221
171.0186882693679 169.2263871291324 172.49857058846013 170.67910173805214 166.7458486246846
170.63600132140772 168.48521758702125 172.86142911929093 170.93491994289127 166.37536991727927
170.30345068924362 168.12999557317593 172.0720103996678 171.18333167936916 166.99328401225273
170.27781413291945 168.2365979388814 172.14821691045344 171.32131847441943 166.70422999134394
170.4819874062772 168.3480092987798 172.39736894381517 171.40706009780868 166.71302413110917
170.94439989411268 168.88088973018634 172.14704002573475 171.07747174709263 166.56066206603452
170.77974336951132 169.01830694160955 173.06920169697304 171.23161590644662 166.5362645203764
171.06761145457065 169.29020218369112 173.21716808172917 171.15762445672235 166.2755104823922
170.9917575758576 169.13645801046118 172.59985784048274 170.79073609842382 166.80000944980412
170.90010974793762 168.72758875562104 172.79436186795246 171.093723200766 167.04629534120855
170.36807089592656 168.2002185900004 172.8912456927846 171.15000725215145 166.75778227853667
170.52644660206738 168.4976875369615 172.6659256920988 171.01849701914125 166.52633098796903
170.56972509205656 168.57153837426338 172.81650225300896 171.1777883946629 166.73050851796785
170.9084021086285 169.01422118513776 172.7705447193849 170.81587731079378 166.52436982296425
171.18626706151082 169.58447398122726 172.8354112901793 170.76359439218714 166.78010240275484
171.1734228474271 169.24965367587143 172.14422716498203 170.36899920477867 166.94910517457495
171.04749720756251 169.0890847826757 172.31431833047813 170.71598990711462 166.50505036455178
171.12789523453182 169.27946964680007 172.57371910501743 171.0401602978458 166.14277340189244
171.254300626725 169.35935546082115 172.82725373474398 170.85578471933502 165.9861953899556
171.04420688950924 169.08569028209254 172.67625434187124 171.26004681211265 166.40496150984458
171.1059664090126 169.15845160331915 172.90814859298305 171.04148541867218 166.09675459037456
171.28978810113173 169.3123191584143 172.2649829826571 171.1734614662932 166.7761193827404
171.21939929014312 169.20228844556212 172.4054715674716 171.39980489343256 166.18074290806928
171.12559828627906 169.21895887924342 172.41544022571563 171.1660947717083 165.90212895726316
170.74498608948915 168.92219540854578 172.71184540697536 171.30874907078172 166.05380367815926
170.75645435064695 168.754541965598 172.2066896603304 171.19556680113624 166.06185170092795
171.03095707677687 169.05215627247634 172.09808287163344 171.21131148759895 166.72354970618935
170.7664021909595 168.70309233295862 172.20786046426906 171.34224594298234 166.624765792955
171.17860086099637 169.41487976032755 172.13547891435135 170.53336816398078 166.59941525003114
171.07869374399567 169.3872141911978 172.3233907028742 170.41902483794382 166.73941309100832
171.1555327940466 169.35794848215542 172.709163570015 170.68547913521093 166.56237086590525
171.26650191493522 169.7946293527891 172.44408747818088 170.18253564356928 166.53588213780063
171.42928743740302 169.9050340992979 172.1895853457778 170.38185621026102 166.38573959887432
171.48204172334874 170.03429099942673 172.46364398185912 170.12719074036312 165.69165242880374
171.32153110660397 169.8685953591866 172.57059068601876 170.27549610194967 165.51644630710697
171.103056376336 169.669105397822 171.99320397819395 170.18751388447626 166.30097892019694
171.2589030603196 169.9892868692156 171.88980230541821 169.84400970859394 166.0781816178269
171.30082185651517 170.16026728373828 171.74290295844747 169.9971780157061 166.61945121704932
171.75196626234722 170.58022392675232 171.79542403016268 169.65233502938042 166.51043535236562
171.91250016594827 170.62587853199986 171.52525421812564 169.51872715755727 166.08430464232495
171.46881173873675 170.21110976669462 171.17573681167565 169.70038027416965 166.8683596132405
171.60539380946622 170.4069142427591 171.44340341010783 170.10616636728412 166.83712470396668
171.58753436182295 170.33384090826087 171.59371659299643 170.0122796298035 166.9151889557286
170.9493703659439 169.66738644331204 171.53068122540336 170.10519116735372 166.9595248176545
170.62717515962674 169.41598589547905 171.17635626638761 170.38998979338717 166.88419204976188
170.68506566751725 169.18928369144598 170.75911380989186 170.42810166284465 166.90756399141637
170.53703654052882 169.16369439869263 170.96129159917666 170.11388153980593 166.80061617349978
170.62380539841337 169.4367862515147 170.92026256863898 170.14573249172557 166.60628585412368
170.8956277848447 169.6554829408344 170.86449301360196 169.66826482660255 166.40296424490856
170.79042195989257 169.59654573004926 171.2262501550495 169.5090521749073 165.96524445994046
171.2202776872364 169.7879168044952 171.2886844758948 169.70269674743045 166.14988493048662
170.8361788323049 169.57288147498343 171.183795452861 169.93516787543663 166.23973408719905
170.66715973137823 169.2162407900002 171.13096188960148 170.12801398518744 166.20977203888592
170.96705627861581 169.58838654385906 171.1136407783444 170.38265552529072 166.50442732121132
171.55256245888455 170.24229329179033 171.3926772436221 170.46338895627872 166.0356813507639
171.47693061849847 170.12715158454162 171.18518776631285 170.59726018631696 166.41041833696303
171.52287271437294 170.16969024912916 171.32936411844284 170.37653298491233 165.9613600374125
171.6330107281374 170.07318086930354 170.90745582823706 170.74925312338362 166.56713419172053
171.5229349063051 170.18881988156252 170.89280778981313 170.82611062774976 166.43031735840208
171.08401580359742 169.63420168479902 170.37529037237184 170.92867300256634 166.73537659158558
171.3506231350908 169.8143591447544 171.2866920260508 171.17967215239574 166.01680004826724
170.7399799242608 169.20297972697023 171.03605484684874 171.46866644059304 166.18445763927556
170.8485801429786 169.53592676266976 171.1801285234605 170.9877993860999 165.73682800242744
170.88043468467694 169.32894810079463 171.49647129559753 171.1321778077462 165.36097644608023
170.90297652113983 169.74997645375132 171.47719784608674 171.07000876298133 165.82440709495202
171.06160269960253 169.71131823320644 171.83408695154006 171.07076660299174 165.75610103972028
170.88317847983 169.54051465796013 171.2437094286337 171.3991255737958 166.02397305483524
170.8228929281546 169.4048737333729 171.62400535552905 171.21917767949023 165.50136356331438
170.570395165583 169.17554663198058 171.2212014977165 171.47347244778675 165.87766425726338
170.37448311017323 168.67657337476152 171.37342874697757 171.93558594336454 165.73191847239687
171.10490638433583 169.3343994978949 171.45937828957832 171.59198703129852 165.84560860823228
171.29365793193003 169.6376296133807 170.94349658031805 171.11108811729216 165.74143027032312
171.07462679123918 169.26653477094118 171.4464886665746 171.37952425003675 165.38008852587757
171.30635723338304 169.6363524151507 171.6928334687651 170.9370188204484 165.0600974457579
171.09761189720538 169.34343112221927 171.71384563331645 171.5411401710438 165.15822132504
170.9939234095306 169.33579512218617 171.70827794877218 171.3462576790148 165.31581345946358
171.110100642483 169.5543969945787 171.37179758094265 170.75911974431997 165.29843949206335
170.77123999924802 169.32832075670652 171.4259014166251 170.9512033783535 165.64711385455885
170.94560822079384 169.56298760264323 171.42545508364154 170.99383200544878 165.61600856540826
171.0957938811967 170.0120277695095 171.59437103472675 170.53623198294628 165.98247931219922
171.3474743756509 170.0243088691398 171.31858328188147 170.68532187129395 166.20225665333896
171.2364981784644 169.8978589814205 171.15729620424688 170.49735813163105 165.75178183076036
171.21111618711 169.96200339163747 171.61382085371326 170.31187020411994 165.45902154861457
171.1984184232065 170.13573748099057 171.3528213389727 170.26921717291594 165.62279722207148
170.87098328514145 170.00346764614343 171.7124294754743 170.45931319612455 165.2985744864217
170.9246599304108 170.13662308359272 171.84851130903368 170.18198132093977 165.3412582999958
171.0473880016509 169.9961276715275 171.78636021370292 170.40854810945922 165.69176454751627
171.38190955693818 170.37081251032592 172.15443329028568 170.31082372950618 165.46025319402074
171.07629669529172 170.0653772481114 172.02301508644396 170.22757418669278 165.5820003188703
171.41127265204156 170.46893006886148 171.9450658822165 170.14557909025595 165.75115194963726
171.283310191974 170.34563542303496 172.22837252871756 170.23545127740474 165.54923163336335
171.55258009361114 170.58917507212672 171.73267729941264 169.54264296127315 166.1815637876398
171.07200245005058 170.20337346868615 172.14716623366104 169.5270007364852 165.52751793981352
171.01861954482277 170.2208806507779 171.9526254024147 169.57405567263808 166.02172489014177
171.496227130279 170.44707507795087 171.7025835265051 169.45312329965287 166.0901285469505
171.53201003480444 170.3752141840028 172.36311406000007 169.4678168830744 165.8253552328793
171.5370343198421 170.24011518720113 172.37853089439795 169.55690860746896 165.98761903575465
171.68365817043414 170.64932227083096 172.1290746478151 168.8941499676134 165.90511012269818
171.69154222980222 170.79730838724026 172.13575999911794 169.064940705689 165.48156572359625
171.45776771005484 170.49572231076323 172.25764705931687 169.73874702714227 165.3866213677265
171.13125568678566 169.8949836705909 172.27305068220855 170.5119524675444 165.7671779309894
171.1361303500886 169.9799773962184 172.25364132014104 170.11781796146647 165.84790233771676
171.23607858726652 170.03871741954254 172.1926984594198 170.3835132098768 166.1849795284965
171.5064314226799 170.50304128417 172.2135651224369 170.26650142793008 166.5196056373462
171.86344672761982 170.77179036181474 172.3098507902417 170.6537066592765 166.78317568263407
171.81981962699274 170.74550338762035 172.01325643718087 170.33164113952418 166.6867885369125
171.11126391598359 169.69856040925643 171.74010668290597 170.61402619075153 167.1474934829332
171.30052827554118 170.00597483482522 172.02046875753084 170.9641051875825 167.15045560981406
171.43736791360766 170.08150087351754 172.1217806219213 170.5800433474517 166.96884572245824
172.14456511369966 170.90624699127017 172.22610933028025 169.88675560237334 166.61148362322368
171.8413640503483 170.7195076906736 172.91780344395028 170.20845631386499 166.51130207922705
171.95606389028748 170.83531835407905 172.56023830808516 170.1274497563171 166.41139484319598
171.95737663768276 170.86345038915897 172.61584621843588 169.61280386220807 166.3653592926502
171.76790210908524 171.03352812336294 172.46499763034018 169.4492044281444 166.48085106305777
171.79029697116664 171.01720269677753 172.2598199238877 169.1464895175739 166.17561728931992
171.82073441293895 170.89141836237954 172.08324293198626 169.43312108655593 166.2034980107748
171.46660763761366 170.54501850544833 171.93568879129015 169.71278042293955 165.99317799808156
171.41275191789126 170.43663528807542 171.70504811423902 170.03182523309786 166.4631137984695
171.02293524508175 170.07627748312868 171.79967141261267 170.58427104736617 166.68989011820443
171.2701439683434 170.323632481616 172.0278493431578 170.59094973278098 166.53277051384418
171.7727110309656 170.55838458754502 172.27697808197385 170.55912690077704 166.24904733626352
171.52993955967162 170.57546750910038 172.09165234106283 170.26288942734664 166.19738287160098
171.3276646108293 170.53001897161124 172.07053784975565 170.13134688092194 166.5723478386523
170.92440627405674 169.7275956492012 172.0561630799117 170.62951128279414 166.59836780863856
171.15360777227764 170.01797995006757 172.453242609375 170.39348490402438 166.20065298522914
171.20586113016554 169.83160354125525 172.8805351980676 170.59805509857924 166.10089567289793
171.2616372353634 169.62533985375217 172.2715941092985 170.7387365164398 166.7168245142538
171.15945489221488 169.7494576473003 172.62113703530125 170.31204888596835 166.79556738470578
171.21987784371413 169.88435004188437 172.52414073051293 170.15866537899007 166.9385993869736
170.79054905645077 169.70447713618125 172.99933745459643 170.48379107944342 166.29590225008695
171.03966485291636 169.90528360207327 172.8966281949093 169.87319573225457 166.41762835417313
171.51876821217732 170.41883988845788 172.98272436798186 169.48976184054374 165.880402172856
172.22269633102295 171.16310629576523 172.93581597318234 169.2680391089102 166.4775226644202
171.98739263276488 170.78234034214626 172.62139377983138 169.684046237021 167.16915250071344
171.84306545958177 170.51875950955247 172.43919811894614 169.37069030544538 166.87718724970523
171.63576803757454 170.3260666036852 172.50168301320733 169.42169443882065 167.01374260697133
171.77114481515176 170.48427113030536 172.4980426878488 169.2912934035202 166.833079280173
171.60424114873828 170.13576780119234 172.774656235234 169.82828962004865 166.81766089775587
171.51604681633768 170.05601350628885 172.49505319664712 169.89219894758605 167.19209123717218
171.30155130167114 170.17310183409387 172.33026436533348 169.96086351479664 167.29634208836833
171.30677777374447 170.2324542715636 172.40571213239681 169.65528156250937 166.8030928261235
170.90858937156838 169.74113389037035 172.21341211901452 169.76907790917812 167.31122377918004
170.70192781215934 169.82464923660683 172.2425746342205 169.71067967217246 167.2209733618523
170.78367729230425 170.0017380703711 172.38092659739195 169.44478197384092 167.2874677446988
171.240711097749 170.15484459923147 172.3647563119598 169.11839289393407 167.21566707129512
171.72733713250562 170.53800010375605 171.84051196654391 168.47838432632804 166.85609269532895
171.16604663256308 169.68315131750708 171.83696428871102 168.90290165677993 166.7654956053093
171.58513011307772 170.40732062988042 172.2953175040127 169.08508360938805 166.45459069124715
171.162718068701 169.85343054563333 172.177824778028 169.30638230534677 166.92419910681986
171.79973246423762 170.6415068714014 172.41799043565263 168.596135473919 166.33491245160974
171.245229612173 169.8715787122549 172.35630643779132 168.86837675358464 166.93230458061507
171.23806644067855 169.8022664593111 172.32784875867685 169.2192292903209 166.63101990811032
170.80636130343268 169.27172666356833 172.31175858159037 169.25254766596123 166.65859505776928
171.00190746644657 169.38244946157386 172.41937028422913 168.92989743196114 166.65148324244214
171.12305266583695 169.59073727870987 172.05192252701494 168.243290170278 166.8417740907034
170.78259046332482 169.13526130318482 172.05429519270115 168.4063552009324 166.7162560304487
170.65259951519965 168.66314845722198 172.39397339804378 168.87340065443078 166.5486423842928
170.9307710581078 169.07070967035912 172.51336129668016 168.50150817031377 166.6256306042413
171.10976509369203 169.4580269284864 172.57806555732355 168.83205239641117 166.77908027609513
170.80632997085544 169.03671385631986 172.57970899706515 168.70099802778688 166.7458268437983
170.77169147883592 169.07990325562918 172.44633165904602 168.55605001265792 166.5217664019282
171.08265342989438 169.44944940352312 172.5905484724075 168.23541763458192 165.89476211435044
170.9251787442692 169.15581012366442 172.66299340661118 168.46588571664915 166.12660661853138
170.78388406710704 168.94601021994924 172.72542871881168 168.37449441103306 166.0991140315536
171.00960433988877 168.9967813868314 172.3463014605058 167.6636645479736 166.00446912987152
170.7763700690438 168.710249739668 172.22738995926682 167.71459379570197 166.27477833002345
171.1414486493726 169.54055115126843 172.83306523273552 167.8477430425581 165.9653917744632
170.9190933703042 169.21959750176038 172.32829904494645 167.69506589537949 166.63869278944702
170.84065522643297 169.22247955155999 172.69038982676403 167.79607598249444 166.14536180449412
170.84125981713555 169.18218218430235 172.56992651630733 167.4902628912822 166.08332930722895
170.857060111614 169.12391688509913 172.63713066252814 167.20741181861464 165.9800649228158
170.4797775092151 168.91164222752894 172.46060209988798 167.67868133432333 165.65776476080526
170.3149486789969 168.95277200144727 172.67355871375864 168.06927064846823 165.53867272836936
170.64259800926234 169.35412622925907 172.40693982503112 167.72472190336902 165.52470117780456
170.88859302025304 169.38760793472852 172.17657370682355 168.07637353831984 165.8703216370859
171.10677988736012 169.49371538394485 172.2234547460809 168.58669020164788 165.76709713603043
170.99546508178832 169.45523523432598 172.57089448801472 169.01434749464073 165.83989964674788
171.28794398421536 169.68706784926667 172.39197672159548 168.56094298704713 165.76108658999743
171.2500353740678 169.7174068184133 172.39322464457857 168.66715691162867 165.38821639431202
170.85669377322378 169.14221034973716 173.05590797492576 169.42584751286594 165.1270874320156
170.75148911047557 169.16736833054372 172.65878525551358 168.86551312969135 165.30793784969137
170.7421776324808 168.97087175033434 172.71638156792895 169.39475379924602 165.2919143664233
170.90617904092926 169.21901535048167 173.33857352143977 169.0374183904785 164.78496093407242
170.5819677195553 168.8399968182765 173.73862170984467 169.47739378120463 164.8007725973297
170.85364003688974 169.31901301553162 173.67079096915361 169.2115970467208 164.96109121350528
170.78531144896888 169.27927407406452 173.1930975219232 168.98906005779693 165.11008240115856
170.742552139016 169.03720918303028 173.5161205143404 169.7137660787567 165.97751598140204
170.8894721969079 169.16819621212574 173.10879954174965 169.4447859159678 166.16937749947581
171.08156558170162 169.42502284657914 172.87954203742058 169.34938116746 166.03650650909447
171.118817070144 169.5886163157214 172.80737320559408 169.3981568129881 166.07413770330234
171.1558373904323 169.76341553949953 172.87315207857142 169.4900191717562 165.93603710951126
170.55932439304306 169.2233455101291 172.69643847126844 170.1704742602756 166.10058347459542
170.70264320582612 169.65120240786823 172.50788637217957 169.55580718774826 165.8707340784116
170.6986958246245 169.64699467674274 172.867803060899 169.41519509359176 165.3603533307862
170.82296576480155 169.5448474283483 172.3615946640111 169.22721057470608 165.2792025082609
170.9244987732196 169.72254719378273 172.329120740681 169.0677738786254 165.73701163808673
170.73720967883284 169.5017661407901 172.22207592706093 169.13001796694692 165.95423123946773
170.8780868885294 169.1799937740973 172.03943438509918 169.23325227548705 165.47454952635437
170.63954595531317 169.05557138445454 172.19922290527353 169.34786580509385 165.35420938175628
170.42645994505367 168.9288588892749 172.40311773051064 169.62033540029145 165.32234863237508
170.14322240792097 168.701348551875 172.15183908682957 169.49585693469632 165.17593235906332
170.48480700902152 169.21513470976626 172.00829710124663 168.97998749554023 165.6179546870024
170.93481366082236 169.32362056124103 172.36425981884346 169.25152219609873 165.5185354374345
171.27982575164492 169.6714560299006 172.3631784771764 169.0162694417793 164.88152206953166
171.20706761385145 169.5489856634431 172.17326674943328 168.9195450132747 164.68060575695273
171.13912155857756 169.43491106598458 171.95168497368581 168.90697590936176 164.16393947877435
170.59218330044834 168.80079286132676 171.6423889519638 169.0361721055345 164.29375800689232
170.51121670916257 168.87904226161805 171.54391892185936 169.1519070517211 164.6117213395443
170.95261565371135 169.1765149270334 171.56121640978293 169.1299480831259 164.6817894572745
171.09439571872488 169.5064482328659 171.34386006417316 168.70172561245212 164.3811006940981
171.0636349307918 169.58170939609028 171.28890114839518 168.1793398071003 164.22868720210317
171.15455308882713 169.29340898972652 172.01552909091535 168.49136380238917 163.8017367071142
171.04445010546908 169.3511797739604 171.8555416023629 168.56661586074384 164.16167739959613
170.70438252363576 169.04014274129418 171.77864647767817 168.69762038103423 164.08671732309472
170.78017466882076 168.95505746860348 171.58134541947283 168.42545931957713 164.01401234318888
171.04740948175316 169.23754477640128 171.40457159139584 168.2307968854217 164.56665083571963
170.81101434234876 169.1292966375991 171.69928370571537 167.99826149510562 164.44278755181836
170.83076330003072 169.00377056000394 171.59435655211027 168.69884526328724 164.21186513988303
171.1389076533441 169.43117675171558 171.7404216645592 168.36519428744703 164.09004175211604
170.73712911547167 169.3333939478053 171.98140535624265 168.3830943518573 164.01228284571084
170.3994306571835 168.87650115739785 171.66493427684736 168.80326852710115 164.47951285938197
170.59279308610454 168.94802840392586 171.3331936063342 168.90772160418274 164.95358807983806
170.71727102023397 168.9892420365852 171.26350671975996 168.83971883066707 164.81769665160587
170.5809912848183 168.90038120182527 171.76251113879022 168.9857391991666 165.08398707698512
170.74201012053913 169.00070291511037 171.43144916726985 169.05210960826452 164.73877671534424
170.83486617787776 169.1600739480784 171.9799980952217 168.66923376279527 164.6843548306704
171.0760506580183 169.47954547095569 172.31276353344148 168.75647919725614 164.42873294265996
170.83372009804776 169.25914511924242 171.96482220003122 168.27040358053216 164.75023566766788
170.6305171028476 169.07636405555724 172.11894517348355 168.56402775967334 164.67916548144404
170.63431826499368 168.9749250536738 171.7322152033069 168.25832207208632 164.41382698703663
170.66429416218884 168.94342207529715 171.82078718448355 168.3656653544486 164.27548250612136
170.5852252183803 168.87873768116935 171.89834546770848 168.36661444590166 164.38584392780572
170.28080422151052 168.52991805800457 171.36286345181952 168.74973361674114 164.9755712838117
170.5541674397043 168.73022664363944 171.50509646103868 168.60795094022072 164.6621547998364
170.67547346995622 168.99115105586444 171.78635947403302 168.54778462996842 164.28263351330915
170.38641007519547 168.58310852852807 171.70736205226356 168.54972314255568 164.35220516840965
170.3968950214161 168.46927672479526 171.40773367222047 168.97449227026397 164.38667191782636
170.24218045106113 168.38487629544377 171.8630558803718 168.6471831248347 164.30401266846047
170.53910996816035 168.69040741839976 171.64873892710017 168.58786962098728 164.39968511409546
170.72630623518725 168.81391029755443 171.63014812714547 168.19074324795838 164.34194914222346
170.07565974040892 167.94322172328867 171.9148922500214 169.21219191502263 164.38716684933433
170.22195330497837 167.85682055131673 172.07817168999088 169.1112391500756 164.51447413746106
170.4380672008001 168.03026326889417 172.4763067026607 168.61944623157754 164.34227451230146
170.3091109312274 168.00176329419364 171.8976921429259 168.9635203497582 164.61276718207824
170.32216558139885 168.06987658776887 172.19996389230195 169.19031051600075 164.73297536577564
170.1215322125787 167.74215200736754 172.4798142700747 170.09915291392886 165.1438993741917
170.2939464434446 168.24060995249118 172.3148337866761 170.06716150474776 164.63102118705604
170.1147657522687 168.09576418358446 172.4862469684583 170.20437287770628 164.24052840702976
170.61731453653627 168.70817075073558 172.1945103140314 169.56474333333142 164.47068396171412
170.2109353830194 168.20105433854602 171.5049174801655 169.88440186526358 164.8308369427253
170.59922062007695 168.56765380643427 171.82642569310076 169.59085311231547 164.60128101525328
170.54654205118484 168.80499402265832 171.84867385669534 169.63098086342373 164.65697470188047
170.6466366541237 169.08695002828657 171.9905547656066 169.72153460209614 164.60021117385568
170.62234957038262 168.74859757372982 171.6298827096236 169.7924335343947 165.02469305632977
170.64565178768183 168.78531177659892 171.63938055048072 169.8343941736776 165.14494743391091
170.5922139986809 168.9128804528151 171.57862959718926 169.7554110992498 165.01219433724194
170.87173254763994 169.5088804579903 171.63399486846953 169.25767958147208 164.55119859289834
170.41084597340628 168.86635049038378 171.42806211553284 169.40143966574993 164.7989853285798
170.740083574349 169.39029368399935 171.33528154160908 169.24795414348324 165.12522595637307
170.57148414190618 169.35217700200522 171.82181543141132 168.92424138688443 164.77156943553987
170.5908087816085 169.10642735588806 171.5347475849402 169.1124823950445 164.95470024653577
170.51159746969412 168.78828730014374 171.3249972503353 169.66977109582143 165.3485750151435
170.6034674726249 169.01797531844574 171.40313430434557 169.6113499408008 164.86687450547828
170.4502435618704 169.02571014230367 171.16032242259487 169.5614732182414 164.96499244930428
170.58682917214347 169.04481642636978 171.27871237375675 169.85182848149236 164.6175280303838
170.5244692104556 168.85820918404502 171.13650178978872 169.47500016376432 164.82004915432393
170.50381685763588 168.8867323654168 171.00252998088087 168.87914011284698 165.01525947337188
170.24770699593464 168.50216135782955 170.84565029582964 169.10785329561057 165.16040576838967
170.04155874143513 168.47693423548444 171.14702069141032 168.94466001812071 164.96781587116507
170.21522859930252 168.59461798178052 171.26229423580887 169.0738992473712 165.10262171970797
170.2300322049705 168.48164629925643 171.34739950295585 168.9613425993116 165.48973562390205
170.20137980026092 168.30434521689912 170.85958999379483 168.67115642865522 165.18873400622002
170.45352070452176 168.87148570098324 170.3529817133237 168.72148788029295 165.8222391146718
170.7241678557798 169.59442810310034 170.67986359865125 168.39434538269288 165.6576223567666
170.6144841520009 169.40987749853764 171.22572073105107 168.39587091152103 165.29586801587286
170.48256131515984 169.09725260110858 171.1210477228284 169.21571555463098 165.2724614003785
170.22519929231183 168.89345378202898 171.1326352264272 168.97574648011891 165.1924838805931
169.74340293022462 168.43383189364312 171.14080490681494 169.45750050010744 165.2018109342286
170.51702806185517 169.12224470225937 170.89300438757118 169.27897124154484 165.73472050758676
170.48848641928004 169.04973960490878 170.80237385058294 169.28736502171765 166.0309538634992
170.94364846992246 169.26141099735239 170.86031000692998 169.00064832129928 166.3024249776166
170.67930431482233 168.86179010111306 170.38488238776654 169.12142269930567 166.56855790099186
170.91860931934232 169.0161663090234 170.53560055477035 169.03094648451935 166.84218562685243
170.84746490454765 168.93500033336107 170.73733490859408 168.87727355211953 166.8166535243143
170.92041224415107 169.20831267285536 170.60996760865913 168.59298202518238 166.55861309499832
170.73426512334976 168.98057399433102 170.38242653403657 168.45160057629056 166.92733761470697
170.90577906575393 169.39069731723674 170.68814599288478 168.4710216362847 166.8481061817043
170.80435171024922 169.27349745157056 170.55925527269972 168.5623614741125 167.07585834423634
170.70749818789542 169.28640157670762 170.20331423898364 168.2892759159365 167.1836080129402
171.0953068737785 169.5762353453389 170.18894849828408 168.14963710395966 167.65077153015667
170.88408701543275 169.39541135982103 170.50824125021316 168.05374453761212 167.43797056999864
170.82047149726478 169.3069468052816 170.25300159542977 168.2126385579669 167.45554736246862
170.7826734692893 169.24368382938724 170.5455668525581 168.69909232465645 167.42315273617922
170.83923373502677 168.88821737650417 170.17648626170202 168.763242681323 167.68322892235147
171.0570490680913 169.43199787462456 170.56526419552353 168.21401897575555 167.09459818939533
171.01572712834775 169.38433012706605 170.98906718123473 168.86353231923934 166.80712301108926
171.04216117252386 169.38454682308836 170.94187207818482 168.91404104973034 166.67610709988915
170.69583837654534 168.8870766030202 170.91031394427557 168.93849206609676 166.30851263722147
170.55507316812168 168.95537700989118 171.14194091684237 168.88286764798852 166.72068138076713
170.7730959499281 168.97514171339063 171.28052452614733 168.72844482787104 166.80226663192622
170.72812574745075 169.01868684252233 170.89235300453268 168.40201192353197 167.30253596727155
170.79814734653343 169.08373156949463 170.61077227767743 168.14428849693016 167.3047034559503
170.8018466113339 169.20335997936792 171.15622843712273 168.10066295214855 166.62128807130063
170.97336664458518 169.27248929425102 171.13151386692562 168.25579765941168 166.0961140902365
170.8930940227385 169.08286292404165 171.03654903328732 167.9962837601299 166.00030575482285
170.82429477498667 168.9017546264355 171.04751114026726 168.1402046553624 166.06285157212113
170.60850033768136 168.81729855518486 170.557268073745 167.95583590935607 166.42502783495175
170.40162492972058 168.30503087273013 170.08875295339337 168.53267709613075 166.36794188377456
170.18524746994257 168.06292203456104 170.42537354068972 168.71670864395412 166.348207128721
169.60848220002353 167.41723741069887 170.6684756575768 168.92550274874264 166.34063031658536
169.75590227557035 167.28055144392349 170.23124323630168 169.40745339655066 166.70370411890644
169.87339798272328 167.46781795413125 170.493258658073 169.33469465412983 166.2930702760207
169.821602521413 167.3718788432628 170.20972371942383 169.37551989071258 166.38764087034383
170.1135168060584 167.54471965027753 170.01103328348734 169.3632203800319 166.7702716666944
169.9927181048525 167.53018985340995 169.93239239651874 169.52253683371757 167.23699936392276
169.82816528679538 167.43940927074908 170.25376002383558 169.61484186165143 167.38650710217556
170.1752589637484 167.83169393292746 170.36022371989955 169.7282817770947 166.98835375283153
170.09319415973934 167.6307871449786 170.24282218119734 169.85789663020472 166.75600121280658
170.19754386974924 167.79142822606545 170.26179584861097 169.69842993226536 166.66936833114073
170.31107831724123 167.80151979984197 170.44050232339947 169.7448936138285 166.41462018717314
170.65071199492374 168.30539714298132 170.51349583647502 169.80864141160112 166.76974954628693
169.9901578997676 167.50279908661872 170.20809568159453 170.0477206173064 167.2145914590203
169.5611361400171 167.32154402821217 169.99401346288857 170.1378036244982 167.4843985053879
169.2897463036989 166.92607312528162 169.98764628284934 169.83240601532546 166.99457837950442
169.36085258856346 166.72737299597512 170.1726592317557 170.23145503784409 166.9101451274264
169.78235843949437 167.23243518357734 170.59866359081525 170.01106794235216 167.112384839396
170.00395026087443 167.46357513713505 170.40949022557078 170.18262319423928 166.77188931966288
170.18513512514028 167.74228278264795 170.50338039931407 169.92298454721654 166.88111096469018
169.99549497012308 167.46515625516196 170.44404935632028 170.46804691599357 166.92298807355752
170.17367666441308 167.6033153856721 170.63211467747988 170.67143856095885 167.34012011419017
170.12972788354276 167.73786187803395 170.5602475155056 170.78370961512084 167.55671424689083
169.96735746732037 167.68664836646545 170.4885907098614 171.03390593650985 167.5493937039076
169.69970004164432 167.39437715746456 170.608518466956 171.0943132987071 167.82166880123452
169.96802697772213 167.75354680308624 170.43056703376556 170.36976416226847 167.52887601312764
169.87128162262584 167.59124782032742 170.8607955921082 170.16913541448503 166.84749143244727
169.71404002935788 167.28558370689765 170.11321199064855 170.21010470184075 167.87122056675565
169.73918022938048 167.450832413555 170.51785032250368 170.18126971847025 167.12541267443666
169.85573629226312 167.54809555849158 170.65113340727507 169.922441416678 167.0147205662922
170.00334771158964 167.68690601189127 170.10793314102233 169.62388901638187 167.06312556940506
169.86495742407357 167.6225220691506 170.14873717956723 169.09111605971674 166.74584947269446
169.7121450818818 167.61168198128811 170.49743195938453 169.35236988949706 166.63133083810442
169.80797547288535 167.4869290279416 170.68573245791308 169.74780903846874 166.23112589423727
169.9968667414567 167.61707714452302 170.51815808422043 169.25682425146954 166.2544778279776
169.8867380866629 167.40151554565463 170.53879724383174 169.57191227842327 166.45823897604845
169.93397124512663 167.63908228810675 170.86461652535965 169.07378091678933 166.03627541183772
169.987881325702 167.74369860421524 170.58705621202245 168.9893990501877 166.1151591237753
170.2502307588895 168.16225977376115 170.89834222178638 168.88782455408813 165.97289043482704
170.23059188282232 168.0815146483782 170.6110666409117 168.9840143993155 166.5404786115194
169.91729185187333 167.639082292859 170.83339735310244 168.6999599062924 166.03939928687404
170.06782322715102 167.99281260163914 171.56441653620678 168.48863770107323 165.82305368522995
169.8497529126051 167.5464057337098 170.86110601646536 168.59292764506344 166.2306018320741
170.18928457676617 168.08514571998617 170.59352368170246 168.31461181524335 166.73008303492261
170.17717547581935 168.1420231527354 170.48730043864373 168.1401226206621 166.7199348510879
170.1784158899168 168.12507996251367 170.2451359767855 168.2720043245045 166.9959221686394
170.2050988846379 167.86937041654576 170.1805823652101 168.01534679532844 166.76835631395866
169.78409671589597 167.28214452615742 169.9572776295756 168.42892483945954 167.02911246478467
169.79240591841827 167.34786959053747 170.1438946249382 168.442158290992 167.34113358578972
169.70906243793942 167.36021738480392 170.75331641696582 168.75068162753544 166.91812075207034
169.93553013596318 167.68379984069475 170.67587357716755 168.37520292338755 166.765442801553
169.7934349287467 167.59225915070536 170.6366360961192 167.71987951526222 166.822163339659
169.5646896639587 167.37645655939684 170.7456761756286 167.36725510970905 166.69865721252393
169.3912474127307 167.12276267869404 170.50885515175162 167.82744093357047 166.86080809890197
169.42160645723004 167.00072555421596 170.54448468241242 167.79471325023366 166.97654025603333
168.77954827214432 166.36568893351364 170.58555071993598 167.72127833876766 166.50961423796585
169.3133410373383 166.93615681221618 170.6773622949072 167.45506933489312 166.38265754796882
169.4252370616469 167.11955183371896 170.24496169816172 167.30178563241543 166.68132292196685
169.30734308992484 166.83815425279926 170.4294821883801 167.57352876454058 166.93009526033495
169.19608340236562 166.79132471944553 170.40728846523686 167.7078742333609 166.80316630897622
169.2386264325286 166.88446991053644 170.20326142768084 167.1921216816782 166.81947791607126
169.08908393759697 166.54495398282592 170.38972155886356 167.45927940647215 166.43960208335108
169.34436873333564 166.90543717883764 170.49896990028407 167.8705493788675 166.53425389724316
169.37831100892237 166.7265909738499 170.23171725246996 167.90543769095487 166.9072335313267
169.34537239732484 166.60550469124956 169.9784157298033 168.06955513367717 166.66678687817102
169.2003866601602 166.44483293773678 170.3337464259325 167.85395790062606 166.7196953377705
168.84591766823468 166.0576873069628 170.59748590721424 168.07482070315388 166.4452451118954
168.96970737728648 166.25157145276418 170.80487174818586 167.80469060589184 166.1660092927862
169.00327119068564 166.30484300820132 170.98613190351983 167.62372948464701 165.8681877243134
168.95792749610442 166.17576864018957 170.72153763153884 167.8370136982142 166.32163941098258
169.06169620651937 166.61078800770971 170.65277913615046 167.7348525497418 166.6161373912007
169.17736036243076 166.66194842097732 170.72768728003334 167.65982334548974 166.69997371962427
169.21480128966826 166.6403970194415 170.7627573310781 168.13589920992865 166.8215972785575
169.13419097091543 166.63258382179018 170.66197827833403 167.8059579997678 166.68623519962253
168.8527521032634 166.37299363090932 171.3239580668736 168.18617733983783 166.33854306888534
168.6184334308128 166.07496896015869 171.3487919874613 168.176739198173 166.26046771221814
168.7515996421593 166.0725308386484 171.37706171087623 167.9564779209891 166.02482826120772
168.27268968058618 165.72522047893162 171.47041540093267 168.30308850157684 166.49675168402686
168.5129701602981 166.0060985707099 171.45692410943505 168.1800419516091 166.36461022039575
168.28353828722413 165.6930975760548 171.22975066664938 168.27514080654709 166.82316634438064
168.52817713882658 166.0611458143346 170.54988952315375 167.71884927798186 167.1863350608212
168.69697208097284 166.2792433641508 170.46473165593355 167.93183238512844 167.41341605440462
168.39006451983653 165.6538142241413 170.4879151652231 167.91008293954008 166.70821290137428
168.37330815799837 165.63406070441303 170.20224715144946 167.94892866890814 167.29249235489223
168.55388490521128 166.12956386485544 170.5510373201552 167.61818102234744 167.11480356904735
168.84944229444852 166.53004491497825 170.73290638448162 167.31559104078798 166.86275543152632
169.0090601062065 166.66016028252034 170.89146694387043 167.68831257895783 167.05123355364873
168.6768054380347 166.2734030740046 171.0320192648141 167.77194581823088 166.8502975924881
168.45637660779528 166.07808015372058 170.85518767570605 167.57754044673183 166.7078105396097
168.514518116506 166.0187276832894 170.92261267634075 167.69415591777303 166.95843927718101
167.91746533714337 165.5496567193412 170.6807281777786 167.5698498302914 167.32317919847893
168.52365542339479 166.15626656689 170.65047352528234 167.33953827522248 167.5709972826807
168.38188407354463 166.08490575911026 170.78608311270844 167.40034291732556 167.35762509702076
168.11219310416416 165.7103141423519 170.55146098940367 168.02834525468373 167.94971798586198
168.00227946160481 165.49490692653487 170.8957755694273 167.9289748563668 167.408811213637
167.9706041793075 165.6873703505028 170.88676329169525 167.9147653989228 167.38751143146953
168.26137759009933 165.98370278260998 171.52485369120467 168.27525993196193 167.02899880413935
168.09209018730016 165.50271916701138 171.20011666707026 168.46662155100245 167.13635742423713
168.29741637991307 165.69676210270177 170.99736785957344 168.12679606656178 167.08546326506345
168.1640560772477 165.5565256353445 170.99361693849804 168.35353034977376 167.20637925458118
167.567746008199 164.80782604483494 170.45491570714742 168.3207876609359 167.25623348068132
167.9007673533449 165.13200851798715 170.72759234684654 168.5943278458578 167.39906818220163
168.06939971883648 165.5840207249132 170.7723885928873 167.92499842821093 167.4402083569407
167.8845229488773 165.2522538760015 170.9075820427459 168.16366176708496 167.71385480246403
168.15977598566343 165.52717847514202 170.7756189324546 168.56511142661273 167.76117734839124
168.15332989772756 165.51501101180813 170.67516181948835 168.1278254720179 167.08405974287106
168.44943151727136 165.89586204358267 170.72697667587613 167.63462407634583 166.5330749321683
168.48412538584253 166.0141314801503 170.61777181036416 167.49966700553904 166.26278244906416
167.9692193903221 165.4042292883058 170.18925241576773 167.90713965177042 166.26051747142
167.6540930925525 165.22775342895235 170.6893437521479 168.88352347446624 166.63176583241815
167.84911549417012 165.62949113902326 170.10905135861503 168.04607149095483 166.48101827806212
167.9561453696773 165.64890596037608 170.26693733830905 167.90969870887753 166.21223887577008
168.2928059157236 166.02987206398467 170.24822065370046 167.53379751602097 166.2521337183291
168.50765572457408 166.10229629512918 170.4458435148129 167.75329466720757 165.763585452593
168.39011135225664 166.07925283198523 170.4122106259589 167.8589082088557 166.1526768967085
168.53936368038669 166.21267542543237 170.48149462908037 167.77701461924948 166.15715746044185
168.03509630565324 165.58263215019886 170.32071378744962 167.83855732448072 166.29440557044774
167.78911136374586 165.43237184065478 170.88988503178203 168.07534868443707 166.0601549217702
168.31063975647794 165.86639369075343 170.6642623825105 167.91001676337055 166.04087624861933
168.3449993052157 165.67815076536812 170.9022579265559 168.11216405201586 165.6363455324342
167.9981278832495 165.27610390129934 170.70768099851176 168.43856437301324 165.87523850439473
168.25817277408007 165.58747924202567 170.71007816996496 168.24804296372832 165.39096944605765
168.4720580199527 165.91055301481504 170.87652274047005 168.2778510856538 165.2458662929859
168.62368186142126 165.93333743830664 170.78030931269788 168.23574858288995 165.67516796487996
168.69153302212462 166.11225273389428 171.00522233583663 168.0827541435358 165.49753892341278
168.76737166984032 166.19801934702218 170.542667036552 167.97487753324248 165.6570698461058
168.86470198390708 166.32933277743257 171.09835469515411 168.10847152780673 165.19787339115123
168.8359985925005 166.25301633375597 170.76929359674844 168.04702868378715 165.19180235710962
168.7130177647448 166.32704461861684 170.82350079516942 168.00181959069272 165.24674381511554
169.13689428424905 166.6503779525298 170.53758406722497 168.131546162218 165.7505700071044
168.93620358202523 166.560728702882 171.18056957164436 168.01522086296882 165.0897230015999
169.24566376108203 166.85448424732948 171.45233061019837 168.252678542861 165.38111965624591
168.8869696171967 166.4164770760052 171.35553598277443 168.01502050278742 165.45454354743524
168.99563951153854 166.5595419732928 171.6870201863865 168.09802907917637 165.34690848622145
168.98963089024016 166.47339045454387 171.87690053782185 168.01035898213024 165.40077497191527
168.67685116479225 166.1453473700073 171.445057278925 167.9397364647934 165.4452105017184
168.83765700388113 166.38610742486935 171.77343772878444 167.68926103569478 165.21680091943955
168.55199026363383 166.14512839239848 172.01912130116222 167.94280097844043 165.4958288275499
169.02512079545258 166.4455617129544 171.63027162230892 168.197895955199 165.38945479795336
168.76945780324476 166.27455965071806 171.33731497064755 168.16029604399628 165.59328715703694
168.77495294005888 165.99390775644903 171.2105868771292 168.0286991629669 165.4624374142395
168.73549294497596 165.99605408114778 171.68951043779873 168.1960182372389 165.3072598729451
168.60991849628996 165.972119951919 171.24752069989225 168.42267901159315 165.6833534359644
168.51183834435403 165.7269977968423 171.42253863661313 168.20398583519844 165.27182940301228
168.53596262779095 165.69071675538368 171.4423960946771 168.24769967438206 165.43658839408434
168.61633242040725 165.91002194610124 171.26380297681618 168.16449573252828 165.69732287930708
168.8099376559305 166.100964582993 170.88560300556938 167.7839597816419 165.78490414986703
168.33380139135443 165.4256176515175 170.66779726424036 168.4986522071004 166.07254316246699
168.17732844547254 165.29528819454015 170.17454270389075 168.11007873582508 166.11655777140976
168.31391643354928 165.6810997374459 170.57751723491043 167.81414163049223 165.85121855462788
168.48760195499347 165.85621644382198 171.03702958552017 167.8580721013099 165.70061548468152
169.21149885389323 166.59938504052133 171.20693052380804 167.88094600380617 165.33486456113638
169.28769432821213 166.66330257415873 171.3337990973194 168.4363858313159 165.18905309484106
168.9469738269385 166.26415931558884 171.6051607684921 168.6006351736209 165.5640344062539
168.71980452966218 165.98724445861293 172.03798734494063 168.91065536839625 165.27336448031713
169.09312729463625 166.16706782102753 171.86952356409782 168.51362091020155 165.28946214671137
169.17401943838996 166.3986872201537 171.83932588874916 168.20878106868267 165.65474805285277
169.6867485347963 166.83565062900612 171.88775931369508 168.13238895630616 165.92591857510382
169.3814865679592 166.52668495484167 172.0745185417003 168.6919616743592 165.7277264378882
169.3418267965156 166.6694391856239 172.07255367609807 167.91961106075595 165.99346863896184
169.0011127266005 166.27653487993723 172.1407933416342 168.78653538114852 166.17823203110768
169.02491851128588 166.59669914761253 171.77357896661726 168.31193168580626 166.42947636313005
169.08996623006576 166.73385777303463 171.84672707726963 168.25642575535815 166.9010400939856
169.21089421766686 166.78327540384 172.28249305402406 168.47898381470458 166.79879656040322
169.03057342173807 166.47723312732467 171.84085929794205 168.57630781062244 166.65376687754832
168.92514896384142 166.19257399558185 172.0964226803869 168.73571467088098 166.4740293857564
169.39134588501358 166.8612873081753 171.83500107868767 168.45713798600028 166.73194087365158
169.60385765997975 167.05736829480512 172.2074929590877 168.3869361704026 166.2848856443704
169.11895833506134 166.67276550197553 172.41812260181644 168.24457899512566 166.24008839519874
169.16296713258282 166.81287593012817 172.0074409170766 168.10208619957064 166.7452708277834
169.10182195892006 166.59982868068008 171.81713185176994 168.11648335736058 166.70449996809495
169.22989043339444 166.6042044087196 171.3917110257248 167.99039196161996 166.49691988320512
169.1027904526452 166.25871314382388 171.75893991997873 168.37614484022095 166.4247023791308
169.0245013393541 166.2010631670814 171.77915044862957 168.41720285498985 166.79910525898867
169.1500262767402 166.42678364035 171.80626627743752 168.21223517685772 166.92461356145185
168.86741640134446 166.23654850805696 171.613518690894 168.50384256501832 166.99817505043336
169.08363450461155 166.35542097104317 171.31950347566794 167.93576061209197 166.63686090339377
168.98090869620577 166.30051219738792 171.15593295971365 168.07348961154057 166.6700354410435
169.62587776993107 167.08064103618014 171.0755333855054 168.13731622781472 166.25367842908304
169.30041056964185 166.8319144964019 171.17142668387734 168.03383902656103 166.40536305559525
169.20255930906046 166.6930565217207 171.58085381796826 168.16423994816017 166.36765018796243
169.2074033445476 166.62649569774223 171.27534411051892 167.92862612811467 166.05764083677374
169.5912035126534 166.98359583877266 170.66984893196965 167.54277221471165 165.98388329195365
169.30108621929094 166.86529038307515 170.77906334673435 167.65200070142214 165.9229416960693
168.97848022239646 166.3071093261243 170.4587110213583 167.95887636606244 166.56183267837974
168.468403535857 165.82434277386773 171.09662644123011 168.7424132028772 166.5232348535591
168.64581854782463 166.05561320644276 170.88905707041283 168.30268353725705 166.73298241905007
168.5056100072121 165.87847281318648 170.81595840349573 168.56922835148723 166.9655001815555
168.80122079216687 166.48737409713834 171.01776034745944 168.2285697966826 166.78615688091804
169.12315130209086 166.9298010445553 170.91087862099178 168.10143281967942 166.61831743643037
169.04605552510628 166.70256180611506 170.73380758278103 168.40211528278107 166.50844892199734
169.30140644997832 166.90669508355407 170.6014033010689 168.5127433905043 166.75319763111514
169.11298825070227 166.75935157651895 170.43399263228818 168.28341949400627 166.80240535066275
169.09717648199785 166.9069911305674 170.4250387095145 167.91725683082717 166.92455501630928
169.38569790096545 167.2190952583894 170.31755152200418 168.33654204691075 167.14702957055627
169.36618200898954 167.00974097411049 170.3677430554843 168.68983351918337 167.24429888274426
169.72703017749282 167.2744599884057 169.913595313264 168.319485243944 167.40784567007063
169.81877661603394 167.43205537541516 170.21727911968267 168.47450630636465 167.17059094775863
169.41986565994722 167.22436630877883 170.50355899856592 168.54125591027477 167.25987572680424
169.2920434424062 167.11061208529117 170.4398311852606 168.37722504243388 167.26055516330348
169.71059420045881 167.7222974894212 170.3453401716847 168.21808868969615 167.29037015099433
169.82405339083178 167.593163892143 170.44638767084953 168.80706571574237 167.86233176654414
169.68882236782892 167.30760873179946 170.7346317836988 169.35280922002164 167.82140190915882
169.49862094102514 167.14691278042613 171.0843268566316 169.10825008653237 167.31662351304342
169.21629232363833 166.99063678555683 170.73011073824625 169.1840163693392 167.5929318646468
169.48599404588913 167.22809779913516 170.60116202356232 168.8689140715638 167.44161404337288
169.4197925582945 167.01166255210128 170.3047332255759 168.41488513908718 167.68855522371146
169.09755726484147 166.6545046374219 170.7307517199428 168.7884754464285 167.8606553025006
169.30110342157113 166.9231431195972 170.0696196110155 168.58311854046744 168.46405700089645
168.9176797701329 166.5357959035145 170.0217226089349 168.48884936332115 168.1242500645194
169.1603165758187 166.59715680306297 170.22709704300956 168.50508995765344 167.9897952773757
169.542245063032 166.9517818327576 169.82471297536677 168.38605805000938 167.9816021720257
169.37296826230352 166.8494194151171 169.9988160997333 168.49549967509975 168.12181430437766
169.570245649553 167.0751444698477 169.88075312755637 168.37778344338852 168.03802625435506
169.24501035390958 166.71005985842825 170.25922549996395 168.34314208526814 167.5108005050805
169.10276637833584 166.544835005384 170.68803430123685 168.6765398213019 167.65240542249185
169.15069751337697 166.57114438266626 170.38050829187821 168.31923940222077 167.34684361349463
169.0145866141676 166.58125484672993 170.7431629906574 168.74645532865645 167.48555162243576
168.919714541057 166.31409795323427 170.58370358693412 169.4713483581947 167.17213271210466
168.94423108506027 166.27745964325314 170.47441022532655 169.3010345374251 167.33584669696492
168.91326914834562 166.25175851535087 170.67909768517055 168.9946518776609 167.32651957816506
169.26143061477865 166.45014005346835 170.61257053357744 168.74712380386353 167.2113784436051
169.13523547311829 166.32726355296631 170.3068233359571 168.88359693314152 167.26814428616464
169.1335244520779 166.561909873545 170.28948736481732 168.21322812539537 167.01500257366624
168.64611537100208 166.2389585943716 170.2979932560015 168.39278512674912 167.2900757949336
168.929529570344 166.61517076719363 170.23825745953414 168.25333085603734 167.25597972095628
168.65517417991313 166.3267812807617 170.6721149079484 168.3795476145049 166.9035607852808
168.92152611746198 166.36361103070146 170.0185435100343 168.03782020020267 167.10266448835455
168.75585121543264 166.4121658331699 170.14145663695408 168.3185559044529 166.73712938708243
168.70082577074095 166.24508864318418 170.51234804249734 168.23439183484362 166.67213056714604
168.9336780836302 166.55932203986205 170.95711766015754 168.24729644904417 166.3737216221607
169.00489251013278 166.51159323539724 170.61729707601597 168.54564920926416 166.25351537239007
169.16008444221947 166.69093815246885 171.16028366555025 168.6740845695878 166.284710908892
168.87176511919694 166.65170690390647 170.93748040668996 168.6333024131499 166.31293193682964
168.95618703932874 166.44227005836518 171.3467592174442 168.21755476843944 165.71665165418972
168.82223745516697 166.50815204151417 170.91979184998448 167.93096912947186 165.64014732313444
169.00382002088529 166.53176280583256 171.1332362736403 167.9089248472805 165.42127576061193
169.367943642217 166.85933996626974 171.43943100285392 167.66736950549438 165.57806191747216
169.28335496047058 166.91396371662893 171.38733018006886 167.49606989714937 165.48883431433978
169.26951529169256 166.93947657975284 171.82137379986563 167.76082609422107 165.75980069811447
169.55226534336498 167.04980718637847 171.7651080098395 168.05446587556438 165.87524792402203
169.29846612309476 166.8519655937132 171.39656543170474 168.43369087555325 166.209463991979
169.11257689604633 166.6759195657184 171.48551733150916 168.6470739011139 166.39431960764009
168.942201148003 166.4426438029298 171.531177390905 168.4224744104484 166.72753705591776
169.05191904070816 166.62353338168415 171.51505130446603 168.62592166875814 166.66746780919877
168.95748597692636 166.73631058924653 171.46543427456538 168.26049958385266 166.4791981479848
169.03671446136295 166.91973128902433 170.98666687675401 168.14070039335314 167.14817204980255
169.24563836258383 167.1645790609237 171.54587546027977 168.17071532898075 166.7635676628667
169.62691441600205 167.47731324043082 171.4427599945805 167.93314806954132 166.69831047921477
169.33407072517798 167.06140729222003 171.53510944363353 168.49954103594092 166.99811685381712
169.16129581953152 166.91018790525607 171.57988441251655 168.59826409233233 167.1628917010519
169.01189721340631 166.80071366339504 171.32982466006334 168.4713038264442 167.16268791982827
168.95689131678301 166.97623172075063 171.621541071364 168.1789740706518 167.01074718814138
168.62179872909425 166.67098818490786 171.4544435014364 168.73220718096212 167.4403623248001
168.79157195025493 166.68390329455767 171.11439339539666 168.81381908909972 168.00395954633743
168.86884688680698 166.6975325406557 171.2061052779726 168.7067248056765 167.4621234362244
168.80818657597803 166.74122652753374 171.9980071499228 168.6010666662432 166.69052361377345
169.21159919284406 167.14733021251558 172.13901455131278 168.59227750946383 166.56557914021337
168.89471097579903 166.70498540572314 171.59795794928596 168.4875998518496 166.01508218600958
168.9026393757839 166.89784036752118 171.8355486617684 168.1484552558598 166.0634672775979
169.27994880131322 167.3726068458681 171.82399252623892 168.0776523133399 166.13737998961008
169.53331530608904 167.69291022827343 172.10670887824082 168.50770540739924 166.12802893833066
169.53062003393333 167.7131110203527 172.02533290924086 168.4958514045706 165.9983939395106
169.60632442082436 167.75586135261338 171.8872541123984 168.21047474544326 165.66168188798517
169.78546899332738 167.9972709471188 171.77540962119687 167.70019634711437 166.05912503861285
169.2385955859946 167.43904369156866 171.56531868023293 167.7522340206901 166.4524648953033
169.3375547026882 167.57118468943298 171.94871484183975 168.01741045895295 166.45528198419134
169.7359927731918 167.83199630046656 172.35086821421498 168.1493250468086 166.26636518179694
169.67135169504755 167.7140373573629 172.16252276448014 167.70004944025544 166.45931375199416
169.5277932905048 167.5734235570149 172.58615289628534 168.09079479793328 166.65252546969796
169.42153864909358 167.46442740754364 172.4165459509633 167.58110288702568 166.2075494885187
169.51694320667931 167.62257200358619 172.42054808961706 167.7320238196934 166.0737819225309
169.73884441421455 167.6921198047949 172.33269592825425 167.69391877806618 166.4860635714665
169.5302674731146 167.53094364180842 172.27788673502855 168.0241756403762 166.3523893898492
169.1995295554408 167.2813493934418 172.2837624498384 168.1437635047337 166.30028762537484
169.44581518832592 167.17672801202394 172.38865854493184 168.3923157608494 166.13954801715215
169.1146481094988 166.87390755409717 172.2291828697443 168.79100871470354 166.01546182593242
169.28885704907634 167.20763914410205 172.25123185112486 168.22473147206702 165.89160661812784
168.9540864843682 166.81340480982925 171.98146997129618 168.66071329210735 166.7220992734632
168.7701154706399 166.45788299001617 171.9443995390013 169.4854529175035 167.4052279292128
168.4593089302673 166.17681238356664 172.0526901862106 169.6041507670464 167.3870003050708
168.5148875950124 166.13595801750665 171.71726097724135 169.1226958653888 167.82585045975503
168.732822795755 166.15278307069573 171.76850721973702 169.07440304234885 167.43038127747226
168.4037638699478 165.81288965936287 171.86066410194113 168.90752140311065 167.35553802783622
168.63626823985697 166.08650447165417 171.63296374404925 168.89527859544228 167.35808117418722
168.58856133740954 166.1275794430291 171.9349548808086 169.31166442055448 167.81684967982247
168.63889431305074 166.14568897907319 172.03276778676852 169.14130164673588 167.35124978188207
168.63238252524246 166.1342428773205 171.4087450588207 168.69315534128395 167.46624479968
168.37911161705378 165.87014888461417 171.13981840060526 168.789228682861 167.47347790234767
168.49940199600715 165.91546251021802 171.5820756081807 169.3132998186109 166.99387600658093
168.60352424663253 166.03125814532297 171.5447703088509 168.86126473480618 166.57318301646484
168.1477406035163 165.6574364666266 171.56385601072583 168.8417852003668 167.27419087238854
168.3927777754422 165.94878283314728 171.4268711989544 168.59996809329752 166.78534285892454
168.25386277086474 165.77847231196986 171.46693880785864 168.64389583837436 166.99689796755527
168.54624185135435 166.31331525407245 171.97679482175266 167.8725073848091 166.23174555966864
168.55396590679717 166.2700145287103 171.9422948491368 167.44635354324234 165.89335340186153
168.8732802461263 166.6261075176042 172.11858341886042 167.70081586979842 165.9280638479816
168.8346383215579 166.64261894383924 172.28244525264097 167.67306316569906 166.00187101790556
168.88003894235632 166.86729347285032 172.53248553964968 168.0607365056307 165.99711217567847
169.35020385035577 167.29067271699816 172.74795440263517 167.7279673673846 165.76961815957173
169.46076394349782 167.36575791183182 172.4300176956528 167.9576470086217 165.49049908481365
169.1949204802685 167.18231498931564 172.30490974003123 167.88614644339077 165.77963423784257
169.0519292003855 166.8641250377121 171.81350154508834 168.33360917027352 166.47899195575388
169.27651392419762 167.31336136385383 171.99127965150367 168.31228156170033 166.5311991301448
169.2413431060685 167.30879208090758 171.89721130198396 168.0974459132993 166.6510107014135
169.31576010084137 167.29163178925756 171.4889979470579 167.90232187017565 166.80569088175608
168.77368873208854 166.74086437990042 170.87088770870452 167.87165886417966 167.16007849917582
169.26123993979286 167.22433282203775 171.33398163336847 168.14584583850043 166.8092906708404
169.54910043146407 167.61497402637036 170.91249932185562 167.9109782794626 167.55026284165893
169.26028411407597 167.34143758285967 171.36741725400864 168.4193620745794 167.45674319951956
168.91665768116238 166.93726079783102 171.63555118473334 168.98035372332035 167.42923227342175
169.49413436792995 167.17387673971098 170.9764010959614 168.77840570574708 167.51790435405013
169.06332186581673 166.87685450378663 170.87795723134025 169.2185801212969 167.52513804703486
169.28492664175937 167.2683438125132 171.47768699951953 168.93299349905888 167.12001910306458
169.05036997894783 167.1511929571281 171.1186971037524 169.2363841735665 168.017029628061
169.82342701716243 167.95285232296206 171.14751780636175 169.11962854392885 167.78433371946772
169.27412844004516 167.19865942208457 170.6392912759488 168.75351929510495 168.27141997390876
169.04192795577572 167.27622222940133 170.77527693094348 168.6179999690442 168.06933429511994
168.83589547554578 166.99482220562984 170.33379801866732 168.7533880303754 168.52237058129685
169.06342434068858 167.18926523603037 170.38896020681673 168.94852962648326 168.64921695469494
169.22190048118492 167.4265300757167 170.74092332405104 168.63067339472903 168.46684073585817
168.99636887017564 167.110783839816 170.4731786322314 168.72403772345422 168.28578553813503
168.8851394494465 167.293274935632 170.49904727554573 168.5601499493961 168.53447730497416
169.01503951424073 167.32191183445906 170.17051694355652 168.3946887249032 168.76755959784816
169.0029723857392 167.3612467291354 170.44162420924087 168.05299124011043 168.63489171905104
169.43420747329338 167.79852976445568 170.41363748996469 167.53223144398333 168.34190873590728
169.54303916956258 167.61142604756012 170.45462335591228 168.28036474882003 168.43410179894948
169.49783382889547 167.74715556134745 170.91056440021762 168.46567805013493 168.16287574148214
169.55488371419705 167.80120177046985 170.8341813131927 168.82746234167206 168.34916473660653
169.417012690174 167.69849762094904 170.34190398206687 168.91845158343304 168.37130423739282
169.98602176235903 168.34171071927284 170.61208396981957 168.22797434357267 167.9829756364012
169.7971862597877 168.19690591527436 170.5034084471668 168.60362633982984 167.90085425088662
169.70566878706364 168.16203840836616 170.56994276709364 168.5560353230895 167.81093965478303
170.07966178363392 168.53983362470572 170.33395009692651 168.33247013153502 167.869216823147
169.64369422371303 167.97166486606073 170.3805281147037 168.92972255840962 168.2182763232294
169.96223786200298 168.14504516825096 170.0347360166248 168.29734030470757 168.0876956488515
169.30322442250807 167.55573206644982 170.47185682876673 168.83435723388695 167.9095815185401
169.5430797463834 167.75046752901127 171.05010722718228 168.89219745076292 167.6396612568034
169.77655641400688 167.9190431898029 170.9308479983231 168.97116485783087 167.82266389490127
169.48303373494065 167.62317068005575 171.19011359460742 169.49850579209854 167.61999781689335
169.32537834399866 167.587084670762 170.52583857740106 169.47789762366182 168.10267757763125
169.80383456806882 168.05648432421225 170.80446123137727 168.9942701859797 167.60275888583786
169.89039378968175 168.40559101267857 171.33052355060312 168.83324378058293 167.51435238319718
169.91447910558895 168.25026112671344 170.76775970524866 168.9742642785727 167.73491968144066
169.52568612155846 167.9780365396461 170.6572497432617 169.24836726058913 168.2299721776396
169.54198289862057 168.05182887842383 170.3765012508003 168.85731925326792 167.959590195408
169.57281767483587 168.1903047126188 170.67822118585772 168.833783084108 168.05642169515434
169.19465125592887 167.57909561392864 170.54483466074956 169.56013806370103 168.12038025258224
169.46508424458264 167.92522451009393 170.97852997260338 169.45392293520183 167.50783334487306
169.490315339696 167.8918247812484 170.6333295882319 169.07438689383747 167.47285345267497
169.01797604615948 167.21309127594319 170.6456747004532 169.516601919946 167.9710761094884
169.084521031557 167.45999448646117 170.86652222183483 169.29475969824577 168.00650285837784
168.8969885673821 167.2263126560869 171.14844606772104 169.86663375345537 167.93373521672768
168.83867751467002 167.14330052703968 170.62162140020828 169.93420066597048 168.07122538013596
168.94084939837256 167.17803622315014 170.8423956988006 170.2485341520758 167.5969183323184
169.13982342494003 167.5279652166782 170.5824439193319 169.99920574192913 168.34730049168903
169.26519575968405 167.76257155381705 170.28733772372783 170.05655189614248 168.47754176733187
169.5863805782648 168.06815631549085 170.49015308880334 170.08933686126332 168.34718534779927
169.37875250074896 167.7975243739018 170.50280247698058 170.4559026375984 168.65889352301207
168.93154861294013 167.058873234679 170.20327446761573 171.1757825966213 168.79791051558624
169.22706937231135 167.2784118959456 170.29569666006495 171.34323283158432 168.61491324765439
169.3294711797273 167.32823795099736 170.29809525197805 171.14912299520398 168.41981720600066
169.45809361035117 167.63381252082016 170.30903508331954 171.22209461602475 168.29407397829434
169.41389991105544 167.5159522609199 170.52917002609388 171.18737697150866 168.46920382782795
169.69613466459654 167.91322440141926 170.12675487772592 170.27627020373203 168.53078771768782
169.3315019096581 167.71434752938924 170.10157490829408 170.2757926460577 168.84540975131839
169.78724972746676 168.11278854670357 170.13666298611804 170.42239602477676 168.58813613249546
169.5889669113855 167.71341806006603 170.5319595130355 170.57333173986552 168.02647461713497
169.68261707856573 167.78695254393102 170.78744015084968 170.34507762872755 167.78804491501037
169.60802044947977 167.79188888128095 171.05740134368145 170.30626527614564 167.09413065585252
169.88163025913803 167.93597908411706 170.55295868460306 170.2074245331055 167.83980411741564
169.63773246786076 167.87201493923516 170.93514850502177 170.16866002803508 167.94867518059647
170.00224320389387 168.2592348989993 170.23603256289965 170.05825290190478 168.13901768148702
170.2761538334622 168.69308505234116 170.12954899126547 169.79825947741406 168.17114122460202
169.83608400133528 168.22975559907795 170.46578217302994 170.3701881906944 167.97598597487737
169.90471169610686 168.26449195739926 170.5438639802216 170.0865905600833 167.94907367160533
170.02770583639753 168.32259037056846 171.01184827291777 170.04444627602922 167.17438246180657
170.1244954448326 168.50851099053398 171.30388438534123 170.44570323588334 167.6571852536231
170.16730948353762 168.41425500250276 171.1650054103105 170.60394595841493 168.10169984984333
169.96960198392628 168.3223523999323 170.9048700605267 170.77736142322746 168.3353349629731
169.53500990971253 167.74215157043335 170.765799771201 170.92244756663536 168.0639797232166
169.97765197223822 168.24825457640466 170.5581971357282 169.881250199569 168.09793170742756
170.12296307490834 168.3636760403609 170.8987980637563 170.13556608767576 168.57579180234242
169.43786979340757 167.8162156103496 170.541483840838 169.87745660772126 168.43188830707112
169.1401535059073 167.54725094793724 170.61832449560927 170.00761684005957 167.97017334085356
169.1426868150566 167.4239230489616 170.70551158839498 169.75685797386282 167.9516707485488
169.29492155708746 167.6532787946739 171.05993528205292 169.70403014833238 168.13698514408136
169.2043677384719 167.45399808180605 170.87405200070194 170.05689285058943 168.35289624506512
169.78999065406774 167.88212916928515 170.79608040460514 170.01509137230602 168.1737112276707
169.93116990234796 168.20541530242082 170.7052300184432 169.76093834675152 168.33379139639104
169.73553675035626 167.9228792946346 170.25775550474728 169.98992617906964 168.23055583930588
169.48371527797465 167.51790925209963 170.106468016326 170.13019167455374 168.1614931313469
169.62814280029573 167.70674967255505 169.64728091565965 170.18440667408296 168.7108089392367
169.68972225434706 167.83392537907352 169.94734748635878 170.01342915010954 168.85451613828926
169.90295668475713 168.25977550649054 170.13039845212137 169.83665659273336 168.58397799952667
169.84608765503552 167.82592932508507 169.69679265560177 170.26816450046897 169.1699761890832
170.46387038276322 168.6390259565259 169.69937593606085 169.34777065889514 168.4395144729611
169.93525267410433 168.34547756437053 169.99844851677315 169.60104757816035 168.21526621051254
169.83467180527163 168.1981629493357 170.55625667552044 169.74033247258066 168.49169126341408
169.9167192006571 168.16898377651287 171.0074890513137 169.956254446596 167.98297079459454
169.65406774562013 167.661745768389 170.5339113108425 169.93356337553203 168.0629480781728
169.88119191382745 167.948151337505 170.31602667224408 169.77868637424848 168.13885537348833
169.52538610383277 167.697574010242 170.22432958762292 169.9916666794252 168.17494868980518
169.45804468602088 167.61682007884514 170.46304101252545 170.0372066294494 167.90724350436543
169.38691895585004 167.63890254579397 170.70398750122092 170.45071568032026 168.26915598693893
169.29896642711196 167.36107668390693 170.36349289785565 170.48701052970975 168.4146956933892
169.8798901600709 167.89482653507616 171.0629887026601 170.59213519745026 167.63758026680333
169.51539941839903 167.40389168021056 170.8622151217835 170.5166329816305 167.99712780422888
169.3532042022225 167.3894013606708 170.9017612292532 170.42122507961335 167.8014797083874
169.28793064465458 167.24499936237703 171.21828333334398 170.52688753562683 167.79690933314808
169.8015212184536 167.88887814474938 171.63093748156894 170.34416736190187 168.1474257375053
169.585632766595 167.6819623104973 171.25555092741212 169.92754664087002 168.4137379184795
169.5253109251364 167.50076541067455 171.29125518257356 170.31205404714683 168.4140323376087
169.5733150851394 167.65566882470776 171.46304530613764 170.6153873471464 168.22106912538595
169.74016589582357 167.7503670902923 171.2789242539686 170.36830567003966 168.33849433152218
169.5785946329243 167.4464051946007 171.07149137827687 169.9741254927978 167.99511088645463
169.85084879888169 167.6782745571101 171.36328233824375 169.6893348270233 167.5674594115992
169.68565551578035 167.52063152355217 170.7084883458654 169.4376024528019 167.5819257859583
170.12264127868818 167.9797698699736 170.80386444066392 169.7616331969796 167.88897743994832
170.1093281939618 168.09692433245274 171.04155728161135 170.03436669186328 167.58027161661335
170.19629542302883 168.3777507099755 171.11128629564257 169.8416919752916 167.9139590056077
169.82818230014223 168.09405175348252 171.49650773712435 169.86293946061443 167.48493030686512
170.02939485255652 168.2728840854753 171.16824147334123 169.93036953706084 167.83047139353553
170.26849097892054 168.54173817454634 171.5754341502569 170.2029068258396 167.57199372683544
170.4606507255964 168.6046031769929 172.23544126419256 170.022340359485 166.72721450374496
170.83148306790773 168.89745705684754 171.92907036648515 169.93863000552324 167.46880865708806
170.53615799453678 168.63906656378597 171.62454050993594 169.83229173288507 167.07994733680732
169.9917961794341 168.01050175141853 171.03233687048797 169.96255576784137 167.6593211639469
169.95376610970658 168.0132336828637 171.0157279907015 170.1036154923283 167.86378601005097
169.90651852634738 168.09703300738363 171.74170167323263 170.14470663075252 167.23810882855432
169.77024232850363 167.88336824749018 171.60315778008842 169.75704204124835 167.0173053734106
169.97842858607976 168.20358438623808 171.5427347647687 169.59495436940404 166.78240346341295
169.56531124519222 167.8115745091055 171.52005831706853 169.65268767894395 166.84807806345196
169.83341001435022 168.06962273307957 171.12842962505158 169.34490957593886 167.287490254617
169.51947759671643 167.59539432085506 171.41897456693883 170.11856089706023 167.34372560818568
169.48624341088228 167.40253328322044 171.25835955342586 170.1268303296483 167.50535551907453
169.7235697445644 167.90523785057977 171.30596869024905 170.55441194455108 167.60612834038415
169.95426956180034 168.3596526467261 171.41814386663836 170.4910118382435 167.44706982530317
169.98750112463705 168.49709586732422 171.12132616134238 170.46307340932017 167.3755271609196
170.48950353340106 168.61293705097137 171.11512825169032 170.08990834450796 167.16959546476744
170.17205239654814 168.03275774582065 170.9597791826756 170.5674656431768 167.22147703380514
170.24896806983733 168.11377484618856 170.9801282596897 170.53907141300235 167.0049435367244
170.33573061946709 168.33715038401868 170.9373400836302 170.68270367410497 167.34104576995585
169.9151120570848 167.86004981156645 170.88049708529314 170.51760442965866 167.2076959365134
169.98649175203533 168.00256201164615 170.96835448030933 170.64245054734917 167.07745980708032
169.66780294663647 167.53683182490371 170.45896118072906 170.61464766965256 167.51598895638304
169.72570953827375 167.67813359232937 170.8912048702089 170.60044247832678 167.11143354617425
169.79031696427984 167.69520126818352 170.69777445304663 170.6073734243586 167.38930461477398
169.96924850958868 167.89472508377006 170.73170920336895 170.06257604762962 167.28808496683308
170.4715489183264 168.42712497058568 170.73776224086387 170.0080040615187 167.224299721182
170.75584120116628 168.9156050784985 170.61858135883543 170.0624298725225 167.52003722879368
170.32657724509687 168.44365168276713 170.65145364479469 169.63799144440728 167.53137445533446
169.9853933658079 168.02906847991804 170.59911409763467 170.25705678664676 167.94327487281683
170.13843839677375 168.0925377442141 170.70467625662894 170.35574593729817 167.99881259571563
170.28269343886387 168.17072082066474 170.27249165823753 170.4393781560128 168.36093712442315
170.2421192532656 168.27874344168598 170.54262030205044 170.22868471628576 168.0640573754097
170.03894018942032 168.0617299990444 170.24811855358274 170.00120349488566 168.15507079540717
170.11745360462754 168.2515268389309 170.53593468162495 169.9774959623598 167.01481042238026
170.37546319913335 168.58565996812806 170.73399392825846 169.82829484252284 166.74839522760982
170.3278897125665 168.60502904147486 170.88085425027887 170.08844928487068 166.98688507574056
169.78521220766424 168.10887452732987 170.78725533838556 170.398788237349 167.3965918649952
169.82223407045151 168.01436751651212 170.50357907348297 170.47912725566968 167.2470599227328
169.57850652437233 167.72856668108224 170.28202485205767 170.56527536821022 167.37902606471638
169.83363565171527 168.01052688809204 169.9483981006472 170.72299635901197 167.56236182345052
169.43268504735008 167.65826295829612 170.1758836089877 171.14879993068604 167.5226548097874
169.08957822543096 167.55451542183172 170.20545758834308 171.0229683213543 167.59705214651686
169.49594182109777 167.81806055684825 170.24913006878182 170.59449363599128 167.50172762454017
169.50798303627332 167.72739607588355 169.97402839682235 170.36376267362058 167.22934977361285
169.43709827002016 167.8012515638893 170.8582676669446 170.50188214487994 166.96892865120608
169.62409760229417 167.72305460184901 170.6348028369202 170.6545984161684 166.76024471540407
169.669348037476 167.76476961499336 170.36066052440313 170.43598293895164 166.95548388313446
169.8656554462898 168.13287016217762 170.2766662629218 170.2972512165489 167.20777769029164
169.40588770183226 167.7758139175743 170.26330329127424 170.67539696034592 167.48302661519048
169.14592402220043 167.22242839042192 170.40057998477317 171.14078230289908 167.7048516767933
169.21385911752617 167.27206591840135 170.63099767336487 171.11559061472624 167.67486929727556
169.39853270337053 167.5856458809543 171.15489962105508 170.9148370395589 167.30116327268308
169.6855766196846 167.96298251995017 170.98802159549376 170.72810412397067 167.3966451100127
169.70552462806344 167.99509870558626 171.0053790021773 170.35866626782624 167.123764725359
169.55944137557734 167.58150569565956 170.998148570376 171.00136023251412 167.1701677369708
169.50779842269205 167.47673157355362 170.55255748312356 170.8921588818674 167.0754710741901
169.48972110712356 167.5726567597583 171.04073828191076 170.7127001598498 166.89209455651172
169.58838090574403 167.8285862447249 170.9963880323539 170.4401465025319 166.4955842346881
169.22087046417363 167.36079542349202 171.5470027922784 170.51931061321338 166.13574513821948
169.309482240189 167.61748275667577 172.0829622677278 170.526167162806 165.84187627509456
169.3569392109161 167.55905059010462 171.6653239806811 169.8969580854381 166.2447458467263
169.6517015865451 167.9779188396511 171.7078541492113 169.87463568474124 166.15137131425956
169.4913485297363 167.58185195825158 172.29118295508042 169.96424629776178 166.30251524731165
169.27130066626688 167.33201568818816 171.84063049388834 170.42446436951656 166.80439453194293
169.70809945311973 167.5861558229359 171.7593923804399 170.7343978844115 166.4569996990963
169.46704159092835 167.28508687493192 171.95204373616266 170.48088245649808 166.3280497426821
169.55311860032725 167.25400439562713 171.37338629578937 170.42001739315717 166.80087614879935
169.735621390903 167.69786223676118 171.22707167163003 170.444631589213 167.11666352922148
169.99186716225694 168.19121490321467 171.53572790918565 170.19405233393144 166.6567771546322
169.9340655378837 168.0957953368209 171.9121305345473 170.4699475607693 166.94972357148114
169.96441508610422 168.16980316229075 171.841695114996 170.51882062967928 166.73191197219876
169.72027826066227 168.09208418205793 171.89120739499575 170.87765685896713 166.86664937390694
169.81247182408802 168.15664076600117 171.74804699809715 170.83666487035674 167.23179190388322
169.83850214424203 167.9652399847189 171.7509906970077 171.18562010543533 167.17844764022917
169.6964604482076 167.8170395558868 171.66817812578702 171.1852272714315 167.3303342539579
169.44916234671115 167.6784289659864 171.99931623753295 171.4359704767697 166.81139406704543
169.5189755789142 167.79801443155412 171.64726030450456 171.24979958487862 167.1780279007722
169.3545501218154 167.61976328802228 171.71082095859637 171.07958525355028 167.2731801949635
169.4432679217269 167.84269336463822 172.09817034434363 171.07862800863384 167.36167222756947
169.55516754307754 167.8806722303823 171.72199162686474 170.77215016806306 166.3134847517028
169.43384527692146 167.81964707376267 171.49012826387886 170.69574612361916 166.88319026171413
169.49201370133994 167.90119690203716 171.83344506219035 170.55770757043047 166.33726248631584
169.40126498480572 167.7564811972936 171.7891781462935 170.49074596567246 166.06703770497174
169.22036026894074 167.31806724641882 172.28404588649485 171.14392999173754 165.6035723643606
169.13453631756724 167.2851982968024 171.99057239321937 171.02519374654375 165.54300598236205
169.39469767261787 167.47624817051695 172.21177615890997 171.0563895886757 165.23146481641353
169.50688631904603 167.58396543083876 172.26265864920913 171.06051061675723 165.41440706109242
169.37903769740504 167.5835970912534 172.38517075014622 171.23528432357116 165.3975519957964
169.2154589552707 167.28910012003934 172.1239610904357 171.13676421178306 165.32281387894545
169.17913103664094 167.24091715452172 171.92575572097155 171.11228593699994 165.58425687112074
169.3686751051965 167.31800473131443 172.10733481431782 171.26503420170448 165.61963072547977
168.75223610450874 166.61844307323062 172.0648820433335 171.2235747097717 165.46508116794055
168.8189513863797 166.81423131302995 172.11573487275217 170.6758558813606 165.53043527413905
169.03031090928317 167.04003974447355 172.0798332284765 170.50650766443403 165.64523975004192
169.1635749286372 167.1389884287225 172.2039853341778 170.54996639453972 165.6777870655387
169.27187412654982 167.13269715968744 172.22906344829775 170.88536537129528 165.80992496504876
169.157587680566 166.94524298410172 171.9971774436907 170.96577434352508 165.78353516184222
169.50693478802432 167.3577862851232 172.45104933294064 171.11320849009928 165.2464402511445
169.71426152066752 167.57162959384164 172.06769115053893 170.5425559466072 165.357206315609
169.5940626739533 167.56822955949139 171.89416747754467 170.32283419294515 165.5898143390354
169.35893277215467 167.38440491963092 172.04225346553199 170.35945465885698 165.89008683239294
169.9710521283963 168.0370105910959 172.2191447746204 169.99519884138815 165.7134000806792
170.01868830759244 168.1382327781166 172.04185738190188 169.80463762330578 165.98537621596492
169.98454608524128 168.18056359533804 172.29876618525967 169.69917652824492 166.20487479386406
170.4059748475041 168.5158394914702 172.37212455200597 169.80207773961035 166.3347357006094
170.3070514842653 168.18582631324642 172.59471596283274 170.06607421293225 166.1694773578757
170.0937855941339 167.96014714512893 172.2017367156758 170.14190474238254 166.4309005434571
170.14595220587023 168.35028809722223 172.84458137847017 170.02734600948017 165.9537785991753
170.23310811881856 168.18387259231204 172.63395282674136 170.26908808459123 165.94865341988503
169.94758390937344 167.93514557978318 172.3987105170033 170.49704620725288 165.8627910692119
169.92036684983438 167.82609789794333 172.39673685867606 170.32812086983114 165.88446982239515
170.25451562463036 168.16424331122505 172.6408277794973 170.75631282102998 165.79463687755901
169.98267535098302 168.00664819850243 172.7057892063837 170.8247889485222 166.14247108370188
169.80619740138553 167.75931476220353 172.81911300893975 171.0192481804083 165.65812772789167
169.68138604415526 167.37100753888205 172.63103251632313 171.25112029482125 165.9124016710528
169.7235959120393 167.45528044430074 172.90365898707847 171.11257450239484 165.46950699842296
170.01944397810462 167.46253721386546 172.57032413443682 171.01353047736862 165.49397635895136
169.82816161511005 167.52247523687734 172.82449075566487 170.91636310664117 165.103533147292
169.9541503286799 167.73634943643452 172.6949680014018 170.3117379044506 165.29447524787227
169.89973825074335 167.69836624885676 172.65940745125826 170.41651364256643 165.48200377494646
169.71436464488477 167.6551532602715 173.23817106042011 170.9782322015372 165.59046455619136
170.5003785628099 168.61684385299765 172.90203359655342 170.22496305839348 165.61002301787485
170.2890308563192 168.4519983399479 172.37439094200033 170.26030870042842 166.2755850059542
170.2362238234895 168.3853153543336 172.76372210435488 170.6128373805817 166.1824183697228
169.9821988105997 167.87328940396145 172.85555824423582 171.36301185952826 166.29182345701977
169.99363496609217 167.8051352093021 173.019621773917 171.48408152900785 166.44175935349975
170.29672064100245 168.26569668491885 173.03555221317885 171.0550142502056 166.64662092093008
170.53046646119085 168.49041423860123 172.58249932720918 170.79860910149523 166.57501305058912
170.5055865359032 168.3465910315769 172.5223443026615 171.05337810025537 166.6482988464825
170.6024114012473 168.6827463921089 172.34974589996315 171.22177062491212 166.97790212857797
170.4938822246146 168.6985704185042 172.99472010809 171.45932827875396 166.56237041180447
170.67581854075493 168.71517890013007 173.21635334379056 171.20455497477593 166.3228560868655
170.45742002504164 168.59187469932036 173.02843359069638 171.5438611414644 166.48790125353565
170.58193102495787 168.79349975033904 172.84561297264483 171.2620049634805 166.87515190399856
170.27162773020865 168.47124323696315 172.7679244179511 171.71202734040727 166.79169046294015
170.53170796095344 168.8172926570322 172.65454286687026 171.4434384846585 167.0957644549862
170.78568413348285 169.14634326966942 172.81676928532193 171.33122897108143 167.00536523177863
170.42155360425986 168.65116336756856 172.84487317737418 171.60809998643222 166.59358064898123
170.542310418222 168.88940185824825 172.72810088597575 171.06234133861645 166.30644593659022
170.74625469792295 168.93662313819303 173.1198482077578 171.66600679478086 166.1193335547839
170.53624734140666 168.7971456345938 173.02286203804414 171.48690509457347 166.0395453459612
170.75923584236043 169.14926751506837 173.0971201269039 171.2459115588142 165.51642351356628
170.71714559088647 169.3224288917975 173.08468010186317 171.36158093166856 166.1096328756074
170.08114921427716 168.80612042234824 172.80208438504826 171.42686843395458 166.39372375804916
170.40422401873434 168.93660123192174 172.5715508316456 171.33607039259175 166.67033087308005
170.6902072592431 169.44361882447944 172.86461468646183 171.2900022200036 166.81288727685924
170.79265800109246 169.2509245902586 172.15364188411098 170.92491545973482 166.7560580083723
170.65732898644006 169.31641986949964 172.37384138559116 171.0273380759015 166.49982343106225
170.50506748479208 169.0702956027593 172.69954343277882 171.42301525054154 166.98965008524317
170.23524770960876 168.89689532811522 172.76437631559193 171.43464466829306 167.00002699789974
170.48712467338748 169.39648078261078 172.7124331580318 170.91235736670203 166.97989946954138
170.39482090413046 169.24025007807023 172.19934149334995 170.91560580110038 167.7191823271574
170.64788240045667 169.45095284161255 171.8645566071268 170.66727651434226 167.42804702346504
170.26088388637868 169.22057814873548 172.38739015452396 171.22264548052758 167.6846608409805
170.43432511927404 169.08669804889826 172.59744096153767 171.45146267949391 167.70970041830557
170.48986698718758 169.35227724887858 172.4199576598749 171.00181077820034 167.3574802636692
170.21326765545703 168.99014900287492 171.9796212628444 170.4548324552197 167.4280914456314
170.34372935188497 169.0743177355358 172.28812497062785 170.4080954967853 167.04797979975157
170.61916997429975 169.19230977348158 172.00503974499256 170.19312411545553 167.1873801593014
170.4914996337867 168.83100154207102 171.9891436729897 170.7151150669154 167.4106614883848
170.4963478884392 168.74777994694966 171.96796117476177 171.0014240895646 168.05346933591264
170.54193450376394 168.84801091743543 171.6991228016652 170.62912401534595 168.16274653466445
171.06987611053214 169.45567571190975 172.67510498432554 170.7801107375043 168.29236583648418
171.05063535526477 169.51322010172288 172.8906578391275 170.98853993953415 168.123883988058
171.21748778696988 169.8843799086091 172.7001799078711 170.71957374947246 168.43045158254876
171.52095226027643 170.15330460339723 172.887337642952 171.15656082574492 167.99709703156273
171.30595606452457 170.04168759789457 173.30048484819244 171.0194756913055 167.63675933062754
170.89662699420927 169.4080336137156 172.7179497462282 171.02518833487485 168.4157595077935
170.1832503287149 168.64604353841074 173.11893810939918 171.74459579846996 168.19408397915728
170.32919463772043 168.81303189218337 173.01965353511017 171.14878615879988 168.0734946781532
170.19832664032884 168.61799250440814 172.52018208141305 170.8950120196512 168.13025706007616
170.16285336081057 168.77615877966403 172.82074045172482 170.93693409274633 168.14992923725242
170.41524094391374 169.07650452865983 172.5377916045502 170.39431628989033 168.11389482515173
170.32993050629295 168.76260299592042 172.26523776113305 170.36711733779845 168.02774842989214
170.13018416586917 168.35913047191855 172.5743591510296 170.68497151485056 168.4962465445401
170.21673269924267 168.38281445657003 172.4271908417538 170.88033305416857 168.72821071705266
170.17283448092513 168.31286235555126 172.2580071850432 170.95586946067107 168.634519886795
169.94313698675504 168.16740880267943 171.79620549308473 170.72384026471696 168.49051768912273
170.25623439248048 168.2710918515967 172.12311674325468 171.02288986443003 168.56320435149522
170.04207926727992 168.040928333179 171.9854229766032 171.42308669080035 168.74603183663655
169.46775306397896 167.5644154875634 171.66883886289708 171.24752170212173 168.8901874102406
169.32115468432534 167.5036680530826 171.69387747098787 171.03691275915182 168.49484357694394
169.64416677782378 167.75401467883515 171.67084500622707 170.95367094486434 168.3132706824008
169.5597115842329 167.6527082934283 171.66590676006902 170.9453557240713 168.21671702866277
169.43095087972912 167.65422240511796 171.6758498134667 170.72626970316432 168.23338361636905
169.89832357665546 168.140285949944 172.0349005857806 170.29824702776034 167.6444898604704
169.85497400472198 168.13006229843617 172.11038917961568 170.61261656614806 167.22489146329465
170.16630738363335 168.68244485509624 172.06093313192187 169.99125802623635 167.36234719597005
170.17245571307387 168.49091083705682 172.10385170304437 170.18181895683196 167.5360045294554
170.208662179757 168.78991357184742 172.21653313723735 169.8680066261226 167.69768938635573
170.15847615061818 168.6015013867146 172.15483076083927 170.2016323801847 168.1670402218745
170.19990826279133 168.64853219276077 172.22327684610082 170.37810209244515 167.94162822821113
170.1006626491967 168.61418446795284 172.02839958322488 170.66996604431014 168.10308517351478
170.22487188975418 168.59642911746354 171.76611586474664 170.3920759168272 168.13771107490962
170.4006691473524 168.78294544244844 172.10541876285575 170.13145251734596 167.91509599028936
169.83034828382102 168.12797396235496 172.10932543946612 170.41451507573817 167.94138247404598
170.01444505194425 168.47288273498083 172.63028214820713 170.41291235720902 166.94991238000725
170.23315236140064 168.6596512375994 172.69609996427423 170.6226701681551 166.7009309942215
170.692287797324 168.9772640496966 172.48563062815484 170.49799745968235 166.51716491191456
170.3968497535176 168.87803991982358 172.57241392919306 171.01297588815635 166.5901903049312
169.71870870556978 168.26020463939935 172.62125832245314 170.92698929781002 166.5529126768636
170.07285938478742 168.55200947449504 172.451351562081 170.48419901707362 166.3852988895763
170.1819263450291 168.41857526932418 171.96003787878797 170.35338860618546 166.45107030109045
170.33348530086883 168.54405077036373 172.1460472373883 170.81185288742265 166.77473651002677
170.52784603463476 168.67967110150025 172.15158089237872 170.85257638354108 166.61038119633756
170.2526199740861 168.39718076483453 171.8838487286853 170.71219417886192 166.43686371717024
170.46332196742915 168.56609434853394 171.53770303418773 170.4583311224736 166.39956885183116
170.61248928718277 168.6983817087678 171.91721883426493 170.80873182191507 166.07803067855158
170.49332410497618 168.6851371516394 172.0747067693282 170.69899717820869 166.04021153060958
170.43401395531143 168.63975067378513 171.95373765827577 170.95616885127023 166.10955827287285
170.94040296461145 169.46039867165942 172.3066919565349 170.6568717317011 165.86695446143227
170.92650718244568 169.60687240329986 172.66315233885203 170.38431952581956 165.2383588540423
170.9953259847002 169.55476759304938 172.50639444321465 169.98888758679794 165.11854341994248
170.84256562749766 169.47747189280085 172.4148818227547 170.55407843147805 165.18507929081463
170.76184144879232 169.25142622107793 171.98707080296856 170.75984333260203 165.9475442036148
171.10676191123503 169.6169078512458 172.12360559202781 170.12793231963263 165.73237467156622
170.57928749302627 168.91628760805443 171.78784009077867 170.50574958034065 166.31486266565602
170.71414715231697 169.12236970417942 172.05283963697698 170.67862868466023 166.32413754616704
170.57958613262022 169.03855872962686 172.27191423066145 170.71198983975592 165.9862157537368
170.53924362051183 169.04526051029012 172.46046378993884 170.64244591710698 166.34305207242062
170.26436958879418 168.5939884011656 172.4936949626069 170.82987076956684 165.95202777590615
169.90416709708293 168.1503585585487 171.97527943893428 170.8693240423218 166.71569499868107
170.45612064112393 168.71885355650122 171.91018185606893 170.81442749885565 166.50599561444423
170.1153540741669 168.4260610468013 171.8192909491681 170.83536390023738 166.8323174826741
170.36851573311534 168.61603467825367 172.10972600128784 170.4676174084483 166.51014640861953
170.13208963815077 168.3132465642957 171.73143214083598 170.43866567732576 166.8547548141715
169.95142604655086 168.25519077819013 172.5136701364128 171.01356875664777 166.7520581681941
170.09438457251176 168.47327919648453 172.51592903545819 171.10401150709495 166.383403246345
169.99676942649478 168.3561705370478 172.2052408259441 170.90454236364502 166.06348286671476
170.28527428291343 168.69595625303958 172.44394950390287 170.88343175780787 166.2158398217719
170.96635286866135 169.32621914076464 172.54760851000518 170.3510238157282 166.0101107408985
170.3952345834267 168.5913850705696 172.47635201184352 170.77997490798694 166.7242503051017
170.44511691582474 168.57651406330137 172.67244965980234 170.84070969024532 166.34949272638306
170.07627297465143 168.22536988074808 172.30966622945414 170.8010545546079 166.44848883933247
169.66202281479664 167.90933199823013 172.00828891530745 170.8645228844461 166.28163655033597
170.04490965703937 168.26948707996814 171.97029873368106 170.7055373029376 166.80834863936616
170.00781829089223 168.12262165626666 171.63365674584506 170.77285244214784 167.54347710412182
169.66451473840505 167.83168890648787 171.62753014145326 171.0820786765429 167.58903488224803
169.97371014921987 168.13115630368935 171.1091139587823 170.91201386240246 167.51706493933253
169.7633926166134 167.9636391531082 170.99241661995444 171.19115260916172 168.12084484899486
169.633770795014 167.56987052493707 170.87054774866684 171.54878591891418 168.4249060544691
169.29888127495278 167.08571039253172 171.17994051401283 171.69171588676025 168.0316602500173
169.35810253531184 167.271282261506 170.9340339043334 171.4403677760973 168.30299914198403
169.47488610091057 167.48359241940565 170.9768732673882 171.65485576536227 168.5227923100046
169.57464104675972 167.4599624702658 171.06683697119823 171.59500337079803 167.6212389586288
169.4581229109584 167.19350894100833 170.60497609125727 171.9404307111195 168.0194978894661
169.39599799283235 167.13870292524246 170.60695036003355 172.07551493993464 168.0732030513964
170.0421511391259 167.76223379616033 170.5671413425824 171.49287576908526 167.92872525170623
170.17640633879932 167.91889923649742 170.8999471131613 171.2457860161859 167.42918632780012
170.1111576089192 167.9534286162359 170.63274112476154 171.04692951521793 167.61515367356196
170.26289160523532 168.09248148814734 171.0907098513494 170.92554774125364 167.2153634602156
170.21344463862124 168.1559993312056 171.26937803766432 171.30231558858716 166.95960767294147
170.1402042390095 167.96157867035114 171.02779399813343 171.4066660492525 167.04885836718734
170.12737446275295 168.1448125965638 170.95755024786962 171.29110701077235 166.74990168043405
170.1552206017543 168.3789286963131 171.09170155766742 171.1891303492215 166.49644696409376
170.29648757161272 168.30054347630195 170.62100545143457 170.78873121825683 166.40600964605807
170.3864194287171 168.29787771041754 170.61836998352612 170.99807985105505 166.03373487339204
170.43146599215578 168.20671522192538 171.2195369723287 171.38238326792558 166.39272336692176
170.46066633565567 168.32281559723754 170.9999594482048 171.2107961194304 166.3773095810135
170.4217014178778 168.34358380652282 170.92985208696922 171.02855942261542 166.38525630743703
170.52517976474647 168.46631032190837 171.43872421650823 171.168851794519 166.14833872155543
170.74630194412504 168.68281368581583 171.2961398709029 171.33574190218167 166.00821185684345
170.40316734871945 168.45307565029066 171.60207456302734 171.55206088390207 166.04612237145156
170.43247406453816 168.6663811728366 171.480795190668 171.73330223295946 166.44220237143702
170.1214939648668 168.11964751150379 171.18638423427524 172.2066139477138 166.91191306256863
170.40647450659702 168.2923813844134 171.58868216169284 172.54386176706936 166.91045495088233
170.39792710532245 168.377648120226 171.00519447024817 172.36080387818242 166.89886984503056
170.43384624405863 168.28232076652776 170.92927182104648 171.74347812572685 166.63480080216902
170.84116682929997 168.75764689005157 171.0631018543707 171.7198944770894 166.11878589245714
170.8714354612774 168.85080258467565 170.9219251724749 171.42449680169833 165.7763963609278
170.76803407792096 168.97705627609093 171.22110590472474 171.34887494122353 165.5031221340148
170.49895516132548 168.65308308729843 171.30214815393586 171.35025314712823 165.78273112537602
170.67836825691347 168.65370794941364 171.18976485143617 170.7091779160914 165.99198086662233
170.65774088358873 168.72945526052726 171.0466563720387 171.25674466948252 166.3989516444943
170.374202502038 168.36678751441613 171.22770002354713 171.36211766681348 166.09526451313351
170.07260858179902 167.91131058424256 171.23188876002 171.67836879874127 166.60924656760133
170.44968191143224 168.27244824563468 171.29452087170472 171.3589603500419 165.86777102103696
170.37966586088663 168.12468851303183 171.02755846069036 171.57883747582088 166.31056548171549
170.67541321351382 168.59665945794396 171.1303952780627 171.11346057182413 166.00271313744958
171.03856227957084 169.1794198007289 170.58715660739637 170.54148887330956 166.09977454979176
170.65079581129567 168.78394989226982 170.3547316702511 170.43119873566914 165.31731403661206
171.174630376019 169.39620191283555 170.11317776996273 169.91415150255796 166.00526903845153
171.14357682588707 169.24326932080308 170.28187477101747 169.6451584284632 166.216107463762
170.89724112859554 168.97043346993607 170.07105419002036 169.29404337686822 166.19882944999517
170.79524847494704 168.80959760134945 170.14496660938062 169.13668204014044 165.66214054330732
170.92089055361447 169.1023190638203 170.06036510913384 169.48581232154982 165.57928972424077
170.59840563477627 168.6630251798479 170.3374158321697 169.81210028441808 165.51022114406112
170.36011302870827 168.3860657481317 171.10919796250315 170.58580044875714 165.18491324747865
170.62545116396558 168.50514037262863 171.1731458322393 170.31349978435696 164.7843863779374
171.0396965529776 169.18867722307664 171.29963673486137 169.79157045917967 164.5237603123764
171.2027673693115 169.3997233051315 171.2398880424487 169.44603992328223 164.62095832992716
170.63766616137667 168.69235531097692 171.42286365059357 170.29518525297877 165.44984177555446
170.36463403491388 168.63546081421828 171.39727561443596 170.3130202893876 165.73377792181708
170.8729280066551 169.25831209063875 171.36336460310588 169.95898428396694 166.1191453207524
170.41491673255928 169.09839721914258 171.55417071892117 169.96371407016045 165.85155265163394
170.43049888318563 169.09138164438724 171.71753964633004 170.61224897935517 166.1455988704068
170.01818432202586 168.69409279005478 171.58055389801797 170.24472792307088 165.78344036105258
170.54203754610361 169.10779675209693 171.76594577059268 170.22444422418496 165.63652592209692
170.4863093504849 169.04840337222464 171.91956016554641 170.71918796574752 165.69798928839444
170.76578650301605 169.1614582679346 171.86254189972863 170.20297925633653 165.61516417268572
170.67763882638397 169.1275398529854 171.89222175973245 170.37340296038687 165.52113566941551
170.48925693045047 169.0384019751532 171.2458133155829 170.15772418980944 165.80589792165895
170.55472422028177 169.29608552757725 171.7394787119893 169.9053086570252 165.4557380350208
169.87971352097364 168.73909194581492 171.09903427960737 170.00469802451113 165.7616189431164
170.48105682507023 169.19703807697275 171.41151302184394 170.19921642885475 165.4752263811437
170.39194851958982 169.29574673722686 171.57666378282704 170.2156914398569 165.54124971925876
170.79267262992636 169.79973937503783 171.7583440780546 170.2943842720794 165.21272360338205
170.95445135921045 169.90684474195547 171.79542638805822 170.19356409973892 165.49972700155112
170.6982425529423 169.62894553462016 171.90390548222857 170.45305177106565 165.35917256733399
170.93232608342404 170.02084497678348 172.2736758270784 170.58163500572817 165.02038325961183
171.15234934022672 170.4472484253228 172.06304732315374 170.57990756536256 165.39990761150472
170.78345648182037 170.03279234365618 172.3087759773293 170.6623906985788 165.5406296534273
171.17838433300838 170.5671326108634 172.3623183231963 170.15205515806431 165.47263112114047
170.8553673347829 170.0702491932335 172.1612136235341 170.49315653111805 165.47408233206667
171.1342278601567 170.1566804222373 172.27826888619242 170.28389831691285 165.51550875705098
170.83820051177528 169.83480767344628 171.741226045985 169.8982351455333 165.42723207402548
170.51514602872965 169.5436004803388 171.77367570417744 169.84213095813172 165.62417952946956
171.0058506728984 170.00759103910028 171.18085431690716 169.5273260224462 165.93553070536717
170.4803393588372 169.3813498913388 170.91509750117916 169.74766579919307 165.9062293567723
170.42298924362794 169.4923526970902 170.8524580377954 169.33122675553616 165.66912723961113
170.40593569766838 169.37246478915827 170.44208017861467 169.77857421804822 165.58922515794274
170.3755341451711 169.07170455828268 170.65475150677526 169.5086921632304 165.69797585615242
170.3245883159898 168.98791671126529 170.5235640113797 169.31659549769898 165.69331186777382
169.9233052264583 168.22247478340287 170.27323192851972 170.07891333813473 165.9328509563589
170.11107417646298 168.62215535295888 170.09402502287313 169.55827698633766 166.03861692371706
170.13610360389816 168.5447441535521 170.40648189444167 170.0144565264663 165.5655190203165
170.13608112181373 168.62299648505083 170.4806433346468 169.56848591857928 165.40864837510753
170.18410786791407 168.61853806827742 170.61424987215233 169.89835761092678 165.65309535936836
170.4627030653285 168.7347695223141 170.76630411452498 169.6288391277186 166.22440194397612
170.43561616258532 168.70422392301515 170.82244804797722 169.42230855409395 165.98099328970088
170.68923938677236 169.0271100517008 170.94692631954288 169.22628429283597 165.73701341807296
170.54994263706644 168.8409646044708 171.1445614944982 169.47186353264223 165.89669799427736
170.84601175714494 169.1872661135278 171.4388528050777 169.1968890540701 165.4850355300209
170.8325130249629 169.3082777315825 171.56858067885662 169.0866182328638 165.4236279649602
170.52926695609156 169.05642146145317 171.8351455084232 169.70805797792107 165.72678358273615
170.88782167030539 169.40932219692598 171.1408574139251 169.19177182538166 166.43345191584615
170.96015652308168 169.6538226999115 171.10773992868488 169.1716062401438 166.69990491644126
171.2875503185722 169.87604795598358 171.8885103932657 169.9111342246466 166.5753431262707
171.21556477928638 169.8355864277675 171.3766142001216 169.1629462295388 166.83359104844658
171.09846550048073 170.029790493188 171.58835396818634 168.83093163854522 166.4124397583319
171.11430685151467 170.15577696672824 171.5203525504473 168.67522056762039 166.50188689017173
170.82529104974182 169.8750991173728 171.39011138952912 169.01266241428297 167.05370590076606
170.91421339225258 169.84383529706383 170.94384841462542 168.89868888844205 166.97304291971346
170.97376310069083 169.84227893605978 171.1949035195132 169.1584520140503 166.93491506619043
170.85858720642372 169.40683836494546 171.26009895458685 168.93362462858863 166.91002618266805
170.2226936376027 168.8632113813094 171.09252304355687 169.38797683202125 166.94803682502425
170.3120969664112 168.9141295240905 171.24576934878806 169.22033762535142 166.8051378740454
169.96411599820718 168.93580400270943 170.96716882579832 169.59593837419416 167.0040192490385
170.14659403775167 169.06222663559484 171.356859218669 169.4983573288402 166.68737691606574
170.38865765890586 169.0881512877391 171.610063853105 169.29843742652184 166.51518217863554
170.2278444365745 168.84479665244817 171.43730445241167 169.8807717014742 166.67452416972853
170.35934761661926 169.09570800769868 170.89900141437047 169.2555184932815 166.6698797824977
170.25576951377502 168.85288632931537 171.19079629735026 169.15738095759698 166.28172541208045
170.10101846454734 168.59363113750086 170.78184130923492 169.63375487898585 167.18793449074724
170.06110301414222 168.64846514316315 170.8534572606919 169.71846625229526 167.08321087426185
169.78458479107437 168.17116652151864 171.33383242856664 169.9505291737008 166.63464756418352
169.73158443940318 168.40335011761732 171.3987370933862 169.8843006935182 167.1919981937843
170.24128425502008 168.49785493450707 171.09628312361863 169.8754335286465 166.84320473650249
170.1097637906825 168.63453383706056 171.51465316024243 170.1868951639766 166.7784830698395
170.4252573730194 168.80117011668898 171.4382983662335 170.25435936596136 166.69772494915324
170.28445889237142 168.71870765335152 171.13184752281123 170.1678900095763 166.64628990964482
170.01955908641978 168.49347129392004 171.21434241098916 170.24538592913746 166.39042509908563
170.17767344130345 168.29746208227732 171.53754605161063 170.6943606437561 166.19584829530785
169.97476787626667 168.38152744449496 170.97814993639238 169.98601214699065 166.5486557325092
170.26128617605204 168.5941316616904 170.6762677415182 170.0933395402376 166.42962466420101
169.9189476651856 168.2195990829323 170.5441761123009 170.18174908316726 166.43901975835155
170.1072920773772 168.13116438897248 170.93497781889295 170.2818019751592 166.18714739058262
169.9962675495617 168.09833463070947 171.00675238882613 169.98559991614118 165.68128224369087
169.66405004557055 167.59213802949574 170.8290391759291 170.30863972396202 165.64979362748798
169.60308556779512 167.83256743805384 170.5808610720478 170.0500166090782 166.04032839431017
169.73631691315606 167.94161540722104 170.86406248916668 170.35131771499016 165.71817321953094
169.77008805107985 167.87183407034755 170.67855882807982 170.3889103504698 165.7252777866006
169.3474428803718 167.58572762582847 170.42108095133037 170.48236933974962 165.73592302739078
169.48122353699355 167.4857753506767 170.23495044650667 170.16747740718677 165.70362352535588
169.64248356006902 167.558666337303 170.2078221905568 170.32770415491572 165.99682575799
169.43858766220663 167.3373207778062 170.1438554669454 170.66291138306374 165.80231898239674
169.59491598311007 167.3695537608317 170.14745096410388 170.93463136058227 165.86076175915156
169.32143215248578 167.10600376450176 170.44347148882403 171.21310754103922 165.92661794604305
169.4544701013535 167.44002893059866 170.5292792908562 170.79494220382398 165.94923201685586
169.5391281299104 167.53173457732987 170.8115951874275 170.65901997002535 165.5524797780274
169.02206483931386 167.17489192795375 170.84117830820102 170.91124080373453 165.4787650023634
168.87874104164453 166.71302054926193 170.2846144745611 170.57213386656287 165.77259433710057
169.20297846816058 167.07587254936877 170.3669730439134 170.65926913974155 165.62967920958144
169.0140300630716 166.84711334970544 170.0399714146206 170.61594660910737 166.20708901891638
169.16839303338836 166.96967767795886 170.1176663463178 170.66959326015603 165.75495311205253
169.7288306925594 167.53963601803898 170.49479525263217 170.42415900730583 165.0127756580717
169.72359881561692 167.6996849478137 170.195389132441 170.00279234279466 165.42615512668684
168.97586262078244 166.85699738480776 169.81969501048533 170.57394016992782 165.72837208212283
169.22712826405106 166.96588432578992 169.71977931812663 170.56936252104938 165.95477821213015
169.6802020057612 167.42545437078252 170.36072526814098 170.62464422907706 166.06267601890184
169.29192638107426 167.06664981975882 170.19910868765535 170.4033442151284 166.47662464903556
169.64004865508147 167.68113425324404 170.2307761965161 169.76446012977686 165.83904911471151
170.05533933280475 168.1769879847083 170.24773146758227 169.5145594016421 165.45816234307026
170.03102795159896 168.33708956025683 170.08376810728996 169.72069918429557 166.0016939496462
169.76515365508217 168.15783833353123 170.04765667042315 169.57869638761275 165.97821043296636
169.83436906731336 167.89875148310048 170.11915600669454 169.5964425440514 165.67314503595
170.1032680630808 168.3446687725788 170.25713892321718 169.49186141185194 165.34183755313103
169.92231470984254 168.11726003457295 170.49722711612378 170.07215978357064 165.3129200726526
169.67199546334726 167.97404654221776 170.50118949394596 169.91116499677787 165.57387674653586
169.60573583730906 167.66185729449768 170.50906384724726 169.95454136316928 165.12255701250984
169.8160861879927 167.9632085297939 170.0651728875002 168.9081078064978 164.93838752608653
170.09510175527586 168.28240496015866 170.17376480548384 168.94245681986465 164.97860697459535
169.93249872795133 168.1471736012927 170.41615757806406 169.11879433342708 165.03550291607334
169.82173497787093 167.83778310136898 170.75291868178186 169.2650017898541 165.43626007998688
169.77169314545512 167.95255848248382 170.6390660985085 169.0413396070015 165.30101872525353
170.19410779474072 168.4421167065528 170.92339884766832 168.79621038749525 165.3327417843883
170.34775812736942 168.73467531260806 171.01187029152564 168.71905380039948 165.39021617032944
169.86139418215353 168.34972446375818 170.96604135693522 169.1282232746096 165.01073761212675
170.22737015450218 168.72823658749215 170.91316798802237 169.13749990394282 165.0127307511778
170.19575381971012 168.53447324077257 170.70584463368377 169.1992347830587 164.9459342401329
169.94231970848352 168.31195777555206 170.97182987673298 169.86346756705387 165.18271911805067
169.7481749337242 167.98094511454678 171.16151695629367 169.96059450334602 165.10780076292792
169.94508046783392 168.11549888464714 171.33040185027477 169.78459911560046 164.71526042272816
169.98304027295393 168.2015861508932 171.2846116530677 169.94232213251047 164.82121043398894
169.441817758089 167.45841255177316 170.74708893707938 170.47805341463473 164.8466654528767
168.93705814094787 167.03615890432394 170.74731684309515 170.51193027183297 164.89547393870214
169.53669289118542 167.79817521861494 170.90246932121806 170.027142757594 164.5677268707288
169.02823742815366 167.34008302466947 170.52167066838365 169.86557233209822 165.3372154611993
169.68104454632515 168.01708180841578 170.6458665363696 169.4809675876523 164.68190829412498
169.6300010846679 167.9721617519664 170.67190319196845 169.81715141044907 164.56062166208275
169.74156324054263 167.8303600796842 170.66108156701895 170.27532714407963 164.62200263833208
170.26706443421392 168.4648901555456 171.05812504781403 169.760962866947 164.12398517059833
170.48005965253313 168.721393880525 171.36284718565798 169.55261508211515 163.9340962048636
170.14090115130372 168.2618901725757 171.25583373844577 169.77615048231212 163.983448598884
170.5097530270305 168.82218815575175 171.05943047717383 169.73519972935523 164.0107351147394
170.7016547097831 169.10437832029038 170.55545860757275 169.46293433337533 164.65577966095012
170.50353091232742 168.96949488238735 170.9351106261456 169.90258709451263 164.6522604339303
170.3188314267164 169.01437878401632 170.8785157898023 169.67820415004078 164.47653620227666
170.56289850152618 169.01407847880157 170.52212925316167 169.63026149910698 164.84252779813622
170.84802274587005 169.21487438560806 170.87003552107853 169.66743265157228 165.28853446380833
170.67189372680767 168.96596459562107 171.19896427490744 169.50747293533783 164.678626267745
170.3017003720918 168.6064088118239 171.43252787185713 170.0249031301321 164.1085542784792
170.9630245648965 169.23537417162683 171.54174421280655 169.5021147590992 163.92715262386855
171.0779314662551 169.30419509219507 171.56752265296336 169.61791321284161 163.74260285681328
171.0417073684041 169.27479883652418 171.3793346273399 169.52766279724585 164.19655054778943
171.33832734406008 169.44359773382476 170.97372566063765 169.72965499045654 164.25806068082693
171.0533745156946 169.38325972594097 170.5995207536744 169.95496261474813 164.83519910284897
171.154713984853 169.57301544466313 170.31500410040167 169.5183193257505 164.48881313035784
171.02425166410777 169.51810163171942 170.6580785068767 169.75785124544706 164.36540820086418
171.06764568052722 169.40996296700828 171.02327905115877 169.89108693928213 164.09073842860386
170.50754745664025 168.87626013545085 170.6414361725997 169.88019699294605 164.1185203286447
171.04421339186302 169.39106553282176 170.86004037530606 169.49819542760292 164.17537062035566
171.24281056839527 169.40485151397667 170.79602078457032 169.00144230676108 163.7887660781003
171.27079165415074 169.4317957278549 171.25784995723632 169.2044613923737 163.61450734493408
170.81725131637518 168.8478450597262 171.27455732638225 169.4505840224186 163.80401216249774
171.03749489081804 169.20206899659513 171.11862525414003 168.94384620195828 163.98961813881616
170.87190381718182 169.06474474925258 171.13300397511205 168.9135603368538 164.41219781220778
170.95730097177977 168.93365075572515 170.92597067194998 169.16029691635626 164.45141566763468
170.41188890403475 168.29015820434398 171.0655887895713 169.99605667303146 164.55874281009883
170.91623931580114 169.1267469812662 170.99767765628494 169.0780598445326 165.00864034861294
170.44842729402492 168.75148337317142 171.01194251084314 168.82148943266006 165.15433947511636
170.49518070076476 168.92199816123969 171.7342943123167 168.94765464446874 165.3298859898151
170.38966232166692 168.92173959509128 171.54019924240913 168.53371860674815 164.84348774348848
169.79273029286546 168.3962708250823 171.45182446159222 168.95532472101561 164.5276565954986
170.46726276080835 168.71592463452112 171.2894928478819 168.83418357582354 164.72301328427983
170.43099718592876 168.94579102570864 171.45555881003722 168.32492948619816 164.20589950230107
170.61795934819358 169.49331036099395 171.5682327160463 168.14689671700702 164.468403084154
171.014889600289 169.79064669203254 171.6794900304222 167.9042583324912 164.31999096518294
170.69786838607075 169.79265857868833 171.7202256304412 167.27856783629682 164.38349710869113
170.56738656010745 169.49384366704516 171.36738688232361 167.5995850682476 164.62263157272258
170.29132993537306 169.26331616967002 171.34667657528252 168.04403362088718 164.90236236484475
170.26717946890375 168.56890374439288 171.7170123385125 168.69713477904506 164.7161660162558
170.39638144879353 169.27082740892848 171.67887825224048 168.05296043875043 164.81262060916822
170.59439945041441 169.29365504363247 170.75600419433192 168.06089997098658 164.87777170619515
170.6454154694677 169.19601376351397 170.75043095241617 168.43231020754774 165.05725613885136
170.78891173751393 169.33650192479834 170.58029189191376 168.25291889606592 165.25546480642018
170.65700295465155 169.25198936336815 170.44718777642726 168.01264004509684 164.96576580972197
170.30685961146165 168.9862093920081 170.7448867374154 168.68847068488157 164.86607682917867
170.69894725332733 169.337561906497 170.29835443737906 168.4720351686506 165.11634692182167
170.53665013952968 169.16649902205933 170.45310868599094 168.69979933125808 164.5443322598806
170.3864236727135 169.23928951784532 170.93545356756667 168.62493789934535 164.43511630753488
170.19781968807197 169.21669024894112 171.06585955297084 168.96413034477928 164.69861872827894
170.19349201197315 168.8731026281206 170.95426909857147 169.29723028272016 164.61994968412228
170.18530515345964 169.084387370719 171.026520249445 168.84155716694454 164.65935871030032
170.5485257782842 169.32425010063633 170.9059595140547 168.77571128032668 164.89658953538293
170.64108920543768 169.36713379319156 170.629271766653 168.95439987596941 165.28172669956268
170.7651788432342 169.28730942751778 170.4290512974054 169.10090479013388 165.64581343698413
170.90077775278542 169.40015146557548 170.24968461306466 169.25071400453365 165.24010550638135
170.79320622218177 169.2859201544436 170.5989042211482 169.22531334741424 165.38655764576495
170.9281111180128 169.56006959794902 170.73125403872925 169.3698333309853 165.2963839073906
170.77652501726678 169.43267928759536 171.18827917532252 169.53210609186962 165.27801840017605
170.83225605319808 169.75843852162043 171.19393792050036 169.24284691626346 164.83796633730265
170.5897739281748 169.6121914598348 171.1436683046954 169.48237882638153 164.80051571234247
171.1719712861032 170.15899560379353 171.16446774941534 169.08281433732884 164.62810371213342
170.9889271888041 169.98992177387416 170.94751353915177 168.85617150713003 164.5253688584628
170.80200110617517 169.69170756566442 171.43709943596025 168.9036215824472 164.1441511409473
171.04189651007786 170.04430063228236 171.65942458770797 168.80207761261002 163.42582139605602
171.04137474166993 169.96473682135527 171.84427844945796 168.92688727803628 163.25258238223228
170.989776328011 169.82858554548469 171.55708880387866 169.2262272945361 163.67311551796018
171.31543638795165 170.02019685362316 171.24401063563178 169.187325466089 163.77286260273087
171.46714536928212 170.22245401256885 171.6115567741882 169.18814571526198 163.54064558496336
171.18549285389517 169.95497785153242 171.36376064727662 169.3371500264191 163.3866907800619
171.53484002609756 170.25021915931333 171.05426278899992 169.30923439528695 163.31354457589217
171.45390763673512 169.91553017222003 171.15299034981751 169.88048688391027 163.32732221412692
171.72154327169417 170.1857789954273 171.6835846939415 169.99320299533588 163.40543670342367
171.29954188813304 169.92581810948744 171.51933561237277 169.8588163582483 163.55747875216693
171.14816868356795 169.81127169971893 170.71492919609034 170.05642515909182 163.77589946432522
171.28350535798612 169.96113074319553 171.09039185617402 169.66427532772587 163.45749533739186
171.5106214803293 170.3038065983284 171.35280940945285 169.64027411760276 163.09212216879675
171.45213737389537 170.0282436504125 171.05389717153258 169.27927439123565 163.11832274015651
171.16437372677387 169.81009123071266 171.12837229353414 169.29508625617666 162.41249181098698
171.39107100290113 170.03574484568168 171.22616816853358 169.42856812954744 162.66023915054848
171.2209055765402 169.86040942393075 170.6939979317603 169.46864160104232 163.19750492568753
171.5153771529971 170.01782452597607 170.74596927439038 169.79293138449034 163.3252017674098
171.5378492499366 170.14163000319368 170.9643864191526 169.7919287720632 163.3123730316839
171.94225946086303 170.56093685878858 171.3252821561459 169.67043473807442 163.06648832759623
171.59732422219287 170.0808117536277 171.50369774841386 169.6744594622516 162.80382434899113
171.89158538642425 170.455794462755 171.40283135436383 169.6739004968438 163.7894843448228
172.0247484521968 170.6366587852675 171.0523031140781 169.7354809418954 163.99867111785434
172.13244981911703 171.08747415406006 170.63585654364732 169.46878638758912 163.92306485712254
172.52630779879837 171.4300743487821 170.84558363064224 169.3668554105882 163.80717439449137
172.25986975917954 171.13400595745827 170.95641757931872 169.33676359430518 163.68987405341383
172.12461805219812 170.85783564710778 170.6615987335478 169.1048659296252 163.73914439115447
171.55598121207288 170.5070481915745 170.65955706296586 169.3122460914026 163.6907231120791
171.16118855494565 169.8270680313396 170.19832598675976 169.63127916278046 164.2939647495767
171.4461059615162 170.10129933048415 170.38105903319104 169.15123806403508 164.35027570044227
171.30163452924586 169.78466308268406 170.10763109367684 169.24432432492108 164.39886157676096
171.0828735402617 169.61057668897948 170.06222967986116 169.22873943015142 164.36932063140492
170.77568683832956 169.33436459013808 169.85684890947914 169.15167873802895 164.82735218621042
170.81752609979924 169.35055675997722 169.9942426689277 169.3983100831926 164.5028755186638
170.3957235009263 169.06831687372897 169.63940918327634 168.8755686690885 165.08224236522585
170.55246041657577 169.1946720285371 169.96549542369345 169.157113806105 165.23669887379273
170.36606562295665 168.98544556164515 169.84570951272826 169.51358022843743 165.1832881225725
170.72744423328544 169.3323853694505 169.95795840154977 169.1444022895417 164.6558908563041
170.77632100709403 169.56728622866817 170.50106041307703 168.78436201146508 163.97514086081185
170.43480748180963 169.04257839249252 170.2765148196932 169.18126697910708 163.84570689722824
169.99754425667265 168.48460718991163 170.2999921514827 169.37060886957204 164.11243997543122
169.70810426394405 168.11315897525967 170.29900473016892 169.61107855063696 163.8044978469332
169.9687931305219 168.48213171678583 170.2268291029211 169.59061654109877 164.1681297620253
170.5263555630237 169.15418126463803 170.39020379194918 169.00319779030292 164.28208992313913
170.33971521064637 168.55180635596568 170.24546771857126 169.30338249825647 164.32695359776298
170.0837766350001 168.701060832318 170.25194352463825 169.277664871605 164.475648179829
170.43769234180564 168.8934818923627 170.07483689808916 169.0373770510157 164.69767599001295
170.140441794289 168.60243196909317 170.05340182554923 168.9805665915521 164.48003067366395
170.41370215033155 168.74904448522182 169.95663668464974 168.59655040148687 164.5423900180221
170.0637808517192 168.48011126622274 170.43432318095648 169.31468889601916 164.8644497266679
169.9941099138799 168.41656486474471 170.5770156100512 169.0683983779666 164.73835999873802
170.00014708492824 168.31247825726257 170.31761155959262 168.7243869328843 164.4121671799976
169.6819979322815 167.88908408779932 170.19123389014536 168.71884688786477 164.22501083334217
169.46888049861323 168.00360098661056 170.13070758322067 168.7238452749735 164.34076449659094
169.72333276095213 168.11657236804757 169.65057175796218 168.71109926512653 164.87324348967653
169.7591888684314 168.4078772482399 169.54024365789797 168.53979000432386 164.9830565566877
170.36615923424355 169.03277494617416 169.5196658460824 168.13119291840712 165.17002921212244
170.51173253701637 169.2528223830225 169.79167693689158 168.11803982066905 165.05189213620497
170.47294663009563 169.18835588657257 169.83743851589225 168.5077469463325 164.68964746932127
170.5889031461083 169.17448209097097 169.5491823281657 168.9000666576325 165.09879277880296
170.55122960679822 169.27527479272874 169.5064921860332 168.0777540117162 164.54565276209883
170.73139716785036 169.57560323416917 169.29285846755639 168.14502655734407 164.69164381784378
170.35840845672902 169.24776884672232 169.46147684749954 167.99990951260304 164.43404036872576
170.17814644915433 168.83831481244493 169.2951301417948 168.1649177725696 164.36340245610975
170.51770436748686 169.16221107872826 169.27567915728295 167.76442542473774 164.3108956668789
170.6774786437875 169.33494865592897 169.18440162191982 167.20428319114347 164.26380404687168
170.4677194939943 169.138564038432 169.2463169458308 167.3910548998836 164.36156479187042
170.82146038475105 169.78672708282585 169.10491619343853 167.0155360504885 164.2310528364483
170.82967349143186 169.84810964833886 169.01825485212171 166.8260833512522 163.97557917782734
170.323472636145 169.41090445704396 168.6889417454399 166.86190000070087 164.20425323941902
170.41703072481644 169.34120916520334 168.6638790805205 166.95179496884097 163.74387361850876
170.4395018449142 169.29645424432124 168.51870932414968 167.4009347721186 163.68995031058813
170.18878966783572 168.8719678265567 168.90630834029525 167.82122352386193 163.30499774980234
170.0143154005636 168.92499765969816 169.0378087624555 167.52491008986172 163.12337080750146
169.51097273359704 168.5138665162459 168.63799898173903 168.20691287054652 163.2132425152494
169.64910994121365 168.5723037480094 168.3600814125934 168.27978914690405 163.6916142198485
170.08519156534575 169.04202228845145 168.47352832496904 168.1925871063821 163.6530304710248
170.28169038777992 169.43025792651616 168.24771918854444 167.99598623365185 163.88340594564062
170.46569670254965 168.99923555086545 168.49169473599613 167.92474707485846 163.66292355435493
170.23612619008776 168.91289462785667 168.00794019788214 167.75242173262248 163.8615030067366
171.1152319647037 169.83621252766574 168.45741529433369 167.44845235513884 163.82066638630883
170.41027044511364 169.26872768610943 168.60931233034015 168.114064886847 164.01857261391137
170.27102936516226 169.05911644379356 168.06526511282402 168.2199086301525 164.36085731956896
170.26937507460354 169.00663437517824 168.54369583217735 167.99471060984865 164.56354536424516
170.83853255013108 169.48524530523434 168.96912717639924 168.1828429569807 164.51832318506357
170.76341067312202 169.4103925710193 168.75042091246573 168.5589929233227 164.78495218934242
170.50193427149952 169.4082310976016 168.79038783793501 168.7602947233586 164.98444038427925
170.49226172566944 169.32567574766136 168.89757948389718 168.73389815377513 165.25103390723993
170.5289046627889 169.38916719101624 168.9869617004608 168.8882819027315 165.0140405093607
170.62008007323578 169.26046937909382 168.7242717030206 168.92208224940777 165.36372574818313
170.72472702296147 169.41569473751892 168.7641854528102 168.91775377299112 165.4024511861078
171.08383877349024 169.66761106162448 168.9793914604639 168.39386369743477 164.98413744920228
171.20755363242216 169.8934705989038 168.89274858423437 168.13378653101904 164.77952795056856
171.10602300294866 169.80049732813077 169.36353955257937 168.73056228206426 164.85846133565437
170.8571194883505 169.52206684591457 169.33500300753903 168.56601250943396 164.87028218906173
170.91009645445587 169.8056541510741 169.47297097611056 168.6055002709201 164.80340189964568
170.9237136799355 169.60824510432164 169.24113213874645 168.43492285342768 164.3865254184329
170.74003992626132 169.3963988109393 169.2807951816706 168.5979333316872 164.6046607349331
170.36079277745304 169.13812783607628 169.58958919879487 169.19556075208504 164.56265410020418
170.49172317609646 169.3345489067767 169.42764373103594 169.10035117822062 165.0898491393473
171.01103043515144 169.98624138549505 169.63444630310315 168.5219829976474 164.78415569645216
170.9020417710468 169.79755983123297 169.4932702321645 168.56363689652665 165.2755835446861
170.88289660138227 169.76035582773298 169.84055378980847 168.7068822370615 164.7135520497105
171.09163028077108 170.12492337114838 169.8315079389297 168.37390096563604 164.61972128481517
170.8960328325905 169.9382305869633 169.594281650406 168.17503060601916 165.2240345184162
170.95203640683349 169.7129821761277 169.24545035350837 167.91370189124922 165.91022759982042
170.8166532880996 169.74419508345946 169.55480096010413 168.12501798111538 165.69258580348395
170.37249869872582 169.2070283619533 169.0486512234532 168.46185139705744 166.08481754887845
170.51699291475583 169.68105719155443 169.31974775647387 168.43925759342812 166.00807434417797
169.90713233567266 168.9354554398469 169.4148944118658 168.24709498990092 165.65234533493617
170.10809879173496 169.24055132602726 169.1422615999238 168.18254568039242 165.95866556418576
170.5643850853114 169.4219458721949 169.29876736379188 168.53417455285467 165.93389410933764
170.6902305799465 169.32572540509605 169.26099561685837 168.63589609436406 165.58767213831123
170.69676143498788 169.26114068159694 169.36232063376448 168.8363898428856 165.53802863585776
170.7822997419863 169.46012989368296 169.1878695449614 168.5309658160191 165.46805183290752
170.91126593571047 169.4153837742133 169.08169637617962 168.72471234793687 166.12080453277102
171.3760788637813 170.16384400608487 169.05763166644323 168.04492955438243 165.735825221533
170.8640285154236 169.82587034465055 169.5284941222154 168.2144996249669 165.56027939412775
170.68254293745795 169.35311952423996 169.6245186509748 168.29194436926826 165.2162166397937
170.55230898322665 169.03098670039032 169.20502130317524 168.26496433792025 164.9377918815095
170.64123401883862 169.16678092557459 169.16314581883054 167.39533923529493 164.6879764913941
170.51389966664846 168.96912200073496 169.46920934927243 167.6405886981009 164.41330856049555
170.34772893268104 168.883079547585 169.58720586171776 168.12492957371106 164.34559738337256
170.61659571610554 169.17430188455214 169.5375644155098 168.12143322773017 164.07395440240677
170.8230707973465 169.36523898634354 169.53423803427395 167.8187235774458 164.17275951765845
170.60331469898162 169.43602587716705 169.6100792025869 167.70012488850676 164.4541930022291
170.68951308003852 169.6860020609315 169.59889138788535 167.70728062852356 164.6291584627989
171.0708105065025 170.2355706896752 169.97052393761987 167.44270420405388 164.55298596862963
171.17644166670732 170.35091628776024 169.86024567788814 166.777476088612 164.91879045019974
170.94889430598215 170.26469247994936 169.83513232323085 166.68216596444321 164.3158885697262
171.42301982704953 170.53175530283283 169.65936899662307 166.58457761342544 164.710399463538
170.9498180853335 170.0320182090144 169.8119043066611 166.98931227037167 164.53926478591086
170.68603290751705 169.97472160509773 170.11037885325106 167.07104433371939 164.4753693292921
170.9896023079345 170.0184326316298 169.7709700490366 167.06802435019864 164.7088683695754
171.27371158814384 170.17878389307356 169.8169670286749 167.05864295266176 164.05474750749528
171.72075775821733 170.43847235875515 169.5017300786903 167.23764124328613 164.74573900326584
171.86154005297962 170.6770921562437 169.9336936455805 167.5901563985646 164.64018965899805
171.57613154176644 170.3107390689677 169.67639750859712 168.12037183815642 165.57623991105015
171.5723712924244 170.33997185054344 169.67179874070717 168.07194475156373 165.65547233950468
171.47382173120928 170.16931681073297 169.74543972048423 168.1716274257231 165.3724870744819
171.44531772106313 170.5188992699597 170.34185961605547 168.17184292266896 165.26851023877998
171.31661647218277 170.0424236929592 170.64234618210787 168.36439237846912 165.43596223713791
171.1453787387395 170.00978792941802 170.75756772070375 168.2494482416041 165.24331831301475
171.4692693273912 170.36386698440492 170.71134570616275 167.93019550841095 164.96505962624707
171.17461003711583 169.80773552828913 170.6227273743789 168.13012342098165 164.66310501957167
171.2591767146527 169.8077836257502 170.82294432195027 168.1683553651949 164.54589113411205
171.29037951954356 169.92870931393395 170.86752717558048 168.05489467211046 164.3948501098273
170.72575160611785 169.3832909216671 170.72006280736986 168.53105605367443 165.07780684298643
171.35290672556266 169.86827330889517 170.73802687838702 168.15924267456694 164.72704126016157
170.99180372605124 169.3004984415938 170.73165361630186 168.68050016276462 165.0644709661734
171.44929116141924 169.89739748989686 170.22186757673106 168.07049908824214 164.97874544342196
171.65187262042917 170.1184814741947 170.00467006256198 167.57777617104674 165.46134602036562
171.35247499045695 169.8042882650638 169.86004480606482 167.3439059295634 165.30626158074287
171.20282267475181 169.77329300521006 170.34553953050838 168.03313276206117 165.37436544158058
170.98024252644447 169.71822910515183 170.55529363120408 168.42324018939996 165.26288174956701
171.15555677215644 170.04621549910772 170.6270760232903 168.0617075644002 165.3051102514018
170.8123010013881 169.53089840820488 170.11033286473273 168.1721144440105 165.64937722451458
170.68157489584647 169.43084320415468 169.89963028489646 168.2623899828913 165.4496784056932
171.1248613087039 169.89956922209106 170.36867459371854 168.33624880318604 165.15443895449567
171.03807572060498 170.0570031791742 170.41414641527535 167.97829595325302 165.126569060711
171.2369208850289 170.2193646628266 170.54586010209272 168.33742719273576 165.20214643720584
171.27631644591574 170.0115646972205 170.23956912066492 168.64922754110216 165.08965065413472
171.41124812917022 169.904178923853 170.60026345044145 168.56102407594796 164.70736984312313
171.63696408681324 170.09365733983535 170.99221298716608 168.63872460018862 164.23929220870653
171.0161131236773 169.3397520039544 170.8949003111064 168.75480570774712 164.21451753177743
171.42605135832756 169.72319014634908 170.692222196098 168.57861477221658 163.9164906935411
171.32987672154633 169.7537581938244 171.04539459579144 169.04370784428298 163.79440660051145
171.32064312055599 169.77652193998162 170.58670942260392 169.0039049049603 164.35944852120457
170.92738835387067 169.19010429436048 170.56004095669394 168.94797345753048 164.13861779154612
170.95774156312297 169.26734037822862 170.29187827845283 168.62890155505826 163.83658142126563
171.42011731081607 169.79567480027424 170.53663226888963 168.54509754527788 163.98742548278295
170.9751756532559 169.18500274868123 170.4537038384068 168.7116783426355 164.1254101808123
171.0314011114703 169.29619044608359 170.8114680797609 169.0160494151897 164.16581927224797
171.4711681566732 169.87415826618363 171.1997769079418 168.66244910203903 163.93616194387855
171.2778757360364 169.65509473383156 170.91305902127922 168.65467120758188 164.24579206554077
171.2818859565596 169.5137925162884 171.13524321593965 168.9139555118708 164.3984689691523
171.4700960746164 169.72510110728442 170.8874523244788 168.48830791286647 164.16229263655367
171.69518704176787 170.1087044683547 170.694583313988 168.38810423710692 164.28291836038122
171.11678039760886 169.571821725083 170.7687667928314 168.43619155528967 164.40662233583078
171.01393854813944 169.51166519503457 170.53053061200887 168.25497407310806 164.30667011211068
171.48526625485877 170.1434835626762 170.27186284672666 167.73048110420632 164.25760447600365
171.22227148463466 169.7308740246634 170.20136339512464 167.65995752463147 164.33414479174655
170.71816735569715 169.06256003345038 170.3894976885567 168.48569552980908 164.29255330672015
170.6403544632316 168.9805810337019 170.44130637294933 168.2657569212265 164.6057789250854
170.64944300234552 168.79808634528692 170.39530849126194 168.67747239981557 164.7535619229526
170.56832041641943 168.6979184895161 170.3603145055737 168.10962405690157 164.52839134827227
170.71747459847103 168.85231902105858 170.14168307486747 167.8857025690216 164.06864954089664
170.91462670483816 169.138775201559 170.41348499615503 167.93534126855977 163.91267212701928
170.88707880438835 168.8068490108548 170.51867197799322 167.79400360401482 163.89234992663506
170.4623361155914 168.33761454489814 170.23622448661305 167.48825310969767 163.7011513678331
170.26321668009803 167.90353438397244 170.2696212734816 167.67149673484124 163.8487674673792
170.58960585009476 168.3560456713205 170.44223089710937 167.9673331869986 164.04188709352934
170.26663890618943 167.98817554164944 170.1159697619978 168.0232657530927 164.34611541015087
170.38617000744458 168.14275023373114 170.26769978577315 168.47410440851206 164.34625948305973
170.4423825187685 168.35923588064878 169.90470284179966 168.2389017079373 164.51066814240562
170.10843521920452 168.060500761866 170.07072661323568 168.65341133367022 164.97227310284657
170.2293202852517 168.0435948029893 169.7431308908412 168.58538391682586 165.18076740295533
170.01951223078376 167.808315575502 169.60991931529847 168.47078875605058 164.8714703241281
170.01021418000687 168.00816009336518 170.4177255547176 168.74422299682587 164.6296010087785
170.1459731373921 168.08022329232614 169.7139282024845 168.39342896888348 164.63040658548624
170.63781632718934 168.6116339037207 170.2750717213015 167.86374293531094 164.1997110812201
170.4987305775537 168.65896544731777 170.19666343393905 167.56476971464068 164.0867578802088
170.34550121725897 168.48013703256814 170.50650684042523 167.75666936189498 164.46705984214356
170.35700287338605 168.42164729881253 170.34874044063216 167.80463870146232 164.30991701456938
170.21979962445192 168.6329204203175 170.35354510903505 167.97270253035765 164.59599778532197
170.54841157217845 168.62877922890277 170.44224458768517 167.72605204142116 164.69328297795306
170.28392540148528 168.26813647957297 170.2748363295776 167.95649276587216 164.7739650364336
170.53381119059645 168.77002715188988 170.1521003856638 167.22787521538345 164.5317602372857
170.75919990602262 168.8449694410508 170.65265006285495 167.61002586742464 164.4345455504802
170.84460001588636 169.0733081797209 170.30433805785745 167.43131836396896 164.04191005197745
170.87677925096511 169.01260160181923 170.39875176889527 167.82985347711548 164.16149341817763
170.70721232493892 168.87799733982948 170.47068380903582 167.893429210012 164.29179683330338
170.83223140909328 168.9480463943777 170.5882243706394 168.2196708097368 164.47203619715174
170.67012031191777 168.7943621834402 170.23730620967098 167.9763619298351 164.70784004838467
170.69327177882147 168.7314705496636 170.59065683530045 168.03583654346622 164.60324236970902
170.76842437305953 168.85500853232526 170.38077754316365 168.27700980353958 164.81890696032949
170.41049102529317 168.3393901803976 170.39484290441396 168.39305864358207 164.79382239449956
170.6336685073811 168.66659565340555 170.5782118898609 167.87597996556636 164.96493878045297
170.59733727577597 168.47675768382408 169.99533531112897 167.82652506935932 165.2918683265151
170.69008084967672 168.59528492637216 170.7469670315255 168.14596642515534 164.66455927540034
170.3239878663781 168.06009980352 170.27486842970828 168.48399339981157 165.45765292435746
170.0485036918944 167.7671817579851 170.38133927984674 168.7669369481918 165.13880822564437
170.34832659291482 168.25523392636995 170.25415742651577 168.78378912422144 165.37327607524327
170.53745501106175 168.50389775473 170.80268043022556 168.8468065332478 165.52448551823278
170.36038641637714 168.16479753762584 170.74074558517177 168.87414317825315 165.6785859055521
169.99578231278053 167.4595626176577 170.50361741614918 169.2068597708189 165.7066569561828
170.079587346642 167.68574247339401 170.7106953052945 169.410059563715 165.68326864811073
170.4769926036101 168.20885637036957 170.83357142844574 169.2685128964542 165.36940804617723
170.80275839176124 168.5733093553488 170.54787146600646 168.65917934166694 165.7232935195972
171.0212389444098 169.0030150566311 170.28043714630024 168.59762194105718 165.97822238119926
170.91669146328198 168.9025173072533 170.0324058651686 168.38960008761245 166.268452301277
170.6287397098793 168.60390449159993 170.21656201439546 168.82837372391035 166.2596411931442
171.22712636650527 169.2461234954308 170.37493303156032 168.43341151452148 165.5042192958374
171.30717038117106 169.42302149351835 170.25033937888654 168.3552299929787 165.98717848842372
171.09004048982302 169.097719741575 169.67856735589706 168.7250162885964 166.42048039074064
171.27228675155294 169.48927952860615 169.7430819334046 168.5575889505415 166.35608770725233
171.28564332131805 169.52265171744884 170.2729486391807 168.42364693817714 165.7430036291318
170.97062067332843 169.27583078506177 170.14767378001602 167.99767343104205 165.46306104802622
170.5334478641152 168.99540770383734 170.39187326483565 168.2425381590878 165.60067221009263
171.04252713148307 169.52749531445352 170.26953550376916 168.28876156319313 165.68750048731278
170.99620964031277 169.43062205271497 169.87318804243498 168.2983734316262 165.84023297178157
171.02320901134456 169.4666282135025 170.0676291976471 168.66352944245537 165.8196176019772
171.31895953191088 169.75811903922678 170.58482973586916 169.03145509770692 165.58380595246513
171.46269441864567 169.87615152084584 170.16628381015278 168.43576428384432 165.26931291827523
171.17926562466872 169.85257510763597 170.31695822810073 168.18784174674693 165.3619900399193
171.34317980782572 170.03590156585088 170.35188132437005 167.76183593555285 164.61756263447995
171.35309542362398 169.93983066956127 170.35094434068662 167.81726364667966 165.1737763353831
171.48718229188538 170.15525548753902 170.27177599796312 167.36154850451743 164.71899454322494
171.09822224737448 169.870512480919 170.42392940857786 167.67433623630285 164.4361571789143
171.14667436915644 170.0409334193219 170.36426462077787 167.40071484965804 164.34759375553867
171.23562695626745 170.34808262771847 170.24094741530553 166.9919044157428 164.15122494095345
171.25025746739442 170.05987969305474 170.16177708496878 167.44705770047398 164.4240550563963
171.15454175838505 169.73934269229844 170.12071755794426 167.51764251470874 164.31257595099154
171.16974243805993 169.82356436856793 170.14177122358785 167.31700723937158 164.20058166636204
171.20840281725324 169.85015851398663 170.12666520068834 167.64807417671958 164.7147369194904
171.5116311618917 170.19856082725698 170.14615046451598 167.76512626535728 164.66285435901293
171.3530343576404 170.3631495213666 170.0508083417662 167.5501340494877 165.02428968784835
171.05054256372165 169.88813881127555 170.20462698415704 168.0680292938543 165.07401496141296
170.8265613433246 169.8175285521278 170.1748179378122 167.82080963855978 165.18459051122295
170.85842569322855 169.7419527501958 170.28709059783068 168.19979666214323 164.88266775819727
170.74414156227357 169.77247588746027 170.52124019179124 167.55242615035613 164.8429650171339
170.71114973732176 169.45798634034978 170.39251904481415 167.86383405378533 165.27574241616853
170.87705364115163 169.66759735919024 170.33959834320547 167.65839725806867 165.05642156898034
170.8595884212633 169.5154602374186 170.3956355336909 167.53483247038048 164.9239645247866
170.83259981579312 169.5867685994176 170.53991200803983 167.30112257508463 164.26093201597922
171.04808136951635 169.65105264674716 170.1464995619078 167.1179231326328 164.73161034614165
170.87720170048962 169.2235813992151 169.82333558951308 167.3620349961785 164.60110848345917
170.87341418769867 169.34343365406656 169.94790365108722 167.39484407937255 164.25984710895642
170.8666029992062 169.33429246136106 170.0985880155027 167.6131866125659 164.57725301551227
171.05909361496174 169.46340803615138 169.8936067637596 167.23938870211092 164.18736982401617
171.09450565182533 169.72410752591028 170.21442576110047 167.38124820895996 164.04857967476138
171.04261500964233 169.64858075512913 170.29842626080307 167.4099006296238 164.1596601819087
171.04929663997947 169.63086270210553 170.33268749422658 167.45198729827206 163.8398985610938
170.5289285146305 169.09576303510434 170.18201358512155 168.0438208208249 164.0149847809975
170.7935838216706 169.16931894500993 169.90550965598302 167.6675947333632 164.14322338295253
170.73364571496384 168.982531142871 170.3926884640782 167.55799341987884 164.1795076675391
170.84179938415255 169.26945362881764 170.6166413586347 167.79990355039664 163.86382658815612
170.9622975741666 169.51602274757758 171.10622989765284 168.18423297154732 164.12354440189216
170.9107551208423 169.47240340211962 171.25779676523095 168.33173364977557 164.28172697080427
170.98004600298663 169.50488714009666 170.97524939898497 168.54241554102785 164.71020800488824
170.66613545164108 169.1679556859275 170.54591267847852 168.37024221061574 164.50780618561566
171.0488636577229 169.4814182920137 170.50364141223685 168.417600132783 164.20288262594147
171.24208266720234 169.59080721072579 170.13250010701236 168.3775557507467 164.3469812906622
171.13248734137622 169.81411393490123 170.3352479491168 168.30347070793198 164.31363518877
170.7857862529533 169.39473719605127 170.23558910564125 168.26243994500953 164.4675694428629
170.65661981118404 168.8798050660439 170.22718067210786 168.87325224678173 164.90162094501946
170.1105231008136 168.23384397867113 170.2630299446362 169.04604083258735 164.63740833865933
170.27385792486533 168.38783160348845 170.15125629479516 169.06983796096566 165.04092044478622
170.25503136970676 168.1979736453862 170.6383414084022 169.202048599874 164.77488096559628
170.177667727691 167.9669196801211 170.8865935612674 169.0147912133725 164.84367687406686
170.64758053866848 168.35059448355713 170.66682069295257 168.66749795509048 164.5513394703828
170.49422260360666 168.39344916450455 170.7059513939398 168.48896616655045 164.35520311730286
170.38536055160068 168.29657249025408 170.75103922009674 168.91018081556874 164.17497619439135
170.16184831885911 168.0560169441915 170.48949658937806 169.2924352151416 164.23482169933803
170.0390777851865 168.07702294420812 170.93897721730934 169.08828854691248 164.19932928432718
170.2769392340274 168.09335891130186 170.99913806444206 169.19132523481568 165.01413336521682
170.33370732026282 168.39427956687615 171.06567405482207 169.25825848924512 165.1313880469716
170.29821580773523 168.18365839009556 171.18067622928953 169.22774376438096 165.1174974847157
170.37586528191562 168.24180450816363 171.24421148680807 169.5465312260248 164.67691826281253
170.39609041121466 168.4515329473139 171.6352724092088 169.69543419033278 164.4842953696421
170.4445823790696 168.38297503802715 171.6850768378649 169.48481371579194 164.32094502088478
170.3881960123948 168.49888251878352 171.44678830893963 169.93868604412663 164.35101355402878
170.8283213432712 168.85861407538957 171.46937622160783 169.42704620105638 164.21832579634733
170.77079841997062 168.7707640072302 171.7151841696813 169.5015642637831 164.23791888817584
170.5533069316682 168.4439508286884 171.6558617700797 169.62916454163587 164.25673431952254
170.3287223415579 168.20319125324002 171.62509046932013 170.03280308334317 164.16192157048144
170.69654279676078 168.33043228147955 171.59125051438446 169.8880118891114 164.1351751531497
170.85491894944244 168.6104025970475 171.4747626542374 169.84365025600377 164.27453667578555
170.4498929182603 168.18532485195888 171.56456468200665 169.75819710444014 164.35221225486805
170.53016688549783 168.1664068277412 171.56785865296877 170.14186287750596 164.66246323994582
170.47413592496508 168.14941444742098 171.6730575507695 170.26653079097755 164.39487656248528
170.327331836074 168.0964709460297 171.44766732028123 169.99682470917207 164.87115649988593
170.38995032729608 167.98135663422985 171.4725700388283 169.8807013304233 164.96960995130203
170.84015203220991 168.48747463495775 171.7165968910667 169.53129597924496 164.98207494556306
170.72957235710012 168.30923130834591 171.84626750951588 170.0275598003851 164.73990774883885
170.49827945551115 167.9759472763071 171.4891263732613 170.18647746765424 165.0433766160083
170.6882700041817 168.35504882372103 171.36527156912487 170.43689380773594 164.58901022777178
170.6376381280575 168.53150091937746 171.02037871322307 169.8818166255326 164.62996945161345
170.79636411756636 168.49578665003116 170.7230540996848 169.87085716575106 164.96431301888575
170.91833517923803 168.72027978814145 170.83279982577258 170.04104373371354 164.71118071482846
171.0230656233318 168.7409375868252 170.65657539955362 169.8614439754559 165.13884648332362
171.01658096738845 168.69527969599386 171.1247748405874 170.3134189781129 164.8758224794181
171.1221558751012 168.84427746265365 170.813757409641 169.92071295004789 164.82683023639487
170.97625303588293 168.5593368664535 170.42508139406686 169.8824004437433 165.25886708567043
170.6068442338711 168.03179968130223 170.54775724672146 169.7446988006612 164.84438926892048
170.4454293403525 167.71987417811906 170.89258508064583 170.02121944825245 165.1177251631931
170.4434078868988 167.8537312524405 171.1951278416289 169.7188827971699 164.90154037088757
170.53912183807057 168.11949605551095 171.03059636700374 169.41839613880742 164.8224776360664
170.66220867017705 168.34986608868405 170.9813933117241 169.27046650678713 165.17462857530788
170.6438102988992 168.2072754402926 170.94201849371706 169.4193076282976 165.07329342366523
170.72643909530768 168.23500176032022 171.1938328610158 169.66754168471283 165.3718947305503
170.59749455063428 168.14726515501567 171.0488989407244 169.9691312376422 165.5198248881187
170.89452458590387 168.39900113375623 170.89143253303527 169.75749083145178 165.3780946673109
170.65055854412938 168.10993533651273 170.59778662848336 169.6895898741465 165.83811753542537
170.56803482635215 168.19913798523663 171.12039922250113 169.54272731922597 165.7586121430465
170.9254731919863 168.5958575163071 171.3008362882584 169.31090253438867 164.98263436082172
171.0123191999256 168.49009806399178 171.05114958105628 169.63579534930415 165.42724913335056
170.7885476014635 168.25177566281033 171.41758668544549 169.8840127228332 165.3813571043787
170.89702763119752 168.31282074286298 171.42720712666681 169.73079314482425 165.61535865895777
171.16205077670287 168.56718391963406 171.43692611250165 169.52521386297965 165.4519885706284
171.3544871886949 168.89588045085733 171.5145442086869 169.28676033348125 165.2198963376487
171.36353794510666 168.86143573997558 171.36143844570654 168.98619744164301 164.92488208017488
171.2014502504988 168.75089955698985 170.84081996956647 168.788922442118 164.94629684669934
170.8550786575753 168.60994029204065 170.74821858389032 168.6314018204813 164.7539291418861
170.25695440964913 167.81792343830716 170.4642033940304 169.06479854504101 164.7822542024251
170.32749138871887 168.0648354144894 170.82959789295046 168.8766067357785 164.13983432648786
170.23703717380457 167.85570390954408 170.47652199141814 169.1114415759902 165.08137192404888
170.4237878251718 167.92868753696447 170.51277782993168 168.61927097341 164.962054865948
170.80408133432286 168.5128804141872 170.4975323759017 168.37035720485042 164.8508424801136
170.98861034688554 168.53330937411414 170.66496575777825 168.22126613911695 164.59896951585793
170.68453759765097 168.20902963939895 170.5361385079977 168.63285644009628 164.19690036047214
170.51058217577108 168.1504429985864 170.96414393835167 168.94848176313985 164.50597291878094
170.76621483733925 168.2457146609496 170.5156871672849 168.9465486334086 164.52613830934402
170.49859017930592 167.97211421800154 170.18635383768273 169.2880206805902 165.11438274026528
170.71001016044895 168.37437562148858 170.38471788147825 169.17729592617056 164.96929119152037
170.8459616706138 168.3805756935788 170.65298565338023 169.2424531194654 164.8198026984164
171.11168282804456 168.61800969583737 170.13742392301225 168.9505588602442 165.36213699108035
170.59150944189696 168.09747251956225 170.48651334756383 169.3687274932325 165.17961532978762
170.3564413468401 168.11633618548154 171.21253883953082 169.39521581971232 165.16047070823373
170.18509017031155 167.94920668366527 171.5079051359075 169.1297034021372 164.37764537548782
170.61613900595793 168.32551988428676 171.23809161627943 169.21816314530912 164.4092580953167
169.9933464345999 167.83158142072594 170.72631687807632 169.2055047977561 165.0726609328975
170.43299810253083 168.26953356573532 170.712935738165 169.03200869371278 165.09276829697734
170.2156096367392 167.964184623676 171.10907920433556 169.46048756723275 165.2077547096299
169.90220178286484 167.69680780086597 170.67354834249792 169.53853585396362 165.67142961447075
169.913093542146 167.5992242979338 170.84652961486105 169.37287897975213 165.21496766235936
169.8842777190425 167.48625213230443 170.3999018893959 169.32415044911832 165.23993679290507
170.226713465023 167.89112838539418 170.82573524978542 169.4303430015652 164.7770942689326
170.24170645148496 167.7934141536765 170.81101653433782 169.38801047294385 165.0007490224367
170.00487332486526 167.5418497516571 170.98826034340195 169.73667312723754 165.12704828365193
169.93726621448303 167.45505718644102 171.09728672986276 170.2267026634405 165.3746880529834
170.6772006514036 168.29808610152105 170.97498472881912 169.61297206823465 165.38841977790034
170.51741986328156 167.9331266873617 171.14972926080821 169.80345112084913 165.1222257010084
170.56063114597058 167.95236756328742 171.25639705061545 169.48266139401616 165.0689498191983
170.44307035989775 167.74174872461737 170.73236573159943 169.484397590728 165.17569177977367
170.3515323574361 167.7691113054234 171.24455015942686 169.38965458065167 164.7394525629819
170.3410869615363 167.7960581706882 171.06733636720838 169.21773345661347 164.46042240520063
170.52519005789935 167.92455721934627 171.16893681568956 169.38656628458634 164.48868945911016
170.4111989232934 168.03981777848728 171.63170284349113 169.52103661127222 163.77083621118325
170.30222512499336 167.85389843730394 171.77860395844462 169.3080597219599 163.7493579408388
170.4282384045623 167.88037276722312 171.74930650899407 169.11644785465285 163.5725068145798
170.61888891128018 168.08347391167177 171.6388753493982 168.99363274059888 163.52725430444207
170.1487359302186 167.5726111051434 171.79879091159623 169.19312552998974 163.46568583209032
170.27363449506407 167.6799292031011 171.5701348726523 169.4170722813505 163.47834251661223
170.60146299601493 168.07431458141915 171.21121405992227 168.76126243235453 163.18975911682395
170.33033252138833 167.60631819568158 170.99703014792104 169.01436693200228 163.33799489030247
170.36114872330117 167.59335853352144 170.7919914503416 168.9223294122586 163.04046404952956
170.19023658498602 167.499888958346 170.4928666111533 168.5936732902271 163.02273943310738
170.41077738303812 167.75762233062096 170.8818606468958 168.62514095042056 162.81168664008237
170.62079590332206 168.2181173434865 171.1973157369961 168.29992554780702 162.78382302283705
170.59195992022978 168.09180867277072 170.99785625084056 168.74332124526333 163.38097203195997
170.36042939248517 167.7656233296059 171.06867331853894 168.59015790410226 163.12883780522728
170.2867694078005 167.45085953730836 171.30253764777532 168.96199233047287 162.66692052006405
170.5561329067866 167.99185401861368 171.23593320139403 168.60074197027006 162.7323465552505
170.6432547627491 168.01179044035067 170.8738203437756 168.81486738650662 163.12208843648324
170.28021445875936 167.53328992413367 170.7809920689843 168.82435871585005 163.12989437029123
169.9740508820806 167.26129397056133 170.79516304771255 168.71649694933308 162.9691776743201
169.86646546298806 166.92930193536196 170.2382243061942 168.92306560622526 163.8124253841052
169.6978983600693 166.86653829481526 170.34763481272617 168.97523207637406 163.52597238059641
169.72145955516567 166.82916234447126 170.57396907042636 169.06014932994668 163.87694915846106
169.23025366265145 166.3226646159464 170.22181929864132 168.74777670859413 163.93171412563842
169.68934131158468 166.7245319119486 170.8400633958035 168.52039184384685 163.29889191123416
169.86824120176885 166.85674448987444 171.00519778937553 168.82881505894363 163.5802057539901
170.02090092272317 166.9897190132342 170.94788247097065 168.63083984185639 163.66924069336568
169.73261101899118 166.78111480887645 170.88570618797533 168.4373556210713 163.996396275639
169.7328618628897 167.06212434216624 171.36760898712086 168.59246103191575 163.92693124885935
169.5915750066107 166.70160172275473 171.49414338613784 168.41944230597053 163.64007996415853
169.45919945874894 166.6598449138285 171.2258232592968 168.67741290805213 164.24258406337148
169.39700889121949 166.35400471375766 170.91142013807098 169.02818151991602 164.7078351029154
169.37175866359652 166.3041664802386 171.15580944738957 169.76473183976213 165.0141835478566
169.82414324984543 166.91712885747634 171.23515720113963 169.28838777882166 164.5419929829777
169.8176104842002 166.76837372390514 171.38799692336383 169.65348577309237 164.32070359155344
170.02034941100231 167.0174698348266 170.97756687509542 169.3232666021789 164.39771704848314
169.81460237843447 167.0571944349814 171.04834354295227 169.13071595847114 164.48639480901159
169.74691632282492 166.6227699898141 170.91728173757565 169.50407720421177 164.10273767908316
169.7041045724448 166.69990471357144 171.3054764976787 169.62640869696966 163.64816230624768
169.5388175767702 166.5261719308155 171.32620505313287 169.68106033441728 163.58121576056328
169.37830367400167 166.37011839521892 171.33456881802317 169.81685504290985 163.8728773313163
169.4101802641257 166.35107194417188 171.54940968912229 169.93459845834508 163.61003677169347
169.71425594360312 166.81489347299868 171.77090958158618 169.26437373224314 162.74017395782923
169.76076033747088 166.9008753265676 171.92779488348316 169.3797852079617 163.17534733260229
169.45173335206914 166.38214321681258 171.80213629419967 169.74638603914062 163.30690714533094
169.222704910463 166.24896408218476 172.08835522584147 169.56377758350817 162.81030094568175
169.43059551132197 166.19387828224026 171.747689928821 169.44385518993175 163.00604926124896
169.59854677593935 166.51444954914652 171.65694528453727 169.49969448549805 163.24780593287667
169.48686149468543 166.45005286818795 171.90027838137357 169.39659585017142 163.12892642623274
169.5064004383459 166.4193778505891 172.10265734758232 169.47137085471277 162.68615488734633
169.85865140920166 166.9065412704788 172.45451163557271 169.22396107167324 162.49604573731986
169.42746871623882 166.5544586342664 171.79310157944306 169.51211490389554 163.21444533597702
169.58708639420215 166.58139702889724 171.60616975344877 169.6377044603382 163.1115765825839
169.72529672799385 166.84474443203132 171.45546839597753 169.56945578408818 163.42702392293708
169.56508790086184 166.58550319395115 171.48035879501126 169.73020161113726 163.666421567725
169.56543472631523 166.54970592456854 170.72504427615303 169.81866603532276 164.06922842940733
169.58914471681112 166.32636314284963 170.5862828569314 170.0705527620494 164.22370669803323
169.55304116090477 166.50487136741106 171.26197559575576 169.80196280667374 163.99269483130473
169.572575202962 166.57225690950304 171.24578821605672 169.33791141809712 164.25138119063897
169.71282454349284 167.00942900329883 171.04364270203206 169.14793157109483 163.95434300425043
169.73699088230805 167.00918190813624 170.9899339068358 168.88356641323267 164.29109448031377
169.9369801689517 167.20061649344728 170.98765173417212 168.7627330791438 164.59795590990066
169.97674474748894 167.22918080728618 170.8934879730457 168.20995134954873 164.35650570248174
169.6903337719666 166.9349276308117 170.7315314435476 168.10605600930768 164.49500347954057
170.01810097420497 167.24219312391355 170.73624631230874 168.2268571196995 164.35570166820696
169.90370978764528 167.0231546896093 170.90422275088676 168.33925832246834 164.38710190732098
169.2507502956508 166.1836162362317 170.67066876809142 168.74132780643424 164.47560221087244
169.53053982987484 166.49102429328286 170.04109661060946 168.75867107451364 164.9559873669546
169.44475965955675 166.4208715064855 170.1216990936776 168.70741391170057 165.30370975704642
169.35221595302713 166.39920700688052 169.85258034929382 168.77058237245907 165.1936317961826
169.60319192145002 166.83171609379554 170.55106683150132 168.8957169995118 164.70401817737982
169.75133849516035 166.84461338920997 170.80431613372548 168.92953194624792 164.88666804335773
169.67032269214744 166.8110589539099 170.65539141141284 169.30070518311177 164.52771593052188
169.78595100828045 166.94598658790977 170.87302885020716 168.93409948448968 164.49979590400153
170.1490316148229 167.35915397313966 170.77658071365613 168.64257989119346 164.29229839462988
169.72181171610873 166.95356788589459 170.98515802051617 169.46952280977249 164.58086223538692
169.83228105002507 166.98760139217757 170.70432556114554 169.59496749751048 164.86377978430045
169.85579023706512 166.99903440380817 171.10705182031919 169.52760126122075 164.69852092445723
169.35627714324525 166.26288885493148 170.69193376825226 169.9763687116625 165.0300299495023
169.63670694221167 166.6747048570004 170.9778465615935 169.87744663259193 164.71615303129533
169.3958902844909 166.42285611431237 171.22398043000203 170.1907938639648 165.11701286752782
169.47507532939528 166.48122462022818 170.83091947359972 169.94604569385865 165.11701056054147
169.53871498280992 166.4790962988231 170.4655013680914 169.81658544962104 165.27313753550825
169.51995378347195 166.54381933570178 170.37503602651043 169.35321950516072 165.54003551700524
169.38189703297425 166.3686502908279 170.23392060117087 169.60051039271627 165.63126740438761
169.0866910606294 165.9494611747489 170.0870320390488 169.85112739211175 166.05691452821318
169.19954432764501 166.00983698435456 170.18199582955538 169.94603875395825 166.12252601287062
169.0607394464263 165.94507131788978 170.30874107605317 169.50042430296116 165.85053558783903
169.4520039400417 166.21629248133266 170.35690018337422 169.34073069078786 165.78335086840735
169.52903477026098 166.2444322207582 170.6626061687314 169.36205562373857 165.40327610537443
169.18120688581888 165.89712346123096 170.67661889208907 169.7578653078663 165.4157049992155
168.83256308721758 165.51758252960437 170.420589421114 170.0564590309976 165.60481421673003
168.8496709784243 165.44747686975492 170.0892941205844 169.69477194597064 165.8054032896699
169.14135044110296 165.68875945760934 170.05054490325844 169.8351424591622 165.5111046402826
169.05724147831887 165.83582112881092 170.4509873108888 170.1156009028497 165.59983735919667
169.00434535771424 165.71936103736073 170.098531456802 170.04017343439438 165.54017540138204
168.8580497655241 165.56735270717198 170.38295422512172 169.9275786681287 165.51879171303437
168.8864101654614 165.61345881885964 170.4580937412057 169.3731298648177 165.19740211854153
168.891025288404 165.8970210065903 171.24300394244415 169.4392811445406 165.19857900518133
168.66489203896515 165.57911809147245 170.83082141287866 169.51560996037503 165.51529407720795
168.86315713418168 165.65128182123865 170.83486152495792 169.56741082758452 165.85285738800536
168.88982527100217 165.4804234990294 170.32918118975064 169.94406070890568 166.13384480302614
168.94467034052695 165.58485988778222 170.41130769418214 170.05323251776747 165.7851042833308
168.78831535045705 165.23133021940268 170.30796880390383 170.70004383128216 165.57251053081083
169.10033413040742 165.6375584605713 170.16035067473567 170.0523454574246 165.21401762528086
169.1306045348739 165.71498193935216 170.49251697276662 169.99198883574653 165.1470110582256
169.01065916666582 165.49958813982963 170.1160708338687 170.1882094133281 165.51261910824138
169.0614431027378 165.62409621864623 170.17416026911138 169.94249184161825 165.57935830203226
169.1279105598852 165.7511006019328 170.06917611610126 169.92615884283126 165.38822527993844
169.15426323294932 165.5933734456606 169.90495908892316 170.09528767932665 166.27968900973346
169.48530292697453 166.06274585260337 170.3807541990805 170.1359907314925 165.61661731738718
169.3740987878557 166.04873078001424 170.67502137684863 170.5210522676443 165.5582646515713
169.26743736994663 165.93145210201902 170.74898496048124 170.097099988919 166.20380870137606
169.2980285624872 166.0790699957693 170.6576069706763 170.0185805821512 166.0699657642829
169.38942730468307 166.3742831964477 170.81086953001835 169.78827220371065 165.87790886700463
169.7515995855409 166.82062810710295 170.86052713546087 169.17671052024667 165.88662996993827
169.69393132998994 166.50279134754865 170.8284120290662 169.65286288634948 166.20928357024113
169.64891100191883 166.37950811644544 170.6365087802489 169.63483311022486 165.74704185053247
169.39520620581115 166.03157230465115 171.1666614019642 169.48920850748206 165.53542506895246
169.2665242952091 166.0956749743684 171.2816536207321 169.60970966518462 165.89508983603216
168.99569023433486 165.80563779718312 171.29541513638762 169.49429802031779 165.99703227659685
169.11456002153358 165.95262854933094 171.82088957135412 169.9073390039842 165.71384350890114
169.3778577508739 166.3290724805588 171.37739156600338 170.02814080864553 166.4700649492001
169.12822343093708 165.97501037824583 170.97545339797514 169.91400774073028 166.4980506962551
169.01957256234073 165.89171785680645 171.20969512056251 169.83422567115446 166.30141518000787
168.7965710701968 165.79283489542632 171.08324482424698 170.10778133144842 166.77885742699863
169.04829312338165 166.01859362677467 171.00560910132367 169.92022186734158 167.04164611909496
168.7977029379894 165.6531933253323 171.15389004506952 170.0996560100994 166.03026428735416
169.00045201288364 165.75480947588264 170.71576678707416 169.92052891326566 166.03599643945086
168.7329891248599 165.46600512278735 170.60412596952185 169.93092372917803 166.1449704421438
169.12848640867222 165.84628901648432 170.27041868191057 169.52956739875177 166.2785294994536
169.21126454169564 166.15789142316717 169.90781361223938 168.9987395347849 166.2182576556921
169.39219408914065 166.42418928914714 170.28590019510452 168.81653106048878 165.59169202317324
169.45392981110962 166.48353613637332 170.12280738364834 168.6784637332338 165.87073539463609
169.42480580551359 166.5124525091531 170.02410636398864 168.81602668325246 165.72452565583794
169.0477754189095 166.0996816370053 169.91628579184567 169.16754356679112 165.99433010759705
169.1489095124251 166.11498252682614 170.06837065365073 169.23457208018874 165.87868800571792
169.4884671364569 166.51743219937438 170.73411129539744 168.96653221128145 165.1354067495071
169.48461583981765 166.5565537328404 170.6120834566364 168.61801608464174 165.2890330118932
169.2894948512939 166.46333013461705 170.34644473833777 168.45132198288812 165.27332819671676
169.19484607752878 166.25631175371518 170.57124633903143 168.84957918629632 164.9737424177442
169.1798434572818 166.07590446754446 170.45501039240474 168.56130522468078 164.87378073425793
169.04982980139835 165.89506408450828 170.5139503939533 168.45194090499842 165.0502439965842
169.31168093050644 166.38975745071838 170.54049701954256 167.9202561152814 165.40659001407116
169.41946111768374 166.32300965963248 170.76148377812297 168.35220944765348 165.26591015190417
169.26923417013853 166.18856824014708 171.11891035642222 168.61192407889268 165.9840613821027
169.51580493707164 166.5242243448358 171.15515185832996 168.70864831370912 165.56220376893796
169.2987933030589 166.27983963215542 171.00016921085916 168.76112591301293 165.8697845234582
168.9788224070816 166.09722332791733 170.94745367409013 168.3549474402176 165.55328084614334
168.8758971280859 165.9096940789979 171.0466018671409 168.7359769777925 165.68514839010052
168.98313879420147 166.19008933412513 171.3575626783652 168.7022461179271 165.38022839666638
169.1948761753154 166.40669383216868 171.11268450574897 168.42514411472555 165.49683790033458
168.52738418485268 165.73648206302107 171.1484396758578 168.88593143961538 165.89269734307172
168.77279547664006 166.02034349114558 171.09811869171313 168.48890287551015 166.0058688916604
168.77276744259976 165.97536822138346 170.77147312431 168.52440353259263 166.41037187174948
169.0012269264296 166.23033968303724 171.09438047378308 168.7650781481765 166.14725011963287
169.12798163228044 166.25785534327176 170.46654845195823 168.80362527596003 166.07849224131655
169.3697281806105 166.4075087876301 170.23976867018212 169.36224522424553 166.11657252441444
169.00878526351116 165.95435830543352 170.35650637289675 169.68550196069117 166.01561030415374
169.06559587173618 165.83069958972095 170.61244211093475 169.56812448492477 165.77139143368683
169.02865815067105 165.8472618689819 170.6828451799599 169.675882270924 165.62041654759352
169.2838558327807 166.3621200920415 170.4727445986417 169.0723856617437 165.82830213693038
169.31085502113314 166.4177957291667 170.33134612660913 169.4133940726882 165.7817982957454
169.75028054649604 166.88930901928111 171.07549342822733 169.1094474078603 165.00293821712606
169.34904258845162 166.37153027382288 170.71761599016313 169.70134054205565 165.3387765604315
169.7158228081277 166.7044457221207 171.07391951757643 169.45881119390745 164.79487693343594
169.33020943807713 166.46149105838396 170.96324793211446 169.39192901860892 164.2888081279704
169.12805361145496 166.26793024463194 170.74873872537273 169.3169380663405 164.28501888560706
169.1576215558416 166.37882869379635 170.78263307875505 169.89950173119777 164.87504852600145
169.21721537336305 166.53818495571645 170.93422190555665 169.5696217806866 164.94797350023774
169.01810702889458 166.16254473725178 170.62110790258654 169.8473662821703 164.79380594923197
168.97620718088604 165.96142539236055 170.57140092486208 170.06869572187298 165.06615507453154
169.33739036241667 166.42755346622988 170.88264399545704 169.8855810421612 164.56805246054466
168.95186119685044 166.05677014551932 170.81116297039466 170.08692856565278 164.78320405842126
168.95884627334644 165.8422093298568 171.1358146773897 170.59694142809542 164.7098835250836
168.7251237029295 165.59408366847694 170.86469291979301 170.49905390791696 164.6776863056687
168.8492974414733 165.95189423556297 170.90693753021785 170.0279314880147 164.72958613241062
169.11143427351172 166.32750908034197 170.80650095418588 170.018740256524 164.55958547480515
169.51560430832365 166.6894747301524 171.2088169399699 170.00540903496855 164.45412313904416
169.19455876063515 166.40854677069424 171.1792518816279 169.97689725767916 164.65246438207703
169.2918839732195 166.6982484132094 170.97520570317042 169.7118223021861 164.6522777133995
169.29607129355296 166.66098888574732 171.40289477590972 170.16856724612603 164.51097709853835
169.42271691115047 166.95651044580703 171.43513531222104 170.019131885789 164.85702830214973
169.33662868898574 167.01179843395516 171.40946716698707 169.93249615233515 164.86651898538358
169.8196828288996 167.34630681163253 171.05884141313143 169.60140020992165 164.69057874826012
169.76410486000236 167.23346020745717 171.04501151992858 169.49898664520106 164.32796683370185
169.53209811534586 167.13464950981918 171.09354349652648 169.64775533306394 164.86456677312083
169.61172538747007 167.2564121700237 170.88340974170887 169.30152403853646 165.31553942522302
169.40274763592046 167.12553615937168 171.20159729641566 169.18524340784595 165.33911095981642
169.1873389985442 166.61862799626653 171.3841684784236 169.5663073955407 165.3736528287016
169.13030332293357 166.47976221317438 170.77300570506964 169.63271428788195 165.50198903104763
169.28309546685585 166.62998330418594 171.0686444246978 169.86558287348353 165.02239977682999
169.69875542715678 167.20952706295063 170.6668830134491 169.08975808977235 165.15256034358546
169.4921855126681 166.85012559250887 170.58560894097798 169.53158147851457 164.98491428692353
169.67023207317317 167.18101302442628 170.40960115523882 168.98951676331154 165.53796174670978
169.27697137705974 166.78222925117305 170.75625236032604 169.06608366889688 165.36487515504726
169.54664979402824 167.01663025388714 170.4750037056861 169.08598782693844 165.69520720752269
169.37492425453615 166.86235493594282 170.2546204222371 168.9389361347405 165.83807650292235
170.13048174077576 167.91654751977387 170.49729356803294 168.5507868295184 165.12651114490276
169.80078733001966 167.43118898986015 170.581230947811 169.1199659577476 165.32018959036745
170.046376230303 167.77491213033295 170.13052920047906 169.04931408790551 165.72260706884734
170.0277874637632 167.71828449570918 169.89481896149064 168.54346316950839 165.85701234400958
170.00482416011732 167.75121678572015 169.98306717939792 168.8995542513851 165.71068117812288
170.1474787784241 168.06910448427456 170.11156140476015 168.74125601674294 165.99955627827748
169.96477677566077 167.91199150522195 170.15923144874006 168.756344100115 165.80902102685266
169.72494347926627 167.7073494471427 170.01543394000345 168.78136088228604 165.81697883498342
169.91926752622172 167.79497096177977 170.0956244668144 168.7322379369522 165.7563940813639
169.8048241124101 167.55878124868755 170.78727231856678 169.12448425963936 165.18924514542945
169.95246808289315 167.59072714859718 170.47376004486847 169.3733684294232 165.95952599837057
169.99035865261197 167.8042882867362 171.05930507226134 169.29414302371907 165.19916747825525
169.91060200086127 167.63838953873926 170.60631654902983 169.13666092302387 164.89495724690414
169.88137355510304 167.66222604709318 170.23536194927712 168.73798202512012 164.69841170591457
169.61234481945309 167.2912936493451 170.61529251773806 169.4010503062442 164.7163992570529
169.98206170299036 167.72098157105867 170.39910567665837 168.5267307688848 165.0434674476064
169.9238319512627 167.86338501988385 170.77781920804972 168.71757395482234 164.83070355310954
170.15047289216537 168.11313377718747 170.81275410420693 169.0727874551414 164.6285798066428
170.30789649178735 168.36649634895707 170.87815286949896 168.51062987044153 164.88376878531443
170.00951275052284 168.3174800415074 171.02648033991076 168.76753056113975 164.83858607297327
170.20360288589515 168.325245563174 170.76945588958174 168.6501992117992 164.61273317233167
170.3152534059147 168.4849717245452 170.82143286384226 168.90001542009725 165.046586544862
170.2946715797044 168.4791895721497 170.76142698946657 169.07780532088674 165.36828579473075
170.10032288467013 168.35401199370432 170.3747792892585 168.67487033455328 165.59636336659435
170.3617473230506 168.4686915973065 169.94133720542493 168.3192490650701 165.77763851815348
170.03539639854205 168.09801293521127 170.43902439706744 168.6622742010122 165.50177971442426
170.59563416882872 168.56685392117754 170.79132926191602 168.83680816287549 165.20055739186537
170.42403561890558 168.18203553173547 170.68386341253103 168.92346780465934 165.70097909530907
170.33835742164158 168.25933742861667 170.23671634862924 168.7220207691709 165.70192760503855
170.27711106350952 168.1695955318769 170.38236026345146 168.9206822309504 165.29711520627572
170.51785719686012 168.50033574347898 170.32864342955935 168.5815083082168 165.42901684127025
170.3536280502816 168.15427613571993 170.55373593110838 169.27199756526582 165.44193362373747
170.13064806410307 167.83162911050275 170.46717332387462 169.25219106448674 165.42706665549753
170.2282287691992 168.18957043387155 170.4696726871544 169.1945207889512 165.96836278893673
169.8524230507803 167.723931768192 170.49758956954517 169.60822565576206 166.04735320198048
170.10044645421885 167.9451493424746 169.96417372067373 169.25855818081007 167.09893088670248
170.01233548026846 167.87432855909512 170.05371569682427 169.34408802013317 166.45994364746085
169.88322113275882 167.78508291260536 170.18862262165223 169.41808052043527 166.90255224993618
169.94483789245302 167.9299388851458 170.17687468862488 169.38982977883245 166.76678275393903
169.89298839514166 167.97315908466302 170.14353811429694 168.94916863871637 166.87487636267932
170.1779645363883 168.24128005172707 170.1980973697233 168.82529750091027 166.2447685251448
170.2296039142262 168.3242465109691 170.35600404485714 169.1947361432087 166.38718897509978
170.05766619616074 167.97485516979324 169.9199187430626 169.12385699971398 166.24704326386285
169.7961305014804 167.67505289612498 169.9675087053729 169.21434227661143 166.32625219953704
170.1598814073071 168.1031624992656 170.60837637746508 169.17156966617253 165.90561464095327
169.97997374282906 167.737608629918 170.28271689061756 169.112539386427 166.10301197007945
169.8390698283234 167.53522137345513 170.03187426046898 168.708178335718 166.2414631161218
169.7265999422256 167.45914846345855 170.45088375406812 168.87156766243595 165.785619938538
169.9777230690921 167.57111261703187 170.23687644600696 169.18860948049056 166.31572734114417
169.64362570000637 167.35588411249125 170.67532811350532 169.57547556029968 166.18194641503968
170.22065369217825 168.07711427533943 170.81417698150725 169.08494940947324 166.54128799862102
169.8461142963931 167.5929130797502 170.38701247247647 169.57410844993066 166.49395494807845
170.05614143893962 167.78781721918122 170.16080807727204 169.29242167163144 166.40560042954849
169.82828843674704 167.55912680292033 170.15333712092655 169.32746961235517 166.96671069839263
169.8602039677615 167.63411717004456 170.27953027781672 169.53434793233768 166.87308904590037
169.6426918975672 167.38521036804568 169.89430875634523 169.67622370009104 167.12546955094663
170.02258533941307 167.74426108362533 169.96295067207788 169.26163535805657 166.78261914741478
169.75851529805834 167.64358898550466 169.77082359865864 169.12241748358397 166.8483492348221
169.76169740272604 167.7582901910512 170.54656621308314 169.1762210813011 166.43961766873164
169.74968585053878 167.8144238503982 170.84854350119133 168.80852833675863 166.08537871608087
169.9159566526395 167.87178886006822 170.67923947800736 168.730575836519 166.21170311677432
170.24616870820813 168.3353194178398 170.80284197117282 168.70995776060929 166.07730674055216
170.16439648253146 168.2365542918923 171.42997076263404 169.13572491817246 165.67722392872932
170.09649818068888 168.1844288679851 171.427575722379 168.97844038725424 165.7349400801898
170.37123119818818 168.37325826392285 171.57418545685846 169.3291749733546 165.86920174568166
170.19968155340592 168.19821106953597 171.53671824592212 169.48090895084763 166.43113994673936
170.21343248649626 168.18792834894725 171.7105287507346 169.73346438866005 166.3670593777327
170.53909500816675 168.5897051682191 171.59442860409897 169.4090344545698 166.54596654417765
170.28168241506887 168.02527816071316 171.57492093145092 169.85948725548576 166.3825440225065
170.11871491790322 167.77665499999864 171.49110806822765 169.9287767685674 166.53383557943636
170.23647229712424 167.76732718092026 171.02256671481896 169.72858346949727 166.60475986091248
170.03538461693515 167.67515618291205 170.94586689556445 169.83396228237746 166.20953808553085
169.74852539161174 167.19748226194199 170.82685507000937 170.19218382332497 166.40350535129346
170.04001750302857 167.55078594509965 170.74556677271426 169.8695023108648 166.11079886419733
170.04819322896688 167.5985419215781 170.6538295571525 169.64417443490572 166.14517616105985
170.05533474033393 167.5805528541384 171.11355540687083 169.27442186243968 165.60043241050786
169.85239711753982 167.31946547892355 170.81916204160507 169.36671808736145 165.68401664248404
169.79619614739613 167.21985604064335 171.02716966359455 169.80566758526808 165.70520122913996
169.92640732084817 167.4386174756142 171.40839610402438 169.82718074834403 166.28132085455672
169.92380378654053 167.5727209012137 171.92870471678677 169.834773035176 165.92236379914456
170.2218625584613 167.8127807965324 171.75430059008124 169.48265183941973 166.09467577537094
170.3844199856388 168.3121564947216 172.14928221072464 169.42596976866955 165.89540558693784
169.99239269840513 167.54871533126516 172.15901782684435 169.8514099365827 165.43401493048472
169.94877893027945 167.63636524361047 172.35764653160518 169.70915920249567 165.4828059318922
170.0028485589497 167.78913616670965 171.8308438598445 169.33082462586808 165.50861776830453
170.02994807541427 167.8315862252782 171.3193586528802 169.42860469715646 165.77889930850438
170.0895122008955 167.9578988570271 171.25222550363162 169.2400085457358 165.82694030700458
170.33203337258794 168.19228962208427 171.89664582496974 169.04583182943557 165.42763964405472
170.1434562719439 167.83803867712908 171.74398045609865 169.3414169471902 165.78579177717594
169.8651381781049 167.42123286524338 171.93486053086596 169.49857605836613 165.34941478621383
169.69327302939095 167.34941102448113 172.04972792249862 169.3294807525502 164.8887515476485
169.73059929959214 167.3118144635493 172.28407634970793 169.76879282667122 165.09219724247973
169.88291635052934 167.55701954881505 172.23018761110814 169.75872800583008 165.0880189316199
170.12616215594798 167.87058372382253 172.4818696475119 169.75323555397244 164.93400318601326
169.98310903892724 167.63689948611267 172.66901526009715 169.73453900826888 165.0708347969529
169.97120530878178 167.4659701958752 172.19022320718807 170.1032168497369 165.79918438760328
169.68551517455256 167.07614858788153 172.45972900203748 170.1856880841207 165.38010565681415
169.98001131541332 167.38690306756524 172.12034348392098 169.61709001375607 165.68064456337274
169.65846455825255 167.0913570932333 172.2841580164583 170.212951907523 166.0936972570016
169.6270853399431 167.02347014013398 171.99170790045537 170.0085052937621 165.75171229422807
[truncated: 534,454 more chars]
