# Supplementary material for: Gating mechanisms during actin filament elongation by formins
Source: eLife. 2018 Jul 23;7:e37342. doi: 10.7554/eLife.37342 (PMC6056239; doi:10.7554/eLife.37342)
Supplement: Figure 5—source data 1. — Helical twist angles between subunits of five-mer filaments (A2–A3, A3–A4 and A4–A5) associated with three different formin FH2 dimers during all-atom MD of two independent simulations (replica 1 and replica 2). The angles are outputted at every 20 ps during the time intervals given in Figure 5. [file elife-37342-fig5-data1.zip]

Archive with 6 entries (6 files):
- mdia1_actin5mer_twist_0-200ns_rep2.dat
- mdia1_actin5mer_twist_0-350ns_rep1.dat
- bni1_actin5mer_twist_0-200ns_rep2.dat
- bni1_actin5mer_twist_0-350ns_rep1.dat
- cdc12_actin5mer_twist_0-200ns_rep2.dat
- cdc12_actin5mer_twist_0-350ns_rep1.dat
