# Supplementary material for: Gating mechanisms during actin filament elongation by formins
Source: eLife. 2018 Jul 23;7:e37342. doi: 10.7554/eLife.37342 (PMC6056239; doi:10.7554/eLife.37342)
Supplement: Figure 5—source data 1. — Helical twist angles between subunits of five-mer filaments (A2–A3, A3–A4 and A4–A5) associated with three different formin FH2 dimers during all-atom MD of two independent simulations (replica 1 and replica 2). The angles are outputted at every 20 ps during the time intervals given in Figure 5. [file elife-37342-fig5-data1.zip › mdia1_actin5mer_twist_0-200ns_rep2.dat]

# A2-A3			     A3-A4					A4-A5
169.9368049511945 170.42023604496777 166.90359058054622
169.7057132390174 170.19600225213068 166.80801349707008
169.66806074150168 170.1703639459345 166.90618866775625
169.7817088352787 170.33333131402605 167.01330248097995
169.68941093798568 170.17646457830384 166.6524378616713
169.60651316488523 170.13810261936206 166.71806590035447
169.83491366307697 170.3190190102733 166.78812522866482
169.929625429625 170.3825303818634 166.8248398786074
169.79736812615138 170.14681969234545 166.81120625406697
170.14692811933375 170.3719653843457 167.10072203076965
170.2253082972875 170.47617537749807 167.01314976005915
170.32002553625324 170.55876365083716 166.9591816166363
169.9496465705517 170.27507136642672 167.15567584900901
169.65624421752187 170.00909207452287 166.7522481995229
169.71734850199826 170.02789650994941 166.95837172002564
169.45782707624463 169.81417445056434 166.6489888655638
169.4343390490754 169.75928662753495 166.7544238982404
169.83658284475416 170.1048330881068 166.61242965283745
169.80625680907144 170.1132716586941 166.8953152181268
169.84349691649692 170.2232007895318 166.99395227853367
170.29687131716358 170.6304753814541 167.05766456237836
170.48236692832805 170.75835928859152 166.94021770905678
170.00557476022183 170.32331374672287 167.15484321824155
170.29113835906762 170.64604457327064 167.25039713704567
170.60924520939824 170.9473567828867 167.4094951074885
170.02517911740102 170.43194521493086 167.35698026669667
170.09331370179183 170.48932475262754 167.13030524659567
170.41930114448607 170.86929626018724 167.29866090937114
170.32660835755672 170.74055848880013 166.74157011535627
170.59625473933818 170.9835562133208 166.64337744745205
170.3874020215477 170.80288536383142 166.6565418676978
170.42178771020608 170.93579179244028 166.56683142943942
170.3304700549871 170.88041674585236 166.43923515046237
170.0573294247407 170.7314601552296 166.3599360011179
170.2264759834062 170.87075914620536 166.49768117778848
170.04085862164598 170.7223201985885 166.37664004317406
170.04311130791461 170.7027084758619 166.41970103322717
170.5109057245032 171.240171802568 166.38106077464397
170.52480437247215 171.19132392459545 166.0945022587547
170.5413489213954 171.1857324352829 166.24855007543488
170.33557068541808 171.0749013032721 166.4717525149672
170.90031321627572 171.61611233364957 166.4816591236425
170.78039991792286 171.44348216687735 166.59897787564557
170.67313355773163 171.36708182541702 166.7869333796337
171.014780264347 171.6399331240756 166.55104642033245
171.19677923307762 171.7734271509971 166.6214047533427
171.12490990191316 171.7100459728735 166.3141811649381
171.30089027847052 171.9467281946336 166.51608367862033
170.85305186942037 171.7062123659611 166.1909981878292
170.4862120139812 171.40693984925989 166.39619243479436
170.60880909089983 171.35885728706933 166.04838261562253
170.89147198371234 171.5371880856114 166.24899898739733
171.156040620196 171.7233422169604 166.5298205816032
170.81083280826786 171.3649847866575 166.42814929041066
171.06167010783108 171.5127197720062 166.44568351296294
171.32835983266258 171.83600869370864 166.61584149661334
171.51771300327778 171.9964154349855 166.65162623004923
171.08874865858195 171.5191863122683 166.85557502644926
170.4850260650775 171.16758872172068 166.64773750420622
170.8900503524005 171.42428383196787 166.23250391905805
170.78807639041548 171.41840384114903 166.51725794425002
170.91804873452037 171.54103997299904 165.92689699423312
171.05199046585804 171.65362376921797 165.83353534451962
171.02199741020263 171.55945052719233 166.08891904560625
170.94278774541544 171.5295019267715 166.37358843033226
170.89653034528894 171.62426137874854 166.52566270918814
170.58800049684046 171.37063597791246 166.28633023935447
170.85342884030533 171.59325151195313 166.58724699345012
171.00909379440682 171.69442060043997 166.53088961284166
170.9043416553083 171.63168330838968 166.59446419849735
170.68919519656393 171.3998060094037 166.76088561010607
170.61120390763156 171.45234329113507 167.0128702678393
170.54022947817123 171.3025981620551 166.8147928649374
170.78346131316437 171.49178072987817 166.78020897548998
171.16537368549123 171.84897765755932 166.75236330314755
171.26704048414956 171.85018009030208 166.47319933521817
171.1309696852314 171.67476915174683 166.76740273213514
170.85665473157562 171.4478561311067 166.82086119086696
171.1307456717676 171.74262223716875 167.0877557077304
170.8177240995913 171.53344092430402 167.30106607832136
170.4533140963012 171.27407493649835 167.31722681573137
170.5932077288099 171.39354052217968 167.21524898411056
170.8466661827839 171.672664617558 167.14161178155834
170.53581189436903 171.36588825219025 166.95893133859988
170.1524868382311 170.92861460540965 167.00573254670707
170.0785039714378 170.89535410405833 166.8431685650964
170.2681887128845 171.13888917615404 167.01695525889147
170.54950279167926 171.41447373500597 166.6615682650387
170.3106412122784 171.16284414021797 166.68129086562234
170.83769221589614 171.72156267127494 166.74328773678715
170.54502407285963 171.5933967236386 166.86676338999976
170.66643575815365 171.48024974950025 166.94244327421114
170.8528528838811 171.6466487109451 167.30781793325153
170.9705224637717 171.6308951493627 167.45255052316074
170.926307116858 171.59907421952508 167.07507266844365
171.2316378757204 171.89022851432787 167.31246028629872
171.22251530944385 171.96454748225187 167.27642851305146
171.49407389364885 172.0470972595936 167.62345216395815
171.4424868682642 171.95182512806443 167.26666867376102
171.093278192494 171.62944105397744 167.4135545793931
171.13704109748224 171.6930700937384 167.40307694574588
171.0209247857299 171.54061118955147 167.41952680420079
170.85361788738282 171.5097531621423 167.50424686736596
170.92841313868226 171.60550450690297 167.2739975209094
171.01309070812988 171.716194742061 167.63836489196768
170.64444272200268 171.37748736501638 167.81053208615975
170.7255406833004 171.5641268078521 167.95538915681493
170.8028919307761 171.46699861009913 167.58407757714448
170.79632429639796 171.61501066897588 167.50756964636042
171.00640003698538 171.67610975409642 167.7817660634876
170.97172082008348 171.618872418184 167.8646511789664
170.92573184944277 171.66330502144388 167.86658331457667
170.68591830694396 171.46454203470225 168.21226329686618
170.5859467616033 171.46567779110336 168.1248962524071
170.96962414654385 171.57366326091446 168.18880567256892
171.02760208169514 171.75826730600764 168.10394094720647
170.96825973632556 171.69191973641352 167.98378313091155
171.25702313177834 171.938384407996 167.87195538270782
171.1493229616081 171.7844867948934 168.11111180824858
171.4182788164871 172.04339492067209 167.96026888382994
171.66960493783142 172.25864152078114 168.07397711206698
171.6334284706727 172.20720609259467 168.2766301343467
171.4154991479506 171.9606933197887 168.30374417186243
171.2002074348555 171.82764514851326 168.32311592392674
171.56149861623283 172.18119025421313 168.89278499953784
171.12384509216554 171.80465011478455 169.0682098798148
170.6529712685608 171.34004747053467 169.04155394812662
170.83198066046614 171.54188422485993 169.01161303613085
170.59563053859637 171.35939638466664 168.7118394278793
171.04793810505998 171.7635902188104 168.0921653988956
171.6910896898895 172.30636854335694 168.1065926093043
171.43732306760015 171.99968865775602 168.2486673785956
171.67963198884408 172.20781242229805 168.84886223557413
171.32428503160273 171.89571690245543 168.60279251699689
171.1393995924573 171.79049157499992 168.39241572276643
170.97695741357833 171.56603888110166 168.07991431934516
170.89534288972055 171.5716633126845 168.2975658254354
170.76717830276957 171.43231891610685 168.48330991767335
170.55169571117102 171.3385024106103 168.2135927842295
170.44047040114046 171.13359181583087 167.90501589229217
170.39297519752267 171.10711123375185 167.421175094488
170.48152171137136 171.2801928554714 167.5074790896604
170.51843112622697 171.30076589492688 167.51592067264235
170.30236772402162 171.09038843294832 167.51780623434172
170.32094937036274 171.20358067928478 167.315209821366
170.26074275503825 171.0486103777153 167.42586430852157
170.1019088059161 170.94788823720376 167.5191535443272
170.37082981759735 171.17855900957832 167.31271091008023
170.22858462179025 170.92763941717863 167.3203135953033
170.64759314276782 171.34952315673772 167.2500470570539
170.32977398671946 170.90360730310155 167.06131901275387
170.22810420634048 170.81640349132846 167.29658214383997
169.97915904771804 170.60775558604803 167.19306416673246
169.8523646938228 170.5624766560138 167.22651774287456
169.5058714763278 170.28609480995823 167.24637578011834
169.59719222020502 170.46384877208405 167.41987362518475
169.49924562809022 170.473275838295 167.59547062863555
169.58014051598968 170.6584266968935 167.37642457404135
169.63781573559314 170.49052991503459 166.94263915343117
169.91987922128448 170.78795808009792 167.3442503194405
170.21342337321698 170.92415614320737 167.19779768219917
170.31112872964755 170.9524903941841 166.8853053600347
170.3375375440943 171.0109438306506 166.68096423875073
170.62430169380352 171.21046723059723 166.42785300287994
170.30440634940513 171.03633158725316 166.4462687868239
170.60862121429255 171.36649229255042 166.67596847668705
170.78555502865527 171.45577355875213 167.07688109492832
171.0252985681541 171.7587357190203 167.26718152947515
170.6368044631248 171.48101554530967 167.51024135208988
170.455895634345 171.09051749349348 167.2912597889748
170.55948223745904 171.43075049450985 168.07535116422028
170.6085094458967 171.2879244718631 168.19486083409393
170.37503802395915 171.00441485964606 168.36441988878704
170.0522476161304 170.8556610052675 168.31135769626613
169.88716040329058 170.61518344544916 168.0899666570785
170.62870693012474 171.37014807150922 168.24244282940793
170.74665982189168 171.52804609069423 168.1259070762335
170.96242986523916 171.6900238989002 167.9798269730704
170.78491088616602 171.44315996277626 167.79233702058343
170.877718131113 171.54503817821225 167.74875414258105
170.87574937068777 171.59809087666167 167.51784757312362
170.89991084724048 171.56819946540563 167.7443919171253
170.60965325307177 171.27447506279933 167.8705213900024
170.1785048924688 170.88078688379306 167.28828891798838
169.85604564261882 170.62313725978768 167.6421344961788
170.18424395910193 170.84524909220855 167.66486666861366
170.33287865559228 170.8674146018122 167.93484677145716
170.2079843229774 170.9434291581528 168.1399392804501
169.91852113515796 170.63499109420303 167.6935330205258
169.93628782734055 170.7111084923246 167.5902360653336
170.2876076108552 170.91972779248943 167.7313116588839
170.469921430348 171.17331579002473 167.68867855642821
170.68048974914714 171.39906488123498 167.83338176162107
170.70023430571985 171.3826555703643 167.46015957856628
170.58601658722628 171.3099455186195 167.78627929229702
170.27333940013804 171.19732738586114 167.91234832799168
170.23491433290692 171.02198122891556 168.0787285773691
169.8550277689023 170.74217801757587 168.13535722023983
169.81120197465304 170.7147880896479 168.1920258539454
170.15097024340014 170.96301977009406 168.4850724686192
169.89165411215194 170.95585132579555 168.48265575284753
169.68419026285255 170.64623642441452 168.24932603354634
169.7577318735571 170.99880066006128 168.36373733065594
169.68086257706713 170.8486263607025 168.1246614360259
169.85357214983395 171.0453472351379 168.0010802203224
170.30227221004114 171.37890417470481 167.95309377811532
170.21462782170957 171.1599464746289 168.12424582890878
169.90114867126073 170.91247618935998 167.9389158696572
169.873524233926 170.9378978114781 168.52845193118316
169.99592438832602 171.0192413413393 168.38409051540225
169.47652166823445 170.39218784186835 167.97274705633353
169.55667649921585 170.4207491193249 168.48193132562116
169.25014514599658 170.14855573307383 168.72985035640835
169.58524618753566 170.4698863314476 168.35605237551906
169.3661118086175 170.39622164763003 167.98132605556773
169.25565979481507 170.26640216782116 167.731951704935
170.01899923376777 171.11902228563292 168.12795229199008
170.01663808679427 170.98548219990886 168.4094415264018
170.3702861957577 171.21672429656027 168.3340416909819
170.87529080990387 171.80281612372684 168.24514711843565
170.71500316111872 171.64561452180186 168.79915682171205
170.6312631118326 171.4039001005985 168.83597060657584
170.46392704255717 171.2430989725759 168.65328737773297
170.3451665538226 171.1731974023086 168.37704816996487
170.19874573268345 171.21051247354174 167.95000733801837
170.12333411346995 171.00753403631234 168.08784000289006
170.22568432570276 171.0078592233536 167.94941105630764
170.1889136530206 170.99538473041451 168.2946366428984
170.09028588274631 170.89745694082205 167.87498725988107
169.98192555224213 170.8622350273556 167.79512029375746
170.1121885766382 171.0878651488505 167.82217277666925
170.0963183944696 170.93525383876246 167.63795482465318
170.32410931959674 171.24682832461824 167.65703614761975
170.17320572967247 171.03539889544658 167.91414808785242
170.3628398392253 171.10899247553309 167.69852924619065
170.1451338894262 170.96396395239316 167.8417620897186
170.0062080444427 170.66736656377287 168.01295339234
169.97013314582728 170.66792965222592 168.23866201275982
169.97488913462996 170.91004075468584 168.1401830700784
169.80664804837153 170.67178867562765 167.9597099551688
170.2578879591842 171.02013339625347 167.95423849353415
170.03125915454635 170.86002850266254 168.11625678770395
170.106300846439 170.85715025358985 168.14595317564178
169.948913698975 170.59586794522056 167.90112422111775
169.94534158084312 170.63701549156164 167.70196970342644
169.6321357890292 170.16469361245262 167.57133390549177
169.7502985162171 170.2941252998656 167.4020589147355
169.96923512269942 170.40719961694052 167.74422906734512
170.0277368069942 170.59403445648886 167.64625602761524
170.0560979032098 170.72574910504966 167.82420449782492
170.23300468912328 170.95991875553474 167.5174800218755
170.5264893935421 171.22661496730268 167.58084060080833
170.57200396247822 171.3482525417311 167.31605558030253
170.4174083604493 171.36670687731763 167.31921241964358
170.37574937593544 171.2687062633808 167.45915578720746
170.6749437613031 171.52927424497008 167.50840880045916
170.52184651813445 171.340713017626 167.86319540139945
170.4718798076465 171.34044299058658 167.69590193814923
170.24126220679875 171.07035488196098 167.84602244837822
170.3039718409558 171.06376300069897 167.75576788224902
170.16154680909546 170.9746180009251 167.39531658707244
170.32051410969407 171.15208282487163 167.67954685327652
170.17009035810545 170.9209651144066 167.72087828929077
170.33719746688666 170.9978731251307 167.6369372589904
170.3647814288671 171.09355701695648 167.67304492254286
170.51568033190873 171.28283656591893 167.98139213447826
170.84818620236877 171.72964725819358 168.28819132337856
170.63245155838527 171.48770519277576 168.13627761139767
170.6656893895286 171.6205156748735 168.2951198678564
170.76378834911722 171.60136877860674 168.14480046378515
171.1364209958405 171.89987550240795 168.22389541423647
171.04638940376003 171.81863378283435 168.0060611646477
170.87612034256472 171.7111910832926 168.48409319469974
171.41303692294773 172.16257718566794 168.38172249885005
170.81714838577219 171.65835944618055 168.26354615876105
171.00894351144 171.69965947406348 168.1896582053047
171.2340563100403 171.82954597680404 168.16181531496304
171.47447717125806 171.93023318112313 168.28457434855588
171.613700752897 172.15136731470236 168.36616261145687
172.10265420388518 172.55421050460873 168.47481940402167
171.88529829694582 172.2623682970061 168.2447831714623
171.80056583734802 172.31589011856596 168.4856883293607
172.00084008292532 172.54332882665108 168.67514145886156
171.93933145711273 172.43431478450745 168.45590712155237
172.06763270778 172.5423236280931 168.65864913065747
171.78059928991823 172.24024954300737 168.69807301297038
171.57788692469967 172.10585229080374 169.2434974626084
171.46213906124552 172.11706596382584 169.1254365156822
171.61762825755744 172.21326495604853 168.83776707399258
171.54912941318904 172.03167379297986 168.59732867669834
171.29738388102777 171.86674676177884 168.6130320744268
171.18909398028052 171.74070908866688 168.58898595256025
170.79989516839905 171.351624338575 168.3906810276451
170.92242828329475 171.42634507895167 168.73972273067994
170.83517728815954 171.4085478426373 168.64107380730638
170.87511205069865 171.41002658801665 168.4535731064502
171.35570376920623 171.78667778008665 168.45749547482572
171.37014453393454 171.71028493547476 168.32097203547616
170.6870287863852 171.10730864689307 168.35106761274633
170.9794719261283 171.4438205938864 168.64102063726557
171.0304696737371 171.55211956840895 168.57676374915553
170.84346808168073 171.32523173342884 169.09058276260984
171.46556152388945 171.9031471478026 168.7820569188638
170.92637585446204 171.41731530023463 168.91314591354956
171.06858923885818 171.55759489461457 169.30323347685047
170.7918061063973 171.39159953407332 169.02194594359017
170.61102976545826 171.1663962892384 168.70441630136094
170.9110132240005 171.42511814673566 168.83050366501558
170.97399162995654 171.42599030059253 168.5004442461151
171.21527882973228 171.6050404757312 168.5718820825863
171.07093446041284 171.4218405554206 168.1023409357781
170.93688560530467 171.16423578512408 167.82821556570846
170.82732220014228 171.05108264577427 168.12936062286715
170.95385796420848 171.1951643720651 168.17291051270956
170.79499399557244 171.1017756855248 168.29820010761765
170.80339893573367 171.11533621282828 169.03036027456758
171.07627889669695 171.41073499062082 168.63702401761878
171.01802150155848 171.40821451277108 168.88579926838892
170.85220817672797 171.22963591740105 168.94461697885882
170.78316712426465 171.10888122432587 169.357900038341
170.68080589776875 171.03730803246927 169.36827694861276
170.7794363669632 171.17404320678293 169.28509090975925
170.67051329406365 171.12187568102067 169.33739645766045
170.35728828828334 170.74545244989403 169.1463826738049
170.69894936629882 171.0085366288433 169.2357573077392
170.777321436253 170.96188135077247 169.00341451368305
170.6896700657791 170.95531031546122 169.2491444753811
169.87290936641568 170.20726097792587 169.0932391392183
169.87189446938328 170.15788552357978 168.35104700673494
170.15200421994973 170.4003775483474 168.42966381783145
169.77324547781154 170.0378932233984 168.21552940445727
170.13625698041395 170.37464687137637 168.1929278470073
169.98815350251414 170.2153551147496 168.35759995096237
169.58821912416894 170.0936890623941 168.48438836145144
169.84544258928008 170.2813957108578 168.5488067901328
169.9104943242537 170.3788578474004 168.29208810567533
169.89421868203303 170.42664176960307 168.25721178533843
170.26612875480203 170.87015838450512 168.42220375948745
170.09957819562453 170.71992224900265 167.87177187856923
170.07566465716982 170.74182658460867 167.5769207502405
170.2736216145143 170.90398500421614 167.80155269627656
170.18013546318375 170.97380500558273 167.85875061349424
170.10803121130547 170.89406288142277 167.69713115815003
170.1583344621789 170.9848663654534 167.86512056149812
170.23265625748357 171.1572518082577 168.3085063467649
169.81739948355352 170.75632612961388 168.1608036575968
170.0807146871348 170.96279872251134 168.2356492808925
169.7328587542804 170.47504000534005 168.26960350346317
170.1698827776937 170.79844654287788 167.9281623438463
169.75179621743982 170.3420953785672 167.62883597287654
169.88660443406843 170.51944030228998 167.35978520326745
170.39180007147593 170.95270406024449 167.73686773367726
170.11874643675714 170.75065650936565 167.70397036123828
169.59145204290684 170.32470329367843 167.68862925646627
169.91517044410904 170.58721736382324 167.4009401577913
169.83529394946527 170.56087052633865 167.22858855135914
169.8656076658027 170.3610187369532 167.09686808790462
169.72032179382944 170.23980172283612 167.08301476587772
169.93593582382755 170.38131325190125 167.50540683388212
170.298224180441 170.84227233846514 167.5106610632927
170.34575594275697 170.77700091251694 167.0328798274742
170.2010173898944 170.65988462371214 167.32968951091388
170.53943814379792 171.07894565411786 167.5926795872926
170.05509613548085 170.7543165947611 167.48489120939718
170.17019999786146 170.90458457750717 167.83633622100524
170.25497725266206 170.8321140420118 167.95033453824027
169.96821110062143 170.5549788878515 167.78068591015193
169.81631949573134 170.3618799097053 167.43026442922903
169.81544150179045 170.36810238188366 167.57227764889547
169.54430615437946 170.15007922912537 167.3839420393503
169.96208627460584 170.36428717092485 167.43148157475554
170.07615761576562 170.4868184285123 167.6007162770812
169.83330189391435 170.376840085049 167.250093989348
169.97901585776256 170.5707382611045 167.67269342709372
170.48800496012063 170.9105041733826 168.00176634816052
170.2357473817159 170.67790718479142 168.06016992062433
170.29758953042207 170.70588503926882 167.71389978543493
170.6576058988213 171.02750995137896 167.68250243498173
170.18244365570368 170.69001021364272 167.82495060582247
170.2383289106195 170.76748282647375 167.91779864906238
169.98628825175152 170.48957816823975 167.59449400382613
169.62469475699575 170.2067990199762 167.74022241702036
170.40459765024752 170.8878881347975 168.06857645300224
170.47187259390583 170.95452004716915 168.36860190491782
170.32728418149765 170.78279501628865 168.33833056278434
169.8063241366426 170.28808405168118 168.1703665911737
169.59381090179247 170.12591159984657 167.95431414327822
169.41841831132885 169.93818193852238 168.19229896685073
169.3740461788506 169.9160681394992 167.98563533670938
169.3581306170328 169.83764465682958 167.76670480738957
169.54853290912357 170.10063046228657 167.7989126309836
169.70726819606784 170.29465554575614 167.80890261619655
169.3529451442114 169.92526763143144 167.79521291808396
169.3371542834361 169.9331838077775 167.72434052655137
169.28527829446892 169.959705157705 167.65967075515428
168.93843413316498 169.466075786156 167.49269082946304
169.09038839906987 169.42853131249913 167.6319654106015
169.07798172616967 169.4379233200809 167.7665222523787
169.55496053001045 169.8362520504883 167.6870929028944
169.44237155994745 169.8412577089081 167.80646327706543
169.49191704179876 169.82434239105075 167.76786641718132
169.1941825366485 169.63770273893198 167.66736767959844
169.45045381784402 169.84787979324508 167.5055423511657
169.1579580802634 169.5864452029941 167.70930908750591
169.35886789393223 169.83322107202582 167.94130547243128
169.76428948415935 170.13170679091778 167.91972420932362
169.56923145574254 169.9989983149457 167.83289472592847
169.30890456287062 169.83174049835242 167.90158387717503
169.45928501553507 169.9727400953719 168.18917207118668
169.334536424439 169.9102705809922 168.16024650150115
169.4221167781277 169.8503071642213 167.88338167513544
169.7175759680686 170.051578704001 168.07659911789432
169.59377128577412 169.9330608099597 168.21327552153485
169.80693372254737 170.18552538176488 168.59472404608695
170.02985733348217 170.32156549626896 168.6158993394404
170.1543656773463 170.55245748644754 168.3095828671683
169.61903782886208 170.12955327740505 168.23774579560586
170.0324666564734 170.54341862623164 168.62167592559257
170.36998498702948 170.92649748860123 168.26581728905393
169.81813681818127 170.43021895349065 168.41923486826406
170.06299735911315 170.5685359470564 168.376684018804
170.2466925284077 170.6641407572532 168.67447350149178
169.96944675306653 170.42573486124428 168.48546756244286
169.97923928207277 170.51078921757403 168.1657934448581
169.82729763886476 170.27073051267502 167.76033040698744
169.77558219286934 170.31720811776128 168.34698331048136
169.4400280133735 169.98246821612636 168.16876187420053
169.7440771695268 170.26254111967336 168.3746979257248
169.57629071101837 170.0667183045095 168.334427145418
169.7569902917418 170.2248159834879 168.30829252021488
169.54883522125778 169.94155286355758 168.45054023984426
169.40854057782957 169.8691997372624 168.44011370983102
169.1861437054911 169.74263866153598 168.2460793391528
169.17102216956053 169.74858160486875 168.47853641824986
169.8008598171102 170.19151600624775 169.03008406325037
169.50973241355805 169.98441445073803 168.6620250997539
169.6345412157116 170.29177098341205 168.90422106204542
170.00436206687053 170.62367695147097 168.82038287559706
170.46383619077054 171.00334684720764 168.67653172289914
170.35153305416415 170.90685224944585 168.5942222951403
170.2232541502189 170.77430452477645 168.5450141925643
169.99886014970727 170.58307699972164 168.86707279129354
170.5598156598856 171.11574617220214 169.0504919826133
170.61189487469105 171.143442697804 169.100310631147
171.01727284799654 171.51402619172507 169.12888083422698
170.72765555968314 171.25729001404778 168.82695485215638
170.82597937370167 171.3409987653917 168.22950660609098
171.1716466120031 171.58738012706357 168.17113204699137
170.78021784002547 171.34935272346254 168.30716823541877
170.6295560816607 171.22884278359325 168.4103794714818
170.7009253250341 171.29459600192428 168.54338842834733
170.38164687301622 170.7708110378203 168.12123031574959
170.72982622814106 171.0630452275082 168.19175304083382
171.17961060352556 171.30691056097652 167.97620136850287
171.08613488537512 171.26457156292082 167.84319523409923
171.02078290678506 171.28625190215132 168.0566001311106
171.36325952896283 171.6514315782016 168.45723371602014
170.92262051915068 171.31673344127273 168.49823493578003
170.7365126183601 171.0838275284922 168.90852583448984
170.74083284932607 171.1015378749035 168.84172426680888
170.8866401258708 171.23877450223216 168.94853158792554
170.5893883709994 171.0044083171565 168.43040827648545
170.32178656547876 170.57669838383615 167.9459325003039
170.47281857497407 170.80678326135947 168.3147635062565
170.41167406762628 170.83736571655137 168.45105617335784
170.38402891427145 170.82206960847458 168.61026891387814
170.01440884666334 170.49530036392662 168.42951362032585
170.3040184390155 170.82081090755966 168.44419639854053
170.08837680959815 170.56381936545287 167.99659356860437
170.17620597400347 170.64618797957456 167.9361866672375
169.5790064915942 170.07391438394365 168.04819488979305
169.88918924840914 170.4211765765326 167.77892623014074
170.0220238674881 170.65039694923155 167.7837922974666
169.65329436760896 170.31806577802723 168.09163138770066
169.54460103213862 170.180906261835 168.28800485525323
169.42853712932654 170.1686426216188 168.314456699358
169.49380942502108 170.17508081589492 168.06414926900803
169.19362022078192 169.90236800799255 168.35443273135775
168.9556660965594 169.7045697233948 168.39417180582595
169.05751980477325 169.82688480393804 168.66094259582073
169.3592804462788 170.07083414555225 168.85530313567318
169.19047739690814 169.9427251494997 169.1761688009128
169.1969954898774 169.9028615419947 168.80084808246
168.84407427393825 169.53669719361244 168.59583128638923
168.9927925253691 169.64320725684303 168.4101481743746
169.14856683683738 169.71270830553044 168.33377710225943
168.935556009938 169.50443520047483 168.18144090083388
168.98521265356698 169.53514096085246 168.31703438325897
168.832131543108 169.29095885129252 168.33953046973102
168.8159392138504 169.2646597257995 168.26968220694707
169.20371490473622 169.60316352776854 168.38699033007828
168.95949010683398 169.38209630789092 168.66100716970493
168.9054353015631 169.28038379747326 168.2702967091885
169.25164088194865 169.68441144906154 168.3732619703868
168.97495467772586 169.3783417346144 168.59405806187365
168.89782766593353 169.37546222801925 168.39144595369407
169.03312639512583 169.48430202927392 168.51126502210366
169.0831663707557 169.61626502596158 168.63725721418504
168.96680212465085 169.57833988557886 168.36737693278204
168.75975489882217 169.56041208820832 168.34186417198458
168.50316408548855 169.2402147780867 168.28400169250804
168.5671392833102 169.34382019051245 168.15402330571482
168.82063107642102 169.3945629746897 168.38721747310478
169.13158238160005 169.7508863328889 168.3468899312586
169.31396646476006 169.87409492078092 168.38623825676189
169.44240765690452 170.0729356891936 168.49291300377953
169.3723763834124 169.98056534283046 168.7723173731878
169.26659824487547 169.93236288404475 168.5752411130775
169.1372160139918 169.67450494168955 168.46896404880076
169.37691730452664 170.07592171875146 168.86172072380282
169.1225833341755 169.67647690526044 168.5452990543572
169.48033610927922 169.94940235378235 168.7869057388779
169.63430070496557 170.06447601845773 169.18742027304572
169.39478667220732 169.85359998668832 169.13538148030372
169.17935411412455 169.72232396743632 169.06103920992575
169.06611029171353 169.75064018643917 169.1859254721614
169.26097240657842 169.71480392568634 168.98587610307246
169.2709952293724 169.94627345331665 169.5003590094316
169.28102879078435 170.02830423280486 169.28512958623585
169.28277892065773 169.99986081807373 169.4244628069921
169.2519419754782 170.0352893354535 169.2226038684342
169.45812956925909 170.2250290242119 169.38764832462167
169.52438130619788 170.11134138665892 169.2634768846973
169.54571841886658 170.00516310146367 169.11748447728752
169.46934898292352 170.18070562998614 169.27744239776018
169.48757439637149 170.21807423734234 169.35976893644198
169.8524303560683 170.46321845288873 169.25602976747655
169.869527612277 170.57156991145126 169.59347717159432
169.58572037516075 170.33130132552495 169.90248939652142
169.4405408933347 170.1385228149608 169.4010490996288
169.15931091570823 169.9007435114893 169.40720415001476
169.4885323981313 170.08485460134003 169.21884897176548
168.99489194234724 169.79337881414548 169.27018142741872
168.98013620070034 169.6390557130256 169.3493783487572
169.07248974497313 169.79878841795775 169.36242348440098
168.9041073921976 169.53888737718384 169.3351331046455
168.62926653759382 169.3235660969307 169.0366227735116
168.78659153081045 169.51242845047753 169.22736317075098
168.85927703338356 169.5872810944992 169.37640460050392
169.33748072495624 170.07312051411904 169.44096896984564
169.10774334028207 169.8561096637078 169.2262507763404
169.06431898982552 169.79083193584904 168.89965488663535
169.6485361049561 170.2992738904371 169.03533341003492
169.41878238213937 170.17683187213592 169.075788351087
169.26444911767638 170.0700343589074 169.31286597141056
168.59064766549488 169.37250623280457 169.19337713323807
168.52808544194718 169.44371120527168 169.43750637923185
168.6238624241742 169.29264540770495 169.23066076928566
168.90415623756073 169.47941521456792 168.92603316046024
169.3348442012093 170.03539001000468 169.07634669459023
169.34293436776466 169.86111355315776 169.31552615005452
169.14788959966808 169.87733570318719 169.38352717249927
169.14182661444977 169.85234577885603 169.64585945463077
169.39284640207106 170.03505772621673 169.5607497340657
169.36898983860496 170.00581344051656 169.48122099927602
169.68720531160034 170.26838174569474 169.63940419359412
169.19803464397046 169.92814411632713 169.60537995800263
169.5884362174637 170.1803659115769 169.9529842764544
169.52470172543744 170.0902789501387 169.69950388432233
169.34836565234005 169.93227104730843 170.19100526022652
169.4056974260885 169.99222829467706 170.3254093352999
169.5466531785025 170.18278145080765 170.0823273367248
169.52663067806947 170.1404196017111 169.92990501394502
169.81507148752138 170.33414971340852 169.65536349763266
169.35588196217074 169.83808157964455 170.1624237194588
169.3832969968119 170.04031290069736 170.1040394496382
169.01176458247153 169.66768554862531 169.84114278475184
169.30536076924705 169.80148301076878 169.83823284242416
169.55378646809936 169.94821125993934 169.92601259774975
169.37606305270143 169.71157169196053 170.08623299822403
169.22297090833393 169.70965824183097 170.31186591475026
169.26436523223003 169.76310072781206 170.08036166392822
169.51827396075828 169.9874784848999 170.35097588235402
169.29573050817808 169.69832816415027 170.3308813710299
169.77697909363945 170.2634891231522 170.57977155623988
169.78990616357876 170.2340235152445 170.35790068809396
169.38872631869899 169.78732851639165 170.21375135409465
169.27786055314988 169.64983879132038 170.13642887244538
168.94823940281347 169.37085144883343 170.14385637577286
169.15715890693426 169.60529199467285 170.07774246061376
168.97345299842718 169.46544606733792 170.04454236945114
168.7985229353427 169.42661272800322 170.6276577977372
168.6511765914734 169.42254216100642 170.49544864436285
168.5950547715477 169.17863441710745 170.54263374039806
168.84146060853269 169.33979390575888 170.40732945872682
169.0104258681972 169.54195343164616 170.32546959535452
169.05280597179316 169.6125794237973 170.25434997487363
168.85202074671767 169.3026725209991 170.0761992984463
168.71563958415197 169.31234065025086 169.50088498132325
168.7181141755449 169.33203872887103 169.2753815689516
168.62043370673652 169.3248100760249 169.35812921321377
168.41504458894877 169.18379020097345 169.3351271522918
168.870260140634 169.61506257819227 169.31260046858284
168.96801848430735 169.7475963475832 169.14934547792214
168.99729652199616 169.8139932551681 169.5506824642168
169.40424204437943 170.0190953550491 169.23681332640768
169.2591201700927 169.8706685042578 169.31412626398526
169.5741310755365 170.08756307004623 169.19256126541288
169.3416374461638 169.79704828300765 169.28627554016248
169.48147282231298 169.94711665484303 169.5794849669168
169.04382483966413 169.70352814423353 170.03314252397197
169.3139561914196 169.7859438621101 170.01017434619314
168.90186536872963 169.48145163084232 169.85789180030403
169.40033294088045 169.8981800785145 169.88454476512655
169.3472621225119 169.85681830070564 169.49397911202036
169.24230303368904 169.82404046600735 169.5529197857062
168.99741173354482 169.5514159285217 169.37629085375514
169.08600299713572 169.6748128943237 169.53424975545073
169.17810953340742 169.7417150116594 169.62204835493574
169.1742113202074 169.8098919975595 169.67859769875213
169.13954281552904 169.8604304548987 169.65036570498788
169.40845492506432 170.08052469050648 169.84080123312893
169.642566796267 170.40239853688044 169.7700243421378
170.137624184598 170.82745000681322 169.56187908099406
170.2605629088786 170.8956173142728 169.45501003711314
170.0462631069796 170.6462093499299 169.7185882331344
169.80915593642106 170.4413706049626 169.9237295067563
169.68920349214082 170.39905110352282 169.96056047471237
169.78236508214235 170.41510539670765 169.58733438293453
169.86280210792785 170.48822852089356 169.16556030498808
169.6856787654784 170.36358483234767 169.51998090209716
169.40615260212516 170.07754853409554 169.141160697279
169.88766416755064 170.46948005016074 169.07342417767399
169.62845051516848 170.24240057028004 169.39368148243057
169.63619076010562 170.28646097996477 169.02681091500293
169.29213110200322 169.8697496513776 168.74154829429693
169.4796637748806 169.99469159668905 169.02980740005316
169.37680228089056 169.84576827926884 169.03422513326458
169.41721299239867 169.80083004971073 169.29704095859967
169.8094957344422 170.2346533401011 169.00972229963017
170.08845300682032 170.4603702731453 168.73864195992792
169.732677223924 170.27936157142932 168.59606591105387
169.6804306900242 170.3347939320589 168.8540075987243
170.04814319590096 170.60103562463772 168.87498730344427
170.05961247737704 170.69465577364844 169.2545315972569
170.0487551873262 170.69049181301403 169.31164155714774
169.9566270028315 170.496402217265 168.74957483944834
169.9886079667818 170.69086390461328 168.91217718782698
170.1460925935453 170.72697101998583 168.71145150314405
170.29325093278385 170.8848372177421 168.9127649355836
170.26942915094244 171.10639612344883 169.10442492092614
170.1546817463505 170.94670330497095 169.2846029318081
170.33057183381436 171.20474147581783 169.36229602124757
170.41005007516316 171.23396965934802 169.46744473929692
170.05942068125884 170.8052372519767 169.65240628473268
169.91437622216236 170.82239184534552 169.08384647653892
169.88216097532458 170.57100367589828 168.83858583339767
169.6997371751323 170.49396284061854 168.3436238989452
169.66906887413577 170.4184903394574 168.84242705532884
169.7292595849635 170.4007608980729 168.49019540843503
170.1962117789794 170.7413475705006 168.7432645901
170.33135579234494 170.843158348388 168.48975085123976
170.5539484784962 170.97956653325159 168.16517343814888
170.53377489641844 171.09767061783634 168.06418181930766
170.71836160428475 171.24707179290917 167.92937321962071
170.72003172025447 171.26704590758973 167.97226772614803
170.7292713826428 171.26659022993186 167.92554843938137
170.662269313218 171.1263142189578 168.0586832681138
170.5733380400833 171.16855811924344 167.60613669728332
170.47445448567242 171.10863473277664 167.64425575903215
170.90118682944274 171.4657131363344 167.6202564756699
170.9321096402405 171.46137289516165 167.75978593241274
171.10861928043903 171.64707259520395 167.7326398087502
171.08734472174675 171.51040959997457 167.67006402999678
171.17112497643217 171.6325902919137 168.0688704782169
171.4024400871372 171.97133543292082 167.95590224185406
171.09789723986657 171.5769209415537 167.9671532088046
171.14787225190224 171.59981236223223 167.83073692818752
171.03762826189313 171.64372737577335 168.05800437346628
170.6923346200015 171.30047065720248 168.13817891602463
170.90276814664108 171.48460713621205 168.0366837686438
170.24086274497708 170.89741466116195 167.19037087201477
170.05415089725304 170.79372749583376 167.52562203652323
169.92569070804763 170.55675684425503 167.50461372888094
169.76583917210542 170.43825866334785 167.78383679732087
169.92946790431338 170.56989003275726 167.91064608613195
169.54255021205014 170.0963620650979 167.99842877282265
170.10309770962942 170.66565502666919 167.81141543521295
170.38444001043825 170.8629642932913 167.5049610347124
170.19421774948793 170.67527312201344 167.52135245186508
170.5158723668693 170.82332307840005 167.50995086839632
170.33300851445895 170.57619576276198 167.34507887448032
170.23158700180224 170.56129443181632 167.5016264081735
170.20051302424162 170.59585064690074 167.39640088345112
170.2811124464914 170.73034962550716 167.43395187049822
170.7067328069019 171.02648419155727 167.06955865324392
170.87448079979666 171.22227515608262 167.23903686120934
171.08384882403683 171.48576042567228 167.68522256967069
170.97333618944785 171.36171982177328 167.93296531719986
170.75880098173522 171.11198388049434 167.5345115645277
170.64867749365908 171.00396713486748 167.7827024092473
170.9532331912921 171.3706256864823 168.39560695971792
170.7958866564577 171.3217908167273 168.469262994727
170.94169597814968 171.4809360678003 168.33420993376012
171.38183614883968 171.76549482588842 168.1116957868733
171.3314938527127 171.76281600512766 168.07938474598052
170.844502483051 171.29236136913462 168.33179525509772
170.9884987160259 171.33932210612213 168.50782817205734
170.70586726216234 171.15463689867534 168.3879667659897
170.88753630893555 171.26137507841142 168.38310306888266
171.3034357810327 171.7033556491651 168.60370863659136
170.87557663041042 171.31383802558756 168.08553469983218
170.80330985775944 171.16790393848163 168.5990349517084
170.73316945233617 171.20344434021925 168.58329665187958
170.29794345615645 170.772831162615 168.38094901728235
170.70884456379673 171.0985323110543 167.98879368049523
170.65822521932103 171.05694389361835 168.0039437365704
170.84127998735755 171.26570706992803 168.3820594397784
170.9057761628454 171.26133566022355 168.381325790523
170.7690049416147 171.18068578388377 168.40639580363333
170.75179262136297 171.14938477670879 168.2603382611171
170.9851770358314 171.29974440025555 168.6364819600118
170.56648132963443 170.8768944102864 168.38889563043682
170.8501957951186 171.19595618572123 168.0539231676244
171.02718526914884 171.48927723455427 168.07947053929226
170.78772200619886 171.37588438065342 168.26128292891818
170.9206800270284 171.47602054732252 167.65887910243168
171.0697743944586 171.5594921205912 167.87919047024516
171.00583690272015 171.47586737087863 168.12474124756156
171.0686240370279 171.54003322918422 167.84725388809497
171.08856188141152 171.58325172161827 167.81017864092703
171.13168161185123 171.68144131701567 167.53881045909714
170.93701703236252 171.50290774730416 167.99857431414256
170.77254142076708 171.30489995179443 168.3099960854286
170.6091469867083 171.20444325217957 168.22424016345013
170.78076504363722 171.4901789332417 168.30943080700834
170.96614309747966 171.64896572367678 168.91431040385334
170.71582031701462 171.41192392811902 168.95096240988423
170.77458272358604 171.53742502851838 168.7392775598543
170.8522013883989 171.53026255396716 168.9604711283654
171.13157290083004 171.7404431329065 169.1437685728201
171.33573434579608 171.94846976276338 169.57676849139065
171.39549553976013 171.9316202562297 169.22797235122383
171.5985867300271 172.028688792476 169.34231324543205
170.93544791175475 171.36626833244716 168.73810319683543
170.76605997546355 171.17299099943165 169.03235491466134
171.26629050426257 171.64478976198956 169.3038094075278
170.91939713314383 171.37860794593445 169.46033343347463
170.63477084871158 171.18242992798062 169.45011133949097
170.78375477717483 171.42402674619765 169.48112198456514
170.64558644720384 171.20874238746944 169.31888438178916
170.92109036540677 171.45868339958113 169.17712988219628
171.45557922608538 171.83048253871993 168.95833072775554
171.3720554866286 171.78446153935542 168.85250879825574
171.40513413150452 171.81153983512817 168.69256946545966
171.28629043130954 171.78489814925075 168.0986606803453
171.38761307519673 171.96614268059446 168.3096476882312
171.75488272767913 172.2253366487543 168.42920540729747
171.9113657329553 172.3472966028178 168.21045146847626
171.2648169882048 171.79729646796048 168.38372221168567
171.18417397836018 171.70663639710426 168.4555126580179
170.84661141557683 171.52462897423467 168.48840112316643
171.20788853935963 171.93203123898294 168.49994825186727
171.23828255134555 171.81646795738982 168.3823864760393
171.1667616728056 171.7895007796626 168.38082203329841
171.39040241202022 171.9875599292187 168.0930968715977
171.7775472949083 172.28511088197294 168.29446087789265
171.45142091768182 172.04768919969445 168.45864795033444
171.76801207409588 172.23492201796918 168.1417929857414
171.60455786185878 172.08903478317407 168.2302922045846
171.71122868618065 172.1826048317861 168.315044269282
172.18847285777645 172.67649297532984 168.60018949556834
171.99205500131194 172.50573937131222 168.50769120746867
171.80414700964567 172.2882458684492 168.63430976937227
171.50983339231624 171.9712684912703 168.49624242110116
171.5615309934528 172.15561757963093 168.70814976892626
171.5429055685987 172.069366536337 168.3464994374784
171.79019686985833 172.22752040580366 168.32650162505584
171.35016366516723 171.89518352550243 168.56801384569144
171.64711713189496 172.0078671726715 168.58257253563377
171.3792428517408 171.72951897824944 168.49269770807572
171.2776480929341 171.74087266100034 168.16493673415712
171.07382530218496 171.65606049616738 167.7760298893803
171.0564249516965 171.65450374333471 167.73353291884055
170.91992813086893 171.48833472707673 167.86986948310408
170.82292755483766 171.43814633979963 168.07788088894725
171.20637443130127 171.78404385406967 167.7279007436874
171.31587304161474 171.9718571357539 167.99012410390608
171.23134463568266 171.8102415653267 167.55464050917092
171.53221989720814 172.062881504072 167.6463236846095
171.36228139659366 171.87460211137505 167.26092438305272
171.36218457557493 171.84605514779557 167.59542083988478
171.531540534477 172.06302824482233 167.3324674255327
171.5083827859809 172.02962219438132 167.31309665704075
171.0826059965857 171.5556423009985 167.88218040333916
171.03837216351644 171.5117387475216 167.94812666291423
171.19475669397175 171.68623900169422 168.20413568438303
171.22684283442865 171.8158572027295 168.3264452709055
171.41657910109572 171.9937140430756 168.5129392524798
171.44074658486903 172.06836535765527 168.68307516653095
171.14658601943194 171.85711776754616 168.4826966619106
171.32783364595906 171.93657863788363 168.11437068401904
171.50147396705097 172.0525521964572 168.12341333586832
171.36568366596708 171.89091348184186 167.94579486000146
171.28034500367332 171.8352272159799 168.57081913264236
171.34845640796956 171.79467317236094 168.97430337683383
171.15737981364822 171.65572239892794 168.7905247119778
170.82713231552304 171.41040657985582 168.48823961564813
170.97639145541052 171.5217560096905 168.20433836640072
171.05199646378077 171.69286643021215 168.20992937850545
170.94573032896156 171.61092280403838 168.03266287918746
171.22391599906481 171.86484545585787 168.1746247265801
171.45867685665047 171.958633696231 168.14703441165167
171.44007184153682 171.90228407879061 167.8305691619617
171.72123244708172 172.1775013643987 167.93890203894708
171.4372577594265 171.99104638686407 168.38856307872186
171.44126355473375 171.98212012505573 168.3387625432822
171.22234540274894 171.79070134617754 168.1856758982637
170.82524361736495 171.4655010999757 168.33032643171643
171.02437237401165 171.6948228091579 168.32215358354074
171.02762892341465 171.76172458851227 168.6411710012188
170.7597864889632 171.6023009227013 168.45528301973243
170.83751664798936 171.5659646080902 168.42154821914136
170.8891716711164 171.71717261515616 168.50232167991825
171.06788972854739 171.96473842711342 168.56607212812415
171.29290330994493 172.04238688052888 168.71412573910618
171.2313720158662 171.80928842830255 168.39048257141584
171.1894441202819 171.8414075434321 168.6913531103165
171.4875292411352 172.13746998080552 168.99349140655045
171.16827227600635 171.90930944651362 168.77909009774856
171.4434685054964 172.1352346507566 169.20962665969518
170.94439337297143 171.759922233869 168.94894252238865
171.22223005584348 171.98838140624176 168.69235546024893
171.50318697252513 172.16147585560154 168.97123105216906
171.37410117744673 172.05504723494542 168.94469216289954
171.65804276067206 172.19223465361605 168.7316093594123
171.44749863262402 171.96648295212322 168.5138199871788
171.53548313823833 172.0698136998359 168.64228664056492
171.61004486050092 172.21215466288308 168.53789214350996
171.6090508542103 172.11007444305451 168.41016134532637
171.69726118730176 172.2768102654885 168.8622448379303
171.46479081997802 172.08914135610738 168.42592503683957
171.4090957119985 172.006261078863 168.34709822807983
171.31214525718076 171.97173131211815 168.83549393202208
171.40027263289943 171.97002699873096 168.7464879169432
171.47742791786447 171.9571849771918 168.6250395596295
171.49499974592936 171.88291544938838 168.77203776186357
171.42885331726333 171.7693010265884 168.72675364813844
171.92803713974706 172.25379848083566 169.01497695092206
171.43183349490002 171.84944824672297 168.86621138708477
171.60287882721522 171.96643507642062 168.92694934231997
171.55514785134073 172.00204795520006 168.47527696454887
171.6079476842513 172.10922755403462 168.45207411142434
171.3650701965457 171.95467446273713 168.13612197221178
171.98903001092478 172.53346829458926 168.08284808301065
172.26427653560592 172.81189932309422 168.17369945452222
171.98661644406658 172.56292185078817 167.9256089350983
171.6622050035144 172.24697998243346 167.94447447870263
171.57716811913897 172.18446745831596 167.9364232376087
171.7319869067788 172.29616025037006 167.6778211945199
171.80717488505906 172.41015781210928 168.12883268919236
171.76541944804623 172.35208882844006 168.59319931180337
171.81390821397278 172.43129425867374 168.58476667386307
171.47262605220808 172.23405712924435 168.48347870313515
171.60115692087126 172.26391106362166 167.80607576743947
171.5651744123238 172.28341144768422 167.66504023000084
171.5421068692169 172.15620657110512 167.6917774455902
171.48806812366172 172.10059530500612 167.61623195571696
171.60235303850416 172.15501176396384 167.6310743696583
171.55839350542036 172.12508957518514 167.92488145174335
171.04961351213893 171.61044978514457 167.82310231144916
171.23039681048846 171.82662386608513 167.8429657681568
171.46232244097806 172.02572443879427 167.8306187227016
171.72761900765445 172.2538749965745 167.79961051768393
171.10371090607887 171.719124295121 168.0948760217393
171.04312642444106 171.7442128653065 168.23022152859556
171.13515346832295 171.8269085834078 168.17674925060973
171.47923726217329 172.0859246451715 167.9683886422142
171.37549823857842 172.1496156777696 167.6951683524786
171.1819716044044 171.8703861429327 167.93289108141954
171.85209247745087 172.4596202034556 168.18598475171953
171.7257409686542 172.33624562785468 168.16359517766358
172.53172975323952 173.17003216892186 167.99427394099936
172.6633241500506 173.2028776822237 167.6142821058206
172.44093559104866 173.1372839214394 167.76684610023847
172.5602531358025 173.22399426048088 168.09667625357403
172.30014671292574 172.9032374518885 168.12724413244402
172.3383286169468 172.95207977807058 167.92371120520534
171.95326484321936 172.61339047008408 167.90132187049105
171.62625440251293 172.4334302312511 167.86819180805986
171.36524960928583 172.09497352038727 167.85393271870683
171.82171714486327 172.43005960023802 167.95827738344278
171.53102394499254 172.25369813057438 168.1145080574838
171.72369194840758 172.51339292912925 168.0805096260094
171.39103693988548 172.30196442012402 168.14728212163405
171.52726513570303 172.3086933032324 168.13803890339207
171.65372532329081 172.42903857038422 167.79669303875585
171.85554411050234 172.65867518714163 167.80781613272705
171.56448621781954 172.40133506849662 167.92930173519872
172.06431835609433 172.80292599392862 167.78601197128953
171.99050857031705 172.756165921975 167.96534850645162
171.9727587448112 172.66502420957826 167.93977968687497
171.6834847348218 172.4156941746099 168.12077097310313
171.540489530824 172.27356846354866 168.0667027930969
171.70215599880842 172.4451202707234 167.99127738592466
171.2627598823577 172.06452413587093 167.77478588811735
171.39383040141294 172.11886716164548 167.64470657855287
171.16715690874904 171.9142887121687 167.65176007454048
171.37697271730883 172.1446350238916 167.98501509045357
170.89162201464708 171.68513740802476 167.54316780209209
171.34651199001078 171.98846573493555 167.32941252797335
171.29518431233282 171.96303454902736 167.17595366039825
171.34662767980092 171.8594526640581 166.9073512333475
171.5803676331031 172.1080772635672 166.98114232928958
171.0023719405906 171.59089315461569 167.2301026942946
171.02253743331093 171.65071764739153 167.50977621473731
171.26025535816038 171.91354500642828 167.71327216653629
171.16053863942267 171.8111453539099 167.49051028378574
171.19353822097838 171.88332987464028 167.04795385187194
171.16557822476312 171.92575620851747 167.68703687025985
171.43287907692454 172.0800130642321 167.61402608775907
171.11305204817108 171.7292152506434 167.75068842467618
171.22030145336765 171.8448405706893 168.00811264189159
171.58171601292906 172.25544444253055 167.9817717771422
171.5897046816483 172.21229970616966 167.93801877631844
171.72063663294708 172.38353028535795 168.1937938863107
171.4104705628883 172.09892520189473 168.40798655217463
171.34910664019367 172.05630320411584 167.80120646133832
171.21822857043315 171.94333575428342 168.24451818718111
171.18899590417666 171.90759874834146 168.5617743879066
171.07560626763373 171.76529704938696 167.9212491531867
170.9394736364881 171.68607606339273 167.88889088804638
171.13746469122108 171.753614226792 167.47948137578393
171.08284999549514 171.7020872247477 167.338488703807
170.9527958586171 171.5884253872747 167.46994656332805
170.9843377216989 171.71016752004044 167.8436514243746
170.95702874871478 171.5499382762879 167.55864132251693
171.4469252034852 172.06289312287674 167.66927010801217
171.10637668843037 171.78098336650308 166.8076396311672
171.25831643327004 171.79672008190863 167.0462554059513
171.45186720557737 172.03427339363947 167.14422462772816
170.78665933297404 171.52569394764743 167.33533419168165
170.45708800923356 171.22691795625278 167.2861073599205
170.55382535889967 171.2475224557548 167.46670829908885
170.19021166595755 170.94796687306004 167.8092972318921
170.5289569198587 171.10388670083776 167.45578444919678
170.49928027200576 171.1691338801318 167.6884835171989
170.675623383109 171.2869787432411 167.66681267860932
170.3630023773033 171.0332840940785 167.8627985308104
170.17683688976194 170.7841383141903 167.70246475420632
170.6376289751003 171.18768802162973 167.56846605303772
170.515054457509 171.08839828965498 167.74023613749526
170.66768813048975 171.16233733400634 167.68586680508014
170.7622371784436 171.32216320882267 167.61463723968848
170.78975015224577 171.2728581380963 167.64064631317092
170.54283405968766 170.9822056407563 167.84629679244148
170.6898716850582 171.1263430161071 167.66849386937932
170.98630435695824 171.33726103219513 167.74183545715235
170.99683073158468 171.36471557588288 167.75773574966263
170.70729773473263 171.16313592903725 167.66193504817383
170.8925803012513 171.42086798899825 167.830277649662
171.22802890443245 171.6748317006356 167.58127580226156
171.00702084462918 171.46647417134074 167.4570865452546
171.11177619700214 171.5814486178259 168.06446452642402
171.2736988807615 171.82411489992217 167.89034486721147
170.6581124763528 171.33964789157997 167.45420113759843
170.5174674595072 171.33118139894648 167.73473471001532
170.56851550633138 171.18780653817984 167.22905538790354
170.6949882780931 171.35683220517546 167.23958347618145
171.1133637751453 171.8075484119324 167.16665616848437
170.9376430681083 171.55447577656471 167.52982289088217
170.53949561979218 171.28530889618008 167.48447208256383
170.3346662814237 171.00952361343798 167.3143352298418
170.61281359796575 171.2977592249914 167.3598361529213
170.45518342068988 171.1089549768983 167.19234071494407
170.27324743288068 170.9274866519481 167.28635090610624
169.8464680729112 170.42984812816013 167.08592500158682
170.23720231494963 170.83947397093556 167.2444229328194
170.1086310305833 170.68029261668715 167.14557611728836
170.17450235880924 170.7108274468107 167.2955630658283
169.87549783976925 170.4116692154869 167.13063714740267
169.556369937574 170.2042217987228 167.08070628326328
169.69793029457372 170.46183250499516 167.36291186834364
170.00356553029232 170.73442252143707 167.50217777332978
169.20375599640806 169.96846239231766 167.72284723358288
169.91006797264134 170.58299950393604 167.93641465596153
170.27722693915064 170.84702796168324 167.7665933334153
170.2463613936541 170.84719377183987 167.83245187959298
170.0306100483386 170.62739021528034 167.8540575071186
170.3289876028949 170.87681105112338 167.93629314922427
170.26181126836767 170.79499406418265 167.48623017800188
170.1111996604402 170.75087657641097 167.26034506799374
170.05404979018084 170.6448323405146 167.2149905822385
170.50526256114654 170.99849718430733 167.0537433469629
170.4325019419177 170.90822273039208 166.87785746120585
170.05227032084355 170.6489078092456 166.87890602280638
169.96448174607303 170.64472302779717 167.27401448029573
170.18229774475293 170.88051466911037 167.23155307986232
169.78687622045018 170.45905711035576 167.24395202788472
169.6875115677455 170.39603492165966 167.7051199640384
170.01931758942789 170.6598056910353 167.72413904193346
169.9370031984287 170.62643938042075 167.3953482478851
169.98852237929844 170.58550973530853 167.2343623309882
170.04242215140016 170.78433519474106 167.58779461473907
169.82911367680694 170.40773980281404 167.26623890670518
169.8043905793303 170.46643091766416 167.23387570620113
169.98189990858842 170.58515721084558 167.7804509275945
169.77959892969147 170.4529989366792 168.16335975406858
169.6196053842488 170.24800140563806 167.89501433000757
169.59343210493665 170.21523565727526 167.87729889339724
169.80046456760613 170.40359567298972 167.76990452581182
170.153507303848 170.71336983632435 167.25144326732615
170.2148130963007 170.8387234181844 167.408118928905
170.2720880086933 170.8948713392134 167.4110199581023
170.2946247276558 170.8621056325392 167.29746862950887
170.427720745064 170.91351850964102 167.16089330559493
170.15118788406016 170.71525376466246 166.8082208020161
169.88966982608935 170.53894607140717 167.06118228867987
169.87949462445695 170.52450253739417 167.14944250149162
170.30346474661124 170.8897840448898 167.04503584364338
169.9420465305496 170.62722027859377 167.3463557562342
170.28234318331482 170.80216300567992 166.938175932783
169.91748470487326 170.4763517927922 167.3411385116905
169.69562541319468 170.3036192422509 167.54329434238562
170.19232929155902 170.8283930966008 167.5352820669284
170.12421934899967 170.79368305300514 167.21822729179638
170.11365572696212 170.76576898689476 167.31851623234132
170.00610826318334 170.7305384134953 167.35398881594244
169.71783154494128 170.43716231068385 167.08412217486318
169.908817104234 170.68183412160064 167.43411445796727
170.10202142118428 170.80691748356557 167.06885929055534
170.27735623743226 170.9031587867128 166.81002608315765
170.32910121378083 170.9292333582248 166.8844590858366
170.3358649893866 170.7738456924189 166.87980608925608
170.476080990326 170.81726936827243 166.96495701541573
170.56002179868625 170.84328427075295 166.97509997439636
170.29699705527634 170.6021921191851 166.98806703207256
170.13264834194712 170.47160330912533 167.34359966205358
170.49579680169688 170.6668207838141 166.86356663603772
170.28944253243688 170.61973566939096 166.5143490111426
169.88320752382188 170.37143796735404 166.79004041318964
170.1156391570389 170.54155584398544 166.4028630490088
170.0470057966067 170.60270735082761 166.6314682168685
170.0884526206883 170.67401090120336 166.63247361854997
170.3491428814556 170.94590067557886 167.0816899049689
170.48959368018538 171.03784287020508 166.8408170511111
170.19839703654233 170.76984877130246 166.57791005471046
170.2117424520346 170.84571150526077 166.72161857320947
170.5415225031464 171.17779170704108 166.66928470285401
169.95568397300545 170.65781319017356 166.98377840544015
170.0851445702404 170.7762301738383 167.1128360067001
170.0343897350596 170.7394540365996 167.42709036959965
170.1185044980169 170.86667731203042 167.24232294514263
170.48137913066796 171.24046493822672 167.27939209173365
170.36991248968118 171.1257869010143 167.21137823135555
170.45072459315756 171.11112718949528 166.80379692353387
170.42009202547396 171.09525803562929 166.9777924004298
170.328339148725 171.07032482106322 166.7222558237539
170.37506118265912 171.04060410905524 166.87038560140047
170.3355945732511 170.95043053632511 166.5537148007874
170.7516163871013 171.27633331656813 167.0829998301205
170.8212267685154 171.3220398187821 167.21939431717746
170.91336171399254 171.47690975055744 167.42239638294973
170.46343725898896 171.08419623666975 167.09031268589735
170.61367842557803 171.10326427251618 167.0896679224213
170.72281994177843 171.20897946397454 167.56853601978207
170.8505675573559 171.4738054952262 167.66585467921476
171.30349803187858 171.79390634128143 167.36746593744266
170.94910050496426 171.5000968316122 167.1159394278518
170.35575739324335 170.9396924617939 166.95936324961394
170.40157380384647 171.0687301408086 167.1670449441611
170.3776657544494 171.004156515077 167.057552360863
170.19149554824938 170.84235687285855 166.77789068520246
170.46071847078548 171.05468089455292 166.9648308501863
170.55219730655313 171.17366584295883 166.96376692138276
170.75374038178097 171.37352131506887 167.08711944291736
170.71505248473485 171.4316988752838 167.04066046476888
170.13242454987946 170.93739017707472 167.08033484766173
170.3509197582782 171.1523248305013 167.1670474501362
170.45630108255776 171.24663121000788 166.96365058520308
170.63731047602488 171.4305239161713 166.81714259401883
170.82834775830352 171.57460129003155 166.34070759551378
170.42649669517982 171.15341608603077 166.11563567613052
170.54705098774022 171.48431898665578 166.28147344181914
170.53890199016018 171.35835328093253 166.065798108602
170.35055257252932 171.17318766748667 166.2201608548495
170.45317707407366 171.3328090292973 166.55610427338092
170.4767370569784 171.33536680860132 166.34373860886586
170.55765876053889 171.29867404702372 165.97658436351534
170.42316725557725 171.19277357048588 166.14149874562662
170.57385439759943 171.35903827717422 166.37672657275712
170.23982739294698 171.06995743583394 166.27041626743804
170.22816476711913 171.06314041535023 166.17797360967103
169.83323372611613 170.6916971577247 166.31593375369198
170.21237408992206 171.03299025414918 166.34205697350762
170.13304705340894 171.01620227591377 166.551764926624
170.34503987945047 171.21193100075294 166.81944831808937
170.30300043305675 171.16790040088495 166.57602780890065
170.49550072834342 171.40923200670255 166.79828764915916
170.11911619182652 170.88338997072452 166.68412932746426
169.9582842125046 170.78373748911568 166.70570824718732
169.93597077766952 170.87301463646776 167.00767466616202
169.92981902979116 170.73916667136348 166.82384861529096
169.80456097919617 170.6153197098638 166.62231215605007
169.89853672089686 170.71721636371004 166.88767647643658
170.17469515587996 170.8281118704239 166.67109257854935
170.43387372579454 171.2078095152023 166.64134661025733
170.2860611352042 171.03322327235026 166.98482521226092
170.13423620403321 170.89760144495628 166.95920631829404
170.4135564765509 171.08979200982765 166.42541112687158
170.14470954714753 170.97698843143726 166.33373499234395
170.60440545431535 171.3333940999384 166.65083515185358
170.29812661065907 171.14645156537753 166.570334715306
170.566146050045 171.3965468515571 166.4480144851659
170.55124430998492 171.2563245306631 166.54172134321377
170.7626287548478 171.57191541011713 166.86565425160444
170.96733025692163 171.7426205891011 166.9735778901965
171.49121708245892 172.11870702035284 166.87797006222735
171.23072020055375 171.83060492339047 166.7143181427103
171.27017072696228 171.9772058779617 166.61673882390247
171.03087828835868 171.71209444961258 166.30188002944004
171.00307483233536 171.7828689725326 166.34844439389124
171.2812612845776 171.98875417399833 166.48677724565223
170.87393637909048 171.58068072360908 166.32729870974293
170.49895132403554 171.3516640013935 166.54979602844244
171.09800164693755 171.85833118714768 166.35753581182746
170.83490743646746 171.57597590409654 166.04608541308724
170.3759138592409 171.2340985222847 166.19081773637535
170.45464342886993 171.19746575268888 166.26168667179385
170.35871812639104 171.14069527850708 166.5262316063356
170.13254605616686 170.9941770661371 166.70568473994135
170.19657153553257 171.0731302110832 166.94551203698023
170.1526528627574 170.9923614446278 166.75915533220208
169.81932380654277 170.620506988004 166.48147344016795
169.5346318570481 170.4285937955627 166.75660109220124
169.58192017128087 170.48998376962723 166.6410243181752
170.20303383183975 170.99414347510026 166.7187308456004
170.29163056249638 171.0180105892865 166.71335715765252
170.33427696244962 171.05043071273334 166.65658624917305
170.8441542856885 171.39391277052383 166.35091852792493
170.72570600755296 171.29603103831627 166.6587576072413
171.02736375527482 171.48752784405767 166.92198356502846
170.69301372919574 171.11923768795793 166.8508020079613
170.316039934579 170.7791671731104 167.02414564436083
170.76687155089897 171.10793040500587 167.08003049390487
170.82872201238317 171.21010098493505 166.763795089529
171.03195798091494 171.47704529541613 166.825200652038
171.25828517564116 171.672911352421 166.86043908538312
170.8370411610259 171.2621143622874 167.07591594104116
170.9774423302787 171.46346579462295 167.14487008313498
170.9400306712828 171.49514330456765 167.43700309045366
171.06172513991095 171.5381003257373 167.84827104095447
171.13291432999716 171.57959813752313 167.90155929642697
171.08356825854307 171.66306987309233 168.33836347740922
171.42930022680426 171.91172670791516 167.9475251276369
171.15512897987657 171.58679865185206 167.67109707919923
171.50228228069744 171.9102199043982 167.76395880935414
171.37659837937295 171.90756336483128 167.72386687297583
171.54598819622282 172.03799986606992 167.6641984706301
171.3906706866587 171.88805415257963 167.60832635733075
171.54879722504435 172.04056870779803 167.45587657619873
171.36102500940325 171.9442093153811 167.82758046311287
171.33037412800525 171.79964986065357 167.3596309954154
171.6246885419298 172.03183102796467 167.30239777710665
171.4709964568997 171.94893805731945 167.43862372097726
171.47344619540675 171.9355278257627 167.30640026170792
171.24027281059497 171.85233326766493 167.63627003342853
171.04504044464701 171.68605165381976 167.99377334037547
170.84483415863366 171.4678396459175 167.5243762082634
170.83086588253144 171.48080072961974 167.57274313082866
170.69967600438136 171.4282845428418 167.40097477621
171.0636952334447 171.7658261757437 167.40745267404125
171.08766537827572 171.69225082154966 167.60399697494327
171.2575546422349 171.86193624158986 167.4909214874116
171.26806687968647 171.82383117353237 167.41865830822059
171.15309575363705 171.65518077068057 167.72474171221882
170.89271755828986 171.66353694757922 167.96406756614726
171.11864382629628 171.88452679594232 168.1467328956679
170.6571916298094 171.46494031571152 167.8385490521658
170.77474065506618 171.5698695502158 167.89576851608956
170.67838791312897 171.43245445035734 167.72963361219507
170.98611180009425 171.72046997429192 167.59094969526706
171.0172495737409 171.7746220198396 167.81664972480328
170.88266890293465 171.6450684153094 168.18736299281326
170.55457575911507 171.41196954375366 167.8100275171649
170.780871421292 171.595325705437 167.95042024844616
170.7294726783593 171.41260678359998 167.70615931106985
169.94689571131337 170.7561965665387 167.77892732572423
170.51616188192668 171.20748097675408 167.7280928540893
170.12934480810773 170.8775953516215 167.94122357163144
170.636370875392 171.31509842806418 167.88842867991812
170.41665833718062 171.1669942559523 167.71685834972214
170.75683916396 171.53989783697585 167.39707543062988
170.85726196463278 171.50514225784846 167.39995559273902
171.10301246950726 171.74448901998005 167.32312359058812
170.62347132361862 171.35025122193025 167.60453459748737
170.63740383673874 171.43078059666323 167.86624747897585
170.85333616951084 171.68847596371089 167.65581163536442
170.72952492507636 171.6841171955962 167.13640276715896
170.5064475227401 171.40928699824278 166.62041477039813
170.35787866747873 171.1801392154212 166.65433197314408
170.68586393301345 171.4973181463182 166.5193938984198
170.64428838865157 171.43991023041573 166.51337527071243
170.57933290401556 171.37239374087562 166.9535245594946
170.78381602426867 171.58302235611558 166.6841866963003
170.82160502907007 171.70655874195634 166.67729269980788
170.75016296264002 171.51682062322706 166.70090140900305
170.728401995086 171.43184184629473 166.5786299855817
170.72716500295397 171.3741824541541 166.65683335554968
170.73722291780902 171.41974481196235 166.6620531506641
171.1291791826048 171.80171262936307 166.85239921440763
170.48708372785987 171.16028077208404 166.84795555384008
170.39521847740514 171.12601895201027 166.88894708360613
170.45609358941212 171.20939100033016 167.50663743590187
170.62398843822015 171.40075132214986 167.5072043510955
170.40571016766495 171.06746235788466 167.2300991911864
170.40350633825255 171.05510485598737 166.80770334784813
170.82975155369107 171.4018384949705 167.15587759612367
170.63441112328113 171.1944451996443 167.19151209694328
170.67642570074818 171.2435176001753 167.3229360464324
170.01193173069373 170.63412603680342 166.79594501194882
170.00769542026526 170.67515750761567 166.88018211714132
169.78095792088587 170.4439049895647 166.58362169494862
169.75580736121515 170.47092625137574 166.57710927554325
169.83179613258295 170.49131312895426 166.30412806658208
169.641168886369 170.3670060494775 166.3765131992388
170.00386282196817 170.78612090771935 166.22951258066809
169.8999686848125 170.71450216507588 166.2604305962036
170.01448821136364 170.69034536449772 166.33435316180686
170.11750643614903 170.74686759704278 166.36933846115718
170.1936130689638 170.88022489474105 166.42930487263428
170.2581154424393 170.92058732755706 166.4425564534402
169.7743688432494 170.52241360990456 166.53315635068876
169.8644011780268 170.64688641852658 166.3021046519539
169.79851312740703 170.70754043345545 166.3026882501039
169.90994946992134 170.80195349362018 166.0927808111992
169.98846040777948 170.7625841821933 165.8268427433173
170.12771525080956 170.93541428978685 165.89734119290435
170.13691920277185 170.94326387129954 166.34503605780583
169.42495126342675 170.26609984689458 166.61388195648388
169.89423623622608 170.61334039581203 166.2398442908576
169.80036655103268 170.43840568264957 166.07500314542781
169.93231654617136 170.54234061824337 166.19080795386736
170.00796293296028 170.64140484944843 166.41015777933933
169.9091975930077 170.7054518198332 166.25438650849196
170.00058128432462 170.71740717993285 166.2076142357672
170.09900260998884 170.89229683545926 166.16692993936283
170.01794146391364 170.78130428201962 165.84711170659983
169.9352765469484 170.6376463006494 165.76666418187313
169.9996274073368 170.68173843729363 165.51378034697495
170.05429271691457 170.82322956034398 165.52319036131058
170.1615401983131 170.9372219765151 165.29176087513113
170.48568229568468 171.2025017916017 165.33899385412943
170.5552537671059 171.33398354936543 165.64283677070597
170.61701646864077 171.38785914583895 166.39658922096396
171.0581090525987 171.77158034048955 166.19800423608308
171.09642391466525 171.6889853768807 165.85462271778277
171.00803926973452 171.50450936008565 165.72918389223813
171.06610975863748 171.60761770374495 165.68439841744032
171.0730339460941 171.62330970515242 165.64675846136808
171.0981765190938 171.65507885852264 165.31920517298704
170.89438877734796 171.50486062499783 165.30858651687473
171.01383371905075 171.5164151385779 165.52369445139132
170.98445611022004 171.34690227122329 165.69379225480273
171.32427626769888 171.7403096309498 166.2000601609835
170.84358679354847 171.3432716079085 165.76869371069913
170.99809223873137 171.41608694532283 165.8240839442687
170.80047477316 171.19624474367586 165.84433661558418
171.055096484752 171.496650791076 166.00611908174253
170.77251926587795 171.18803273659978 166.04624871287353
170.81466093627364 171.228039093812 165.97603259344976
170.2474402951218 170.79126136723804 166.16810822771987
170.1655809366925 170.69146567493732 166.40620947254547
170.22611453102357 170.73577578009022 166.17128942238708
170.58893831854664 171.0846544102785 166.17179451721495
170.12132291374468 170.62109784339947 165.8295429424554
169.80938934239848 170.243891086921 165.79272931794674
170.1817612518597 170.54788930716677 165.5616768076251
169.84144816524233 170.2750967853639 165.35007337723056
170.09355306406053 170.54809053211466 165.32278227731882
170.05001946002375 170.50381814581533 165.09764387996086
170.22381389015203 170.71218927116334 165.44224440072082
169.7198509989549 170.33601499946806 165.96798932145484
170.28278204853666 170.7458554695345 165.8422344972103
170.3748057735229 170.92564293459662 165.52631719438756
170.04573582641842 170.75925013028484 165.7597737469524
169.99802934968636 170.67228141084732 165.59303282133524
170.05681394107884 170.7450474776094 165.73604971080113
170.38680897007436 171.02365228184846 166.07777200052783
170.17866088231767 170.90136969932774 166.2783270820725
170.27927827310097 171.0460776655402 166.21606890099525
170.12211946183106 170.83387639236338 166.13685729320326
169.63937632721948 170.45931984048127 166.13653073887497
169.9618100476856 170.59787335625614 165.8020374871396
169.92737095166558 170.6528621287062 165.82214747341578
170.23404604071268 170.99531830847317 165.98272829374122
169.9969019724756 170.75977438811762 166.1206676186557
170.44077089468567 171.1924637344549 166.18094784519212
170.53536616617555 171.21992604548842 166.6438412607419
170.3577811705926 171.1355265352279 166.65446855396132
170.53956384554849 171.2416206810602 166.4007964085071
170.38120169425088 171.1171367188976 166.57644250468806
169.77183144339315 170.5128660322979 166.31307991435605
170.26002496412653 170.88715268836992 166.17350066176493
170.49665521566055 171.15977095759274 166.10433587750904
170.1631894458543 170.823904689988 166.67610038003073
169.97084452648886 170.70731332279496 166.44277840055298
170.21999862427458 170.985366863834 166.6849157416004
170.06785590831737 170.88888367988977 166.54890589726853
169.8346701814911 170.58271308280086 166.37307824391016
169.80542158000426 170.5693134731 166.3452482996134
169.82019677576437 170.53219048484004 166.24217312484828
169.87776854074485 170.5887021124466 166.29725537556706
170.12276660246977 170.79653297717852 166.45708839224707
169.74015768102637 170.40883186813448 166.96614337232478
169.68867203992005 170.45298516218756 166.8320477281373
169.78467665285166 170.37770177262038 166.83646638705176
170.39453216595916 170.797396137575 166.78353866951107
170.3350872359805 170.67595291610465 166.63415128625974
170.3772240303218 170.86514333706813 166.6912545612282
170.3209163021678 170.67931214136027 166.46293496388432
170.21896011052053 170.6608551899734 167.21151341232658
170.16684512699007 170.6972989538415 166.98826442341814
169.57497521688168 170.24965307645556 167.09616626420518
169.5335605310775 170.27207245827626 166.94239672469874
169.56768625337293 170.3301494379111 166.35021224045798
169.9783978589008 170.74273029117944 166.55253966474436
169.50595230906765 170.36079145725824 166.48939560407234
169.67571464519688 170.44220156399442 166.4206356304963
169.71640482158753 170.36777485750778 166.49100019330064
169.58929205679553 170.3226980533254 167.1215275022334
169.62263562892315 170.35582669390388 167.1629761399263
169.46542769219315 170.22784108101618 167.50325780102045
169.52542220446801 170.30687629319695 167.45025916488342
169.923146721269 170.635472105383 167.33539993359028
169.8123329489606 170.5863665915839 167.4615468259588
169.91546581641313 170.68219069661373 167.45276792407745
170.17350550104635 170.86760485638888 167.32549900886082
170.24940338690467 170.9892352704262 167.36949340848082
170.3713286612083 171.14590552355662 167.41527786193998
170.27574780894201 171.0764751125698 167.62805666765834
169.9413181584735 170.7954015956484 167.6483366583296
170.19846298008076 171.03428435280273 167.4634788220671
170.22991697991782 171.10433678666635 167.38263747535962
169.88405580234175 170.76403302869164 167.51651526990702
169.98442021518224 170.7117958991101 167.5757833732695
169.99150060879884 170.7551246625458 167.71510561132212
170.309277685595 171.00125002675077 167.9368889689096
170.24121264988793 170.91451469101696 168.07217088610227
170.03977038783202 170.7800671641583 167.89497767589782
170.3891773630788 171.0120447480404 167.7108926896332
170.51112128642788 171.1488831695714 167.78293118655165
170.45456917485558 171.19654671875674 167.38741813691186
170.35825798473007 171.06067886328967 166.9289754970586
170.44870541850955 171.10045297361785 166.9109438628545
169.8868892499639 170.63156616126568 166.93965988406848
169.73285596989453 170.48270209157022 166.86124524212096
169.83272278260958 170.53184126465118 166.80241722943552
169.81138898161754 170.38998894639215 166.94867215406904
169.7459785220526 170.37321892894823 167.0820669974069
169.72921938756497 170.19076730144914 166.89271218752026
169.78348649823596 170.2701941466927 166.69148352951007
169.79023125682593 170.31816586424952 166.42574947661706
169.92190691402305 170.51260313001043 166.66082974455583
170.01773459793517 170.65948672751873 166.68608264439095
169.66641868062666 170.26161686138892 166.33995726394642
169.63140990833716 170.20003003362604 166.18406106879374
169.7424062010862 170.3827131350308 165.70220632068876
170.2991406802283 170.90894376192438 166.01304794755077
170.2769653673638 170.87942802649835 166.39639324858848
170.38198494991963 171.00374582642766 165.99864165823897
170.2441569418795 170.73523769233972 165.75379572466568
170.34670681298704 170.91779978879939 165.86249646392562
170.47056741340313 170.93780487046203 166.03218272761174
170.41868074685533 170.9102723221923 165.91022116391937
170.3882280924705 170.88022993825007 166.5511223112702
169.9497472370491 170.47918799766592 166.16998433227215
169.79719455565262 170.34838670527512 166.40081229777815
169.96772291024095 170.4755394270888 166.149750563687
169.21295463016 169.8190660306401 166.28502871517756
168.94461940291296 169.63487852583157 166.5023289335252
169.4469244022897 170.11466919363932 166.22607511664873
169.27249276161302 169.98616188356786 166.46603332854707
168.8274167119992 169.57325825502005 166.32798637580606
168.74930151401486 169.56832446804108 166.5506673208289
169.0054340474158 169.7007749901875 166.39286686192114
169.44930161252753 170.19393328091985 166.23980673412325
169.97821290109778 170.72661900670457 166.49474086104388
169.66546107964845 170.50653171363095 166.6661732288301
169.51229054974687 170.34992295804315 166.66831654432025
170.15353124763874 170.83217556599558 166.692028500392
169.94426699158564 170.64272214811433 166.55866687285115
170.36935027403965 170.93028434863825 166.52077462394823
170.471528491854 170.94388182960392 166.7862197555186
169.9698577706099 170.6617109785004 167.0300726993804
170.19167436284624 170.79025152469237 167.05199538824849
170.04629532187658 170.72203598829384 167.29396593296866
169.84479984137576 170.66143923940623 167.0997092630977
169.91896715954053 170.67342578783 167.33894499296719
169.44740123263497 170.24849274101774 167.34414782337407
169.59929896909821 170.31361234369865 167.49893386970916
169.66714771281383 170.4971782452266 167.7123651546177
169.51771511148118 170.39241054900765 167.76920930599417
169.5572440039997 170.4853682005499 167.68306799109575
169.07065616744393 170.0333793206924 167.48732119464168
169.2777443851715 170.08037942366084 167.50225568022793
169.58431837542386 170.3541232588326 167.90877083166058
169.49446163018612 170.27200690208795 168.05364440820864
169.0980565076047 169.89613412881997 167.67606073268948
169.40714673561868 169.95972862094038 167.52444820121303
169.72689325460306 170.43161129237035 167.9011877194914
169.75421865340533 170.40055856628848 167.82323349834783
169.89087092209837 170.62842153200424 167.71685384028663
169.62408401906424 170.382327154307 167.46735571457288
169.5592185448469 170.33386917537723 167.23996288612085
169.45940526819908 170.29182222152664 167.4207335652422
169.57034337944046 170.4508894007992 167.96195326114935
169.75368903680368 170.64314319887905 167.9183518980735
169.49189173995828 170.44635323810436 168.03515909567236
169.57926551011366 170.508236516914 168.21041936409236
169.3675859613289 170.30918431791375 168.25369419593912
169.6859143904098 170.47262418884478 168.04179605591662
169.59403425649396 170.42999646965305 167.96093501201503
169.58243538044957 170.4025259102903 168.03542942695174
169.26085020249587 170.174966425849 168.43158070730786
169.76512270522346 170.6263587060816 168.09871777100307
169.64658442544197 170.51146432501548 167.81230993529383
169.6802049285189 170.53063252195372 167.54176048519463
169.65056840094448 170.535366671328 167.36415866359076
169.7757799304043 170.51571067858166 167.4632971990562
169.8464267108712 170.5522019404054 167.53320845185758
170.2737241356602 170.87278268009763 167.65226338581527
170.37987400300156 170.93603800170064 167.4506760605964
170.87907973170348 171.44910046493746 167.27408367637105
170.4660021903243 171.09792841626577 167.32586054136058
170.62456500379545 171.33023618945006 167.29342179688396
171.06039232433864 171.6482177969396 167.43417097937515
170.74491633733484 171.3598015246436 167.20728407034997
170.5357213472301 171.21935527386896 167.57104942310156
170.50851141082416 171.17811362018873 167.21789402946865
170.39380371401379 171.21979191752132 167.69523543933855
169.965025122477 170.8251370843743 167.43878773892249
170.05301907271226 170.86670898687893 167.5337459038963
170.01163077772898 170.86286381892688 167.22895334673962
169.30888509013278 170.28904647255735 167.18375320637975
169.88645461460484 170.71796718233728 167.31102108951376
169.3851399418707 170.2990384858773 166.97142344986156
169.5882564087606 170.4421241170033 166.9269848988115
169.65013930752264 170.44380757089218 167.011601043292
169.79393693989215 170.5619172152713 167.16101207686899
169.77688681236205 170.45480832767484 166.78051954697972
169.76826894674141 170.53132664677148 167.17058301316462
169.82972553465268 170.5495515201493 166.64022875897416
169.66734568678893 170.4666595640583 166.45664738642705
169.8590107295725 170.508845433194 166.90850482544457
169.5939669249969 170.37945283051934 166.66333860299946
169.60181507518243 170.34969535607226 166.54080834776477
169.47263665623313 170.25603108754632 166.85792916251063
169.56965421349403 170.20261590240978 166.65194166020135
169.40097132613818 170.15032086126317 167.02796636264333
170.03733236345568 170.6754771329026 167.3663796905841
169.562950904836 170.34874331785494 167.33210720338255
169.85616363091427 170.5995755349775 167.4715394259897
170.05811247208868 170.8397515551943 167.60063168975861
169.72645215233723 170.5429054566976 167.87875608363137
169.8768116896773 170.68017176187666 167.85256987192804
169.7558623759409 170.65174804394294 167.59763255535105
169.76738633633101 170.49407417528747 167.7105196768973
169.48769333357222 170.23761357783147 167.56120007780234
169.6966778684583 170.52487692075906 167.66158241271464
169.99144018880457 170.81479431187805 168.29640865092912
169.7180923887432 170.4218042401137 167.6961275285533
169.67355535551368 170.42729004375138 167.7922030642989
169.97180983571712 170.58009814705474 167.75646889682776
170.09429789333447 170.65765720627175 167.81086451553446
170.3807794637787 170.93286129069605 167.7437067201109
170.10028029567087 170.60835970441153 167.42917120624008
170.26991869300915 170.72843178204187 167.45626029957782
170.2733898757754 170.742080434992 167.50043271718528
170.29392058379585 170.78885186904853 167.96718143479092
170.4387057421047 171.0148818608502 167.60063469310631
170.1305397791401 170.72065423245175 167.43487857518485
170.2121164333238 170.81839965392444 168.00406117073646
170.21443730309318 170.78734945230207 167.8771374142382
170.17128352284408 170.68763561969084 167.449489095243
170.41518338035792 170.98722842796522 167.43256859739182
169.61152444160376 170.22127407010896 167.26080144288443
169.59242028011607 170.24019538038888 167.43811510680155
169.60275021887765 170.3098139355829 167.46103360649337
169.93345189977742 170.59012577477642 167.26888764395142
170.26416424951728 170.8276519183445 167.49573716471957
170.46901172894232 171.00634060553406 167.52839895670257
170.47951254250094 171.03564965709984 167.46765168261885
170.67309399939822 171.22081294955095 167.83735750239853
170.07261865947353 170.58774507369364 167.60447363589105
170.29223101322816 170.76050941315606 167.3522111516452
169.9592162239134 170.55051673745265 167.56424446271487
170.1131299843474 170.59458766965165 167.69765959302072
170.19597617330442 170.77826109542605 167.40446199913762
170.28054633827145 170.71771613254475 167.49457464004695
170.36804719751416 170.92802027851067 167.3121469564896
170.2280175913861 170.8141303754254 167.36112679663896
169.92924555894223 170.52313064526268 167.51150500117845
170.12989522176065 170.62049136287695 167.32526957268306
170.5702556566439 171.0258594724178 167.13006613848626
170.68585152522675 171.20513931726717 167.28494748596347
170.67142467972081 171.17946681648 167.242158884634
171.17183552087315 171.63776875522566 167.83267885476698
171.4044611725501 171.90394303998406 167.7829325563896
171.11918268399174 171.62672773965548 167.2571089902158
171.25903835401172 171.83384993391766 167.1724450083243
171.08452900371597 171.648205704613 166.980531144969
171.02728871822782 171.73691644414293 167.1524781705737
170.6567522753356 171.31054546928934 166.97998243926696
170.66131439717137 171.22374226505804 166.9134130785237
171.05107694537077 171.4591842277966 167.10082026828314
171.52522153306262 171.95956899206112 167.17400918983267
171.5207940794584 171.9013079924583 167.0359393586691
171.25478017212302 171.78075684619313 167.26496680514185
171.08676110097426 171.4145864664403 167.02086952082811
171.18384094103544 171.5588238784621 167.09859113545096
171.2174377423531 171.60634572824998 167.18500558698818
170.870536283049 171.23434001124693 166.59628284868893
170.805357555574 171.2534140076269 166.55536469403705
170.88041032618708 171.33245858636963 166.77596522332837
170.8799806971416 171.17455623736132 166.79247440213823
170.41092417747095 170.73981218609 166.92125127056562
170.50017609013307 170.85264295037348 167.15621392176425
170.66583556702759 170.92013142788724 166.88241460214454
170.7728603030222 171.1201741757203 167.11078061890106
170.80135802585795 171.2400338588644 167.17945674008243
170.51004966832699 171.04532294794564 167.13646435250533
170.8893907438548 171.3287068357355 167.2676530538017
170.992569231041 171.3551977745834 167.46617363562024
171.06274589920008 171.48524296094274 167.48407061165204
171.2586291289014 171.58876848977494 167.04042031794233
170.963430783525 171.31371786807327 167.0980479433972
170.7170320142056 171.02287459457912 166.6741974083229
170.7590527661548 171.17169403570153 166.79599346108878
170.5946911419547 171.12387944140926 167.25829269306183
170.33936554940084 170.89361277326083 167.3998923894783
170.5602425026861 171.07125471527763 167.30018090990237
170.43242478217067 170.94612940350783 167.16110429536806
170.80840414679005 171.36344405745587 167.45432167110872
170.5413174231278 171.05112210474397 167.50168273698742
170.0793098615599 170.61787108874958 167.39254760378924
170.05114592943815 170.54356852656431 167.38534882002384
170.16517771102755 170.56855301041784 167.27602907044613
170.39582711282364 170.74527510398815 167.15179730391688
170.2559732946807 170.81315728407202 167.43982160674565
170.53953868956182 170.99360834375955 167.60378202730064
170.3654947109287 170.8384088956602 167.39731443989064
170.74732663102725 171.13954544165017 167.37437090759292
170.9618072643712 171.2253875194663 167.5482007173308
170.7876553335319 171.0316909875283 167.11236717610504
170.6661031065048 171.05677439519073 167.52557808640134
170.65329569601852 171.07675623193555 167.7171747821341
170.31445451592003 170.67548351351388 167.608409558886
170.54691917170786 170.9333377204301 167.86245911310382
170.74414969003936 171.0159693534471 167.69142315089144
170.72961025960038 170.98282448099326 168.29294560534598
171.0865945572158 171.31280798236742 168.24752058690544
170.99016458390295 171.24749923038132 168.2334788351107
171.05534327527388 171.3560387093198 168.13531314986736
171.39837613147364 171.64126399840754 168.46261364202633
171.3666657462858 171.70482535716698 168.32127609937803
171.3046312729349 171.72501000530775 168.49852643450325
171.0249776724922 171.45885979610134 168.46849808360764
171.28244567387264 171.67499883294957 168.21451572179873
171.2095254814532 171.72652283272905 168.57549941018226
170.58228698461292 171.0690539773604 168.44991923735412
170.91810361490354 171.29643961832255 168.2340579629435
170.4932819714658 170.98616166309526 168.2688198031955
170.48967954421792 170.98174612017863 168.34111756463196
170.89417382608954 171.40946850254787 168.39348369505464
170.88291350233035 171.2825312194329 168.46789335457788
171.20190396102 171.6920702351898 168.3347099807689
171.09523346698157 171.71518712102247 168.62678556788256
170.74554669595543 171.40032353541156 168.5578342811744
170.50754020201742 171.20421057058041 169.03419386271787
170.06276917624822 170.70115772924274 168.48679869694408
170.22453981616508 170.95797434518286 168.2498059001129
170.3086670531216 170.97163481862907 168.3335535063056
170.35040347559072 170.94990145731578 168.34065873146244
170.2102842745819 170.86044618619758 168.31390251815793
170.24593661501729 170.78198376949638 168.54479062974278
170.07765040987297 170.6333313988548 168.4666086146722
170.33491565530886 170.88587608401969 168.796459297544
170.26460569286422 171.00339716324982 168.962332502222
170.4770066687978 171.07452758480744 168.57621097072953
170.4015302228452 171.0516118132892 168.48610211655566
170.5067142765454 171.0383961096039 168.43436861153808
170.70268008624814 171.24713808047875 168.7158415263926
171.05926409921827 171.54437106157653 168.90744122793706
170.7954184898925 171.2467060562626 168.88849317677645
170.953764414967 171.41965018850175 169.00371211212126
170.9558163942948 171.4225798147453 168.82699948309653
170.83675860360805 171.2129316400594 168.5132864251429
170.90134505295714 171.28938404458634 168.46538485608156
170.57967705715814 171.1101783798121 168.3314915343907
170.55023643233898 171.0240875893867 168.6353828022432
170.6958789472556 171.15905140649764 168.78906387653785
170.82294251342648 171.3478536000694 168.40224940777415
170.5182359871593 171.093810729081 168.42196723989244
171.0668724700554 171.5397721225046 168.41839944013643
171.45258101922641 171.97200504500847 168.5469521795632
171.58721636369265 172.12318575565274 168.61641883009597
171.57871431191833 172.09690046562645 168.64682850165264
171.17778678073432 171.7856318777522 168.29710699006444
171.27980982862601 171.83277111277377 168.02283317743445
171.57181243750028 172.17188355729525 167.90755692467243
171.2795496416002 171.75621186286463 167.47507685582755
170.9976936734611 171.47521374262348 167.7696978149256
171.36023832942377 171.71826546301313 167.72423069892105
171.128762955295 171.58662841516204 167.52206412060949
171.14016004649116 171.61342886796496 167.29794088750666
170.8675708102564 171.43562583826522 167.85079780740747
171.22098452976044 171.6096673324665 167.5134188369156
171.26002410606122 171.75365401644368 167.676139087847
171.23498811270153 171.7900751606954 168.05696328438384
171.12165501223947 171.64660490890435 168.0402604158521
171.06041954316981 171.65287462968084 168.08815390839828
170.90903426580243 171.50237197935655 168.2015484915167
170.82496366615237 171.5657528383673 168.3198624350484
170.83020789410358 171.4156246748353 167.82226313834158
170.98968559964524 171.63213088246826 168.13125872164846
171.09397823000955 171.78402517935146 167.97720465146057
171.33282931137626 172.04280728292497 168.30341814812905
171.85387317738792 172.5165576026088 168.27324358781175
171.58425427823755 172.2927583232435 168.37165958416105
171.37516644644387 172.04465430201637 168.07311305912305
171.35826682204063 171.94608000771484 167.67104633870966
171.14827970250997 171.77894615513296 167.4467296598779
170.83748473483206 171.44920151232012 167.4411561224335
170.85488227092827 171.4859367283595 168.08213250163567
170.88499630581327 171.38848912792545 167.85250063986078
171.05507215472363 171.58352398424898 167.87130262577705
171.2707836757059 171.75456474875813 167.82631840708407
171.66980445279486 172.15279887405092 168.15702182078005
171.88359288224106 172.33030432474462 168.19102595930786
171.60296533712983 172.0924994689644 168.21721758525047
171.5956505267515 172.08992277224894 168.2708843111769
171.51948685870386 171.97524297507877 168.2232868601019
171.51549678311451 171.93989255255994 168.97610939539885
171.200768228262 171.8198989086245 168.99526077901066
171.3957337383847 171.89758407420342 169.1700194722134
171.03819775321554 171.48617589381067 168.53577961787877
171.24274022538827 171.46805103133258 168.30512266527828
171.27145227548468 171.5131814606319 168.46151024505602
171.04516728286458 171.35904747187274 168.3498255268298
171.05317042279404 171.4423950806007 168.38193772451018
170.8518169238379 171.2577098949088 168.65340088478732
170.54841867477234 170.8819468877447 168.31017507736502
170.4608409563327 170.84155326374147 168.03675529719558
170.96072461312048 171.25348912881947 167.97023749656236
171.071482805738 171.3321476735434 167.9910272291749
170.7360896169545 170.88406445517265 168.03007450056546
170.93776204763404 171.06577509691115 168.31969008131205
171.13413281507724 171.3303688654519 168.22571583727748
171.16332105143744 171.33298453275293 167.98770987283612
171.35330971793857 171.61024642997663 167.6740444682914
171.3770435673286 171.6280032837162 167.51523866715013
171.2613561562336 171.583870428161 167.16420842560004
170.96678221024953 171.3102716800419 167.39313378616382
171.0397748130319 171.50168900901616 167.55211618325438
171.25863827630658 171.63191111637545 167.61601697451533
171.19347912396478 171.33878093404215 167.35602088439163
171.2863754936209 171.42884317099168 167.3913262358285
171.3819687599238 171.7159300199264 167.66270929947316
171.82599404393181 172.0934890912355 168.2695759669104
171.64880796158263 171.9938227399644 167.8786068725103
171.8106404067553 172.19227214848598 167.75124307302985
171.5538754826922 172.00332893583754 168.20394951961273
171.8515892710522 172.24462929017807 168.20185921657753
171.92232527426734 172.2983146942442 168.51290664849068
171.94976449995477 172.26505230752431 168.30431968890042
171.64890286077124 172.02416114533062 168.30912879568518
171.71409810861513 172.21205206331663 168.45340998623075
171.85837003819123 172.20271704436587 168.15794098703122
172.01190383205818 172.36400729762525 167.83133253595747
171.69981835058417 172.02726631288567 167.98668193546476
171.9312642839908 172.29239573489 168.00649250153455
171.61215845996446 171.9755252914288 168.16884146949275
171.89887664310365 172.27628012247322 168.3960719822509
172.0666230033273 172.45289710964317 168.4943651128711
172.1915605865545 172.6462186481374 168.4421240655834
171.77392001217325 172.27972633558585 168.36508094460473
171.86310497928253 172.35452847599365 168.5751044402509
171.8210087586711 172.1796466136064 168.37431098747646
172.10463113343707 172.47896253810225 168.71502216677052
172.10460267978064 172.44219218762404 168.6026420234363
172.43315736608167 172.67684864705657 168.4592134088522
171.80915494087895 172.19196784390593 168.39964579586567
171.6716404887534 172.13578064950156 168.1255101138853
171.47663967741823 171.85893091372526 168.14743721436687
171.65931413698215 172.05487298591606 167.75039002216027
171.8690831452418 172.247374340285 167.8283032870802
171.80957070652602 172.26764903026307 167.59102764174025
171.38849812919142 171.83769392278123 168.01325163238755
171.36452766066768 171.74607719872256 167.98532587939846
170.96654016268462 171.3253978027453 168.12499838884727
171.2623030044743 171.5193123013292 168.14029888031473
171.58058284932048 171.85716725949234 168.23069373705437
171.37963812298128 171.73361544208908 168.51281874501925
171.44665882819962 171.7931629644511 168.44024130465002
171.00153873519443 171.34489671327847 168.59886077132958
171.36084633158245 171.71831657683376 168.49036180026445
171.3607772989381 171.68646473567222 168.32373400292767
171.58431224736597 171.8354185212569 168.66985153424577
172.0108508354192 172.22303135246517 168.59748967240327
171.8146285655534 172.2520105798869 168.83826192589032
172.02264898027826 172.42778612936664 168.95261516665204
172.26374044631447 172.69177780751323 168.816391375994
172.5769948266143 172.8697353802902 169.1764390687576
172.54337998077327 172.8374306255842 169.0733217230618
172.30822647496308 172.67908194098266 169.11684733476966
172.46015667582046 172.8258457991417 168.88372007496926
172.18444457651543 172.62502194724638 168.9990024916362
172.28476649051157 172.68662159066128 168.98940997846412
172.02037454260733 172.3864837512257 168.77314751685262
171.45028520682342 171.9340719465351 168.81270339592598
171.35131427535458 171.84643072710722 168.87261795997028
171.7798924151561 172.2723272710714 168.67818179484772
171.21023601919404 171.84899471365947 168.14095567702566
171.55336978241485 172.10518742901823 168.48520223416077
171.9820407879987 172.54876280444134 168.76798485472108
171.9615692851638 172.44954620621536 168.73608902868892
171.74337697041 172.30705254816255 168.90359336894866
172.1538527313632 172.73235608576175 169.08566371173114
172.29156176890893 172.91233975267141 169.29394214794598
172.07220827857063 172.7879698037433 169.38298061411624
171.67033029568722 172.35344070827645 169.27802558632558
171.5194699317788 172.20576611314976 169.05275866538076
171.79695375427377 172.37901035073187 168.9528940292663
171.44192995539166 172.12358977858779 168.74649540723283
171.8094507318169 172.3847767930821 168.81874384845253
171.75683468008774 172.42040942145178 168.91951660404644
171.60584047643772 172.23611315298487 169.04916792806264
171.4802021226298 172.1060840840847 168.81677806291208
171.6882199198428 172.36166188627294 168.85222382961007
171.23888039839346 172.0457259748679 168.94470697307577
171.38126333892072 172.26021960735426 169.10582226428775
171.72373631003668 172.54303209204198 169.0359160067438
171.7237592556622 172.5900644330547 169.22232792870008
172.3817263251808 173.13754902067382 169.61655736709181
172.51641852217958 173.34506706790143 169.62311534102892
172.33503159646878 173.12994838332457 169.8912158796274
171.93827727538104 172.82946119163086 169.44527728844
172.12036218660944 172.96378694249046 169.40857515394472
171.99429899727465 172.77689422610146 169.29085247343664
172.01371539948602 172.77234435163842 169.13480697984224
172.22991176335648 172.98415329526503 169.04180073000302
172.30966313910628 173.01069242460895 169.3200721160347
172.1097104593479 172.82808323780733 168.99165381475615
172.24214015983802 173.0977933633935 169.5975049241763
172.6830208632549 173.4394999141515 169.68559816778995
173.0324266221207 173.70867531428743 169.38221472707446
172.26402764645817 173.024322792048 169.23552896852286
172.4965037255484 173.30664069171783 169.55768114134173
172.0851945747757 173.0043447866776 169.2258988335812
171.94475865596644 172.8136109799242 169.58663049507092
171.91865113829982 172.87479196200783 169.660221171078
171.95870664811645 173.00928871462716 169.7083376196283
171.94837700434397 172.88177448535 169.5907024472622
172.11565371508186 173.01329453276728 169.79874872726057
172.1898548994283 173.01632130227546 169.64283268860382
172.35559421247768 173.1368342678412 169.74789328477263
172.26661510744364 173.11789067556705 170.11791575306134
172.3626908989662 173.20037735390702 169.8955557580897
172.21943467507984 173.04390943476628 169.81981889944313
171.96727517181063 172.88548702479991 169.57770956054975
171.79930260661655 172.59401904930667 169.13684789459018
171.95999521831502 172.79008105112837 169.3036319472387
171.74599598993473 172.6052970574464 169.0999786289552
171.4062055449037 172.31843826888496 169.30619729056684
171.1670482471185 172.020402422905 168.95677068866692
171.36958076128496 172.22445067059454 169.0716971415863
171.41061247154886 172.22040134817476 169.09329325187113
171.12098462744382 171.96160356947146 168.94637147374945
171.31898694837932 172.19459991169487 168.9964000191006
171.31847207411107 172.21719004386784 169.29694400916557
171.94270228259907 172.70605645118644 169.6359363467907
171.49106649614524 172.38522308666535 169.74410012949045
171.529214574268 172.36594943994697 169.33392873135935
171.07667604074115 171.9069720306788 169.20362858002287
170.67943821004351 171.64177837944226 169.79449162776675
170.97251511037484 171.84727354057196 169.79657935851216
170.8836947704607 171.83823323078784 169.65287158318802
170.74013798841634 171.77013242855926 169.7607673486966
171.3814847471131 172.29186770861418 169.95485633976406
171.039148194194 172.06370129606154 169.4184933172806
170.91369033440782 171.8268182229323 169.46490177238155
171.06921532957975 172.12083123278862 169.95344427637957
170.5071186847076 171.60845514544445 170.07814309601528
170.5621881516041 171.58332617546122 169.79804607822388
170.60310675987287 171.63493379199238 169.46767083908696
170.41161042404323 171.4039779989936 169.28008738487583
170.8037880267952 171.74984095971377 169.01812910338595
170.63348464386476 171.54652604252556 168.67158886813687
170.7744231743633 171.7367219430409 169.54009731278413
171.0656977411582 171.8489271741701 169.42906297741445
171.11353398999597 171.8191729298772 169.32644926926832
170.8505715113823 171.67628017904934 169.52217296679802
170.89700349871853 171.62731879740713 169.6159458489568
170.91482269078486 171.6682954067648 169.5792121400329
170.68347177980993 171.43095172567965 169.06132314150076
171.10907400484103 171.7090822344563 168.82260315588903
170.38478386586885 171.24864230661078 168.90685666489753
170.8018381167209 171.45153248632806 169.02478392477295
170.6523122044448 171.3669483568 168.71144399907922
170.72266684697354 171.4065862336119 168.95541506998484
170.99613332077607 171.64464321429338 169.20446761598913
171.570217728187 172.099791201524 168.79765221118222
171.71116876889909 172.2044453376372 168.83130992678966
171.71977008598026 172.18115403828486 168.69525165331288
171.6601599589258 172.16679994455507 168.7657734029674
171.7719010179988 172.29428432436322 169.00101905194208
171.37759854171253 171.9008681450769 169.01351291563307
171.5342904898655 172.01317768756954 168.83293143962814
171.6876418940129 172.13141780574844 168.82594133563558
171.7713068445059 172.28007423706657 169.03219358860125
171.2534873493984 171.78909751215164 168.88688936737276
171.5990027090668 172.13326000637727 169.1712759259522
171.9657401324707 172.45425465046443 169.0894517934696
172.04824497898608 172.56098874724103 168.89109899137765
172.1305029125844 172.6668411188515 169.03755734768563
171.98225155591024 172.43576616371135 168.78033786967697
172.16106591895672 172.68886201583362 169.16449045878784
171.64609566732108 172.3641490569765 169.35878233363405
171.78302663505787 172.53222319841382 169.5869651016589
172.03584308843372 172.76234225956526 169.19406356378803
172.21210483202543 172.88515128347356 168.91061601371314
172.1323720517237 172.77327709306078 168.72075050900753
172.23784389536308 172.84280989584462 168.85406380000867
172.33201908665737 172.89840737400831 168.83467164854954
172.30397589547573 172.84395761041483 168.61600372295317
172.67541758063817 173.1082549154924 168.7566638078845
172.0280305683763 172.62709945160157 168.42902040927277
171.59976726570682 172.21949653120717 168.30325223099715
171.5814953172595 172.16899514418418 168.71961106004662
172.07574289665342 172.56101378949245 168.6802005725745
172.19544643123993 172.69976512086916 168.855279083476
172.05226954053333 172.61989784426967 168.61482843624432
171.73377768145704 172.26983434861424 168.53436394973497
171.7009883468096 172.28867266927287 168.68367626907764
171.822092449493 172.55842496622284 168.56080148352498
171.84160330051319 172.5690515844759 168.19949054551932
171.50189660247656 172.2399879532632 167.84567935608874
171.76121956949186 172.46752631247028 167.8535337594526
172.01804761747698 172.6434823270412 167.65183260426113
172.06571647666362 172.69945987475893 167.84430875922664
171.8552741233263 172.41797618100634 167.89251864009375
171.96174415439012 172.4886279928514 167.75058483652643
172.41846839723277 172.87978160789817 167.69175437754956
172.39132022876004 172.96451434445325 167.8058889497025
172.33970987248568 172.91627583446927 168.05045328886374
172.18559405817572 172.76938093885735 167.95082956804808
172.29957594772065 172.88287328346934 168.07630369519785
172.2007599970536 172.7968672549426 168.31231965491108
172.46145883371116 173.00316916045003 168.1489048832165
172.22989610117506 172.74487302391844 168.21937543881637
171.80144342010382 172.40602689801034 168.23193869508648
171.62383351087263 172.37865094705808 168.22325184829302
171.86754280820878 172.58459829181518 168.51358966442075
171.88341519292612 172.60230202648003 168.15953598356816
171.981888403283 172.7239363417433 168.11700464447517
172.3972556288858 172.97489358502526 167.90385277655272
172.12484261339827 172.79288613585908 167.89717726344276
172.17170390980039 172.78061599267124 168.07730932800277
171.8176408256054 172.4821356380517 167.7434315272173
171.93438103073808 172.64970250282965 167.75837140679724
171.96781752239545 172.60097865051188 167.63249989345647
172.1563879859448 172.82783090209583 167.5557581783493
172.57686820028349 173.16993133668737 168.31668933702525
172.07090687347625 172.7002014017941 168.10456706753305
172.1492911970495 172.78215149104352 168.1624421497557
171.9754015665386 172.69061325242816 168.21698075104183
172.40342952108432 173.04857135564475 168.07529076258393
172.17990280844216 172.86079186590615 168.4823269048792
172.24746377310282 172.94745255374616 168.43463066799185
171.99197932414822 172.66292386123493 167.94429562176475
171.9663731046123 172.57484060970998 167.87609442800647
172.06696016306486 172.73764411101135 167.99487557814058
172.03366617795137 172.6906673534874 168.2704260298988
172.116764132358 172.7600230866332 167.95330757028793
172.33535248948488 172.99677472423315 168.1667953417464
172.26316163370282 172.9890529754667 167.92017696060017
172.43501359713665 173.16238351780814 168.29861770638837
172.5580547333906 173.28723121827284 168.35897180290345
172.6201935276812 173.24676556820677 168.01117671433948
172.29919750598341 173.04842455616986 168.02005421964557
172.4903354703353 173.3011679975505 168.40051718525177
172.44412914531253 173.26848915339184 168.20081099512169
172.09132615561512 172.88394978881462 168.22028528087478
172.49510834535988 173.23275100813845 168.390614483742
172.49432074446113 173.28217324650936 168.80245603188237
172.2737147179965 173.14033423079982 168.60565348456288
172.02699566162116 172.88569358618938 167.83336547322233
172.32453350960287 172.9851826295185 167.89096557191937
172.6957594214415 173.32241071406335 168.16300327851187
172.58510305460115 173.25522643673196 168.21460808746932
172.3580650389274 172.95814809050185 168.34657632602537
172.6688021824193 173.15275096883292 168.13441052134993
172.15335376621508 172.6579817618215 168.2198971643185
172.27472044874185 172.81596258852346 168.34577065375217
172.54008212629486 173.0416502275935 168.15396025405968
172.26973656599827 172.91339765071098 167.9707109025889
172.01769470116716 172.68786898574788 167.84313032986475
172.09102381181592 172.76893333111857 167.7077968719065
172.26255652961578 172.9219250116331 167.73784564701944
172.05276685305228 172.77184473540592 167.8476374212553
172.22323921779716 172.91412063362128 167.72249130974072
172.58745729622902 173.0927288696384 167.30715485656572
172.98738969185428 173.53526654122857 167.78595598446432
173.1428082042797 173.68453317915126 168.2088520106215
173.31272192622342 173.83706709294506 168.1345099038558
173.00733477982808 173.63292754680043 168.1060770501793
173.03451482216883 173.6686542844297 167.99858664128396
173.13950162170752 173.79634592997172 168.35048530136388
173.22855844242073 173.92249757482617 168.28670385910917
173.2124390661963 173.7995399153621 168.28879588899005
173.4329496285547 173.97243104695318 168.23007679950902
173.5195851649559 174.0507615081926 168.08860415251303
173.27292389945663 173.7353806505996 167.86729573381547
173.38642791066383 173.8577030129377 167.6793461680276
173.326597911415 173.7623838264952 167.289491548073
172.69482782119732 173.15239223982823 167.1136907219914
172.85748535409863 173.24403756220448 167.59712067119037
172.7627348703141 173.12839019047178 167.34332866471362
172.53787216375392 173.09066164424644 167.6641903079797
172.47711828232605 173.01041444442882 167.44578259995282
172.48688356775824 172.96587817246186 167.96236581409892
172.7103380591663 173.12765791025558 168.00224226719425
172.81368142325778 173.25202820282158 167.85419907290006
172.84124933784037 173.3789351813262 168.1596404845062
173.00733404203748 173.54870050925268 167.95505929850154
172.7653879443656 173.2896371985989 168.0690808484662
172.6380222641297 173.19208740865497 168.3598095138407
172.44688808838785 172.96971301680736 168.05226555210066
172.38550375212384 172.93823451840885 168.0882106864168
172.45923652840108 172.94934897875186 167.89881262351207
171.92950558242867 172.4880144999654 168.0743493846186
172.00784990625155 172.5718484779649 168.45249879381993
172.33257112085195 172.8269379515908 168.39736248077656
172.0631440702185 172.6348251004743 168.08598205512288
172.03156182961928 172.561795836431 168.02769959790925
172.22323128066597 172.60148874542946 167.59191965853628
172.43935962442836 172.7006253993799 167.57855185114286
172.29207064284134 172.5745741264629 167.2657889208875
172.12621860675065 172.428738946979 166.9223487072644
172.31419936181518 172.5961632295356 167.12569465708975
171.7477561250052 172.15095594400952 167.2885853432477
171.92378864126584 172.38664614372087 167.3596037511085
172.26112571789218 172.69990654666935 166.90283259949456
172.22468053655018 172.6508119236157 166.95940005490831
172.26986930767376 172.6296110275845 166.84013975003035
172.18046372509815 172.5899660086331 166.8002707342685
171.87390865969277 172.4207434376161 166.77349247300953
171.73016859418115 172.22336180007764 166.34309885691096
171.7601267242361 172.33964417191748 166.2557659895298
171.75465080278937 172.36475607050102 166.46849785748006
171.79071564873286 172.2790199747436 166.28128308937565
172.01337054831518 172.50647728566963 166.32639609117797
172.28626926325717 172.94670774320267 166.49602641802258
172.29892152587712 172.87141559888946 165.92361675521897
172.10612665815114 172.64247834822035 165.59469406580718
171.9773661709893 172.4886571498735 165.725397978527
171.8778353003565 172.4187417744055 166.23196399299084
171.68394349129952 172.21976698773975 165.84392804200135
171.8799635390477 172.32604141101103 165.9790813737515
171.51450994159248 172.12355472436533 166.3304242216869
171.41515222148453 171.98734115402877 165.91917928364853
171.475441539737 172.01337397770217 166.22196862871422
171.94036334770516 172.33027417503868 165.81620176004716
171.72178266342786 172.19607363369158 166.0503158148928
171.57627080035417 172.1519294287229 166.2099451162965
171.4817904689671 172.00364014516623 166.17057631024016
171.46749179657772 172.02490752932198 166.33034734101835
171.18651622351726 171.7645278992759 166.32384076353455
171.20141208567233 171.75009401203943 166.6386419412872
171.28218510945996 171.99310119647063 167.33203647843553
171.23621060655 171.74210182747552 167.39995028202287
171.52503672416026 172.13279893824523 167.55638045001146
171.4116407718438 171.89058905180556 167.05170618990923
171.54535355345848 171.87589534209334 167.12561106529014
171.6341129090495 172.02306647202303 167.27946726257997
171.665443627552 172.1241134069405 167.3364944454185
171.90807652094642 172.3718875405255 167.42904971869874
171.76270290193796 172.20795455761254 167.40709303111615
171.64784992456214 171.99730826227827 167.14820537733158
171.76136744465308 172.16556853895239 166.97090331397303
171.67442465576903 172.00979251517776 166.64919704742192
171.56235143324713 171.95253543710837 166.77187519612784
171.98395219235394 172.18711435383113 166.6051003548178
172.11165784809305 172.26558180652654 166.44406790703007
172.1724259436477 172.45190715195673 167.03560618814464
171.93938415296358 172.23168353342973 167.52068820008768
171.87654106249911 172.26268479046422 167.28519447498425
171.6826379413297 172.21549050847258 167.2011180764028
172.00444654590223 172.38841841298324 167.17457067475613
171.83057452055715 172.35389691206692 167.01554939908274
172.0271414361765 172.40997985327368 166.6176257043669
171.9109539729404 172.3178667451296 167.2638568020732
171.9126700424478 172.32815467398876 167.4791291816796
171.76383376800285 172.16527089789852 167.2864382675316
171.92023719997655 172.31597574235025 167.27927140198804
171.84484726354478 172.25560434070928 167.21558338039043
171.6236281151707 172.12572228162452 167.2828293536134
171.37459059106092 171.9678637056929 167.7126744938551
171.79815980689844 172.2216127653153 167.50879051851317
171.6519785501937 172.04303483416194 167.43274259085644
171.74147205288983 172.1039606587189 167.28720767967178
171.4453798798905 171.77131018639506 167.0215067105488
171.64746784046338 172.02967348132714 167.57406014969482
171.33322113513006 171.83823811469745 167.79304328480794
171.74630479772978 172.19593657783392 167.57364650629745
171.65396378891 172.11153496038722 167.6240124498966
172.16871972111005 172.55193988263173 167.4737889586758
171.60606140037308 172.04081638717207 167.30561052586756
171.99869687261605 172.40254613571705 166.97614921085867
171.89142152892845 172.3327859199342 166.88383603494816
171.62550396991372 172.0692011132817 166.69688691655094
171.38026913658345 171.89438179402669 166.75584835427688
171.86573010608515 172.18206221450654 166.4267486275414
171.74131415248124 172.13395331400562 166.59094965260948
171.9390249883491 172.23321893084062 166.8679398307157
172.0941649101295 172.2622269798645 167.21064225504165
172.45144010796923 172.6455265086113 166.99666841171188
172.51721477090584 172.74154744289615 167.11910028147267
172.4725894973943 172.62179418621895 167.38857520392492
172.24241887028126 172.38215236092742 167.3732039601343
172.0285816471768 172.01920317352867 167.33946184067688
171.51801287456888 171.50961695542526 166.9330807274283
171.15934042358072 171.17855547551207 166.91680234637698
171.2800166962404 171.27495116997977 167.04418528976234
171.46128656484598 171.50577837684426 167.15593725220148
171.62441941249438 171.74665683978665 167.08263760615833
171.8299201481256 172.07200804810947 168.0506235339936
171.44524499463145 171.85863279926875 167.84455455044895
171.963067833907 172.41329045705234 167.8561826212027
171.68275187224666 172.00988147479387 167.92774082675032
171.41967318688552 171.65290178416768 167.42338900783366
171.41087445967264 171.67757950757226 167.4599233457629
171.32269981858195 171.57682673820344 167.50607056066005
171.46935465749337 171.80926405804 167.5670306416614
171.7295519724504 172.07192477301174 167.64718488116534
171.36347859084162 171.69383398206983 167.5956728600844
171.32895968095644 171.6194274784458 167.42854396324566
171.6688405117852 172.09819516940786 167.25058251736993
171.51320871130503 172.05250186331443 167.29451418345081
171.5389348852607 172.06002285886197 167.45725672393903
171.30638983950587 171.8356354698119 167.40978935798867
171.40866285347235 172.02577893285329 167.74173500105945
171.68695982931183 172.20649623917188 167.72775927484
171.3723802783656 171.79002186402664 168.01697650249582
171.18243780168456 171.63131502740956 168.0368771497095
171.40137417628145 171.895943879544 168.2362568444412
171.40192270427383 171.86125471367058 168.27334524067766
171.4810542743541 171.87907403017869 168.1304269655288
171.2724613735968 171.8100577062619 167.84769842642982
170.92863029206427 171.70619949919512 167.71775443524842
171.26763633711528 171.93733847681142 167.73851565466182
171.69068018649577 172.35217343147212 167.81204146330805
171.33964816277938 171.9042756517333 168.01747823309978
171.0067628960821 171.56850010415613 167.6719556361959
170.9665053577944 171.55639095591928 167.96897323067776
170.854604409103 171.29439923386664 167.87609570569384
171.0052595514234 171.40902939957428 167.29345748303285
170.81812403780253 171.12886354077452 166.86124741935689
170.77652005029526 171.1492655674512 167.15791115353085
170.89091475569617 171.23208845494563 167.10277603257506
170.8846980333208 171.17194258779037 167.22398760522697
171.48543572513015 171.7766768985816 167.46481892303188
171.39605506010614 171.72482965199 167.5875218927146
171.25085860437184 171.5951557055696 167.91967927308926
171.52408391866814 171.83362905544695 168.11094210723542
171.63683171215408 172.0143518071612 167.70963819058287
171.05270822685577 171.5236136307672 167.5395527954588
170.63440075658474 171.22036769773624 167.56946344490544
170.86894026915755 171.47533435913016 167.4557109729355
171.38355693360677 171.8137633559048 167.67112449356497
171.2245527436339 171.71293853150064 168.1089907913689
171.5233463706691 172.0006317369119 168.28509716288283
171.0665314530657 171.56948658693432 167.78010434304545
170.74862697840481 171.25735241882268 168.04359161522595
170.46699155708237 170.8759843366504 167.6551167273312
170.53122673477523 171.1004455303967 168.07338668693947
170.41717856891526 170.83339157951883 168.11493605722342
170.66478867822457 171.10311654009078 168.05748122438283
170.64111420518856 171.12568587896118 168.1544780090826
170.54649233781697 170.95319683125877 167.96397750033705
170.2423996568244 170.64540362718282 167.91526560890264
170.60750541049222 170.95187161841227 167.97175016448193
170.51647006568876 170.88351854414736 167.89069249585592
170.6126980009919 170.93709470571716 167.97287777464481
170.51166642222768 170.86921086001408 167.98177883203311
170.17194366939734 170.6750014955879 167.88032634429763
170.43996827318034 170.8166830458638 167.99449376262726
170.50133592380632 170.9827898837794 168.04556904340618
170.36908674048584 170.74047182015016 168.09401844940544
170.19694015734103 170.77045601563697 168.11884230499874
170.21044044742894 170.8041551023737 168.3479884825434
169.9173784262914 170.59286341479165 168.14720642435822
169.84851524160067 170.38811209888013 168.15088442784403
170.22972593315654 170.84318149176949 168.34723149744073
170.1143221510311 170.65647490320626 168.03746275624906
170.3897860301778 170.94265037271123 168.13291631522668
170.29743335130468 170.87714204657024 167.91076599835876
170.24047595381808 170.86075952577895 167.90858089128005
170.23968086141653 170.8484768765013 168.22943231506775
170.48238416929243 171.13065646600253 168.3725835251675
170.6669521829277 171.3054987173011 168.58503519531146
170.09699919583096 170.69695748137445 168.52212612876616
169.80889196846243 170.41157803639487 168.56261257738575
170.0757293577136 170.64585093457114 168.4055755528717
170.00271067048573 170.5516945187118 168.1784726891774
169.84623470556045 170.36644158586589 168.43724258069142
169.97022128226507 170.44971084023769 168.5351679268928
170.3365526730553 170.8307453256464 168.57036305632914
170.17375031974106 170.59846362292026 168.72612592049083
170.5371263253393 171.023873992497 168.90829401095507
170.4207864722772 170.97118680475404 169.0750659534004
170.58618007996373 171.17450719719778 169.35536695643384
171.02030553399436 171.49244511613782 168.961131077737
170.64915478333282 171.15094488677397 168.36804984732072
170.91287773542012 171.44063513331793 168.38332769769949
170.8424204821913 171.2469536573479 168.378593725175
170.80567738267192 171.22119732713617 168.35661212255704
171.20675914107338 171.59701989271434 168.46940400642416
171.239155497195 171.64689253139642 168.36945050576867
171.35992236834548 171.7870068092426 168.5656128797373
171.12104793635095 171.61662743807116 168.58327919004805
170.8976574634739 171.34399466049118 168.340630913971
170.85060701348922 171.2825849986938 168.54423399396018
171.0281838497159 171.38591133805042 168.71625279986299
171.32868295569858 171.6162855274271 168.72019292230496
171.57576975385197 171.83248621387457 168.8485593009084
171.2987758340636 171.46480860610018 168.233552133921
171.47475033883183 171.7579540802573 168.31957425117133
171.30645187448715 171.56255554744374 168.47024044635472
171.19855616344245 171.4732130906498 167.9346717770825
171.25237180792547 171.4589228754609 168.1181352901133
171.13761050834685 171.2969106304111 167.9500698424315
170.63325367194727 171.00574705217062 167.67810272044724
171.01487148633618 171.37328710959343 167.90587868535485
170.9946168461576 171.4137648726957 167.78374775111752
171.18512936592387 171.6526110633027 167.7758013999802
170.94139182939784 171.39445826581158 167.7204235180476
170.64011800159383 171.15810034804207 167.81578775118143
170.3915969093597 170.94749787870688 167.68596744267654
170.79967161418267 171.36958404140245 167.36975123166008
170.5582085279132 171.0685171441042 167.2332737966221
170.14061136116516 170.71390818768677 167.24389700435643
170.31656446460948 170.791240330109 167.53504193236867
170.2409988715662 170.72841504581703 167.71907781921433
170.18019204440742 170.69806470690682 167.25866740373385
170.53724267533497 171.04914287020532 167.2247242170292
170.36285195697224 170.9536409929033 167.36706762196536
169.82845233850583 170.51639591027063 167.63325140747546
170.72928637261765 171.34672710467797 167.73548308922457
170.30783073262188 170.90657987391077 167.88855793070465
170.93680909366827 171.4749752391495 167.68366124842328
170.90642677486315 171.45421958315757 167.3642423095392
170.88914412293525 171.48235091490395 167.53925652204657
170.66232358035282 171.3665985468768 167.57460251713601
170.42173065658307 171.15328200414666 167.38080629839723
170.7417137379742 171.43349628900737 167.7489487012815
170.5369031661543 171.34203285602905 167.78103831855987
170.26128416696037 171.0522660770622 167.6670624345664
170.205656133754 170.94714864948682 167.75506122313732
170.07975526954291 170.80111781433294 167.71243033434817
169.8723431943895 170.69292168982182 167.67985654951042
169.94071540990387 170.81695714944107 167.7007809070347
170.16482965191744 170.86311787378767 167.85029333886249
170.14563506249658 170.94482554893384 167.90612475057995
170.06764193704853 170.89450486094125 167.9026710456904
170.05049245468837 170.7626443157911 167.69103080793636
169.6385821356832 170.39672615882236 167.41853568238255
169.81017170148465 170.50484255791946 167.52402108289738
169.75962116130947 170.39724439678588 167.51504597491032
169.64390781165645 170.43088105867207 168.1345946955687
170.21318288660396 170.844934972838 168.03065362107023
170.19935823097384 170.8933540626517 168.10274293395128
169.81999330936208 170.3429325325095 168.4647831113758
169.8757001466646 170.25217762858557 168.18400629032055
169.4879015626832 170.0026927804941 168.2565491727944
169.25120679412103 169.97129300263137 168.18475706062875
169.6198312463943 170.258721236751 168.14812992225976
169.54342567775086 170.18744945801356 168.0914155407185
169.78021731396584 170.43152039121736 168.150729002889
169.84135121227263 170.440771882357 168.29330809054957
169.75184465900136 170.36246473468512 168.08512391917301
169.8422491394187 170.464838023711 168.1702090905251
170.11799518457468 170.73209183095722 168.3889990151691
170.13014441984308 170.76309626740968 167.99478972385327
170.1647267504139 170.82078248703868 168.36240576999685
170.17640942740695 170.83861551699042 168.54016345946653
170.35621903940316 171.02002555951566 168.65603286109692
170.41464796515422 170.9870279769922 168.87022856651544
170.16074984507634 170.73553181892362 168.7948698208543
170.1346639007831 170.7340229980862 168.99565298733566
170.22941181858113 170.8552693031891 169.17243616151987
170.2297998077902 170.7991848154509 169.0076399083636
170.36755266354163 170.9081300036575 169.0387066249406
170.17494651806868 170.74380656912857 168.4433037241354
170.14689385644638 170.61070586978704 168.81340587219952
170.06040811073663 170.66799004370594 169.03265152061127
170.12572977354668 170.64289598689442 168.90500264040327
169.97165326633828 170.4869323971149 168.97411083415918
170.13572359105046 170.8727635375039 168.8529445797941
169.97277844785154 170.76320643372688 168.46735366421854
170.20174703481132 170.90424531286263 168.7570306748939
170.44816856938792 171.12852845276004 168.60993870915723
169.94047278265506 170.75285675336846 168.6333057521877
170.32633250129163 171.10633462661738 169.46041345261912
170.38188890435256 171.01539531965537 169.6665128720687
170.20696586078282 170.75235047811975 169.36302666627068
170.27960847492577 170.84632935210658 169.3802326418795
170.40752295719952 171.09124891466664 169.4617963379041
170.84625264214904 171.45503610563196 169.36368265073727
170.6593674252242 171.29939473749124 169.06694301047744
170.5728700252054 171.24459061333988 168.84353661147296
170.596028406189 171.2460842974548 169.04874406325757
170.5313987414943 171.1901672703201 169.1327286915742
170.03969805018403 170.75904279237648 169.442418487851
170.09744449592068 170.74074228700366 169.06479298611316
170.32869211202646 170.82406094664384 169.1507710133014
169.99839815519167 170.6948659218489 169.4501817409127
169.78383001807654 170.58317973852488 169.30007348452483
170.16732224778156 170.83188449611066 169.03788215975828
170.08230682696407 170.73702181995668 168.1834841050414
170.2195408568891 170.80661231153437 168.53341962119148
170.18656238550247 170.8565047577382 168.5651531365638
169.85911255512033 170.5781716059323 168.61936704104573
170.13658777187888 170.91270733724053 168.5557641510863
170.06385761093642 170.5671491656242 168.06338104456051
170.39195064698305 170.8694074110481 168.11088475946818
170.241172881168 170.69944898297763 167.9852228551976
170.27507098171841 170.9077519559321 167.54783330289874
170.62928313917845 171.2132638661569 167.94482162637001
170.42891576376627 171.06136916256423 167.42756180984412
169.99215609773987 170.59260074536988 167.17916794764577
169.98956987056653 170.62665714621772 167.25091407924106
170.28309670577073 170.91392193442886 167.2782845730635
170.20340613127928 170.8428125683561 167.30149408609265
170.21558261064118 170.72456875349016 167.23822572276262
169.87181630552303 170.51587405592537 167.20206853552492
170.15873118825778 170.8040805149143 167.2467967671301
169.95152272324566 170.50854779885898 166.87997436830065
170.02887707163126 170.71407562730576 167.1571010639389
169.928741378126 170.49598523943112 167.12867977816418
170.1097493632583 170.78089052144003 167.06087319254044
169.97452705574295 170.63218233589637 167.18741487921486
169.726814375003 170.60878167042756 166.9957797925914
169.29167847071932 170.0350860075246 166.89872667356164
169.66768874812476 170.33319794788602 167.01991546001807
169.7538462509601 170.4877424213742 166.96936593359428
169.77117091349513 170.49765522546068 166.87293748449957
170.04960107736463 170.6884640164961 166.90339959485183
169.86300279599007 170.5690306329719 167.57625695246148
170.1921766549357 170.79502626551275 167.8780201113961
170.21457476960896 170.87303405792653 167.7391498014
170.3643332470849 170.87422642537206 167.64820748507705
170.1541299053842 170.6960291364608 167.76599328212
170.15532656955222 170.64482602882708 167.4212185982031
170.44139799932057 170.92124660387353 167.96820587122752
170.12379867295837 170.6678407500155 167.7667706130063
170.36715183572576 170.7802149244524 167.6336364248844
170.4469744858054 170.87179481680474 167.77677979093562
170.23773388129123 170.67601429240526 167.79419912845
170.2304552100684 170.73587501043696 168.23699172737489
170.333146136818 170.74922867775513 167.85352129036855
170.45583679714215 171.01558315946548 167.56879388514
170.4507202799291 170.84670964273482 167.90698787531338
170.71140311181517 171.14663750305542 167.92364828190588
170.4232544682696 170.86700875875144 167.93584933723233
170.4196398281831 170.975579703102 168.1463521257356
170.77472496582314 171.3086203882937 168.446678803179
170.40257734488034 170.90563340802413 168.68009190380442
170.59382484341322 170.92117617098577 168.3619854704793
170.29283934606764 170.6170335418695 168.31092817227736
170.60816108790686 170.98977735674515 168.6119545215165
170.7155846571325 171.01175939862057 168.3152436840941
170.48895730886082 170.82192708111228 168.38849260710626
170.98711901051686 171.2699150838948 168.1527685325996
170.41722742417323 170.85053005742708 168.48283722548004
170.6247633138945 170.91719107447506 168.4756101212844
170.41429525708034 170.7685589221778 168.6283875705207
170.7585348710884 171.1683084934323 168.94008292802675
170.91704139049574 171.28101924550327 169.1995690703602
170.6194102408576 171.09448670893255 169.09618755698267
170.70210838933318 171.22565299733301 169.29149731743314
170.55912244917238 171.15521972601934 168.9669698476585
170.50270706171062 171.19112057431246 168.5201259509247
170.22173210891378 170.86477445390247 168.6502930752607
170.3968959624653 170.99150391156593 168.6959429475714
170.01158168334877 170.70850075292879 168.76479202071644
170.56338960368723 171.18183741196597 168.47835626708454
170.23845915007237 170.9915792910707 167.95125907195666
170.51116827928817 171.16499149227445 167.80570694841433
170.53504670602197 171.37670769149688 168.63214218826832
170.8206395069773 171.53518607744306 168.80637563576747
170.6647863873176 171.39048957638866 168.7191713542627
170.926035685602 171.53109901374322 168.72152080368946
170.6045795315846 171.23859399134903 168.625188812402
170.5220850450504 171.22428684429497 168.73274237446137
170.3437304624637 170.9354082742003 168.1183766337461
170.67142268327578 171.34388748111908 168.67737336786502
170.88410722992126 171.55351973293747 168.62822352465875
170.9443985686348 171.59166208548305 168.4940040508736
170.86812124008506 171.62859070670913 168.35175019930458
170.95261542825423 171.69275043461997 168.5408210277394
171.0807166911628 171.7181612814227 168.62666226095297
171.26676469144974 171.95761887763024 169.00953076284188
171.08943012776726 171.80476360254514 168.9872292626937
171.17664230350366 172.06660878887277 169.0147783071942
171.29344489619362 172.25587381799073 169.15677390474508
171.05977482469686 171.9414880329184 168.9425266986465
170.94152563923416 171.81981600218896 169.34328754665557
171.14991166656256 172.0307653665033 169.45218923431253
170.87089308646867 171.79001860331164 169.52338252352726
170.8163013449293 171.82837740956944 169.90840972847485
170.79222347891184 171.67744885846656 169.51929052186762
170.68541990877978 171.54381191533938 169.19161653981251
170.78125943304198 171.59658962103313 169.26795168457681
170.68119327389817 171.54049345553943 168.90616915938858
170.7877958087473 171.43091239234835 169.11833503625016
170.51059581019848 171.40651390869357 169.19941649894528
170.59882855688394 171.52129004343718 169.27796672922065
170.76807651880085 171.6136242306772 169.20823381619462
170.79059175884132 171.5753970496045 169.06391233078244
170.4177843490309 171.25968568706213 169.3729941019324
170.6182797391464 171.40941249358076 169.95191107653417
171.24055833697872 171.8149481386641 169.74397370313545
171.21517717126127 171.80242637260253 169.72863983468147
171.40666692440962 172.05860525945812 169.87691979659303
171.49141383397696 172.01825502071722 169.33459353379
171.33250337264602 171.89070322686547 169.5065973568611
171.32484256839422 171.98849009110424 169.24865583089965
171.4572391369991 171.90691388922605 168.97717722534313
171.4341313367996 171.91504542184083 168.99575982469693
171.8874314817642 172.1432869563978 168.71349006927645
171.45170129130364 171.7943511186637 168.98863145627266
171.32099487059605 171.70255860707846 169.06044599138826
171.13093535531777 171.4509531705156 168.93800759970807
170.77952880682358 171.10790453443258 168.9522194429192
171.1306915798733 171.50184232516023 169.06272031552217
171.35482368912008 171.7182921798657 169.19300079981653
171.14784936023113 171.6095965787674 169.05413206196837
171.48588550266604 171.79976008534493 168.85452167343843
171.27088012808485 171.6779388563421 168.76989122487907
171.27233647612684 171.72135521876766 168.55065129549186
171.62960457521135 172.12096370073522 168.89388865446594
171.3381452201113 171.79807042950188 169.35470848140565
171.44529790105886 171.825658427123 169.20869378109663
171.81622662176935 172.21173118586043 169.21059851293327
172.13908780123657 172.48734831683996 169.30221947317716
171.74899193887336 172.2754092072731 169.30164208644328
171.95218132421894 172.43464846507405 169.3530218811553
171.06002018759924 171.6260793597792 168.9308445768538
171.14452252461334 171.77909692609026 169.1280520373404
171.2055551301956 171.81826621765927 168.9582044723894
171.27979202321796 171.82969094525663 168.97951174734092
170.9808197001113 171.56369054110422 168.6287281141742
171.2784173298885 171.87063663060863 168.6943230584176
171.00945295077585 171.594239007118 169.08592572430214
171.2725307689372 171.88295271825018 169.41417590985222
171.2677078526728 171.92453287548685 169.0820976217881
171.0749224216198 171.82827620648493 169.36055198099834
170.7634427524112 171.5329746603994 169.47034705711533
171.02705557580168 171.84895882740284 169.5653513440234
170.98061752252352 171.67561686804112 169.5470828453928
170.97081434321862 171.6298579135083 169.36165336870707
171.49121231037066 172.05156586010958 169.05532677182055
171.21899963698277 171.77847698518931 169.02552155319793
171.18537184381688 171.79252522926922 168.80381314361432
171.24708511377995 171.8752934533426 168.99342055844238
170.93381795328247 171.74794517559 169.33307368311054
170.94939386789062 171.58938493575252 169.24060588291795
171.0643418593798 171.80930935323582 169.21979606014997
171.57063853067783 172.22582098800248 169.54563132583777
171.39418331531624 172.1033303370003 169.5332539974691
171.73475691099577 172.46685730588746 169.33066672272278
171.9155853119756 172.47615897699066 169.36312758953355
171.60055593214517 172.22221736479023 169.39012264269942
171.6418838251436 172.16145996786935 169.79176690975217
171.68683499196416 172.26054832789328 169.71861358817395
171.9387180064874 172.59771631737112 169.60120133892192
172.1024977174699 172.66277669947985 169.25539164573792
172.07315339386778 172.617121604729 169.66378583166355
171.90288210273337 172.4427702039782 170.0205818909041
171.8915553225358 172.6142144984534 169.6944346236709
172.43358586368294 173.00483235453615 169.6369438030898
172.28126395630795 172.93093825754414 169.77139218746336
172.35583711438474 173.02810729492612 169.74279254966288
172.18768417429735 172.95515769530746 169.53993277939372
172.41310546815006 173.05638388605223 170.07349620513787
172.32289493919527 173.01743321284567 170.17688379153563
172.32490668040188 172.96325948856267 170.19308775636276
172.32765704539705 172.93638056233485 170.08126299899277
172.31253815000744 172.9314343449485 169.90196153231167
172.3102424683979 173.00572133329422 169.76191191177426
171.9597375378633 172.6031365819245 169.76881667251124
171.58848625692391 172.1259277306229 169.52511300890666
171.8358083899905 172.35462443865123 169.17725631981034
172.10279623111256 172.60708055581478 169.2404009470973
172.45186408871075 172.91482359507108 169.47275973263132
171.9738727776967 172.43699243048297 169.30764772216
171.76308835909882 172.35803916988496 169.5914521407794
171.27451814101494 171.82147023848097 169.21762166512292
171.38927731532726 171.96449800152976 169.3795378237495
171.74376360200117 172.2929885442336 169.14211046157806
171.42298665193542 172.0091632704061 168.46841227409413
171.8419582420384 172.38483971702323 168.5043587041743
171.99264153355114 172.4671347660219 168.74901617889589
171.90172461635208 172.359321849805 168.6200826009196
171.83470525019231 172.23130827780733 168.36129872514087
171.56422350703843 172.05952632674732 168.12385922427248
171.590269618738 171.99584775694169 168.16700046193574
171.55221438927774 171.95504939404705 168.24353087127267
171.84769530257756 172.27289456814503 168.5323887143856
171.67377394433825 171.9992655773848 168.29401407549116
171.46691646671917 172.011355404953 168.4440611903437
171.19199244558405 171.74599385440428 168.3155041130056
171.39507818460214 171.8981178066217 168.1510386581259
171.47723794064183 171.99914989454368 168.23515046187333
171.27171461983409 171.7978142497159 168.19653658489716
171.3621751285283 171.98575597637054 168.54406222153435
172.05858879517353 172.52812134223558 168.4036916712985
171.81695058968845 172.2379874410751 168.60234108543975
171.76884679025147 172.278659368404 168.5507800240509
171.5985941483045 172.03093022034662 168.29730732011106
171.59195448640386 171.94148032022318 168.07020638749745
171.45869374531242 171.83928047953452 168.43236292865313
171.174361225756 171.54528102342627 168.52797637102512
171.4822801325238 171.87346193509077 168.76573751941436
171.2591675115599 171.6605912575325 168.8313250964684
171.54360799282838 171.93867853970585 169.0901462176999
171.15442380431915 171.69728128120175 169.0507591423119
171.26258363614176 171.7874635352304 168.79452387035067
170.7631161658887 171.36309376986438 168.63984113283786
171.16433461605948 171.7116475773429 168.41730969269832
171.5460092564988 172.10122142334794 168.55421409065414
171.15675769151005 171.70306450317727 168.6325040059773
170.90425011191144 171.50789611948983 168.90352670133512
171.37814837006536 171.86714065519368 168.6707794340484
171.0977590900188 171.49793045114177 168.7837577384915
171.4234970994952 171.76966773695472 168.80772773217393
171.84521961553315 172.21678687457756 169.0360055070313
171.60344414997772 172.0419771192378 169.46669101076148
171.62319046921104 172.0007821834125 169.00665190879337
171.44413802459675 171.82461153896784 169.0044091300984
171.69686750147343 171.96293877561607 169.0010743280625
171.3310890077544 171.59035319088622 168.77421976852187
171.02813253790504 171.31329912083396 168.56912659545574
170.9161918224024 171.29391636808845 168.7992441917062
171.0841489009828 171.5060512833341 169.33076966648073
171.29810634838108 171.69264200989033 168.98618988682227
171.3620732292329 171.72918034374186 168.97278326366398
171.28042946155682 171.64564937674288 168.9243642934291
171.32701667809155 171.6040164380345 168.86672356469245
171.5578007948759 171.80861299263975 168.90161303735312
171.1412680106149 171.5273372440255 168.7235928138342
171.37474773194134 171.70684869711425 168.5425938759312
171.65313347412228 171.94797364550263 168.7790598009553
171.8965690482419 172.10877681404907 168.72864202764075
171.4290284809073 171.64167085489422 168.87871953999692
171.15292597734228 171.40990772878627 168.63780235506914
170.99760253993017 171.3264171751355 168.58593475235958
171.14528006953356 171.4918734889806 168.6048415580155
171.26368733929334 171.58092792179283 168.62774521459238
171.5262167759497 171.74010546582565 168.42337778097897
171.58586311494528 171.92567261917563 168.8001390397997
171.12462187481322 171.45992266638464 168.71191479278104
171.38680552811672 171.63812503472573 168.94452091348688
171.41920086407023 171.71779091114794 168.75580786422785
171.25342243577887 171.58246525037873 168.62504008465535
171.38476223696753 171.6685574670535 168.51720186245797
171.75599077940294 172.02247969416598 168.4703282245031
171.61626697659838 171.9569509001963 168.2827060060842
172.04215726912977 172.43097355764704 168.94405868361255
171.85965022260552 172.20894160755222 168.76276271802226
171.84383793708997 172.22348270588398 169.21854079741607
171.72829202116242 172.17696389587903 168.97550659296007
171.52778439050826 172.05627909849085 169.05225308524427
171.51762118781318 172.09030813288894 168.92883494563986
171.35266052936242 171.9892447743891 168.4688165721554
171.33944788371858 172.0052292601643 169.20005462332642
171.50769808206292 172.16162708116534 169.33408068301094
171.66553674227737 172.36578004880366 169.24883035147417
171.41109105185777 172.00504631305446 168.90491717771746
171.0312677823188 171.7180941478598 169.02340009865338
170.8278062563185 171.4670432517382 169.16438644258827
170.97387665796043 171.55995760828168 168.69353916889304
170.67276490195567 171.24758485807573 168.73548571323067
170.9261273940558 171.56271997334053 168.83174355362715
170.95717902874927 171.5970075636421 168.89908458371355
170.97309639563133 171.57352711618321 168.38263360776563
170.53208419167692 171.2503275800305 168.08803286114394
170.31414754342543 170.84076113719996 168.17799345702576
170.1037212409353 170.54949317782874 167.9066969326615
170.3429119472975 170.76972062128843 168.2110202146817
170.1654715016143 170.62076051000693 167.79514649147637
170.2235720644641 170.61060097260247 167.8017118929667
170.3032530498451 170.7224323793532 167.8752881577619
170.4483299275007 170.91315202412224 167.78268992220376
170.90348230083438 171.34805999489043 167.90408614425183
170.46930791494552 170.82061832454738 167.37817088543204
169.95480933358812 170.27118412944236 167.12302000713018
169.9523979501421 170.289151779193 167.49546855434613
170.15068920438028 170.48697448653593 167.4660696102054
170.14108108832355 170.5931420800822 167.4669605504511
170.40974568689361 170.81120427322114 167.57871911884678
170.7216286563618 171.02571761640579 167.65897336113895
170.91389425043502 171.2931208060449 167.88350029873507
171.0453302603363 171.4010250408485 167.40452201389274
171.1234908055206 171.47598986045077 167.42581748306486
171.27504173196274 171.7207189330795 167.5050701507444
171.32170604393212 171.63091973653252 167.27675427254718
171.03966010319814 171.41385536963807 167.2728141243893
170.9252507028315 171.3597250222453 167.13402378392232
171.24378356439874 171.6265383583106 167.31673151480172
171.32436481853944 171.74894786182202 167.6444625101903
171.24850441602106 171.7173042714304 167.6339085254164
171.70276284465157 172.11899037306358 167.566824053048
171.44916412415992 171.9700166519534 167.71956479926098
171.57069742622716 172.0457746301195 167.3525492549
171.66463901794714 172.11090076957763 167.53757314659626
171.37967325923012 171.8786948921337 167.38399526780125
171.52277531340604 171.94917441372417 167.65044368554942
171.5283822345942 171.87414214715943 167.96413467144512
171.26065349587788 171.6680180715876 168.07001533728652
171.22063644486576 171.75266451617514 168.35906349320908
171.09439506493007 171.58107695621516 167.94246582744682
171.48700591392583 171.9706065232856 168.12046537857927
171.09129909820496 171.59625833378664 168.15037723873985
170.80321533273758 171.41339677154545 167.9137248947491
170.90678565443798 171.5531302819044 167.9822578194213
170.82637694085582 171.51604966249704 167.81440545138727
170.5479385225649 171.21938689674613 167.8660134196172
170.37612022338834 171.1394104123799 167.8747189677347
169.89577329223408 170.72106392912423 167.72165063378372
170.01367162623023 170.94621813864168 167.95994538052142
170.0787772019551 170.97309027125286 167.92558094357474
170.12944417257214 170.884801538106 167.8380689810217
170.2622510203501 171.01645940101542 168.0011053584876
170.27915988696162 170.91083702817377 167.76844702191062
170.34371879250025 171.0886239613658 168.1399366222536
170.3011904309265 171.08157247338926 168.18010543944237
170.70848248699858 171.45333991605563 168.08266031226165
170.8917851884875 171.52301390610234 168.26722494087457
170.62637105213776 171.29824763042822 168.16190844803666
170.7422044995457 171.31084134760346 168.7168651250442
171.29302625061268 171.75283806869882 169.0871323735661
171.24143886536478 171.7417853924093 168.51914391570264
171.3079834345311 171.87783132353525 168.49847238760327
171.23729046231443 171.66951028541737 168.31452901741486
171.02962142316136 171.5096500903332 168.15606739583484
171.3756867388387 171.8429333045611 168.31942140746952
171.5356137360467 171.94153923411153 168.27393679647918
171.34502892097098 171.76286740114878 168.77095884094655
171.1945734407016 171.59593410851744 168.49316572463366
170.96083552048233 171.4525574390494 168.220006185246
170.90088929745323 171.4231101971552 168.2561161031666
170.43988513771313 170.94849086185727 167.87284065674208
170.4556199773976 170.9804034226875 168.49376757242698
170.59703831138899 171.07438942961684 168.39132119739972
170.60728167065784 171.0352950072723 168.4437317888011
170.4256049962363 171.05966353463876 168.52557665284823
170.58388636795706 171.14315557505284 168.74759023325475
170.1029826718413 170.70390279026654 168.63724811509834
170.31542385974316 170.90804044484878 168.77577366673626
170.01931160206865 170.59391312523576 168.6830775812226
170.451075226771 170.82255033181983 168.77365401080132
170.12926883849593 170.52901862686687 168.81929306822352
169.94788894714875 170.5373490209982 168.69892456939073
170.08642406311236 170.66787154155026 168.64110198787662
170.28673339228425 170.77025409227767 168.54556693775086
170.90877568512906 171.34926313134903 168.71967235626965
170.89415861972626 171.42136555543735 168.86646443613566
171.2894152381906 171.84182863594071 168.7988974008481
171.18599012373446 171.78262834683218 168.39110526058636
171.31344914962816 171.87405508527797 168.02209093026087
171.58602624829703 172.13154460276914 168.26479232379265
171.30892986307796 171.79868730713096 168.48489748665898
171.48610978283673 171.9046291888279 167.92435507677394
171.15862093228967 171.72237526751553 168.2688048267141
171.3238431589224 171.83714535895413 168.3362885163672
171.53146029125267 171.91403448782205 168.21061346610736
171.29442917546464 171.75372694081113 168.52385365134225
171.17492386240386 171.74686234379118 168.5597705546937
171.25568278135347 171.82725742423744 168.58299356663224
171.32963405059013 171.977249272987 168.45286777722717
170.95379439847272 171.58109443011452 168.44132383362808
170.86609357212515 171.52491723090398 168.30123666286764
170.7297277853985 171.44764977583893 167.81626022235645
170.64692074981346 171.1913305514253 167.7349061430309
170.6043687272242 171.30515805831033 167.8516024111431
170.7628952752936 171.44938813732273 168.0765475678332
170.81108066779393 171.53335502452495 168.04288224824433
170.6564098053002 171.3328206881325 167.9489057446373
170.85860096797236 171.3769510560163 167.94754837245188
171.0342815767831 171.67616504775947 168.15511897947323
171.01261347011305 171.7179032493896 168.1880004202666
171.443223344908 172.13663454378107 168.19092502674778
171.23902109347878 171.8913334349751 167.9523068559259
171.17201061979068 171.99191731100606 168.06067907735596
171.15709891108693 171.99722179657041 168.16550674270667
171.08369817793303 171.953671728202 167.87903429698758
171.10498088843795 172.0850001464304 167.8386750936501
171.46784167010097 172.2734380833086 167.74779000221483
171.43720526813314 172.29212229112244 167.78049725452638
171.50566078131394 172.27895650452942 167.98916998847912
171.74452706922648 172.49661861253782 167.46589841994663
171.75325887548593 172.5039812173497 167.29827550509955
172.12788829474314 172.76084732049227 167.50126736225693
172.1580544115802 172.73976732114863 166.9843869119986
172.01356261580432 172.56542582872052 166.8440033835869
171.97270382489253 172.50824440794733 166.9132732029524
171.85331202285448 172.43654666277192 167.42721877729
171.80071296020603 172.56730819936504 167.78334361168575
171.37393799803834 172.14764175838755 167.749008528118
171.50279935745772 172.2127968279064 167.7259657053581
171.71165194175316 172.54801971783337 168.07063417384526
172.01188023971642 172.7429339337313 168.1009632049059
171.69411896120266 172.36359083784757 167.48273676271202
172.04068464647736 172.63377557761754 167.7549038972393
171.53960464277455 172.24313370875095 167.63636876440913
171.4353348709843 172.08529419861097 167.39540234900417
171.59595747994854 172.23529989855268 167.23375803058556
171.83629860563175 172.5195559802215 167.72077886933104
172.04187981015363 172.83381415977397 167.89912952466477
172.14174027082737 172.90894545656803 167.84934919744921
171.6041403892129 172.34306571733487 167.90893132770833
171.9138782107421 172.58304078729867 168.11488793519257
171.46606408926272 172.30219049984302 168.0553976514995
171.66207327710774 172.47832077091414 168.20487047725786
171.8769731660196 172.68855925490772 168.44875614539578
171.51764118226103 172.34609489158157 167.97332807259386
171.410953408951 172.25554509810277 168.07688535758075
171.82760002172438 172.55841480559855 167.766982997702
171.87204866863283 172.3467474924969 167.94923162392308
171.7044679575 172.25007347209547 168.38438802557513
171.63146153849655 172.1600179823254 168.2595393843176
171.666423157721 172.2077837521902 168.13183923424694
171.8161481117004 172.18090168914492 168.32947451249484
171.82061305462625 172.23024075461205 168.307749412385
171.6413749314893 172.09507425043805 168.16316922622931
171.77733072464133 172.27028896302167 168.0029698664366
171.94277721271234 172.5917474245725 168.19704006447722
171.82464569715697 172.40536876826272 167.77502047881836
171.76506691737035 172.4416080067843 167.9320104360386
171.58046193437625 172.11070878011537 167.9547251255555
171.88876656877972 172.33826649464865 167.83649006631626
172.12153802722872 172.76466433831789 167.9704298256366
172.18917812838404 172.7538444970044 167.99137462213204
171.8985640823631 172.39097450451723 167.91444112943591
171.83503623841736 172.32242858835585 167.84914461462756
172.2057707535557 172.59031385022195 167.80802444480523
171.7842755727752 172.13983135754904 167.64301878287858
171.83672129150742 172.20009151318715 167.3442543686201
172.0438786621796 172.40158894503398 167.35624587433017
171.7773854194923 172.18973806215737 167.58492209398645
171.61204562602637 172.05306275624994 167.72112155695865
171.62213932785977 172.02413774702325 167.88668681688083
171.7685709612002 172.14363999195157 167.6536338113041
172.01658134473016 172.44611425865853 167.55872089071906
171.8808501456846 172.20656961864873 167.2992131761503
172.04833183067484 172.3387122824662 167.41916457178718
171.71622877061543 172.0466802402602 167.36317602227564
171.6991955252895 172.01197036823837 167.27135005412183
171.45666517902035 171.77772410973984 166.97206437396696
171.34359795569517 171.75745599137645 166.71269173411386
171.07395020892403 171.47387647363146 166.96382508542726
171.16233826214216 171.65991299542662 166.8619333104028
171.34444722313373 171.71877052329074 167.1406808223831
171.3035404224158 171.7086010567793 167.31487858556736
171.4455949844846 171.89709734104264 166.87788031821322
171.5844650880952 172.12904377457485 167.10806108844912
171.25528233334177 171.82545176705136 167.03485228293067
171.2477839201979 171.8071746784331 167.111881002148
171.34092556687784 171.93283841343694 167.3881670787371
171.1862227821078 171.76358316636518 167.3085028305251
171.62462130889637 172.22446608345516 167.61483897312402
171.88076389719066 172.51480684172796 167.95016380120964
171.8764728517467 172.46053836557306 167.42918815426896
171.7500876217311 172.36215950777446 167.586994280496
172.23881659790726 172.74054173582792 167.78354738014792
172.1072903227107 172.7201252586195 167.7713856233945
172.08414734368213 172.74179865595156 167.35820907079983
171.4189823416665 172.11331856928192 167.58088224899367
171.43477948015882 171.96361335106835 167.49567064348247
171.66555535835403 172.16858355536465 166.98398489863703
171.47398825577028 171.87831633517328 166.8987966998862
171.43547281392557 171.9888996307552 166.85914382685712
171.99930762507506 172.46676614688863 167.2420998155154
171.7128543211391 172.2056256281408 167.15434933977858
171.74190597367536 172.17171997766175 167.14991357672747
171.69930624336027 172.14254605007574 167.52586205112817
171.64763342896404 172.1745710292778 168.1417929199632
171.4988079292535 172.1313310975598 167.9961280574195
171.18712295298278 171.81860956567598 167.70594175928363
171.02529626988465 171.62782038845438 167.61100125106046
170.60456952636082 171.1859178476952 167.3463649856082
170.6520372613469 171.36162909688056 167.49551425472904
170.87650735626156 171.47188153710292 167.51750758694092
171.00338330385816 171.54630532924162 167.21827346388577
171.14469950845145 171.68826346592738 167.29915729542074
171.00090497821586 171.6324236937885 167.6586195112449
170.9335398889203 171.55031770127448 167.79555017209202
171.03236315838257 171.6695685920003 167.8175661349111
170.91966288609098 171.54968739563995 167.65860623392587
171.00887151777673 171.70712834109716 167.62156816860085
171.20834413580715 171.80055706571713 167.43353357267821
171.12350997502486 171.71593196659117 167.63831637653868
171.0276400850729 171.56786755336702 167.25320930355767
171.47447310204922 172.05048408391212 167.61803722849757
171.12878801111827 171.78621899267011 167.7413090822821
171.28152942909568 171.80813150219913 167.31455600201818
171.27487155843932 171.8271349136383 167.12643678726857
171.4021698505734 171.94810345388225 167.28878292878093
171.09595242011397 171.79451299081376 167.34960625869022
170.72667341678672 171.43117975408177 167.46441406586823
171.01629445547024 171.70997437375425 167.5129284923662
171.0052402775514 171.63858438909216 167.49261134106317
171.13127348354618 171.79688947138195 167.13213943866444
171.00376346797214 171.72696844600028 167.45396080138832
170.8169597061062 171.50518886891382 167.23383776739055
170.85642196175368 171.5971900112954 167.71191990506765
170.78015857476626 171.42387952611725 167.4932553614929
170.95781360511393 171.65474434918656 167.5995964803938
170.38379045736343 171.17358154868015 167.199743139854
170.3670118864373 171.0048861091633 166.95132994841344
170.04745233157269 170.72436365519923 167.22074182510528
170.27775638454563 170.89610920318546 167.22054417213312
170.21489814541118 170.83512286686283 167.10740584677563
170.15776339554506 170.69730388837692 167.02742478606018
169.89379812080728 170.4019481912101 166.60214286311202
169.77112080365418 170.28282956181374 166.64858397297994
169.61010846405412 170.2493521578925 166.5143982910048
169.83672130735874 170.45840383431425 166.53044468814488
169.7253007039859 170.35503459083282 166.29913090126706
169.74369279373883 170.42724825186966 166.28435723245525
169.9210081891728 170.60266320697653 166.57483436414216
170.28827232440125 171.0956771894603 166.49686796716864
170.3064222706471 170.99869950815943 166.156677808539
170.23070500650783 170.98790784336637 166.28274101712597
170.21228758590695 170.9195542565395 166.3016698858182
170.0787120796772 170.72740365470332 166.18331718510143
170.22907050352876 170.8641287784336 166.30639057213725
170.5444805998678 171.10483639401463 166.66468110499315
170.155101885935 170.56753116119097 166.42836307588186
169.84878073406415 170.41643174287623 166.1840115724089
169.45998104317033 170.16357188912312 166.10030621326155
169.50259595286602 170.30891164928386 166.43152337464997
170.1247327433779 170.7909204051002 166.4488741406438
170.16596266022208 170.90092357042215 166.32858690803977
170.24763901775424 170.91133135193633 165.99718564077284
170.06904944949852 170.74661247955746 165.72263786696806
170.11198178990293 170.8767620991667 166.15373764464834
170.04855049415505 170.8451010218447 166.15172810315224
170.13492808928336 170.92624218031713 165.90369626303342
170.49728537071096 171.15802611399226 165.85769125452384
170.66239386572005 171.29773080397982 165.32781664985455
170.77822233630388 171.32117786971068 165.48307873740208
170.4600279631221 170.96505623497512 165.424568809304
170.59720681025408 171.10935717728358 165.41121167845571
170.46379571911254 171.01638891344695 165.19033228694866
170.34647947572057 170.91619846780944 165.6218091165033
170.38008791681517 170.9978120866073 165.73115445771032
170.5403986295674 171.17544584764042 165.7756611299201
170.37571818299668 171.03186043688302 165.70691642949552
170.38189633117796 171.03978753273384 165.7774209546393
170.69112915470308 171.26312083661173 165.9171791067628
170.66934441984364 171.2276277854171 166.025862783472
170.74645479934068 171.36651955383073 165.86653945750987
170.67909717758133 171.4178603864965 166.08454859419166
170.59787563565934 171.31552557425877 165.91556306829648
170.58463581259863 171.2891604307575 166.166857707151
171.0243678530424 171.6980528225376 165.8766606378441
170.55845712265494 171.3805664050823 165.90154913117158
170.22886555969538 171.08002648680903 165.8870410993336
170.41855379519362 171.27223103724054 166.15111619133035
170.16392503591322 171.08257046420508 166.3399201968035
170.4249227801399 171.26097015124554 166.46980048953276
170.4329267415619 171.2664177161903 166.62930796270768
170.20812989307151 170.91129145390045 166.1244211258855
170.07675380563893 170.753072548622 166.07016871523305
170.0885792058812 170.6507147055549 165.7317984580442
170.14559071859188 170.7924790437637 165.73082885528098
169.90279197020965 170.65815203010544 165.94788402336368
169.93716379282347 170.85069874728583 166.16216702694246
169.794330593969 170.62405045790985 166.36229640527966
169.89086471488167 170.6372144102466 166.37126591242287
170.10780820905393 170.81324301260977 166.65919198445675
169.56086790641479 170.33064783090018 166.78322397150092
169.584031416237 170.39526127471825 166.39866405111815
170.11859467691474 170.87822879158347 166.18104071906077
170.3430050477172 170.99326846637425 166.53169701100808
170.39675105292696 171.11961226637402 166.39530285775967
170.5762128327691 171.19092153589423 166.38219887244327
170.97392704664426 171.48653919492784 166.32010724656027
170.72533676168936 171.35997144501053 166.35153632704427
170.40751074511834 171.02900196838166 166.53881056907937
170.2180557102324 170.96366226772165 166.0818250780431
170.91961006666216 171.61925911985196 166.08867894915903
171.14929595403575 171.6705684317501 165.7250208957433
171.33242526348118 171.81213414307328 165.6954185621906
170.8546384255467 171.40371388044682 165.86516779797245
170.67460991174525 171.12657682527623 166.31793413865665
170.75898369892454 171.09834495082404 166.32159808278658
170.90352393636906 171.3918731077107 166.50837274940486
170.6875904207937 171.30726187237744 166.4168885712037
170.6840276874535 171.42049889879624 166.30562516718055
170.69703286766386 171.30315706896153 166.49925741800823
170.79751081502133 171.52728367364392 166.0638778626118
170.8525809048167 171.512083573932 166.22085107857927
170.85065268613124 171.50231979155973 166.2019538002099
170.762698681566 171.37695314774948 166.23787031767176
170.40161375955176 171.10061048663778 166.25489427237986
170.56399247503114 171.27529135816968 166.14740249011612
170.43495958184982 171.11979261020795 166.86088002569983
170.12917071857612 170.83566217002283 166.42375848999885
169.77486144626496 170.58432047406882 166.56296941110003
169.93777561034614 170.79104583632005 166.84803507467586
170.6356421088216 171.26864408785673 166.9234009060823
170.6215202719968 171.33991226086474 166.89439864995532
170.85919757256056 171.52919316377023 166.97045708477546
170.24321963951226 170.9196222242299 166.34577713277537
170.55702150250417 171.36458882433033 166.42264061493805
170.6424092366242 171.3630702077077 166.4649308027196
170.2256245874335 170.8350114521976 166.75628858629963
170.55271621258296 171.01308759591458 166.69865863829986
170.23207392327402 170.88283128587426 166.62575504487617
170.22419685246518 170.73456852940407 166.64208020350085
169.90888244072855 170.54229075013248 167.19773750358604
169.9950193888633 170.63193393211574 167.48450550105252
170.0303054129895 170.5173010525115 167.40889922160878
169.83516644946664 170.34025032962876 167.25815212249555
169.4920911367723 170.091499659135 167.3854621332544
169.54868713074035 170.2018623455961 167.63668792706167
169.889826717691 170.60951997688082 166.81943129577292
170.20879305182697 170.86072801894034 166.88227609562708
170.25038212949582 170.8222954168883 166.58001460035976
170.4351805801654 171.0605493850827 166.9446697792498
170.30896503587346 171.03397515669144 166.83234599566998
170.31177851624383 170.96788421379532 166.8595784970735
170.0721053374139 170.73089543895983 166.4861012087732
169.86620259695422 170.60465427046842 166.89427316029972
170.05241143424962 170.78090126380332 166.87818824899634
169.98973117655228 170.72044124599296 166.78472248851764
170.44229429747907 171.1608402742234 166.92212676100874
170.1694042470007 170.81875562819627 166.7304559123086
170.78091167691323 171.34913990774436 166.79563387635696
170.5880859451837 171.2920435941175 166.62646281151845
170.5015288683927 171.22827434809523 167.11140313264403
170.8210816920717 171.3889376176469 167.1407547927325
170.63268832020808 171.25603440029974 167.43829617919255
170.79699825319673 171.38858409264432 167.4870740966474
170.64769436627864 171.3632459385987 167.45571406607374
170.48752497720025 171.2331577344541 167.64885672682277
170.47994706206921 171.27031218649162 167.20937669058873
170.80398770424134 171.44048731935726 167.2576651753579
170.9618185381543 171.55685832083108 167.44456985115377
170.94616891766805 171.54880833742843 167.3560653081805
171.09487800586484 171.60944445249925 167.2726032055636
170.88916164559515 171.37234534538104 167.5206031579846
170.71560737689992 171.17533461039594 167.38772225390085
170.9314316726321 171.35585290204125 167.591375709171
171.050781704027 171.54431882582423 167.77438668187486
171.1031424307405 171.60506666154856 167.91591529463145
170.9553393261496 171.35796822029207 168.0056689763458
170.77309928413334 171.22941015293333 167.9055370504171
170.82038393025175 171.4222905726762 168.11055955192023
171.11605089632252 171.66631662581977 168.07587918672996
171.16343983269135 171.854698167067 167.97602821632063
170.41896481682448 171.176509064212 167.4432559197082
170.5573192390979 171.25915158571846 167.45787586168038
170.81384934739793 171.4532474847727 167.66946311194727
170.3371936954277 171.06354367945747 167.22849105017184
170.35878791924415 171.00861721787177 167.13454384998298
169.60759831932396 170.36054397178034 166.88835129212117
169.36520962790306 170.11149871472097 167.43688381859383
169.30490994894402 170.01851373951808 167.10941033668794
169.58324959409754 170.1498435470757 166.88439436351544
169.8045858666773 170.29644115053702 167.10541553275652
169.7520556482925 170.2995186228565 166.83663922549505
169.64227544927294 170.18861854472806 167.4779924514351
169.48094000965276 169.87291554140663 167.13044690789684
169.03867783621925 169.49504929433508 166.84440082332475
169.23105215743504 169.77098716526788 167.00001448565615
169.36285647193756 169.89361074438162 166.99771815514737
169.34192316742522 169.82520490295636 167.0382196072571
169.81927755577755 170.2930100490345 166.9783092162281
169.5999710253554 170.13367910548536 166.80054915944984
169.4332262791584 169.9702693222103 166.68954775998506
169.54523476983914 170.03689162481476 166.81652743758258
169.82323728855658 170.42284292755497 166.81202377380592
169.7193921892156 170.34943238688086 166.70299575099267
169.85547408672957 170.48964459187766 166.41687233568746
169.85438523165763 170.51070718626343 166.3421435753625
169.8337963664749 170.61174316919622 166.29600652330535
169.97211878247296 170.69373348038988 166.06095299241807
169.69561722661203 170.2078389258003 165.92212620542617
170.13672563391597 170.6436712973754 166.2184014335606
169.98768880608765 170.51601940419593 166.13380199555505
169.71180493950214 170.31108502232706 165.88471549461272
169.57469018771985 170.18200185974513 165.83184370655488
169.35764299949622 169.94351066451014 165.85176912642143
169.72552661212583 170.27651211591095 165.86625543210806
169.9362678954454 170.50522588936258 166.2121010720912
170.1835900570632 170.5817447543148 165.89341201856266
170.18485242143325 170.60527840224862 166.20007311286818
170.3032617112566 170.74941315470363 165.95355257715246
170.4215019911692 170.73756935204574 166.15411853000617
170.85254791748832 171.15075301228526 166.49326783977142
170.16083659756245 170.49841421408823 166.01372387910897
170.34588658430025 170.71985334487883 166.30930364716136
170.64812049759956 171.08193900418297 166.0603688383004
171.0588743088806 171.5672075808946 166.16889610780413
170.87344687074156 171.40902761259676 165.80664663445097
170.5725681381645 171.19389269974027 165.89711030081148
170.51753800342223 171.04027249623329 165.65244763082353
170.38863680015606 170.91481788158336 165.31721793534368
170.30636563445597 170.91108799574604 165.29655904993626
170.66383168016867 171.2356349991725 165.14461020412176
170.82313759929008 171.3221653017932 165.12379622063543
170.50068516929542 171.0429743229534 164.8303650012604
170.61511971167334 171.27625072291468 165.01489386435844
170.7783363552641 171.51311572540612 165.04248910232087
170.81094284587536 171.46994109879313 164.94302512601823
171.03109125445303 171.59301089039224 165.058709002214
170.54553391654824 171.12666551911494 165.10149535018058
170.58703599345458 171.2028918827996 165.1789228772267
171.04047953966352 171.6901636806343 165.0494640324083
171.1783136497256 171.76802899560766 165.0494543352429
170.72784629969877 171.45817931002782 164.809896035511
170.9283872480358 171.52557775482498 164.6578915233019
171.02187773863432 171.72499040826222 165.04690227849062
171.2940572713486 171.9512330187429 164.90531669902413
171.04178116611365 171.7495849992733 164.90535562996104
171.23677324304404 171.90693056731982 164.72937871256443
171.3761543745165 171.92507875967047 164.8827584066148
170.6714871663112 171.34517065357994 164.82668174684773
170.68640902425733 171.37186979996287 164.94560215763676
171.02051914387076 171.59158916187778 165.2456870651794
171.22729438075828 171.87815938695823 165.28821350190685
171.43915534459182 172.05528674027514 165.7149338019751
171.14666453321945 171.76695827373342 165.52389850109486
171.4896727655609 172.06121500902384 165.34150103294354
171.20259531996328 171.77686042238065 165.27505381485753
170.80829134001695 171.482680206779 165.30709277735605
171.0627086671652 171.70529507047223 165.33474577561853
171.16787442638037 171.75064257895272 165.4077117547286
171.32867294657513 171.94106938461823 165.62324524159976
171.10266717577704 171.71895763476286 165.3346617689443
171.7516860654191 172.3088422495462 165.0749327931087
171.77333806687503 172.3650372794931 164.68769892896896
171.5924182932849 172.23008541114143 164.76110682347337
171.97186589500427 172.54240340679564 165.39146043861638
172.017967552924 172.6802909512495 165.27747608009398
171.84302052869054 172.4622022754229 165.04297808799106
171.96954115619238 172.55114196395485 165.2622240521906
171.65730166125343 172.2204676265954 165.14996335573662
171.3772734534529 171.9452605217506 164.8607910567951
171.5003858753308 171.91026556208502 164.7223165432582
171.82372079235878 172.2384661528474 164.73065970128897
171.75427347701776 172.17529059635885 165.58135129845277
171.68521119443233 172.113142921049 165.61716336638483
171.68777481548722 172.1347038732627 165.81932495749794
171.7661281614912 172.21231756242608 165.9733630613782
172.15981788098514 172.59385792634347 166.12423000212885
172.02862246056728 172.5205920555364 165.89130430228346
171.66493859245162 172.2088729293318 165.84460495190467
171.5388373062926 172.09501826908095 165.881725001961
171.47101713756123 172.03086812423865 166.15169796988565
171.16758855607438 171.86857201030065 165.90954783352544
171.11227247963072 171.86744080956433 165.78085401122533
171.2456467748239 171.93804245675113 165.71908317445718
171.6438054967821 172.25614905095244 165.8084237326828
171.58879885545434 172.07718636744136 165.91642937281213
171.27635898976098 171.92581879173076 165.7359554377409
171.41592344884958 172.0582750357093 166.14353004436992
171.44437922738516 172.04081996387572 166.3128518198829
171.49270788421347 172.07100187711976 166.50760944834266
171.12171352204064 171.75900160847064 166.11568173552595
171.09622118442553 171.69967789149524 165.9898742355521
171.23602383424335 171.8786593351889 165.93950077334674
170.9258105377965 171.58623845464467 165.87443715270334
170.9072879614267 171.66222472789423 165.89264740882308
170.9382682222543 171.6054668736098 166.06082071150098
170.6434564127753 171.31031598455502 166.03868813787764
170.65481400149292 171.28600514819863 165.98218696438022
170.79169098093723 171.29410096764906 165.89695377060903
170.77772504595487 171.40508078798865 166.40247314249834
170.64026193477102 171.28098869666564 166.42030034310648
170.4445418504585 171.2193876110089 166.32805913344288
170.78407159619644 171.4985209699487 166.5607370911777
170.79394502980418 171.49263809052584 166.71934800276472
170.94203590728114 171.53755156057173 165.98628127288353
170.82820716890362 171.48171271771454 166.5201488040298
171.07556951220204 171.78320523505747 166.46235763927166
170.95097416339448 171.68998663703948 166.45742015203322
170.73528934095933 171.38662552162572 166.45574631014168
170.25230885535714 170.8589283901867 166.44005987122955
170.2750667528313 170.83591089867355 166.11149292294957
169.99908311495722 170.46242335651684 165.84332296878145
170.35637026612477 170.86491747873077 165.91801749779736
170.1632824098232 170.7904409870255 165.90300640470895
170.14092411868037 170.7571317839711 165.62565340010255
170.21165211287388 170.8971308905709 165.87002423034974
170.1185207628303 170.84468731286134 165.87009883820042
170.1513753744864 170.7908680903474 166.09351806268603
170.22651914740464 170.77686254128534 166.02131742506018
170.31387459081338 170.92214513880404 165.83294137847057
170.45661158561245 171.09883866636915 166.079156446276
170.60738733285802 171.15644920680649 165.9169894954495
170.74793752343433 171.32269813343132 166.42448019008967
170.65134855302864 171.20136094557415 166.17544448739915
170.59644981729824 171.13676063821342 166.26460455354814
171.01033476465872 171.56943025722916 166.56383227918445
170.51713086329954 171.10722579439454 166.25247607101088
170.58560917679512 171.24270404294856 166.32911631259924
170.7173989794397 171.29484834981594 166.1750882478289
170.95541701459294 171.51531941204934 166.36581647063585
170.86314844024665 171.39734960936343 165.85678645042697
170.84599536926828 171.39380037403134 165.99461045416044
170.73503702653247 171.32003905588672 165.46521010041315
170.9934433291091 171.63905267570186 165.6753959187937
170.90617962021483 171.65468828496435 165.86320363014312
170.81252400328663 171.56869358021748 165.7556927342729
170.87528931777948 171.49360200585951 165.73363341302667
170.7980534172939 171.40286185344692 165.52797155321437
170.96124798790964 171.47096281375158 165.6788378551959
170.8695005457384 171.4361393000629 165.76295345928006
170.62513789917986 171.24013872722415 165.47835061893173
170.72989387229407 171.44955905204876 165.62000371097983
170.32915124612697 171.15304329600602 165.72602145481798
170.25075019042615 171.07923578052464 166.0859524724081
170.21707318158715 171.07117292551888 166.03929491997766
170.40236949971782 171.20251630027627 165.79643012087985
170.50219397483767 171.18925509998704 165.1841924173202
170.98746938154895 171.6487735456917 165.58048006547108
170.73482944419774 171.41946774014508 166.06487019375112
170.8846744174584 171.51686491785594 165.70561448673496
170.87815709407653 171.46926910411912 165.48981466410015
170.68087198597718 171.33660747740183 165.55848712841947
170.47292927456704 171.1709018146111 165.34261756088756
170.51165984603085 171.19824877496043 165.51029296884965
170.36282575225243 171.17128608673505 165.61505408055498
169.91818513626114 170.75514622200697 165.31906189800725
170.30851044923733 171.0751632659576 165.86807418373354
170.16255221961666 171.11023750617298 166.07051157562387
170.49764639210989 171.25928114885866 166.06182669678756
170.7372809081211 171.4716693503985 166.12157519293064
170.81083012149446 171.56991684749823 166.83259448010344
170.5531954952203 171.27716797142656 166.81521271778416
170.60942769501003 171.2546917892225 167.46747050307567
170.4754624640887 171.03986029325608 167.04179196713127
170.60419086058198 171.19958425173212 167.2762085058048
170.66067713022548 171.34912613054138 167.45124409078022
170.54391770437277 171.11080235963036 167.4951258310905
170.30140411420203 170.95811602449652 167.24534942227604
170.23974892334954 170.88715813034221 167.30907570195762
170.26847524740148 170.89910530285974 166.99435459408127
169.93804870575323 170.66843780943495 167.29447580173132
170.193795759755 170.88149306687484 167.57998751988129
170.11395884155328 170.8361075703911 167.38817894588993
170.34560678896804 170.99326118975864 167.36724341336725
170.31194258597574 171.02795854066778 167.3382559713291
170.4403821594235 171.1179793850199 167.1666591728335
170.5201234345159 171.31348089120056 167.23402935679192
170.59634730127416 171.42609469114817 167.2464196358731
171.03843887621468 171.86926076407465 167.60338934897726
171.2279509146855 172.03946348310615 167.56418347005103
171.15248114173687 171.97702296599994 167.78602060221576
170.9341732132206 171.8034141048529 167.96267390023104
170.9069351014381 171.85642653901039 168.04259032361475
170.9312863157742 171.75789441777096 167.9738078507964
170.92348693083218 171.72641428439798 168.0900437899822
170.61241564640198 171.4641271986638 168.15469616735655
170.71272651445116 171.6698764061726 168.5486317399705
170.96955719100652 171.82263308968493 168.2721346024262
171.13714362617728 172.00100738701732 168.0618702856382
170.9504539973133 171.8643125053923 167.92014676567072
170.9735474563503 172.05649719145393 168.36448490172748
171.1308650517703 172.19381220407374 168.30682528385077
171.18538511339324 172.13464702847423 168.11331664945226
170.76056467984608 171.8394575039402 168.45060847367697
170.53976842003146 171.6028709258203 168.35255419610095
170.1046431416353 171.0568516565395 168.14974403771342
170.47544625289333 171.48038207315332 168.0237716883931
170.06013188076048 170.95908220115882 167.81750050796404
170.77970072832818 171.6044489817435 167.7007235081947
170.942447558867 171.65298741258664 167.17729393945393
170.95726334250048 171.6381307614113 167.32925221704716
170.66304084986453 171.40118941104626 167.3349435395798
170.97981742431995 171.66347040713615 167.40265342000072
171.0452677789167 171.7575675170184 167.49436266649658
170.76666821452974 171.53555664078306 167.44559276541335
170.81098762364158 171.7204478544664 167.61185747068842
170.66556984959544 171.62490138765494 167.78313195219536
170.6472327551143 171.58547284704164 167.43066456399956
170.83327786341673 171.6792129800835 167.52198163780554
170.91908951620462 171.71217447369486 167.52848819216263
170.6126630775196 171.26979650841653 167.4004378189895
170.40739384220404 171.14343792324607 167.46125326191725
170.43094954876142 171.11005191745608 167.5254356770293
170.46501636972184 171.1194938711913 167.23078760865954
170.26473348792763 170.94379042960574 167.28356029737583
170.2496650954217 170.92701992077812 167.48389808934243
170.1466866615134 170.92577024140496 167.4633284365422
170.13914127966873 170.86151008986624 167.31778553021576
169.98323862319643 170.69179787880026 167.30803027881007
169.98563094980048 170.79927795272795 167.3479614357536
170.50888284296119 171.20981804470424 167.1944043915696
170.2289149163358 170.9855361140376 167.2447061300104
170.52785239649205 171.27185608852233 167.3770759117815
170.12542322385625 170.84219164458813 167.1038224010594
170.20453239133704 170.96723063456932 166.81666538549385
170.287266517793 171.03522680934222 167.46794940606097
170.24331257735068 170.9596618596825 167.56997900195827
170.14623878135262 170.7782971147015 167.35802358823008
170.03545592671043 170.64895681824882 167.2147758125365
170.12133873530715 170.73429303075665 166.99138537368302
170.13275902655104 170.62002124194484 166.68067662344032
170.23780910663703 170.84745374750287 166.8208434133029
170.19095240143412 170.8371175266784 167.10103231936893
170.298398043057 170.9077968307511 167.20277480546727
170.0104796086643 170.60534129386332 166.91766636393402
170.06830810645502 170.59012379026657 166.66630678023398
169.9710956617708 170.50695168233722 166.87797191954093
170.10304690385604 170.63411116554266 166.59043760287392
169.86910118620037 170.4499525674783 166.65860699946074
170.4061935626086 170.86232229419787 166.58204576955328
170.1317838275707 170.57839586856454 166.856943155867
169.98064699348075 170.38410600874695 167.3452751900232
169.91552874004532 170.34978593244082 167.1769153337566
170.46653063745768 170.94422496886133 166.99504270942208
170.7920727053923 171.26686104662855 167.0337959554579
170.68851840322253 171.22746288259975 167.1348101476232
170.906586708747 171.3700481625 167.3787501637483
170.94000888213714 171.31331512931203 167.11150240141123
170.70676307905205 171.0673055023873 167.33676251530116
170.7212253969145 171.24011350827962 167.52266852303103
170.384905907497 170.93901349526772 167.86206146608748
170.36305769137692 170.91822777734154 167.51064620502024
170.23506166924932 170.94996218980333 167.3358753884526
171.02697944529905 171.69232861053294 167.6255881323335
170.6664852243762 171.39890229760812 167.44779669935795
170.87740364519672 171.58343759254893 167.7071523701239
170.69491589906218 171.4138535780914 167.3411954483771
170.7697265127396 171.54299513074727 167.47613745615843
170.86850339223736 171.56865681822546 167.71356966278645
170.72870700940481 171.47070292344137 167.34913375312877
170.7944155389126 171.57846863816667 167.543641589952
170.82615944880683 171.53926447243742 167.55456522974865
170.73867569935157 171.45789415602118 167.42042824120796
170.91044840498117 171.53494040320328 167.51957612195474
170.9873678569106 171.64009994959397 167.40401850037216
170.79305163766793 171.35298788664088 167.0257551240558
170.72072360442516 171.33602968697468 167.27423791386667
170.6082017977331 171.13436431387305 167.28167412354424
171.01491540500115 171.5719330161229 167.0916710919553
170.66155277385212 171.28879693834034 166.93748822143883
170.5944050262798 171.21024339720782 167.39931145646722
170.5308912186753 171.1185743563158 167.14188975695646
170.3411295461526 170.9406290296785 167.38031033819246
170.43849126916095 170.94483097863397 167.36354213023455
170.53636608835757 171.15333219719918 167.32037673382504
170.42001891637562 171.17949302416642 167.41652279993744
170.84775171450994 171.67995865820927 167.52368307157423
171.21333576543165 171.90165525336795 167.9195026509612
170.60560194663663 171.4043452648977 168.17163598264025
170.9362958353746 171.83371343838505 168.08644495144188
171.00911764523886 171.7454299206162 168.31533209081866
170.92306254736064 171.6985974915442 168.45948720117673
170.54541492570436 171.37616823190405 168.28879573066226
171.03589519414086 171.82895833946313 168.42436039168157
171.14503369602534 171.90388135379825 168.11499267323768
170.9686408546698 171.74658631076605 167.8051463953076
170.50636369002314 171.38920677478166 167.74186068844355
170.67882409910467 171.54602924103324 168.05535095348964
170.79963378153067 171.61525533922082 167.74867406976185
170.56755412717249 171.33700465058385 167.81877227743294
170.72358725085283 171.34090064150152 167.81798135248488
170.77446604541905 171.5762180827179 167.99746673169616
171.00986690487377 171.77311721168945 168.04096977947918
171.1216931053759 171.8766748564647 167.97141047924072
171.15090210490425 171.96724898242596 168.18318582383117
171.3163951091511 172.08401951854023 168.10971479327833
170.86322776858168 171.59996556846593 167.72168649805803
171.01325096137217 171.61767964147984 167.670686798887
170.60256687013833 171.27801931857528 167.42723958578497
170.59039395854444 171.28661404350282 167.19334990361514
170.77777554494287 171.32877055495396 167.58441867531235
170.67816274676858 171.3074412603264 167.1927846812241
170.43838279396732 171.22906439324152 166.76888243157998
170.35681123733627 171.09382576129732 166.69011544237998
170.38554292698976 171.1129341662357 166.9102944453191
170.2596254274133 170.91069698764667 166.907641163236
170.30761391993147 170.954561841267 167.1900786941626
170.46857069449223 171.12749018470942 167.21945894250302
170.40772080395521 171.15734451315592 167.13883226127913
170.8066858121743 171.50766798734696 167.3830279345919
170.72995715934843 171.4335553544794 167.42576361601886
171.11303995735136 171.7274946800538 167.34027465648228
171.0219354534223 171.58812360535563 167.31066935999755
170.93046626729085 171.55733428925225 167.01544194868706
170.56086110002195 171.1531587126467 166.78243593542587
170.6395520883524 171.21692643515743 166.82623301733238
170.904952299881 171.4385488918975 166.91374837889015
170.75087570345963 171.25698077744858 166.60809148612444
170.9058599339272 171.47251120533846 166.72089882585226
170.99255821006543 171.53586149788194 166.96270872061635
170.7309799903537 171.2524602868088 166.64382195014144
170.87016613520518 171.38771253294266 166.96182705120663
171.13883203127116 171.67487972771661 166.64315991245485
170.90308672422327 171.51433528103166 166.7743770838509
170.95743393418013 171.4502971670146 166.86887283320928
171.01974610116088 171.71524847692677 167.47056570872857
171.06456731077884 171.7573029355189 167.23220268085595
170.75855638747663 171.42739342346638 167.0593534758656
170.83859312385124 171.48349254288004 167.47694399550477
170.5690320009547 171.29246651991048 167.300283212246
170.51008812339916 171.21294656075608 166.75190167381194
170.9408378377667 171.69033027331923 166.7892508466475
170.90638925839042 171.71109894200316 166.7895233571814
171.00900698620856 171.706308199733 166.64048588630052
171.27807040056453 171.97116071985462 166.6933070578273
171.3381385913509 171.99489842618357 166.94164137864828
171.31850156674804 171.9310971936726 167.19134237680322
171.0532294547806 171.8079011243161 166.85255060552123
170.87469372369313 171.6128421465507 166.945442084102
170.83775864008655 171.4451598165811 166.50359827004937
171.06471044432715 171.72140618833402 166.57636460074775
170.95570538973342 171.54399622281855 166.54000506540095
170.8318434431105 171.47441024544412 166.39998660395503
170.90438693943196 171.6153022588907 166.43654060573712
171.04929362947055 171.7309366186372 166.74314624593075
170.92225145872737 171.68324647255199 166.78946591420328
171.41203374423367 172.05342951645667 166.81393476646778
171.3718495674771 172.2609752021251 166.7262446207323
171.4135845840074 172.20808216886502 167.00312879102188
171.17868566355583 172.0238297876696 167.0674956265496
170.85550800529506 171.68306250584524 166.9394862406998
170.75647490016118 171.49551225171035 167.08106596836126
170.78368044566164 171.57281837763946 166.95041000306117
170.85890539667085 171.7611024485062 167.22809921379965
170.69841484009368 171.53248396934427 167.0443019873082
170.5971511358366 171.43241860415952 167.3102022624612
170.40637236263095 171.42138224921578 167.25928088630377
170.6114428679101 171.41005857304123 167.34282626828838
170.9141941387156 171.67641358296208 167.73671119374657
170.6699413373357 171.41735639099787 167.38785984507695
170.63385405372543 171.4315055439622 167.33912883049683
170.31263282290803 171.07371353381785 167.21218461697433
170.40956479708998 171.11845765744897 167.4071949589341
170.3859226771756 171.05289141665824 167.09947463780273
171.00459517338138 171.62244597378495 167.2985112115223
170.7027428354103 171.35807481224225 167.46413554308845
170.73501165518925 171.43980521658338 167.35370707209873
170.89440212428215 171.6471183027659 167.4780344088361
170.84419604615422 171.67621433081584 167.3209351225671
171.2514721577485 171.96683589000043 167.42780353051143
171.18484400710145 171.90989885385687 167.20688294021963
171.1913672211088 171.79968355488194 166.78166336258678
170.5715896010287 171.29819733762224 166.90461403354183
170.97919101608204 171.61337098062492 167.22891843087802
170.68738325819302 171.40273131101063 166.91924672321403
170.60516450246328 171.2747826552628 166.99333899822548
170.37432228724867 171.2341678316194 166.87439898901604
170.4479624253624 171.1863816089307 167.0326829211666
170.4484953043695 171.18083053299944 167.1908148911744
170.48111184856097 171.04933358158354 167.08888836771524
170.29164608737767 170.87014514261264 167.05392595420318
170.59446574370455 171.19676987866245 167.36154762669045
170.596029515182 171.2352138461353 167.63598949081225
170.94900965068607 171.60492331978506 167.48348840091742
170.63645694513912 171.27238990654294 167.53743286705256
170.52835357255924 171.0794678648335 167.40934003396134
170.53801929876784 170.95803302159177 167.26718165104472
170.77961109007435 171.1859237419293 167.66898015797872
170.73978085812286 171.16780412009126 167.6970557700625
170.70415185402382 171.16777787070598 167.60759617844167
170.4673563294168 170.9601434629425 167.5378742913336
170.6677123239015 171.26998242753774 167.2970800488253
170.62400559956612 171.1803616926793 167.6028774995137
170.55624639749283 171.0542031105702 167.2584260817767
170.34928186919797 170.83554103030372 167.06579693988348
170.6593405803421 171.12399856297938 166.93942925961002
170.6227137915911 171.24431695054673 167.50181960850466
170.40225280487792 171.05655788702484 167.15493915769554
170.5354358209775 171.13684382072375 167.11722276567806
169.96657909332683 170.48091399138235 166.9378645545126
170.11830091777236 170.6790934287937 166.81231770599655
170.52413613263656 171.08470907831486 166.59588640565184
170.81106900739562 171.35138014160108 166.76622623961362
170.75243772758733 171.32997767443524 166.83332159766343
170.77365220891227 171.33989282507747 166.62783979808765
170.3561860036164 170.9723459187072 166.3834643988029
170.26093557447467 170.84242196832997 166.4447218824913
169.77026021834556 170.4099644504957 166.63316567790508
170.29616207483033 170.82457600056176 166.6223736179235
169.93705800465838 170.54716160569248 166.91445044902943
170.33192557039516 170.88557836945697 166.40431471631422
170.37524832930683 170.95346862432277 166.0810870830613
170.73226735680132 171.17684107592035 165.75250818317622
170.83163123816547 171.2530643757087 165.87652435890098
170.46837221128206 170.9864088804509 165.90781002229323
171.0024632771143 171.56107258943558 165.9481499560068
170.71544699956553 171.3753096935805 165.70376400069787
170.8479725690352 171.42179507447014 165.79431616201228
170.768333598767 171.3117855998577 166.0106116877661
171.2068140883951 171.82172001827018 165.9630204270305
171.33702094734375 171.95013840169 166.02944512679775
171.14660062571926 171.7603789857476 165.69824432526335
171.32364570267094 172.03977938903034 165.68492665675478
171.38038190753983 172.1398905719529 165.746273085689
171.57298183237748 172.133735943442 165.49609454118712
171.46323508394576 171.99634047149834 165.59402892590424
171.2399490840222 171.79789807476095 165.70017426363165
171.35931484443472 171.931003488244 166.40737721474417
171.26428287907137 171.79681256682332 165.81696798259676
171.52242874730908 172.226227967536 166.05357098402573
171.6129350893425 172.24634321646874 165.9677423147517
171.50218112906225 172.18066881969446 166.5172875362869
171.1542340509284 171.84630227983158 166.2226756521495
171.0994304163946 171.73813515660214 166.13742903287744
171.00497077836644 171.69912504981392 166.37084814279265
170.886497784764 171.54454746430835 166.1133499514371
170.9076717294518 171.53100855501285 165.86760693092606
170.80840452001846 171.41618629974604 166.19008794243146
170.8846219738503 171.50840630372204 166.32860904055005
170.89388734725264 171.44875030411654 166.2723351749631
170.6750677507547 171.24619823692433 166.27893700687906
170.8713616752944 171.4992531911694 166.25468014057196
170.88066601678244 171.58413294627243 166.47347571524688
171.1280892030796 171.67845811975744 166.19662986755444
171.19492397268118 171.86650638309473 166.15558924877564
171.1357087329774 171.86220789665637 166.04179530414152
171.55119788782287 172.2543378840538 166.20545068692397
171.50324009970404 172.25041771241212 165.92869126325076
171.62405545909917 172.11090532948967 165.81783407257868
171.73371580336223 172.11762458310713 165.90015647814923
171.96048954427812 172.27986527680824 166.09585036874796
171.56758954926494 171.826591763373 166.17195842733452
172.0739247977756 172.3354447275927 166.0255686501752
172.39860378207436 172.80890701733392 166.01298415650652
172.2519560395314 172.70444512393786 166.03168697266386
172.166502164593 172.62262268376705 165.91304423876855
172.21373204103523 172.69628074726822 165.9426810123187
172.00630933460147 172.58575712084055 165.84705034280077
171.52338896366797 172.1753264984228 165.66226184497913
172.15726549978675 172.64924277223253 165.79220411442708
171.72287820936063 172.38908207724168 165.79503225507298
171.23418962807995 171.9638053669333 165.54187492591214
171.1840306965474 171.82300214999503 165.69673046946238
171.54857626691566 172.11745240051553 165.74909649243375
171.6179113893181 172.14994721415692 165.92156608340133
171.83436621247958 172.43946666265515 166.29523793062774
171.85038064243795 172.40484748763026 166.10774175144556
172.02989883494834 172.60855412242228 165.93028010378308
172.3757689381981 172.84086939479596 166.258669135212
172.4368478714616 172.96650372350098 166.0696019756187
172.33838844899915 172.80526911638407 166.22741963893435
172.4097234267438 172.83779883561039 166.45980806523994
172.60297827361606 173.02452326627906 166.39374546088033
172.15811154184766 172.66957652655452 165.51990404542667
172.03131579860283 172.5566942429299 165.50094414080309
172.13395200342177 172.68877565916577 165.7914293549405
172.26719346586728 172.8287606939205 165.77065694655232
172.38679778966446 173.08922993935093 166.10042780142274
171.98358653799482 172.65213216773682 166.08065146527932
171.81342545155195 172.51028294754892 165.63536510246868
171.85285161059358 172.5575931034596 165.80480523693458
171.57803576605733 172.27300209344537 165.9197362890465
171.77014783588874 172.45031167216305 165.67385374321591
171.97600984958842 172.55767307283602 165.80492399356083
172.32594406463724 172.93551082279046 165.8202081324481
172.11346863756674 172.74766126990625 165.9123582788566
171.8274656299434 172.59142340313798 165.83437976388532
171.60579053750254 172.25621945492853 166.01934726425029
171.2536892652462 171.9006110061784 165.7214727440657
171.49596559014736 172.0192279211262 165.4065521816097
171.2243166415694 171.79730100243032 165.3511489269634
170.94616543881247 171.51857185931732 165.53838143364814
171.06077707787816 171.60821546905564 165.305626811342
170.98851203960942 171.51741592439495 165.36559334714443
171.25856998492782 171.72258620842968 165.47916330063262
171.2406752158516 171.7334967748848 165.78632303788538
171.06831270752042 171.54562190089317 165.82221198156537
170.53106648071116 171.07475405760553 165.74679605511648
170.6817023538017 171.26953600266614 166.25490215390363
170.67890458584145 171.2583099229188 166.2313740202763
170.92577165800566 171.49587297936168 166.13961919410545
170.8577119712527 171.52293513399417 166.28506750253877
170.90648220284703 171.49008621464142 166.31598983608242
170.67156738644158 171.31050488050366 166.3157232813083
170.58578893409657 171.23380060318595 166.20242163348914
170.68569996329398 171.29853061001978 166.24395856090652
170.97310687576146 171.54439488292942 166.13049270793582
171.22045041880645 171.83284485238295 166.24240663004423
171.09344168760575 171.71436870898836 166.28026497046952
170.9351308919131 171.60437187029152 166.47248780553284
171.5783829934307 172.1529648123462 166.3080590425552
170.97559563048455 171.66828115608718 166.09529983402808
171.12291832991 171.7926133456298 166.09944418414446
171.1282301372355 171.71548054889848 166.21788474820946
171.1434099002442 172.07556976305338 166.32134277970343
171.20335288722617 171.93950377380276 166.46391752511883
171.14125637586983 171.89729788552668 166.5109861496652
171.4709563328225 172.1636991676296 166.4532691688217
171.89975734800504 172.49341446850488 166.53410062445118
171.85204109510389 172.43054784766235 166.852304514177
171.65757520621898 172.10100325668455 166.46766991655963
171.32509378118368 171.76818178107837 166.08219959737545
171.45607659634695 171.9422487887204 165.61328856133807
171.202195824049 171.7316771407242 165.83554255899557
170.8537652356963 171.54438481488137 165.52876166867725
171.07695711937146 171.72467617300433 165.72637678798782
171.3932779169855 171.9629597111782 165.8414659899481
171.39730082766488 171.9828735797983 165.59918474528135
171.27794292156594 171.9365858332309 165.54544072901913
171.00079436476145 171.6892053374902 165.84255213581986
171.02470358202376 171.9064064208296 166.3726274048857
171.0865789487446 171.97360299756193 166.38782017502794
171.56920061271288 172.41095105766382 166.51546685136728
171.17206459527574 172.01879469249542 166.2204997671708
170.98146028586697 171.82523077358718 166.29811568360128
171.13550660622445 171.9134129554271 166.37907769874883
170.97812566154434 171.79774193903074 166.48548424925556
171.33690414542048 172.0870913956732 166.66298470841505
171.45323423090747 172.15396088838983 166.59779061986288
171.03035765011114 171.90739418288578 166.10676503747135
171.2241000991799 171.9974334366748 165.86948096567193
171.15724581489727 171.90879493266627 165.7322754884479
171.2552037579531 172.02134634096006 165.94540254408574
171.24824245399597 172.0350343398493 166.0937427788553
171.1803050437479 171.8783247742016 165.82880172646918
171.11224774648971 171.89602126378708 166.18956140167361
171.44347795275823 172.12760898917102 165.64216913643924
170.7824996430762 171.56839976627015 165.8415419795443
170.93913649123812 171.60878778914412 165.84856596406829
171.04965844777948 171.57496126390612 165.90751603025961
171.18141210385292 171.80057954747892 166.04520413269356
171.15931014187882 171.87695667050852 166.26971951649165
171.29377794169304 171.96219943597407 166.2055594237447
171.41658422522875 172.03233592348442 166.3625017005968
170.9072316118952 171.68720152934378 165.93305189292585
170.9296411773538 171.85595649003744 166.01847046633236
170.92987698604398 171.78221509243343 166.20666535376083
170.62043164543712 171.520780318874 166.09763365974916
170.90950001918532 171.74099589689837 165.46350690536164
171.09437548387888 172.02217478544276 165.7308300967371
171.09048608110396 172.0499546246259 165.23800040266983
171.0260538014911 172.04226810513774 165.1165281007443
171.31915764544263 172.32402780256095 164.96178455499194
171.22943597894843 172.21268161270763 164.96981059166228
171.34871688617477 172.16815966187025 165.2734731922657
171.21370595643774 172.06479502522075 165.78915548057785
171.00664513115387 171.82052548861677 165.74987199822186
170.74826841796607 171.49627705777985 165.37678285801
170.9685926526685 171.6930637004036 165.12931506057046
170.92306850497573 171.6402066990326 165.51144670110557
171.03813681235113 171.75042805924832 165.41721193926122
171.00580463584825 171.7547839742256 165.23275509696805
171.61291751742704 172.3099680613662 165.2065067151903
171.67671021086022 172.5585265155959 165.5553656820134
171.64833789925433 172.47713450211185 165.36062210042078
171.88491733898204 172.68409925790903 165.33363080565516
172.15774334334426 172.84953900101794 165.43563614014855
172.10021525084932 172.8299449362493 165.72389168075995
172.62631877840695 173.29509274074212 166.1092737157132
172.54117224305335 173.10057409533482 165.5490652300425
171.93009182857844 172.4790894772517 165.58483884149402
172.08980179607883 172.6237315250805 165.913284266274
171.75304003022697 172.35137936076347 165.94905646761126
172.12327369435184 172.7474300549362 165.9676635482931
171.7628335255631 172.3389359832476 165.60964761707567
171.53207805961296 172.14353609684215 165.39121293726924
171.42322254963608 172.0893366075001 165.48992496044303
171.31509456863856 171.9528102772786 165.6294015712535
171.47969508449307 172.041314267068 165.4216318082629
171.57263524562686 172.37995997069518 165.42666084579946
171.3714379562916 172.115318890987 165.64652896555637
171.43691980347018 172.18655385613283 165.52171376329903
172.100099777809 172.82424710748467 165.81805211537815
171.96671616498404 172.64626872011772 165.7581678670112
172.08093117416178 172.94931837257954 165.48969100075698
172.44998428712225 173.29607785685505 165.61878266137379
172.35046168580627 173.10463961266643 165.65621921733177
172.09590710369724 172.88927007534747 165.30839402964472
171.83151030325757 172.57860762060898 165.42955646103118
171.7522856222957 172.35124738238133 165.38778289763033
171.5882903374455 172.25493788050994 165.2908282953297
171.41784914222575 172.0969751751 165.21846407824034
171.39186440598965 172.0866769366348 165.7054853298524
171.22445298640673 171.88541156708393 165.85029818821812
171.28699871902526 171.88145667828692 165.75978898917845
171.27130312707146 171.97338211355992 165.88580831390223
170.9239454034458 171.65919559704275 165.7326336394404
171.1369633297461 171.85399991888514 165.85525738819697
170.840703967769 171.5596319826991 165.18174918019386
170.96981989760803 171.53454006115996 165.14340275764164
171.4054003669637 171.93963313742347 165.2677573038033
170.83288169966966 171.47634179804132 165.16859335518217
170.87796795806253 171.62658266955788 165.3134033583771
170.57740319298074 171.27103575403828 165.0212910765866
170.65226104879812 171.2966245074505 165.51426074836496
170.80069777067754 171.4290623561694 165.63527266826543
170.90270848483274 171.5312675298333 165.53296805092543
170.6725283128473 171.34967702080596 165.62142843147765
170.7274052347324 171.39525386413072 165.25734998745992
170.97648495726176 171.60637303757963 165.18227913934027
171.2590830768254 171.8717340247339 165.38020181152916
171.09587293008695 171.8627095990922 165.4024994836182
171.00006905931656 171.77404722499932 164.89205954422522
170.65712271598727 171.51483675852703 164.98265810793154
170.50441696745503 171.29461402451886 164.96408989570818
170.69704968791262 171.38758922245117 165.1485401780349
170.71142846783872 171.4469251293659 164.41702380532416
170.7973137641647 171.51689169141088 164.27434559409025
170.93142579717946 171.62956093788364 163.98759475051008
170.81675170276844 171.63238031969647 164.05081718501842
170.88463852738113 171.63689630990564 164.0049140980926
170.93915459799857 171.697669717718 164.25360966717002
170.78969080256147 171.5029856506156 164.51842105120838
170.66483901104715 171.4866305883093 164.84982799237696
170.84618318536948 171.65611614887564 165.0481268216677
170.4935865504303 171.18619694847428 165.31044078742318
171.09509006919887 171.69485243503763 165.06601236566857
170.89794892446275 171.5610003374444 165.45922790381601
170.89078527463818 171.4828581414472 165.02628758887252
170.56156685099123 171.28262354850693 165.05325935173215
170.13705082087466 170.86652628285785 165.03754988422992
170.34998304774305 171.20318433514035 164.92968720847216
170.6295984487619 171.46632331002237 165.28689186975893
170.43516354776077 171.33060697867754 165.19734017485519
170.7489575066102 171.46533254495162 165.08993842404013
170.46497754804886 171.2456085977923 164.86818858777747
170.48329938034422 171.24209501978206 165.24403333795001
170.6761132278921 171.4390573990883 165.64463895452604
170.8826362588785 171.6600596092133 165.60219839587447
170.9941043277231 171.7553019826972 165.24972010567282
171.01552391723118 171.7306487330179 165.48332515739042
170.82390319376842 171.56039692721933 165.5173752290704
170.711757655163 171.6103236061146 165.6471136588076
171.10472764340977 171.90667647207113 165.46954445764212
171.29548494030558 172.07097324498594 165.64140163493693
171.61456192907124 172.18468318799532 165.5763950031056
171.6531558045955 172.22738341908996 165.3334002300951
171.268300686126 171.89104994421558 165.16810450490377
171.10421205051696 171.73192750719676 165.55436732685328
170.64592255165036 171.45370564705996 165.37311879081375
170.92683230930692 171.68777213080256 165.3179385833307
171.13669580869447 171.90002576577962 165.0243911844598
170.8713756399063 171.6268043367356 165.31234551914963
170.5625998707787 171.44988857636386 165.04501156655272
171.28962991201982 172.0557216438457 165.18620950408237
170.94521027972007 171.74259376966805 164.92349462644648
171.15334469354693 171.85174754869738 165.01704498165975
170.98729198153077 171.6200877782527 164.82429154509492
171.054616015734 171.76491232853502 164.67424789688692
170.81612642018538 171.55019987663132 164.4408046470308
170.84191339490621 171.47603626489746 164.1987249612521
171.12874446560505 171.70985901406127 164.12978363456884
171.00549641457684 171.62950430642195 164.53013481847367
170.9597515053394 171.53961156597256 164.9767868766186
170.7974060493097 171.39884187497222 164.67607853623792
170.4306344590167 171.1466940299312 164.67132129095145
170.2954798611595 171.0404381714439 164.55495762766094
169.9688376065164 170.7320155756354 164.2708027348622
170.09951615445232 170.86918738633494 164.46161598461575
170.12185491245117 170.94085578242576 164.30291829730643
170.2508247528569 170.96252171616604 164.09390501554577
169.8007403495934 170.53985531307984 164.32295880290545
169.6385341981316 170.41431995205744 164.44076703961895
170.24836717232546 170.89746475832757 164.31042476017043
170.00627897775536 170.71673143324253 164.19646458273976
170.0424333936428 170.86817146683757 164.67501328386948
169.7748375248434 170.56109249558426 164.30501341020516
169.59960551799546 170.46952526927265 164.2440982313243
169.69308693969325 170.52649367983173 164.4910782769877
169.77507074882402 170.56989667544863 164.99155052489812
170.4298193283527 171.08585914865344 164.5766634279106
170.07465295589716 170.92854868591743 164.58446144770667
169.9710149331517 170.87693308594197 164.58707411365287
170.25415503210078 171.1886701971581 164.71473619748792
170.13297180900554 171.09248039018104 164.9590781632463
170.27917746049621 171.2226232385386 164.82861249134905
170.55550891538525 171.2893711526503 164.85620941666699
169.97106466320517 170.82333915307967 164.9024273065096
170.19001553490094 171.07686156346685 165.11300372736696
169.9611974560998 170.86124344292716 165.13043510298903
170.26703973918347 171.03313442503685 164.79984659418423
170.1827465657523 171.0394662579146 164.79694230053462
170.42690823922277 171.2037201777703 164.82569368047396
170.58836259124107 171.30929123450045 164.76573739615807
170.40349755701197 171.0374989562834 165.06879972453405
170.27293625669185 170.97966391163553 165.16849613099416
170.2048379983951 170.8953335109684 165.23109689326498
170.08220278715493 170.75819650275164 164.8436991848744
170.24513579449297 170.79218194608913 164.4601732306256
170.0563968626174 170.6444438608538 164.73456820475187
170.28749785859208 170.73702464878605 164.4783837345761
170.51023638670316 170.9480481569616 164.5530965141773
169.9641859736311 170.58642235870164 164.68445722530814
169.83518569122018 170.59600661843993 164.783903978473
169.74161056096534 170.43083699697988 164.21819132503958
170.43792529660524 171.1407700255514 164.10008636202943
170.4292600636776 171.1002517356488 164.314272245631
170.28383195238823 170.97028998222913 164.5411114795907
170.14021412091535 170.826071262955 164.63579415823654
169.99242079265034 170.79106581928778 164.7356092381713
170.0972322008448 170.8089816965624 164.387331779805
170.19150869354115 170.99412707852966 164.6894737301247
170.38299708119527 171.16012017008273 164.5242516533144
170.5301238098576 171.2226790310919 164.68787819767994
170.63292260606943 171.2282633447017 164.38231755785117
170.64653380402746 171.28354438808904 164.37120503950027
170.4899308713248 171.1079638881023 164.16588064912028
170.0166161357132 170.62929092651746 164.24405599989578
170.09014521781572 170.74670909630964 164.50152361658792
170.172728498325 170.7874056035094 164.528626876626
169.9869642158773 170.65165721570398 164.60094667577613
169.6414607307089 170.33431887237458 164.42913091396133
170.1619669832137 170.8360663687705 164.58310770068482
169.93237421007368 170.59960512729916 164.50923033022946
169.7956819497017 170.54158228491147 164.64484839124108
169.922625454574 170.69334742456041 165.38095036354855
169.81344558062838 170.53089769667633 165.3893557217713
170.48174299990646 171.1627059674822 165.49470015369548
170.61111324750027 171.24863580777418 165.23891925483318
170.41416512946566 171.06682584866473 165.5145597616841
170.1591132080002 170.79863459000632 165.36133711118936
170.01166872089263 170.77307507652264 165.17711353535012
170.0854555483631 170.87453817089332 165.05775168436142
170.12075106258595 170.95334074662918 165.04776255147635
170.086862635423 170.96701676305133 165.11458723006453
170.27453980533153 170.96336715601535 164.95139947247486
170.80317072967142 171.46271195157505 165.01129093774762
171.00790502704254 171.55727114079752 164.98262382539386
171.0993227914938 171.6560039915964 164.83734644341627
171.21847221713242 171.83328908879187 164.9506564171369
170.7810886199409 171.37506359904623 164.74974925990725
170.93013609016577 171.58005631687405 164.914089880711
171.1559558108999 171.74661761236214 165.02344364480675
171.18278589322065 171.91949351791644 165.17770653920095
170.7724924913996 171.51020122067655 165.15113063875032
170.5549376764767 171.40197664928442 164.86621217114592
170.4683728284818 171.2651150006174 164.61512835577227
170.09001293348447 170.8569163335567 164.7595836919913
169.95797965707524 170.72264879699694 164.41868312421968
169.98946616030548 170.69838680118983 164.6685343562968
170.42137490141508 171.1096068663363 164.49975443959383
170.49546889312907 171.05097192987418 164.22885470942182
170.72466531183815 171.38648748324462 164.25458537379646
170.76106332415335 171.41602028297 164.28027748648557
170.72940205020043 171.29990959580624 163.66008867951044
170.69746965127013 171.26653312135292 163.86799774795412
170.63973452562036 171.2280413792536 163.79355365682267
170.06697537819022 170.72091903607273 163.8327194236983
170.64522644480044 171.3302014629515 164.36503569387054
170.81246311351902 171.4148268981039 164.01276260260582
170.69177275606205 171.3473925336546 163.58355772382413
170.48861567348354 171.2421767648227 163.7608775075978
170.48907880641755 171.01853778305733 163.82274801327029
170.35806948629948 170.98496929819876 164.09415293029673
170.39769280161656 170.94023927719428 163.91903745178126
170.51225114910557 171.03821609027386 163.60272840425884
170.1957334362325 170.79529046372096 163.13830235264177
170.50394624835542 171.02867881742444 163.17191592157639
170.71117412285582 171.3595451732226 163.42028963977603
170.40576078082765 171.09255187490163 163.50466489998132
170.85798472419626 171.51155251330695 163.83620389171645
170.64727987827024 171.30886169623477 163.8869005374779
170.81427707804036 171.56177838287041 164.06509849859972
170.51517674176662 171.4011619953221 164.4149940369547
170.91127604633326 171.6785683789533 163.97265605646595
170.83146957509294 171.58737435674416 163.91281303097688
170.55607608322165 171.39822492302454 164.11727363776666
170.6270549851205 171.4053025877743 164.0377847969825
170.87087355544514 171.65473985811667 164.06845097411463
170.66868771113278 171.47480142323718 163.72458262473046
170.7122985781787 171.39629537316762 163.64648961725942
170.4461410578065 171.18035658517198 164.08427024764515
170.55674278298557 171.2090653425285 163.87885565068555
170.20153181604428 170.98325503606384 163.77996630404652
170.2212381445071 170.898307215807 163.91214444988464
170.35078019429434 171.06759524531685 163.7145737838802
170.4461894754117 171.19101911465566 164.04147206504746
170.06128194550496 170.71526281670288 164.26350625954817
169.75368112223035 170.60575936151122 164.49911811531788
169.78529266404163 170.5815727005883 164.43575505424985
169.61189398512184 170.6069046783002 164.2060460804561
169.7870518038512 170.7933967869134 164.1668082744769
169.80311458602878 170.7099908020001 163.87739854729963
169.84249106294294 170.70156259505404 164.36742613073181
169.8787091124188 170.67560798298805 164.2885051745089
169.80539559787994 170.6304803077623 163.89153905903163
169.94171134077766 170.7431549898826 163.90403417846414
170.03799643917205 170.78477424867768 163.96173866943624
170.41217591625593 171.06728589399353 164.16765297916342
170.19860042282684 170.88977332067782 163.83888425413502
170.6995329651929 171.35034119094288 163.9263193485322
170.9955864541854 171.6545072947996 164.63283962804564
170.90076958218202 171.55708769985543 164.568416778619
170.89668133077336 171.49243560330052 164.48461816572393
170.542885709581 171.36859854228368 164.71423892534347
170.4067063952355 171.23549813581386 164.7416135486635
170.44920124225018 171.20404192340317 164.49263819258326
170.48529869413528 171.10102089321657 164.4051876682902
170.43221611467632 171.17073246284139 164.65463192226815
170.52359117033765 171.29493873510404 165.0323622849755
170.70187767662304 171.4960019682422 165.23944974404677
170.770809300103 171.4793553889403 165.37210543527738
170.67029005060252 171.34806134249345 165.1134187379973
170.5665670115747 171.27240158355917 165.43979356009058
170.75965228394884 171.4755262079787 165.65514223789359
170.35469024003632 171.0809010359095 165.45107301697115
169.85884673157986 170.74433297276386 165.47630139900548
170.130363895919 171.0981373511661 165.66508047947715
169.9370285203892 170.93265852037192 165.5132748600581
169.71357656291315 170.61041103319369 165.2782883852988
169.79588279756624 170.7028577482507 165.36605547997243
169.85401186270622 170.72860552802845 165.27813658028674
169.60475605250707 170.32613469903686 164.8859850569841
169.70922075654747 170.49793161738458 165.18965606067
169.9668581958797 170.80017005296173 165.00185122884628
170.17984895554233 171.07132624106015 165.31526372944793
169.95216720389203 170.8121693573297 165.39682535916907
169.7194365784923 170.5984186394559 165.43359920029727
169.77558040008748 170.6671680419454 164.9924084543617
169.505497215819 170.3540487168481 164.88385532732667
169.87517388951173 170.80059629070598 165.37678499290504
169.72017698465248 170.7371755649527 165.39703528017932
170.1558260807067 171.01232151234927 165.67194473651386
170.21353285633708 171.14445242865372 165.78586275806978
170.09980518095182 170.85539336954344 165.68073261131457
170.2359821550937 170.99510046765113 165.36638661349562
170.07503960732336 170.78179497479837 165.2156342627737
170.6469433582604 171.44542206253266 165.7431268490717
171.02389267995656 171.7244641206131 166.00470498061458
171.1160528930635 171.8046687053099 166.03103128509042
170.84184677046863 171.59342866170005 166.33887740694584
171.32021107348496 172.010270969545 166.29207633064684
171.29344720938622 171.97510412053296 166.20289538235951
171.36418385396817 172.00851695153608 165.66103744717643
171.16412274507422 171.82837752849588 165.81602216038053
171.01313661109714 171.76189676966166 165.8101281739481
170.5470413254577 171.35452543766093 166.00251645329996
170.66540293518474 171.33680092745948 165.71845500633893
170.77120211277753 171.33326926895467 165.32408197462547
170.86191969494558 171.43288684106997 165.13828451086223
171.10311345765535 171.59156628793255 165.18400015330195
171.33179934679245 171.7911979583011 165.43261699006854
170.95081818544537 171.52492607241896 165.47166140862134
170.99875121962987 171.51473733978216 165.73233002076967
171.0571385281883 171.55394212229552 165.56406308804821
170.7614368282202 171.45559443379366 166.1396329895182
170.68709520886924 171.32221847296523 166.2165253621103
170.72450137350953 171.1971246744916 166.26905615774535
170.59694200291585 171.05890054358548 166.44840211440086
170.61945863783257 171.1135658423486 166.54254166035003
170.55743759327132 171.06964328872897 166.36012929739826
170.56989129891127 171.0455111530343 166.55764712080597
170.47263675050905 170.9992149577397 166.42676141566432
170.38027607776846 171.00766530960558 166.13466604234665
170.61337001960695 171.19048331112413 166.20988724252481
170.46574288062953 171.0615577837925 166.3767860291956
170.4197683557474 171.07054629956133 166.0698768819114
170.34916526007558 171.03555906458453 166.06096002743115
170.28178339356046 171.04691654677524 165.96262268768538
170.28944710160437 170.98424720077455 166.03899503369038
170.90220153448794 171.51732524618384 166.12461639674711
170.77764896195424 171.2923730574933 166.06502933964424
170.71470030616524 171.33282566272692 166.0861294185084
171.15214044120617 171.51983357210824 165.9942672314184
170.70563833494546 171.10452532499073 165.83674534257665
171.09211738240253 171.47497437757363 165.72311087820975
170.9730475799313 171.36016727220377 165.70479233760514
171.21507790214778 171.60531457169017 165.57725206809306
171.1100695700021 171.50599591914425 165.669648809817
170.8231982106801 171.31846846288002 165.73024482017271
171.33197628578225 171.82762216157363 166.05273563124564
171.26532953688047 171.8044977124321 166.43146147053514
171.20686174442548 171.7436136681466 166.26012576426476
171.11720695892046 171.64960312011698 166.43685067580807
170.69334378150648 171.28979266203427 166.04506768819044
170.6525873763649 171.1594565587937 165.80142988184102
170.76874860251058 171.2920519903517 165.8704641012037
170.63148498170514 171.14150821881836 166.0377697798177
170.5470807412093 170.97971498512493 166.1333830402608
170.19863865420913 170.69741550172324 165.80306423006832
169.97443086520934 170.52090886713643 166.19471582029982
170.25879100289163 170.8635221485633 166.08467456456071
169.73239501204915 170.36297794955792 165.54337211789726
170.36736363768057 170.96807589637507 165.82710396189054
170.36873401257913 170.86086122623078 165.56691844086023
170.52795371069217 171.01701016845098 165.4988150979737
170.64584544880952 171.10956288504443 165.69802869003416
170.48353916880248 171.0381652562669 165.66677496072674
170.3546566654187 170.8157931291791 165.57672620837462
170.65766214283454 171.14272884794494 166.04813897102707
170.49646505468385 171.02940912260888 166.05029999666692
170.06227960950423 170.6828573165471 165.63852644898893
170.03353852191128 170.61500795002388 165.528941346649
170.43697360446552 170.9386425128908 165.5979406844779
170.4916826917329 170.89062404763965 165.7210244700916
170.46699190295467 170.99167017140962 166.14749111509906
170.22600960481537 170.6560692099546 165.89350121448877
170.26116635248394 170.7832722157844 166.20637665240952
170.4268198700355 170.90874644092975 166.5031144256867
170.6198390334696 171.09850622667372 166.4941916143453
170.39416490040708 170.94192391375395 166.22076696970976
170.39809497226318 170.9655529307369 165.9937842639138
170.39031349265645 171.02287610191345 166.1968982808304
170.40549142408008 171.0105764965251 165.95633841383597
170.41976834496867 171.08929177349287 165.72500621458875
170.28790748216397 170.89575555154005 165.3986088782698
170.09448260553805 170.71502336607966 165.59627225616023
170.25644634842155 170.88788056196563 165.6375255302027
170.14386812406386 170.76684294311346 166.07620469308247
170.22593470002232 170.8102380649961 165.7261732482516
170.37181202935892 170.97640764078133 165.91331353651265
170.02346731345264 170.77580319679504 165.78239149450744
170.01457665134018 170.82294336520775 166.01802009716928
170.0484238815673 170.82448504993425 166.0037062952326
170.08931294831893 170.8897782224766 166.194802826767
170.1482365040292 170.9417023316025 166.1904783253211
170.13310098153096 170.9717477818255 166.4660419891824
169.97518857840672 170.88376408889314 166.15142811312478
170.1164459444268 170.8981945988165 166.5314324203051
170.37909015789793 171.05232180400475 166.538799337784
170.3879716568321 171.13705881275808 166.44760839056607
170.5061664102885 171.2315679206182 166.79738294627728
170.8893277682221 171.74448410040785 166.8563004167877
170.9424418982043 171.69549926715231 166.42630813896355
170.85004723547496 171.6279697671457 166.26919799681949
170.97718970298848 171.6778274664125 166.24760098738793
170.93159772419958 171.61423923073173 166.5585096321877
171.1495506994533 171.86215215578608 166.39615371192406
171.1996008722917 171.86984489022075 166.50220490181758
171.06015525261893 171.759927133551 166.54913592350604
170.82310281537647 171.36932678327906 166.5452588432732
170.78233818705803 171.31112002962243 166.22980893034304
170.65140441235448 171.41114828797754 166.35115962832924
170.673312687823 171.38622712587895 166.01338018639174
170.8960701021888 171.58658819302386 165.7786623154267
170.99739951934524 171.62029678467198 165.72913953857451
170.57487463738815 171.15993938453346 165.80701910797458
170.70130089049846 171.29359615126646 165.97295992702024
170.90144569508635 171.50248351910804 165.99269597242125
171.09784001023058 171.6868823249126 166.02069300109832
170.7327675595073 171.32291714595408 166.13445267168035
170.45717574260198 171.16013217092086 166.34565589524405
170.63188580976254 171.2529706127029 166.36443570820302
170.8127597104756 171.4613740927406 166.3190309426193
170.86112819694463 171.45031024969092 166.27599874388375
170.6330146055585 171.21205258031617 166.64626128645887
170.9792277544782 171.47497439763075 166.5354958244656
171.17806525286824 171.59630418609086 166.47618423110796
170.86482864371837 171.387528987346 166.3629598659939
171.0152249970409 171.62528508045358 166.2824881824339
171.1708124378439 171.68991821297573 166.1745876911318
171.31245636451908 171.92224295592084 166.1592826335787
171.17709043273658 171.86473542333042 166.10084148165174
170.94196026678964 171.61944080865646 166.03089463257885
171.37590237096444 172.00049517571708 166.61547488782486
171.56890331960506 172.31493016054722 167.23012655422667
171.38727990076083 171.98978517446815 167.1041283437934
171.06792809533735 171.69548079431507 167.28458699024443
170.91788125096818 171.53329312963186 167.2031631706906
170.98385724685284 171.569647872857 167.411686327065
171.048490879469 171.54710307174275 167.35599804777632
171.45348557319366 172.0603294107553 167.1796170891084
171.00035390097798 171.6277233926628 166.78780451315896
170.7339397643229 171.28790171790413 166.77244162696167
170.56796160581285 171.16135553690248 166.731664383877
170.69235962488332 171.34554708433714 166.94484790083987
170.57926796085476 171.3293760140392 166.93731179420072
170.79074830566387 171.60699533586794 167.15800850231787
170.9212110884775 171.67322947098214 166.92211542975664
170.97841855803156 171.76175574626686 167.1851901147136
171.18972638083895 171.9423790335164 167.1263896199223
171.2699979007394 171.97162661197854 167.20877771718628
171.13770867237622 171.7673408496605 166.811325867659
171.03601522189717 171.69364948560505 166.57746307203112
170.89752454434728 171.6301053248951 166.79248125275302
171.21376878947632 171.93078270266216 166.72826091300067
171.50056421859333 172.2193354012913 166.7928627879078
171.56920091377037 172.26642098116818 166.65215382609168
171.09474189132766 171.7626956734006 166.5033249665927
171.22417857230866 171.86793272983738 166.33002794809207
171.17189362542453 171.89734800341276 166.32151606593473
170.98486089772328 171.82531221397338 166.3880217551173
170.71189223438049 171.50866519040613 166.04884993181201
170.6085943254511 171.4439100756719 166.35025133261976
170.79399645412087 171.46722270217148 166.1203607001016
170.82227659561158 171.57997279103347 166.2721532861239
170.7166840522669 171.47321001615884 166.1676424624815
170.8346842892845 171.4949385433377 165.84697265226728
170.70159148929807 171.39676061387567 166.13487725992505
171.05712876521795 171.62719820110485 165.91622577142002
170.8357950215077 171.47417188173384 165.87241247501603
171.09865238781813 171.6979197051258 166.40913962365894
170.55528213885367 171.17233241141548 166.49233759973163
170.72784551085203 171.3133912816893 166.37727977861633
170.75114628530667 171.39418737725856 166.65424672635908
170.52012833401102 171.13093201182974 166.19018553599426
170.5404308799934 171.22225348921495 166.16385601191143
170.79587290195337 171.3465915843182 165.99432097143517
170.5836339244427 171.1021810191533 165.64489224922934
170.73811260368817 171.29631232181185 166.66321917337692
170.6878418357247 171.2326157367876 166.42101988141158
170.23987165812133 170.909439555202 166.44252801399483
169.85415729320613 170.655306865459 166.34865717546052
169.77552932074434 170.62601578302957 166.3499207244581
170.45776292329816 171.2087193822315 166.49112482849046
170.37905040711576 171.0202667156824 166.7799670684447
170.8980015808908 171.55196414118848 166.62742819447487
170.6488722312763 171.36676131634394 166.47206939631997
170.52615392528153 171.23138475827986 166.90132140236597
170.51359002748356 171.23576679977717 166.63548313925588
170.70925758579625 171.3502372454162 166.54538302115543
171.0443937546722 171.56638493699836 166.80896861591765
170.79832499151485 171.38012699879982 166.42834619700983
171.0840820282158 171.5964956106481 166.48853644144674
170.95162778701422 171.41692321489157 166.54792314022816
170.78706403595726 171.36557971011646 166.90727484652336
170.99063300162206 171.51155280963434 166.9008958516822
171.10197478916027 171.57535867188108 166.67845113735694
170.8891236639886 171.36089731097795 166.64720052649372
170.7080324832202 171.18371193040994 166.06602549924398
170.95593555640397 171.44114706855646 166.21183536760662
170.80662996606108 171.39034200274287 166.21487657397194
170.81750822326606 171.42063557192736 166.20009790562852
170.69420016234983 171.36363344798463 166.35178731054012
170.84176435283126 171.38549471409374 166.39880731103347
170.64062501543273 171.24298770867387 166.3516310040753
170.29058629393688 170.89630442875128 165.80019304701608
170.42266274244307 171.05172687390987 165.75636527578837
170.51201868837555 171.15131606316027 166.09802672635678
170.09827754108366 170.69573174955485 166.0323923055189
170.0219627119345 170.59895626020807 165.86956900362628
170.11396066180168 170.90539620953945 166.04350785268306
170.22609206251084 171.07398333340808 165.95951899848234
170.3767534886095 171.13188414464955 166.38418534828875
169.80924980437072 170.64188397261947 166.30635252896496
170.1196747297976 170.84640696210994 166.35370507572185
170.3386616204879 171.09132195432088 166.1915632043822
170.0111614052815 170.66787330063534 165.86615376520348
170.61761887663695 171.34548427429263 165.9239774940278
170.94835964319478 171.5804797918416 165.98358316219523
171.11929400144447 171.8023318824647 166.24525747846627
170.4803227198327 171.3019151600316 166.17231926275704
170.88431504481193 171.58591619098667 165.91993520688544
170.71582740786988 171.35455941048716 166.0596563328165
170.56576477676506 171.43153334272546 166.16512295636605
170.39694151303027 171.31022867635494 166.06663707260267
170.64354579035108 171.50049616668298 165.91238143470156
170.70260671853228 171.43556473723316 165.95000549396923
170.76999781660984 171.53311892601954 166.1902459001426
170.71565822830203 171.4578142195134 165.6365914578696
170.6653944881451 171.34611615293258 165.50423961306328
170.9010138962846 171.63247689566873 165.26657523088653
171.11147894621809 171.72472079309762 165.4853491369228
170.85213275413875 171.4390617849085 165.3100366821705
171.1368827351879 171.7388924605768 165.4448210217669
171.33663834321328 172.0345999457173 165.64549244826327
171.57373205608667 172.24858193889477 165.6517092507262
171.2738755963793 171.85671838435965 165.9503475069085
171.74664622378083 172.44080366760573 165.8681261429977
171.20007246429324 171.9034581712761 165.6279390354437
171.06045308532038 171.84050286140717 165.86415615736226
171.34392392880122 171.94964295516118 165.9522748057422
171.17375695500726 171.7970979681766 165.79559971586963
171.335335423747 171.9371302924934 165.29407167878534
171.35168218249984 171.94166025197967 164.9786052678094
171.39855677880078 171.99631856515623 165.23351592526555
171.47159617984786 171.9961403127521 164.64822287687315
171.99394297795024 172.47542662231965 165.2008229800386
172.630144185929 173.08771513589505 165.50887552305468
172.51844678149638 172.97036742626108 165.5846287174921
171.76262206780842 172.28901026618675 165.43402315144348
171.77500799227568 172.3967919955623 165.6871750994682
172.16925726788745 172.7649384433644 165.9308315869891
171.78374147730594 172.51675512832327 166.13523485217107
171.69520652397406 172.37257264073708 166.2915174744032
172.03046980034122 172.71321964713917 166.23894865867507
171.9573856232918 172.67482207699572 166.17646061620303
172.24477783264174 172.8607019823502 165.89386773926853
171.7247266119754 172.40854833593332 165.78382244126536
171.88244687452047 172.53871130959493 165.89641664287774
171.77143586764697 172.4673508796189 165.5969088650601
171.4814864617157 172.25528590803842 165.43139764157058
171.28987808309515 172.18556248934013 165.6014638082203
171.59763791843383 172.3685400880856 165.7567230312788
171.80589880621457 172.6147567282465 165.2819221838062
171.25754761696274 172.0034187262545 165.3407071180252
171.6124421477169 172.35553375159492 165.28153898270705
172.12968973878492 172.84469536353802 165.40673781688426
171.86869772468094 172.6648029279689 165.39507690120905
171.8743958640232 172.57141132601947 165.1892358501406
171.68238708524672 172.49533410593463 165.07063904067508
171.97761142246537 172.72223247950302 164.95225690266793
171.50331282914672 172.067991738885 164.6870088400819
171.50585635652462 172.11901791360964 164.59831477891436
171.24464071717745 171.8759136703313 164.8929169155258
171.67802741914522 172.33077823867555 164.80044398735603
171.46907673951918 172.13317253614485 164.93396550045736
171.32879955896252 171.91274416347574 164.65588236040458
171.1403057732819 171.8853776144157 164.65408076526055
171.31453149207027 172.1912978560632 164.8426802756705
170.7365062809462 171.632218282116 164.53141182010782
170.59680639515423 171.48006730593698 164.44033411933137
170.46037376670728 171.18826025485777 164.45247771967385
170.46530108896346 171.23022277529583 164.1385022574772
170.22892107613592 170.95342923937565 164.30892234161558
169.9929331496821 170.69759441156413 164.5519369249222
170.2033748266977 170.8336772188604 164.42216393256206
170.0693706866694 170.75922089332633 164.4671548484111
169.97721560672463 170.75342454396792 164.39077246117327
170.1144212436252 170.7524093560792 164.3480700493772
170.06147161266864 170.54850462249595 164.34526733903832
170.18042940651463 170.68159301170033 164.39760208022048
169.99279718097085 170.53481282316875 164.58419405515087
170.36002297612683 170.86434536570377 164.71416703337255
170.3057422064807 170.80303347726837 164.63443452850643
170.29816991554574 170.7919809736074 164.8748355643835
170.03958285455522 170.62369160495868 164.67029207890252
170.27274558508654 170.93856804168914 164.6972216180543
170.4752155235687 171.1750850282882 164.96968269338691
170.47333503159433 171.25678559175253 164.726689989655
170.2058576553155 171.03833180093 164.9003539342171
170.09672003355269 170.89640477273065 164.8077500194405
170.40973210045777 171.23634961665425 164.69894736875767
170.37439028127628 171.18064666222838 164.55913062845622
170.64991636114308 171.52720053774559 164.97025613116875
170.54847613271008 171.38174979013186 165.0249883718164
170.89443072524168 171.73028056736229 165.4397693342244
170.66455834201673 171.51530434853052 165.30719489908114
170.78703718252908 171.53774103470766 165.2978561435237
170.43009034519366 171.23733462026382 165.76244320772898
170.66259973817293 171.3827053864913 165.541123071672
170.77014529778515 171.43899943456955 165.28253494965386
171.16704035898252 171.7845885880412 165.42352109196602
171.2936885882263 172.00582437568917 165.86190024217973
170.814692788055 171.57527591126734 165.97486938782103
171.25524664537633 171.99711401815765 165.88220672399893
170.99383052155633 171.78069906045442 165.95315233451635
171.58267828471665 172.3591447863953 166.22754534840104
171.59615407827658 172.38292405577658 166.2356341792338
171.27264551305686 172.20267468826137 166.1296794688711
171.41502061375056 172.28782061700838 165.7633775166008
171.2841954404189 172.17272191540624 165.44746992173472
171.16793073973113 172.06594987005374 165.25870919145734
171.38875802421182 172.0653934247397 165.04052444333576
171.20796496431277 171.9338109282039 165.03271018673456
171.31422979249916 172.0134748623325 165.1813075119522
171.44861539082623 172.12758437194188 165.2368929535423
171.44417635881578 172.0355999509973 164.84275319846356
170.98241892708273 171.7024669543028 164.8009467035023
170.62279236543824 171.41750715595748 164.7027653252437
170.2783096864478 171.2155078776571 164.87391529194463
170.8484602591494 171.58251402642355 165.31071199338143
170.7743411323779 171.48110296232053 165.28516252211944
170.80013427455765 171.43894363001826 164.82235094884552
171.1213269858894 171.82513656251456 164.90528120938177
170.77217517266757 171.45570704801355 164.99609825886978
170.87299904823126 171.4701308651925 164.822294728739
171.0046009314631 171.5767291838604 164.74118600100235
171.1453685159077 171.7063743285315 164.89108756916113
170.88913809908615 171.46574418399774 164.94282330818066
170.8005046360521 171.4413889268791 165.00841837724244
170.25393810106988 170.86797398890556 165.0751998284071
169.9253398402499 170.5865167859623 164.8027594862722
169.91609358079256 170.50487489930237 164.6066244572575
170.52758447855686 171.06608100560175 164.63499941615422
170.1330431740333 170.8928864770447 164.50727005487846
170.02244601997842 170.81215290561346 164.6754987888646
170.9147587528836 171.58440831778498 164.7511088048421
170.63476082491636 171.2562219785545 164.86852436370148
170.7843978882797 171.27998993082068 164.5626633582772
171.13573897732715 171.59805033385402 164.6648528029337
170.87387117146582 171.27941434707913 164.71540841340678
171.12672143574582 171.5151499037378 164.85471575886385
170.84580009243663 171.38471141535877 164.6875167223743
170.86497183486816 171.3401001272724 164.73529773823483
171.09813534012167 171.49255726284625 164.47253724170213
171.08492551443547 171.71804717820476 164.74669427544535
170.59755543708488 171.2442426270999 164.59857904350702
170.3855659744926 171.14198055404123 164.92518100250214
170.38762711665044 171.15943706574572 164.74971551113015
170.4899974376413 171.26398409589493 164.58914099667038
170.52210006436007 171.2935365725194 164.72488395224784
170.45398640914007 171.17281426030272 164.36613268652803
170.13138652674272 170.8844859464353 164.09505718793977
170.32090253648892 171.06270746726935 164.43137365146555
170.37777598738012 171.07582816906506 164.69449766337863
170.6646770055383 171.4186062124836 165.10828735288032
171.04049362850432 171.7866698279959 165.38923166169423
170.65792696392035 171.43867260394325 165.35489764995023
170.28289097506945 171.090605558142 165.4198374264777
170.32356454484898 171.1483092522661 165.31997211692627
170.60561703262553 171.47533619204188 165.30632303730104
170.9050384880366 171.80119322213096 165.49606174480937
171.0709543729068 171.87318707196823 165.62889051360816
170.60478275576742 171.48898271342412 165.5765699934361
170.798525015331 171.59998420606547 165.55189398408876
170.4574476730617 171.33715424173235 165.4058917392448
170.95134660064915 171.7178117386434 165.5020555971136
171.13576426393112 171.9141807957918 165.193436052976
171.4417003277099 172.13269655593717 165.19236336704986
171.25241164868984 172.13654953993358 165.4631836239644
171.14769271163226 171.95405155856955 165.3025419029526
171.66748024671708 172.3365378184593 165.6968727404704
171.97818871574486 172.59559079185067 165.73503190118092
172.075966993628 172.70592076698247 165.6110051036221
171.98957201402257 172.64149530539444 165.41266638651726
171.90937449317735 172.52995284317942 164.8734278123937
171.77499244104567 172.43770568063582 164.6949893488201
171.54105225473742 172.25480186734802 165.02630745595607
171.5680506399077 172.23250049053797 165.13030320272037
171.21391503388563 171.92697546818445 165.41688792233754
171.03663265432425 171.75754018493694 165.39251356142387
170.9822707356432 171.7898622095232 164.81995163309475
171.06335558882134 171.8308533287036 164.4871097458776
171.14830626608358 171.93592922967414 164.9716677340639
171.30757319012443 171.85341514024554 165.0634931356201
171.58095629046954 172.1358576535832 165.22199558992753
171.73369457907958 172.29366159662837 165.22336053009826
171.70491917080446 172.30682055791988 165.50340882782132
171.27358046634183 171.87275649581366 165.51217122893758
171.51407305199996 171.9829072784137 165.27459774477242
170.98780066841576 171.53673948892757 165.3944633458077
171.18608874942075 171.76230734851475 165.3278920912644
170.93206251334098 171.46917513709622 165.41499883967958
170.8723185880607 171.50000830635054 165.23847380405212
170.64850548613816 171.3708515937504 165.18854867872827
170.40194566314614 171.05302305023514 165.2994716212966
170.14892294082318 170.74594826712143 164.92366020196405
170.4033950507439 170.82135612854853 164.63846729840392
169.63946615044586 169.97817397261005 164.704960656216
169.7142977123586 170.21785843828877 164.80111517619434
169.92659558253402 170.4920040796536 165.10255214869744
169.77189385623583 170.2922044597521 164.76752536254023
169.93605468026598 170.39840219754484 164.69299150035945
169.6407362372114 170.05145510450203 164.53181382236477
169.99741398634097 170.34938723957455 164.8004191557137
169.69340588816112 170.20217976421893 164.85973943931592
170.1498667439593 170.678366610849 165.24818585353347
170.26149944330623 170.7294233580757 165.32528930095265
170.3927950025775 170.88253987734586 165.11253666077425
170.07783052964106 170.55602164745258 165.2704071089073
169.83265914853192 170.23655142000325 165.14328034740967
169.7790520374619 170.278504715653 165.01352616139934
169.98490236991253 170.3512745333768 165.09470222423266
169.95088142542198 170.3699173173122 165.11699883609907
169.95447604638525 170.37764667299888 164.86284357317803
170.16686008881769 170.54012594594997 165.2939810235802
170.18053890144688 170.53580365140397 165.1834320732121
170.13422973485777 170.53026017279785 164.74035468709005
170.12041811794262 170.63118006975526 164.81517723966425
170.78004805730686 171.16419989642878 164.82056456549256
170.8257593482697 171.20752782879305 164.63421588629407
170.76854891179698 171.17082378323235 164.43451316309233
170.6231960443707 170.99051319467733 164.4514683819967
170.74923168451065 171.06802501972928 164.66916776947508
170.76792133643673 171.12002841018412 164.6410986230535
170.58863237487589 171.03249137766096 164.43942739969353
170.56720747715173 170.93630062954298 164.5206349161294
170.97316787853643 171.4166025625647 164.6185225564191
170.82566731737938 171.25612205747476 164.3825197864178
170.82409064887753 171.20175093072424 164.58753807062044
170.97553835033958 171.4180535599753 164.84920811116555
171.16735823517652 171.63592412259416 164.61642634358736
171.4841433422439 171.9004475579215 164.69688675741656
171.34896928906406 171.7957404749259 164.93586492974208
171.23263640067714 171.69196378048167 165.34207084413708
171.23849936750756 171.7311419475415 165.44034519833497
171.3722560672932 171.8061222231465 165.21828959698405
171.47017501896306 171.93858726675128 165.59434673342972
171.36054889336663 171.75681272488333 165.33664330688921
171.27689958325644 171.6838491324999 165.29884862583947
170.8899669362392 171.49011650927994 164.91264016459874
171.1241569392066 171.60384422162892 164.50506913874693
171.10315076089591 171.67830618757597 164.7584979615698
171.02883925955717 171.52572908901888 164.98970369685046
170.82628951779213 171.2639372689128 164.7779419267939
170.3759201004851 170.99869070145527 164.60697197546006
170.29025331409602 170.84914735555415 164.52331145211292
170.34210188249725 170.97352504129768 164.57990701464635
170.2095924073017 171.00953994797118 164.46141699410902
170.7192974592688 171.43808479501155 164.19516663143798
170.7875939917087 171.57031100531958 164.3285220948257
170.91338534692952 171.67809180727872 164.6376533800517
170.55688895045097 171.2573990932882 164.34602162407296
170.83366630726798 171.50831948110425 164.7476103408279
170.85436354233877 171.4630711271737 164.06578496422358
171.04115019711267 171.66089535312554 163.94114481757939
171.1805290432674 171.7993028820711 163.9901316969258
171.71120887080733 172.2943685319766 163.98440477780073
171.40420591809402 171.99428633099242 163.80434065218785
171.8540451943633 172.44015630886065 163.68015841674713
171.96984671407375 172.5706967030152 163.80199149377717
171.4206565213677 172.05842430464378 163.71746825764393
171.19785927521417 171.8308842534469 163.7777160777434
171.4675225763999 171.9835645095656 164.18090424347832
171.35179566529908 171.88310449589892 164.27854253760228
171.6444076576374 172.11605439893776 164.44137237637057
172.00062251435102 172.53789453362387 164.71908062947907
172.06785857489896 172.57742800335396 164.38387265024312
171.85918016629435 172.3724357649623 164.63797586593122
171.93200008239373 172.3554648230467 164.96953847693067
171.9718938613546 172.46741617459844 164.7352049092721
171.660461254571 172.2448720265473 164.72281998318084
171.5158702012924 172.13243117573688 164.93682146347746
171.34578588570284 171.94982171098806 164.61796682168537
171.6222552380429 172.1484755471378 164.74154535246052
170.80320964516122 171.40535579105412 164.54155716720084
170.93645055747487 171.57756999613244 164.88011831741224
170.94722309094448 171.68796741804746 164.5303048736476
171.0251286240646 171.70341883188948 164.5927856369514
170.67174255587565 171.38490932610847 164.33611587420054
170.61746605704727 171.32668498752594 164.20260633939176
170.8909750186647 171.55447441989617 164.32097537786203
170.82366761633708 171.54807340348032 164.4635144428902
170.84526557570703 171.61714014467432 164.26011989719305
170.57907368992346 171.36016356970978 164.04171356891635
170.60451791740883 171.44548794282093 164.38842320571325
170.78896265856284 171.66647283082142 164.32109159190105
170.49493686207978 171.38654155056244 164.20820703827124
170.1872169382112 171.15668227326836 164.07311073910768
170.2786322622466 171.3157379480839 164.18065935723058
170.47235248801863 171.4381433598041 164.41468460983566
170.99751706078678 171.74041796014154 164.12741405419234
171.21828894924843 171.99606297887942 164.27974757096084
171.1240059337447 171.99106422241817 164.1182174939751
170.87092882336853 171.62936475483193 164.20154052913034
170.97021866821476 171.72197657767748 164.40479720983993
170.6054587805888 171.46174323046847 164.59779911797955
170.71818531432453 171.58612359620776 164.688483962927
170.66361975251638 171.43448054186138 164.76652940076735
170.8054042968009 171.56823235152905 165.17974414319275
171.21689131840674 171.91952393826057 165.51965253355044
171.36371426755255 172.07298698628196 165.25406571874427
170.95727294922574 171.63447363006404 164.7274623079228
170.99501050204213 171.7217500704724 164.88399574530877
170.84367598494333 171.6880926358113 165.2536721168611
170.53060880135007 171.24023961602595 165.36568219647262
170.91168267062852 171.6851315999572 164.85315036946702
170.59657553535268 171.18750594860174 165.05543553562597
170.54923439851277 171.14867788012305 164.87481226599746
170.4899058502641 171.16540221658553 164.79767277901735
170.32476387659213 171.07243602193722 165.05864226204105
170.1068956663331 170.77767487120383 164.9925933660749
170.3879943070664 170.9069914339715 165.18629747623362
170.33265250343143 170.95002640113447 165.20854099092026
170.20345223789897 170.797256715597 165.4424400287761
170.6419828221873 171.25426742443145 165.3615300755443
170.74801353327058 171.36144291766934 164.8140415604344
170.95256888172418 171.39977171241128 164.8720800883457
170.6837497759639 171.03459648741722 164.87625446657904
170.85972554475842 171.26225924945905 164.9985365156631
171.11418669529388 171.71846751884644 165.17707344692224
171.20079062840114 171.63815613908378 165.20596306641173
171.32456235430806 171.7096050239172 165.59339762054213
171.1381623643941 171.65774011843467 165.72039105841472
170.5990177898375 171.0942766942297 165.23939969207066
170.69329402297817 171.36443235869493 165.37777446635644
170.79453415197332 171.42639578112878 165.4660645714222
170.2215558319024 170.85055352610684 165.34518105952205
170.41720282119098 170.8814341890801 165.22386065177744
170.09204985985622 170.62408082348693 164.95458141761858
170.3424893825979 170.7103737532688 165.13504125601315
170.1810661794222 170.59884761982084 164.95166386978738
170.09140100718946 170.71185098723114 164.89073793304422
169.9681897324886 170.52733724091823 165.10716803736574
169.7783500298327 170.266579301397 164.99012309843008
170.25278971378805 170.68175103106475 164.85682669234515
170.62951157614134 171.0399391903877 164.89444486778658
170.60970636699355 171.05427540117142 164.6839427629176
170.21810501934195 170.72862779161002 165.01829084377476
170.3610887917285 170.9146603825128 164.9087331296781
170.30560749066632 170.75385376152744 164.73854740229848
170.74290672234235 171.1985591585857 164.98496518974804
170.44766014827113 170.90726756742725 165.01811195616264
170.17881756113428 170.71315304216992 164.93142266429427
170.15255353017278 170.7014386702618 164.48090360360865
170.24875752896534 170.8675246170445 164.53380695140427
169.91198225200262 170.42402924356378 164.74871768600315
170.28959692700528 170.954321286364 164.75611063188163
169.92404568405013 170.6671356171352 164.98414518992766
169.51758000369085 170.33060570961715 165.11507588505395
169.93741301563352 170.61812630992583 165.1069687979779
169.7607220837089 170.462213306487 165.50117178208237
169.97807098443687 170.50867891966652 165.5333864288177
170.2671485750184 170.79211556326445 165.6315595173897
169.73339504220039 170.39469281548458 165.65512693402854
169.5228579714515 170.22159707346339 165.00441195799226
169.42423024146314 169.99931239789808 165.0234555817995
169.29899479350613 169.94692075633574 164.937321009635
169.63736880092114 170.2647816341345 165.00039439944945
170.09621550187921 170.69910377193824 164.99826078748697
170.0295763413264 170.65050954115907 164.58248460908325
169.85712192711776 170.50204040379987 164.9219017309265
169.9552749538555 170.71524372140496 165.19156941934895
169.76977067873437 170.39373008661485 165.131568987097
169.84471914576343 170.42864243057227 164.94563400832186
169.97150763902218 170.36563705978506 164.52342525990287
169.67327853089589 170.11552658001955 164.62039363026884
169.72278401272644 170.23253158027944 164.74445166400218
169.70133580327044 170.22482701153316 164.57295063866488
169.67066691749466 170.2431550790157 164.91744339436923
169.57589377614022 170.23039675316545 164.66270769808492
169.52344718772417 169.98016242305076 164.39535750894058
169.26614712901628 169.7566414657586 164.28561225350597
169.2309841727531 169.73770087581343 164.43813077976094
169.21152321917788 169.79350285913569 164.4956979463149
169.4558769151016 169.94337567954125 163.82421296038916
169.36855908339734 169.9057959211238 164.05110589437925
169.3842800794965 169.88225328808187 164.10129050344312
169.93930567958196 170.4339758704703 163.90717483463297
169.66568319109544 170.2441799464512 163.90072126666854
169.69395106442926 170.15212375491504 163.77345433947173
169.96648356036192 170.3848351333291 163.97359654434763
170.10191502494862 170.50421945732054 164.29380217195404
169.70425269398223 170.13719352743513 164.2166699922281
169.68216437518194 170.1834282293017 164.47101452816568
169.77079431929315 170.17405292578573 164.29217674616493
170.00193987025642 170.45511793905808 164.36787974712294
170.18384806016036 170.58457762301953 164.46681724217785
169.92073664849107 170.48160070888096 164.64711318614755
170.02422290027425 170.51096945505364 164.48140071995084
169.92183273043733 170.38715822085132 164.33628801748017
169.86470153831863 170.42120758983523 164.27752320399495
169.92958586477073 170.5930562922304 164.2401131448565
169.7260747242373 170.44218186043278 164.08223369441774
170.34962948416418 170.98168622773218 164.8108057914652
170.15219347673624 170.71958862243534 164.52360678942367
169.90192799453925 170.5444603663728 164.46472450217007
169.83718091181444 170.4648385675995 164.5734371348878
169.9416079264609 170.54387094242924 164.92190975867072
169.76774700832996 170.43119607693188 164.90388356435685
169.74310727558645 170.23497312588535 164.74102348168293
170.27780921525752 170.7608612081745 164.6586776789761
170.2529552983466 170.83630567889782 164.7958066718812
170.0872879286356 170.6599256082977 164.80095006478928
170.41186210557632 171.037592739316 164.56050634871107
169.9879720552128 170.57148758485025 164.25072456663622
169.89713788156047 170.49036178400252 164.56908645423013
170.32522936697546 170.82282933018465 164.1740938097296
170.62427382527036 171.0781342291134 164.5895545837871
170.40476040674918 170.78309267965798 164.38485811227415
170.75103489542954 171.20171519783344 164.7154049701733
171.04890835962144 171.48555514555474 164.98063000443238
171.04387168039582 171.4574762584822 164.48547702573876
171.11070509350498 171.56308189338577 164.34190574429806
171.09800271785798 171.53997469464747 164.0205714436529
171.10171590627183 171.63646246305206 164.234679030535
170.91473106513158 171.49047594726875 164.19076714828242
170.91826237042045 171.43478450823739 164.3627733587825
170.76676398004278 171.2972362149213 164.41971585580086
170.87755038234909 171.38640978279227 164.7650188378731
171.14388679214338 171.55532577945266 164.9894403650515
170.9901490166312 171.35129437413286 164.97034615534662
170.81229422253793 171.1772347261226 164.862377607522
170.8821992105267 171.2542923568883 164.60603824601552
170.50522704139507 170.99532501386255 164.4515505975601
170.59850681619278 171.0499256758013 164.73792445198026
170.55133066796986 170.9785424851518 164.3681377864169
170.7676733669099 171.20918880457566 164.38068789573293
170.8522215256251 171.3761498152346 164.86984646777861
170.83300894915715 171.2230875152659 164.61090413431816
170.98565719268743 171.356492330611 164.84136962008472
171.0456294217164 171.3436985696237 164.61994558813115
171.0651140747791 171.36889800044787 164.95048567855866
170.79043623624827 171.33030646457792 165.1935269146779
170.77546991240578 171.22730709726036 165.11739903598306
170.33959757153815 170.88585249072256 165.52103568097695
170.8765958785193 171.44420970587856 165.59538308664253
171.21234827821831 171.72212692500875 165.3778635736788
170.8508616960846 171.32016768891077 165.24159490764222
170.29958415523723 170.8139405669799 165.2028323093604
170.6470130879025 171.1861448809206 165.1772730264909
170.7261791393001 171.3735887264313 165.14254517619364
170.6269325606155 171.38052768276083 165.0481188212693
170.70627790717606 171.3966297409211 164.85557041247662
170.86414704423137 171.45349210739678 164.92767644951405
170.98890981198284 171.45463724285736 165.22488319589283
171.0565961895669 171.66679173162652 164.9599620736254
171.02940538218834 171.5923292618296 165.15078715185956
170.90688337937573 171.46716073419555 164.94360649553713
170.67366609486444 171.20234290186565 164.61598037993346
170.68943820141934 171.1466029038702 164.6931664964216
170.71760428147664 171.1364854031034 164.90335766752366
170.66287846010323 171.1707464870327 164.8174242402878
170.86008515598036 171.43577640013507 164.95109955305966
171.05712429224252 171.46541550937917 164.56146915013684
171.12473346836939 171.56452433954667 164.68643874909498
170.85318288428763 171.27539956795363 164.2287388785531
170.5643949958486 170.9495951167999 164.50332285325172
170.1649006738922 170.79216961994433 164.989174879134
170.27347419812017 170.8289012227768 165.1985720528074
169.9587368206361 170.56174492939044 165.30220715733049
170.38537258537852 171.0377437409593 165.48961328484572
170.7364294054733 171.4025923827295 165.65899143810242
170.78547352671254 171.4754141576187 165.67874941103747
171.19609710256236 171.8082161118679 165.5786398440656
171.19575192891497 171.87944138982357 165.7412818632612
170.93963033198528 171.5087182309892 165.23792885153614
171.0240302103226 171.58969866707753 165.28132703165403
171.04312150230658 171.64020186564753 165.2683508204678
170.85066890771822 171.4620716929669 165.35945367581135
170.62189433358998 171.29742898788743 165.05074289698766
170.85245072472898 171.5678730933326 164.7891123498457
170.6993220156475 171.31110763829903 164.8832075171881
170.62574048920257 171.23700483607766 164.80971899049575
170.55658233061098 171.2575788551613 165.09935006966776
170.64224142870992 171.36386017994545 165.3942730273534
170.97235021766028 171.660427206129 164.6935069454717
171.08967104766754 171.77943937172407 164.88144253171876
171.5537056130735 172.268429368708 164.75156257069406
171.21300416772505 171.98316173734656 165.01937507585816
170.9189603415854 171.64310139420027 164.9408106223819
170.76689798857282 171.56951395719705 164.73216068622588
170.99688363373707 171.7037891423771 164.99386043396163
171.0789221516918 171.76680997048476 165.42016230748723
170.3147979308349 171.1199391937927 165.66538989172034
170.17059651931186 170.9732484193982 165.7295928615676
170.14522095885624 170.82681827705784 165.35564326289537
170.29248621241092 170.95702442295996 165.63184374998693
170.63868956848506 171.3922335499234 165.74677670105527
170.39255588776498 171.06260316934168 165.81673681033217
170.21188754243659 170.97222444103733 165.6274660153646
170.61055326186235 171.32767522669238 165.94797567393533
170.44230179261945 171.14894043349818 165.64470084706227
170.29237774383088 171.09832589329704 165.60425803829048
170.12137108954514 170.85017533169966 165.42403230721524
170.4100801242008 171.02482191633578 165.32325048791793
170.14091409180753 170.79074884706358 165.36354637116474
170.20748379898615 170.90071969304358 165.1282133361824
170.1870623653078 170.78566061638764 165.25723946849277
169.93650143417747 170.60259197716476 164.6650360987578
170.09276482745156 170.7646319715248 164.89438243929897
169.73853717738461 170.58845520255255 165.23706643434642
169.78354250618025 170.70576458113294 165.16984216484795
170.37322227992823 171.24777610733932 165.16074697013758
170.10089357273318 171.03099828333006 165.01871811321678
170.1491803325916 171.10606391199346 165.1461511988101
170.0943338863029 171.0494150907814 164.75202611566561
170.02392601905805 171.14502612733892 165.2580366031822
169.9287530783729 170.89482693959192 164.92181147294767
169.46109098582184 170.4299801677153 164.60662406826359
170.04783340603674 170.8718508966912 164.67977890799935
170.04032596018195 170.81567140552593 164.75753226935976
170.6391700195986 171.374809624765 165.05249956394064
170.32035351757307 171.057606552472 164.7188190820945
170.4728435116028 171.2411979141547 164.5680559049833
170.13055721732786 170.82948581032056 164.61408156034437
169.84416281976425 170.52919089547132 164.5258118486023
169.9594321684437 170.7030214839741 164.56347765109885
170.3979747763052 171.07526953151196 164.54420472326052
169.85098669287436 170.69523232676283 164.39073560643396
170.27656087079828 171.1179451251418 164.56718357985957
170.13225426589946 170.93591792474808 164.805796688957
170.13154868755842 171.04700379560825 164.68396801998378
170.23672616374802 171.1195797835653 164.91876749286396
170.19030793981662 171.049093365846 165.1360495893471
170.1666536023717 170.96962070780833 164.76514526540703
169.8559187873801 170.58008137460027 164.8764995892522
169.98365354258254 170.7785645441508 164.76453495053923
170.18189563030344 170.89506738915645 165.34371161266856
170.2217986940638 170.95925073151065 165.00339188153285
170.3829900272134 171.1138269107396 165.00965539032688
170.55272983218418 171.2148275131408 165.12031366894925
170.81420325600632 171.52483752177895 165.27740427682062
170.37119116769125 171.14077412034513 164.64607759836636
170.18933647009223 171.09118322216096 164.54674965695352
170.4643367452512 171.37860874007035 165.09880613476733
170.57419216099458 171.40613445444842 165.17856016540566
170.26833798612046 171.13373235538063 165.00624634682103
169.86980122323402 170.76668375891884 164.79249511154026
170.15421380494456 171.0106828675011 165.1059080493664
169.96746719900565 170.8010783896312 165.0849322533919
169.68888569988016 170.5356295911927 164.9040391151147
169.47602858108954 170.29116107491328 165.08741166714105
169.64562775429695 170.44258514566022 165.15529489316262
169.46037289117692 170.27738882638525 165.00304291142223
169.3852721390331 170.26749817752233 165.54004117199884
169.43597381598664 170.22757516977526 165.11690044623148
169.38569286054474 170.12422483085953 164.81346655984794
169.61740291172612 170.49694646889083 164.9933724177682
169.6798767547869 170.44249049856916 164.79436468293065
169.27674008172664 170.01463080445586 164.8421601018077
169.55151921232553 170.27255936143484 165.10757677315803
169.47042312674037 170.22447706506165 165.4559673810784
169.5092068520707 170.19991418357407 165.62302484617837
169.14129465146127 169.84136657218994 165.52467484470571
168.98642563438025 169.70253965926028 165.18802931329364
168.85471933134576 169.65200143689492 165.39364606687312
169.16376057863047 169.92964167657343 165.3323358115013
169.34055683035848 170.14950968792994 165.48007629028382
169.74609968685195 170.61440148060177 165.79738929250547
169.73136719374475 170.49099715359915 165.42192496652854
170.0279893703215 170.69073541487575 165.663924239643
170.0114547307187 170.76550147577547 166.059275009286
169.84500182562954 170.55266062757445 166.4679453670158
170.09927550077998 170.7039061565936 166.4537682144811
170.19479202694026 170.82075093333603 166.58027388702226
169.9901728585307 170.72490042122706 166.3466462653566
170.06506231212936 170.83291160758486 166.22083845934367
170.2165034692138 170.88132255472578 166.45030966999514
169.9588417100633 170.77118531681228 166.21184478367712
169.58872781436224 170.5141529019468 166.05191171697805
169.81649429561995 170.583700874813 165.74011952545285
169.92547892484157 170.74085624135546 165.95422090126203
169.58958379627188 170.42018959410842 166.51003119660666
169.43700646392134 170.20555284160866 166.14006800665368
169.44365493397035 170.36510516792765 166.10248680745252
169.28364065244338 170.15492616897777 165.87570668079397
169.3870783321726 170.28042341679784 165.8214099989793
169.1260849225215 170.11890343821273 166.09364899186443
168.96097111201928 169.93830496191094 165.94442250104774
169.05441256292121 169.93825301467595 166.0326969839301
169.1495964303517 169.97493300779246 166.27998749355885
169.4148589780971 170.2684257815385 166.27807212816882
169.33878393574312 170.21938535732897 166.09359428621835
169.37744490422358 170.36223793262124 166.27979977789485
169.62170090274796 170.5890957818917 166.41566549020084
169.55876996408657 170.47798554789856 166.42073068580743
169.60906977351883 170.45253083521047 166.34197160078133
169.5556382670673 170.4397768451541 166.3765598622243
169.2562832555507 170.23168074995618 166.4229849099656
169.48828971247522 170.3553540115574 166.18830677361805
169.49047481449185 170.43237790578905 166.16811345434215
169.62877265661785 170.53264619250294 165.8005566235968
169.55022426846384 170.45110347828322 165.96361363126402
169.83491523985447 170.86001032193116 166.1285791092137
169.98508000500843 170.84504684443533 165.90326510104128
169.62393171269943 170.5204317754654 165.8318441158828
169.78159783330014 170.7146465725229 166.00803639467034
169.51264126295928 170.37931665075092 165.9106433306421
169.25939638477772 170.09965048914643 166.08440261774666
169.36557117820817 170.23603596826175 166.12795133712052
169.19990013515388 169.9493784955933 166.08361375385851
169.3636168628875 170.2089617565402 165.64001899281544
169.71934442320236 170.5242331642046 165.79350893046015
168.89854957934665 169.76833344878963 166.0540310519134
169.22736649672638 170.11400223464318 165.74609713683046
168.80233214456382 169.78193339978802 165.59604152739135
169.1010828199583 170.08245696325272 165.62734289152377
169.27703544175893 170.16249802031047 165.32052531261263
169.2689678831328 170.0675592558848 165.609062978095
169.58862455745464 170.25863517841967 165.65141028747433
169.58576489112613 170.24664783950766 165.31074658129504
169.26017553228945 170.03937465458458 165.4793859539841
169.23344731731453 169.8490071312251 165.6481925874739
169.19298720266679 169.81696348834257 165.55220079450294
169.45218955623113 170.05353284291425 165.3960905122443
169.6367633580199 170.22356751647544 165.6304951664989
169.95552805501256 170.43685915252703 165.7394598492652
169.83862871489177 170.47205008251902 165.44048767202878
170.03681474089854 170.519943099343 165.31578531424287
170.24503188571992 170.75290768932717 165.60730425203639
170.26965774765864 170.68652963938908 165.31128571886597
170.8440610362819 171.1920716418222 165.72471679225598
170.3085048691266 170.70569392984234 165.4906076826856
170.2003390925108 170.63116784913018 165.13745475403442
170.17467705237826 170.57935230584852 164.88389274675058
170.3656185169144 170.81660069878217 165.206397748527
170.19994796019196 170.65077198759863 165.38363560742837
170.42645213246686 171.01378626728746 165.592579202759
170.6867704622713 171.27708671794431 165.8156360087832
170.87110185549594 171.4962970075801 165.99058867953383
171.1321267217615 171.70114223715856 166.1636807737898
170.90089174757836 171.52769570033215 165.96285531422043
170.73000317441245 171.2764396021042 166.01086438854665
170.24976835150315 170.74992736265017 165.94619072089597
170.50424848344366 171.0550333916767 165.85925575960917
170.33704218543332 170.9263491286819 165.67509704282003
170.30591886316367 170.9281099683279 165.6732806583878
170.29949046729027 170.74416657643405 165.4767445039668
170.49050740758577 170.88972997383823 165.33029710068564
170.4058840489917 170.86756812651853 165.45426505707067
170.62740979959656 171.15226704767858 165.49169850550766
170.77106793488085 171.32142152342206 165.73390203431723
170.95360172912348 171.46629488525545 165.31168288010986
171.24311215613866 171.77724680540385 165.3556745323853
170.8577665236564 171.41758833128102 165.06030745968573
170.66650475674047 171.23301288743951 165.53016626653496
170.8761543786291 171.42370492360445 165.46934440854955
170.5363846650122 171.19497268880244 165.26571841576555
170.29515820167197 170.91057836646922 165.39223665537594
170.4557594746011 171.1627366580074 165.29664780070692
170.4926140587547 171.11197698627518 164.78133583306405
170.50588337465175 171.09888873209653 164.87093372544598
170.41998090477912 171.03849881801978 165.2243288286587
170.3688450748827 170.94933406289303 165.19653788472382
170.490600480098 171.05275885036272 165.07241553491113
170.19327249970658 170.81183296653336 164.87182280938097
170.54224607314623 171.12217154915737 164.99807640989556
170.50270192828216 171.01750221642715 164.82550232917106
170.12589956742778 170.70263962666624 164.85803063946798
170.1769233211997 170.86166813093382 164.95876229628067
170.3151941818226 170.964434572543 164.95534909621415
170.1666835268527 170.81554713696983 164.64995011017447
170.11204509532175 170.87876128904566 165.08430245954614
170.08985621769943 170.82589699117625 165.01440172801242
170.49709478544588 171.10641035757286 165.19913005225843
170.46981744199687 171.08286404309425 165.44732407432844
169.95758776226893 170.64818124612023 165.1559537621343
170.1902893917186 170.80784285216603 164.83344986327526
170.37230188679789 171.05484131495126 165.1441937724671
170.54681066934276 171.20421561311178 165.3666737930723
170.389033171332 171.11208261101845 165.53312527002504
170.606371425461 171.2320185533759 165.58360907124975
170.27113184679234 170.88834706726905 165.3436461212986
170.311951963217 170.96335947136558 165.72184104948315
170.24712861294645 170.98283079943963 165.85943703829656
170.53671682095847 171.2247426455804 165.80283424271738
170.11331579379873 170.81728683767673 165.63740960098525
170.191046770182 170.8505073858336 165.8974001578799
170.1258554373238 170.72941689057794 165.80825694247164
170.03692854655026 170.78089851603053 165.8625539011066
169.80115006879336 170.62115543716996 166.05317209296317
169.84007198546902 170.58478040749787 166.0595529085721
169.9381725204406 170.5075354167931 165.9505725946847
170.12520710139776 170.68862536823778 166.07028189455326
170.30730705826193 170.9909635907598 165.96535484307782
170.2945626586124 171.01162107428416 166.14973856175823
170.12573124898265 170.8454687511603 165.8275802261326
170.04160912161933 170.85086012940133 165.62404032991955
170.40613350979586 171.11041514885366 165.74381545762424
170.68211440153186 171.35363949270905 165.6693912428449
170.6676190830303 171.34071992139164 165.70850681856012
170.6681403434651 171.3405389466873 165.51788146658762
170.5989741018284 171.2590053828203 165.85025936131223
170.77350717600171 171.37785746733437 166.04642786124987
170.87773307507948 171.4735571628306 165.9687325553985
170.95617445849578 171.53655033501678 165.9600311881035
170.89964117571503 171.49598368722621 165.70900781324335
170.7374067799968 171.35650002541803 165.99779876366262
170.70105685033633 171.32123815404256 165.95385536106485
171.16799494249227 171.78583386692532 166.01614641701994
171.10696710858588 171.6879454428578 166.07333217129857
170.88541737350798 171.42434880573683 165.5729983732959
171.5988206871627 172.0588994443253 165.56656892333245
171.58468729367354 171.96978290692087 165.58087413223353
171.37147257388273 171.82161812083527 165.82420650261332
171.1840737365422 171.64663386010017 165.48943683215023
171.3441322437287 171.75931975967117 165.25282375454557
171.27617667127097 171.72328644261614 165.01182635878348
171.01626283846008 171.51362291750533 165.29757330671936
171.3929883244687 171.78816112817617 165.47732449959994
171.68077792373973 172.10865875538704 165.35896105609356
171.5480858253464 171.87068278127475 165.55367387056597
171.7241710112248 172.1589923007462 165.9400951857827
171.82543979032312 172.2491891814876 166.40452795282036
171.77697632681304 172.17012035308247 166.0096020631455
171.7918450880258 172.23633736660645 165.97499063890402
171.69683276105985 172.09912739234687 165.52806582136955
172.1367755294532 172.62155929903682 165.87165902275697
172.16757206285163 172.72555267125912 165.47475935442702
171.77937186171962 172.4205779257939 165.47680676796844
171.75166599419097 172.31130244761206 165.40517669959522
171.75481069195715 172.22932208835473 165.2297716536586
171.36393168044518 171.82608967191763 165.3923864499357
171.55534986938665 172.06449001387094 165.51198572272102
171.53531994890795 171.95718756523436 165.5924929304542
171.86501919471385 172.29507823861783 165.1192811730799
171.6976315347755 172.23579607776472 165.59606541843283
171.62189874478895 172.3552331451641 165.89397047794466
171.94497592935144 172.69535424111686 165.89045929114877
171.80261987227814 172.4798897777448 165.90134586083073
171.27773888931816 171.9223407705638 165.75946841174283
171.43071828965114 172.02059953557003 165.86177772908457
171.23645797369755 171.79949627315006 166.08144446902028
171.27071365555182 171.76215972740547 166.10955825788048
171.27863415219835 171.90526605022993 166.32053212993338
171.37168882094016 171.9078677288992 166.3112707779584
171.57790997072252 172.0401054847299 166.13109925927438
171.60770999202305 172.03343392491539 165.92057976719346
171.43260413310742 171.9271870430408 165.7737259252271
171.48943421023557 172.05329262579377 165.6455601587765
171.45949163920736 171.9823221830489 166.00581141947367
171.8057674134761 172.35357396427105 165.98215252153759
171.32373799091303 171.8855184951138 165.60504246158064
171.4024877956603 171.89751494696634 165.63982963076148
171.36502601578135 171.88703581481113 165.7447315809892
171.31789078592536 171.96020006754546 166.02629061295576
171.42527597448787 172.13110883272861 166.0723972283323
171.4860659690674 172.16710320134 165.90478276433188
171.81632855972845 172.5267739720164 166.20939670537248
171.71969352022134 172.41981249775947 166.02649969966382
172.00427602309824 172.6621213387408 165.85256785642812
172.11517512915046 172.73577795793562 166.06530710960777
171.87612425788885 172.50327089754842 165.92814411804792
172.2181130903852 172.80659155398325 165.84538936966902
171.94675947181898 172.53197672185684 166.3228235978982
171.7859105733088 172.38852751167448 166.31088029216951
171.7891145841356 172.4211972373057 166.25219226786473
171.899550540764 172.58177502422188 166.06045271744918
172.11382007210497 172.77398200876752 166.47581599365958
172.01790791335148 172.66960458097503 166.13011429237216
171.83106753012436 172.53565545784565 166.13144973990399
172.01535474273206 172.74556619293972 166.50262390539476
171.62214497692662 172.35920710618015 165.80633028776782
171.72759761904408 172.44978634317948 166.087069506797
171.44374249338452 172.26079823478838 166.55690927014712
171.65555469988252 172.39350509728374 166.47382672437462
171.36305163773474 172.1906971602302 166.7248580813059
171.54279726781817 172.3739681548584 166.61191468801485
171.14050882217364 172.02250760192226 166.5255261407949
171.46576754203366 172.277751606527 166.72657771234998
171.21373228603366 172.00488198516243 166.2550589873248
171.57348514464184 172.38138916769626 166.31932487450385
171.7334031811144 172.48050914177577 166.35872417312484
171.80424568082276 172.45944055119546 166.52981279292686
171.95366710598284 172.59833338334823 166.63043015405418
171.41193519267327 172.11185284354673 166.48090569541145
171.38565602351946 172.06920668313447 166.34762807572662
171.3605356215494 172.01908231280237 166.10848651336642
171.30735494839755 172.08414710258725 165.9056675334428
171.1800991910851 172.05766471832194 166.40763530422475
171.11871108467918 171.93443505322745 166.28626834353344
171.16860365674322 171.97693967805793 166.52653254063688
170.92036077169735 171.69285435539646 165.97328620433794
171.05977618515539 171.85793550929068 166.18139301263687
171.20205664658067 171.90813814869261 165.9651459059704
171.68020282112153 172.30452508204317 166.2231640293776
171.7961355216279 172.60292195935145 166.86010715256705
171.6813401399983 172.48545186985467 166.94914572038044
171.5736562657177 172.34134789880565 166.7225075851023
172.19266406543315 172.95279987676642 166.8417445473081
172.05796332485355 172.82230086709222 166.73233913185928
172.44565242729195 173.19065564656333 167.26029427615802
172.2473482077522 173.0932799908859 167.11036972357618
172.14036897097813 172.89342400000498 166.97545189644754
171.91627237042056 172.6773567065497 167.18622794610025
171.8670114877024 172.57378968125016 167.1858566961448
171.9885785424345 172.6801871331197 167.1540990296862
171.82693853038307 172.53919316190982 167.06634904829454
171.5146219696689 172.1978856536094 166.9592853175899
171.96803706620474 172.53941286014378 166.8324477781882
171.7717707387608 172.32054776140356 167.02809811660237
171.75388454440593 172.31213212385222 166.33831591361294
171.89023345981386 172.3944460503942 166.34110882605603
171.78780770633557 172.3563925998065 166.34368074578654
172.00593434116288 172.6121954773784 166.2018249163989
171.82057501051185 172.50393219926988 166.31201396202982
171.84214074377445 172.51119660557933 166.71058129932177
171.5621536330439 172.20836139020875 166.84082834830528
171.40382377551327 172.08628462162872 166.97705434065108
171.42374124167145 172.2490318803208 167.231922629441
171.29027701452722 172.0384943648297 167.40127678638572
170.81642503061886 171.50167010970884 167.2703554936473
170.45159383085982 171.1728057495995 167.39950887386635
170.79673963093404 171.33686634010334 166.67338261076665
171.20815127332116 171.73836617466685 166.47675010070503
171.13893125465057 171.64855810642482 167.06047163138953
170.82469909218324 171.36640158060712 167.03441430911127
170.95788208099958 171.5355265637813 166.78326227986184
171.00156040869675 171.61387467584294 167.38816834091725
170.9953765442126 171.50686668910782 167.30357750561996
170.95499727190324 171.4355314717494 167.1194738945836
170.7673193307383 171.2262085520758 167.09219217875088
171.06981030588042 171.50493566095855 166.9869162125807
171.12597594809884 171.59310572788752 167.09537960115168
170.9424338350762 171.40129756455963 167.24166264673164
171.2256014208585 171.68526067414078 166.9746023887638
170.564878964222 171.13642180063488 167.18219716968807
170.7423423718721 171.1481790136719 167.21015235481377
170.9139702310372 171.27356842588426 166.72058568464416
170.77662956044497 171.20457661867255 166.97135363161595
170.75915033728387 171.18371619136923 166.93197741144692
170.77823319931113 171.25960926073049 167.2489073269103
171.27809185777446 171.73973207969667 166.94505942027908
171.05931561168242 171.53876436757645 166.81725187138096
171.07780482545007 171.6996398556009 166.976960192493
171.14079234428243 171.74668793543188 166.82650393154773
170.9532783873457 171.60188497345573 166.9692999843131
170.92842260235167 171.48853305825403 166.84411967904586
170.81996821108265 171.43150970972675 167.23040707348162
170.76798093351022 171.31439117973255 167.22152143450634
171.17145683981147 171.56827830713868 167.19408093736095
171.37246740518367 171.79403654638125 167.1129971325025
171.39086502882023 171.8343725621687 167.58509027745302
171.27843637598522 171.78243037856794 167.45955524502497
171.52239493249598 171.95859027601634 167.1313128166433
171.57733264607646 171.95788862886292 166.95782614811802
171.76992283866934 172.14236610127543 166.9854343876635
171.24960571543494 171.7131010769246 167.02683356026887
171.47578130448895 171.8766084558339 167.0782104386719
171.5304731676966 171.98492464948828 167.48040636380702
171.6313909549887 172.0882132968911 167.48429464294287
171.48649095353457 172.0290926648695 167.49909559245472
171.732319023929 172.24953136764162 167.33960051814225
171.44853411436708 172.0573916452145 167.10031269501476
171.0902421637943 171.70679445936892 166.81168688061067
171.10570885835114 171.85006742387182 166.95650656820618
171.1205282786259 171.82757645249615 166.6340432566891
171.17490386096054 171.84656032968437 167.0897943805169
170.89268793607414 171.63997179075855 167.3005766189155
170.7805188156785 171.53428414733213 166.99374155920214
170.9268875506697 171.71504841401614 167.25221048133332
171.13470216298626 171.94214955435604 167.58202328533346
170.9142926661444 171.80921124317467 167.2512434833643
170.5094862610282 171.39149513434091 167.26795007552445
170.72730281535897 171.62054164523423 167.57573834914533
170.42716194703456 171.25863494319321 167.32024537765975
170.6865883420709 171.50956530779308 167.3204710646789
170.56206466613955 171.4690944534364 167.14768812213842
170.12621040408862 171.06445251960685 167.0181918582971
170.76744779359578 171.67262016636332 167.23698002898115
170.8155650497484 171.68260230220335 167.50844770646373
170.4806962634271 171.38644514665535 167.34479459294562
170.59465139988143 171.47984568014743 167.4434702623478
170.3452708055109 171.18468950819548 167.84905464099705
170.095372394139 170.99819281286264 167.86754267900886
169.92856273660234 170.93035928874642 168.14223011188605
169.4786917671697 170.54276448682552 167.45352999424986
169.90151425195037 170.75588354726492 167.82151761445365
169.8768788911307 170.56573860523088 167.3329237189996
169.69071053505232 170.35108338141382 167.26775173235058
170.18572162546474 170.8304136984929 167.50934009664732
170.09172520054946 170.8552153897087 167.11598469955032
169.88874884820714 170.7444288800455 167.40891751547917
169.9729057636109 170.73669653916707 167.3739139582313
169.8664457317576 170.65148541896318 166.94326566911403
169.84917254831672 170.6999701459184 166.84733513020237
169.57927764321127 170.38223449918968 166.78989971263374
169.5372216877296 170.4457570486363 166.59153865638365
169.88334250371628 170.6550882027754 166.6365414735095
170.2160056049329 170.82592589045734 166.9570307133013
170.23106418733786 170.8908482478992 167.39186172283988
170.2162199060683 170.78919873968098 167.60059482745098
170.35387803951878 170.87530551587298 167.22111923482137
169.90465793502 170.3393302084613 167.52593944602123
169.48457620445745 169.99764291520475 167.43871930859152
170.40190201967246 170.82287808858516 167.96212397005758
170.41843419644832 170.7577558655371 167.9939470089454
170.45684750268697 170.81539451864322 167.70621253979004
170.19732682442768 170.47893339489414 167.44710647570597
169.769934578482 170.1414318805116 167.1445512705487
170.1679355202348 170.4546080806582 167.15158791567737
169.60090514803676 169.93909398649524 167.0524551826713
169.97922783071112 170.27746249311903 167.28944660232187
169.71118162648366 170.24048833869017 167.17487050889218
170.00507811380993 170.59648000042213 167.22641670917236
169.39228980642844 169.96675414318526 167.47593381499112
169.956351639081 170.51197647935786 167.588780258331
170.27287023478718 170.759713069042 168.09239336182006
170.55551577084242 171.0524539068696 168.0028083047687
170.26563027051196 170.8109531645808 167.93593109215806
169.9376178247666 170.4588213353082 167.8856520369077
170.4291373379203 170.91178380629316 167.770613411977
170.2387487695455 170.7526211320976 167.83874013667509
169.89355690984905 170.5414034618794 167.52429626882468
169.9280700374429 170.62070731690613 168.1579414563043
169.96263379737448 170.54087105874387 167.84340989718746
170.38791509298866 170.84120867709743 168.18142114718944
170.33848524294714 170.7069932155023 168.02444576510308
169.89218203455155 170.24430829685218 167.9691631132589
170.23516602616644 170.60515021700678 167.99784326547297
170.1987311143373 170.5904531830001 168.27364686560313
170.2962949273395 170.76460410330185 167.90262763241086
170.5373858959251 170.95036441960727 167.5830016526471
170.22500931141127 170.76230748383423 167.970441149302
170.06406826398683 170.61010737244501 167.99977926489785
170.0545453852675 170.6226777287502 167.901828397832
170.03064418968336 170.5466383740843 167.6712336913195
170.19780537969072 170.70484054462023 167.32381218683418
169.88605505487058 170.40938169168456 167.5290632353857
170.06611819455543 170.63895613985017 167.54466834936588
169.82634781177612 170.2327983377424 166.8239599658524
170.14403204663424 170.59126131981233 166.93188698341848
169.86346533582255 170.38563309253485 166.8299006185303
169.7302385212366 170.29560052679324 166.77084934522534
169.79754169772235 170.38910916942413 166.91597664104944
169.9008622523702 170.51194321542474 166.94730407090051
170.08116117118362 170.65602177987483 166.80542077294723
169.59744565009981 170.33254874619968 166.48897209687652
169.6028153462096 170.3192149586575 166.72141828119888
169.33783554017742 169.95176609274228 166.84860335868137
169.48558844343992 170.03187869249416 166.6098009351466
169.69706579549816 170.25614107729365 166.39724948835857
169.87697591119536 170.5300692583958 166.70768571814438
169.87898534502332 170.40244680156954 166.51578941536357
169.9598776844732 170.49060340839793 166.83723826277412
170.35588325758192 170.90765069925428 166.68396293811253
170.25972987448682 170.78656353609276 166.6357051818983
170.40025347952792 170.8941752078364 166.7546918188463
170.67029238624036 171.15419299365612 166.54546850368803
170.92675218297393 171.28274634741814 166.86254897361817
170.4346012254157 170.73721880676663 166.6310144399243
170.15840788396778 170.49037762120466 166.77150307213432
169.65743008836105 170.18301489164307 166.95800930138984
169.42239428678573 169.934642969513 167.00439121784584
169.20679500001123 169.81788342028574 167.21618188897398
169.33786481403175 169.85720844039142 166.85108323546928
169.61896355513892 170.1544732714248 167.04280207310606
169.65746069319866 170.30696683291094 166.97088296374326
169.36086038267567 169.8792454533807 166.75289280439182
169.77866230292523 170.1890139493624 166.99212327969886
169.93251023973102 170.31169453210194 166.88028352975147
170.3594500411977 170.7952965392739 167.0224573504793
170.03077269301738 170.56208515561372 167.14133536046174
170.1787556287832 170.7084360008101 167.09945956588882
170.3240145904826 170.90114514553827 167.36251190616525
170.06885712280064 170.6699703074527 167.1734775997617
170.2578409605513 170.76231978350276 167.2317263161408
170.0611284771878 170.6639472760867 167.26360956688393
170.2127009228327 170.86075313028968 167.55520208507141
169.95243678367464 170.5771022073428 167.36266161349067
169.93485361776305 170.55271771274425 167.45102702140548
169.60657751357357 170.16137218538515 167.47299437392414
169.40941465744467 169.9665129658263 167.8940087434158
169.69552870388273 170.2535021355175 168.2149679195691
169.94732707032998 170.5458385613612 168.38382950057283
170.09305894431236 170.8486965969544 168.3226917392824
169.81398733289413 170.67946320699818 168.45725374578655
169.89591903355955 170.787215377038 168.75965920441263
170.30505742356294 171.13890683005732 168.54393788250144
170.42091912465844 171.11787812529232 168.67857760360084
170.25464817853938 170.8856612298962 168.16858082165285
170.02864444379273 170.6477651677439 167.93770513131736
169.6677597102218 170.28642287216456 167.66497567695464
169.6024295768332 170.1906285568271 167.7606400408188
169.55073711309183 170.10345257868215 167.86699610754988
169.51384106500487 170.209700327691 168.1731234153467
169.81687298372202 170.42171384910512 168.1907444573029
169.46477104765813 170.25247887951474 167.98687895887625
169.81503124816888 170.45296125857078 167.9933196269798
169.6530256259531 170.28808242846827 168.07925746081048
169.72487355838354 170.3716754281454 168.1972772215113
170.34646581752904 170.81758971193082 168.18624818191097
170.0570432031449 170.54583472536052 167.87651559350695
170.14806784529478 170.74957695315138 168.13848981435672
170.2234456483526 170.6846999016083 168.30389208268525
170.56891692326283 171.09627953397572 168.38071672183662
170.53305595625545 171.072871962894 168.3033135770823
170.47258874819994 171.23435436282946 168.05303655613625
170.59482408395388 171.23554847216008 167.7906248223649
170.63520570936234 171.19858916595152 167.83136472997438
170.06953105970584 170.69225201452568 167.58248967756955
169.81083746041978 170.48320365653 167.66783907542344
170.19915133801666 170.74894479420828 167.96624254397526
170.4042234749253 170.979191362557 167.81838747215755
170.36834060460131 171.14073174594753 167.80808484564344
170.47258877714665 171.25068949852854 167.86983172723941
170.35867986768872 171.07229836258733 167.99667075013582
170.22176798124636 171.05523050318598 168.2888981091588
170.16301640922958 170.8645444396493 168.1678818621527
170.48553065332405 171.14770933425066 168.21107107762742
170.6726358391429 171.32496928441066 168.30582295438037
170.16653060394128 170.80169995575278 168.16337309293732
169.73816206888952 170.36278062471055 168.15924964719815
169.96052063775142 170.62316667736727 168.13324285771336
170.21085764027285 170.8448614184221 168.35331046552295
170.68567231487907 171.1996475693947 167.99406560067854
170.7637332452578 171.14705668261345 168.10900290306753
170.30202671723276 170.79975706233 167.92836684093785
171.00404779479672 171.38688953698332 168.02485193917116
170.94948694999192 171.4034324749921 167.93656156081218
170.62350356289323 171.0939215897863 168.11545547114272
170.87350222495385 171.3211935845082 168.3575609188273
171.32391460724975 171.72763747254464 168.28349255528786
171.21978697621083 171.5336479517852 167.8306521508403
170.77108929212378 171.2379309082731 167.92380051121427
171.0504590473553 171.46150358781338 168.14020259907377
170.98567949339662 171.4021550495744 168.22030472063847
171.0927606435913 171.6054464617873 168.26354333214596
171.01629506139787 171.50030775759132 168.76017523171382
170.63213367180475 171.15318425419227 168.27205692599028
170.91948473513307 171.4276019006328 168.20889505617524
171.10513297551455 171.5373807966509 168.4772317029377
170.97766971099256 171.51269377612877 168.54999822971666
171.3509833338873 171.94122407172264 169.1032375024566
171.25692122301993 171.74360230058986 169.18637940649725
171.45491745081677 172.0038761364753 169.21501135634085
171.22448522183396 171.72017190068263 168.25470780089253
171.1809727017617 171.71848414529893 168.37625180198137
171.15459829419487 171.76212838305005 168.34387039804497
171.11490569626767 171.6699405390869 168.6672128274532
171.35839805128327 171.82421476179016 168.6706146382787
171.6825047801011 172.20126359254476 168.55931122132137
171.66373179798427 172.20701150006536 168.93706532510402
171.50839786849508 172.07062935761283 168.67319409545266
171.6287450440011 172.23980557172405 168.69118967253317
171.44115841015244 172.0743167059554 168.41897273985936
171.74350541294038 172.31768679913282 168.3193789069021
171.70604552267204 172.34922520727287 168.0180912027114
171.62741605451168 172.21049954666367 167.91770876010577
171.29506818861196 171.90679637726137 168.12384670153546
171.39053608911615 171.98527775767027 167.95773342067625
171.47430555482498 172.04623354795135 168.1617728613207
171.5045979573119 172.05649915722833 168.23626005614437
171.32310838336335 171.96379553506128 167.9694729522598
171.2573965960336 171.8889496865113 167.87173452769545
171.05106595905937 171.7952616881495 168.11201076295495
171.45929690752098 172.09875682359458 168.7283815884553
171.16259454056632 171.82630608337945 168.68860203192585
171.21402444662428 171.9026033448871 169.24738106737195
171.41921529611008 172.06561350534224 169.56824119025072
171.45320235334754 172.09092796176904 170.0714956851327
171.53239756589187 172.12807440697605 169.97481580699863
171.58058513867388 172.14098726501825 169.627389502396
171.34064657034517 171.91724957442884 169.54349337331354
171.29817242945643 171.79875311490807 169.13411105658426
171.8604318606768 172.41176722536613 169.1708106194786
171.41846337169278 171.98382467921542 169.0678672731381
171.6217433774193 172.12963419860938 169.01120309245619
171.29439215065327 171.89575924381157 169.02191051175996
171.1279192995763 171.65338898669194 169.03323030104585
170.99614099511768 171.4694657745986 169.11370724175123
170.94363953689867 171.37984363431258 169.23335006813988
171.02314448556558 171.46945683692678 169.4112891481703
170.8333709562343 171.30821855024558 169.29899513473413
171.04210521623176 171.50275800359012 169.44534876689053
171.19490398874132 171.76062801694172 169.44565774442555
170.94106852327437 171.45444833620041 169.2481744181242
171.03189755190428 171.57422692206148 169.63512910921563
171.08757179157504 171.51984060559667 169.20464128151238
170.85414179854243 171.28441224384898 169.30220144896398
170.82435477257638 171.280224060914 169.3900999995312
170.83972221240555 171.33062773689875 168.906881868421
170.99543239108118 171.4584615576642 169.16406122842383
170.87592446370286 171.38219878244212 169.26927481266998
170.78895153217414 171.31797688289205 169.07725104431867
170.82452535313647 171.26497474848657 169.1678894578363
170.66683548387323 171.22088220482797 168.95845712428948
170.4469605206719 171.12306115805805 168.920124367027
170.68668006033906 171.29087578527398 169.13278993514777
171.092994194399 171.61739393228672 169.09149236046764
170.93728463776333 171.4912351409161 168.65177807112443
171.1972909244511 171.73848962712714 168.64487116539854
171.26138153037812 171.7467288438639 168.58357580700022
171.21924298368944 171.75580284315495 168.74011466740248
171.43354345056014 171.90326559675398 168.82455687904925
170.96354644665894 171.4322634331946 168.51253131974
171.0149753415744 171.57890788538887 168.313119539927
171.07712280519752 171.50262960650298 168.07590931056703
171.43108500953028 171.809061797311 168.0122337327927
172.07081146660144 172.3879373730617 168.23172562903952
171.73246477806106 172.009344463423 167.95494083895596
171.7258703133573 172.04894163802814 167.53703780702526
171.26658955347972 171.6098963374581 167.4487630633429
170.93597034243192 171.2769178136548 167.03754522748298
170.99499256740123 171.33502421576372 167.14868849792103
171.05793267109144 171.39058986336514 166.9167169628055
171.3370974960649 171.6847235328265 167.39741401061426
171.14383166594078 171.5577376574268 167.3488869246002
171.43262202012053 171.89239192987634 167.34476217502532
171.80908134729725 172.25301049754313 167.36816719442805
171.33714305305875 171.66298124871545 167.02597013428738
171.93448761129392 172.2487495569182 167.02850205049086
171.5286452163688 171.89844486385383 167.04042602126032
171.7138521274588 172.14465876655254 166.86208625658873
171.75097178683973 172.13509583487274 166.69819687065572
172.14578302259474 172.5384235621016 166.81211596173458
171.6764868755223 172.16979610809602 166.66074708460766
171.75233548756728 172.2312199378445 166.2771822132761
171.4521328474411 172.02351660266717 166.53965037082935
171.30832224969237 171.79983280997155 166.54027905217458
171.07168067139793 171.5342884092708 166.5504603051451
171.25090215490818 171.645278808981 166.7012475905529
171.2929842698135 171.78245577203214 166.3744271508646
171.34179003134616 171.88908788218504 167.00453261426563
171.48096720149218 172.0080423766237 167.63475759038067
171.67506583455432 172.10394314161715 166.9840409052847
171.70020140387916 172.0963361453429 166.94915759098484
171.54178870515764 172.02108126040105 166.93881516036058
171.1630275906233 171.5689491921098 166.77992487918354
171.05955000162564 171.41706843925795 166.32389788082278
171.0819800979466 171.52884273066823 166.35053750444962
171.2367536327944 171.68549447364194 166.078048287819
171.61709871401672 172.10479170786766 166.46520925170188
171.67274869098293 172.1877942692636 166.6601294513504
172.0253302006452 172.52533822306032 166.65579403433279
171.29079440799018 171.8995599845319 166.4269475599919
171.34415125576285 171.92552242198872 166.59714354215797
171.28264738145558 171.82960794706193 166.4048047387028
171.0078766937869 171.59168104429887 166.4502454741816
170.40414151560543 171.07657089950507 166.0490303569214
170.67410967362616 171.25407812892973 166.380996642378
170.91032974878172 171.48692001581068 166.36131647125328
170.59924838169533 171.0923071385788 165.90885434056503
170.7312063014457 171.23264908935684 166.04502403748327
170.78060396496875 171.17616026815833 166.24684650782427
170.30228721002058 170.69913101001413 166.19861895028197
170.5720634698099 170.94999740655342 165.92936630282875
170.86118192887508 171.18758044287955 165.71181921115956
170.82521459214993 171.26589248400828 166.3477274221993
170.73090077851782 171.2581000100519 166.37749624506736
170.72980490892965 171.18572833524453 166.54400808343308
170.3339390510796 170.91134270702634 166.0301244773308
170.55147969713514 171.0049521544524 165.87004207830165
170.70717516587555 171.11704634908833 165.95662065180673
171.03131207185115 171.3575971066726 165.97001810233658
170.60940089619461 170.9459135003844 165.73466255667395
170.6227795149958 170.87067643806947 165.3301851455266
170.5526191686193 170.8970172712445 165.5758702292794
170.42258385296367 170.68743306165618 165.50171417315497
170.37770357999383 170.5779733880054 165.4198569419051
169.85309207442933 170.2747610967827 165.70806597756575
170.47191614968852 170.81181447363508 165.73947713907577
170.14072916632787 170.55033559579297 165.8443991413651
170.0979556447262 170.50087429315656 166.19539334123482
169.7032384822498 170.10919518314117 165.83529354760583
170.0088970517025 170.42851076857028 165.7648223479897
170.1670568141012 170.56726457995128 165.93093778033824
170.10399100016122 170.50257565596837 165.9073064198979
170.0976962762701 170.56672632819868 165.54155872621655
169.7235682101667 170.31649463365153 165.5964178995716
170.2141137235688 170.62004525904646 165.65687629762064
170.4716552161218 170.89689060072965 166.07839356376743
170.21019765908704 170.70502902346942 166.2669800520323
169.6680165271686 170.09294557492257 165.9571120563627
169.96554249141113 170.42977609705454 166.04886785633238
170.37653608273303 170.74730725988925 165.58733555706635
170.42890788710002 170.83650068976047 165.39179494465589
170.59108306447948 171.09121707838918 165.7553254350247
170.46198555300262 170.9048864236324 165.7657133543397
170.7868702680087 171.33910588348095 165.63477636832252
170.3779643648249 170.92497548600292 165.6085834808851
170.78385889961052 171.2863797424619 165.9911264622174
170.64484894150507 171.0727471638262 166.02580047160862
170.77755733142124 171.20950503192586 166.15540870512186
170.49093468747145 171.05710852123687 166.00670001229855
170.3047849102933 170.85957872505483 165.70840745116834
170.5010779519176 171.1045413677807 165.76124039714526
170.7581619800677 171.19766127779073 166.01891848100428
170.7490425808772 171.19753961336667 166.39992717848745
170.88564862135587 171.30545456118966 166.59949973728632
170.79037652035282 171.20671360591348 166.1927070199663
170.36729040006418 170.86178525896884 165.8997766320323
170.81679612605868 171.28325747435886 165.91189321818015
170.89317550657563 171.39049418816407 165.94656638977594
170.9566357569781 171.41692490025582 166.1037016882795
171.18896403874774 171.66650807358752 165.9901722333591
171.14532521848665 171.7041378069661 165.93336011004834
171.22726978955723 171.81939406466321 166.1147700761609
171.26698910485257 171.81515140766527 165.50501091533582
171.18333442260754 171.71560325935937 165.80030428664847
170.54223309791016 171.03962351025925 165.5719455311769
170.5625470678456 171.04831604516954 165.4191322858252
170.36834951653188 170.87927909523086 165.4784241111347
170.74250523054084 171.25756553304979 165.71813152200943
170.71960441688293 171.20845730047415 165.5922803775806
170.8579614867206 171.3908326764309 165.6610316781318
170.96474191992175 171.50614492563912 165.62682736081464
170.84149261768485 171.40220731302097 165.9737683540683
170.8720977526005 171.4353120300655 165.72657878476946
170.63731464041444 171.14647246084797 165.59145344417763
171.14847620191944 171.5062366274409 165.67544708085083
171.08181269542553 171.48348494249544 165.90444484975905
170.6713579023465 171.0943059175704 165.57065949745657
170.6483848801109 171.23393767829992 165.5267455619084
170.3469996399192 171.04981968739853 165.57843710509627
170.19083479473193 170.90097324971126 165.39277502370436
170.5093634446741 171.12661145349503 165.48370626503214
170.53681644396798 171.17472349774093 165.4848475593862
170.4322628666903 171.0655132153649 165.99557510987648
170.52875057957058 171.13489503644223 165.71216487426918
170.49226509482583 171.11124682100788 165.46084836837198
170.40744220176902 170.9390643730684 165.2028756890563
170.2226263084075 170.83970884457577 165.2723940101502
170.54537336629835 171.03365688893723 165.03814104181365
170.48121701126965 171.09262883825284 164.80550345495732
170.40900284865802 170.97019737315537 164.38921840859172
170.29267791086747 170.82335993834428 164.61852992451563
170.3296525970343 170.8009542017777 164.33614371599253
170.36200141420306 170.79098899047864 164.27052016671763
170.68367635391303 171.0219294914899 164.76425520150553
170.6246080491393 170.9240053988472 164.88083397995842
170.61026146742813 171.02394507015336 164.97201057353698
170.31749655250667 170.85703503544653 165.4471221604613
170.3573565829394 170.76815485211628 165.34160346981676
170.42394354463116 171.0299230971591 165.56822112891012
170.3340561333049 171.05461017025917 165.39524509225848
170.31637650825658 170.94488821736857 165.27504484604225
170.03886804602016 170.79490243677407 165.10907091579665
170.16807441630587 171.01555604844032 165.6753026733275
169.88377152910684 170.7687429270208 165.19364708832245
170.07526250437118 170.76502184442305 165.33881699412154
170.1670465504998 170.80886216702137 165.5426210935113
170.4262658130231 170.93921762758077 165.70679701057335
170.35651876263486 171.01124689272234 166.02274730512218
170.51797559754357 171.0017679991249 166.05476029789764
170.58398891850243 171.07435445952015 165.7843838693262
170.49219324360675 171.02033980643623 165.585867514073
170.49610765197266 170.87160101706533 165.87752006498954
170.24637362408717 170.6385365449297 165.7591335261291
170.2702775364524 170.78028707783133 165.66711319945264
170.15845500584174 170.70934092659326 165.79448618328567
170.1419358804274 170.62349001615507 166.1171960098273
170.21696036583688 170.7360529068576 166.26576620252348
170.3167001535449 170.87457496783122 165.87165669909973
170.32457256258832 170.97112636604393 165.82047449788803
170.33850162869152 171.04656572680528 165.73844597515733
170.27875957067926 170.84089453929073 165.55159012844845
170.68664590668163 171.35337865886976 165.5532399742296
170.93434876398678 171.58640565389618 165.78359370504006
171.22858741497956 171.94427221934419 165.90709926746024
171.3273955780391 171.8430605148228 165.97040693891006
170.89116107056876 171.4333949023759 165.81794094989777
170.71319376215422 171.37733914170187 165.58033180773927
170.39024758831968 171.19555220497747 165.64336550224195
170.67582511040436 171.33617523633708 165.71588779975457
170.48444215402634 171.141450080034 165.86416152500027
170.55747285221992 171.3513134873859 166.3388334528482
170.50756128430908 171.36624690986542 166.15179230770318
170.42367533502983 171.36879813635642 166.4331216510805
170.4534802823861 171.30044006721735 166.5095852431842
171.26288703229866 171.91835826310725 166.35734982191545
171.05635351554227 171.74061934938265 166.3118803351988
171.2547189369613 171.87256468933018 166.19476109164273
171.38452244007203 171.9109127688287 166.07118041710987
171.25705626822244 171.93309127222906 165.9188404360738
171.52701722122788 172.10222999250317 165.94028804709072
171.7305105544039 172.34767169948856 165.8853805891651
171.7299215394413 172.34195014217792 165.29702694053472
171.84447399464344 172.50834734319037 165.6158250753085
171.95476939240365 172.6024190821214 166.05489710300435
171.5899936651657 172.306112302336 166.04564909429834
171.57473942669523 172.2364773051295 166.19056086175297
171.32432116609365 171.9878519764048 166.15807297742083
171.58293950926023 172.1879743613223 166.56871123797532
171.4441163093567 172.0769208209711 166.44657510933988
171.39402966520225 171.9609201828758 166.16525527151842
171.62131506904512 172.20504210171373 166.48860766538976
171.25863909039091 171.85219063878475 166.37940938967932
171.8674750085662 172.35040375900357 166.4103740809532
171.94413111839364 172.36271264649545 166.48738032765067
171.86047036658974 172.34569038803477 166.4270703417909
171.8536241141186 172.43537490208098 166.4155451454081
171.77300243956097 172.35616300760478 166.62200560824635
171.83279140891426 172.50438295190494 166.4501225379377
171.66582526571347 172.43344715468714 166.12834389016618
171.9256250984213 172.52301487450868 165.9804177504986
172.04144739541928 172.82047660971878 166.58116603319507
171.52516414731807 172.38946792020042 166.16371855442935
171.85332328046243 172.58270686729082 165.9508612289909
171.89159160102554 172.55896657869084 165.8804792026672
171.62201634156654 172.27364808660545 165.95290762861757
171.84632257515125 172.4715869904166 165.9078946030661
171.68927590149394 172.21174917136727 165.88871271799107
171.55974361706083 172.1803749864061 165.7181277023524
171.2764509659625 171.97584002816984 166.14750803513573
171.54146034862418 172.13703732531613 165.9776801994665
171.43024413571376 172.0742230231568 166.24186937273905
171.62301941674224 172.23010317985165 166.0921693860032
171.67593280618067 172.23036638504652 166.0718717492861
171.36218623984595 171.89125575925794 165.9490757089505
171.22467343789333 171.62413894418512 166.04039626795864
171.48289975164835 171.90685316435784 166.1218785858927
171.05520955767943 171.54414622575462 165.86211983158626
171.19783098196547 171.5844109248954 165.95757435958726
170.81308159863477 171.27173545029265 165.80783492841604
171.1593202503671 171.60443053467617 166.34617621404453
171.09124681678267 171.5003184368067 166.2050150900995
171.43289121015926 171.88706973911954 166.3144328654099
170.8410581459346 171.47563210954806 166.27662020216846
170.95232298361844 171.59201898721122 165.94026327555025
170.98218543451796 171.5716611570213 166.0743055099329
170.81357414418352 171.55320918987195 166.11282194019924
170.9885746773857 171.60621139798218 166.28842436094263
170.96121501184572 171.59689844822034 166.2887466501462
171.05170803627922 171.65362398086782 166.32944768205718
171.1239254705016 171.70653302207424 166.07970894497447
171.149845126114 171.68173697530352 166.02772772552854
170.74455705525716 171.28969207962757 165.5280664403685
170.3776370886304 170.92796358841832 165.66376550111562
170.7084802483599 171.2277427180639 165.57437790680515
170.28605545366878 170.96635762788097 165.6433152872245
170.6895489513222 171.34668217998214 166.0012539920352
170.95398587389022 171.54539643385493 165.9369032575256
170.6554470482967 171.25725251374257 166.57601004683963
170.57975636144974 171.23911182153802 166.89432250265273
170.79286537703683 171.46042521218246 166.75595263356215
170.5696495624282 171.17160078994394 166.73701834677556
171.1022501929793 171.58776207196993 166.39442430275437
171.02620731784424 171.49067213886678 166.28011792310951
171.65442667085642 172.12942995739945 166.20563287793203
171.76215714662504 172.18206397005474 166.01952138371666
171.67226978967875 172.09720555590968 166.34866811270956
171.84719748905542 172.25188416076892 166.11991008089353
171.4217425619659 171.87540520937915 165.93709235449793
171.51682997850887 171.91526235361084 165.89281324320396
171.20144036157544 171.57049483580724 165.55947981950158
171.1682975784479 171.65916129470747 165.69794609292308
170.73698650688743 171.22046108321172 165.68613237302637
170.85495818907157 171.3828626059902 165.728321866145
171.0272350248103 171.48611950731066 165.98320273681955
170.71337631601958 171.24801906999733 165.56482916162446
170.52630212025716 170.90849275941778 165.55490054835667
170.33034077989586 170.6962564580085 165.54052897424503
170.5551857372532 170.99734659092692 166.08375245534708
170.4089847549306 170.9552973548858 166.16358250602244
170.08003959628454 170.82626576805538 166.16895419621625
170.25293199977446 170.76207715588532 166.14306680241157
170.48924744103587 171.02490404807529 166.02010036165743
170.50658603646815 171.08349939854702 165.61837067844166
169.9789892232608 170.52879983118248 165.52397027557828
169.8698853553532 170.42776364809725 165.6261609504241
169.6285608884853 170.1392146082784 165.8655080001857
170.02490702509584 170.43816477690046 165.66071694336205
170.23569437420977 170.62134741900866 165.1758717980195
170.0923285283899 170.62514760732702 165.62492871264703
169.72578847445502 170.32273986281984 165.53454696104362
169.89366997384687 170.53732620287164 165.80385320800625
170.04906102488633 170.6674066960576 165.68526430028768
170.23645179942892 170.84489474132926 166.12873954410836
170.5334213503669 171.1215047581802 165.9471564361932
170.57843261307534 171.16963705236662 165.94976061644817
170.1206767466175 170.8092727804247 166.05123967026395
170.1849199269211 170.7776509544835 166.2480691207293
170.4665005637742 171.03488276141763 166.59853929110352
170.4567476884895 171.07250096755823 166.03515310021015
170.73501085443286 171.39335644014446 166.19075837610782
170.91380322392376 171.35272835244183 166.13374880182846
170.33378410988587 170.86827682649408 166.18188797368992
170.59877534102125 171.10669919785394 166.33270749063422
171.14819467267498 171.53081203324388 166.42093950374974
171.24246058576895 171.59531772143802 166.45813201612322
171.03021759830253 171.40383366626605 166.93378363144504
171.05782435091214 171.4404786585512 166.70513545359128
171.0375051369162 171.44014522534107 166.91404901307632
171.08447909660163 171.40487752979175 166.7114959019938
170.78906900368673 171.06806382429804 166.5123248305517
170.60514855718444 170.93349613672336 166.4473948136008
170.7207164427122 171.06334278398668 166.50061306922987
170.86932808860158 171.20293413037916 166.3724818951738
171.13599602804368 171.50140234223576 166.1456513034917
170.81127503961798 171.2209478446859 166.69437783439713
171.04854948598617 171.3684895610019 166.69658921112332
171.0465480910176 171.34465051773546 166.39660724936644
170.71806878042145 171.11069025175232 166.2017255411218
171.4194348580465 171.7627067397544 166.39688129637682
170.9302604345222 171.2841965050145 166.2802019034289
171.00151005382085 171.38314793251692 166.11174646155726
170.92238768834406 171.31523988838674 165.81256475397151
171.0645808497595 171.61085278435644 165.82691647838112
171.22915007288515 171.70455335406157 165.9629878916966
170.78425630648246 171.2151900558321 166.16124675585172
170.97631645707744 171.37306021190273 166.09911141882407
170.90605794956338 171.30619457756055 165.6368341764263
170.81012865687782 171.37026201954714 165.8161207223055
170.79178019486045 171.29467500898855 165.76795847526148
171.23669736672377 171.6546196148422 165.7400115253159
171.1442637409195 171.59581772632174 165.8043929592722
171.2779528611046 171.69907890457375 165.65162150560272
171.58064393140953 171.97078595194554 165.50955009851944
171.2348759935499 171.52490996924718 165.25510568398042
171.39881213077376 171.65588317197273 165.12501565829777
171.3314865925849 171.56117844941105 165.2037695984648
171.35185675005127 171.66948987226368 165.01914815373718
171.82321762576987 172.14125301300038 165.14091611918414
171.6913722600398 171.9075359970162 164.69202297823193
172.14116056132048 172.17915412119115 164.79007289640006
171.49688131044215 171.66875513625462 164.57891412620594
171.26522857909603 171.4903962511818 164.78218208774416
171.43604090889144 171.77348894028526 164.7811051985166
171.74408494718907 172.1019541987768 164.6728631247305
171.4804495380137 171.82517529310127 164.80491943807485
171.38885982448141 171.6971158950698 164.7540021305511
171.49919544746714 171.80911993321712 164.86386746188484
171.5038032288147 171.96821911820172 165.19508495076647
171.50425721684587 171.94391841998473 164.9772737162006
171.6742405174454 172.05931068928228 165.1450697972134
171.68903037077462 172.04808810057287 165.35537531614193
171.9409131385535 172.29756095509572 165.4841218270979
171.84992730134766 172.13031531199218 165.56378820715523
171.70547392705802 172.0126015653924 165.7732501457476
171.83617402623204 172.14864861133668 165.98671275730175
172.0760984123963 172.4362910549014 166.0579346208968
172.25841501964877 172.56324748983974 165.96473404040034
172.2007458468909 172.58387402884998 166.0172123130784
172.20598933045662 172.48951521287128 165.8464908993954
172.0004188289487 172.27549303236773 165.78958148630886
171.8541059513881 172.3306739472016 165.94352220634505
172.02570183996625 172.37942786798868 166.2042416365766
172.2764135188692 172.696181845368 166.00752222749512
172.00716601375888 172.50857539804963 166.10901758652358
172.00741959894216 172.40583536429986 166.0802026101229
172.35454785255672 172.6880276955715 165.95659942030065
171.9938115196952 172.36282766949105 166.21138108049627
172.0508322565819 172.54111143026543 166.58102173902284
171.80630055403196 172.25247126537562 166.26544429203412
171.42166918815494 171.945987967574 166.1164153051121
171.75541689711628 172.1555323139631 166.2898914672339
171.92647792822322 172.28352869053126 165.7499146318459
171.86313713436215 172.2229398737983 165.80624722081444
171.96598068920463 172.3382529719074 166.05801718022636
171.51746533880223 171.9425948556627 165.96430029151222
171.7564611370284 172.17223006750342 165.60069218830677
171.91535082921308 172.36347982632188 165.3836615015746
171.494920236628 172.06725843347925 165.37778379821916
171.98302410647386 172.43290585763393 165.5510640755295
172.113893585361 172.56772420176137 165.64010613674162
171.64604766056326 172.05855920010066 165.8459278521721
171.65374572865497 172.0271951234518 165.90916094496706
171.53975750646288 171.87731696761594 165.41103626806782
171.4245627141863 171.78026647111955 165.5277826993989
171.68172783527692 172.1032519552006 164.90883900996903
171.6807178396083 172.15891565584366 165.26387710114142
171.66134855861873 172.08177143522994 165.36108068974136
171.89184762314142 172.28097135551238 165.45079680598752
172.01333982044525 172.39821250670065 164.94188861602316
171.92695645041312 172.39654076445225 165.247221305629
172.07830168131267 172.46806028318485 165.24983310487113
171.83366382413726 172.2414039762133 165.235168126375
171.6950853710081 172.10547443151938 165.36976936819988
171.35615651254332 171.80163281103614 165.5174720664514
171.68609201583988 171.98023565588474 165.83104434631227
171.0818053836977 171.48935118630862 165.28648773335152
171.23702740631407 171.55375929689217 165.1493168741093
170.94173039040868 171.303201761847 164.8607658995876
171.08537459468536 171.45229213428948 164.8116093404099
171.09525571809 171.39273084883138 165.17894468198776
171.08478133037843 171.5590898913768 165.54865446820185
171.23084323078922 171.78080909721757 165.10133275127365
171.1252396907212 171.63060327140747 165.03017046443946
171.18852152952033 171.65617087889547 165.11337939930718
171.12743095641798 171.58967688986954 164.80814929938515
171.0829464729943 171.47795446696142 164.75910542033182
170.97728245221708 171.43262636010098 164.73192998967772
171.5913262179012 172.10836965539733 164.9791208013301
171.4759134832387 171.96642388044776 165.18088019453003
171.33584801824026 171.81710831169534 165.49795045860185
171.4155076993067 171.92703044382932 165.66268018880848
171.37051539039786 171.92810233365856 165.34710787073925
170.92146519222683 171.39476730590627 165.2837994396144
171.0131628310613 171.45141518927133 165.19473952167777
171.28354689419248 171.70256422889665 165.00030996313816
170.85173341483613 171.3315142072448 165.33015027362427
170.99329416239593 171.39995492470578 165.07290382542809
171.23351576972294 171.72069283760388 165.31965312339437
171.60511883603453 171.99197022380596 165.03199775878912
171.74994574350058 172.1793391330976 165.46433125543754
171.8756756464771 172.25083194394523 165.5058755292539
172.34187497645016 172.75577920353123 165.76606169001718
172.08509005880435 172.41490563612768 165.5731921272632
171.607959094588 171.95745854028726 165.38073408382465
171.22034238778903 171.61454933749718 165.72813082173616
170.78770097662837 171.22390055876474 165.71013843732783
170.6145738008554 171.01327214800224 165.4988964251661
171.02521595157586 171.44118616125 165.42789712820618
171.0094143491186 171.44464187101758 165.48545346357542
170.87570905068753 171.30600414742767 165.37781162442704
170.8932666939566 171.3903623728728 165.39891037217623
170.8708404171257 171.3871546081587 165.4348381901756
170.98611139390863 171.53858148655377 165.58138663454466
170.69236862738748 171.26610468269828 165.29125798470744
170.52997331064557 171.07644966416456 165.68223222044125
170.82475359204562 171.26865375451345 165.67642157847
170.88671095163943 171.3238154019871 165.94428596464778
170.78981937964565 171.26048106211246 166.15201852365743
170.81608600680596 171.2174465295505 166.10013278068638
171.2469610593885 171.60189507390612 166.23655693773378
170.9312106244781 171.45054090790816 166.491540975606
170.66043589902904 171.11475039251494 166.14366482649453
170.63698998284735 171.03938301597714 165.84012037137305
170.607111701444 171.02241538274342 166.17576794133268
170.40068992320278 170.7852753556844 166.07129324701307
170.38757770130815 170.7782798351838 166.51798940890234
170.63595787513046 170.98620937515088 166.49761756068807
170.79600611109632 171.0949217800954 166.21978503697557
170.8064023429758 171.12197349652521 166.050699365315
170.59837960125617 170.89776487956178 166.07992105149776
171.29520033557745 171.62407854057494 166.50531528130483
170.93315184079142 171.2643562162116 166.02641099016287
171.30251023424543 171.7029098853043 165.81695982053355
171.024522935643 171.42233914615548 165.4446264845777
171.4364181094512 171.78353652697973 165.38589928321304
171.00405055827005 171.42265035971025 165.77860992277925
171.40337831349032 171.76932016494862 165.8155502562397
171.6818647275989 171.97408781788553 165.49944887642206
171.44402041792048 171.82060626979413 165.69100282937126
171.67776080012024 172.00248789241977 165.76201784469797
171.61030492970252 171.94317360487088 165.49615529089465
171.65179331050425 171.91584888335464 165.0536777558569
171.25974804282902 171.51657420763883 165.2729941425392
171.20118232630665 171.49556139755882 165.18358279525526
171.04187492999122 171.26907816778655 164.89574183644189
170.7894818470024 171.03896982989735 164.5155442796578
171.00979406401092 171.3317105250958 164.43388276694398
170.88165116757648 171.21289636634833 164.49055469638304
170.90856698449699 171.33568021578915 164.2126602306408
171.28842669959425 171.65436506412317 164.10479852291246
171.53677650131962 171.78789612842328 164.05682105801932
171.08576511890973 171.35669118640072 164.10632927202892
171.14428603664612 171.35489984438522 164.27703743867565
171.3212852757293 171.5534440308044 164.20761848164724
171.17342181477875 171.48047961315487 164.06154453252628
171.4286199995724 171.68864589631733 164.24040142896456
171.49802165533504 171.7363674435409 164.34499915567108
171.68346884737272 171.9982645885075 164.5316740755868
171.3527260840611 171.66129422385487 164.28672011320845
171.1394585424511 171.37891823018452 164.51100963093052
170.9418586546407 171.17060799952458 164.59762479644306
171.53789537655834 171.71344367081326 164.43580155488985
171.49363441138937 171.67046576237271 163.9867011315977
171.1316538057538 171.36077563595342 163.7133942799669
171.3945878640131 171.59658325134328 164.07933054323854
171.3141260973539 171.5119800475398 164.3771466332483
170.6779853905856 171.07403723391704 163.83433736406988
170.97334853834093 171.2435993363437 163.70394586285732
170.73892817933293 170.94740793401255 163.39021159137695
171.2706014666272 171.37250384231177 163.57140974426125
170.97530757299245 171.08263553803795 163.8524793342425
171.0355118539198 171.16772385104485 164.07713802290772
171.1262190099002 171.33459639891245 164.46556722856837
171.46795311814762 171.61634154861386 164.07458296564738
171.42890224658535 171.4964883846775 163.84903196236502
171.2203948789035 171.4609595012986 163.75246090808113
170.82010172451825 170.95495410089592 163.82665368140763
171.0145575337106 171.13468834161816 164.0866584491575
170.95217367176605 171.3303374077469 163.97176301051977
170.72679118535208 170.98859169980676 164.2168217918622
170.4190655539693 170.6318278229014 164.26650019164794
170.4584202366291 170.6735598708144 164.2408311454103
170.4603862303254 170.69027074796853 164.8123061385315
170.35248937317942 170.51545320268355 164.4289989640469
171.13574628800646 171.30630050019354 164.29367996227384
171.07967163222722 171.38852942550045 164.2567885838118
170.930788935501 171.16918428507256 164.11716547001313
170.6999087497203 171.0642076574608 164.21582617742854
170.28238148186844 170.62577669277172 163.96372450788263
170.45332525209272 170.7784733723946 164.14544012359767
170.89581384582877 171.11603714087107 164.2202166437786
170.73542327897422 171.05346400281903 164.15068249041045
170.60032088248903 170.76777465659086 164.74493800749585
170.57764810430552 170.71735154939785 165.01781122498636
170.87903831615503 171.0682953862455 164.987186045306
170.8641611084494 171.04643759238098 164.81683987262383
170.8489115284786 171.07883736184905 164.12572036225131
170.77687350431333 170.9179242501416 164.6059886260018
170.61498168650414 170.79625822515467 165.02391477611093
170.45809508835947 170.58428941220825 164.85095458148635
170.70819007693487 170.80195427111317 164.55606444102003
170.81897469495772 170.84566833187262 164.65202586442
170.73428757292078 170.7125252816262 164.62726245883357
170.5617809220197 170.62178585448476 164.90958508477996
170.36104842762904 170.40626908660158 164.86526188474406
170.56520361358548 170.6185720805176 165.04269748845527
170.2096458913154 170.28217443308645 164.81153330809968
170.02871659974312 170.0538431865318 164.3898762945163
170.36170800731665 170.36848787538958 164.5929277073285
170.41436070042155 170.38870577642567 164.61981275199938
170.76861869400173 170.7939090804982 165.17957356982987
170.74586268604733 170.7705570770752 165.30421871870396
170.57730027872415 170.61845404336188 165.07628935447485
170.72386533916745 170.75488783010474 164.82050418550082
170.71664795776755 170.72578113256793 164.63237951636415
170.51286409044772 170.47020320240546 164.55810779255987
170.55337434257333 170.4739397536196 164.7029677151074
170.82042006905374 170.67937740477285 164.69298985697392
170.4462590846572 170.29846495629926 164.8404477645664
170.48476440155423 170.4482113753958 164.87871562105343
170.56023903176606 170.589344149167 164.49470600578329
170.63619579458376 170.63323012128882 164.4474327569783
170.54372444971574 170.67138076540618 164.6494392714762
170.70904139326942 170.64758832567554 164.40459520677993
170.68006501183487 170.5960551289582 164.41447139337038
170.43222530941793 170.42112378730639 164.45165841874703
170.1372491413391 170.1794046516264 164.80649686492845
170.33205890407402 170.22790458733874 164.90632101749702
169.95942018250258 169.96716904583272 164.9759007668731
170.228455865486 170.22696117853383 165.05696413333342
170.30075055896828 170.25249568075947 165.6822423382568
170.72114688816868 170.7138369991575 165.62598671352546
170.54963246781298 170.58621451184015 165.28629101881793
170.4889224728699 170.3523780763029 165.29666634081372
170.27467857116417 170.18306314317346 164.93453645676672
170.03868345416822 170.05008199267976 165.26589804849638
170.30207219900694 170.33150443821583 165.45126463125627
170.31939995685354 170.28279358191233 165.23482131464544
170.30259280895856 170.3309608493354 165.17587861915368
169.93736725228842 169.9379006761938 164.89962851690896
170.02258957066314 170.1627239092635 164.99830945260206
170.09441175443814 170.2579251948429 165.03636900212948
169.6879384512231 169.92753829574852 164.70340849663089
169.6499073302196 169.85915446920603 164.86348617897485
169.76775401771428 169.94124811048846 165.20621364600657
169.6964088186897 169.77908254436738 165.29342816641343
169.60175885403166 169.72914244249608 165.42659620016872
169.7228656012642 169.71775208654955 165.4650362974919
169.61360103253142 169.68363609897574 165.34215299313644
169.45164914220342 169.46345274577658 164.8644859038187
169.34724674912263 169.62689703002377 165.2010086779017
169.51132786735533 169.77727286705644 165.08014286866458
169.442973601386 169.73542794358218 164.7579049717149
169.43654179609297 169.6217500988305 164.88712432525543
169.9298605941914 170.1480780788656 164.86078909575028
169.69882223399293 169.84367209051817 164.94827052900854
169.4122271169629 169.69087563961645 165.01968177132613
169.7186716092889 169.85086173101894 165.11852064471006
169.42529280343555 169.5440307027614 165.051717207932
169.72386882083862 169.7741572696562 165.025235223956
169.55176733755215 169.61926485542438 165.6694132714125
169.86404616893915 170.00119834593818 165.3257586516865
169.77292350577198 169.84307571726282 164.83511955219734
169.27160718053776 169.43762491825112 164.77531903027602
169.36052662152477 169.5322747159341 164.92775690778157
169.31220734596408 169.49533743975218 164.8149475959192
169.0759386316868 169.44348631403852 164.8132087780473
169.39800809216325 169.6923471957643 164.55475173160403
169.34393574061107 169.6628926470782 164.5388520949787
169.23773387299448 169.54483221907623 164.38886971511334
169.26289250037715 169.70198514004818 164.49456989442686
169.48376893380006 169.8198668810241 164.28866665834965
169.55651795215658 170.049834641524 164.3974516612661
169.57784982350745 169.99318962552286 164.42340895445142
169.5283767666294 169.87971706657882 164.4460022178891
169.28576656984038 169.60749648140967 164.6598548782765
169.54563701089478 169.83915580094924 165.05760963786778
169.39001726130627 169.7131726240214 165.12967648322558
169.1715896569695 169.43670198447512 164.9205662923262
169.11254110991518 169.54245215282677 165.12728745380423
169.089217836443 169.40439284133984 164.99248603879178
169.10698155986552 169.4156600572889 164.75701309908456
169.21514996675762 169.5018706880602 164.7977208995796
169.44231980634862 169.78255447327803 164.59112425655104
169.82961922180684 170.13579849359945 164.68856201732785
169.56526637604946 169.7969888060485 164.8141829633752
169.44874820887875 169.8743877970417 164.79500270725592
169.89707463527233 170.30558688895968 164.68039476093617
170.23071879288946 170.67432526063502 165.18755196682022
170.2691251072259 170.71382702551816 165.5789751360087
170.4346989759102 170.70546121351362 165.41374196533937
170.40025641007358 170.72189193353447 165.6702000372497
170.07278640079707 170.4171209932871 165.55133760238004
170.32961331535648 170.7495176661927 165.69907946792196
170.5809910707243 170.97429553891186 165.426345646752
170.88614320917608 171.32883454348814 165.37993935855533
170.55628849513855 171.06003020268747 165.3703097005138
170.77565746809654 171.12640480876973 164.9455490191556
170.68791343555435 171.19265003285182 165.07912821364587
170.81377149220157 171.30828200853102 165.22854647091827
170.5652980850551 170.94308249361558 165.1613121625999
171.09398073132687 171.47725070217538 165.2693488329287
171.15937466529084 171.49675005406925 165.51151497448566
170.96627024763487 171.33579466068807 165.26498664995762
170.48230423660945 170.79297024190487 165.4743657604511
170.6687311722146 170.98956681535054 165.4887799761836
170.14636072576747 170.54008292671938 165.39079061640976
170.26583730922917 170.61074936010903 165.00229386385976
170.12783923836582 170.5933414381346 165.01896230776433
170.57054576964052 171.05922015192226 165.39333501610946
170.31788930651584 170.76888233280846 165.09509784246188
169.91263729234242 170.5009043631114 165.0166090858622
169.88630223128132 170.40964882108554 165.1987642981235
170.62586655093983 171.08910620560937 165.0437024861025
170.39788325970173 170.98276167724188 165.29039499464733
170.38897374907629 170.94360400960358 165.44769420310115
170.25290624006183 170.7685648043682 165.12236524515276
170.26100741226728 170.69064194629476 164.88922402046077
170.1807596356668 170.59152257497408 164.5710679405613
170.0897826460016 170.4581029902239 164.50555985604942
170.49811382275934 170.7478958877266 164.38607867176322
170.62070299496696 170.93004163273056 164.66285546500538
170.33635919355038 170.63820162900885 164.44176821937594
170.67296357191813 171.06401934491083 164.54997345130616
170.48481571303796 170.7608806900938 164.66435147103743
170.31689344155345 170.58271059640856 164.68647203685916
170.3865872904462 170.789108094801 164.93076821106894
170.14860272692405 170.5869507910876 164.8279167157539
170.0182978461723 170.40773036712602 164.7200037608112
170.09952012715286 170.55333061291614 164.8705412309845
170.14626632241496 170.52238854986757 165.2131996288997
170.11723190657594 170.43890177949737 165.01732188794995
169.77031248018105 170.11764955688503 164.46500779573228
169.4932275512493 169.98006030346536 164.57832937791193
169.5692854685096 170.03907259308494 164.75597734831678
169.48180966747867 169.9941570855682 164.87773268992424
169.42987780955042 169.93574785416536 164.78958072626736
169.28449433415912 169.68957966987261 164.51415378174562
169.44871221686174 169.8287050141177 164.23900668086188
169.48517837126283 169.9197817693289 164.00023462232164
169.95207949387458 170.37168010721663 164.02587833401773
170.13365009898553 170.4981286187745 164.16952429567047
169.9498702975234 170.41175790500222 164.1786519514486
170.21698994637634 170.7048278474171 164.54520499774011
169.8140102083433 170.3613761227307 164.33466775584662
169.98510895182207 170.5456305053449 164.67247714902757
169.93871888747987 170.48113138111916 164.39540971092282
170.12215534085811 170.52831206097008 164.47475243738015
170.0374035805051 170.46102919441427 164.5988224312417
169.71788791603439 170.20606375157905 164.74461264428092
169.876869984701 170.3575417272732 164.9582133878674
170.13582099785972 170.57118945517624 164.63113323709092
170.19154345259037 170.6274888829296 164.83863772020834
169.9830467249605 170.47365099937278 164.89788494067085
170.0374357469559 170.38710416600944 165.16013799540883
170.2385844465062 170.53083743033628 164.9514575682646
170.4271537881821 170.76028167236933 164.98198406465852
170.33968558876174 170.69855090725142 164.62626816324624
170.52628782699045 170.85885985395566 164.62767263735307
170.7359457825872 171.02852800783478 163.99348905812448
170.7246603423166 170.9941092853736 164.07494309554014
170.6176640351244 170.86463658733246 164.05400101740236
170.1939143071943 170.36732595539135 164.01378421284443
169.92063614226814 170.16603220582843 163.97645702496027
169.9665206740061 170.20776797371866 163.93374300671684
169.93250424332078 170.2535774379874 164.11542102712417
169.92861549329487 170.2797951389594 163.90646211109117
170.21120598427242 170.5677779179061 163.81840621680917
170.3693152530584 170.73064894095518 163.74268661866063
170.18997557573508 170.63663094805136 163.8997800618299
170.48926541451974 170.75351319658762 163.995447555727
170.64438646220523 170.88722617606626 164.26980411718563
170.55167375084068 170.85827655766386 163.9707893744422
170.0739943934107 170.5314737173002 164.11592621074251
169.9702251290882 170.59522368314265 164.11019570592367
169.683841322545 170.16161367661448 164.0984890726045
169.91367683089453 170.33182031884382 164.25087948471273
170.22156054611972 170.5645530709979 164.0730916713492
170.18667193399062 170.58654481766382 164.5208504639744
170.30735894026628 170.81901361817026 164.9247561258237
170.38334367812914 170.81495266613518 164.96460352259305
170.16711341311725 170.712317755321 164.60952532711613
170.1476316160401 170.6576984845748 164.70811156382445
170.04938947480036 170.47079291272115 164.7140474008971
170.49779543998343 170.8788692447411 164.68454257686244
170.62745652724814 170.97312997422142 164.49944292108134
170.6892472172201 171.055830872135 164.61991977695996
170.75179273251774 171.09627087040053 164.80160419312753
171.09299179546576 171.41553752961187 164.74959675172937
170.56731381951525 170.88949425506095 164.74188523693223
170.26915379475602 170.58460612258287 164.72047608948998
170.78024206773082 171.07950525976082 164.764438765845
170.38313790687587 170.71509329698807 165.0112439072196
170.13670863309036 170.4695672290488 164.78734364870485
170.1464997523501 170.45056385132165 164.88972227499903
170.74828913534196 171.04064006463904 165.07531374386502
170.71296733261437 170.99724964879485 165.1880190801733
170.45795015675384 170.86644324334858 165.21527275559512
170.31063750893938 170.60520802092893 165.1018083838002
169.88821987311871 170.2774952761902 164.92838321699404
170.1639631862802 170.44837587483653 164.59379563412347
169.93727532331638 170.28980539732953 164.7282361110764
169.76967002932966 170.1085785996725 164.79246873463848
169.47438200354142 169.7839290327017 164.66225386947028
169.71113430174412 170.0979599684648 164.69949571966987
169.68377303392236 170.16427421801603 164.7639698593098
169.99967193220144 170.53406744833634 165.29464095380106
169.68650613678895 170.27768284013115 165.25255671928306
169.7931018921071 170.3769574994952 165.2721556175825
169.62417004910878 170.10005292216098 165.01678432912303
169.96142032838688 170.39571703374455 165.00200946675716
170.06526728858242 170.48837783431117 165.13338436225277
169.8339810252342 170.5098093185633 165.163600125635
169.94564329280422 170.54052199170926 165.21027839136042
170.3379563749366 170.8545371404164 164.70648569247487
170.04043185348354 170.58554711242516 164.58188607974222
170.2661091032954 170.87883995084871 164.74348245817114
170.04623255692889 170.6492058775785 164.6537055769733
169.901392796557 170.50044101002555 164.60008396654217
169.9239050722468 170.4144061243258 164.6167130695411
169.73582192167464 170.3572463259474 165.144826289005
169.91626085187508 170.5269671399063 165.15245733306588
169.92251444322517 170.54231718520424 165.0386131150837
169.789778701603 170.56830112252885 165.29617622422109
169.49893019083103 170.2619103148082 165.3247987356141
169.5720833477499 170.17199792665326 165.209492273077
169.64038200680778 170.11689720383978 165.43223652735895
169.5212610082303 170.01227356008 165.0944010644135
169.82275984452954 170.20543410931478 165.36627237779467
169.4213722777353 169.93231998447993 165.23117326363055
170.0025748892074 170.48201975952537 165.4694715050958
169.8829496972388 170.19723554872954 165.62936470098725
169.65931765400776 170.02235413138345 165.4556716785289
170.21153195405137 170.49641167594072 165.19387178632056
169.59179783887623 169.89652712968882 165.46611795338677
169.69080021107445 170.1427607683819 165.5721100653133
169.7656182265441 170.12442608052424 165.67374899193828
169.90817596376016 170.2353868277819 165.71843604841078
169.83406775401872 170.01039963832645 165.46625970162154
169.7071127892454 169.88795982065642 165.8844576227234
169.57249232783948 169.76120351153835 165.65894846564854
169.44922564579034 169.5651996386113 165.6749274135282
169.51056794024842 169.64790818954737 165.57989803734193
169.56065070825704 169.6281369331177 165.84329335272648
169.40787460250385 169.44374247602704 165.53823866768778
169.79192633270492 169.8980650428361 165.70125854583168
169.4808012208438 169.60726374928606 165.63829752570896
169.64352911596296 169.73511270013591 165.3841214302983
169.75993515117415 169.75817449809014 164.89186210648754
169.41962766425743 169.57452354732337 165.14018854182717
169.29143134585095 169.3791534427191 164.611368564409
169.77561288094694 169.8301423735401 164.73546402786027
169.35482487210223 169.55862611286474 164.84538004731044
169.2961498863998 169.5355177728754 165.08567129828282
169.76332655290815 169.9045912804976 165.40803547367315
169.6141491597626 169.76080894843216 165.51850359053466
169.6141907023122 169.7896176813283 165.80650458065256
169.31684587238973 169.65900679068793 166.2221528624597
169.63822785261252 169.97256681942366 166.0165210219463
169.4736101678126 169.77560315756793 166.03063845447045
169.7264119156507 170.0274905816659 166.10238163929245
169.90318726750397 170.12426886509766 165.84612919258652
170.22176956503563 170.44262252712133 166.21894936711658
170.23857681840903 170.425424271768 166.15459245888522
170.23632710257283 170.44085688975693 166.11852832353082
170.21994657150293 170.2685357566843 165.7511427074043
170.40719138189635 170.53476966885094 165.84268152049896
170.71625686040358 170.88317180958938 166.20494404741754
170.7371615200727 170.90084500410742 166.09089927296793
170.39042052846077 170.59047891727238 165.98191121062666
170.42384198248948 170.65652332545355 166.00433369185924
170.15477480179396 170.4668229291501 165.97174582138987
170.00218804054416 170.30554725579324 165.89080191790222
170.10201137475917 170.15504507639398 165.40155523553932
170.03989949649662 170.25804738916523 165.52368615055815
170.18350347260446 170.34741727098228 165.89884084246154
170.05966001327297 170.28902739903074 165.89543243832588
169.96970087316743 170.15734322862798 165.96224562835388
170.2120331734234 170.40928424744448 165.5895261632493
170.35576730884725 170.6062330573243 165.19913609436927
170.32680547851305 170.65668092303912 165.50989413018223
170.23315406615592 170.65190287979377 165.6976277343107
170.06811589480833 170.45099188323607 165.62606251916299
170.00954067128686 170.2551864513354 165.50183361037003
169.96913094365058 170.22345423483307 165.5104459755737
169.90121430659872 170.12625148603203 165.49301931509103
170.0377090918927 170.1941057942457 165.29382893322614
169.84600901789403 170.03089293510413 165.25902371485054
170.01722672495595 170.15186352456172 165.342528821123
170.10848716667635 170.23932666066443 165.16385419836152
170.37168200803598 170.4118058777152 165.34601596601735
170.6311427101839 170.693189053981 165.2634600669067
170.31790179745474 170.40238530110915 165.01057278450318
170.07185778869 170.11399240341933 164.7808179299466
169.93427840165393 169.97872608107477 164.81027735405968
170.12927060561287 170.29086366969702 165.23422137717884
170.55871163763192 170.5879323755748 165.5404345477186
170.17099995102416 170.36645735393907 165.71958799356116
170.10252972607543 170.2776323315708 165.68617398703225
170.03303799801304 170.3153698646779 165.98127369743847
170.29252712521588 170.63603158671722 166.2702237137458
170.1563569201323 170.4188123563413 165.6195245381436
170.19303001449356 170.516680325503 165.80579934347014
170.15962342442887 170.52785286897216 166.04354586278714
169.99298710799553 170.4536462662254 166.1305170614957
169.78738511072422 170.2720632539104 165.88786038287563
169.74926983757766 170.13584724065188 165.83827783112153
170.17523003343757 170.63845428189347 165.9651919449112
170.08385986539795 170.49628720681514 166.13013859828487
169.54069610966343 170.0631522680504 165.98058236014916
169.47347235182417 169.96684186291097 165.9643618957071
169.42539077918508 169.92480000677907 165.89162792972684
169.2955976667234 169.75792175044413 165.9186002842426
169.30009865037223 169.67268670161135 165.31216841481736
169.65145209022455 170.108543434479 165.6673374309701
169.76918770747668 170.08693646709682 165.5624698564767
169.678336155389 169.9259942714491 165.5046570282238
169.5508792022422 169.8261360301589 165.87777573457112
169.91421170129593 170.04363909104663 165.65424279934257
169.84891302341575 169.95644031038023 165.77264021789802
169.4538818532479 169.54734632958818 165.90349020249795
169.6159568433206 169.64584741408507 165.49847324383714
169.68471848501346 169.67574993997343 165.25428832986807
169.57445507692992 169.56910751468524 165.67654851118155
169.66132583059184 169.56655040216424 165.3122056534958
169.87315893205934 169.7389070357984 165.31831973389652
169.56075243252587 169.62233046427832 165.22706326193918
169.33048756508566 169.41128013499758 165.2979298032454
169.4547571641755 169.35962652039763 165.07869422856385
169.22358751839096 169.25211062853342 165.22834672265998
168.89030273278473 168.95073298757774 165.2654180555506
169.03833304633872 169.14814819654546 165.15553818874855
168.73586426486003 168.76542871172296 165.16736436741374
168.99958761349492 169.13308358822889 165.3715183949351
169.23822787492452 169.43411743111562 165.9192945797394
169.2801588825537 169.3924829837454 165.3838463135662
169.46569282583764 169.5899490779181 165.51346410802455
169.47753858623528 169.572233623004 165.67120344625656
169.38136894301525 169.4452275587722 165.75343182196988
169.3883710157002 169.4339659057091 165.75416462201048
169.55015485131602 169.6306585034374 165.35921613994566
169.10924912287368 169.18664589786837 165.08636465648053
169.55669769588616 169.66831635644016 165.02679265574014
169.58328713911203 169.8752994084632 165.32543799716782
169.82768809529568 169.94886266903788 164.79505666400067
169.47749450731607 169.64655811657954 164.77814252432393
169.26145272480684 169.419807450113 164.64879692704312
169.21634868346217 169.47913805450338 165.05089694842104
169.17089941215878 169.4300824216284 165.0584265795952
169.44132101497544 169.63009367608652 164.83407353212533
169.72560462690333 169.90710416948906 164.903211957885
169.9439253199702 170.14299205411047 165.13784157870094
169.93447869656484 170.15759073208736 165.08401941892384
170.11095202747188 170.35868692493003 164.89087485161653
169.64585316549355 169.8600129297852 164.87024848483816
169.383089341151 169.72705289988363 164.92662934528576
169.52681236642192 169.72858459747206 164.5300490377105
169.2351992194683 169.45737643266258 164.7269594301561
169.62157751820214 169.81480246193368 164.76429196608632
170.1410593748015 170.27106359037998 164.86576520321628
169.93037355587512 170.02491222098158 164.50916632486064
169.98066008607796 170.1097575664291 164.83666913095385
169.70901389109386 169.8539554598807 164.79694561425094
169.8669505116301 169.9892665926127 164.88273605523608
170.10996679506061 170.24959653153007 165.20221339634858
170.13201176443522 170.17709207306947 164.71985471655714
170.25722619470406 170.30986876766877 164.44215377822817
170.14398035719387 170.15380483559576 165.18553920268528
170.2021726340402 170.34977732544885 165.21150485107557
170.23839310612013 170.3768358536915 165.11743893216254
170.11619277358213 170.34146626062923 164.70236087609203
169.91435153782524 170.08791635960074 164.7236269511404
170.19733484823425 170.38072516448364 164.76493132422334
170.80705448669727 170.90127109128903 165.12166808280347
170.4131177769752 170.51747246081348 164.5096298654844
170.2214943849714 170.4409455566919 164.48958830303104
170.2421595544562 170.31829493422453 164.52297203030193
170.0087211995733 170.12531768584154 164.37590810364028
170.1478677276607 170.28909884141154 164.5038846875946
170.627122682422 170.78576746481457 164.275055316637
170.2720549344653 170.4585667776169 164.3105128344776
169.93670516734443 170.10089304189808 164.4860862640065
170.13315602077242 170.08907176995504 164.4415314125848
170.24325681753106 170.40460494964267 164.49452045994133
170.23126360428705 170.44857898310966 164.29364579870716
169.99818733653566 170.1698392197899 164.14325012396304
170.2627572982876 170.26005828389722 164.06672568139658
170.16014875701015 170.28344655415881 164.45999670939125
170.14637342734355 170.26509160600065 164.11747201365608
170.48026538142565 170.6329292722303 164.62041602196373
170.44468042217903 170.5440478910063 164.8826257961472
170.33791740475255 170.49938997245022 164.9802588457661
170.45188526569822 170.6819471656119 164.9091754079931
170.5516060799127 170.7008855542748 164.98128018565546
170.62000978526592 170.717685500039 164.6339030041095
170.1506535739265 170.40934960319146 164.61129320413008
169.93331675371022 170.17668710664748 164.85371188763023
170.29838863449595 170.40425959605105 164.98718260021394
169.82731197534275 169.92308738479718 165.01662456986682
170.02795854657458 170.06589572066835 165.10398366934652
170.06147254343813 170.05448406361316 164.80457943195938
170.18085059333922 170.37231608671817 164.99730496632026
170.33514979728628 170.56158768293975 164.82955553808955
170.4428275787936 170.5075064767781 164.7870144593267
170.31001221477095 170.2941619692025 164.48537927054102
170.45786364352662 170.43404090702603 164.89221308036193
170.72381424646258 170.75481212994217 164.63640005493895
170.66497606809233 170.60929305300107 164.3094276863452
170.32025957132188 170.21280111814423 164.32284502369262
170.03856376015545 169.93140417275225 163.9025703275987
170.10303740395196 170.05736724698576 164.1968777115329
169.98809495786318 169.91722479852643 163.85718511672496
169.97665937561996 169.90985180075458 164.02304883791342
170.06864279322986 170.0336608937615 163.97305595210955
169.9517499247478 169.84241527433272 163.31108155191717
169.53348581081138 169.53030348768593 163.35387292987087
169.34289813739287 169.50479174673444 163.26249761748508
169.64528903268373 169.7272061316851 163.4512005916947
169.5582048866916 169.82846757328497 163.7470201022925
169.64923395633178 169.88178299716247 163.49259569181254
169.5661755723192 169.52507079137231 163.62125594930856
169.4529630074166 169.4670992889366 163.84587569884022
169.5791383481087 169.62052356082162 163.4115622015522
169.72258355373896 169.69781581740375 163.71287736115525
169.99259841687655 169.95318137753063 163.7170066433091
169.86729599388696 169.73714877703844 163.53987528107342
170.01783891812147 169.83295135478903 163.8790491459934
170.10104862004255 169.98633113223343 164.05769007037952
170.44495412983173 170.4642127966524 164.2644101122174
170.2904372852484 170.26694760152762 163.59098362561275
170.0762703984367 169.93592670989932 163.54383123003308
170.54902485220978 170.42945967030505 163.84792533800695
170.53229636173566 170.30967103357176 163.82198361382223
170.33018480217578 170.08842131166065 163.87433917327377
170.4630296827669 170.1201731047077 163.65711517135304
170.131603128544 169.93465255889188 163.29379397349666
169.97761348332943 169.81967858015494 163.4802568493113
169.85717127103084 169.62014144716682 163.9604129980836
169.5260988516415 169.20983665986148 164.0834219209759
169.55166939932997 169.3338417285124 163.99221783732548
169.85594314932172 169.75064025355948 163.66133018552264
169.98378134170892 169.8438553724609 163.66883229387867
169.82502522603326 169.64923945119287 163.43986811639942
170.29984156710407 170.18419351589205 163.8190657099823
170.10091040111257 169.91789276462276 163.64809218516208
170.11913041334353 169.96039519455704 163.80343071725036
170.10914085033644 169.8342787487708 164.01006038883293
169.78337851516338 169.58729012602288 163.94173328846756
169.85725017189762 169.62808154326996 163.80023612121087
169.71000157450192 169.37308321896526 163.8449572897114
169.93391349189653 169.6165452900422 163.5493861378047
169.82439906411415 169.55085861390944 163.7596018560463
169.822511438548 169.62832738475612 163.84101685624066
169.9641708043849 169.8137341616025 164.27078405908907
170.3769328822494 170.14341506903423 164.22620832240278
170.06021548985805 169.96921838785047 163.99460912121907
170.1610508008592 170.20750032675915 164.05320402884902
169.92524724359117 170.01064775381147 164.26781855688023
170.06458329267383 170.0901159749266 164.1238253912701
170.06646975023392 170.0112481475494 164.0884659289963
169.85977163461203 169.738027749524 164.18343412010478
170.03827619686035 169.86653781079977 164.03773375664852
169.98071917177862 169.76162847189497 164.229372372525
169.9245969268483 169.64010963437605 164.16777081713187
169.31267546295652 169.0683827697447 163.9404551416685
169.75024653666438 169.52504866280336 164.20985610919527
169.71949684200334 169.56308427025965 164.03472258524556
169.49793974176964 169.4456178886568 164.29571924026658
169.64406766794244 169.7210447985764 164.57288702377718
169.17190565070533 169.05893952940275 164.09531466912725
169.52678270481542 169.47210024214093 164.15329365758305
169.4742491880971 169.42700773022676 163.94250576095183
169.55397050543192 169.41736751541123 164.09260198866932
169.42201711937977 169.38614618022302 164.18823629662322
169.52533432718528 169.50056334145174 164.3984520574995
169.38901760675458 169.3251957702659 164.64648471575674
169.30936976744354 169.2498476419701 164.4279617702368
169.3710030991231 169.2752852634532 164.03499067262706
169.5575370862322 169.51429015455483 164.7424516713518
169.39752319782352 169.3330344052721 164.55392532081967
169.35376366723963 169.32480406492581 164.38183102336464
169.4824155525543 169.56979700585978 164.5959402149634
169.43985136953214 169.5832674213878 164.19779335618486
169.33714511840645 169.50300965694012 164.5725544160211
169.54974176378204 169.75846089055543 164.7149432701547
169.30137514635797 169.5391100373316 164.58013053518098
169.3110650563997 169.51210894173187 164.38705463201427
169.15546857595277 169.38110230942607 164.49704592584544
169.1807554093349 169.3964918804813 164.62200789009557
169.37723663554297 169.55509260410832 164.85218245467934
169.43393415833728 169.68554254826856 164.7173491583803
169.48339716841875 169.6724008094999 164.7901856227914
169.75015119182822 169.8721332723202 164.68656421803604
169.25095036186582 169.52137273524397 164.85854232723602
169.50566416687857 169.83316611811645 164.80165327320321
169.54891873403733 169.81279325932164 164.692786156719
169.44976893816488 169.680915350236 164.6552484347994
169.4416456585839 169.63277737832976 164.84189194978495
169.348884829369 169.39555832966533 165.0231558983367
169.54197434312005 169.56731670406043 164.7524861064787
169.5047262318698 169.5156979841399 164.74669651740902
169.58170069272583 169.63433216475113 164.81853759814433
170.0691368166437 170.1520299718237 164.9706860627044
169.73489921824074 169.89692612112532 164.47362810000448
169.59933395774755 169.62543500595064 164.4882316341301
169.83420265946236 169.77595269392907 164.8914109371097
169.9470459213021 169.8671184221284 164.45447018736002
169.66290479887147 169.67936438721836 164.5013822884669
169.61769287987318 169.72778106829088 164.76600371341124
169.79219134416746 169.81038388197356 165.17067630295224
169.80236974716664 169.74342785282386 164.6557863696299
169.65272611748594 169.79017331763274 165.00350251938244
169.64348549806917 169.74751307217002 164.88357779197983
169.73892160710548 169.81906187631952 164.59650773974235
169.4486255279216 169.49197186277533 164.59428741367748
169.62122896675893 169.72201279745647 164.70502062808268
169.41123293799947 169.54217261389272 164.7316246414369
169.7687428336191 169.8888457884696 164.95029705110204
169.57726920086571 169.6089832548394 164.66821805800413
169.5708050781488 169.66091264838542 164.36923533625665
169.65329256333987 169.76763926857478 164.63836255020655
169.76813144294425 169.8325023256333 164.57410054495753
169.57394260965205 169.85184391270784 164.39761303094875
169.3778282911955 169.6178838201957 163.98272158180222
169.1080466698455 169.50156472342638 164.06864455402035
169.44616367323266 169.77290261004168 163.81143415474875
169.41127282770853 169.58886863650287 163.92783884542476
169.6138260152168 169.85884355175673 163.6010248320931
169.81580967663584 169.99115919865625 163.7949239384044
169.87171612515624 170.04609573595442 163.56665970597882
170.10374196854895 170.3032242554605 163.31856524223915
170.2137896561849 170.43579355290092 163.45694429357135
170.0999212140413 170.39212427844004 163.79089881037171
170.14770776049863 170.37708983000215 163.8723924234156
170.06150815365427 170.21993155346303 163.1813260284205
170.10233751613728 170.42287812674124 163.33486698412042
170.34543232712434 170.58609995649726 163.61316970237658
170.13085031745248 170.41115629893594 163.77920141153334
170.32851481064813 170.50657035686746 163.64329545064
170.0982348833699 170.24626009658022 163.4941099017533
169.41593953196863 169.5617646835291 163.34574170497478
169.17652029759205 169.47128765102983 163.43049399236654
169.43222286624967 169.6830972489188 163.4401193169025
169.28062305056923 169.56928411539852 163.14761913699132
169.278837944557 169.63339543298812 163.37446954357762
169.27587233282696 169.69425079394674 163.4103683108894
169.46041274803338 169.9315927503894 163.30432826843463
169.5714990702592 169.85805768026793 163.312694511296
169.54788665431164 169.83950281622904 163.44911837730365
169.60407465289222 169.89306665386758 163.76094529568815
169.67706905862232 170.01683364564732 163.9469944148286
169.53916615982584 169.87749616840725 164.1475627518272
169.23010528621134 169.7678919740466 164.27232764231005
169.16261153408914 169.59426347791143 164.10315749670076
169.25042470614773 169.6425073142539 163.51145505396153
169.36660326574219 169.80167232465203 163.95558113104403
169.37004737589265 169.7901104503304 163.96276552074104
169.03884485691918 169.47044756550935 164.09562160467271
169.34243016520287 169.63591351263565 163.76286941411928
169.2599283087608 169.65389433770991 163.5172793965705
169.02188598353845 169.3516675078072 163.30464268343667
169.15358411617856 169.50801762051483 162.9455088535955
168.98033563023037 169.47056699670364 163.4327927183452
168.81776075057715 169.1668552803212 163.4622447996411
169.08106186160828 169.3577143989427 163.0823579982031
169.0430251624925 169.483812669973 163.36019500845953
169.2979030476539 169.58244779092098 163.06210671945573
169.10189125014836 169.6359647186957 163.42146026095207
168.89639044642098 169.3938302742016 163.21551926578013
168.9556581454341 169.5828764404796 163.39289013461615
169.14068823354964 169.78570187602236 163.42599362012058
169.79695687225598 170.37925692192235 163.38521484820978
169.48880695638945 170.14588849380425 163.70924850893363
169.15859598638963 169.81410046602153 163.374102304759
169.35364888938284 169.9177337289026 163.40114852958442
169.38882814813127 169.77167524890814 163.06832924382994
169.13667167763538 169.5793778459724 163.74275643268348
169.26718336308764 169.68642313635797 163.5988825923037
169.02984515894778 169.52536705840927 163.87523073178681
169.16272005908522 169.73361723184394 163.96660846216514
169.3461073590075 169.8970730806129 164.107544220173
169.4382658983049 169.8765274663836 164.0294790375912
169.4467137883568 169.933095368835 163.75078920836043
169.37922846975474 169.87198122002133 163.83569237509198
169.10041270460727 169.79666377773427 163.98274864238905
169.45211013762832 170.06446020737042 164.14931213604075
168.87358668205192 169.5617415665183 163.68665836138143
169.13406244205888 169.72000783577593 163.956934064113
169.18833236042298 169.66854834049698 164.42384456668208
169.64127105592604 169.982167408295 164.4694214173096
169.24656143316454 169.6637832252314 164.39308465848424
168.71175740060434 169.1281655983131 164.52393847011768
168.52552118887735 169.02976111045663 164.34983504362958
167.90498605441852 168.342142634457 164.33664547686467
168.22297441344006 168.70381424986 164.22525243366744
168.2181562896451 168.69095693040674 164.04882745494837
168.64673368994545 169.101627281282 164.14650684738
168.48424007458993 168.86966665859694 163.84375208094608
168.11124437296783 168.54790753692697 163.5763124806808
168.3053883854195 168.65591586421513 163.8182288300823
168.55604435774384 168.88520025396983 163.8799701415336
168.07843442436504 168.46737643387107 163.742843900969
168.57215901093227 168.90969884719476 163.9807853057338
168.59054542728757 168.93311576681677 164.22084796852172
168.55651176306856 168.9861012762131 163.95368332861443
168.66403827504305 168.83780372738644 163.670850892877
168.47530526610493 168.7321377066812 164.07292100839862
168.4747674373162 168.73032381632447 164.2354854832054
168.66915352350713 168.90366277502926 164.22642157395856
168.50361301564493 168.83219382359445 164.34608192001903
168.21254983836008 168.49628039632816 163.56769091227764
168.1793571877204 168.4960148652234 164.0920561472327
168.38651428433405 168.76350426299166 164.01596323552204
168.45391723873502 168.8502857166859 164.08245235515253
168.8181879723781 169.2401383234815 163.97490282008462
168.97803297818373 169.31297912445882 163.73618628879606
168.7717864144291 169.0959092457231 163.79317829151054
168.76939292974623 169.12511173206593 163.55010791804298
168.64084068260598 169.00745254684247 163.9745112668969
168.8530052931058 169.17490856891996 163.96013298537204
168.95080403275597 169.39596304083975 163.9292686898026
168.94126066317463 169.31646460024808 163.92817748865548
168.73909883185274 169.0792209568167 163.8180069238553
168.85633865432416 169.12234749650185 163.8628141763081
169.04914442906224 169.2390735699443 163.56772061047448
168.78741422677365 169.09251145282641 163.39450246196992
168.92563736636419 169.23163494293055 163.54035302539688
169.119091832572 169.52793583557104 163.2781138023903
169.14749622363766 169.44883176600885 163.0410165442418
169.22504752105507 169.4754750215347 163.10142495138808
169.4632877614687 169.56997247917508 163.18150197196033
169.3151772956458 169.5404571321024 163.3911036571618
169.285965803945 169.6818651212494 162.93530733505568
169.0931034397436 169.4155214317162 162.6443408116664
169.3454625912998 169.65804541088474 162.79093614724772
169.43322786208267 169.66389717074858 162.48586749051563
169.3557183535858 169.6045948211211 162.40170326772994
169.29375382334115 169.64104973039548 162.73411987093476
169.64698325111394 169.9567694692028 162.957270157283
169.46110868577642 169.72610420285181 162.79253066980323
168.85875619357543 169.18204238315514 162.8643874948965
168.48295452751097 168.8641686901256 162.98396320622052
168.95853550065237 169.40559465843685 163.53054350591805
168.74398753224338 169.13465200379795 163.33390455937723
168.82077359594888 169.35986527047444 163.40123213242666
169.00338952086653 169.35244101889606 163.31225496962293
168.87085220359538 169.24144000956343 163.3960445683391
168.9203489786974 169.40598365942418 163.21923682155344
168.76522922131358 169.27875334701955 163.09476047524763
168.94570141112203 169.42693392349778 163.236385745957
169.0780570685809 169.47390403996297 163.11515454017888
169.15397512950045 169.5079316139793 163.2385936395224
168.98408193550193 169.42016248686247 163.6575676615623
168.9500910600541 169.4234073070727 163.5903230935631
169.09529260523527 169.54827511747206 163.6938034192933
168.98854182976123 169.51540498629507 163.88626010444742
168.94150755760487 169.3917714671947 164.04019212580081
169.06972993753985 169.5994438337466 164.31742916037143
169.09841374060565 169.50279282310493 163.89812709977386
169.1316052922924 169.56719843092466 163.8335302002361
169.42248682268936 169.76368587652718 163.9535960745558
169.03903129066452 169.48211607282826 164.28227553790617
169.26923612544311 169.69678880135353 163.90483797864027
169.67527897763108 169.94010958842077 163.87177132432421
169.52310508609992 169.76266528556275 163.72793223825926
169.6084608886335 169.85466453778076 163.48136889164215
169.40711687125116 169.79657830721285 163.44284307622513
169.75470826438917 170.01191532119046 163.16550499077513
169.57014076976873 169.75536437747323 163.6372430147297
169.0969505031161 169.34061113700278 163.2094202554445
168.96295167534268 169.10522154792807 162.99843579520126
169.0205604475943 169.2927115998303 163.18212319075286
169.09401833055958 169.3727759137694 163.00743286776444
169.14473634412533 169.31392181545877 162.97702215374758
169.45712622179659 169.54119520088733 163.18150996589284
169.44363998301102 169.5254166818903 163.19119544019742
169.40531046158884 169.47580506084435 162.91457752864665
169.5605360649066 169.52396282772804 163.30908495646503
169.56846593003633 169.41566394316092 163.23967885431037
169.20025186322044 169.09430169301388 163.0093020398235
169.10051746127297 168.98267715831855 163.2949358386762
168.7068927788523 168.80631803577825 163.64320996325708
168.8137849815392 168.92000342306576 163.73591407552033
169.19186604889435 169.22128167449588 163.82032148931657
169.18397264079283 169.1535583594648 163.373141747592
169.2130224741033 169.2751805667329 163.643625230977
169.60320722645 169.4751574716454 163.68575505988477
169.5395372144657 169.66080580324467 163.9752164729018
169.6437204904001 169.9054743042354 163.96231419622026
169.2660456762642 169.4696055416334 163.65504468700877
169.48410361577564 169.74469384286436 163.51173861008428
169.24591405637418 169.57146506413937 163.78241592065234
169.28272587622325 169.56581311722013 164.18028548414628
169.3205880780804 169.7154291464075 164.28995998931572
169.25683161624096 169.55676759552074 164.31685486155212
169.28658372958245 169.62007975277814 164.4480282322249
169.5376283820577 169.81509820959303 164.07472432944402
169.32051478285672 169.54738538917886 164.0077706447434
169.06313167071986 169.44435870062713 163.88577501891788
168.74190330397852 169.11265479856954 163.70590673260924
168.53755921664228 168.78762833841986 163.80859913134765
168.82367192768854 169.10748146552228 163.85908563847596
169.0204269212433 169.30846416803718 164.1171203487356
169.754079910991 169.96927194520757 164.26738594064565
169.7014442793888 169.85528800472244 164.17481401967834
169.8066394590619 169.92592692600132 164.18964892314398
169.55551878213132 169.72725426547234 164.39276788297204
169.5374197663631 169.7359289866539 164.38402468650327
169.83829480928836 169.88310802914182 164.12967472750958
170.22196217523106 170.33261730640413 164.66433912168765
169.912445628278 170.0716243352509 164.8128138176864
169.71977478114093 169.9707323139296 165.1428634277386
169.94447235948383 170.25790580970704 164.95284558210787
170.33712661923914 170.6062895245916 165.28752204319187
170.22063992561246 170.44132850474344 164.82953422251643
170.07179858459375 170.3737747974635 164.70440769396865
169.85518471856537 170.16369871837804 164.55938404001097
169.68950667671228 169.8959425933266 164.65941319709853
169.73564457210713 169.87194807323033 164.80834844473267
169.9389452309427 170.20171590873758 165.19604601073198
169.64503744295584 170.0298791365341 165.28008892462634
169.82982419675702 170.17663282504674 165.12288980184118
169.71191028601152 170.02545058464682 164.7946820812844
170.18492482307371 170.40005275131972 164.90827695479956
170.02865544714848 170.2492230607951 164.3917416364541
170.07951189308196 170.3706819732492 164.31095202304036
170.18899839395095 170.4576405690057 164.46011296378614
169.8090028127815 170.05311446553864 164.58149429112723
169.8955724088658 170.1294298618548 164.44221243551874
169.83906952487578 170.04752206191813 164.39115163097821
170.0457217678142 170.17844351771103 164.54813430701466
169.3784742881277 169.5924730062149 164.52203677317624
169.2168935229711 169.3851696434723 164.36467334226933
169.01820835078985 169.38136072725777 164.34513754015262
169.09152775611162 169.32337606181824 164.84393581667513
169.4024308609441 169.64478671562978 165.11863586444636
169.6256843410467 169.93351733254013 165.20610122728695
169.22017726350805 169.450132293186 164.89376886905444
169.29742188393595 169.45525609637357 164.60120383310803
169.51404122146923 169.8008433085122 165.12512393452838
169.2585164169965 169.72768950590512 164.69782953138522
169.11561922081813 169.42749040097902 164.14340803431898
169.1530559556651 169.5895508275201 164.7350625959185
169.0538199365297 169.62924556468778 165.14902285006016
169.01314812247617 169.743579433281 165.1277532169067
169.25745188514966 169.937802655728 165.14109438496098
169.31809035726647 169.98226299579477 164.80298951644068
169.47199537992404 170.11348046648814 165.0913189438012
169.24389669780507 169.89323860517925 165.24967892666947
169.35522517533707 169.97000524892067 165.39453383679398
169.43419093718293 169.85457161925515 165.45894243506982
169.51587256635335 170.01530244373203 165.21463058133688
169.32435059167213 169.8266040655007 165.47397421494202
169.72611374722447 170.06842284265295 165.19013992296607
169.84166601816858 170.2905389886259 165.2489635912309
169.97599885804286 170.39543729486712 165.21681371687333
170.02885448765525 170.34494634783007 164.6032874101715
169.75076844708195 170.12791328545563 164.7098682008766
170.10107555784566 170.40125894059256 164.71429052808702
170.13576359692493 170.58149168950945 164.9152119261515
170.35419561140856 170.83443944643477 165.0026325950309
170.5700122831987 170.92910958219343 164.8507805657633
170.2149638695113 170.76583092412338 164.62729799836637
170.0143245341836 170.5217207678142 165.4182584220511
169.75921945709626 170.31749402634264 164.99853801764507
169.59542627640894 170.03931702345085 164.86645930914946
169.84018058324673 170.23951464990895 164.80521618493998
169.6510261344806 170.08853717209354 164.91960970298211
169.52546855536215 169.9896993686271 165.11137618897132
169.6047872894382 170.12836394292816 164.91989840258717
169.62039612956147 169.90999225798475 164.73714438030774
170.2122030549717 170.41411594103852 164.6866256808733
170.1588666327714 170.44242479668543 164.5464224738201
170.31054705848305 170.5205097302648 164.35562869628976
170.39772472338217 170.62068515357228 164.85289587846634
170.2388311893742 170.6259596910997 164.86869349182572
170.16970018486012 170.45293983819556 164.71344554061739
170.2920020775763 170.53428200043825 164.371008472631
169.95459168686025 170.20814221249105 164.10340394921016
170.11163020901535 170.35829494921416 164.08297178499254
169.67355824190912 170.09033122839037 164.02842863711535
169.85025155892905 170.20774083852896 164.26305833190037
169.56617512667788 170.07067681478676 163.93483441736603
169.5296144152512 169.9233802627276 164.3037571269317
169.56217535502378 169.98368636934262 164.67739147544034
169.682766933212 170.10321087237512 164.65584393637306
169.2692026858925 169.8034844162096 164.7189515880944
169.27590835866835 169.70551031521657 164.87380750141665
169.85463285878978 170.26042874972308 165.04565064504985
169.41976219095696 169.6759671570795 165.02868337051692
169.26724387240887 169.65290717169907 165.0620747662489
169.3711387578441 169.65427932792258 164.90856292495607
169.4642633925863 169.63731284859907 164.88142446792693
169.9261609836942 170.13886752627457 165.19969949677198
169.9020843474306 170.03117468767843 165.26033358379271
169.9899953473415 170.0259710828283 165.07827797304628
169.42000372266943 169.60129942580062 165.420927101723
169.43033122539796 169.56783561576154 165.37714618989162
169.60485775279665 169.83216744037858 165.58593588028893
169.49831204579493 169.75904630547907 165.36019954013267
169.62881160108915 169.92767048486863 165.43643355213564
169.95764873738793 170.17085001993402 165.7966761764548
169.7541039954511 170.0380050905122 166.03094608173674
169.97518398586308 170.29836700712002 166.37343420806272
169.8986237461605 170.22406957356802 165.94807298580992
169.73000963585795 170.16110715853094 166.1057878280788
169.6478670730021 170.15163611529775 166.58449942180297
169.94590690706602 170.41817172469084 166.23244320557376
169.6258123324891 170.0776907333356 166.21073849093784
169.63489058970993 170.16225296499329 166.5307375333002
169.93148802406864 170.48825577062274 166.47918786169797
169.76083070665027 170.46995805787049 166.46389864049357
169.89631339095567 170.46917798264656 166.17837917100297
169.11352465567109 169.75760696405038 165.9465636027619
168.84262027389627 169.5237626598427 165.49415197198363
169.01722152516058 169.52490125255963 165.24461978876656
169.3410460741485 169.83406945357126 165.53007098248966
169.6042957211366 170.10424664374318 166.01764455627486
169.5780091945556 170.21077605242374 166.16934724214715
169.35951642604132 170.0941916173657 166.0530339914456
169.27060291060224 169.91645046782097 165.43492869037266
169.07189109368622 169.66395011871796 165.22288859759138
169.44982754605402 170.06174738667477 165.32984682884674
168.93916025335244 169.4675705523854 164.89584414020626
169.07071540191728 169.4982724060548 164.9843307160523
169.4357959132755 169.9565010989175 165.5506176155253
169.44295222684963 169.83313873817556 165.42902346954122
169.3133189076645 169.89433368143912 165.38811244310537
169.7596087247324 170.20498789278858 166.14830762306593
169.63379672180565 170.08311704883806 166.21581794530596
169.28714017955227 169.7308275059273 165.70049943029744
169.3784701867083 169.81140864623742 165.8926558463014
169.45176813523398 169.97449830839372 165.65519145441337
169.30091065169313 169.76519954531864 165.81156567511303
169.36891131685593 169.68823241331995 165.79747712756037
169.4367565308771 169.87486836669552 166.1814929800837
169.22437030612468 169.60101701935625 166.33645760624384
169.4960796435064 169.79855389979528 166.41156373793422
169.1626425196461 169.59572048685018 166.07934710815508
168.7557574865254 169.10807057944106 166.24326457330358
169.21889237308113 169.72022938160234 166.6872414670845
169.12365412396605 169.6014419616347 166.38941420347336
168.87092103399146 169.46053827253394 166.00848970633734
169.16369263455573 169.7542112093361 165.8726061385957
169.130630318484 169.5878579051384 166.04019950272138
169.15368730767827 169.6260794265604 166.21786600086716
169.09205109334425 169.54643084480585 166.37267373270853
169.39649201209937 169.9489519902833 166.39630249809235
169.24661733949662 169.8213137209417 166.07610985555175
169.2051619414614 169.8122630136002 166.00217767149414
169.17413503960123 169.79432977501008 166.18264741533676
169.1020510732852 169.61763812488738 166.07723949421413
169.53512677468467 170.00137171198583 165.99979166379862
169.31321708559534 169.7457465984814 166.05012408287956
169.26537772694715 169.604027473498 165.93555304264288
169.53973628509286 169.7911854824486 165.92798466594826
169.77287191506028 170.05604472195748 166.05613473040668
170.3453788076684 170.4340267669495 166.20215112207563
169.8647649301703 170.043537505035 165.7993894841007
170.23552272139884 170.4381312756619 165.91876312875823
170.3653615236636 170.58656424638303 166.30395379700687
170.02016566837386 170.20416057726467 166.1622452107149
170.08243138530366 170.2347377152225 165.35378234658447
169.73627178098621 169.92513443185194 165.73467498708473
169.89648494544326 170.1998183698058 165.79211690702533
169.732268137472 170.0310937927002 165.79522746512242
169.56548621634212 169.93374756315026 165.6270949355771
169.53465784226296 169.8579166939675 165.5241625347664
169.41605583316198 169.73104070071443 165.5478072809779
169.7174500383003 169.97212028591773 165.0891134022649
169.8259194235186 170.14801491284595 165.10929982250724
169.68372127764835 170.02232759604047 165.202324601095
169.9072476538906 170.2047849308396 165.32819154432266
170.1669552868029 170.4052210902298 165.6393193047004
170.20342134000052 170.57847798106442 165.56571916405264
170.10114877840252 170.5200936231808 165.37587228171748
169.93574469778358 170.28510389769485 165.50406282357457
169.81553582820274 170.2962893112204 165.91225901527673
170.15810669783687 170.52176967229673 165.70646485983045
170.49264221165402 170.84610757128817 165.55075216691338
170.5023694967239 170.93453446249114 165.69183533890208
170.08574466041975 170.48697515433415 165.84721744317488
169.81264667241547 170.2162039622791 165.7378058442217
169.97987660027817 170.33518324316856 166.05147144809035
170.01722183430334 170.41419842096622 166.03225075047342
169.8532803239143 170.2449931797291 165.9373609285839
170.47692134282795 170.81583156226336 165.8904204286284
170.59558052548522 170.87095421878308 166.18016818650594
170.72983314434777 170.94493060918714 165.77669545689162
170.5304323767608 170.74043589868015 165.8306276516361
170.06936365336318 170.40032127184855 165.94224254762452
170.2030708142992 170.4805487378997 166.35125853475324
170.25832786004005 170.64203790709618 166.298288545857
170.51468620860672 170.8816867877583 166.192973983774
170.752412046168 171.05283042248624 166.4670040366718
170.3778978874683 170.72634069385444 166.5521289757744
170.20398499232513 170.68109980974592 166.39339751267917
170.26591611398374 170.71950957986755 166.2257590674302
170.4155210018135 170.835716163721 166.18215362141285
170.38412470756015 170.8752380978879 165.96472368875737
170.39962577336289 170.7975169389148 165.86488977171027
170.67337061514607 171.1106300785464 166.06331708273234
170.5105770844073 170.84473063068882 166.16428949279702
170.59484968548597 170.969497026567 165.720133452862
170.45874040157008 170.8931584416561 165.78975766825354
170.74299235257433 171.0863301956469 165.72143918610539
170.77285361483865 171.0339132308401 165.44582172494418
170.13907549997614 170.390588474962 165.24949854748405
170.18519609683162 170.58993283791278 165.52770476978716
170.5763645216509 171.08931444918701 165.69341056191737
170.17857604616256 170.7034604108313 165.2726188158725
170.2336008360733 170.77292399051797 165.55648916719716
170.05372589052314 170.60470065118554 165.38597095673236
170.09250510891064 170.65363192459225 165.28182955248784
170.0914413399923 170.57067337339717 165.37616018551998
170.38700834480179 170.7943360405236 165.43906042482357
170.50907023246376 171.09726717756436 165.24841979069552
170.29557908039507 170.85097806039673 165.45093862704326
170.35324994696458 170.89264331489298 165.67118581789393
170.1878435608609 170.68043742731126 165.56693525151138
170.1350896394974 170.6216710295858 165.84317267415844
169.61356294686573 170.1246069186241 165.60027855883106
169.67307653085436 170.34754780581372 165.55446964087892
170.27170536419104 170.79029538976036 165.5848942693145
170.22857699176572 170.65386727670366 165.54322517076176
169.803102138531 170.2973247467018 165.12897069702936
169.65857291427747 170.19849609558358 164.92380846828328
170.04148964446514 170.4623967104529 164.90716718744218
170.07099310467865 170.56349388031282 165.13753014159354
170.23124253773264 170.76826584666938 165.13678671771402
170.08975824053806 170.56690552844935 165.2242883177361
170.08134032855966 170.75379909930106 165.1653501459788
170.13219667309573 170.88083658007395 165.7210906559827
170.36897052378762 170.97514204741873 166.14325886777928
170.31206936210071 170.85588234116253 165.92564605578048
170.38593916456688 171.0546206018523 165.84122766628036
170.20881373991875 170.86209105700135 165.57502206660502
170.1485271458469 170.74396741515469 165.4037793015268
169.86221104064546 170.40377149968464 165.36433017269258
169.66693429787261 170.28393681017494 165.34974926814164
170.0972453286039 170.63801265741347 165.37633248634276
169.8423922374899 170.4582833535069 165.87584190592128
169.48640868777179 170.06638107777096 166.04388081653897
169.8962778822883 170.42877546026355 166.09968398649357
170.33514972993055 170.88072207578102 166.39086488069603
169.99299746705952 170.603543181999 166.3208547047293
170.24842507855857 170.79921122256894 165.9485235267938
170.26187177776137 170.9642312796676 165.95163796647128
170.31556923174745 171.10504426254766 165.90096472985135
170.2623494633837 171.01530698937043 166.16333647952678
169.78625128072952 170.5196254101613 165.9091918523652
169.9081346864456 170.62478355064772 165.72729715934844
170.31710956058438 170.98838313442442 165.7843086878396
170.0909749081242 170.7369410533628 165.70758311459005
170.16215631747403 170.85415010504948 165.87076224362485
169.6625644827502 170.53283746964178 165.95021281137463
169.68027726432038 170.44072668791628 166.33065029650044
169.95373125890208 170.62952079370064 166.31746490751235
169.75822477234686 170.5044294925175 166.11603292037887
169.54402776923564 170.24336292087807 165.90033259567184
169.4972375467519 170.17681884089643 165.74419635961826
170.09669491291692 170.7357536626221 165.5537399778085
169.86045553594687 170.5331125289543 165.96006580189774
169.87409518736746 170.51853430908406 165.7389728135027
169.1039864817098 169.89712504051667 165.68390477055593
168.82835923014747 169.57975962928117 165.7259281570799
169.13366252228198 169.8893141477948 165.72707617254713
169.50268351258293 170.42454748485824 165.5898587557697
169.69287710347888 170.53047037843328 165.79690950468492
170.0689818460293 170.86054793983814 165.9344077126993
169.96719271065948 170.88850970800027 165.6261227764169
170.02441978746157 170.83008684388795 165.67003664479694
169.83172048024912 170.73708243715294 165.76048780209703
170.25118797717872 171.0342110664852 165.66559805621324
170.48382343034615 171.15140501990498 165.44890427405167
170.72839160220423 171.26050846334374 165.3803811820692
170.30335944699414 170.76954639632066 165.0944767886658
170.13265300138764 170.6571866356418 165.2528407880925
170.13985439877257 170.6662394877662 165.50297544192983
170.29780079376374 170.713323247234 165.30569384469342
170.50225552814007 171.01707495734942 165.16301671586078
170.58125151429786 170.9714839474596 164.94941123311847
170.44770404076363 170.91777059275756 165.0445631621602
170.3440816989372 170.9345153244262 165.07794900124142
170.19981367581283 170.69808076134896 165.16533445958407
170.45782034005305 170.93568049580455 165.32036860190635
170.40077657521192 170.869291080899 165.7897135954278
170.68194765534938 171.19513466425798 165.58981885297945
170.6957281823341 171.2096348159396 165.86823349501157
170.46897145826546 171.0042082770214 165.554404760554
170.70059634941063 171.1914458731617 165.62624156976796
170.3679619012457 170.9233234595154 165.56354806666042
170.32288756369877 171.1082933869431 165.829116654599
169.96714708863965 170.66503731362894 165.64549913497106
169.8504761019357 170.63162842102494 165.7604405653589
169.62741745947125 170.42356539363976 165.5389186128839
170.20416416675485 170.98907257421422 165.24295573138866
170.10732127280187 170.90151017067092 165.2009712958717
170.32035736571817 171.075520672225 165.2809891886009
170.8922855542833 171.57523495144937 165.52093856176455
170.8619029178399 171.6058430608054 165.62812603693646
170.68390632819936 171.3240589670911 165.16910840493435
170.79920730875634 171.37561656323805 165.36004829036654
170.29825233128162 171.10245004447347 165.20354217596807
170.76172671163795 171.4299782308841 165.2335915611452
170.67586405230224 171.39796844592462 165.65178169066212
170.82816165236557 171.52475980202243 165.6341386837631
170.6715870116592 171.40659041453387 165.63184204302937
170.62117506211843 171.40604146819115 165.7095843008382
170.67709180612582 171.34250900010002 165.83699908102665
170.62054920601713 171.20237427470505 165.92335884321676
170.18428638529505 170.78555351202834 165.9177570933046
170.11416907405476 170.7680642345122 166.06445636228847
170.51018421029528 171.26880326921813 166.06358733843237
170.28063984787906 171.03994693886114 165.80146975809595
170.1599623110698 171.12411099711366 165.72785592537016
170.3748456857563 171.13870451177712 165.32792176200127
170.04477922167794 170.79020845666236 165.5181789202875
170.14307118315116 170.9022987395224 165.6557914842961
169.9637358733759 170.65478995440614 165.48631164656757
169.81664480724186 170.50122441831564 165.72851772274512
169.8735669862621 170.47828583813723 165.80113058780097
169.68576528728514 170.19472451511913 165.749924226979
169.50590959059647 170.08834710838585 166.24763336529352
169.87658530094376 170.48292334610386 166.41145405940543
169.96420637589804 170.6799377193814 166.76768780124024
170.277448142841 170.9225772027113 167.08984251004227
169.97071603941052 170.73109721612187 167.122145481534
170.54051429615657 171.23097199485872 167.13252702869235
170.39525366776198 171.03323630405464 167.15299909341658
170.58201656658855 171.18951642775934 167.23489645999516
170.25232533099106 170.9804684839354 167.78416878919046
170.7232597518946 171.37010002994126 167.55663084267152
169.9272046691683 170.7375531014035 166.9958149351783
170.30312885616115 170.98028083810928 166.79203252627144
170.56804614901532 171.1445184368751 166.43099487494655
170.4781559851691 171.1030557797953 166.4468087597272
170.18599406813505 170.87510601029712 166.57713668957507
169.9047879899326 170.60742906621667 166.49581667453822
170.3494954277228 170.9961300738364 166.547914749668
170.18018337110044 170.82601787373025 166.80262099424957
170.41002764108077 171.04661907181094 166.55629787613347
170.4232437317259 171.09535883410464 166.56754555798594
170.30915952974362 170.89313933028453 166.45478541612266
170.4035294024714 171.10086312558116 166.43020565806543
170.0329524322802 170.64390374455317 166.27478083197823
169.97327139776849 170.67790928097287 166.0705630876891
170.3072154037291 170.98662583302013 165.939921039486
170.1633841283972 170.81986907377808 165.44593264327818
170.13282766337903 170.73998438873568 165.24248146462307
170.49549381905658 171.10239182635348 165.80614501248377
170.59546966475324 171.1891293425609 165.58440363886996
170.28869170820926 170.9857244167731 166.10294888721012
170.35100747730377 171.04282629565603 166.18044637987947
170.050993696345 170.71582916055206 166.3050441125214
170.33618659948482 170.93992669123574 166.2193031651627
169.96875461386003 170.61545313936213 165.88849716444176
170.43277346394257 170.98025790734533 166.13850585145596
170.3082651596969 170.7470886622959 165.86415492883344
170.05292142909445 170.55337181133183 165.94013593193276
170.22461124326475 170.72867304153434 166.09944832458766
170.40463730588573 170.94068141244932 166.24188125219095
170.60604482633815 171.16987466259673 166.2114530080068
171.026557675749 171.554254488152 165.90735520392266
171.16096867107743 171.70314316656328 165.94384277986046
170.91093607126706 171.45233363486636 166.11022443867333
170.99343062536246 171.47181891475526 165.94259451689354
171.1636917816976 171.6245582287805 165.86218555171635
170.8546695915602 171.3838379568412 165.5293128500279
170.66531928349343 171.24269532589196 165.56568475171912
170.40617727012045 170.96994248593228 165.67778074029334
170.9655939924422 171.47034520972755 165.79916840294646
170.93229766558088 171.4449078935062 165.78641478926207
170.88922515638419 171.41856424635674 165.89832445982992
170.83808145255293 171.3657195895449 166.23413677681083
171.1285021248149 171.58299984973272 166.3157577785146
170.73070427739816 171.20752909959086 166.14737499369645
170.61414136591705 171.0622425591448 165.69328800832844
170.52605288192893 170.95374285499884 165.83674851446105
170.7822268112519 171.2160185074302 165.8160387228239
170.48359918546186 170.96610451303937 166.31131712099884
170.55916484366045 170.98257295974966 166.17887698432807
170.7053183478801 171.05412951408758 166.27758774915216
170.58812243634586 171.0134918645735 166.1032829334261
170.2011049440762 170.56572452761895 166.16288480735435
170.48674158812807 170.86326836542924 165.83205709146768
170.4766178274062 170.9841077180817 166.13425210597913
170.42254682146006 171.03264885355873 166.2862233210744
170.88794438390016 171.3609859217281 166.16343895530622
171.10193634314425 171.51851146217982 166.148682763986
170.97443775138987 171.35214359538844 165.68264594329054
171.19575321901124 171.54427801338056 165.84489453922527
170.97270011542855 171.37788034307306 166.0350661242166
170.88116317132273 171.16158187399682 166.37002539029132
170.77591063732842 171.19459702650408 166.84803408372895
170.80631683239363 171.1350272998131 166.59676966672134
170.57467779470466 170.88866128919125 166.68130069942958
170.23750481612586 170.6853882558994 166.31744622340975
170.45044693267354 170.92125332717603 166.20571059655867
170.817368302735 171.30467309727723 166.4038099838307
170.74801565114382 171.20705926535808 166.35396085625626
170.70165927330794 171.19490654002564 166.46186376428835
170.69736243861956 171.12192640306952 166.23436345566427
170.93809340003796 171.2580213979233 166.2863280947251
171.10455777055245 171.36666972854545 166.07622153926494
170.9766950843538 171.29276057034147 166.11091276807898
170.93363878251773 171.29907357200264 166.39146458271017
170.93519086467106 171.2019748442978 165.95324655372613
170.7095722352457 170.9168452864106 165.49452449444618
170.89231743343183 171.04774257225293 165.41759289936857
170.93931988584822 171.14766432183708 165.26570640103887
170.9461741598189 171.24918875520504 165.49647454161098
171.05989776726858 171.48772157123634 165.93165031041215
171.03255906487408 171.4752257640164 165.6646983123733
170.3405214716594 170.98243686778903 165.83613541340046
170.4230280935517 170.88557832924985 165.97622272005236
170.6523715011393 171.0018904828774 165.96844312268274
170.58561377397788 170.98903022171825 166.00764915952223
170.08421067134833 170.62297152981677 166.31554696970068
170.32089087405978 170.9052983767855 166.19573269516508
170.64298704841553 171.07641678792973 166.6339525664714
170.56794371304892 170.9094502020657 166.90729053248302
170.19077011222282 170.62229115216434 167.2565804722625
170.08407180696605 170.63277649698676 167.35107172077917
170.09999369388152 170.6289782514915 167.01297448206697
170.342597635574 170.7305475621297 166.67618077952835
170.10441846370384 170.4972575694273 166.42733902397327
170.55271980723214 171.00471471047183 166.77952801365174
170.3457844137865 170.8293616537176 166.468168443652
170.09672472893854 170.61998455092194 166.61208337671962
170.24662613093787 170.75690324063444 166.44397903675593
170.12162439529598 170.58851930926247 166.44804363823474
170.5441199011743 171.08911452190296 166.74459165763386
170.45670688535503 171.09431497836098 167.0178803616454
170.72364724460218 171.2071374906018 166.44168891556214
170.75712416000906 171.27177147972486 167.10034831527298
170.91400305855447 171.36181291328748 166.60099228781013
170.51480266436187 171.08629919573923 166.75130743120215
170.60140714459243 170.99677661501525 166.52271298312073
170.8669004608205 171.309200999893 166.10424978577896
170.92494247030262 171.3892510718153 166.39760978509156
170.72599579750246 171.18681014591996 166.5439037179069
171.38636466890787 171.742907817321 166.18582895550938
171.30606177240244 171.81721658508164 166.15658373807074
170.89037237102676 171.49204027304842 165.78800432541735
171.3983323268893 171.96207687372126 165.86988386895302
171.43483922679815 171.9367482535556 166.16872491862077
171.39963984460024 171.75346176745828 165.86071879342452
171.41810326654797 171.70850399865083 166.24660800776005
171.27713856185895 171.68238751715953 165.70597414506497
171.25165213334046 171.73358288489507 165.88432137289846
171.7699496971091 172.21441471048948 166.15618302218837
171.1346030947323 171.71828991015036 165.94229890433277
171.32587867812077 171.896472818781 165.78080454551716
170.97675723032404 171.59454645573996 166.2382682269661
170.998608583605 171.6927150807861 166.23926176725539
171.24805254357278 171.88479931086792 166.08547671567925
171.06996801048783 171.8917106873324 165.91943294913548
171.10977568328192 171.85823259831992 165.6922609784929
170.98836391046143 171.68632295970204 165.77254752990865
170.57656278464583 171.3818609442733 165.77069508991164
170.609528644199 171.3354893124293 165.66946029491228
170.65624650177747 171.4266818036174 165.2661786926672
170.40462103034565 171.04727110708092 165.36410430789977
170.1930768711148 170.86096165182275 165.1361833039883
170.185753984543 170.98677931104706 165.28747404737584
170.15559170081988 170.99666576500707 165.1193532038804
170.31058168477338 171.25954217933352 165.76447503324943
170.60430035942713 171.55736734457463 165.71596798496046
170.7286501114087 171.67877635492542 165.6612053609878
171.03140025076743 171.85090609165113 165.82856941554556
170.71376433065143 171.54184613617255 165.24785922465202
170.44002548442742 171.10675984019002 165.48527367639213
170.5098154780021 171.3762253493979 165.67769696127985
169.6734342492683 170.48153311804873 165.24660728975803
169.53187959040207 170.48186237270394 165.32309773703355
170.02325732346677 170.63799608661768 165.4530056650117
169.94663312787387 170.55708634916328 166.03936769634836
170.2208006669805 170.68796064224597 165.88029048584954
170.40258518024658 170.86593119328325 165.91143308266396
170.5500257544708 171.0266280387459 165.7823004964419
170.48747018356175 171.02268074534265 165.78498048823883
170.15702525301742 170.70043274720607 165.53450624215412
170.10034664703122 170.60314362187032 165.80329332388726
169.93626496685445 170.5030714601541 165.8744646346988
170.30470174555688 170.86469790156127 165.59828185463502
170.14884527748256 170.73916842222758 165.61264499359677
169.9734893726332 170.61538549453388 165.6870527465409
170.50174965171823 170.99189631350643 165.82419247925955
170.2085129867295 170.6842847497831 165.7758121611787
170.31506143679758 170.82400138616944 165.78648182092164
169.73424593057078 170.4611438287543 165.84619699491446
170.00725696402003 170.66194116835408 165.60664055810753
169.70870428638574 170.35335210665306 165.41126917407053
170.12598079728366 170.834319900956 165.46406388710082
169.9937660517755 170.70806145181984 165.82832798819683
170.2209192362803 170.95560366615686 166.0537560722659
170.00046717192237 170.6375598777437 165.6609080550184
169.72470428435028 170.29762820379653 165.56416137278657
169.66479791444354 170.20006348354602 165.5761649216073
169.92982041849677 170.48308829250067 165.9764724518774
170.00191437964148 170.52211282510143 166.27659361734294
169.98003673766334 170.5269328413112 166.12820699601392
169.70530476287607 170.31436024410397 165.95275627623909
169.63642597365742 170.23879117753205 166.001696611885
169.78154427486828 170.32259527343402 165.75226473254904
170.2417726061238 170.77875440834083 165.556983260473
170.37296246303512 170.85014986481445 165.70430773118332
170.20840010538498 170.61221953149501 165.75440763717467
170.14904234042928 170.58248099543465 165.78896254675604
169.65274013732707 170.2573763852257 165.55960328310297
169.83987726265937 170.33020559254643 165.37705637023367
169.62440201880722 170.1692245936601 165.58170568253826
169.7702935835721 170.4276638125196 165.74185178688745
169.3116004839498 169.97031874545698 165.70648582568975
169.8598235396666 170.42787960859462 165.87295062265414
169.78655269315857 170.3343706716832 165.5624769605754
170.12120820197916 170.81402129179486 165.90134325148824
170.02321288022875 170.70156251454293 165.68668802625578
169.82174666707567 170.4191207044478 165.4513138183575
169.99858823596648 170.5092857078155 165.46993550379693
169.8608920373247 170.5595338137682 165.59761504147292
169.87688411864423 170.43036245713895 165.68376394242358
169.7507605518527 170.32444090536472 165.53186690257397
169.96830208049997 170.49274057828788 165.73961202510048
169.98176692894222 170.56945403497758 165.54582321346814
169.78356001698313 170.3284010841639 165.44643095742904
170.04357744507598 170.4237374507196 165.5733042297199
170.42898824352395 170.83594179175188 165.23404550762572
170.6485107316706 171.1268947380415 165.77036301193414
169.97582539674127 170.4398872379444 165.701219829598
169.84183021996103 170.32125666330313 165.3762791773808
169.86950876929052 170.18091043398212 165.4046303470808
170.15470695593956 170.55403367344397 165.23036616911634
169.4817575137254 169.8840126157881 165.73444122186825
169.64838864481047 170.0603303017944 166.1105612292121
169.53026010220844 170.04411355458132 166.12239289719926
169.2518876977967 169.8265306801263 166.31972100158148
169.23987869542233 169.7603131223816 166.1381144339583
169.02373032173134 169.6595854961357 166.13621254650567
169.29702842210733 169.77976997831146 166.12098536474122
169.39596070820738 169.9622634749895 165.8055881549997
169.25618112562998 169.98542318786787 165.7178993967603
169.17381527949087 169.80886852934597 165.71782711909037
169.77307863551133 170.3026562674484 165.5799482889413
169.75369080852857 170.22181760251058 165.7673302354756
170.13381904667352 170.56543325337813 165.64559229366307
169.82059285573797 170.34885114066088 165.9837846477362
169.50689314477134 170.20043325558646 165.99118112415607
169.8500497088454 170.34626450344072 165.67655318270076
169.85487749349585 170.42322285305204 165.93257433467735
169.63431718721029 170.35641261383964 165.6632284846756
169.666150165193 170.39144032114535 165.4895897156058
170.00451777381707 170.83872161730739 165.6581307633671
169.71081260618564 170.58193158497627 165.49170318835675
170.20082720435016 170.9592834002879 165.33706173513974
170.00910038190602 170.98707287689695 165.7443587054586
169.40753478651567 170.53298226867398 165.8179446687832
169.59365650523208 170.6887335733048 165.83840668284034
169.71689289420888 170.6368099397415 165.66699333085458
170.01749565304496 170.8427136586943 165.6754684437623
170.427230771524 171.22008759900407 165.19247669558897
170.56406910225138 171.32721314866535 165.26241904344775
170.41783453907948 171.28230274993896 165.3291543135883
170.52163451666775 171.2675909576372 165.46831656480674
170.386109214377 171.23359774349768 165.47247367796658
169.8986694994011 170.86547033950822 165.436970875763
169.94504095464228 170.9608612860724 165.3145836717594
169.62934061146072 170.50762530915262 165.18495902337136
169.6176932216982 170.67060383400798 165.36652259000522
169.91393311524988 170.93556174703167 165.61004895558975
169.6027751467502 170.68066328386848 165.47027777315915
169.50617515405736 170.47851801130122 165.63242998589965
169.53185962584195 170.5619654792121 165.69577672797632
169.7404229237223 170.7326944873974 165.8078269339572
169.55905667387964 170.61008267203732 165.78089624268446
169.54459246221074 170.4945410521036 165.64164937566548
170.10754022186362 170.8791066087717 165.83449929467963
169.8244029723178 170.73863107268625 165.65459697231918
169.95275103975317 170.87741669521773 165.8162144667608
170.20636730351404 171.17534974626162 166.0796168992697
170.199519686837 171.24068993855576 165.9528760916055
170.31296387821317 171.36087603890795 165.92919531656224
170.4936693245294 171.43599690456134 165.42856203020398
169.96568683245172 170.948348145008 165.36653256078048
170.27496838921257 171.25914480716295 165.3485948792828
170.06399453963508 171.18059191138195 165.2875732113203
170.1848992953184 171.1097394758586 165.31003265908285
170.63713025519792 171.56066294269513 165.07501319201242
169.99499484116936 170.94100932511074 165.17829602606295
170.22619579090698 171.08298398250807 164.9284487329379
170.3319360455722 171.1604954605933 165.0786460068427
170.3223897609432 171.104991855161 165.35984083707925
170.57671532935356 171.26243142551516 165.42959498383516
170.5362935608216 171.22233925607168 165.41286887061062
170.23755966796327 170.8902514457086 165.443596895805
170.1421928375277 170.8631929378126 165.63421249405363
170.27875781639673 170.93575725348444 165.74819729685643
170.3151423464249 170.98269139054537 165.60991948576088
169.97496295548422 170.73627383902362 165.93180687675104
169.93929241221454 170.73051206587598 165.97636987852272
169.92787457188206 170.7178166186895 165.58939517976245
170.2296830035794 171.02713459733667 165.74678861055406
170.0950496986183 170.73851326008835 166.11028913703868
169.7661304989058 170.4535654760177 165.99156134896455
169.99842821733003 170.66590189686238 165.79848757863437
169.84878678378345 170.54412434911572 165.86101857034373
169.93052925125357 170.53225360781656 165.48806158208015
169.6815953670529 170.26511307071675 165.40253388472433
169.94881626184963 170.47795254136372 165.82403474146017
170.13653894349935 170.81395798233692 165.9518940611743
170.34068247437887 170.89048332464986 165.97027595290518
169.94275660973952 170.50942454327685 166.16163832623798
170.13020182470635 170.73227250762486 166.20285613912478
170.26021881745018 170.7567043708571 166.1273337534792
170.29258068364834 170.90298947304672 165.98924298870998
170.1447028058319 170.69660850529388 166.26586604520722
170.10574334360632 170.65171945566135 166.70169246705123
170.03779051241716 170.63232103414273 166.8893664000061
169.66340893785866 170.44528788797473 166.8444551186462
170.0239037655454 170.78649726856136 166.8899022474705
170.08003008531603 170.7829054475657 166.81416472265857
169.90226249502106 170.61702109107836 166.76121026264144
170.36594910528183 170.90698071028717 166.58911210913075
170.04480120268033 170.72057639223806 166.68777044156909
170.19224963143162 170.75035812192448 166.48155319949768
169.694220740311 170.36429450359566 166.6530327853513
169.80100840525208 170.36669566146017 166.996782991518
170.36991520660058 170.94411278395535 167.30538930037432
170.4377165641364 171.01844458608213 167.48404984153487
170.20856172197563 170.88358548704286 167.31944895888836
169.97686158584375 170.57204947073637 167.0296071277397
169.91764763683125 170.50740183214032 166.74740876002537
169.76200808401066 170.45215285078552 166.90138175799194
169.8763578995553 170.50524909405445 166.93081364296106
169.96345970943068 170.60651165237167 166.57846174139718
170.09022843388738 170.7960186814555 167.06228909674948
169.96493553772362 170.7338743188533 166.87231111943686
169.99317964973525 170.62632746785243 167.0360842436967
169.94032804880786 170.61042700570965 166.82314020454413
169.79195094605737 170.53575002144814 166.55656121312123
169.57606678559512 170.31494577712706 166.23328916688442
169.67888388366254 170.42280447578244 166.0474089183608
169.7934059976598 170.4967624149926 166.40927174190165
169.90554560307226 170.5931671933429 166.33916236837877
170.00947660104862 170.57801360104145 166.40255941759966
170.0105897371606 170.6191917964909 165.90474567899173
170.081713689465 170.59394825919358 165.92313329500396
170.12731603511747 170.59221994122447 165.20406113909513
170.72495352081984 171.30897811885183 165.21281645818155
170.97942614824353 171.70303785296016 165.55719923969946
170.68253132875572 171.45283712467963 166.0095271608409
170.21764239971822 171.0201831421052 165.95090318658995
170.4444837576046 171.19881427411428 166.48105401997864
170.604883766498 171.37766336990555 166.29559636980298
170.35304004346207 171.14411590601804 166.3926874395119
170.80191306197904 171.62798267625865 166.81278924649652
170.6915925698889 171.5252726383543 166.72097571372996
170.56540206076514 171.39534272949615 166.4359937127009
170.73198265782764 171.40328712545488 166.47651932688515
170.63636374077163 171.2808211573044 166.75071096360892
170.66526493408244 171.39989891002975 166.98179080069528
170.42537328419132 171.2442007377502 166.52877752789112
170.46940239231384 171.1764424444528 166.45752223149793
170.29638609934997 171.10866611263768 166.42069101334067
169.90444356827348 170.69225164576864 166.17895675274787
169.85792335463026 170.77676851934714 166.23152978837504
169.7842700863956 170.69403972904385 166.40164524785487
169.7230795093494 170.56889327738784 166.58255993462927
169.9832615068888 170.78212438660987 166.68265904785986
169.90840833253498 170.75880242945485 166.80989763860623
170.36581557936353 171.13634790267525 166.5350313902729
170.37289992394693 171.20783329821913 166.60322271690916
170.42784491521118 171.22851927243562 166.86642716644812
170.5086106590785 171.35297238226903 166.9448127839398
170.34869147995954 171.33267127466326 167.75236990511596
170.63206531827558 171.35735071540506 167.6163879683625
170.57874622369192 171.26583572170455 167.4301902225219
170.20748636808855 170.9906710306869 167.184227390255
170.28554637371587 171.04489076892514 167.05651007578632
170.20817907248878 170.84432412230154 167.10407225402403
170.11629921485738 170.7288208010051 167.2199974311782
170.0810432502038 170.68430674855347 166.79023591752724
170.39858287794573 170.97163408261497 166.84704662681582
169.828551724925 170.41217762057468 166.60850766881495
169.75458933594345 170.33087042108107 166.84997057672885
169.9270149224759 170.45686749713184 166.6082936530618
170.20179119853822 170.744883899881 166.79544153966455
170.3260979439491 170.84173305587754 167.055109120905
170.21880226538553 170.64807223596355 166.8352030255014
169.7737103292818 170.37884658472876 166.674180426387
170.06282091567996 170.4994712699398 166.6935550079394
169.8277520710288 170.42557039545733 166.68491006620513
169.6960684051972 170.15686911455114 166.57923605617017
169.78964180257324 170.07298677992742 166.52298349728278
169.84273175157568 170.23200920781875 166.66885138277553
169.99366303996788 170.44692129601654 166.57927827078697
170.24869070890523 170.70699122522737 166.6435160085154
169.93361852898812 170.44975569590795 166.67940190550226
169.7956902449312 170.40191448338928 166.77768445014445
169.9423725352869 170.5198603329105 166.63094883524894
169.70364040368057 170.20699930016423 166.91631647016445
170.0353324622698 170.41474194772982 167.19676762398694
169.81601468801736 170.20494235321496 167.1590254724447
169.37997273618456 169.84251973016308 167.3293315141415
169.89857989908523 170.13566474014942 167.25078769222597
169.38693274191385 169.78259787962838 167.13122163122523
169.25827670627424 169.81794832975245 167.31807776695246
169.24725731803358 169.87562858000703 167.41246306867058
169.13988682561464 169.86358942616565 167.41723401762837
169.00813424522073 169.7882840889829 167.61573036559358
168.8482986865429 169.4531769940349 167.19362815304245
168.67270407069714 169.22524342683892 167.00502380157826
169.05725927871862 169.70659825148894 166.97183770413378
168.98389364357487 169.70614269579585 166.71030266449773
169.38951731619127 169.9181411382696 166.77139581941003
168.82833165495114 169.2777716240468 166.6342471634959
169.04285652777583 169.64931228907753 166.61091672276066
168.98183107107096 169.5006839139984 166.8768500860627
168.59176936811252 169.1212827139825 166.51501877729672
168.6951244783962 169.2186697365584 166.32969669001312
168.83462344821592 169.39220863051685 166.22451195909088
168.9493192297453 169.53308289460801 166.33575814279754
169.24643271175987 169.81133177496173 166.59919062943285
168.98818398694956 169.66952086262077 166.60053606466656
168.84877274059573 169.43525225715774 166.78087436886415
168.414660220466 168.8878723601833 166.50949458825048
168.08143367023433 168.75138143313194 166.17889209932224
168.5416057921652 169.15363702589895 166.3250684458096
168.59759966523987 168.999670313394 166.4112255437078
168.93440735148496 169.2915616542296 166.3455784784823
168.66030952482097 168.98914535860183 166.32035614597336
168.96406884590624 169.35806415118086 166.2858258396937
169.3737266943555 169.8372710873735 166.474125043976
169.09635907352157 169.60866535755656 166.27875000300997
169.0347146877202 169.52394230006362 166.20045533661977
169.21698005166112 169.57503498798704 166.31008872162903
169.10210097334496 169.40673920276902 166.2938604787596
168.84544783609584 169.11748319337642 166.19600274911426
168.983055379007 169.36624910857856 166.4422228915644
168.8659268888258 169.30260239852632 166.37509596286114
169.23444398006325 169.68284710635902 166.17986994029545
169.04336303722522 169.44300991506412 165.89802846838006
168.8470011759995 169.14843131652728 165.83656063844438
168.82691241056355 169.2068002280008 166.13587116376505
169.03457826939027 169.48690868709775 166.4045736517932
168.72268130156772 169.13116591988083 166.16339609103554
169.1369586716146 169.44650065875848 166.54613261916447
169.44321851855958 169.7376023804698 166.9601254146524
168.85157048054592 169.12609139282475 166.63519209609532
169.09683163623293 169.40581536603864 166.85963540110924
169.15807661641918 169.47080003659792 166.96354099215006
169.40807661408476 169.69529846727065 167.06823412626338
169.1967314732752 169.4292079920066 166.81631674851798
169.49936844004034 169.88376096327525 167.06032956884894
169.58293673161128 169.9748437144479 166.8720645827327
169.59086513931254 169.91962445355878 166.81493215429236
169.74951394455334 170.2297580032782 166.5399721908324
169.86585413424564 170.24935558919506 166.3425332105016
169.98886035412778 170.45575715990833 166.46443955953671
169.56400479684936 170.01879209991174 166.8487804179371
169.7420359108702 170.21708632957825 166.63410892677754
169.4794721086419 169.9088979388831 166.78103216979463
169.58457776378313 170.06076703818096 166.86313505691376
169.6040178853891 169.9968216494105 166.7451830511807
169.61910423340473 170.08567836721542 166.79454037416795
169.6282210201113 170.08579450143813 166.45593859346448
169.48744924999747 169.80336582106287 166.19765320059753
169.63486298829835 169.939481392905 166.1133404098936
170.02668493231863 170.4478984028396 166.31171161615308
170.26837091386486 170.68927069088065 166.4811432064619
169.71679447908224 170.3366335212247 166.3750434717618
169.8717988732886 170.4121019058652 166.29715799031464
169.94165225089566 170.36460694031032 166.28202965624465
169.8331678768197 170.34472388148959 165.99019004103332
169.9676012084783 170.51754552753988 166.1873099008094
170.24843120642677 170.71583657128966 166.4637793130355
170.62120175195537 170.97602889355514 166.7278448687234
169.91694462845211 170.28812463572743 166.46359148437688
170.11253326275119 170.48999282960932 166.91404092001966
170.32191822057052 170.62761721283553 167.28106211924316
170.58861524171303 170.8927185878502 167.0939115932266
170.281100607946 170.61546471568047 167.38079459297055
170.34703933961453 170.5949602301424 167.06266483201708
170.33422158080384 170.66055356351973 167.01862806729707
170.48603268853955 170.81154822953863 166.9670205889618
170.4665480089513 170.76920865945053 167.04775712804508
170.38637706533436 170.63975024236996 166.6775423318959
170.16614017838765 170.46466989218948 166.46369068619606
170.58962399179194 170.78710040982648 166.6630824787564
170.3282605309899 170.6189057463767 166.4324172285582
170.37743680930245 170.65016297193563 166.1644121197923
170.5393945668583 170.68365937706176 166.47762584424896
170.14916621518654 170.31758205036937 166.0922521072405
170.20237005448564 170.27234368766048 166.18542702484908
169.83701997841945 169.95284790275304 166.42019207848105
169.96799166360515 170.22370943279455 167.3344120836793
170.15972812076205 170.31605996151018 167.20323363466335
170.44922865422257 170.56419859642375 166.99054802291298
170.32512512836124 170.4767357613486 167.04416791449373
170.1894845066495 170.39722266903513 167.15657022121147
170.5557229999314 170.71703721228738 167.38643596994083
170.57815158898435 170.80017158430311 167.15904643696433
170.44712591087722 170.66291435988134 167.5316326165677
170.18943641997745 170.46787422078643 168.00435296258084
170.05404905089998 170.3738421778584 167.9645017195477
169.99930826037667 170.34309651087773 167.62716586329384
169.8808637205385 170.15125618453737 167.5477332699369
169.68525411170614 170.0133786515321 167.74406009466608
169.49494273352462 169.89198852252989 167.99330218199532
169.65241545634893 169.99670276956041 168.00501216752133
169.65135229449825 170.02057406950198 167.73510083175253
170.1038143804801 170.3101342327336 167.8580819262657
170.07739723159665 170.44299540432166 167.29511714285385
170.09369926821233 170.53185648847335 167.36688549631404
170.25350715477177 170.63477213372087 167.47419464047223
169.91391593900644 170.34206025298877 167.47026163122948
169.85236921655905 170.1448085370726 167.12730814095502
169.99525109352015 170.29018782622666 166.929388500324
170.1711427209563 170.421004124711 167.0081560759765
170.33108028674144 170.4346708645917 167.2346362430636
170.4157424270659 170.61797095502135 167.48776377250218
170.5605889715531 170.6946267051106 167.40029788899457
170.68847688334853 170.80754882389323 167.65117268562403
170.20423728945119 170.31528769584898 167.15237578265388
169.83447236588012 169.97422962617694 167.21191589130368
170.03504255579227 170.23752852284517 166.9398263181207
170.032685617739 170.19813025390528 167.3249127721804
170.3713572076346 170.6454315974953 167.1568112995852
170.12130480226742 170.3247114197248 166.8878983589874
170.35079283093697 170.69451510084727 167.12694550042167
170.67159583744734 170.9385338056791 167.18586402968535
170.36058110329304 170.61128297851798 167.28084267156706
170.21081164613497 170.47038744975532 167.384365053132
170.07161279434328 170.45905941441643 167.69753041574836
169.61921591752744 169.9241424513423 167.41981487691623
170.23826680714643 170.55620682436117 167.81148649075675
170.3594810109311 170.66300400575642 168.11909984140178
170.10069188587207 170.45017983554274 168.08600703245688
170.13977402501962 170.45609261955818 168.1264426432776
170.06921230229835 170.40296551769202 168.12610012640215
169.64106795725777 170.0309874245562 168.1462864562889
169.9503161120935 170.44216980602823 168.10929729249742
170.01020249737562 170.56682148497674 168.19638169005492
170.31632248484627 170.90992083403663 168.3581540848527
170.27593760161926 170.74224180117844 168.31908672718768
170.20759970393908 170.79429690245723 168.07012193270637
170.24597978460406 170.72572350164947 167.86492846033352
170.5922133316227 171.07750849704397 167.94124797634345
170.5742072035208 170.95076222747952 167.96438814297304
170.6885428566677 170.98995245946585 167.88929395589145
170.71514718277126 171.0572396012913 167.6163820980341
170.83855118497067 171.19184064266724 168.0592662056665
171.12685013559602 171.42413148822067 167.733448196407
170.53209227345386 170.8633136340996 167.91592611382006
170.7534985236996 171.04822242491582 168.1780221991735
170.92998190421588 171.25801920682267 168.14334347619453
170.87846990123762 171.0979575705921 168.40743692018478
170.8862639906971 171.149823161024 168.1965350774199
170.79405235245497 170.95884010507595 168.48100312889864
170.54127199992982 170.70908509454827 168.43431310805974
170.42761606580044 170.60907514253293 168.38642299370795
170.21504226029742 170.43076514591112 168.46734072906517
170.18669756559757 170.27047129767212 167.95643047338993
170.52855334718825 170.68366611817638 168.1480172640353
170.5760696579186 170.73453405842378 167.96778730985415
170.4687866636098 170.60671268967636 167.86512423976237
170.23990580305912 170.32290146224227 167.64665023978682
170.39609299870804 170.42054414098328 167.8719906851053
170.61953819063962 170.59596716243425 168.16781778508206
170.42909213523464 170.49083409301758 168.30698849142695
170.78272387657887 170.7701203309002 168.12892192465884
171.00099112149005 171.0101896204891 168.19594327637745
170.97506996876757 171.01577679735527 168.1372339229522
170.47517806063973 170.60971744009908 168.33061758381774
170.88639577571328 171.05225887285516 168.62318452103167
170.59442154962764 170.73346638257402 168.48828141541915
170.54202057560397 170.68889473502125 168.06997388416247
170.7319413788794 170.86774830728538 167.98296049441763
170.490133807651 170.75361515803473 167.55014728501052
170.48770185650952 170.78313977593734 167.52464354898757
170.46876250768634 170.76359772615868 167.93310544049552
170.45833458146552 170.83368812252448 167.78215226097836
170.6104587657342 170.88859651303832 167.37769075869485
170.724493334281 171.04545443423078 167.5096984933971
170.27661160861706 170.68500582379278 167.53975518503137
170.27615034092057 170.64288422781965 167.8067570854317
170.1608986966958 170.4835637024794 168.14960254167235
170.49280410059646 170.89955673693674 168.60190958255444
170.47021301853334 171.0032191396825 168.55013116993567
170.42426758033983 170.80876166282223 168.3385324142387
170.2088303757441 170.66537246111358 168.5072467094326
170.01011605480204 170.31359067846876 168.38471837515237
170.22239295958894 170.73440580648256 167.96205953181104
170.13443208367397 170.75466075236002 167.94421657430325
170.2001973554506 170.65278356683928 167.87143598846083
170.37386745107983 170.8208907633403 167.5608949414573
170.74972353763633 171.1498526422399 167.77228542520794
170.36666654236777 170.8096804234526 167.44092298517575
170.40110962299096 170.7353733714348 167.29860115690926
171.00025985776048 171.17173564164472 167.39548471239226
170.8664823382172 171.20548010000007 167.89705492727103
[truncated: 160,676 more chars]
