# Supplementary material for: Gating mechanisms during actin filament elongation by formins
Source: eLife. 2018 Jul 23;7:e37342. doi: 10.7554/eLife.37342 (PMC6056239; doi:10.7554/eLife.37342)
Supplement: Figure 5—source data 1. — Helical twist angles between subunits of five-mer filaments (A2–A3, A3–A4 and A4–A5) associated with three different formin FH2 dimers during all-atom MD of two independent simulations (replica 1 and replica 2). The angles are outputted at every 20 ps during the time intervals given in Figure 5. [file elife-37342-fig5-data1.zip › mdia1_actin5mer_twist_0-350ns_rep1.dat]

# A2-A3			     A3-A4					A4-A5
169.9368049511945 170.42023604496777 166.90359058054622
169.8213026531016 170.32251055699928 166.86975292969382
170.13821870420404 170.6396512096169 166.79964421810536
170.0915211418516 170.61209911148103 166.6828290067704
169.89584012963743 170.38278087862372 166.67772792802444
169.7644546161711 170.37625889770828 167.00635495134853
170.1182455277077 170.64665247168648 167.244337374112
170.23054780131946 170.73921041188694 167.20852636992382
170.0842497747672 170.57794371578905 167.0697715850811
170.2714403239724 170.64451253841295 167.2160701658621
169.71564980044565 170.17906351893365 166.96612583410626
169.903809911972 170.30748844506246 166.8558260759726
170.07344188895263 170.56281102893956 167.17484402515169
170.07309361817775 170.43926047095232 167.03826320922033
170.43376458233325 170.7547004042402 166.7997622351107
170.2916696925308 170.50676912581616 166.94141114272017
169.94498072780542 170.30630681514646 166.49705717583902
169.85357692793266 170.29084617706877 166.3882248137209
169.75201875248553 170.1799312680579 166.36026271546228
169.75564136693188 170.2405711316969 166.4163436607793
170.23287914964547 170.70153015180452 166.1898765905101
170.08159543630163 170.53387245120706 166.4398692737439
170.29120512023349 170.77384951192244 166.23015976970308
170.57650041111756 170.9881947579179 165.95896465325913
170.3776238130838 170.87952548258014 166.26850238682425
170.41863524071124 170.90769718235023 166.075761855734
170.32977625589794 170.76364444468857 165.97753242650927
170.18799803848063 170.4987018130191 166.06807834134347
170.46670605803928 170.7711827096785 165.92909469053654
170.3916161815002 170.66804974430644 166.09032791307936
169.73192008008297 170.16954446440954 166.27576337685247
170.05551035256929 170.44734217817714 166.25679359727863
170.2049849320762 170.60630334568876 166.4178878997323
170.04153627685312 170.45936782301263 166.18061026863683
169.87977544692825 170.22016588127127 166.1483572923861
169.84097521867005 170.33857998871838 166.69208920887178
170.48107122476858 170.78399031730095 166.6995736993696
170.77038836585638 170.98002283686003 166.44506465775146
170.32339401236914 170.66941961634393 166.64707877828474
170.5827503110327 170.86873784623512 166.39431484304458
170.24465387926818 170.61110964956904 166.56657602714472
170.3652666779762 170.7093385425921 166.65207397841505
170.08658127174573 170.45570946210242 166.9861001337708
170.26548162434275 170.62179553701796 167.29653007418585
170.39648057672463 170.69272169957395 166.90675687045982
170.09459826410256 170.47186091861505 166.91647454601258
170.07098560291874 170.46202678525637 167.09094078221767
170.08112859605174 170.3837928420864 167.10150014771432
170.2274622658228 170.52384583482737 167.49804461594212
170.28220747890617 170.68332515084674 167.31398030163146
170.2482908231234 170.6977122689177 167.81032556468574
170.17520148668507 170.5806244843588 167.60493569022466
170.18247367484187 170.50782106894127 167.3760832903439
170.0129597685948 170.4294772234253 167.0587772588687
170.05931371882232 170.57134877829006 167.303459474645
169.7946088422788 170.37404760079224 167.5907671202607
169.60847231128523 170.20395133704716 167.73314495972573
169.42195743001994 169.94952687370238 167.7508848316725
169.76768020447437 170.20766896468118 167.33234555230302
169.66316922239022 170.07459991257193 167.1889016859085
169.76642657087666 170.09464254196348 167.2828063831077
170.0097927770668 170.39637283095294 167.24321273108626
169.49746438835095 169.95729163487175 167.3368789185987
169.74467219198937 170.15613973278204 167.8752000648036
169.75672956733302 170.07411664855303 167.8207048929304
169.61047512552824 169.9505983778267 167.94285330552904
169.94836134565162 170.34874967741808 168.09731580514878
169.93528009698892 170.45452133788436 167.84103786646213
170.29583045216205 170.72122249268222 168.3756692992519
170.30728974204254 170.68121927526528 168.22550066542277
170.40586753578904 170.7179451336749 168.36971955824913
170.38691526758132 170.6519268841255 168.0265154386451
170.2450264413519 170.58202576437938 167.94923219247428
170.53351819315995 170.8912076802668 167.72977770960364
170.55473379283373 170.83654275238337 167.778940326166
170.6326125392321 170.95778847651306 167.6613591470736
170.1841639877056 170.5255866211093 167.39465386437135
170.37821407413185 170.6730511466205 167.0092400744417
170.7966983943882 171.01123851955006 167.33339189328632
170.65292839720757 170.88771091663523 167.53525459875132
170.8339745464365 171.15117081084807 167.93224228637166
171.03120341738344 171.36031320994425 167.96823048712528
171.1199298623772 171.44865274840564 167.9324247801542
171.0890000119256 171.42936286798505 168.24088981541485
170.9646386485886 171.39806253395193 167.91927166938314
170.59869291595328 170.98060280496216 167.81330681925152
170.44477592530433 170.67671551569686 167.36009401374554
170.49233123586401 170.7281957617252 167.5137885332362
170.28849338256106 170.51901225597 167.43089152992306
170.4145823112972 170.60177540212865 166.92276770438394
170.486614979005 170.7045448078472 166.99757972287264
170.35266667124213 170.70043517638817 167.43501584870683
170.18405991054527 170.56123189842862 167.5250151677269
170.61960398421488 170.78850165186577 167.88205285055295
170.3592032495326 170.6098512165535 167.8425563016927
170.33878849526135 170.66472031522235 167.66570726640248
170.28056259913708 170.45394858528005 167.22575115481655
170.35365666378533 170.50613068041528 167.99140129776615
170.58818266710458 170.81651872546772 167.94889084763156
170.66738506513758 170.9901031412778 167.7956018479157
170.36365684075173 170.67588773935674 167.82493324459213
169.89563140710143 170.1562051116346 167.5368032404216
169.76587955525642 170.05556158002176 167.5488352065916
170.0851696248199 170.28862387101537 167.9710415143477
169.97804965171431 170.21872066367106 167.97587402611265
170.06398331380623 170.3456833449132 168.1345182651402
170.10651436826294 170.23131674686135 168.09332545266136
169.82033102622077 170.01798828190445 168.26653691681258
170.0362579622888 170.06521862483785 168.10171103034762
170.08276611965135 170.19278665188605 168.030623781214
170.03364634207085 170.155540835495 168.2997019244287
169.9191448713512 170.19750363171337 168.21417676431741
170.28612923160125 170.5306114600258 168.4931383659099
170.28775900343504 170.48518942852135 168.37757561174203
170.2292037090208 170.46133321577307 168.0575065182109
170.11231636393933 170.30054187491973 168.0281123782481
170.18197040625734 170.3514299047404 168.04839213140775
170.40562985302702 170.64940322143855 168.29881566937814
170.07988753214596 170.25699681122327 168.25116200037905
170.21397206037346 170.4380792176158 168.04466155118075
170.1489626433841 170.36692435418027 168.11402939482969
170.60422875864708 170.78714364207497 168.11110704642664
170.40985766186435 170.68398869335715 168.1606615619727
170.15863951934642 170.4659880533999 167.76876657335868
170.05264280977244 170.31132673175637 168.0292239190734
170.44850214343444 170.57743727369143 167.8941650431053
170.24880201574615 170.63182459707383 168.02969144531752
170.28862064989383 170.60409748928447 168.39081003881859
170.11787710825104 170.46203458986386 168.0177823336475
169.9556174317132 170.35173299852661 168.23424682836173
169.83941663041315 170.10015831664694 167.99142538618
170.18136726777556 170.31646823885507 167.93195157049766
169.9560053642235 170.09432484486496 167.9519952628514
169.65988351643296 169.8762443130973 167.86852723732272
169.89931207085996 170.10415730438564 168.00087915929197
169.69597342068187 169.84092544222793 168.04545642627582
169.89756557421916 170.01087135307108 167.92642845926596
169.52480169171042 169.68886460759177 167.95645450682085
169.46833419432568 169.5691671229964 167.49500674145565
169.61309942791817 169.72676166474145 167.59864000135187
169.48977358817777 169.6333126884042 167.33959982471018
169.64906638777998 169.74531372717465 167.5301074785602
169.42904790650843 169.49845996809125 167.34922048776892
169.32026344561115 169.4346585915688 167.51370211824766
168.93894522129912 169.1804951212048 167.34249821306156
168.66792215567105 168.90089559485432 167.22500108423824
168.64410558970945 168.82958756391523 166.99307834200428
169.66198640919947 169.81525057334565 167.11495025070667
169.5585194295476 169.64131389678923 167.04315068919132
169.61758677941265 169.6616542357194 167.2669361123753
169.43087011992205 169.50545509143663 166.93582544007438
169.58796935115024 169.6809343437232 166.88792297611124
169.47544295400925 169.6677751255013 167.0931276670752
169.4382179446001 169.7234428272097 167.42003413220795
169.75851244321873 170.04882487811955 166.99039536631352
169.2964755003998 169.6473988751783 167.07629150979375
169.3280693163142 169.65700212763193 167.27721239000675
169.2697317480736 169.60183137445577 167.2881829045372
169.42827122926062 169.731712838336 166.7932212884232
169.63837192842797 169.75889748479156 166.76064861655428
169.807656774882 169.93027933750653 166.97604550195564
169.5567654099915 169.72212013429566 167.25443942771255
169.6226500836547 169.7664039549401 167.10564568132887
169.1903674172805 169.44327223100726 166.99731496033084
169.12070629749655 169.350485577451 167.25832143521473
169.58686688343533 169.74980305625428 167.40763235900909
169.69303506132957 169.93134673475993 167.33006550448118
169.66319279020522 170.0239819062492 167.83698020545805
169.41120299323268 169.8466290265644 168.00585798760923
169.39397063305086 169.86786096053993 168.14268736378236
169.08010702296858 169.6210824532396 168.1850287015007
169.01784430171674 169.61519874401054 168.240616833437
168.96018655397538 169.29420399545924 167.87728991331466
168.898863290506 169.35132189488036 167.816192532161
169.067167581052 169.48027829989653 167.6326494105289
168.82984477748423 169.36103640180878 167.51107861669144
168.88845047224194 169.3545492974258 167.22336975314104
168.83961267846755 169.33108816282476 167.0951039733961
168.7772730998297 169.19790276996505 166.65045230520667
168.87167468688895 169.32635389509417 166.36619711307466
169.28241853781145 169.61750799325827 166.34625599866177
169.12216284562894 169.5502461006173 166.73100991241725
169.02739630020346 169.41865324241388 166.59689609283558
169.38811912914744 169.79713739585048 166.8409571975988
169.32565605244739 169.94624441022498 167.09293135450116
169.0539025450236 169.64806270969024 167.36368938112386
169.16877324271834 169.74977870433813 167.38878638647174
169.47344013178332 169.89403321933355 167.5505474503383
169.72150578007285 170.1402244945585 167.65940924433372
169.56886095002844 169.99693810017112 167.33023875370986
169.57530795637712 170.0991438316409 167.33431077702159
169.441332312506 169.90121747120557 167.1683682460737
169.60858725126042 170.10715087751478 167.28553795150626
169.62790352446066 170.13304105248807 166.95934103253327
169.52693815761947 169.93096112507726 167.35685871652134
169.0338177095122 169.45778877940612 167.22289021407983
169.03449958191715 169.4036624126158 167.04081941501906
169.00776151727152 169.39575211152908 166.9052439432262
168.63406103863448 169.03847853694637 166.92497981968563
169.46617715421138 169.83059111886288 167.03152623898265
169.59390272955656 169.95273627260278 166.95497468160085
169.27480631873684 169.714147341115 166.96548690257328
169.20356018230441 169.7719695146638 166.768193464953
169.42510880673086 169.98141224771186 166.6630713127924
169.53163841189237 170.17006313183666 166.527445424359
169.61261385701482 170.1620635760182 166.22053983181672
169.59658109130842 170.1232458381656 165.96770266923278
169.45297416578242 170.03261211903504 166.61404751632068
169.45999428209248 170.0637995071656 166.6839545437699
169.57584541612886 170.16670305799136 166.59903482589638
170.05551156280546 170.62979670712755 166.69798797131497
169.83899779254656 170.3756452067126 166.95559471858695
169.31810439085868 170.0500643995391 166.72138738413432
169.86251913810818 170.5282735441313 166.9046600482191
170.0663619552936 170.60742364896342 166.84764613205098
169.71175887020888 170.28445477439087 166.86659260067276
169.96003048153256 170.680265292153 166.93462755896698
169.94936236770292 170.66091870837835 166.62737831534835
169.86329728914228 170.47227451631338 166.68765536902563
169.86477999903073 170.5915629392457 167.212608887613
169.72017188268805 170.49420462729628 166.85137947212544
170.3005986669502 170.8987815023895 167.04261030833558
170.344085072629 170.91731730737646 166.91035558739244
170.06636102684894 170.7161960095084 166.85428493458966
170.27904805243392 170.86225506763665 166.84091350094718
170.29071748419432 170.76940670164302 167.21572923500108
170.75249713969632 171.28090658753035 166.81377631255535
170.70979324877158 171.1274680773097 166.94282202931313
170.45786681455314 170.77826433573478 166.96488331832748
170.46768630013918 170.8554766284058 167.07571097001647
170.2772337408307 170.68425874406066 167.4570703935988
169.89991266430076 170.3750625198523 167.3783834464517
169.71299857669771 170.38772474174314 167.48938123928966
169.78763771051592 170.31268505441952 167.348596246773
169.7201924398864 170.29095631077638 167.57838512459747
169.93161150431305 170.4805073296396 167.98201251043022
169.5534622042421 170.089454080477 168.11546272400267
169.6151535449606 170.13864544305676 168.19499615590547
169.6143658675505 170.21176134996782 168.44484658109897
169.4286972260031 170.05085930534466 168.55571427004594
169.21814185469094 169.87070949922736 168.49531572835963
169.12336908126926 169.76434103903608 168.4884721194338
168.9253753896643 169.5572400918253 168.3633426970641
168.86963160819005 169.55181135538922 168.52632722636181
169.13342231641215 169.81269901169844 168.43092406636555
168.6869854350596 169.3999520055216 168.2907614134118
168.65110872682095 169.37469956530808 168.53032559854753
168.64423625484181 169.37372339797167 168.4516414587354
168.83305809241526 169.38496054140148 168.32186235763004
169.16355322191401 169.85165651763586 168.0479173148242
168.92718986096222 169.58280440248055 167.89591675994
169.33695041384678 169.93385424313644 167.63117212598198
169.1034546036535 169.62738621958528 167.37190581517686
169.36611407312168 169.8771209158079 167.57580244642776
169.3088834907444 169.7636193683128 167.47123478645798
169.06187984200773 169.52163871760646 167.41926463357527
169.08314427147687 169.6571947193918 167.4498941428566
168.7773757595544 169.3640229778827 167.43207680723523
168.83435494318059 169.51115097777904 167.02174296330924
168.82718228068404 169.43721580739503 167.03276573690457
168.90522020693308 169.63185776715312 167.50115060362023
168.63064506571956 169.33519719753804 167.40765398892827
168.61750167584208 169.47777905818867 168.1236560855034
168.16989251132225 169.00029067326165 167.6294342400682
168.21740165579823 168.8736972643021 167.807004557975
168.5523982578007 169.31805304100703 168.01565569084897
169.03714098988425 169.64010420182709 168.35725240736218
169.1211787998919 169.714829568698 168.20429575337772
169.30335088346635 170.13290677755217 168.2488716127637
169.0936094058258 169.84671777697756 168.41009929853553
169.5020230283646 170.30195564583113 168.61873316318048
169.56567596827173 170.14247619275704 168.19234501145934
169.3959880347706 170.0476455106515 168.22295472355145
169.4135574710874 170.11395223309702 168.74933488253006
169.17801403476724 169.82739947226543 168.58831470828721
169.5593798914072 170.19073636317975 168.1990499929007
169.18582297334984 169.827765548712 168.20215969061883
169.4382190937306 170.1461194839322 168.17734452206264
169.56772445613007 170.37220583312543 167.9050202216253
169.32137517407784 170.1748240168142 167.7740638347696
169.1420248518419 170.05758088911853 167.86785267741828
168.64619377174358 169.56369765687546 168.10065063302193
168.96667918755884 169.81430200222516 168.56124474251627
169.07503603078558 169.87300734647008 168.37322912752074
168.82817576247533 169.6597720465729 168.17678749329653
168.73770761898146 169.66622477692064 168.42785305915123
168.87068680496046 169.74092963501977 167.71967347332185
168.89336493296457 169.58320104007976 167.7243466731405
169.15915040909542 169.79728797957682 167.6785197511211
169.32907605061175 170.04003204074502 168.120214616727
169.1115870503405 169.80388807469419 168.01013919184678
169.51994373966244 170.1465070115184 168.45340442609896
169.47453899061006 170.0866502789669 168.4426855702225
169.26780618102612 170.0125305730093 168.38899970680043
169.22941315509402 169.97409227147676 168.16557090694175
169.50594964251314 170.26679996346783 168.227868093776
169.14157935530352 169.861689039714 168.230118117244
168.9304095010143 169.6921616978892 168.36776049285115
169.33914705813243 170.1384565902682 168.46961150148064
169.4800340790966 170.22036939747434 168.02036590945545
169.48708681631715 170.34633347818283 168.04235454658152
169.70368677686028 170.38443799530685 167.88201671405469
169.69577367305354 170.44139195961884 167.92830227029188
169.5806741556887 170.3357356522934 167.84473951272886
169.59025318913385 170.2058646378953 167.89056469356873
169.15974287366137 169.83038021921718 167.94301278956067
169.45495751595882 170.12133211235587 167.87500713607216
169.1985001022243 169.89043297128612 167.76988787869524
169.0973102822039 169.95009686367015 167.56816082553942
168.90566834224634 169.67114644842812 167.02373257625354
168.7369476473998 169.4690153235619 167.090358964317
168.8175006210221 169.55721882596183 167.08659557289403
168.9635214270849 169.72680681708732 167.12921972579275
168.9980288516511 169.76204267126835 167.0999215059911
168.8407821215971 169.59450400384318 166.9117580854919
169.07895050173073 169.93459280004083 167.1351404493494
169.01077095557898 169.8726631991377 167.3411160732666
168.4046674586005 169.33083948508894 167.4475006756503
168.43454019957102 169.40218043090536 167.4734887072485
168.6427668567191 169.53510145638415 167.54358611744163
168.63935194189366 169.4399969644328 167.8175969335791
168.85807645047615 169.71938168371364 167.85724523535404
169.15680394879948 169.97265209734172 167.69954970788396
169.13189216372393 170.0283676759829 167.32832266968583
169.4804055105506 170.27757937324452 167.4733185896284
169.7369833435534 170.59093450262907 167.58703592423961
169.6986720769086 170.52287764049035 167.67127260537723
169.92478005638387 170.68953399804198 167.75056280125068
170.2972173881769 171.098864059455 167.53714778562446
169.93174555568703 170.79381613700255 167.1219805071996
169.99537937787238 170.85339632984343 166.98658592040795
170.26479293575852 171.1714674606477 166.89999645466287
170.22781214121989 171.1882729929196 166.3089919433282
170.4718135982532 171.3843437989786 166.59859702467185
170.1423878443706 171.04586344301987 166.61853755245585
170.48416926861762 171.30903805211645 166.89421523578068
170.52438291171282 171.27703064520335 166.27120458019527
170.4033615713027 171.19495805512565 166.65356188097653
170.13823470379515 170.99027033689353 166.7495462098213
170.0250729764903 170.82917075188308 166.60210953360556
169.94145565052713 170.83557191950374 166.8713615966361
170.15821450411283 170.9350489937116 166.72306363383592
170.13494358079964 170.95879456605064 167.44362401079763
169.8911385210346 170.7240047721676 167.27325880651975
169.84683791696492 170.65311127139896 167.23238169793854
169.85280066815105 170.6918895811476 166.99613823207247
169.59419603964432 170.38188253551297 167.0242800237509
169.75815507100958 170.5278650305966 166.83472591034035
169.83954528582524 170.55844411544317 167.10029028305772
169.5410951251228 170.2955228128667 166.9909592322894
169.59089141384192 170.37661516326952 167.3787316960241
169.88096401075262 170.63187120663133 167.6460964398854
170.5181248747727 171.13927205918165 167.6686648893996
170.3381978485684 170.89582038382244 167.64776518977575
170.19228947597875 170.72539129025117 167.11131842566505
170.34798607336532 170.8786141294129 167.3906996403615
170.30557933684355 170.94651937660373 167.25691272830227
170.0735317031089 170.7286581817319 167.42766741017175
169.6747362968234 170.42140891486085 167.48577035035441
169.81441039859465 170.42795714231008 167.38583618370356
169.88163940038623 170.557329683735 167.27523667920542
169.6446281692044 170.3177427370507 167.570369402786
169.4017386559553 170.1854763039635 167.32638154144334
169.72721648533093 170.42928155881438 167.2580920102587
169.9493612318927 170.59917237060262 167.7428231325801
169.77109945021985 170.3683373874449 167.33079588809306
169.95963360043592 170.47174745908157 167.2315719146076
170.28549321730296 170.75672319493106 167.09470882754138
170.0155312039186 170.55481573144107 167.15757117769115
169.55657396111252 170.09291242410592 167.17493384562357
169.49905671973178 170.08370524840592 167.2968425963677
169.46429378058122 170.10216810938644 166.89324765034587
169.44200257421582 170.1012193255796 166.62668477813787
169.57588012444086 170.2428561938558 166.64862061037874
169.4341403587446 170.06748850165778 166.5407989480041
169.27134956382932 169.92031520747378 166.41982931834656
169.4226167010863 170.00290974167916 166.07100333901315
169.2366797900283 169.84807482716292 166.10326045539878
169.3437180626449 169.9589874244449 166.23384089273463
169.40463702377275 169.98959465398386 165.89038239885392
169.3946266972395 169.99032435836813 165.99041081312456
169.42325158083287 170.03747207162382 166.18773395193472
169.27829450417943 169.97512739510435 165.9343966304338
169.35690382463434 169.96411406326368 166.05994393913815
168.96845115830115 169.71782635333832 165.88003627783084
169.63112318908057 170.1865410979754 165.6371147843277
169.50397697683346 170.01192246879089 165.773989004859
169.05962706312613 169.598547672535 165.74508555262872
169.21678210397593 169.76213286243464 165.51316336736082
169.26461242291657 169.73120966750568 165.4298623851593
169.38005682766558 169.82024254604138 165.7093385342946
169.57828027438552 169.91722895998166 166.13555471680382
169.76586944643932 170.23639540442218 166.5329976425637
169.48491532628503 170.0259567584962 166.22410496354095
169.2676458485159 169.8782908793607 166.55472352005648
169.39536183600964 169.97129577529532 166.51906083465556
169.50888248394705 170.00323117264392 166.2453956201198
169.23143632992785 169.71709037384156 166.5006372812405
169.17586279521007 169.6910623255149 166.58613848347014
169.31860309365788 169.69245620282027 166.41672588519143
169.57799923231104 169.92986989324004 166.7898683329488
169.55977282689614 169.9507782005336 166.33679603798447
169.63830355154383 170.02232469219376 166.5687193012449
169.4022801619829 169.7749313622041 166.5282441100186
169.42207571173716 169.82944009051675 166.5282889201734
169.40272813052388 169.8763307862619 166.3995183412515
169.09797326880678 169.6562621193938 166.2911101303406
169.12566555182 169.6989873214319 166.7851481798799
169.07146946052566 169.52070253830712 166.574743792948
168.84188256559707 169.2977297046311 166.5043350212977
169.07526770473407 169.53553719906722 167.07926890275687
168.475270762106 168.95171526116948 167.09497198984573
168.7757995393781 169.3465245527521 167.27551973369208
168.7446993890997 169.3883636667367 167.22975886884063
168.89637966867744 169.59935849878087 167.70477701332953
168.8390519030837 169.40151046056863 167.68156036445535
168.64595781560212 169.3174750012275 167.81550863296064
168.93331097290502 169.59497810256275 167.80830120464296
168.85465276897835 169.4606406578426 167.54725048818827
168.75968792884686 169.45611024512965 167.4372890742542
168.70920845882617 169.3936868786937 167.37025538738698
168.75535579842403 169.38332072618812 167.22058931062367
168.8359273599195 169.44485043121594 167.4212795406424
169.1200537000017 169.8098312595931 167.61296287152723
168.79505291416373 169.5347649849536 167.43860912614045
168.76389408200956 169.48676752237495 167.5454177006894
168.9325804792632 169.48000770711235 167.12743761971348
168.77716887925516 169.39816942706045 167.28669945109343
168.96829607800743 169.4363187405678 167.27465766214326
169.1341990360348 169.57527776647876 167.56932960370204
168.93983150310103 169.45608549430423 167.962776554581
168.49422937006 169.0385781894475 168.1271631884621
168.37696773658908 169.04642596618663 167.87035891311618
168.55054505518672 169.182564583628 167.97788916668878
168.334477773832 168.92280393766023 167.70120800772054
168.08369313719143 168.84158092633223 167.60091080667746
168.27047277209152 168.87750165362235 167.63491977819575
168.77648878516877 169.33616608123648 167.7631515890203
168.7762249217423 169.39671150049745 167.75319319559725
168.5643535780682 169.3099704917026 167.98544067739516
168.75236069551391 169.56915703093975 168.58459083164558
168.79041126123 169.4597950862616 168.53572381788203
168.7947387644799 169.52322662864867 168.64534084580163
169.09471150461232 169.7721318398152 168.4366090910488
169.0318889498296 169.77802960896813 168.68368071805673
168.85524354201758 169.5465342448395 168.3910915796492
168.56349269616854 169.35434149174324 168.52889629284874
168.8878554571845 169.5182069227974 168.207423872657
168.72837309845576 169.15793392521903 168.67059891781696
168.43560113776473 168.9554434849207 168.3325091697566
168.59790469370782 169.2870665300225 168.15476173999193
168.54835554855066 169.26343355023678 167.9510976186563
168.2882165799714 168.87097054954083 167.73792033387252
168.704994681502 169.08458588760845 167.76781536783955
168.42442136286195 168.87714536816242 167.9013313186386
168.6549223545691 169.02836124603192 167.70650326687854
168.61133158413625 169.22632167521522 167.59163562414497
168.7302060073526 169.27542682811787 167.428775832953
169.03538582468835 169.48433953605115 168.09572281096558
168.94365209732024 169.37328306710702 167.75103245577913
168.98312042032433 169.5426326834603 168.0785136951534
168.9561913480222 169.53455486333576 167.9599624307055
168.6849659453906 169.3437993123786 167.95991079776863
168.76519991441327 169.35481016898046 168.0786081361276
168.94408685115437 169.52685145170219 168.1677098389151
168.8010228386325 169.41710769848115 168.35104097195747
168.80724558853325 169.383371012484 168.33356989542398
168.695926817013 169.27822723449026 168.49675026400794
168.7624303683399 169.38329817140405 168.1955402294943
169.20533001512476 169.77516005500362 168.3407896005218
169.3262655296904 169.97647026261075 168.31110615716068
169.1183988550008 169.7322789861424 168.12624511412193
169.09211472694346 169.60615196198515 168.17327844119438
169.08925027984884 169.68730509938953 168.50851330928847
168.70018473063428 169.4515787796376 168.48832034755907
168.6867647478073 169.30711438222454 168.32401283429456
168.3364090919497 168.9363356473169 168.16114170125576
168.55532841980605 169.00865010553284 168.35849939244935
168.71121834964063 169.22562751001644 168.6074992635061
168.20664445320733 168.82277279706827 168.4155778787846
168.28657574480906 168.8911966467067 168.47102183222685
168.18654888925397 168.7758119481195 168.38584772305137
168.28583167709687 169.01449843083873 168.86591531553208
168.4174535597876 169.14640638775865 168.87216267206932
168.0393629501175 168.5755599159875 168.62623907850747
169.20810545768006 169.69486829605646 169.11544751134153
169.3415579937881 169.8259342302491 168.93128812797175
169.4540941182013 169.90380626324043 169.30582802043787
169.31079461053628 169.6284882686405 169.08781957655904
169.64309318447314 170.1297903509349 169.25231640265812
169.304661240957 169.7443443805765 169.1374279505521
169.40985433984162 169.74772131153682 168.93047061021218
169.3932881255142 169.7352614861892 168.84741062563387
168.90169311926923 169.34630755520212 169.10216030819146
168.87537951957466 169.33932127388812 168.9187063795088
168.69581389069424 169.2425176470185 169.0824447431146
168.6422217059852 169.12239039503967 169.02581600167977
168.90111612124295 169.46160828559346 168.77500464435965
168.38086901936342 169.1278104179346 168.92036922101758
168.6246427429362 169.29369154227481 169.14691229214787
168.5199771277815 169.00150213466446 168.9723687340426
168.59487589137242 169.14502468993376 169.20462423611698
168.31365417016517 168.8422960393463 169.0226615905058
168.6635842334468 169.19093814012064 168.844415659576
168.74081188726151 169.22321476165774 168.82367866797009
168.81375311752015 169.2500176451022 169.01453150508232
168.7401740492666 169.06713399234957 168.8088060674524
168.9734152877954 169.1455330240611 168.8569535349495
168.94186355214356 169.17503758112852 168.9875215980482
168.69903025320986 169.07482080538975 168.35859993318996
168.87064925652933 169.1146440963131 168.68868067106803
169.05094635158542 169.4335312176886 168.5728399584195
168.8702353494089 169.26472011436616 168.3332592253209
168.75190717879462 169.1390883965709 168.45438032377714
168.13377155247997 168.47892489071583 167.9766894879855
168.48344001553704 168.87339805083113 167.91221617505136
168.277555107089 168.58289786252237 168.0207466380498
168.34970210271067 168.66215882459932 167.955878432439
168.07987106226395 168.3722559207263 167.74116095049652
168.47825048919393 168.74287583287662 167.78429081994062
168.22571236650714 168.45079054907367 167.65720017699627
168.11581855661862 168.419022696042 167.65366442148112
167.71324604549994 167.92860704648118 167.40411826254623
167.57337314482646 167.87218734181832 167.53801152061567
167.91779261316643 168.16510870150108 167.91994324401526
168.3352225759593 168.42540943645852 168.08623724022462
168.42084650501832 168.51741644963087 167.93030327134954
168.69551416176566 168.72104280130554 168.03315270788855
168.52932572166654 168.6327485875038 167.9319134989779
168.46511510246268 168.57857408728418 167.73263702098902
168.58728462637035 168.76457006077726 168.03268642479944
168.5220252943099 168.7130531344957 168.09066602831928
168.744927943361 168.97820331421403 168.08474039790838
168.65631584775602 168.71823373991805 168.17844478020518
168.7614049002691 168.84576529518094 168.1073064149125
168.90975554398707 168.95680846812502 168.1852203860998
168.85523399533503 168.69287578113892 168.0033422055699
169.1736986351789 168.87689951512925 167.97535388865558
169.11952786441205 168.977673611466 167.87041084203165
169.08609529865308 169.00526198892334 168.29821643592382
168.9389236720328 168.8408242993418 167.98735198751785
168.9215076783753 168.76152635411972 168.09788843171555
168.79074460330864 168.5457662435208 167.74683242847792
168.95093554484183 168.86043351846018 167.42508889180996
168.66390233272128 168.6209613646341 167.62666114365192
168.69807780530925 168.45513436958686 167.14111675327874
168.72350857313268 168.47308592083203 167.67347128270833
168.98768726611613 168.76216106915427 167.32197887590456
169.18333165260708 168.94163807624238 167.01071502499457
169.1174753361591 168.8091293432683 166.96309083523127
169.01331961260857 168.72056774403063 166.65165573977188
169.1184159595057 168.86959767121965 166.29700940276015
168.58223052849954 168.43221599979597 166.6470134144205
168.56621774741106 168.38794947294798 166.56757686879155
168.44407679496845 168.17131886400597 166.27278482123143
168.27803801893847 167.96534342198763 166.15612913428907
168.59894854516185 168.20027932603458 166.23612324265846
168.71582873566794 168.4633199360712 166.19888694644146
168.42790605142355 168.18106777232444 166.23977416579203
168.24151691856994 167.96176026962183 166.27478049293788
168.4564804274765 168.23169652959942 166.30964968984955
168.38662838552816 168.14648936381673 166.02116893019635
168.6845299368318 168.40273885888496 166.05891084199044
168.5799726055097 168.4654416457498 166.06336884504037
168.4999631309056 168.5128437030023 166.06177803910322
168.02530750102056 168.1020750570346 166.44693814528938
168.1350952243639 168.271621718144 166.29805917249143
168.10379019033115 168.12047977203184 165.84879078398072
167.92267361158386 167.94039153139738 165.91158546155972
168.09703307315795 168.1277006521149 166.0576033826161
168.48112244216554 168.48266117369926 165.8046569800663
168.72668981705758 168.72457417544504 165.77046120250992
168.43811221192163 168.56649647382892 165.80431283125455
168.55093563537227 168.5385278937049 165.89168485531317
168.73450900011244 168.81226323004526 165.64594801670154
168.8370664462973 168.92382390874485 165.9139202116062
168.6478681318367 168.7765526079941 166.1661289350398
168.9697986215692 169.231975924406 166.4741255541266
169.04596461482132 169.2857078137438 166.28743915614572
168.9483244769539 169.11814525500182 166.42585668896152
168.81230636473984 168.91857719880852 165.93613999124028
168.9078451069862 169.04767938446676 166.2076013418789
168.9439835291894 169.15706711897602 166.22826084604046
168.83297304064885 169.16252258069554 166.5804014442204
169.03703568416645 169.35100701869132 166.39133595342287
168.79028491396804 169.09785348187918 166.28624059066146
169.5566834597553 169.7154685803946 166.20997373749915
169.1880615000386 169.3164311633251 165.98047751503938
169.4343997365946 169.55965739324046 166.21709710729155
169.35276686212643 169.56984032675518 166.58537002543235
169.31224939598735 169.49014873576812 166.3780675153624
169.50279860947825 169.67886775774096 166.28569368691748
169.82587118822323 169.99682801895483 166.72749398730878
169.844944699994 170.1139489358647 166.78409649534078
170.24339604882064 170.5156070285763 167.34007706075892
169.79684724480816 170.01919087729604 167.13358328017966
169.5665174096733 169.6367556433736 167.0534476969448
170.02578854932977 170.0737487175997 167.2055215319677
169.7574368799848 169.78377719001324 167.07608984538808
169.67163149727773 169.60990866626477 166.80023659052864
169.41851387085714 169.50004802818492 167.11974926125828
169.544768839296 169.5948529373623 167.08134485343803
169.57021399509813 169.60598785435675 166.78777390127595
169.22980963364 169.2721305851642 166.21938062800672
168.9180938387557 169.0860940484406 166.1223516511384
169.2669340674019 169.40343636057332 165.90222925985378
169.2868686028597 169.51884978115444 166.38227017214695
169.43094194057332 169.68741169645244 166.1208727056509
169.40684495952314 169.5986548592552 165.96862520909679
169.36515259903442 169.6686489177781 165.92374043235793
169.1809240523542 169.58308036854575 166.71989735505662
169.42444380621933 169.81220989299405 166.64886735879162
169.6364498896033 169.93728925518545 166.39294517260285
169.61857035618957 169.989072523438 166.55560275659582
169.52355912917986 169.9548605678217 166.14416944309005
169.35697308397332 169.8778226631409 166.0433376483576
169.40395704919354 169.8579095234404 165.9260082913761
169.47545729591278 169.99383025349186 166.0953576955541
169.62428039299834 170.12379610435758 166.2238422338255
169.3511652033975 169.8444831890755 166.33138007366833
169.54306127946683 169.98159435312766 166.59285078120112
169.78945739024738 170.13597922449335 166.40251274274058
169.63316262483798 170.07901982617346 166.47611469889569
169.4709812201626 169.946617337235 166.57532554853665
169.4671123542752 169.9380281880035 166.8893211949174
169.33554501707928 169.80073930383483 166.48008800147707
168.87541196054147 169.44062071317717 166.20836440052304
168.96226036575746 169.45044396957246 166.00304372392694
169.37585942352737 169.89893632646573 166.00715937968295
169.40178316835892 169.9193411957769 166.18072152402615
169.38060944144152 169.97149540142777 166.5031372551626
169.4661480036509 169.92522076739806 166.10296349464252
169.81201627612788 170.1719726558279 166.2224871398065
169.40830217968727 169.92284207312193 166.7697555527228
169.42714231934414 169.89657922490366 166.72483509988004
169.57613951213122 169.9571526783921 166.60201811699503
169.4855315783398 169.91134530109497 166.76535511040302
169.12261058950145 169.5463969099892 166.63150526700613
168.96498549073618 169.39349012007233 166.51217627831988
169.13099020645024 169.62044588608128 166.63833293711696
169.37316655478932 169.81368807220713 166.54651166086444
169.18764192244896 169.61154495731856 166.7573181736662
169.17479172928617 169.5706321562747 166.59456236497746
168.7448695333715 169.09019098889735 166.81298876531585
168.78048130697988 169.04819670326356 166.994438114877
168.90596588667586 169.19289573939938 167.31530565606204
168.73326200489214 169.15434174505205 167.44634560116614
169.19751159202679 169.53131154847136 167.3055939228848
169.36840322457692 169.73215699106373 166.95512173922802
169.54652254495986 169.89578802132664 166.75791716674405
169.44854325854837 169.83855835089236 167.14649403252614
169.41645836559147 169.82165514369643 167.21193376636367
169.53653066298781 169.8827034179194 167.69884472920654
169.61541426176566 170.0461810494493 167.7053581528314
169.77941595260802 170.01124594960973 167.33193907010065
169.99842396501487 170.24911755280704 167.18657427334674
169.83198789488475 170.05307793980262 167.202606083568
169.98029396183082 170.16311136169764 167.44916178969004
169.60887297742684 169.8573443677374 167.4462652667411
169.28418968997676 169.43162584948018 167.28022121241142
169.28475105870973 169.4952090224571 167.2796555356001
169.2618097962049 169.49727362670595 167.3261409312109
169.34307445099537 169.51617484716272 166.83124988505625
169.06267743715944 169.31153308197088 167.22496149917188
169.1203641470648 169.52446346613914 167.05681503539714
168.93872072969685 169.30004076504866 166.56739395049917
169.00222825566706 169.36688881358637 166.7969060872038
169.11176564601473 169.52278638086298 167.2229013710427
169.0969411462749 169.36242009714715 166.82810846960945
169.38139393495976 169.72233433122636 166.4999990771134
169.62917373483137 169.90726782855123 166.2564704584599
168.9673425486177 169.43010594529693 166.70979039617018
169.31523637428432 169.58109690221372 166.71073042002075
168.79820860287984 169.21422482371656 166.9432284861137
168.57930703445916 169.15017273886767 167.02671697239188
168.50773813053405 168.8570432742915 167.04723514843928
168.75085440565383 169.07333653401375 166.72059953447572
168.97772160017075 169.2013584299831 166.82475863843385
168.5970110659274 169.05619208522697 167.08821961541224
168.88835769945305 169.34588355192963 167.11417248664804
169.1954855629432 169.5024800146547 166.52991501875667
168.86627308674394 169.24139790339245 166.88067249181407
168.82536545168122 169.0472292491164 166.84682286815158
169.0040186735327 169.1550434370594 166.9375882480541
169.21402657048418 169.3853526877856 166.53733703828135
168.61332529785108 168.8583888991253 166.76859113651992
168.3996703540666 168.81036220380054 167.02861779175126
168.31545363113563 168.7720354317493 167.33270016394908
168.71190796580694 169.06507730956793 166.84713486987513
168.42694978689693 168.83138614287049 167.28243545316076
168.45836887672817 168.7743615058123 167.55119478329672
168.32130474420927 168.62728505496582 167.25979121733184
168.69410014232082 168.84336986786923 167.2693771609883
168.83782564128532 169.02457048083627 167.25890128073937
168.87263127345855 168.96573721128084 167.26300198833698
169.0544849710303 168.9906587955242 167.2469614672929
168.71803971478604 168.65789463221026 167.64065455033708
169.17365963985333 169.21888929548538 167.4657506256078
168.5880462103006 168.77229606172529 167.26218969447433
168.68099645364853 168.9531209505824 167.41541812721897
168.27285706833035 168.6849090285869 167.24094408541004
168.3439523554109 168.6534361827651 167.07993728951277
168.18944472443386 168.38958273573436 166.97843483341146
168.06450710911037 168.28619664333138 166.87923189352853
168.1140578044325 168.32089123021817 166.77954294781216
168.13323129801742 168.38416229370222 166.82569414618848
168.09568474012048 168.37659656842766 166.5943513000446
167.5710232486118 167.9887395823332 166.61540056569967
167.72860239896494 168.1209246889223 166.973567345472
168.16137094431042 168.48308629648557 166.90575738269402
168.27679306599222 168.60279540070016 167.30399168387015
168.02342443016187 168.31308339905002 167.31814204870744
167.8989552904207 168.25538764308016 167.7008490637077
167.9289213731563 168.42158261084415 167.4039769807
167.90246772582756 168.39499027294073 167.20739389664013
168.04156756534158 168.47548092892094 167.12085593795214
168.23417301381224 168.65438209821983 167.11591561107508
168.35472506378633 168.68315301914444 167.3284242653575
168.69361164231273 168.95263109163068 167.3859927186136
168.24605277177696 168.38878556654288 167.11189476085792
168.2059658921557 168.31900185280233 166.66088755941666
168.34818288804493 168.57233001349528 166.9262530467693
168.41732340796514 168.72974205091413 167.1845583481899
168.18856943927946 168.5646334756096 167.36496501846287
168.1167315245416 168.52767111473054 166.66542916269947
168.24767149979752 168.61425635130485 166.80932967130374
168.37513580343125 168.85550458654785 166.69347046174096
168.55771259094809 168.90721963061435 166.50181270012166
168.33058038023003 168.7806207063888 166.6406316701054
168.19678828648824 168.60919508653978 166.5166741219426
168.4925470190824 168.6723157984845 166.72403588062568
168.37104327582819 168.69955330616605 166.88978903393158
168.0739036480114 168.46771339619875 166.68377391947217
168.21746476865485 168.5103281613341 166.87324116800534
168.2231324986995 168.51896332228398 167.07476801734498
168.3168322884534 168.65500681450726 166.59778281270397
168.04238922703334 168.30550647035835 166.39880957136552
167.98533490731285 168.28768077055688 166.5137703621434
168.12261294882055 168.43565615083517 166.91866054559583
168.06606141919147 168.3899732549444 166.8882054916443
168.0991977061245 168.38789659972107 166.3214272802226
168.38979525942085 168.6082793575236 166.41696260915003
168.49004242841565 168.6630742762692 166.57710865865187
168.39009885816523 168.5793943934357 166.5534909251076
168.34106302593077 168.54199511830763 166.1479003781235
168.05007538591437 168.17405379465703 165.81233492886935
168.4454904833322 168.57650679896778 166.27332119334497
168.2972054875323 168.48618391078446 166.35565945466095
168.5590626295752 168.61079240153782 165.76399933677158
168.4975138459329 168.6165147908515 166.08376929127115
167.94677643829417 168.17808868816425 166.30525009063422
168.6483401139926 168.75331015400383 166.58580679560575
168.1679772892776 168.34901684707265 166.1946592388455
168.09757945578687 168.23516874116365 166.14609897248613
168.6688434946022 168.7128405080674 166.3193378294881
168.51961905237204 168.5176276666821 166.17174982700195
168.5902150509676 168.6055250892755 166.1337151883817
168.64457945490926 168.76474059361385 166.55632727118967
168.48707631055132 168.61849512074872 166.33254595721485
168.62659311829898 168.68498095687892 166.18486823390904
168.37269821936601 168.4675271375719 166.06823300816004
168.38677543232205 168.5407254013015 165.6787562913777
168.51717546810846 168.77953344629904 165.6814814085765
168.73016597950323 169.1149420133171 165.4337372150521
167.9217285957839 168.43355440821477 165.35493547863717
168.07863495408864 168.51529594306191 165.21935117988681
168.21201744796505 168.53910841669736 165.29060113458246
168.08157237109933 168.54894879265024 165.09225562064387
168.1830151373583 168.55431761056482 165.0139906547497
168.364807659854 168.66405466156218 165.1168690260268
168.32420996418992 168.55470023493638 165.07231540296755
168.38351079463652 168.68354869080966 165.03704417950144
168.38781700069381 168.61005027191206 165.08090092775586
167.91733248120076 168.38644809382149 165.22709385062842
167.64218676347411 168.02974768889717 165.48972603148297
168.27194095058843 168.49053719337303 165.55513831094135
167.74922924519237 168.02402555573778 165.345825799121
167.63057143360905 167.53934177676442 164.89402650473068
167.91336091866197 167.9488556283699 164.94669784823674
167.8200709606551 167.84703687080292 164.694392380868
167.7182743986901 167.71652678131738 164.7960162292605
167.42770474567857 167.34259296386696 165.13661995761302
167.5066630575757 167.45571444806376 164.9318536316219
167.51413343631398 167.5960428967378 165.00846143993624
167.64381040731286 167.67114282500384 165.15740692762867
167.65733998907473 167.78788707275427 165.34221298721565
167.3656230805164 167.40440103771368 165.2808334296676
167.28009743086153 167.22701376178787 165.11572534164625
167.49359272563404 167.554958002243 165.1888875993696
167.86300257367316 167.68372480923745 164.9157426130969
168.15637696903056 168.0404095885931 164.45369054567507
168.07029757793006 167.95478740764534 164.5683718479042
168.0466668523425 168.09698317215742 164.53080021813693
167.95041759228235 167.87529189244177 164.0768900946725
167.97902440725926 168.00086023082304 164.16956812390774
167.99550278221585 167.95866566246335 164.66960930709052
168.15095722407668 168.23041510615113 164.71154158736766
168.4718351705211 168.39109572088037 164.5769717788148
168.21726330642883 168.05484740072046 164.3967516475719
168.31876851901944 168.25737745926966 164.86882984762937
168.26286213967947 168.1876943063183 164.6452141886028
168.58239128522564 168.43518165814297 164.51734185377043
168.6291050699977 168.3907714104003 164.4723370185115
168.65456125482802 168.37857484898976 164.41541473296024
168.53902573338624 168.35612403269946 165.02070419986705
168.67579551453466 168.51138591984508 164.67692326095988
168.21730942119862 167.97995121827563 164.6329510264398
168.21651933275507 167.94360341057364 164.29750913816582
168.25547708064056 168.21261006511986 164.49485841065166
168.18901543721967 168.12201945581606 164.7826565757915
168.08666088273873 167.9384288876184 164.94971749634414
168.3755614200686 168.28541366783358 164.5487468868967
168.3752497685781 168.28552245956882 164.69900012305501
168.48964952345125 168.37952755195545 165.09873876315652
168.61686370777025 168.4718658458463 165.1433591062373
168.72988304880377 168.54025041232183 165.16684453717684
168.7966897013628 168.56265522556936 165.18983656005645
168.74503848129766 168.70921267123063 165.14060166585355
169.35394463338488 169.19664635682128 164.8138365569172
168.9802110272364 168.78594966725183 164.72498970229475
168.89445158856816 168.62814935381115 164.34573588111255
169.1438783091381 168.84409018979497 164.56382801510912
169.4142399578088 169.20627369362094 164.38282157812404
169.24394719886527 168.98945666681692 164.03931624995772
169.0466120185733 168.7879182977795 164.04705557494427
168.7275030429277 168.46091871555552 164.25275644166206
168.76166161159597 168.57711392812348 164.3619127131768
168.6034921145572 168.28217959842328 163.95250977214604
168.5943551360719 168.30646526010793 163.55789908878944
168.74714584956064 168.51800344628205 163.9485055338118
168.76722344364927 168.71898923336647 164.5570795743721
168.78688618880756 168.70422128022008 164.18193412708615
168.47513550118256 168.50100143931706 164.53670766969503
168.53550355796244 168.43568335201238 164.7215159452518
168.76124066081056 168.6677172416257 164.99624599031745
168.44256837208576 168.37727126698053 165.1171581839449
168.43349327821215 168.1851313846739 165.16398184110898
168.2144262366064 168.15572395795513 165.1579404073472
168.21518445282155 168.11769751267772 165.33749271475872
168.25042074621183 168.1448472493807 165.40798287233778
168.6658499664564 168.47101800142713 164.84359025926784
168.62258664910183 168.70703803858828 164.95888529488914
168.90535176318298 168.8814414236542 165.01489722016973
168.85180929908583 168.7344228765713 165.02169394031753
168.87597169095255 168.81163171896958 165.5502769769212
168.65200760522055 168.58672169203612 165.29031590434752
169.08668696836764 169.08484959496502 165.24623337491565
168.91566139081112 168.90362129083968 164.99883832865797
169.0072894098491 168.92897264791856 164.96414118929619
169.46302042992255 169.32078943109897 164.92776142103259
169.19154516826683 169.0603267894625 165.41100487933443
168.88207092912765 168.76624070639105 165.11505722740546
168.90355766170836 168.8062710623006 164.93265601604472
168.93241772990766 168.70769181521632 164.9207170607615
168.45163093520105 168.15112613882673 164.97801764694927
168.60030109508003 168.34747378050272 164.72483424137445
168.63608108218173 168.39139144549085 165.11133722238276
168.37059175983714 168.17374908905316 164.90957988403358
168.76417109616395 168.42921536917186 165.40149074566372
168.4802371373483 168.23466179963762 165.29711950520763
168.41339456156524 168.17074835156134 165.21642266145764
168.1312880447636 168.0037491729134 165.30344057467497
168.33402269535463 168.1984663506799 165.6170483293284
168.39472941627608 168.15676952938762 165.2338285151114
168.5847434606611 168.3562796661111 165.4479123958639
167.95791763907738 167.69739830760523 165.11408536384
167.71084015997872 167.45382265754992 164.7937689281888
167.92445816481637 167.71961539208857 164.80346674120906
168.29425840042555 168.11852195980654 164.74529587284525
168.45543444131877 168.2341777201641 164.73701469796157
168.2804392905715 168.18390445365492 164.99936311732688
168.35055937279998 168.1255062673949 164.7396994272766
168.3611123740612 168.1651530125506 165.00398466138202
168.34773123270605 168.1663042002843 165.23429529227369
168.4210612088882 168.1889067233038 165.5363806428006
168.4659379335932 168.09362214404968 165.11064437556664
168.65019752387695 168.3509951740801 165.1589959790979
168.63841304590727 168.3702002596126 165.4657421754612
168.7002878272232 168.40371547642624 165.37935006286418
168.72241130545467 168.33923351919844 164.9920624249439
168.58242237607809 168.31550663179192 164.71000092471658
168.4921187032153 168.36318184737064 164.9777542436745
168.20611206344682 168.0557227169099 165.00007071936665
168.09541866463272 168.0025533178853 164.84860264672898
168.5045146215665 168.2280953950143 165.1868063197291
168.31896929219536 168.0200429042147 164.7385119221561
168.56582183423936 168.30776830229541 165.4535370818101
168.61121936914225 168.34969809253008 165.30504568006864
168.69528481563148 168.45600757771592 165.24681768152612
168.56441920247744 168.3734101797428 164.9756892598379
167.69672292583022 167.65405200857282 165.24874957830562
167.78503469274435 167.6834763212581 165.36269481459746
167.80656678629435 167.6734815717188 165.3653163091839
167.68000034801142 167.56706956405807 165.08710433021525
167.66516466776974 167.55569863809183 165.01990871269982
167.44857012139323 167.30675196233432 164.91309990281587
167.486961557523 167.4592616401282 165.16773559958185
167.71164816353559 167.68991006919904 165.35208791626627
167.50312337442898 167.46122956707083 165.056676919071
167.5229748470135 167.51766052403755 165.05527385346858
167.49768862241555 167.27531952595592 165.42525168035215
167.51072957778024 167.3601763730164 165.25845262320692
167.68473640897588 167.50695035400915 165.38695928070334
167.491399979678 167.27425889751092 165.2407464633446
167.7056969082469 167.52376731101876 165.27214599614086
167.75355974055242 167.58319768844942 165.0520569479231
168.1228760935912 167.92949998877936 165.18123685909666
168.39541886313933 168.15304330951017 165.17849994551716
168.16098741926857 168.0377404488875 165.38547903319105
168.20214808545907 168.1555231709654 165.26908322573485
168.22165213101775 168.09249041675898 165.3384176597254
168.55462984220313 168.51693049391707 165.38686402003964
167.9161719250608 167.82604363387708 165.45603336868365
167.75000163785134 167.62059180568744 165.1903124273679
167.65980359180978 167.57546355742474 165.149602482186
167.58932928485132 167.5907038034187 165.5075691683192
167.91902645270866 167.87881533151614 165.45052932340639
167.93381013867275 167.82004520601555 165.49590063124543
167.79427250973214 167.6990899882093 165.47671266883776
167.8187111240064 167.6317415385852 165.52835693112894
167.82710915008656 167.71667270603174 165.42804645868046
168.2048439402602 168.12310488656397 165.36605902590244
168.18353548307942 168.03022739157973 165.60651052933022
168.3631883754554 168.28389868621764 165.42238759571975
168.13530334406346 167.93871425497358 165.20228353963864
168.0666677723735 167.8498842984463 165.5794962041307
168.10932496596118 167.93807740930643 165.2887490609277
168.24614205111305 168.2993079947863 165.29648395331836
168.30194006404528 168.312869004254 165.20296103570703
168.0232360367418 168.0020756062326 165.14910399598963
168.64447545753612 168.58300823026957 165.03175577886864
168.7672889215172 168.72146496887407 165.11740766880177
168.89365941453883 168.81089628661513 165.03044655534612
168.69757534577772 168.70550271381288 165.40697098102933
169.03748268044487 168.96748886482334 165.1407961959429
168.68705194775987 168.56575446207677 165.3217231946259
169.03939205128276 168.9179238901533 165.90518934053802
169.21751667965526 169.08302674699067 165.79610450022253
169.06175333632245 168.9704804442563 165.94314876706719
169.18633681236838 169.09110647777734 165.940771154071
169.07494184393653 169.00121703216283 166.13570818982205
168.94557603638683 169.0327494545899 166.00442875290005
168.72013384698414 168.67107821882232 165.7151517147066
169.09766515941482 169.18963356734508 165.79302301988645
168.81411624393002 168.75080254463145 165.67192286394186
168.77600564045082 168.756445772423 165.32080275764463
169.18791499124248 169.10547696665867 165.30351799299322
169.12696196817058 169.10592765190984 165.247401573709
169.11080267030667 169.15159328461303 165.27974373157656
168.75079315778987 168.7662550985682 165.4287896415571
168.35704261706164 168.38794871837942 165.29234887848048
168.60457463780642 168.73784441254568 165.5459395061598
168.55181360604456 168.6122313057608 165.579994647151
168.72645805796282 168.72418675804778 165.72729274753502
169.31828575924675 169.21151397526904 165.55308723579896
169.3980592949958 169.29919984713175 165.22876670761215
169.39614747423732 169.26007157774367 165.5490753871302
169.1214329195766 169.0389853339796 165.2997478168704
169.02165114557812 168.85529079632633 165.06699061818958
168.9256441504022 168.70294774754817 165.4328467309458
168.98940815541903 168.89628234122182 165.67329496283543
168.94986923677928 168.86188303175828 165.60961973338502
169.28285816707597 169.21877470628593 165.59447305534667
169.4242675693282 169.3716320892634 165.65703594111997
169.1613615231708 169.14593519349398 165.81321923519064
169.5551860809979 169.53412941319175 165.67958552214571
169.01267429113983 169.04536913657765 165.7997645899853
168.62518612008046 168.64074725170676 166.077395830112
168.82935857627706 168.83975944794636 166.08997361269715
168.79245114486363 168.87947177171904 166.245442134061
168.87818869673617 169.08809626143054 166.29458064401172
168.73725078996728 168.80169216039712 166.45094364492618
168.77868253168043 168.85061221995494 166.72531608915742
168.91625631581954 168.94831660595034 166.51496572479618
168.92980964656044 169.1215321024966 166.81316552141695
168.9575398319837 169.1379608035836 166.63796368770846
168.67511847783484 168.93298436498486 166.49140099026405
169.0116018675827 169.2431482396765 166.48439081436425
169.13091784305482 169.3586582324583 166.42976291417747
168.92496680702826 169.14488250171814 166.4748092461874
169.1755543485393 169.37783465981434 166.70625440846078
169.46347313213306 169.70950032992292 166.52060181637617
169.4426035143242 169.63789877606072 166.87507423764686
169.23068620097257 169.4011192441761 166.89830065767356
169.37332723639733 169.47455467095475 166.1984281676758
169.47732762947388 169.77361287555422 165.9914876732132
169.9097646690912 170.13857295577614 166.07561521978334
170.19305859095627 170.35859063303724 165.99056650781827
170.1416527758865 170.17737128133442 165.86590347553653
170.14425509331065 170.15331296932618 166.02649383180542
169.82437667883838 169.97548483488947 166.1043750360315
169.7259233382238 169.78194594208446 166.01050839202782
169.5351731044365 169.7299857467259 166.20558946155884
169.36680080010467 169.51286398144714 165.9382106383086
169.57083635246832 169.58265902379594 165.68126001860009
169.50886626078912 169.53488369447936 165.58680519623536
169.64501301170193 169.58270915444757 165.27246404086532
169.6301337471034 169.50268829117587 165.4427582377498
169.46260308338657 169.23016410794773 165.53138673099483
169.5285364924042 169.473999465253 166.14370484871185
169.2615073950581 169.19365998125818 165.80332533014865
169.348431794417 169.24113756887726 166.22485079034718
169.6076030227108 169.4271027742964 166.12495844981626
169.59638001642557 169.53410634706617 165.9510058585397
169.18760641903944 169.07909473903086 165.95437644994485
169.51242228711112 169.37889665387726 165.92846224145873
169.27931176582223 169.42944858596294 166.07925619634395
168.8834492999195 169.00838556097895 166.23669028944886
169.38972744718396 169.3666437264274 166.04950190597035
169.26127807981504 169.3450551969144 166.23872741912496
169.19944065908246 169.2104530905226 166.16030690937356
169.1517057021934 169.16809517291014 166.3537849546262
169.1234964927132 169.22234451676204 166.19008286824732
169.0021523706793 169.06245474158467 166.39004086689587
168.7702317445628 168.89946268855874 166.25297582428271
168.89742794803203 168.986840494111 165.92617581437622
169.06038362576 169.04871753964582 165.81254233694855
169.00613703184564 169.01610739781157 165.71606198575802
169.1782669934731 169.21780835645993 165.8874883878063
169.37909646806867 169.49964503221767 165.84190484901686
169.68153771932475 169.73497367517766 165.9225063836606
169.7790999362576 169.88436509047398 166.26964833720126
169.8871719467136 169.95898494871145 166.1520485363831
169.5036370415458 169.5469407747223 165.9740915022348
169.32534323146947 169.42263828168836 166.0334511028431
169.53195626828494 169.6605848667484 166.3090358569155
169.68578417075594 169.70932915190434 166.13081108465263
169.94047644997977 169.8693941395889 166.0101949088151
169.79531455058287 169.72930422212153 165.8626919501358
169.88703057343238 169.78713887097246 165.99256366835888
169.981183594597 169.82138338642287 165.93692118167826
169.8671956278948 169.72429624729074 166.09901614649175
169.91453879995396 169.88384234697475 166.19441446534535
169.72288392776406 169.80123912921374 166.16936457126715
169.76622282776881 169.88555108558052 166.61970988768144
169.85128825429717 169.86416083118357 165.8987501510122
169.72161180665782 169.75959824540917 165.89511568445508
170.02192621463152 170.05585293164273 166.2350955176012
170.37079716740527 170.38070864731523 166.03426989543865
170.06543424289535 170.1233486807131 166.10495973689032
170.10525123808884 170.11298840496252 166.30270721818093
170.26926158420673 170.32489015673258 166.44971175081238
170.13586259896064 170.111566323835 166.01001547376126
170.12675633722307 170.09545461967411 166.21165995852462
169.89237160058954 169.73642972560455 165.6016602218632
170.02087072968024 169.97098674329328 165.7907874390787
169.86255558044837 169.7135008891169 165.70664853646312
169.91159634761698 169.61768124299792 165.72951205803946
169.88124144934258 169.75765292703372 165.7703878366174
169.810356560264 169.72951944942935 165.7799169483091
170.18597602500725 170.00760780266654 165.88582941836088
170.12593610423036 169.94542579069864 165.78668919195871
170.1928782121854 169.97937047821657 165.9718088050641
169.84150605029208 169.61975180694594 166.0744326531326
169.75954058157902 169.60541490452312 165.86842008636125
170.18389232189472 170.1061204132358 166.36543657939234
170.00098534425356 169.86355765793994 166.14895155229505
169.99386094583863 169.9218962817274 166.1588219139189
169.37076538300997 169.39264223622123 166.13448593292307
169.64660039277217 169.58444283684182 165.84316270419123
169.5571144909018 169.4743269796975 165.5038848201357
169.77842199401383 169.6209981030234 165.5351704253334
169.91168066617536 169.7157327603063 165.50433409242373
169.58452828898697 169.35464981009684 165.90385444407238
169.36762876193862 169.1663802489607 165.91223792404818
169.31593370442778 168.99068783486203 165.33395176777043
169.57065706414764 169.314172589506 165.29357951798204
169.30966503370863 169.1504852949138 165.11898553485136
169.27524664023016 169.06998520205943 165.13920315975554
169.49207485421658 169.29772138942536 164.76473013007822
169.5977412864089 169.4252274026423 164.84209668152633
169.30429985672495 169.1016041070785 164.93852263115593
169.07577293132783 168.92180040397653 164.85773365571868
169.1879163057243 169.028804270689 165.45500219652052
168.99607966986 168.8363157117449 165.6633739998653
169.04562567111446 168.8757998912137 165.9394919687088
168.86831365963337 168.6624075614394 166.02266801871218
168.95433029643172 168.78026971564705 166.05565037208754
169.2527528488061 168.9296593395601 166.35282458131925
169.4879920533259 169.26223105577196 166.60576726614374
169.40167378985853 169.2361760105195 166.76799106654644
169.29545276098395 169.10488474840577 166.67438524554217
169.15290417420255 169.00433564409445 167.06233747617773
169.00253796410735 168.78669976007563 167.2029709941232
169.33519517110074 169.1867574035905 167.20627099384416
168.9139682930859 168.74496998023113 167.48188926739877
168.66314843377194 168.39299468226747 167.36707425672063
168.53049784750212 168.44865620056447 167.3244675372235
168.7825241611969 168.53064681741103 166.89662160062414
168.54323113601959 168.26648975534755 167.01766466770331
168.64644640926932 168.34240740605725 167.02605430935282
168.3793728437548 168.29190706929546 167.30005935731347
168.48547706586007 168.2641746776742 167.14932795625063
168.36270849399668 168.238553304403 167.01720215704515
168.1772531184466 168.17839803112346 167.35368702377906
168.57877516219384 168.53234801021605 167.20528967595195
168.43870707509328 168.29193682171606 167.2580503415792
168.506343972353 168.45187720538777 167.09558186626282
168.8602223280161 168.91691005339214 166.94605131757922
168.11457787725607 168.19566766030016 167.12226548121996
168.69527544435482 168.65397371072137 167.0089546567501
168.609551882172 168.39989615557877 166.77963348561673
168.96086813521555 168.79213067819 167.42165193005604
168.60730651153068 168.55200451902456 167.62469075096817
168.54503694750568 168.42395743321788 167.32032662200365
168.8125861473879 168.61924062155265 167.2223570236259
168.80461151180884 168.74073808144723 167.17438072054034
168.67022016071462 168.44730504857972 166.72144315790763
168.94921591077724 168.7247223735679 166.72248133120942
169.00225632246693 168.74484900034324 166.59606993842422
168.9113622923762 168.58603352781253 166.4514165227912
168.99714621446057 168.77078115928862 166.49874134962053
169.08781782942106 168.831844636901 166.58780384986292
169.01530832513748 168.81783964781886 166.65104892724224
168.7398405047488 168.5427515642992 166.80162865003996
168.6449639532404 168.515221364316 166.64027943687765
168.68488505753436 168.56900103870205 166.67486845672914
168.48448726891962 168.45764749016567 166.78782660375595
168.6441937155835 168.44073099374395 166.94179034036688
168.79262326283003 168.43649002763922 166.99203046465811
169.09334890132993 168.72905003157877 167.02613640100813
169.3124632172176 169.04862131734217 167.42432434836567
169.4819395624822 169.17437451034607 167.60702082689434
169.44281455992893 169.1830237532159 167.76122863821166
169.90632659353014 169.58981958392292 167.87079024382598
169.56481820630873 169.3089960397669 168.05112969839394
169.54897525920273 169.36219438628723 167.95111834947036
169.63405298437 169.5755810139212 168.0559616802192
169.5649415170003 169.6052953616767 167.82177955836815
169.75955841546192 169.82311762232635 167.83657769175255
170.0365761334491 170.0572229524419 167.83334378533365
169.91671402235687 170.01130931814862 167.88215693379198
170.22569651547968 170.28357507024538 167.50750630176847
170.16632051591841 170.10357288553797 167.24291711167714
169.9267708074778 169.90506489921714 167.46487694435757
170.23054007589698 170.18820253001067 167.44091937478152
170.11588845363133 170.13444994519656 167.45667554567027
170.22072470073877 170.25509270680055 167.85617296801433
170.17377698283772 170.25513387630411 167.86527526401832
170.67024907597875 170.56035369890918 168.1959362991758
170.4920593166827 170.36451858549412 167.7359457620733
170.1822667399357 170.1573330071113 167.87906241464464
170.31939983721963 170.29493906975608 168.07454198647346
170.15265481680814 170.101895357333 168.3067112976532
170.61364199861836 170.75630320097207 168.28464055277237
170.07339902166314 170.2327139271972 167.8836135859179
170.195072072827 170.3192290244095 167.90827150558687
169.90033425542137 170.06526545274056 167.7874249977245
169.819398648629 169.95162688980074 167.6348924432058
169.70756280580667 169.8426532539224 167.71189179402
169.87255602806425 169.93276434525015 167.84709341158705
170.01661107171685 169.99028641630858 167.76849467906146
170.03887478055273 169.9661969641879 167.48779393768191
169.88341909553472 169.85739065160143 167.81835649198433
169.99074564489405 170.00712172613933 168.20196478114417
170.1112523557877 169.9578600653884 167.86208365394648
169.96758585679228 169.82316888721206 168.24008752026768
169.92539260017168 169.69861428212417 167.67551295366255
170.26311185438527 170.0180991833242 167.673033035909
169.8931871552178 169.69341611709982 167.70529075203692
169.7945066545347 169.6274583941496 167.902863981666
169.22218184016378 169.12154982267404 167.49094105828723
169.21161852477215 169.14920093127216 167.29386607017616
169.24466967784704 169.2968561389261 167.12747465600086
169.28771740511655 169.3614913458813 167.59375219630186
168.94514590242704 169.00358709113738 167.12666010817162
168.97143303307664 168.97176009137544 167.3657961899691
168.87064306886305 168.8739123841758 167.57503520034948
169.04205185627052 169.08713737012016 167.54284472951153
169.1421535070984 169.27263225747404 167.6829251679661
169.34580695314398 169.3904408721645 167.43838934244175
169.32980938330806 169.38652217116942 167.6488316182379
169.42009041950246 169.4417769862437 167.91240735744893
169.48066432042435 169.4125445911708 167.7931914418042
169.39589675024868 169.41424066485104 167.83092585288853
169.53887550968895 169.54984394579466 168.21299788248777
169.21351195018676 169.21900576073355 168.07578327230678
168.97733541531838 169.07723709419076 168.20211718625092
169.38967087267568 169.40307582642407 168.20309578729325
169.19807516190528 169.08536667598148 167.81671961484068
168.95912865924123 168.8836155138116 167.8287470751556
168.98292795665483 168.8512213440442 168.00576167336905
169.2054014616264 169.07949815079724 167.63665570253636
169.0550578523876 168.90395786375413 167.92571542321994
169.37831723926735 169.16637634999844 167.7187672608074
169.2124469567747 168.97739689700137 167.65368189119357
169.10922550783246 168.86052330024938 167.57810896624588
169.6551862817642 169.34085303389895 168.00895471218976
169.94726505119905 169.48419648742342 167.773576662817
169.8907631808591 169.4134513304504 167.46778485983637
169.6199648805963 169.11082262431913 167.20418963099388
169.3996627645835 168.89026092118868 167.328078044069
169.23506959823882 168.86735620493607 167.40131176366344
169.45864374913188 169.02187788210384 167.43051791793516
169.62511308808612 169.3098754951238 167.32724077776632
169.8700903537938 169.48097512167877 167.51083948710473
169.70580299296546 169.43069062278659 167.38223860190755
169.86069717444573 169.60093837754937 167.7771056224577
169.73008127501063 169.46759510603943 167.78751612882579
169.56101016199122 169.39860604860874 168.2174107979521
169.71080379987333 169.41949731918908 168.31670031469105
169.60506862808776 169.24920906562417 168.44719181333733
169.7223369581773 169.46746057307456 168.60968729562998
169.57181177524424 169.31625985535698 169.2026733508925
169.47751422038417 169.06484154267264 168.5644870418023
169.4580048924506 168.94914022072052 168.641097035756
169.3812165812467 168.84782045417555 167.96006790966354
169.1875872562144 168.7807066493423 167.9675126137544
169.50088193523817 168.98621006387566 168.3304308037337
169.35553855140992 168.90002355645325 168.59877076087548
169.12756081025478 168.7100864769001 168.37233769670493
169.1076766047744 168.7449514731995 168.52323873370122
169.60852153941715 169.32486251004497 168.72178022541374
169.6476576644445 169.33852634277892 169.18383828677833
169.96705792418143 169.83309960029828 169.2145400512012
169.74526621792515 169.59669457607822 169.1140287311589
169.8274287066155 169.57595920653796 169.33108518085746
170.08342421562847 169.8893059796495 168.8164884786796
170.08682912465167 169.75503654958527 168.71934202413183
170.14177198134956 169.76987963130844 168.4518394499464
170.14438087445726 169.67850446809484 168.0965905544972
169.76677916236827 169.39536478433828 167.96834746970347
169.85881935352947 169.37407024929033 167.85734977689165
169.67632639295317 169.21813020119134 168.10411702637418
169.82219964621643 169.31183067183318 167.96855979803635
170.1079932332307 169.60151912509622 168.61756437302765
170.33268461453625 169.96524910518585 168.49816722741335
170.32703304063435 169.8896790595999 168.52044495740492
169.8271884398589 169.54849907700702 168.44698380732652
169.88178880928055 169.4195834231047 168.35817938461304
169.72179328365948 169.37804930952038 169.04522060801665
169.63292988731786 169.31036384426133 168.75422108776476
169.67244191706072 169.43989430900152 168.956564883835
169.9866533663285 169.7494084298658 169.00081134881754
169.68710271136192 169.49944496460304 168.6515099492841
169.70624090941325 169.50363917791705 168.73291722148616
169.61703803057733 169.4449391911521 168.77583575661322
169.71479617803644 169.4521070198252 168.6799623086033
169.77405839128792 169.470830447052 168.38583491440465
169.45075414775275 169.1984177962112 168.35935607012152
169.29072840318267 169.02052700188173 168.0368525778889
169.29251453861093 168.97011114522041 167.75904809306513
169.47644659709937 169.23984809670483 167.7697155062201
169.62615396820345 169.4314302504192 167.98341277210386
169.54305590532704 169.36435273939793 167.70391395753617
169.63004648300262 169.46065668560163 167.85951545072814
169.48905251872426 169.3904982348745 168.03764440351372
169.07218413572184 169.0498975364096 167.93572475409997
168.84930884545093 168.69330051272829 167.76468774814944
168.8371306697873 168.73059469320634 167.7386164166427
168.97417602533383 168.79501762371083 167.79872083859368
168.8192111754104 168.67790708889007 167.89759837514768
168.961701251811 168.85930907510468 167.9660128201163
169.44633558190117 169.29488933186582 167.82813468201346
169.57559920880084 169.30145524406765 168.01934512072506
169.68981983429376 169.47373354168369 167.86180449719768
169.77242132954424 169.6432788803293 167.8275251245238
169.87845118235396 169.64189129772075 167.8453056336319
170.38964341322094 170.11763740716404 168.00648836031263
170.31912424453455 170.0906637389695 168.04428937593664
170.17079864509762 169.88918378696434 167.98408213154403
170.35236635642258 170.03576385007278 168.1075202836762
170.13436709691814 169.85389240564191 168.55392868416746
170.229254316069 169.93281672399007 168.1234978388269
170.7055957972725 170.5407170405323 168.21450296983323
170.2896569466435 170.10872606557746 168.08518816181535
170.78667802764818 170.61657322535805 168.21868687826495
170.6750352698664 170.50744137826237 167.73859323334062
170.44386358439633 170.29330438231992 167.62890748731888
170.80908129201467 170.73622837857448 167.42462702774483
170.32664378090038 170.16705964086583 167.4186471758109
170.62846183436753 170.3752360402661 167.39304292346083
170.70782281230026 170.42544853945896 167.74130534350155
170.26558494118837 170.10394854724427 167.83639657151176
170.15518945043638 170.0659838869877 167.50689407480158
170.21372960265094 170.0017295192538 167.9557704959893
170.21626692386997 170.05089546451458 168.10359398433943
170.31330165613366 170.04166432823322 168.1463484657616
170.24193337883412 169.91798962853335 167.98707459205878
170.27279148901323 169.9768381460965 167.84552015967319
170.53321385641686 170.33628803036066 168.15430011436595
170.28903321881634 170.01746513684103 167.7684417801324
169.97476257882448 169.8173716245745 167.97328891058677
170.0035706334301 169.71959959714007 168.04969290903034
169.6880883527769 169.43732752579086 168.429510694422
169.87987818319144 169.66135278938623 168.43140131010404
169.77333345653093 169.5725462084221 168.66417463190038
169.84055760749266 169.68342782259427 168.7038217886216
170.14478156699406 169.97995988574846 168.37800881102876
170.01148771479563 169.8519435857232 168.4965621374458
169.73537800240862 169.59847420874237 168.5822822207587
169.75590424711862 169.70564853736994 168.33393145082346
169.86305491145617 169.77432294938973 168.4003765462806
169.8403144297578 169.66524516120728 168.25124942252054
169.61072742557062 169.52379301155287 168.15155632391736
169.70581499484385 169.5328598965608 167.89519388759297
169.85161058172005 169.6264942327488 167.671901841144
170.10554389550182 169.90648952148393 167.77809878642427
170.04919835459165 169.95518721335932 167.87543847495675
170.02315698022798 169.97983576409376 168.21147248851753
170.11579318648248 170.00513210168745 168.25813161790433
170.40166235379343 170.21762633409335 168.0906022128569
170.62534706440985 170.43161460720196 167.7844970415282
170.13755618480917 170.02014021083656 167.71732322180233
170.09610424947877 169.93792270499844 168.1318867536163
170.1023416306853 169.9535447900574 168.16538565218016
170.3276424771214 170.27260268712465 168.0656833364532
170.23548164036714 170.11700668332705 168.11143057717285
170.37093284325329 170.1598692779314 167.38465070991123
170.38519058899388 170.1454191091663 167.79275913365345
170.57599891330602 170.3152271031534 167.87705428676406
170.46039088530688 170.181138403468 167.51624910401833
170.67337498409813 170.38947034384526 168.0577293899792
170.2331322177811 170.07707276593783 167.85478108075557
170.3010479270524 170.1574004989745 167.86824490224146
170.30515142537936 170.0895804601334 167.4847304371143
170.37682652421032 170.18006770353415 168.02828922333595
170.38757406205227 170.29771078711744 168.39409919871545
170.41243418368285 170.26072139613996 168.3044640556452
170.37989885222981 170.24788847249587 167.59917562322136
170.29805203243941 170.22375951848318 167.55091445963532
169.96056411936775 169.90622553802004 167.57945331747706
170.16328095114838 170.03619946805628 167.3556789536214
170.23387096830604 170.0528806892685 167.05233523969827
169.9259530355655 169.66034415120387 167.30392766425683
169.96025680499568 169.70366185507544 167.71605710005463
169.85286583064058 169.60398572681237 167.65028948674677
170.03497576649553 169.94082716222775 167.88037252326066
170.1248134614698 170.04943784392685 167.7834414177887
170.27137984112878 170.1979340886756 167.5493363947523
170.42459105137314 170.27213252952325 167.2511149619044
170.4110525361029 170.25814564936468 167.46916910027312
170.66459029951284 170.49363712364988 167.68978797841226
170.78072269683568 170.703935092675 167.53173498188124
170.79554651085235 170.67007598607998 167.5693615375123
170.57011796056548 170.46216080889715 167.46032229928483
170.30609994164385 170.22501519953383 167.72821291528194
170.6567363159218 170.622544787977 167.98839345161886
170.71975981861397 170.74622257396655 168.1359385239907
170.58012318151455 170.61194893177813 168.10284373800144
170.74880825809493 170.8670278097506 168.4593779068557
170.44429846568994 170.55538496894977 168.42576254553344
170.44085086063393 170.44317542403144 168.6207328143158
170.57767039283257 170.5828639074986 168.54554769096558
170.6623152161503 170.75171205126549 168.95216074822156
170.77923358794231 170.77720173199995 168.77837264558352
170.70215221214977 170.60687630823645 168.52843601598624
170.9027384895866 170.83640003548624 168.4723991553289
171.073110963015 170.96155864884858 168.54111346061566
170.9162721439272 170.8896494901327 168.140377020607
170.6247367473641 170.72244912623896 168.3291933570169
170.69359419592826 170.74151308304636 167.95381918302456
170.4310017134905 170.4188269798708 168.20399622299922
170.32948244770319 170.11644028252374 167.99710500075184
170.5087406366189 170.35707828358497 167.92863387310953
170.61383948275463 170.61342370000875 168.18439695383555
170.31864877380133 170.21245552526986 167.9178979606877
170.20179936601937 170.1993311747486 168.16883341929653
170.39858290190463 170.46580504635415 168.68074995130323
169.62886880462906 169.63291719225688 168.40519664944296
169.69825622189356 169.63440075815402 168.4871308834236
169.62840660910905 169.48821332376454 168.5906344122418
169.6833160275203 169.5318329644293 168.6678509893734
169.88822424974987 169.67521206365936 168.64551721497602
170.05572846302817 169.78334170783197 168.87759867101917
170.12350935781038 169.8486808439038 168.9837635855216
169.57525221183937 169.29898259673362 169.09679504060284
169.89514027540676 169.61488004202994 169.00370875964177
169.98406205289592 169.7035029311452 169.02940905276148
169.91451547134844 169.6690455534663 168.6337223604345
169.97703703692153 169.74662595334436 168.65363856882232
170.26807236024638 170.00695744205336 168.55081862705308
170.33188655737004 170.17134598736234 168.80219346052428
170.16159173608722 169.96250922858226 168.3375544421812
170.10099409463973 169.82546233995484 168.38875826576398
170.10388702193754 169.89779827976358 168.56549005863653
169.70073161517942 169.44216637893672 168.34789678211567
169.58643408124883 169.43000045108235 168.3742451593454
169.70101429133297 169.5421399018639 168.2527224801883
170.08545182823235 170.03765807121084 168.4531947711251
169.9819823762596 169.81845069394737 168.44761761226167
169.56985811855603 169.37600250491545 168.4121512228765
169.42687269189412 169.17344066961357 168.40969754473667
169.70795012187628 169.36916921061496 168.2041129032425
169.4485059271768 169.18991273298852 167.82681944716174
169.40743130896982 169.16884194864514 168.0136509539075
169.51372817271618 169.1345731627921 168.0355311903034
169.72567050269234 169.51191354172528 168.27634870656075
169.48467206121245 169.237386269898 168.6146943877975
169.41812706286842 169.18708892023957 168.5814256699982
169.87043500600976 169.7596583780696 168.86800191557913
169.50876231007342 169.3118268883046 168.8538259695197
169.37620634628422 169.2030417254929 168.74950258220784
169.4856984852743 169.3385315405139 168.24973628254398
169.59834115197123 169.39739119896805 168.05593544568092
169.70697962193776 169.62205407998937 168.06640742665832
169.71292502773267 169.61887825159755 168.29341925636567
169.4693985583184 169.37393325556783 168.07679352282213
169.69438923027175 169.6029487968904 167.71119938456508
169.8010213064473 169.67261546391788 168.30361951836085
170.00140096497796 169.85801633102227 167.78371644804687
170.27483811453473 170.05336104226606 167.56764252620394
169.87302710893553 169.66694012718585 167.22052101970127
170.0588876881814 169.9179157317032 167.24631204128457
170.26735921130307 170.01519228097666 167.13400504884228
170.57763638699265 170.30217165105816 166.9615219471851
170.4298566562743 170.128900814706 166.91951266812072
170.49619534007917 170.20491528386654 166.99236534289528
170.3084151261404 170.01164430026373 166.72755034088505
170.30402295601922 169.89403059931286 166.2545414804506
170.4883938948777 170.18971181046788 166.0697681427799
170.25990041248474 170.02767264179695 165.6936828558714
170.2732298873743 170.13236644885808 165.86560643366272
170.33930240211225 170.293393231522 165.74822837358653
170.09025529755965 169.97380793064465 165.92995041622348
170.19915762894468 170.1110764695025 166.18907110363526
170.03725519194896 169.97102464379307 166.19411904769999
169.95545873680896 169.85369176499265 166.0242899398197
169.92770476290903 169.71830713566777 166.07375941214042
169.95258584950315 169.6289783390544 166.0482804611583
169.67474386936686 169.55716259102292 166.04155945474915
169.4291755737944 169.30603449782174 165.9133445147213
169.93973547981517 169.7519533831137 166.1794682777302
169.52469028770307 169.31270705417575 166.23132339622612
169.5735705672019 169.3124063867239 166.1861116622179
169.69731198843553 169.5776062163237 166.3306480149256
169.34936095567897 169.23013569946357 166.2785760585379
169.09597918447128 168.97673732339183 166.57709149335832
169.3962244035466 169.28610273828303 166.50315328432876
169.38717985129662 169.2212284584293 166.75809405244922
169.73750894162603 169.55116926526853 166.56492720681157
169.6827029789312 169.59811941818546 166.76135037140227
169.93573632505218 169.79195894432186 166.81134661624148
169.39589789159456 169.16253824452593 166.4293269195882
169.63169342867434 169.46840444840117 166.81151826314093
169.57488456588558 169.35789440391866 167.2234329306528
169.48336602035667 169.3786394171557 166.5055037787013
169.18892343742763 168.96208218094577 166.56374453147902
169.51693311524198 169.29055373747622 166.77177194515406
169.28629717902854 169.06658309916872 166.67997034473697
169.3357034654519 169.16334689168022 166.80766693427225
169.29785378226853 169.0902967941755 166.5639879794761
169.5641785076799 169.37212582857717 166.6164489865321
169.73129628282504 169.5294723318615 166.88518470247487
169.5124711676496 169.31629126991896 166.62935599098864
169.1498002498052 168.80307010105136 166.77248776783233
168.98957338494307 168.60687771491945 166.75731178959194
169.2940539525179 168.82356385700965 167.0693991200817
169.24482351392004 168.74530693729085 167.2881351271542
169.2724483844414 168.8096344907992 167.38760314533013
168.97805787559022 168.45598434262942 167.24549590379644
169.04316252615794 168.60353529771965 167.0020775199649
168.71015886102433 168.2850798152716 167.33912032914094
168.45315433214319 168.17671430730567 167.30630787053292
168.9170772370208 168.61680669917456 167.43686327164346
168.6143805352148 168.23653821399654 167.6017315791983
168.46582544860686 168.18327233459667 167.7048473526668
168.67607095730037 168.2663029131757 167.390272801686
168.40848828571978 167.99755386952944 167.49931374226392
168.77844319842407 168.3181739148007 167.43922661551034
168.6307045130429 168.19740089924534 167.2599376217927
168.4072012222262 167.98751323211513 167.32777444147519
168.71246736065763 168.21961458102487 167.59078218521418
168.83308253493996 168.40169323660453 167.55969403791585
169.25092199897495 168.76640865750073 167.2248181898452
169.154860956757 168.81673495201736 167.2638857909836
168.99588349239036 168.60379018283905 167.0531641064537
168.88497575158155 168.57075618991908 166.71863128713497
168.82013586738515 168.4657828142521 166.35697330045352
168.91946202653696 168.5376094749651 166.29633844612167
168.73359059269993 168.37750833340408 166.4240607657993
168.9066630825735 168.38077205998755 165.92136579671094
168.8787852452467 168.3866286324862 166.21787881838642
168.57665183054516 168.0602012255057 165.69713922413433
168.6426342437994 168.21005155908327 166.15331510653218
168.60791689064192 168.20144820643372 166.4596262143424
168.5912376960872 168.356533560387 166.4657511829745
168.6964095706585 168.39094942575426 166.31082729089553
168.89250210015106 168.66932806667182 166.2904332442454
168.68106072499037 168.3574104822176 166.51498334502367
168.90343755636917 168.57737573633057 166.91575018514294
169.03062264490964 168.64031825748063 167.25369780987
168.70557757429705 168.43385789063322 167.12184140968
168.8218904307958 168.5019528649087 167.00382897656704
168.92725314151707 168.56668814898975 166.75441023631106
168.72650913133165 168.3685154603105 166.9042598292717
168.72974529298762 168.3931442599912 166.83629401459552
168.75485945420678 168.37429319070375 167.03618489188
168.73776652191324 168.3776571677558 167.1955149850305
168.7361138515946 168.32982299196487 167.00959336561766
168.7701032686722 168.41029647598526 167.13126269831074
168.76800124854884 168.42720056521006 167.15179912968182
168.77679738634626 168.39667305791903 166.99317294124205
169.23266933649532 168.74124085742324 166.77857668253586
168.9802156737651 168.52030491763202 166.42126667020426
168.95524092223576 168.5089600060956 166.4110171709473
169.16968070088618 168.76702180653288 166.66782150855875
169.1333565855311 168.71243221948694 166.57477183516522
169.19948433875874 168.79655177309573 166.61884986182778
169.31842120124318 168.86306546483874 166.40256699654964
169.0301438002321 168.67655024075412 166.44303161655932
168.7548387848233 168.37742752059796 166.3369060052412
168.71907707575636 168.33581127617958 166.81571837031453
168.90390130367348 168.63337516537783 166.93558948922464
168.36631385623062 168.08017141757935 167.12597134385928
168.66698645256318 168.37728177860402 167.1569517452468
168.94403777022268 168.5754425661119 166.94102262663145
169.07721426170542 168.6674615278991 167.05703975029888
168.9087556077603 168.5717612691882 167.35846842642474
169.0401755107009 168.68755558120478 167.427999554847
169.2203762591654 168.93420402695892 167.69184555233676
169.30191501058778 169.01901334685692 167.38728831732166
169.13305225208526 168.80646290357464 167.1673767974179
169.0422230730755 168.83029573307303 167.03445924695893
169.13075401679862 168.74845112471561 167.22342302393483
169.38054124491308 169.07433369099505 167.34832610169067
169.2443634522302 168.86491732723857 167.23969798589872
169.59363001635077 169.17792964641842 166.91892710445646
169.56449294766134 169.28249539548673 166.98860154751105
169.52943853483745 169.33226466307684 167.03500858990196
169.6308204530776 169.25023749231644 166.8745152336731
169.3201658182603 169.05865743407068 166.8903919370429
169.11889440421854 168.8913568944436 167.00682455849955
169.3352601513562 169.11334653241892 166.87621427393512
169.10584058841974 168.81057079484958 166.8019646421235
169.10455303439446 168.93039898953234 166.75664892255847
168.85049562175053 168.67784751158797 166.46780388551943
168.3684879150296 168.39811681056668 166.57966980724896
168.37349094768774 168.31363648870516 166.57796548512184
168.25831827430935 168.2075436615759 166.9079183300686
168.3078206543192 168.22916178588426 166.5589277537857
168.7577143503397 168.52152954450884 166.6286273339212
168.19393032489054 168.01623618470902 166.5727095194771
168.75046762980944 168.56002936624898 166.64602498951365
168.47353672389931 168.2753223802187 166.54854592468797
168.70179166768818 168.52845295074502 166.13125342471622
168.63891904654525 168.42025851200654 166.14308848605145
168.76654301422357 168.48536684666917 166.1936217270191
169.15516552869806 169.03089275471302 166.23426744394723
168.91514194094563 168.88651522118718 166.1591771305286
168.59301573334136 168.4279970587532 165.78325759903606
168.8148820527573 168.6912483493055 166.2513295145467
168.66725036831548 168.46301970294 166.17273147233232
168.67921334942247 168.51681464261847 166.44198028482813
168.62906900557715 168.44716225955048 166.00000672383948
168.38910321778872 168.31940192245784 165.98111605006554
168.75059549933425 168.57609041614535 165.70889020053986
168.31163764476364 168.12020199134207 165.68731460205518
168.80550996885285 168.59640393842824 165.45642652722015
168.707719729765 168.40464816499346 165.1202576674967
168.86986695682268 168.55997574406598 165.57236065401307
168.77359292448253 168.54749714677274 165.85011581195633
168.79563339266488 168.51018761857392 165.8638048792555
168.66255240413045 168.38822895865044 165.6439170600901
168.24856700236376 167.9610648568691 165.44651560899902
168.6350076494145 168.4534774310684 165.7276534455535
168.38929208908118 168.1756195079791 165.32324476282892
168.68038475241684 168.59335946493354 165.48436944758558
168.36557376105517 168.06519435118736 165.5900350819896
168.45058378856356 168.11304527365016 165.12035143603086
168.6324699788449 168.28896092674094 164.8261857402522
168.92931249249708 168.58324865873018 165.01457023092325
168.9104972252251 168.45540153853509 165.291588248777
168.7171027191748 168.34631829418555 165.61254271024848
168.38610030932085 168.09016721287793 165.50284102557507
168.3590252459887 167.99302276129706 165.3615728338488
168.10648501513344 167.7463248860717 165.24216799828943
168.11926242176042 167.7419135513276 164.98482052183925
168.43427092880776 168.15993434349906 165.36359853579316
168.31190753263726 168.05904688866195 165.16380127317862
168.26083530121986 168.22895040465679 165.29921566091892
168.18535565333437 168.11676883616647 165.38307873933132
168.23811958658405 168.13118352718536 165.02116598473043
167.9567465548348 167.85140980959642 165.05368061515466
168.05053233731635 167.9373396243846 165.42846731474754
167.77493921804373 167.7543712548526 165.16880188210857
168.04929635907578 168.0221290322119 165.26379294226757
168.3409104391184 168.30850685647798 165.2875265229964
168.60083723392634 168.5068253639415 165.14382734569045
168.73495644907342 168.72865368767816 165.6661829264913
168.46015725066454 168.55024711671913 165.32593668662633
168.3292867489883 168.2844352209591 165.36280865399533
168.02057426907166 167.99470796177874 165.49840286135708
168.19875911967975 168.08923428923174 165.62872250853513
168.0878795258125 167.99800990614366 165.44959548544517
167.87258044134848 167.79340082768255 165.39428588717155
168.007528418058 167.9828201412703 165.4878825738015
167.89140399967602 167.8720762644512 165.3200135193067
167.38826436422394 167.2506730809753 165.08412181116557
167.70146405605175 167.65175513011238 165.45693054458263
167.84229041225296 167.67124784076213 164.98340475235187
168.18167394226404 168.1058938059683 165.12977484688537
167.8392802752511 167.68229412424083 164.99894865626754
167.95561782674412 167.9737701915776 165.14120817433047
167.93423004001988 168.19731770319368 164.99471393978834
167.76294115523316 167.9601859192377 164.78000073849964
168.09911453154544 168.27412645837006 164.7003956744926
168.0280555313544 168.07925192738978 164.3548989619426
167.9527576036195 168.0898201928357 164.2322912132059
167.87377674769235 167.93696466655635 164.35389884392316
168.15409110141886 168.22674734410413 164.90188712193662
168.04699623789642 168.08389605128826 165.19750589873195
168.49974455885553 168.56468763892838 164.89982801343123
168.5458362014728 168.6071921881181 165.12165063306693
168.4835698210173 168.59467038110552 165.3198002593012
168.52536488674835 168.67819873704073 165.316074946683
168.4082571590828 168.5812978738348 165.2546382659959
168.5897848393154 168.80904745070052 165.36396250021502
168.65817303327762 168.94585446988216 165.22142080537915
168.75750873254475 169.07405134059815 165.92256960807586
168.79427270619414 169.02256643473478 165.56654889339035
168.7134214180409 169.05153057256865 165.92719226704213
168.45744549840595 168.86343834694122 166.18417293696197
167.70517130597798 168.09660514182704 165.94262804315738
168.1730557144039 168.3829083921169 165.7968021186572
168.38746838228516 168.66204809753904 166.05828918538973
168.64697462046072 168.7330227657925 165.9082319787764
168.17431395676417 168.5090221099615 166.18885834570153
168.54381474843808 168.77035274812368 166.32016190481116
168.035494091602 168.33432293466953 166.40188071507956
167.9171604981009 168.12854259969905 165.97772212666507
168.1122680594086 168.33556931425878 165.74261560900732
168.29570134640548 168.43062652136675 165.74910394415812
168.4148653551939 168.61842773863654 166.04153508631532
168.334602892072 168.53843038356786 166.9210389110498
168.00064139721968 168.3675854352212 166.70455452806806
167.9995645741923 168.437422285942 167.22813465889254
168.1387170142232 168.61353562116173 167.25764310186662
167.9983480265811 168.32889446555865 167.0944744654211
168.29293507693367 168.7330914784664 166.9768169352115
168.5127982077359 168.8925714708762 167.4033513896806
168.72240028623057 169.04506111255503 167.4404706450171
168.89925574865632 169.16108220171594 167.500901817094
168.66777515432622 168.8910459699012 167.312279714138
168.73481204434847 168.96845966282507 167.1523224050928
168.68575696508597 169.04951762481693 167.47610022730314
168.98033020236005 169.28379955784905 167.7303061540852
168.66849625385007 169.07637578524535 167.83037640790286
168.91978637296455 169.36556058205852 167.77359644310442
168.6945994006492 169.08149532275252 167.5625426984454
168.52093441077326 168.8492331428747 167.40556755211747
168.26362505905584 168.81350755371665 167.63810081206776
168.18223529339213 168.58203628099815 167.57283610299555
167.95146034830626 168.35614087212656 167.5489610418125
168.09195329513966 168.33390597481355 167.1157822681533
167.94832999366704 168.37127624720836 166.72656586894468
167.69413537922378 168.06234163619465 166.6725095825819
167.80389502584762 168.09578906656503 166.75929751933197
167.76096744764746 167.96845651716913 166.66777026568283
167.82269865494376 168.2540723567503 166.80299759532264
168.0727032611459 168.46731921004613 167.01702579628252
167.5674159281881 168.00195909336227 166.68929610039407
167.68681713309303 168.09857306537683 166.6454998253057
167.6005977566633 167.91886084822647 166.8174020391646
167.71926051108915 168.13672109050563 166.90678558411008
167.73323538018522 168.15426264395987 166.78327470712674
167.6340528848249 167.9288111657281 166.71520518855655
167.63019937708006 167.89514402907534 166.7784550782464
167.67023352007357 168.0317420553918 166.78510016858158
167.6202496370401 167.9312294630625 166.22903130144056
167.44671354768894 167.75287204079916 166.3331282212733
167.2007540725131 167.6216930912583 166.03604168934973
167.43774276037246 167.79156982215196 166.57751192545345
167.60238409803438 167.84858367942158 166.77751934040757
167.39605058837088 167.64844352734528 166.8868163171625
167.4482785458368 167.6591226195761 167.1300532314815
167.46882184249952 167.70944575926868 166.95650593929471
167.4437770781798 167.80797471711827 167.26274559748893
167.74416350749397 167.97392077157897 166.9906678811466
168.02604679080721 168.19069221873548 167.28055769609284
167.7511024266888 167.95843390902817 166.97455330897665
167.6331009334875 167.94487055145777 167.21105964208306
167.7184477949106 168.11942239693212 167.0922368168939
167.826236096945 168.11902438703405 167.06220870485114
167.50274117560835 167.89841545359616 167.29011377631974
167.7148337909637 168.19119208105096 167.2689479756698
167.73653395369215 168.17223079392232 167.2727463224044
168.08881778370025 168.59501535565656 167.24542844992828
168.12862523568035 168.6922616298706 167.36725667034048
168.1531467608094 168.56821492408355 167.2935042660438
167.76284629369547 168.19378665424003 167.53589338057003
168.1413801186443 168.6164049181308 167.6703230699439
168.1132572353598 168.4879548379878 167.41705707331712
168.2733814537249 168.76479468061154 167.62274046828747
168.34299753862578 168.89631407568083 167.9348788857619
168.33312158686016 168.85347085659618 167.87897274855263
168.58304966361553 169.18524405506074 168.10942535153825
168.39801367944096 169.04391031296194 168.06793211557465
168.37461815777144 168.96880635495086 167.99734542660056
168.40773600983601 169.06871778827312 168.04933307661415
168.41057935989423 168.97358690265222 168.03603734054468
168.46044584053226 168.88618902437997 167.57683262409364
167.93771385827577 168.53749293446745 167.33897716197836
167.84728451507485 168.3858385966682 167.61972149597995
167.7417502122658 168.14611495056172 167.27280664488373
168.06772354318085 168.46353441623154 166.9876458870896
168.08016751944726 168.5780887693445 166.95767556402168
168.3684958704465 168.83739422797885 167.20076787606217
168.14871689087016 168.70210422866668 167.0961638406385
168.22523176818672 168.68642545700854 167.07730366415873
168.48575097509172 168.8999225201143 167.0653683474961
168.6738880116076 169.14181228098508 167.210826590795
168.41029777767153 168.84281362438605 166.65076940228843
168.2606558034245 168.55070103398614 166.69667516080668
168.3775905741477 168.79603091819968 166.9622378144663
168.33646510527382 168.88664655003245 167.08053459361886
168.2001411775131 168.83533907327288 167.41208011460733
168.24753876243975 168.77592716305116 167.03915762106396
168.1676254823708 168.66267390862924 166.68913389047398
168.0807924931036 168.53335869942327 166.59361109525526
168.08242540071788 168.54498691080715 166.14537989613157
168.17000076448957 168.4473917999102 166.11188171220186
168.36193017414493 168.7319022899441 166.63565526759942
168.45473762435438 168.74368293125244 166.78409784080935
168.21770398859053 168.54678189609817 166.6957786945841
168.24525936748657 168.7522069517422 166.78576819693595
167.95029843105817 168.43077459616606 166.7357652274014
167.7281487310403 168.2518597405929 166.69093229368278
167.91521379569193 168.3333937744732 166.6634441067275
167.94213360453816 168.3637674636943 166.64258333862892
168.0864619581604 168.3295585730412 166.1763147995534
167.97322284682897 168.3110216271812 166.40418068433084
168.0993930139826 168.42487651203032 166.45199892472058
167.9175704935559 168.2032794011725 166.53331655425202
167.94360919754257 168.23767708991997 166.72355829099152
167.62927638598907 168.0697640212523 166.90040687710842
167.55843339420304 167.80272655774664 166.83244255402812
167.29506992090856 167.7539464134291 166.8425095128143
167.2042645739231 167.8102096328682 166.74410574544999
167.20575925493856 167.8028713332947 166.99002779647478
167.1449407270831 167.66105446325116 166.85810870226456
167.13233876950275 167.73874976196635 166.92465315739327
167.31236823061556 167.85983172954948 167.04403084082787
167.4588382950147 168.0243738583736 167.05283127477725
167.34222565709544 167.85275297572423 167.19908857956926
167.7022471129189 168.21474812073606 167.3759239700144
167.76359409413075 168.10866035436723 167.06219939295832
167.78964945665976 168.155638081477 167.40623107205988
167.91329273110756 168.21916902333305 167.32336671890477
167.71588802038886 168.13193538888262 167.40933356170183
167.95324783753426 168.18236242241528 167.08491549954996
167.97666729942722 168.35325044634197 167.16109705853015
167.63027976759625 167.93711699933658 167.50514275935862
167.64268330040903 167.9693979203663 167.57564005776484
167.360911809906 167.68845505770778 167.09811849350217
167.1530088088332 167.4851999465403 167.17587570120932
167.11159357399063 167.32581218620604 166.86559861420415
167.3253860105854 167.46777526955447 166.81650111472499
167.23620157925635 167.4844615924862 167.0407485073405
167.28225645975635 167.5553287566899 166.87711387781042
167.42909657139992 167.56342484084252 166.80404412300572
167.52923516923545 167.66214903138723 166.78114429100523
167.01531638178577 167.10172398372399 166.12894124592725
167.3039836045529 167.46304417014642 166.62661600294715
166.97377313923403 167.08785284331486 166.63548724144067
166.90796825173084 166.94076988930777 166.65443291990152
166.7230892647413 166.74954824529877 166.61948166633883
167.2988026673718 167.27530162329828 166.46993765769284
167.44423999317567 167.5901991358982 167.02278620894694
167.3862800891654 167.6722319835302 166.69447199436777
167.45126191179608 167.6159969199987 166.7399420061724
167.20588675139783 167.33232112666974 166.5619461236942
167.4188369979533 167.63444791482357 167.16607364318725
167.55456648285346 167.7161023464709 167.1739544129136
167.44228052108812 167.72226129782547 166.86503053724616
167.90479340099705 168.01412375929203 166.42238827932255
167.62286531354627 167.82526053199186 166.25497650189774
167.5677170107992 167.68488915839 165.7061729790684
167.73062303498122 167.94267002440543 165.78691682470262
167.87633678775973 167.979630954414 166.02660885303322
167.79525654558333 167.89322516601192 166.29596310794668
167.80737310177045 168.01705216996248 166.41204302999793
167.79137723453823 167.93631763510885 166.09901438461625
167.88661415770028 168.0616000409638 165.9547229225925
168.22942489295323 168.31664298366064 166.04208038501292
168.16498198347983 168.1773774425847 165.97659116674492
168.25071508948727 168.23999477036426 166.09074087174454
168.1736187812769 168.1235334358087 166.63552127946596
168.2084458806701 168.1670553198699 166.53588642567667
168.13127053652633 168.22965330355908 166.40922071310408
168.0710300559953 168.21447313425116 166.70582081816306
167.7982087320486 167.78659974439316 166.95888228505294
168.08001884212715 168.0002747314067 166.78158331867078
168.22588843085643 168.18423822072944 166.97660261905628
168.14880435484247 168.0533500470271 166.92373087817532
168.50282700366765 168.2816238840956 166.80880272891028
168.30658872083052 168.16703732083218 166.8728827476379
168.25860219066573 168.2712827224416 167.04944678628937
168.21884768008013 168.3051860448285 167.2144987615817
168.3323654372366 168.3732375560819 167.48575059904513
168.16055611268 168.39612692088303 167.3138399618286
168.00746337560417 168.17335726759998 167.34062290630789
167.5987295009844 167.91597808784232 167.00621161302183
167.5283995369146 167.8380064517328 166.7711170067143
167.5778043157247 167.8669826349621 166.91421413716793
168.02607367061418 168.1855797630971 166.86377029513852
168.4541550360195 168.5229608695791 167.26071374494137
168.1893316606807 168.2505555005029 167.11983382482484
168.15064093746287 168.14192926826294 167.23722968155724
167.60169598056652 167.7431659915176 166.95744014539935
167.66732507299116 167.9550313806252 167.2352790039135
168.0774874813888 168.39902384503267 166.94796101424924
168.03462460463524 168.2602342687718 166.71309275339937
168.01249757446908 168.16012634363426 166.85748067049013
168.10653089007448 168.19782229916254 166.87393618473087
168.1889579447114 168.34975526728223 166.95944737795665
168.62141766742639 168.90321957510304 167.01900453537039
168.0282066419516 168.34190761146507 167.1710893191086
168.4805709245361 168.6554784364056 167.03758933973367
168.40284746516386 168.67794664484327 167.2038617727448
168.21177151440796 168.39267337773313 167.27726433814098
168.08171524406683 168.3856202528938 167.34460286513163
168.00140344850843 168.32033575437237 167.501871138204
168.169986143909 168.40373533088913 166.94988536310507
168.11485098795404 168.39521119790808 167.4006351511447
168.35176854161566 168.46766347377005 167.38160215392304
168.0223776702173 168.0605385425026 167.20180786221545
168.14839975525487 168.17260942993227 167.02240332331826
168.7652994442131 168.86742086568879 167.29172998516827
168.84865125062737 169.03969866138712 167.33662967590718
168.77256175442884 169.0162116235404 167.58674884251343
168.63131148254118 168.8376144701837 167.52627322386414
168.69729590351085 168.94864393100357 167.28520345473544
168.6968548022182 168.8529129814437 166.76110419288713
168.32806766745676 168.62376896237834 166.55468904804005
168.43943766699857 168.64081563827148 166.32949025432882
168.52129482736404 168.71427930531013 166.07802144853665
168.4106425604775 168.82998962947516 166.45785495883405
168.75625882744376 169.0583068514486 166.83592217317312
168.3933518402833 168.64925419718074 166.7902308339416
168.81373732406186 168.91262216508477 166.5666183800636
168.84397055043874 168.9942702231928 166.55767074426106
168.6008762794352 168.74964023140805 166.64455797527975
168.73234803030348 168.76029034913182 166.30131650554327
168.87221843039293 168.98100089294618 166.74118587810455
168.94439472132686 168.98660680827487 166.58878504412314
168.65652575987644 168.66312692331738 166.5909590709757
168.75840484359637 168.84999371437226 166.64550290092706
168.44757357757095 168.56363009943857 166.74481080714085
168.15831938081985 168.4740677595026 167.05166857210065
168.0433992517866 168.35693305788956 167.1479497509105
168.18363267865425 168.37692710746643 167.02279267936188
168.44023781792734 168.71314201627925 166.8208979901876
168.14294811100012 168.495701733365 166.8832608660018
167.93135924051634 168.38730274314926 166.76282044959564
168.30535439455028 168.64676359465304 166.89441412713043
168.7428324736388 169.0242467809071 167.0160653019188
168.75404279250338 168.9824085551644 167.09173223444287
168.58432778692318 168.89373482978115 166.83125971783312
168.56952424293152 168.7944081594687 166.69857714092896
168.81778834051 168.95506925970903 166.76243839156237
168.73528893857193 168.96704060132643 166.75935619471008
169.083348298577 169.34671124642682 166.77913412311648
168.70782023478048 169.04078416518612 166.8605990332321
168.83509789165737 169.11633256715078 166.85749320892452
168.82940911311846 169.0627773746921 166.58645662793373
168.41733205028294 168.73303717179996 166.69650765889057
168.2686555521386 168.58179625195115 166.40571755729025
168.3522178074308 168.5881116921718 166.42199909393472
168.51263644847694 168.80182116497477 166.33779935917894
168.61375956755612 168.91315116606634 166.42513548348023
168.46936872143712 168.86693873264804 165.88191062430488
168.62752635132307 168.99326019695258 165.66095566131395
168.71289853147138 169.2245838483342 165.70709072518665
168.49704897390674 169.07228462478292 165.97422574648468
168.35633773629812 169.00560874015824 165.82136942352355
168.26487915029796 168.89751436502826 165.67906404571158
168.53662417181263 168.99046511785053 165.77214609012853
168.5900202797684 169.09835756243592 165.45352571642042
168.35219618084307 168.87087226148049 165.50551242120574
168.51050594018872 169.00556632474107 165.29154068966255
168.36884558377204 168.8475482843859 165.1568410244191
168.39765028810768 168.86462561207279 165.1751734702421
168.42217442654848 168.70133704010388 164.97168743198384
168.47955125056916 168.83979214580884 165.14681824017057
168.60055545048803 168.98104217447428 165.30609268110163
168.62567999241037 169.07077558107449 165.48893802096313
168.49461817436205 168.91147829328463 165.10903129521822
168.64002736721073 169.01514772334147 165.14371519485564
168.88851412173295 169.16898822910775 165.06837181253647
169.106076646925 169.31213782458656 164.98165380966637
169.07236446519033 169.3137185130287 164.81306752838847
168.95862603857103 169.31194329878298 165.08601270782782
168.8519907370878 169.14046166146997 165.15396347562285
168.53193422519283 168.91659769909558 165.5541591403032
168.40629622485739 168.86212794557602 165.59071114503115
168.3725079024301 168.7385057342434 165.6801133890237
168.537907231865 168.7847873161608 165.73498064143854
168.60870765266372 168.76082948463744 165.35479223421703
168.45893243446503 168.71067589405226 165.79486852259276
168.78899468245064 168.97947302278786 165.70512231772335
169.09142555925723 169.2769932456257 165.96285952662035
168.2833031741383 168.45758639252267 165.54156179958963
168.42309345144045 168.67358381282224 165.6487860676157
168.1527540577459 168.37247683337003 165.42371430437728
168.29370348973498 168.5327317068075 164.91037065870887
168.2093070935968 168.38927648586204 165.16744332556019
168.31631665218234 168.53922820416045 165.17103395268327
168.2025015701441 168.4957792362242 165.13893277602693
168.22564856164686 168.62858297684988 165.21881500137445
167.9824171285751 168.30916352551512 165.1323176406363
168.01032688213513 168.32509902774646 165.06789455560028
167.89712267380514 168.101991919271 164.8562829282902
168.00039021958446 168.15151209743064 164.76752041706487
168.04653011492567 168.318834690635 165.13797001505097
167.92142242394954 168.11094765167823 164.94642107542012
168.51721839628576 168.65527950843844 164.79423561844337
168.43321076020098 168.59570851058854 164.74016321336555
168.6920531568377 168.69425798187632 164.95984520145066
168.90099624892662 168.80273782905127 165.3106252744033
168.70607439561988 168.71479304048498 165.0460768837237
169.24077525502202 169.20332090354458 165.40905807326004
168.8355637467236 168.8831243660001 165.15293140813728
168.65128288162256 168.76587149235374 165.2429608738658
168.38079962409813 168.33819772253798 165.28236519606742
168.56856217718632 168.6345925813895 165.58190641925876
168.55797943124068 168.49384799865956 165.55480252717757
168.59829733924903 168.52551776632342 165.90086480186147
168.94451718764506 168.80740287685055 165.993014880384
168.6579950624024 168.55163785986758 166.04798338973836
168.68038067747932 168.66563282715032 166.0801628777833
168.78008050256113 168.68194568840133 165.59630478997653
168.7415258115028 168.51304154010984 165.58679731445548
168.29208318804106 168.0838310328469 165.52060274999909
168.58942762757957 168.49061142195367 165.37168354810046
168.35353720726806 168.2919333077522 165.36159152627573
168.0320689570117 167.9119447959317 165.27022680716635
168.2800921482003 168.1686489611272 165.76770195019373
168.5307142998822 168.2475811583075 165.55906040956236
168.4559585709609 168.1888478388125 165.64444844300033
168.53682905567723 168.22220705733133 165.83459612982602
168.48477362234678 168.3286738959249 165.67931754085515
168.51931998623067 168.48351151112294 165.5860227906269
168.89487031643378 168.82280290265936 165.6623284879397
168.86229633336083 168.7722227270395 165.37812999359596
168.67282091295817 168.50443033105034 165.22031179817682
168.72651884341923 168.66370122269777 165.76065941873185
168.93629366924478 168.7351787323719 165.71980387661006
168.92262185186183 168.63904166687303 165.3036947958508
168.7899758757612 168.51884225507655 165.40595394980284
168.9177535333277 168.86772968567402 165.50970773296288
168.76430197559642 168.72549724886488 165.39504623549286
168.7733151402192 168.72716792119104 165.4809972897718
168.74781740082452 168.65013196568515 165.31803707897038
168.89750918657347 168.7581992297053 165.8020095592338
169.23596857453165 168.94749578860436 165.6626923782298
168.93486626524705 168.70825850825744 166.1209275600998
168.58916778463748 168.32947913286026 165.91211601699945
168.6812697145178 168.4123748831511 165.81446286271483
168.54403993739524 168.34197517482613 166.05067916858812
168.65982790918704 168.41761921558194 166.16688477382158
168.44480533590882 168.27932291494392 165.89166316747705
168.90685938855648 168.70702152643014 165.60034201965343
169.07046142614442 168.81861159785373 165.7186531735548
168.71383440593405 168.59732716878693 165.84032177897316
168.70605252978527 168.67745016062298 166.09348947982093
168.83456422858836 168.7571846178199 165.86400503039795
168.80450658076566 168.87747730561983 165.97621738050427
168.53173993171197 168.63212719421384 166.16720570283445
168.62960607219802 168.6606092369644 166.3329771434158
169.01011421807308 169.11361892706952 166.60560120099763
168.84091526023002 168.88458397927207 166.55005831830687
168.77964972475596 168.92312682122065 166.76644795561123
168.66663619064116 168.84753652180115 166.9152500028628
169.38240275898747 169.5065709891961 166.45308356506092
169.1756600613014 169.24542029920505 166.0141954246482
169.18064436932204 169.18962844649943 166.21457828426279
169.30429065590022 169.37021885842293 166.69709714621308
169.26609234482888 169.21942573967766 166.45251160815852
169.2040139053706 169.07097580882768 165.8979204573607
168.92706572535397 168.74734408039032 166.02714840952441
168.99229478123257 169.02036265151474 166.1493400192017
169.3119418741959 169.2626282789973 166.197553205834
168.79945053845813 168.77482499930062 166.0935124833567
168.58923306341563 168.62829810638752 166.13793164396102
168.63297684214436 168.77095652624206 166.24566931995875
168.90301403435893 169.00155750113416 166.245559574328
169.04715613624865 169.045825745958 166.05817712197387
169.41437130015223 169.502683788547 166.2220543586981
168.64910180065016 168.837277295792 166.02486726856105
169.02910182081825 169.17828303972087 165.7293375069662
169.11342128836674 169.31676307222295 166.03881171478153
169.0501944823683 169.2086469216138 165.5624956286898
168.98162944885203 169.0162696131786 165.24061557445808
169.08842172513693 169.08327409607804 165.3291477113586
168.94851241492762 168.90663813677062 165.26373083968198
168.82576982685688 168.84981191826654 165.5446949202899
168.16558228269628 168.3278520658717 165.53459307880635
168.7650028960845 168.81832041004913 165.20227711481024
168.41574613705097 168.4810332487538 165.1863674056612
168.43447162532473 168.48894314967012 165.60334423621438
168.93391335694074 168.96508794093978 165.6882412782089
168.7725959151412 168.79629409566547 165.78553717896168
168.81721738288599 168.8222696912563 165.55815059790285
168.83172511388264 168.88433049533717 165.56803453586605
169.00108723937183 168.98986671112647 165.63063400118565
168.9059212913635 168.96059544924984 165.70773398928225
169.34358604094032 169.35678974768265 165.3229459662443
169.280123805733 169.2075206965493 165.19014592128528
169.75339908689529 169.64836328837742 164.98003482522338
169.75219666400628 169.72147619233226 165.29905342604616
169.64878185555776 169.60112882681346 165.2967754134121
169.75733681388797 169.6064611970678 165.22321710204125
169.77047627814457 169.63615550457087 165.3121268341775
169.3102691777935 169.13418850108917 165.36379697226405
169.26718299698138 169.0389192796601 165.57661202920488
169.5368368285136 169.27963658658757 165.4256718124143
169.69530071916705 169.44714626417152 165.59854391874563
169.66831422948323 169.55343418643952 165.68397211544766
169.51258976861902 169.41159160443084 165.35650976753917
169.37547375913 169.23299151613108 164.90656252301707
169.35099885376388 169.05575254955926 165.48352657033863
169.0193162964644 168.9871606550605 165.52568588973008
168.96072073486098 169.04184080730087 165.43520954295633
169.03479495107524 169.19647148102788 165.4749221806695
169.10989700308377 169.17062779837983 165.62783034195135
169.7007135911682 169.77259320269434 165.58024767268662
169.11961690747344 169.38064091203285 165.35049265083228
169.16774823330348 169.38926393866558 165.74849234410937
169.47995344942032 169.85467588819807 166.0243005477231
168.84959339527748 169.22543970236566 165.96192702578136
168.8952797929845 169.31275023768683 165.70317018150368
169.135394245258 169.56502408840822 166.113360308936
169.13895992058428 169.3996626307193 165.7261827436776
169.43438932029093 169.66529941716553 165.49088294188863
169.37536086571734 169.62194851106182 165.49580563031947
169.42512638250787 169.64359708487217 165.49627269262476
170.01286265409317 170.05643908978467 165.9396791207995
169.93706153858463 170.0861607603769 166.26189430078443
170.03027863960182 170.06245456305984 166.11498911887546
170.06650175287058 170.20530400227278 166.19559413623537
169.70801873898276 169.8986916383306 166.17544667425233
169.9255051460338 170.0620774094005 166.24606299797992
170.1041651984055 170.2543534146926 165.90566944507938
170.1037429248235 170.06910707941125 166.0286840582673
170.23307896497937 170.34418233010865 166.20176787907565
170.07894738931793 170.3043104111155 166.1038436988148
169.87950028386197 170.22483476042436 166.17384886958754
169.8923736362615 170.14544605934722 166.36440856089655
170.0876646114249 170.38453392361325 166.3047021886999
169.35898338045442 169.84717006911325 166.0466186427583
169.6041455630081 169.99207905102907 166.03366171897224
169.34000574486038 169.82333827044818 165.8560525535512
169.63582901124383 169.8929211174356 165.99977306202635
169.61414650907304 169.8588312254601 165.99647273038002
169.60985339460174 169.8496487662999 166.1178510865964
169.5218124434717 169.77098293118496 166.0628134364427
169.80937668130733 169.9907813937547 165.89472689694503
169.9362261820526 170.09716807861747 166.1912452566355
169.5529914484245 169.69930681990894 165.94329918529118
169.2050164267088 169.43598123378843 165.75661677022023
169.30662249514953 169.4190707160322 165.92603289359343
169.40843573904982 169.6590589371916 166.29963786196004
169.71809908648083 169.86285398956392 165.86596257818286
169.79478692879394 169.8962727052838 166.06545893424462
169.41886805060747 169.66101408088207 165.973171282939
169.38261486321784 169.49440767070655 165.82416892022852
169.39411256745456 169.56779724422063 166.06049204844047
169.74568714472431 169.8885618876277 166.11177227174406
169.81711615474904 169.9444070683009 166.13658077913885
169.91406333108532 170.07699063881952 165.9810998747125
169.78304422265174 169.99169005698022 165.77441334973818
169.81179800240156 170.0206799106023 166.00960115167848
169.5607384305947 169.98613900787953 166.21003040457322
169.67043093474066 170.10484732406488 166.32788347345831
169.8811318651183 170.25027811224493 166.432075808702
170.12530190378712 170.4812846589114 166.3679117370002
169.9774961726491 170.256663827252 166.1076213321302
170.16627583449227 170.42226730414188 166.14025678159038
170.0077315088268 170.2613539329427 166.36312025807814
169.58289485812796 169.79201180145532 166.066142903072
169.67507964343395 169.84416413502254 166.46714120055069
169.06120354361732 169.25768027074133 166.24318401588064
169.00280206952183 169.33258148803935 166.2609779716695
168.69711518624698 168.94683171570898 165.93320768596087
168.30977583342084 168.62522801229983 165.6073464083885
168.48301133903004 168.75859922925932 165.75663406860798
168.23772745743776 168.6135419975881 165.97826886687122
167.99850407911205 168.55835373654526 165.75526005876029
168.1976677697817 168.626664571469 165.116951854942
168.07726300474948 168.43388817623682 165.5358092805841
168.38359705676092 168.71101705309957 165.86535085761523
168.96682005193819 169.1918936157585 165.87698723134955
168.97302332448362 169.17942166048212 165.82745401679907
168.70796215303835 168.87640298535214 165.6128233648835
168.41564409347075 168.6349213757977 165.3600958929421
168.0568063837824 168.4099351678473 165.4525729807487
168.150635650097 168.4449226895613 165.47406247828383
168.34709342117475 168.4564626575272 165.19834056330762
168.641923779868 168.68764858251254 165.39752596012502
168.7398291722213 168.85057839262245 165.25594785010637
169.1222614117542 169.217038806313 165.55050353509802
168.7722394716952 168.92642903015266 165.5297844880984
168.8975446895074 169.17476719070586 166.09917834137696
168.8587101529284 169.0007937129747 165.98833728133067
168.70117997075823 168.816529406716 166.12287643632237
168.76379334877836 169.00871461796518 166.50785478562827
168.58184301970942 168.72691129476874 166.41255405671396
168.5086983984133 168.6393210833727 166.27473510258147
168.42456242217224 168.59011772349592 166.1433732827103
168.26988255648533 168.40025360272838 165.66610954252607
168.56364605738108 168.77752084200625 165.95085096291862
168.80819133676036 168.88628845308966 166.0196480057371
168.86706418924533 169.01018240272077 165.67972938303234
168.61517441904266 168.89306783853178 165.99677008562196
168.37547633582216 168.64124671942363 165.90185637379065
168.5672599093938 168.81655450370084 165.47925445261566
168.56293279759234 168.76197575377162 165.5213165459637
168.60498214227027 168.8289155630752 165.59188225699506
168.6900982612208 168.8590380245852 165.69149897773957
169.06599916877366 169.20575052851686 165.34486193633361
168.73158684306452 168.86270663777293 165.46526850807373
168.83956582182154 168.98410687025554 165.35947615312875
168.97723603454057 169.13178665162695 165.468421161168
168.8971447526395 169.13006001925683 165.87150974490268
169.04041023957572 169.29629437195356 166.0304884223748
168.93254275643488 169.0317561844894 165.64806183314602
168.7575777537075 168.94471439635757 165.23468499054437
168.695313116046 168.8289541627047 165.01496307119217
168.433473809779 168.67901612065663 165.1871555624279
168.39283153427243 168.63399203055738 165.27588421787283
168.56860363179248 168.7197374392457 165.34760687465027
169.25716426557838 169.39012488194473 165.2727496476808
169.2744911999568 169.41909034105925 165.21951158986812
169.2188673851107 169.35617516802574 165.23622711989933
168.9908918733853 168.99615331164088 165.30879611308106
168.98389990568444 169.08328999566424 165.37075401172223
168.9074812971816 168.9575762636903 165.58618145822487
168.6677546642359 168.67032828976917 165.16255719132363
169.01167012891852 168.86308192251062 165.2784739210921
168.64758347853675 168.62706737485522 165.5468200860717
168.71337158521504 168.70206695524033 165.91953011200175
168.54281888642322 168.6284064915521 165.95622212995133
168.59531672509354 168.60607054169364 165.37060232172965
168.4170165214784 168.4069309164554 165.53271740696846
168.39726659055032 168.4903664778177 165.85413910489697
168.18125251188317 168.26840300849918 165.90888118368372
168.15652343602966 168.36638072064125 165.52707583130064
168.47018085867643 168.59898343018048 165.49171226275536
168.6433364025701 168.66260748821412 165.89248587985458
168.37766435183227 168.41049598220562 165.75473151997292
168.55253646213032 168.58922871803813 165.53330778986592
168.4576353285233 168.55470267961513 165.6856680706671
168.11930611963203 168.21732357514549 165.55979496542258
168.3554498970429 168.5235835739745 165.57378748766348
168.43317155130686 168.5737492524459 165.7879986733083
168.2221993113841 168.35555093601764 165.95001249057853
168.46248296501645 168.58672481739848 166.114031198355
168.53768529811043 168.62229020589533 166.31500300268027
168.45129813616026 168.58895257033848 166.33368118979178
169.06621850701097 169.1938221201128 165.98963226701918
169.37429066562 169.44428641293862 166.19879159410024
168.92056849686003 169.00985024530706 166.04625237002125
168.9505113475347 169.08702163117545 166.55235972555218
169.2187600248972 169.41627852866822 166.89988006259176
169.668335623083 169.77009971157523 166.6508581436553
169.61075364775516 169.64935400719497 166.4646853494099
169.23816057916864 169.29762076281128 166.17111092841245
169.48416165392115 169.55940207790624 166.4870885953296
169.72504355835514 169.83192122359495 166.54858368355988
169.99759909903202 170.02011715459804 166.3437238111326
170.1000012029577 170.21118393589003 166.24603122521265
170.25704298121283 170.42306378594864 166.43183570569298
169.92913731487016 170.08416371229356 165.99936879971818
170.32936675709465 170.48152765243458 165.95139573332008
170.20321328711967 170.50382639827916 166.362816923781
170.18220513707868 170.5646510351219 166.409352034145
170.32245010795623 170.67526255981122 166.3504730108932
170.52685505447744 170.822407087094 166.26546701532848
170.35993004715732 170.79582825148304 165.94452888579534
170.41533958272302 170.80729672152466 166.21868406599876
170.46177692586988 170.7741300917501 166.30900422632396
170.47614597432872 170.72162944883414 165.96887921423726
170.5355061472734 170.76570971568776 166.13900001005072
170.8259559750529 171.21202437763193 166.39104242326565
170.7968613374973 171.12925260270396 166.14597392134107
170.76604060607943 171.14176974895202 165.7098347362408
170.9157442077013 171.11225704626813 165.85569824623795
170.77056102078893 170.95148300783273 165.8671640139746
170.95358899181224 171.07132051400438 165.7293672776179
170.84356870969677 170.97977412959642 165.2821909266043
170.92200939891157 170.99791235805841 165.44313341712407
170.8208787211996 170.9553250120433 165.301779616049
170.76547780972442 170.87669283636464 165.15075574795847
170.79761811686876 170.8866013401425 165.0690080380629
170.41942096966514 170.65642185242308 165.173982284747
170.33727082909584 170.68716777753247 165.45380553018953
170.28560726617923 170.6210022801864 165.0515640838041
170.5265244802782 170.7250727534698 165.02603092899813
170.68409049934579 170.88045814178767 164.85350488356184
170.0981964462039 170.41272528751662 164.8962099994981
170.52169790463375 170.87266269952778 164.83141615447903
170.75796106834144 171.06428222476012 165.31859495486404
170.7218186885856 171.02195208747233 165.17660098153908
171.01837203857843 171.34457317040932 165.18256383073447
170.8631332304668 171.10849143939785 165.5199671324425
170.96767496682028 171.19374460292718 165.63837645438983
170.80934562299407 170.92956228258282 165.3688228045498
170.758407318638 170.99594842266734 165.6003566547895
170.96914003984602 171.18970555794635 165.64500731090249
170.8522885144579 171.08477064322787 165.76949321152958
171.0942449930891 171.3653924201136 165.96330786656404
171.05161969088485 171.32604096880374 165.6030356590175
171.14722513652694 171.47239219356078 165.4518754766072
171.11826286837376 171.4325681458224 165.68712073184167
170.8771813300613 171.2727235560545 165.41272747384366
170.53557028200046 170.849110024691 165.76561448669025
170.683683868611 170.99685800544754 165.91500387231966
170.95297684472976 171.315826115019 165.86388648617003
170.81372156583086 171.23056911473807 166.1554011300699
170.88010484481958 171.33421408612477 165.99613472800038
170.97545624672043 171.41441579624902 166.32468573314867
171.36754182146763 171.83684202377597 165.7894178821285
171.19260809708038 171.7803613760017 165.89037344191468
171.20103779652263 171.71522860675145 165.94039129946094
171.25082782329295 171.90409062965028 165.9636477016999
171.0971600824716 171.60719363881861 165.59548327839497
171.26967765401474 171.90001707662196 165.93659874859296
171.69728635792376 172.1135525830209 165.78326127615432
171.23804334718085 171.85377436644217 165.75511873866716
171.46730934582405 171.9418562970211 165.61873409412343
171.63591819296857 172.05590409332532 165.83334522337879
171.78776129553958 172.14850255337086 166.20428078213862
171.8206863166718 172.19042414063873 166.64177806862608
171.2983392974272 171.8056518203418 166.05554170068598
171.39623962393478 171.88099259802422 165.93844766866494
171.33991580578314 172.02046811451135 165.86399955665163
171.13184420143918 171.64140467376936 165.78373271474695
171.34551096483477 171.83320163375652 166.07898377629886
171.06455374497568 171.44736019793618 165.803724467157
171.31470659329065 171.70776355862137 165.81056697259837
170.93750950680857 171.24108689091275 165.93579353856126
170.93926725798602 171.25843089627494 165.8883949601561
170.90974512744603 171.2756085115537 166.19946137295108
171.04242252481927 171.39799940406525 166.24890456977138
170.62546028766067 171.07304696307895 166.2844472468961
170.70652621496237 171.10961606582717 165.67743237138586
170.78999449570867 171.2201296350437 165.76472010500245
171.11185458853683 171.48569851425583 165.68983192943054
170.9177700734932 171.40947596185362 166.0782624646018
170.96697798414465 171.41018063803332 166.26392253461805
170.7410885257487 171.22943201846311 166.46785133509633
170.35939178250229 170.86009683835064 166.1593866714781
170.50312660569566 171.01356316476205 166.1916119800299
170.70316434526939 171.23839772580973 166.60229090036327
170.52464506959507 171.01447471709997 166.36716956526183
170.3834981085719 170.90517870228075 166.60127587667728
170.18465264233313 170.67424553090805 166.5688647695657
170.3908578813707 170.92399697386202 166.6599478806226
170.052057658319 170.62824956317323 166.7284256130521
170.2551333786861 170.69260034726287 166.64657773074046
169.89925923408373 170.3244573599707 166.802685212496
170.3212197273147 170.7414071066339 166.98692116298324
170.01336976129224 170.57629542792037 166.81227893722874
170.57346247872738 171.0705796295782 167.18330661488235
170.33141873145635 170.7958681816085 167.1101971243994
170.63743841319624 170.9642809163 167.16691378016026
170.32592478231635 170.767207859626 167.084049192526
170.3700182514178 170.79264635649557 166.63363441256186
170.44689256595626 171.02380975843596 166.84752667946321
170.1421747372145 170.65142140580377 166.6630556419533
170.4487512997775 171.0388764746158 166.7446772000287
170.6170255086873 171.2251510265543 166.89914031888577
170.52765244028993 171.03675126588072 166.5434389703047
170.23778012484976 170.76690464063108 166.70300737869835
170.35407239175538 170.83789417140716 166.41645981174494
170.93606408592117 171.34019186774802 166.3449735294983
171.20928069965834 171.77170175521744 166.61392829773214
170.99008469889668 171.52663982277042 166.4951703621534
170.83641718714148 171.23790991566503 166.02164862712243
170.80837644039528 171.36588325508762 166.1820250020925
170.59696660891717 171.26776912409724 166.48245638242506
170.3280246738762 171.04583008726507 166.59244683951653
170.62564742056955 171.24065338304658 166.57772838032486
170.72868357683708 171.28730277434906 166.45304482076696
170.58108963123192 171.13916311605263 166.80640173270035
170.44351558422548 170.95713502869756 166.27826589112107
170.0323998971676 170.5960584648678 166.48467774367242
170.09597387867922 170.68099075454828 166.6021019201019
169.90043792244745 170.35106332111027 166.03052076938246
170.0809170151003 170.42976927838345 166.2449571501134
170.15628269011222 170.5053379749888 166.40152453362236
170.2174308834074 170.60743016405914 166.5392953653849
170.23733560437014 170.61451984862407 166.2897339835774
170.29372400727345 170.66278773661534 166.23426739120265
169.931163560339 170.4287944741759 166.13408466195432
170.33589004116837 170.7450570646217 166.5958358781309
170.6325833649309 171.0317976321097 166.4620762409224
170.51507494176482 170.89526438441624 166.27545657288886
170.65914381787417 170.93733274870223 166.41558738560033
170.29867637919816 170.62183926264908 166.2567285751629
170.287249063576 170.67662341822364 166.52353094152792
170.26700467655124 170.74389304267947 166.36158187881284
170.32646819664188 170.67431568592468 166.51119634221135
170.58153711000998 171.06724278854912 166.32451928187623
170.19821084902844 170.66268038341784 166.54042190620544
170.00971129034377 170.4596467852425 166.37668064275678
169.80941024433542 170.13860092412344 166.04679574308048
170.0860564289575 170.39768176382316 166.13707488074377
170.22232868848124 170.49897089528145 166.0676324012881
170.50337180025494 170.77275299158293 166.77210716620854
170.25077255683186 170.57356410730208 166.92380322643785
170.1165122249124 170.5127181449006 167.2120090081612
169.95843164999127 170.4142111827963 167.02564527696052
169.81250883717843 170.29178414376003 167.17889663675484
169.49794758115777 170.0057713134774 166.78598826715145
169.4712582414446 169.92640531388165 166.86030621807186
169.5691433838055 169.97325783279646 166.79464153329118
169.30255368349498 169.79985237168054 167.17204753910895
169.23860706851505 169.80601733736265 167.20317555152675
169.0947797828749 169.62956999742104 167.04580737954052
169.2519507433717 169.8014537850521 167.66764475349282
169.42036243493573 169.9854910262542 167.81387096954373
169.49269912492923 170.05171175127052 167.581649950336
169.7468714425454 170.25218475263884 167.12914341434183
169.90762190538945 170.43093721778283 167.04272115762225
170.0446103100183 170.67199555122193 166.70071127620386
169.39906404741077 169.99862872815913 166.77230780932533
169.83421531949813 170.38179691891122 166.69705861885643
169.90221821369087 170.52041579087503 166.4649611778823
169.67789420822524 170.2480852068251 166.4245911754496
169.86342301585645 170.5248184336513 166.53422255732244
169.82711224468966 170.52928596751434 166.39499150560673
169.39024912331874 170.11323145166017 166.60818409512572
169.32745684654057 170.15690559075009 166.17738681589051
169.5716264840624 170.32516352353855 166.43082348205863
169.51606949539394 170.15258116387125 166.30650338292241
169.3308257480518 169.98561421229886 166.67309043113173
169.25858010203012 169.8457466776753 166.70891903262125
168.8285996901626 169.47268373460423 166.7040483409791
168.75097200022128 169.32805863072323 166.33939033059448
168.83787484350506 169.40432576688838 166.6085267031763
168.74176978156038 169.29216304682595 166.53795949400745
168.884738991579 169.53652288170608 166.8895629388169
168.73685807100026 169.39769474109846 167.28486010343713
168.720696398647 169.38857920450695 167.29920560084776
168.76544807470302 169.45729997597113 167.5328417666683
168.6836059327041 169.37899285914253 167.4331738898712
168.66883227335208 169.35689206882407 167.3372752206298
168.59011877639674 169.11932282659757 167.06332501283327
168.6849309474988 169.14974110791889 167.08635496750932
168.4668773692656 168.9890893282454 167.114963100108
168.22752997616877 168.8094010351158 167.05561318486798
168.5355769198481 169.0871693356178 166.7378517048675
168.4806090746945 169.06890326330395 166.81843556380963
168.63345912469381 169.28038546718798 166.83431145543565
168.20926768026817 168.88776649919177 166.54080339047286
168.700054847811 169.32666935085038 166.48624588076328
168.28722174338805 169.040386995823 166.4740381158823
168.2008886705865 168.95455988552644 166.08312187393645
168.6555964102076 169.1818839142618 165.8444454864599
169.11879582962965 169.4786970508397 166.28860750946274
168.96863227762472 169.288996504987 166.3790181027356
168.9060296758883 169.3171194767364 166.30305681142409
168.9945738102278 169.3641243023749 166.7130857255571
168.4802592915943 168.90128490728716 167.09376898252935
169.06742280684452 169.42126372659254 167.30311275017326
168.75403714207283 169.22567812729213 167.19799393068953
168.97247002537537 169.48164567259127 167.28890064054622
169.1307879607487 169.4086953308805 167.05916114480374
168.9637485053118 169.20006348172961 167.19675359913649
168.95330809707792 169.1892598654782 166.73261474228715
169.27125511068311 169.56893260795667 167.16477938929597
169.36480789770542 169.73011187165952 167.54225483381484
169.4626396106004 169.71159664642548 167.15028549536822
169.39630096517712 169.6780516980904 167.17718740364617
169.08529492136327 169.3779426662593 167.276183818508
169.497509587133 169.63685626077756 167.7093934535316
169.00159869739272 169.08020131777462 167.14210030728657
169.09335189735148 169.17767595381903 167.3895275535994
169.006511250555 169.09663113233913 167.2158203472249
169.0281061424795 169.07292363548206 167.09265776467416
169.18081192321665 169.19066965798856 167.0128712608354
169.25349525222666 169.302077674141 167.1264793020862
169.61056193507727 169.56628017633395 167.23350967511058
169.61861944444655 169.70304840003578 167.1792486682659
169.6351615740332 169.74321642828593 167.0555006654647
169.3407646585305 169.51135122768395 167.0180890773096
169.44189663687305 169.48947245638442 166.88981833754602
169.63072093834276 169.50579757561908 167.3448563657267
169.67797840559393 169.5353566274747 167.15453696095494
169.7007555228238 169.53780138130935 167.74137594135598
169.4915328730555 169.3996402334515 167.47336834491333
169.7026326108294 169.60334204358284 167.81046170872273
169.79888011456745 169.6839228469224 167.5787532108536
169.8288750425534 169.80168861607072 167.31100835119454
169.4480057153638 169.5601802778742 167.25966229524266
169.1008638521601 169.08731930192212 167.17284487708417
169.21721970165683 169.1313196269501 167.050137495167
169.8051161879013 169.66372295010976 166.8071208660448
169.7898704882546 169.64726854089866 166.79945695679476
169.54886098295404 169.48835712520204 166.7565736170251
169.1243992940976 169.04290629620064 166.51985975307795
168.99591142589293 168.9380723558291 166.48753697233914
169.2090620705986 169.32584349926324 166.6785511633329
169.18138975771018 169.17793856735568 166.56406491446384
169.28082765832477 169.21467093016702 166.5443412723904
169.55835419395075 169.46250971692683 166.79772119809107
169.3127771047323 169.3481992578234 166.60058660074532
169.36475364128844 169.38185293421034 166.68054307716153
169.34878905911577 169.46408069798298 166.49766679621797
168.981435644056 169.1422516013272 166.6758149639622
169.32380074324098 169.43662449593518 166.75308367245756
169.94431341789797 170.01678267843639 166.6062744925287
169.67389881596122 169.72062382857482 166.81666868683482
169.4754057897838 169.53946030279351 166.64179747909037
169.31340073770343 169.49346177412397 166.66812700574835
169.4858351887468 169.6549238885846 167.07508053766458
169.5085168330068 169.59800499501858 166.95785869366875
169.14309384015388 169.32573038227937 166.97917466576166
169.4653386184752 169.61308377611095 166.83575496562867
169.27641274539977 169.44144354922128 166.7014963979541
169.3696092439231 169.57935472560172 166.87435204251747
169.66363080096033 169.80359520129537 166.91787755068498
169.42608944155668 169.50050314883632 166.50459919443816
169.46545160801745 169.56442773300012 166.7745267287636
169.18648602123633 169.25586931500374 166.48927055753097
169.34291749682134 169.42086020142114 166.36061129516034
169.21924554078 169.25425844327933 166.5322072460881
169.38099456232288 169.5832840381393 166.91535815820762
169.34012475957363 169.56449488996387 166.80645000135928
169.3482343070486 169.43777296505002 167.10010645022888
169.11259695211174 169.27315262065616 167.00514581813982
169.20177542340812 169.40349397171423 167.1023529379009
168.7503262798277 168.98404137151667 166.67379408012272
168.93373627917535 169.15097370604903 166.69141690770306
169.21646712124826 169.48083534857463 166.70177127632707
169.07527863209316 169.40227764089113 166.86093645697173
168.8147000417874 169.05521515155027 166.87845310101955
169.1151986857282 169.35453515636434 166.8464325234036
169.48551909967216 169.70666691620556 167.1396042986667
169.3015532724059 169.48518703956378 167.55718079017103
169.21347175579152 169.5017227974264 167.52646346611348
169.22372746971348 169.26969009882512 167.14925872349502
169.0294758499145 169.3082862676737 167.28392856245213
169.28572553105712 169.53643726133615 167.12561512883826
169.64539096433353 169.89179695405224 167.48134904150444
169.84583298821627 170.08245726831476 167.73828733804444
170.0063663114825 170.2519607085466 167.54697613335534
169.83535567793072 170.07473012561215 167.4456653757478
170.02231858450628 170.31428171663134 167.51252221774484
169.61309234726488 170.02491585870646 167.637450460905
169.82494774442483 170.26321109889818 167.35966712705223
169.91911740297763 170.22697563982103 167.32947627077763
170.07969822374656 170.41399413063212 167.3621513028022
170.30632985368342 170.5881346517187 167.1245513534259
170.00272173953715 170.2478463697902 166.9962524485788
170.44061319512838 170.78180761792328 167.2987788503161
170.3220560544782 170.57015158867173 167.35473939695171
170.16200591397975 170.35048299672326 167.0251647556921
170.11056842274084 170.30433649206137 167.25807824915077
170.42458848987823 170.66307412581304 167.30072801175217
170.06447932310442 170.2872163076715 167.0981894645299
170.04285992357154 170.18072176801437 166.876134336881
169.67530216525148 169.92097612397976 167.12019839866164
169.9247292595976 170.1280624176455 167.16259779052575
170.08346516719917 170.15345621328626 167.06357943966162
169.95167164207982 170.15005497834775 167.28918108232241
169.98496703742072 170.2651542324776 167.06986617401253
169.70424191110175 169.9538587772909 166.87124829334118
169.63424926684658 169.96370734218695 166.9869898391747
169.828395648629 170.0691821615363 167.11127926800634
169.55144853275982 169.89903008351047 167.43447373652143
169.63028186242525 169.81256250157782 167.4939125658896
169.7403521287051 169.961356118879 167.49595199044046
169.5984189622127 169.8827749521752 167.40261215200618
169.11414863374614 169.41080900473008 167.448519635461
169.45154353557032 169.64783580189754 167.18915140281015
169.4461444451714 169.78376439492249 167.4738941205323
169.6088412456699 169.8622697310116 167.11230616740778
169.10706589394024 169.45879827671484 167.46689151725238
169.2029577182133 169.47913108193362 167.6348312593054
169.39157571981593 169.51363273959774 167.72889634358697
169.27982863236875 169.4479823835086 167.58030986333557
169.20177655474765 169.3277791891275 167.1775566247437
168.9518566525666 169.157688931038 167.15934970579787
169.0935047746006 169.2923770458207 167.5884078705079
169.10010982268432 169.368148748648 167.67027170407067
169.20476200692468 169.47443557997084 167.67088301457267
169.04658820729585 169.32694685202682 167.3890532173512
169.06339970176901 169.3503951499358 167.6549240422545
169.10617519181815 169.333022322283 167.3280151404517
168.92789172274738 169.1524790476212 167.25172044335562
169.2144211588732 169.48594316508155 166.851679114423
169.18639938806444 169.43114902091426 167.05362605707415
169.0091139486335 169.25429566144587 167.0934694752026
169.37534656632315 169.64560658407743 167.15006856654273
169.40260993674013 169.65463794417786 167.56594209281582
169.61519021599108 169.7553559264848 167.38242673510314
169.34569821672025 169.55086716875118 167.19485634062306
169.2200730298793 169.43100126771282 167.68930749893352
169.2345444642747 169.42847957240048 167.01487170138307
169.52287889056444 169.6612809635183 167.4850881740592
169.13523728127922 169.325933939861 167.5520394662786
169.3668578496844 169.5093298650833 167.18120133574624
169.71057541650435 169.6904544039415 166.98294460467736
169.729986861975 169.78714463460454 167.3814132585666
169.8019469064482 169.80878447943704 167.45446426468675
169.5205744490903 169.77992507706227 167.52237698874254
169.31327234029604 169.44707166158233 167.49256385285963
169.44785374350568 169.68917345568747 167.48572543088184
168.8292531047345 168.95180649899285 167.06117854691792
169.04332121680673 169.26488346127772 167.08053338819005
169.0435731259553 169.22830048271447 167.04132555290397
168.85911279227994 169.15863403914213 167.1101818270506
169.17898199176915 169.2400387170942 167.16378524255387
168.88711851650402 168.9718448305663 166.9681732516521
169.06792021296872 169.393097680433 167.92051272534886
168.90793661888503 169.27626070615378 167.84483060702803
168.96994999207405 169.22059570950105 168.168614166545
169.1348347443935 169.40901287271697 168.37872180593416
169.03916371854822 169.1721539928652 167.95228277592622
168.94065312944616 168.95230716589003 167.9421033902423
169.0809412994795 169.26737761826885 168.4251633701134
169.14089022635753 169.2370441484061 168.17588283177898
168.8957001282781 169.00050836326923 168.2555851483566
169.0838692943058 169.18796933715404 168.49051665083775
168.93123780176327 169.11927802969086 168.3981316073593
168.78823933807666 168.97194464259027 168.44721185361732
168.97642853404722 169.1972895120553 168.481908740311
168.93491692280725 169.1612671849862 168.5298254666154
169.23587229119676 169.4395630757205 168.329364629838
169.14783041332512 169.3710565170812 167.94909169840545
169.11535629193517 169.41405455484312 168.0084810394994
169.4257285856508 169.61253211216683 168.04715706651476
169.39631578247574 169.5918456818438 167.2898836972636
169.5963703897407 169.72320120212305 167.19893384050968
169.56363302567198 169.71923847793633 167.19488392421795
169.4118561284872 169.6836375742344 166.79990595531234
169.80945803922117 169.9577795963635 166.53985707028946
169.96980513916267 170.09164972475745 167.00012840413444
169.71525789794765 169.77275538345805 166.78522195647508
169.49443559310208 169.6532650564865 166.6197278045074
169.16461540398154 169.44849582259556 166.55081065925805
168.74181293547147 169.01178226269386 166.8234973749773
168.79055894796178 169.1054742113568 167.12041091439633
169.0601047346977 169.3103765576143 167.5439849254432
169.0969337701661 169.3336489540844 167.28655636828512
168.9630436279466 169.3265041135399 167.615898449575
169.0006401053977 169.34030686436662 167.81011325075818
169.27571876238133 169.59747548749868 167.65153719888605
169.3283459798875 169.5726358764964 167.73186234681714
168.96779328033043 169.36142280324032 167.2916821511661
168.92391667920467 169.38765601763546 167.0295240733283
168.8506300004682 169.3804535868877 167.04410574390874
169.29494647050737 169.8628050183299 167.5309094904635
168.86451141927526 169.49036911077832 167.41494430326955
168.51842375322198 169.21165724972613 167.07388278310964
168.31580668948445 168.8651403311218 166.77581892288563
168.36518705581875 168.83180532154392 166.61681279703075
168.63181129300955 169.0870084579567 166.3752089631893
168.4831047122021 168.9948032864568 166.36359317229542
168.22332727679174 168.83267168344844 166.08949589916585
167.95271952002932 168.4382573421063 165.89469227441234
168.01302175805722 168.67386753942623 166.08225597339762
168.2903377578435 168.8159025723797 166.1520830376067
168.34344872760556 168.85245192054887 166.01176900964427
168.02803936596726 168.69135303702595 166.32036679752528
168.26583065793986 168.7257147738414 166.3306334644456
167.955820496963 168.40814703071436 166.59808623831395
168.04038489298617 168.5921629932219 166.8043411998367
168.2498879191236 168.82368150144137 166.64938414829788
168.25217563964597 168.59941554047163 166.4226574809076
168.28365666293394 168.70680924816034 166.32072480708402
168.46095373253868 168.94046793339416 166.53465544102838
168.59177266995636 169.07418064822326 166.42631238191083
168.3788708473565 168.85999248772356 166.63655874135884
168.3205939159599 168.60177319877283 166.54774029293245
168.36184023423655 168.6026503826878 166.60843207048782
168.368624891167 168.6924683667972 166.4277380702673
168.46352573291617 168.9938974488647 166.57134192612983
169.01325659006102 169.25078339119898 166.63501044196673
168.7114531974433 168.97934631449672 166.4620306602684
168.80002769417737 169.05836022641103 166.39946710100392
168.06132783672868 168.5699565417277 166.53233134631546
168.34291490893355 168.80219374007078 166.51183228821378
168.4198283974872 168.9547286158003 166.45696492402027
168.10780128762536 168.58914367172588 166.33555444258175
168.37284823973252 168.92722381652382 166.52370737048957
168.39607564328458 169.00464692230543 166.327425517507
168.63242843490326 169.16139222682145 166.63174242034034
168.89922543195786 169.43597895836245 166.59614241611013
168.53776953112282 169.0243177583066 166.27909162455143
168.60868239771736 169.12301951111596 165.93720425096896
168.55622271421274 168.93138150611298 166.06888551716142
168.5565806522247 168.85257615139898 166.1097524109849
169.24013221671154 169.48438982641767 166.29696661044883
168.79510049164188 169.14627081102768 166.41532845837202
168.70784576987464 169.0617038878018 165.72952464329475
168.60934622317842 168.8062885564989 165.2942959204296
168.5241037719358 168.8257321715867 165.52201169121497
168.5926937383764 168.96564000991364 165.56009024046784
168.66669255919624 169.07114931213735 165.62062992372978
168.49654639316404 168.78857864199284 165.24355480087212
168.60135213202946 168.98305562008284 165.78574697515847
168.2275148249315 168.8014489211222 165.7942093216016
168.32260216353234 168.8734388475319 166.03834526052378
168.43694539857162 168.928564831018 165.79394762227022
169.01440860446877 169.4166024575763 166.04313906057266
168.81559393734463 169.35948801856205 165.99369392394132
168.80676070909212 169.4373468451061 166.27702987717527
168.39862212763236 168.9461453305602 166.12575473139404
169.3871355969854 169.9841557929934 166.6276018265862
169.5739480536281 170.10417637615927 166.54867046764176
169.73194135833057 170.3212813543927 166.3957430093984
169.57781286703775 170.16429521471483 166.4645804109204
169.42352335971103 170.15744296463524 166.25451248615192
169.59899447450528 170.1089101744906 166.43086367144798
169.76536284546626 170.40472605681427 166.95006100722395
169.5240362804003 170.15482391944656 166.91886227607313
169.31560137577574 169.8516113616968 166.79279894589715
169.47181416328453 169.93971828131623 166.3735498377583
169.0835747124509 169.55740387236744 166.54591632683687
168.85559768910883 169.36095493892643 166.54872296338237
169.04304752349887 169.5334657975026 166.38075795703674
169.06941159804913 169.61812829520724 166.67385911600533
169.31320904104393 169.8134370934504 166.50025233908562
169.42297211478373 169.8384124773047 166.28419684303302
169.10699699107258 169.59015745786826 166.23531080289322
169.12692828289696 169.6603667622653 166.52984679311263
169.26724566522537 169.8073670445774 166.5188870633177
169.66715136196893 170.1141081624615 166.85092621664597
169.28216213402627 169.85544110602757 166.53374026066606
169.09536093700643 169.7312733147425 166.55110395596716
169.0305664252648 169.59131806794926 166.8427123694651
168.97537083368184 169.49213013855018 166.48039496892963
169.06152437124538 169.52777830115494 165.92952512149662
169.22653014813386 169.82246394663073 166.30957585178876
168.9881188645407 169.43186879763482 166.35034330554205
168.71153889921638 169.11879752041415 166.0859774737963
168.48584868949857 168.94242986715685 166.20479564758776
168.4200487772178 168.94540881162754 166.50807543298777
168.31949050581537 168.79047004121819 166.33648971671647
168.2111975297777 168.6661698666118 166.30682837652787
168.53110611200114 168.94879424007038 166.44280220925884
168.63220165536802 169.0121012523903 166.60720642477216
168.27568579211223 168.81216430253494 166.42187261817728
168.2560407171289 168.82323111510124 166.51922341234828
168.66632885734666 169.08978763064755 166.35834920761212
168.66177229727847 169.01934792157337 166.25888987191743
168.29412339352695 168.76841924539247 166.277350784813
168.15498503457522 168.50408105594764 166.48094726151288
168.50543820636165 168.76895103260273 166.1746400446285
168.48982146934745 168.77128992762877 165.63241192215503
168.50594590591814 168.70953475185698 165.60896874793465
168.34293479283633 168.68611432978983 165.71942894070511
168.04685427141564 168.52959032601495 166.09099193736714
168.5716013507972 169.04691797179126 165.7425222661352
168.45971471401836 168.92035922456918 166.0596506136951
168.43322228309074 168.89501253437396 166.1970417126164
168.33337493477524 168.9726525963143 165.8614494091865
168.3894112403733 168.97225812861606 165.5505803674287
168.0795449711916 168.83565652009474 165.7131062642758
168.4087032062391 169.0849242960853 165.8496700647739
168.4833225303913 169.2008068130608 166.03620871995534
168.56304075770277 169.18060773586038 166.25737529218287
168.6960794458731 169.26817832559144 166.1385059221134
168.81652464805666 169.30346532633843 166.23358751679825
168.885159229376 169.27485321621802 166.87123576679173
168.74234615578825 169.13996739805611 166.53046341846112
168.43422257485483 168.9049124063921 166.42498118471258
168.34671831680407 168.7624543299477 166.53040999930133
168.48355147432076 168.78608385229603 166.4853015882296
168.2280154462796 168.4946086375703 166.41442059692258
168.4898849506114 168.77824749271127 166.53109041456312
168.58697198856342 168.81364112867928 166.54779623169696
168.68201765997566 168.89338320472535 166.29868782475577
168.5527823906755 168.6232316393058 166.58048736582836
168.45213024338182 168.58211485320686 166.83351261299327
168.4976229236058 168.76679474401803 167.0785361709129
168.31826986084081 168.5428192304454 166.6287328277344
168.49010957134334 168.7499943018886 166.7465413416736
168.3702614725922 168.63799096439786 166.44527464924138
168.6225354672138 168.81767909061767 166.801739318443
168.700130663319 168.85035895538826 166.71438760416288
168.3379926798207 168.6389080509965 167.0785869057875
168.74801202072936 168.94004954934016 167.18962968442884
168.63879215962697 168.81694273276398 167.2712496603149
168.86569554333644 169.09909037127238 167.14358681374412
168.83844739783666 169.1357245023117 166.8905097226975
169.1740417776033 169.51697794254088 166.7030165122498
169.33680464037707 169.80974457483092 166.774063737211
169.15945104473445 169.73017486162013 166.70372899359805
169.77609887885092 170.23805040681304 166.40364896265808
169.70939317127778 170.2534404544449 166.30576305503817
169.34654147609706 169.96054519526632 166.78636352249598
169.64490973113504 170.23345809802413 166.83665433260418
169.50666568649285 170.17080783373424 166.73426839672553
169.30092616876397 169.7773458872023 166.49610931916786
169.5797186755805 170.01875734882273 166.16848405741533
169.47346343407318 169.92687693867697 165.97642177634958
169.3942618132134 169.9044920210029 165.6714497342248
169.20497574644415 169.75666254530663 165.46638438454772
169.10838397947873 169.611723197201 165.48801180253318
169.18795227581165 169.70547553732032 165.92967122264787
168.95468066071032 169.67740687208416 165.73749338799016
168.56508005774475 169.2744136374883 165.78897150096518
168.7813028753025 169.25778300070306 165.6659149950852
168.71961857064196 169.27737853589866 166.070299256136
168.92426633412418 169.35001565557766 166.07685592553014
168.85437327452837 169.2585015999188 165.87939985206285
169.07387324657614 169.4960732779406 165.67796223004373
168.93364728737743 169.48588961790824 166.0450908683581
168.81269797564806 169.50313368723062 166.02462253311063
168.71698047935476 169.33745265614468 165.83996074410007
168.99846176008936 169.43092233074424 165.96333035383958
169.0907081709262 169.56411118741485 166.08342590742106
169.15517703092897 169.625051267867 166.19986620607077
169.36135225578548 169.78019431964037 165.90172775321858
169.2669689022218 169.80332151367432 166.64528009315927
169.3699685033674 169.83370303493624 166.71224461758382
169.3232713524807 169.79242109914892 166.54972316070462
169.43602729649422 169.90409712780513 166.31313944669125
169.31536361626746 169.5788755871141 166.4342592958095
169.60844537250506 169.935828775419 166.47386788436452
169.46332885023043 169.90194240827176 166.22083295165987
169.60359383644473 170.05545465488638 166.21884540254152
169.0393531471274 169.54535928835278 166.0052185290879
169.37629020287156 169.7275104961348 165.96166584170427
169.28169703024844 169.61395398889655 165.5109697525669
169.0749010290566 169.55549396852922 165.65099647499375
169.1811561663713 169.5804107202957 165.46332101477077
169.13927636508757 169.4180994431689 165.12850535370748
169.16693171028962 169.56768000880348 165.57351849769685
169.19762268708047 169.60800450291006 165.80731636972666
169.21044973425876 169.69721499378187 165.51676318500623
169.33125157637326 169.69649249594465 165.2909363423937
169.5349854571392 169.96093883010843 165.8005462764535
169.68070553903328 170.06429952087302 165.77123977375643
169.74939776182603 170.20411844693604 165.83364631458636
170.18777288267623 170.7592125212193 165.77422804179918
169.8193027442247 170.3961688977825 165.82259560914179
169.77565181758686 170.56758351436227 166.09346939097375
169.61246329225932 170.2725924699907 165.80131234607808
169.3528217099613 169.96122202672976 166.24331988469982
168.8106408705637 169.610182301382 166.27894800847082
168.84715818388568 169.5155252818734 166.06939322542826
168.87598860697136 169.49429904768013 166.41978041995628
169.08144865741434 169.66873107533291 166.52447017674416
169.19686375740696 169.78600391572243 166.4976791856162
169.54955899453637 170.11135078556205 166.56688384317798
169.48637210804162 170.1429413948424 166.4815439859695
169.2855732148492 170.01842082541884 166.73943691386293
169.53725480176195 170.31600794858863 166.92111844084556
169.50572434472642 170.17516547548433 166.940941912774
169.55229631596163 170.3244330403215 167.29635055231498
169.82719735029397 170.5536207980532 167.09622659713307
169.8233433791363 170.61827317964742 166.68512614892708
169.76667158665387 170.52301739807643 166.57873389423105
169.47782881574693 170.27480369059694 166.54760643847843
169.5374376942363 170.3313522228711 166.7422395435633
169.36537293414713 170.19225469574877 166.8198276412124
169.02788308697458 169.8964226223696 167.1332397375865
169.36392518171976 170.1687811363352 167.22658375696255
169.58777633103713 170.28051977427418 166.8570854747026
169.5817304195538 170.16385285230908 166.39277176356836
169.4205337674456 169.99396903895723 166.53841773027668
169.2844642281832 169.77539755561313 166.5535297015247
169.06825324616236 169.66738463638603 166.75241141005668
169.18683506445302 169.83482484798324 166.84478283321866
169.12913952264995 169.70419193223998 166.98863972321035
168.83817124713534 169.4684767586058 166.95702127241682
168.66540047800834 169.18739179660304 166.23619198152892
168.71714383700274 169.31058136959345 166.571126275379
168.80981241155936 169.39402894545805 166.21222030745236
168.71092395994492 169.3441106213984 165.72340248516343
168.71447520536262 169.45052969206498 165.70785195341085
168.82180514537666 169.40871064549543 165.67506319858467
168.81969234338575 169.36881462097728 165.59431422954157
168.69258270043449 169.36789823841912 165.70615835001485
168.9555826919 169.55424471460861 165.52716151987917
168.83894630717103 169.46739771226197 165.67541434784533
169.3616831294559 169.81363237722454 165.651875540557
169.46744422780688 170.0254430463592 165.9080216275477
169.18901594902977 169.72156832739847 165.88722195713282
168.98717048657207 169.5479932241818 165.563552780709
169.03690980850374 169.67815707306104 165.22098406179273
168.9696662804023 169.61649014712333 165.3926672352532
168.8458947982061 169.5922198690295 165.33498746094685
168.60178885675785 169.3514112720735 164.93558871076425
168.47082569946986 169.2708794290467 164.8089100131579
168.28218174552256 168.93680635342702 164.71439672883915
167.9828141434498 168.57937256055996 164.4607585579344
167.98232120270248 168.71728493286682 165.17337100633637
168.1603130957937 168.8373612860251 165.19957501028043
168.30545160607662 169.0963574262424 164.97221857401792
168.51309955920001 169.31302039551417 164.99527055001587
168.4665814365248 169.17972875595524 165.47212000717775
168.67140114038494 169.45662788195594 165.53183832627045
169.04904267381056 169.89424347465393 166.10127287229315
168.87017082514663 169.625154646175 165.71913958542154
169.0616713744743 169.67720422973065 165.6860757098616
168.8300332699568 169.60165321253137 165.91482307006046
168.2975754510539 169.04044719982016 166.02344495748537
168.36814560629497 169.026555595584 165.5036871364539
168.59741573888834 169.135488856867 165.32669873730003
168.2802420899936 168.90096827212233 165.32254860726496
167.87809403985221 168.5266104443482 165.06997497978858
168.20753023831716 168.79913652562286 165.4668454649638
168.20884623437394 168.84298775662526 166.04827468642574
168.41102716125692 168.83072404528693 165.72893021326036
168.33534723677633 168.742648713452 165.66740183894495
168.45860351402317 168.86386691896456 165.57825199862958
168.23550308213362 168.6801090468387 165.9800342392834
167.96538414362817 168.45577635631324 165.74922692065755
168.15006239863902 168.65971911387595 166.01458377985475
168.17183090081906 168.5563913469988 165.85099310228492
168.51711707999257 168.94168968712538 165.84459505541543
168.55678410310009 168.9690416250896 165.7465089715112
168.451235395702 169.05242916524907 165.86636677500667
168.4104682918445 169.0341487019137 165.91834030016875
168.6398073702702 169.30874471824595 165.63323478240937
168.37861048330868 169.00969712061305 166.11944810032634
168.75609767944937 169.24820361118915 166.3661988192431
168.87506149738198 169.38511468996418 167.13827440134588
168.84294198464445 169.3574943454133 167.27259614996152
168.61764202272892 169.29267605603934 167.29812488038755
167.97276781491698 168.71781663593362 167.16729946546326
167.98541317201975 168.57485274246343 166.7051018002782
168.28645957309215 168.76844625294936 166.73250702123582
167.98659460346562 168.57325889861997 166.88944736544062
167.74914184580828 168.42837396795346 167.19575948542234
167.93164942015673 168.57369594379048 167.3417585787658
167.59555611070223 168.2339718785462 167.50410359594724
167.63620545261912 168.2504988214756 167.0884559032894
167.62763021174106 168.1757034061459 167.15778695206788
167.66826487071015 168.37309870015434 167.13675592942687
167.66726122739396 168.36174906420257 167.07982149413374
167.7515881481146 168.53220391714038 167.061134577505
167.87772192398214 168.4446984952503 166.42072578202692
167.65585522418917 168.2716830535814 166.89184201931343
167.45418928579593 168.06218757510592 167.05133349999852
167.92101010356987 168.4691582612796 167.4249749708166
167.97944466037242 168.60183466805768 167.63461381851047
167.90106982090268 168.5386514069806 167.79479083924465
167.5992319325166 168.28181435771148 167.78404321282252
167.54719778819526 168.18999986186077 167.8112945626786
167.6145501237387 168.22395641691344 167.22625298056357
167.92272067273578 168.541575676673 166.98991712967918
167.9182833408285 168.50547336287332 166.8719959745261
167.83566145416202 168.39722944134743 166.80137985855512
167.99456424976898 168.5162407592588 166.35370802529636
167.8326824377576 168.13487763992563 166.27150344746093
167.62157502164592 168.0459004951872 166.44242233506975
167.77758460051433 168.2429276530241 166.68667226095675
167.80218408080296 168.28399065560131 166.41973419733213
167.91757568733777 168.34313549569322 166.64541130256444
168.32838278920002 168.7634734184912 166.90943344989037
168.36377603968438 168.68057925044633 166.6029064251297
168.52419424286396 169.01071807158527 166.74637700537957
168.8138998125269 169.24771824464574 166.76817224015116
168.5656896124664 169.10632381184266 166.99391465009327
169.00360281277312 169.26193016176532 166.70273220383632
168.40080193857906 168.6766977465624 166.73512545787543
168.66041925445552 168.82987119754515 166.7193221943006
168.65753177542172 168.74594136692735 166.66161862854034
168.44742414592704 168.58970919022212 166.92986380163487
168.28181546436605 168.61986788583988 167.23259069008037
168.18169748612954 168.6200245420607 167.24014505828976
168.1278144678263 168.43660057150953 166.6182581186197
167.89615999359685 168.14426310102627 166.60704269783207
167.72386520892238 168.02430701443166 166.560740855774
167.6318211417197 168.04613522004 166.71807326982375
167.73919911325234 167.99808666344038 166.51897159573826
167.58940261338208 167.9835472273794 166.48112333172833
167.60265310116336 167.99173011888973 166.70686272037244
167.93676701428484 168.23313089845072 167.10259006342523
167.5370140792881 168.00999917200522 167.27416472030214
167.6207731583134 167.8403138659101 167.0921077370032
167.9322338579401 168.16830175930332 167.15651500028451
167.8966880980223 168.24125262996125 167.31886248523972
168.0289927216874 168.33093150867876 166.79388058414537
167.85639002239142 168.13697508975403 167.59197486165053
167.7299158822338 168.03682579985292 167.3226397099888
167.40440851731944 167.77087436437293 167.03645053460713
167.24975267152152 167.82187262680358 166.7465773000833
167.4594396466028 167.9956449877621 166.845442264489
167.1989846383756 167.6665881128337 167.20459931355475
167.47583889642087 167.79677250107835 167.58363694816717
167.55254301761315 167.84345517364568 167.54823151166084
167.36562038819858 167.62492546499706 167.4024579870382
167.28061719880046 167.44553259633153 167.50195335418215
167.12716756953486 167.2878973135377 167.38692556566969
167.1204952736904 167.10076967349286 167.10170512968546
167.55014056030453 167.56451052721687 167.3394368882952
167.4996135113464 167.60267037207262 167.30175072556278
167.5211953306012 167.55319802053816 167.73394479619154
167.5180157579946 167.44320663549416 167.2083554170493
167.62345538177095 167.69820221183153 167.26247966876804
167.69948407369105 167.90742685289212 167.07524574970617
167.62301879105183 167.78377709002262 167.5687939530392
168.21964574523162 168.41349392415304 168.1659662287273
168.205170812375 168.35041200325108 168.142473077146
167.75700299738918 167.89637127717975 168.07235533440988
167.49209544104716 167.62336065211645 168.34235111087256
167.63716626805615 167.90747719806848 168.31538190725288
168.1322509271195 168.34344589363488 168.41739322265616
168.1060184582189 168.3406057443261 168.32882867960097
168.07550492066176 168.28812159385177 168.0266140395271
168.25450070863377 168.50893051299943 168.30163889858736
168.62964605113655 168.89091254830825 167.97787307336893
168.59198985226377 168.92981287568404 167.856925600961
168.59221712986968 168.94824296260697 167.85337149287486
168.0887379797302 168.3223120735182 167.37981451439683
168.03288208256984 168.19911716167906 167.59054327246633
168.20342085916064 168.38763719978505 168.14607210172883
168.56048142858182 168.65690734325645 168.1552977556137
168.55212893199817 168.71629009016397 168.1752253314838
168.6232362298206 168.83542623344866 168.12055963737305
168.31076885258813 168.55384802240536 167.76177262265549
168.128130979564 168.2956672944117 167.6564780510479
168.47602885659902 168.80475397638992 167.8421027280891
168.22638744465223 168.49539300371148 168.07202173860688
168.13255440382875 168.45326418350297 167.8776757015865
168.18027231403946 168.3148083993985 167.64911847615065
168.09347645678903 168.40070137131391 167.7119523570796
167.98924836817235 168.2307675540515 167.62164202472536
167.70064905241517 168.0130291055165 167.4675233463415
167.61620487514725 167.91446494344933 167.4516616134873
167.68717242009618 168.11092431272104 167.630948807271
167.45183544937552 167.78588764649524 167.91422036476342
167.4642587160989 167.7349288779806 167.6577129366784
167.59232475903286 168.03319333698067 167.74983502029767
167.6679698948297 168.1351387546281 167.6496657777005
168.15595112134255 168.41379875968653 167.3302825487354
168.31080466439977 168.69326905223463 167.03355762127453
168.24523830736837 168.60404352758238 166.8756539850753
168.12717548169044 168.46713584685912 166.87915471165363
168.07810351310135 168.56539034027404 167.33618571997238
167.91890622526896 168.41604816353012 167.14082280820944
168.01548553870668 168.30149714111073 166.862736669978
168.09750266386467 168.2849572407996 167.03982289472393
168.0240321002655 168.17745584761772 166.75860452573514
168.5330031096808 168.61761748038984 166.47592463525075
168.38050960855475 168.5357393978153 166.4790143234737
168.5916496467661 168.80499240098922 166.4503046893616
168.53053618791597 168.68748152778852 166.35277458337043
168.85723312253086 168.9322331508849 166.28367889622234
168.66808932457175 169.01720010415937 166.21413735615377
168.74853127426297 168.95912691251462 166.42213072163062
168.658594093362 168.96356177257667 166.73618876946185
168.75562776341883 169.16019014461955 166.5077457302149
168.68860908539847 168.97817035456845 166.41071820018652
168.6439740545563 168.99827899405497 166.29673717623348
168.29085335611472 168.8261029158424 166.37358358124004
168.42835432664677 168.73390020117202 166.2504769515478
167.89936209522136 168.24445300259 166.26553868939743
168.07988456468215 168.57387278504862 166.38309288458672
168.17549962574265 168.56613067490397 166.5451910497846
168.08921274321602 168.5868836276875 166.46764753308844
168.4545859258082 168.871839267 166.4206207052936
168.29609690566204 168.7734267545924 166.32719972448368
168.32456568616843 168.53402148445414 166.25383587609127
168.2110234672934 168.55847620538339 166.60079409259737
168.78523215182105 169.07750900181568 166.46058229286737
168.45616459857544 168.60720113919106 166.38101237590598
168.43389228422149 168.55508695355294 166.54497757639479
168.69818121624667 168.9316033588089 166.57939664507646
168.46400959981327 168.74954313697276 166.72541833827273
168.24624885550514 168.572332992727 166.72434350470408
168.2112168953548 168.59430921183548 166.90389124720787
167.9353455863937 168.31759605605245 167.24009072626157
168.12714232121314 168.45908546591482 167.20928809111348
167.82837992406218 168.00303868419255 167.04353318461267
168.17468721547715 168.6752483926631 167.3749388522177
167.95245472223382 168.41574998313266 166.95260779374516
167.81946724210326 168.2622258555455 166.79189521192066
167.89891765102107 168.19863713300913 166.98034489348902
167.84745381478936 168.31540756649977 167.05282845533773
167.66450248899324 168.18968532896847 167.08169217372603
167.96265581371296 168.21284546775738 167.13903688207083
168.0722898296574 168.39068665608895 167.29624896725468
168.09223456015255 168.43095821492153 167.26198614630994
168.29627657182593 168.53812474661135 166.99075876634546
168.01039758151285 168.309404777143 166.79018485527203
167.8172308492946 168.01001791020585 166.71709168508627
167.86192589350287 168.13929662955024 166.71551951176053
167.95314645919498 168.04390370254077 166.68589667182133
167.7364084454188 167.8178749754859 166.6041735234751
168.00730492052247 168.08630348097773 166.8182203989906
168.39803225417856 168.62221085248325 167.3834732308585
168.3867307509655 168.64017398217405 166.93945509108997
168.61615523907173 168.98002435397703 167.31881049259724
168.41411546841496 168.86342635845952 167.19219824081173
168.5046758276911 168.88919909554167 167.3396376917489
168.4958756052481 168.91941067292194 167.20780368971495
168.33587210355165 168.88982432950812 167.30705448992524
168.46417182954252 168.88836806240323 167.5466329924548
168.64016526249367 169.14396847239738 167.74083504627302
168.29309831322158 168.87524263353882 167.89276224120525
168.4998909869214 168.90967990814616 167.65647312284295
168.17798294011538 168.52641789915248 167.01682336509413
168.4662471518476 168.86103134949292 167.58745432901432
168.83738520881948 169.29283836239165 167.69078673837038
168.5406491128454 169.2383302415753 168.04078389621134
168.81033018871784 169.31218431779325 167.6379817480459
168.84681073645336 169.2925524600115 167.51230999808917
168.64809626485305 169.17525613008846 167.20574821450393
168.45563058553026 169.01864246732202 167.12884778370594
168.70151693960872 169.29736745282284 167.53218947770483
168.8252934725172 169.28115214712238 167.48265693538426
168.4489740428187 168.91539571697558 167.58141489068362
168.79783745211702 169.26274218021643 167.49552499221986
168.6344269389325 169.15251620384817 167.44438443351478
169.0323823338858 169.48755923497373 167.30942275843515
168.91680655427302 169.3139366193183 166.87809044449327
169.05484210236017 169.50900631796358 166.7822424268325
168.90269558526109 169.3564920921166 167.0647598481122
169.02150651805155 169.53716303810276 167.1342406390336
168.97538847883754 169.48272126370537 167.1888546652048
169.01654142795263 169.58336464736337 167.31248421420466
169.1225070150661 169.74665361983577 166.89962471104852
168.8154085459483 169.5046116523822 166.49165848258164
169.073029113112 169.72492778212583 166.38915558621218
168.98056468402368 169.57181649465096 166.27781344898125
169.13063074817447 169.63566321041094 166.5304369644548
169.22595457164095 169.718203908206 166.4408183882633
169.05611871372258 169.47890681824313 166.42317957462475
168.94802073539446 169.26909141564212 166.1091604038604
169.04321706135252 169.4467019656167 166.29822844752982
169.1419985653837 169.6758459757885 166.66240883233186
168.81165364541232 169.18090921139398 166.00423422221365
168.86117532856647 169.27033916165635 166.183783865849
168.57619289730314 169.06019508518193 166.15121735215573
168.49926426395552 169.03602236065623 166.34048724797998
168.70191671456274 169.23006838301552 166.24936326813977
168.6578980873795 169.12753072297858 165.91233528358643
168.52602903128027 169.0810705977448 166.46747089878573
168.02010172001465 168.39162238725729 166.3800925420007
168.04619758653973 168.44662790070336 166.53250487840322
168.32072779027703 168.7389949438842 166.32526302380015
168.2731710954941 168.70358994024346 166.23405254472067
168.3021334649927 168.81543065253877 166.5082105471553
168.50065648383023 169.11192733921575 166.38787409072623
168.18133670583356 168.69221852135345 166.3455882877034
168.32976963562587 168.89781522374076 166.85976470909839
168.27509598688576 168.65873923796548 166.7005689950707
168.18275817824536 168.73906941143989 166.86227004219913
168.2584764869853 168.67789711610195 166.23730422106638
168.5368115152552 168.85175514887263 166.22036120189128
168.3689424164136 168.80979718126903 165.79715960795076
168.02497492781978 168.42907783356574 165.85257628963862
167.96527184737133 168.5055675209226 165.54188308513494
168.40329426485152 168.95329814492513 165.62562048623602
168.40199926564205 168.9479631941086 165.54609138871564
168.09852940400827 168.47389108092727 165.19199093737868
168.39822656504307 168.74533683917386 165.2038805289696
168.3856341448181 168.8978273315372 165.60803340104746
168.5079748379985 169.07315438901486 165.83879463911384
168.6236926911857 169.19680907155862 165.8687882612621
168.453343258883 168.92383501756328 165.88234852087763
168.60574100354225 169.11930717047153 165.99746366831403
168.49412523143724 169.0936323741822 166.08103294135836
168.72039819449117 169.37414064389216 165.71692407373374
168.50870703238144 169.17815913487834 165.4196580379673
168.88617910179465 169.4963811173679 165.30190803505062
169.08950601577217 169.67895027479273 165.47563145540474
168.98372736927138 169.69824064087314 165.38780227019774
169.05961241953372 169.7156555187044 165.58489042871557
169.20949975492906 169.8370402326705 165.28779170020076
169.28660036945604 169.98288328515574 165.51594406153023
169.03300819232695 169.65130358256508 165.22680791491217
168.6621808583799 169.31459793580638 165.25905286274696
168.74107361004783 169.38816337577722 165.45666822045686
168.96638587526482 169.4708303255627 165.28643415268994
168.7374355618895 169.2039087227562 165.57267853394913
168.76606579447628 169.22782370638055 165.31391796740826
168.6678170284097 169.06575036730547 165.41895049115766
168.35053543653555 168.83138950844312 165.06354298935932
168.23653095692376 168.91120146173952 165.4540332753158
168.42852942315142 168.9994999590924 165.52051920494947
168.49572272144417 169.32281032653108 165.48172509281915
168.4318705207492 169.25262578608437 165.65462725959736
168.69760126707047 169.5052981172119 165.7800329718244
168.82258033777143 169.3303473296767 165.43551431673148
168.89912287422925 169.4476267778038 165.7423583056641
168.6339773691248 169.26432293584372 165.8477457107684
168.93054511946386 169.55126233574214 165.6440591618638
169.29702598873328 169.65101901130367 165.92525140003022
168.9264063555621 169.38940231813632 165.39757011949575
168.85183609310798 169.3568866321834 165.65937045576246
168.78235811813133 169.33389883215958 166.16519860183536
169.07165158684646 169.54222328302274 166.28002488294038
168.8990586504351 169.28631707497928 166.19247806880816
169.12839602170953 169.61632941554055 166.23615089850395
169.00097998641473 169.52358170799488 166.00069884662986
169.16896311475335 169.65720783990156 166.045924388084
169.1504068551151 169.60493645485604 166.53315138793857
168.6737372043921 169.13592291501342 166.58440785517774
168.96197087510959 169.5236464684048 166.58518007771124
169.1318146360829 169.87805357130716 166.24311062070382
168.74899635626775 169.42424918442927 166.21026337974783
168.99988268701327 169.47916222681368 166.51968754868554
169.15865223199083 169.6077967144726 166.32012843756027
168.6836645549824 169.1927205860317 166.26443750876746
168.39749477491767 168.8925504906055 166.58535515697884
168.34229013247685 168.88502916194014 166.74097637727218
168.5106556148043 168.97053539720645 166.78912487386515
168.53296865287487 168.99691827926185 167.06279087349495
168.55518523597652 169.12162589672212 166.58317983965097
168.7795507609348 169.23136883504273 166.33354935369476
168.53412166159407 169.11704133469118 166.53106764794714
168.69572544168764 169.1458834599434 166.14588739232062
168.36427050519544 168.97939643571286 166.6800400997984
168.31664692647317 168.7730428910716 166.281641339327
167.98675146796094 168.35476568171498 166.28032228004827
168.34821505440198 168.6472639376737 166.3087962360146
168.63180158223213 168.90085599715465 166.44308717483608
168.3866996681613 168.55775070598338 166.4094476604045
168.2042942988131 168.37381126330828 166.3766410078353
168.00161162409086 168.1842857484773 166.4973440229573
168.32889694159002 168.57735348589628 166.79866437234787
168.37419539430124 168.68653762495848 166.9240446250102
168.47084214228917 168.77092695938023 166.87391970734265
168.62545868983162 168.97235507004265 166.65166560961646
168.5710539318652 168.98011010231437 166.48071734780098
168.50063631354718 168.77303853366328 166.4909844359449
168.19947966128723 168.5595098373273 166.5794075115095
168.20710057420473 168.69272393269844 166.92866633059356
167.92505610379737 168.50754805879373 166.8183021484026
168.08859647568008 168.64501341372872 166.74413749957722
167.59821543320135 168.2852091524466 166.62382328320422
167.41095025234495 167.86298598084306 166.46246592055002
167.74687784715417 168.17934694862066 166.51382368502496
167.7631555924976 168.34204384545194 166.38467091693815
168.10501072188165 168.4754116845349 165.91352061772525
168.05515434465767 168.49796162260793 165.94146670098266
167.98306489611255 168.3598053402465 165.88691396593393
167.73472721386406 168.1177208001022 165.64299858459742
168.10316258827805 168.44836974797474 165.7467051707429
168.22488402527046 168.54844607819032 165.6558922731378
168.3162644203842 168.767949226924 165.32100256492882
168.52668875418485 168.68248665023947 165.42725621813526
168.26267032176332 168.45047755059818 165.37446143478581
167.97239620824465 168.15142514793155 165.26962607763207
168.11974511913112 168.30313084023078 165.0423238984547
168.0066477606418 168.17659128025275 165.21352834062364
167.9681526188272 168.2000938777212 165.3379360342375
168.08217423528464 168.36043220206685 165.25007350222987
168.18580753948328 168.46225453200333 165.30106224199903
168.27709382613864 168.48905193596127 165.4622947346919
168.25902039296923 168.44401818165608 165.80629389023778
168.26500897208848 168.5424811459525 166.16439867663357
168.2139509175271 168.57346996780828 165.78835560867532
167.87162802396327 168.3125113724543 165.27117071974956
168.02161083899756 168.50100890923267 165.22359704751867
168.2079684374859 168.6937388868573 165.76936928246712
168.2759349851272 168.73410064086315 166.02365555549275
168.20422559791808 168.6098973258552 165.98588079945128
168.5262258432006 168.90575594290115 165.76460843789806
168.53693535313803 168.69613626540956 165.77217260109524
168.53546719191016 168.7241782130548 165.47744090858237
168.62823714240574 168.68880239741523 165.67108429272426
168.36350797841644 168.65121798784116 165.65333322645586
168.33279180620758 168.6338963554961 166.08327768439625
168.4627414051545 168.76916535948118 166.02411543575644
168.18837695519983 168.59690662445865 165.93452102496119
168.40010828900142 168.74668314064613 165.77574033357314
168.76837721287345 169.01461343640776 165.87837222086398
168.37482179123566 168.86903624356898 165.94163373238862
168.1953200766944 168.74832933646636 165.9254523539058
167.58389509052515 168.31968195699008 165.6241468175985
167.6522490150023 168.44183284258773 165.98530198642428
167.79910885201969 168.5071545163086 166.0074781741527
167.9199779121353 168.6867127884723 165.8146294008786
167.8667434927955 168.66054115396443 165.88913704052342
168.13146610709353 168.76636130027285 165.94114825823198
167.78354888887978 168.52519483582674 165.67225914948477
167.80104378431872 168.38349160379198 165.66726654580924
167.88201961286367 168.30444091410467 165.91416207709588
167.88779680388538 168.5092469856439 166.11461738600994
167.76431329813016 168.27221727653006 166.40430416677864
167.54950871970405 167.90001320268556 166.07996257048842
167.59949284526354 167.83425925718527 165.78867943033407
167.76157878995508 167.95488762243488 166.28254042567087
167.9722978190437 168.0751770403959 166.13001863667907
168.02197646253404 168.0605805366918 166.16138488486374
168.28819678542018 168.46077149840184 166.45370790331228
168.26978915646373 168.46132431078806 166.24788359872738
168.0836351889807 168.24498630369348 165.92764233002035
168.8252667639252 169.0896788571538 166.00182161024065
168.81355528407778 168.9728957218307 166.16517111639598
168.48337244837964 168.67897464450277 166.24978031513086
168.30683920617807 168.5470723952167 165.96402967374544
168.20897006465884 168.216352119303 165.56408820018925
167.97800545275132 167.96062324438117 165.32662381767386
168.2268423448784 168.2602598306395 165.01632239773667
168.46339976102826 168.73682656246294 165.117443984593
168.4207149895832 168.69565520756427 164.95361376856061
168.43898691456025 168.5977945942723 165.0712765663091
168.46285207307972 168.72131852393287 164.97646947008857
168.90123878454975 168.94344055613442 165.38053860774284
168.86916975696295 169.12731821534365 165.5284976444421
169.18346627890185 169.4918754479569 165.54486470491474
168.94786903252535 169.21941144898477 165.59561878388362
168.65383922201067 169.0223802021729 164.9631229420152
168.6216747195813 168.8803228048272 165.0625924880747
168.7642480987719 169.0328194980382 164.61891909041665
168.7218539481631 169.03577361195815 164.8477078591317
168.75747638578486 168.9965137770471 165.0979896587948
168.81777559368965 169.09180959983084 165.06490728928054
168.98625295365213 169.23794570395117 165.13685979713006
168.99449730644585 169.13475075913516 165.1601812284174
168.79224527770813 168.93289086604833 164.91871360146305
168.97999240153717 169.12270145467204 164.91176069817803
169.10991466701094 169.28895161235656 165.27771371313958
169.04342565181898 169.2365862875637 164.71891169734263
168.91387789431647 169.2070307642665 165.22999391028839
169.18858596601862 169.48045950518255 164.98476063808053
168.87388118138375 169.12274519552057 164.60422711700465
168.91276725026717 169.21404758190957 164.96256847591653
168.79081690046849 169.07940686201772 164.54480563522927
168.95706441337254 169.23382464624092 164.7812472573592
169.14804646399065 169.37821049938057 164.77280569295226
169.3510237972804 169.3197408041656 164.4985717791194
168.99715383595247 168.92210194222258 164.8059773689243
169.0946841417835 169.05859409505652 165.0216772841184
169.09428394243008 169.09168589939745 165.0036504467444
169.0451304847294 168.9946282794458 164.82713012083428
169.02431899062606 168.96106227375995 164.79598581848592
169.13453838238348 169.07510212870474 164.7289845560222
169.2613311360818 169.21293442389066 164.68255671979335
169.41513475948867 169.35694942923047 164.56111107780336
169.12538646088598 169.15278697841026 164.6181857281483
169.0815705693425 169.18628387635567 164.9958295266715
169.174188406787 169.25664787644553 165.0739133841714
169.02234910389998 169.12705228306973 165.51286455014684
169.08887871649128 169.22428932365239 165.60184639508572
169.32674911238303 169.44689493891897 165.76217615493135
169.00023841211893 169.02711846298976 165.77642777616208
169.14728102425354 169.10513275606138 165.69832345189226
169.3299681395032 169.29981273623275 165.28018158974302
168.99179895198384 168.94859738218264 165.49114556381053
169.25557201238774 169.2409326667877 165.54470904363697
168.6906129806194 168.81274173731887 165.32779404321758
169.05665466281354 169.02698524476762 165.4911030952562
168.5920839283298 168.5754454761933 165.30912857769601
168.81075059962723 168.9190922864856 165.65769820676718
168.80275834848445 168.86543046268537 165.6625001194024
168.98286271257916 168.97580949446578 165.66677132272628
168.64968829581142 168.75257892246586 165.56879102513355
168.67267941713746 168.88176313998937 165.80276399321207
169.32140914413947 169.39487857882213 166.01067245205826
169.2936159547168 169.4121585964126 166.01669719020725
169.2801416865022 169.59783114203807 166.38026002495255
168.6485722707585 169.0155161566138 166.22230446101807
168.93694335610525 169.08605097996744 165.8201643290872
168.9230418215599 169.25787845992897 166.2065273613301
168.61179971748209 168.98237197201365 166.4872027302768
168.6437985153083 168.92826829750226 166.64975721472777
168.65764878146717 168.89304382854772 166.32785123451885
168.668754184255 168.90606361187855 166.2833768047393
168.6784885350004 168.80700446131905 166.18929752564847
168.61385507150297 168.87442688420617 166.22173254834757
168.8356259820572 168.9542342555076 166.23071250045734
169.186835136587 169.3603893157326 166.7094352628086
168.83284654913174 168.90804708640218 166.73494911036673
169.430171151314 169.5379609402769 166.62873208659698
169.11258908023896 169.27679323735006 166.678140912227
169.3013268303873 169.547093827872 166.59409087772198
169.13328201613348 169.2047508675844 166.884825440182
169.22175503413197 169.11091463586055 166.5856704704028
168.6636325673272 168.65659770103883 166.5426225216047
169.03340921193652 168.8768932773416 166.25573712680006
168.91504512708002 169.05559787209566 166.3991478662055
169.2467043682815 169.27365049382976 166.35167461278778
169.0572215545347 169.13888794985704 166.18405705564413
168.82487366165594 168.83864313392988 166.25271532478322
168.80676723919711 168.9273226370715 166.30484318715156
168.8208687363343 168.98936138235544 166.1764468588295
169.20699243143864 169.4368134011658 167.0905902130589
168.92143012534206 169.17012469177257 166.66535065009757
169.04440909430994 169.2692691684445 166.17929530998111
169.0084596855963 169.04966656974034 166.0348600637834
169.03933943515526 168.99134971383668 165.99945440831954
168.83828993299284 168.87294740734214 166.02181498481724
168.77008616717103 168.71622247987176 166.18741774819227
168.9443632262244 168.9024969390048 166.22432897757713
168.94923285219005 168.9104205800383 166.55930597449355
168.56520654631348 168.584261084384 166.40275096197783
168.76907294679518 168.7175624268496 166.21202182192172
169.10886236283812 169.01064579886878 166.63123751421966
168.99507849684957 168.94555700792404 166.19178929499384
168.77509784863742 168.9303940829908 165.99503998442555
168.54203629073683 168.64814125010057 165.78898457355137
168.84476619803814 168.90392095791117 166.27435865465947
168.81465175359241 168.66677884360016 165.79361070284364
168.38909620282567 168.244692111933 165.82199357258105
168.44652705206386 168.17619721155805 165.5972445579655
168.0806215620194 168.1766329110704 165.90240442316588
168.24090876731563 168.1978416416446 165.50675095943268
168.86354491935924 168.71860731705945 165.48977081298517
169.11219220143585 169.15421154036724 165.801363657511
168.97461103487805 169.11676876082677 165.4962307456243
169.11684797205305 169.1050881480648 165.34848802915724
168.98500556614428 168.9830284706086 164.92080429473728
168.928937615476 168.9803489303335 165.37630886314892
168.80220062880392 168.75484311464757 165.22706166714184
168.66024261273972 168.73706748230947 165.29788567599994
168.71065545081257 168.7355296707344 164.9129701676127
169.00213853772263 169.16853954869967 164.8805513731661
169.00961429198668 169.16658347497207 165.39245965609953
169.1539599058368 169.35610144726192 165.54727851397544
169.15729544780214 169.46960345031624 165.54179390773865
169.05376631160084 169.3001815505974 165.5135998958292
169.04638694435405 169.1986610763309 165.57321630228785
169.51453909933073 169.61052857028602 165.55917659994924
169.58890539430737 169.6378351271699 165.46196303802625
169.22069543517117 169.1984659865547 165.57257945162706
169.4408997951962 169.52481181236217 165.67477374758147
169.64298405761969 169.71214553994645 165.76654058556596
169.2449124617927 169.20144495166878 165.47132188355897
169.11546321261406 169.19919721084952 165.45099564857898
169.4585129006311 169.48657118805525 165.91157763257183
168.96779851892532 169.10765742736555 165.8415214155365
168.9652269795442 169.09072767194223 166.20879679650974
169.30822154256242 169.27167094272698 165.97293547665794
169.2834831515884 169.16703593198142 165.74267722250858
169.368035594379 169.13705442020225 165.88985432176008
169.20031172371463 169.00028987373636 165.98166289167366
169.01929541124113 168.92341605331853 166.11931971736064
168.96991167722624 168.91802743681495 166.62591194839342
169.0735751434152 168.84892327733348 166.4786127605527
169.17134494467072 169.00330295818063 166.48732331386054
168.78418265153184 168.6214127326356 166.52345043719893
168.69561445498118 168.46004099071428 166.67593633033184
168.36699189144397 168.10553969769143 166.7655744018763
168.5789942563225 168.4715769992205 167.0626935878233
168.95621979283797 168.97752247436875 167.03798742674618
168.89993872287374 168.90600575618356 167.06429998744977
168.56248885017027 168.6373269285056 167.58231321208493
168.55256473239672 168.45296527004965 167.34925392735488
168.6424154288725 168.64649136243548 167.09623195153873
168.5029177104018 168.40405758753033 167.20397255797474
168.26811383638122 168.24395884681348 166.9778908968074
168.48184332198775 168.48386752008463 167.33980914264575
168.65271094223013 168.4857439691963 166.79518571550113
168.5187702900386 168.3400864597004 166.9120239099738
168.4055320911147 168.31790122014868 166.80022010171388
168.27581048426228 168.14942344847827 166.33055641437488
168.26889787027645 168.15665038621262 166.46638127414715
168.11639894188795 167.95651588065843 166.18032557263948
168.0833652241179 168.14306558566582 166.37864188402887
168.3181128595999 168.17048817016487 166.13460973017456
168.33793184586176 168.3794795599576 166.26564644501565
168.57751348120203 168.6114372659675 166.3357137249833
168.31078485689665 168.3315139023221 166.2760886189013
168.63399133951688 168.52746885336256 166.82697090693364
168.5636619645344 168.33553450554678 166.76468017872887
168.68781122803176 168.666357687384 166.8866540788492
168.5703727969006 168.519778629413 166.5652798639683
168.82127955802713 168.89229270147146 166.34849416099695
168.42715546717795 168.8287301531046 166.68305691997494
168.59403905503592 169.14200128624037 166.6297814560098
168.70639285671493 169.16121271294801 166.66468088285745
168.4874678675615 169.10949397695262 166.56845860326072
168.44739864810927 168.86538537731113 166.70749669107704
168.66911550189707 168.95654472450656 166.5303824661262
168.66641312203703 168.8844736125034 166.33084454273305
168.69308492900635 168.8603187717311 166.46787153987168
169.03790045556335 168.98844414032303 166.4182573015444
168.83468031719258 168.90166975267877 166.17618128873468
168.64631220229234 168.67425513053672 166.2403271818668
168.56686859406992 168.6984869298293 166.06587368522972
168.57635120722728 168.73638048174317 166.02451685412117
168.2837962101172 168.51015455940168 166.283113823915
168.03819178024435 168.16867589457664 166.23630140796908
168.3040155971285 168.41208268693757 166.01576112069887
168.47830233217408 168.50512826272046 165.66375395737643
168.17022841967994 168.17585556987288 166.01985422691203
168.12791850412032 168.01026466946655 165.6711664021658
168.2682618732262 168.2218828010182 165.91603342156515
168.76894587131716 168.57777225728944 166.0156484779334
168.31625424798915 168.2050802107283 166.18510761216595
168.27391953806836 168.3376773283392 166.1695561272255
168.2750562764815 168.36394337926723 166.12254583392908
168.42199188509366 168.45784244592846 166.45762270328547
168.55243333826255 168.79651404218535 166.5430145659231
168.83931151685928 168.7862622701727 166.3059098262764
168.52242987793662 168.4283738995386 166.13330923364578
168.1989233402571 168.14337045397113 166.5592278758131
168.6609542946124 168.74655852488897 166.6550751207778
168.39093835387905 168.539562931857 166.666806685943
168.7065590379963 168.67134956198518 166.5542503841852
168.836298614572 168.85579121380385 166.6681735032751
168.2893768057096 168.50909810842518 166.95827911678543
168.42133825837465 168.73337473089182 166.7432477460944
168.47237170155924 168.82634522920222 166.9980545986699
168.70537366130276 169.11102941395117 167.12458831218422
168.80397398000815 169.0928937944896 167.10207957673651
169.10357803443105 169.28108914546573 167.2087072354361
168.93397014171316 169.22688500707955 167.0197243641374
168.409598498823 168.7128790104445 166.86090704147225
168.72934886630742 168.9618279314581 166.84346299845166
168.58583658317718 168.81876848054844 166.95195816095463
168.78905987454917 169.09403355302948 167.1571138725771
168.80952448249334 169.1240263135762 167.10143107279205
169.09551063550515 169.29915589459424 167.38236979081265
168.86733931448953 169.05947591843574 167.12803125319854
168.91727259111602 169.104349467934 167.1232582278162
169.0829581973169 169.19739757812602 167.05069997542012
169.2731843174984 169.28566219382938 167.19617102082637
169.45392797383806 169.55755836927713 167.4049998727444
169.65113284858236 169.65809138749103 167.31571775749933
168.78519190394172 168.9242897973071 166.7908886416916
169.1562184888299 169.1702093412403 166.88787386249157
169.12850439616219 169.30471242360076 166.61761917767691
168.9914681608399 169.3431187876287 166.63134214085812
168.99771932973482 169.17856519731757 166.882660464948
168.94223298064512 169.1677812840063 167.0183778245854
168.97256136156696 169.1265858669 167.14538347368813
168.67066691977595 169.10381864011444 167.07787491560987
168.5162766430279 168.8758799494504 166.81665883846438
168.79272622596258 169.12095345009115 167.21017988870713
169.02227776364674 169.4865278062998 167.4533911537245
169.00258989902363 169.44580022800616 167.48362720221
168.5689058438055 168.97039581845777 167.45433195108617
168.46429096213652 168.9410953474019 167.5041124230464
168.5775190437587 168.77132522581465 167.5795537968121
168.67052817958668 168.9301050631616 167.42646615633146
168.93237192249634 169.14755174552036 167.4395500074321
169.08224889989046 169.32929655274518 167.02806912538372
169.40433272127052 169.64970234608532 167.01279761381227
168.86863284647768 169.26449270719831 167.15079215420278
168.5114604718702 168.9191446423119 167.44171070747296
168.73749946495673 169.11229956882212 167.78086214744562
168.6540932316164 168.9197748102061 168.1319828306864
169.2211636196963 169.45375027300813 168.06325338716974
168.71197551459852 168.90021858391933 168.19069862926722
168.4231024921958 168.666544014538 168.035514003518
168.4355346863208 168.70948793452376 168.28184209966363
168.8127778948919 169.21579863743878 168.71474559936354
168.90326260501897 169.20962080811944 168.60111822744122
168.95434786593106 169.29460103543485 168.6787816446074
169.01752521168734 169.31865171281314 168.5436824741048
169.0212429712587 169.170793058929 168.26194596540793
168.6159781178667 168.7975834859738 168.3248036924376
168.570163754249 168.85480301671083 168.11612119287886
169.01429522599508 169.22738798063787 167.9531195013542
169.0401979844194 169.22371020562272 167.88739558199052
168.71556401432323 168.82463871137116 167.63735188341093
168.90138024185734 169.0114215638017 167.61147792173998
168.94929976567553 169.02778800198652 167.81839047520384
169.25980338069076 169.37568994794543 168.27017630400815
168.95847213984763 169.10410676265565 168.39303321651798
169.29877570470555 169.4659744360854 168.36932599719395
169.11379705001957 169.25468164861775 167.95031767532817
168.98886199306025 169.06358329157632 167.9657857445882
168.82661191107243 168.9392622831115 167.82672062061621
168.48934961066752 168.722155187901 167.91080642486287
168.83909702757495 169.1200548495574 168.1877432331358
168.92958185319608 169.07227631423714 168.50859574990844
168.94684907055824 169.07583588229008 168.19102632130375
168.91843631639716 169.0447451181815 168.32965076836157
169.15266872465853 169.3650810297473 168.36287393242645
169.11095814338933 169.31856692366426 168.4775816555321
169.18749966774527 169.36453521191925 168.53554793476846
169.0214703158196 169.24122439400747 168.63320266369539
168.8538685630633 169.16745544035857 168.62615015166574
168.7933049421759 168.96689007260366 168.57137572395632
168.77964934736087 169.03864366352238 168.28233251783652
169.1835546106738 169.30093730560864 168.36074339585684
169.07850083939277 169.24555816046453 168.66277078039562
169.293695229812 169.4659070268237 168.2753167761807
169.48927037549035 169.81381649016595 168.31356944455376
169.60781241472063 169.75356212072373 168.62136033600453
169.6539861320336 169.7926434841003 168.8796865135338
169.4615485204793 169.45354065173808 168.49777222428347
169.18818967536237 169.34305449539377 168.45954639607137
169.34052835797877 169.4130228046355 168.5320617775997
169.00674805215934 169.04524867867295 168.76710997450078
169.0817382381761 169.08162090733092 168.57893270520955
169.16830821587888 169.07688011507616 168.6726838290054
168.98282674114066 168.9391505924225 169.0170006182186
169.2745788032222 169.29954004399465 169.09360504165764
169.14832403671235 169.26950011888593 169.2813478695417
168.9340421086591 168.93122332716777 169.47509560039492
169.05571314775952 168.92291015088063 169.23504452186202
168.96701744284974 168.92505277668403 169.474300321861
168.69539205605162 168.77383728593347 169.53330088304014
168.6601239048326 168.71635756472097 169.2405047726489
168.69590935106493 168.86710830244263 169.50337834185964
168.8399290405411 168.87726412323673 169.58345318905384
168.45720366804613 168.53983898196304 169.3542216112899
168.34618504754238 168.28168459345025 169.3822525082595
168.30533289762985 168.342405020792 169.43097475495594
168.2275514333803 168.38426442147596 169.62759052239977
167.9135737643142 167.97821192361647 169.38934556560434
168.04479224120752 168.0994473353192 169.1715073380891
167.90994365584262 167.9180948629937 169.21820521678546
167.8304961751202 167.84356171130688 168.7025833112697
167.9974656177194 168.0084671023344 169.0733380178055
168.07407775263454 168.03189083287972 169.2681212306614
167.89154171411656 167.90281172038218 169.36567331457627
167.901659530513 167.83742266782886 169.2492530390423
167.75604029791776 167.74507690967377 169.42226013986348
168.05257090197154 168.17580232756941 169.48211141546327
167.89561884322725 168.15105357711823 169.72489040550857
168.26742594854477 168.5342798666509 169.40728434913382
168.3243514374464 168.41966217946046 169.14634947990717
168.07733326954616 168.18815808071778 169.18896819248675
167.73496204161737 167.85171179285024 169.6036596709245
167.91632603735587 167.97060992948215 169.41760080170744
168.0134954691082 168.1562860936399 169.7708180443814
168.12013952483036 168.16068373843888 169.52136872926
168.1120268233686 168.14575161340696 169.31016558441206
167.7244423897895 167.81696001278954 169.34252929970756
167.90979384157208 168.13921748293518 169.404865184444
168.00127708020335 168.23910136356886 169.1791706773571
167.9862164692537 168.1894087297529 169.14925905471213
167.93613358556954 168.04624727640015 168.91045254369368
168.02192921682817 168.19030638459566 168.59009356538422
167.93689245517518 168.20415889293338 168.63274100128183
168.2012212730388 168.5155577294894 168.74684821024908
168.01457273639878 168.33327937455127 168.47701024456688
168.36447051876175 168.66705119376627 168.24016986081517
168.32976254414254 168.71714683656907 168.38053469619544
168.2666913659098 168.58678381382316 168.50371435351983
168.11295370852017 168.48292492888604 168.41677975111824
168.1858983453546 168.42374171311732 167.99660616530994
168.09297044643426 168.1898231374391 167.87030465593213
168.43354672962045 168.48489924731615 168.1199706836079
168.5611664899098 168.71018061318577 168.01424964948046
168.89304021811603 169.23631517760495 168.3411554444199
168.8508117778096 169.01253938290122 168.50199208900258
169.01951737938367 169.21966754813766 168.63368604707065
168.97812692840907 169.17808851552033 168.62134454931658
169.00076970307992 169.14726247477546 168.7836858382336
168.53461732011 168.77340680292176 168.8746369440701
168.66796849930444 168.7980558816395 168.64803622336123
168.79901604961123 168.850287089274 168.51802196729642
168.6493094553353 168.76434636657652 168.61489080229
168.56551228776632 168.72644378584206 168.43032760300224
168.63593680552268 168.80895988280568 168.56359853973507
169.1076895080893 169.27326639370466 168.7105311962895
168.81122802014605 169.13612999688698 168.89736675701354
168.77051569661447 168.98845744048177 168.7825474033414
168.9559343796618 169.22820324173404 168.90568434349467
168.89348265932688 169.0252751526492 168.82781809029225
169.03123708591102 169.12904120350757 168.83394434767706
169.03800216733273 169.218586850469 168.3001009978025
168.8553365601009 168.91663219657437 168.47067426126972
168.62677304959757 168.6252978003677 168.44432550767314
168.6545413080196 168.69345279240957 168.51620428220713
168.31647850638032 168.35386527599766 168.84997523294302
168.2703766423907 168.56574139721678 169.22909844845066
168.7576323005947 168.77897190347863 168.92366113569855
168.7560887943249 168.64367539651715 168.84688164334415
169.047640439245 168.8814663386263 168.64255511890474
168.7692937526581 168.7666055606415 168.52654407473017
169.26841283393355 169.15687177118642 168.53329295081488
169.21670944287038 169.25395984121087 168.49230118594514
169.4051395755983 169.3963254312001 168.01483683699482
169.14707601238337 169.10595218003607 168.1856149342304
168.82991727309442 168.77687984675663 168.0017902341417
168.71975667028366 168.8579201765923 167.72785600522923
168.84666272783443 169.03841447666133 168.25530206929457
168.41804569253054 168.45084126597612 167.60561731032544
168.83072862996812 168.88503783795008 167.6276962570504
168.1853676085925 168.32574123807373 167.39984580716379
168.19229024531683 168.34930524227306 167.64878742422957
168.0228589527791 168.34302452277922 167.71025332722897
167.86788803322528 168.06489011017266 167.1303466227385
168.01937266939328 168.07691444118794 167.3574792631545
168.1244204005656 168.13057993409697 167.65646285365312
168.0498277849663 168.14277688794175 167.43791778349458
168.19299480037563 168.29854235424796 167.18416912719704
168.16554310175482 168.46186677115048 167.86872466004547
168.2798707879903 168.55377537547304 167.76043441870365
168.30086492288763 168.77455902965534 168.2641408110831
168.1314294594927 168.49422616531078 167.90779283984944
167.9022135472713 168.287357601288 167.51969287915853
168.3083512461961 168.87713447003162 167.31739296971952
168.26984841982585 168.8491069106979 167.67846166409964
168.3629731014848 168.79156270594274 167.58413050002994
168.3716425944019 168.76403138588222 167.84392535867252
168.47451537197028 168.90353989370297 167.92698748445312
168.31929371695625 168.8656988654244 167.98799963879455
167.93257527827805 168.58550868204867 167.73931314928458
168.2247876425353 168.76829669354345 167.7476442713767
168.01312035440833 168.56980702454612 167.48949520539523
167.81741399279457 168.2547013075214 168.0395698078578
167.75923655433326 168.40696697666525 167.94337045285266
167.5343071123339 168.16499882125444 168.18535993253408
167.7217121411424 168.4372928346223 168.468945613573
167.24363659834006 167.94595160849934 168.21991163430516
167.48715165661835 168.15556346871148 168.6976317412683
167.34772804236505 168.00714734369978 168.6340196576221
167.7094205549996 168.2168109700196 168.45974921319996
167.72600364324285 168.1998374651242 168.2481901704107
167.75460777951335 168.20426363835148 167.84906853631497
168.03461141096713 168.4851191654282 167.6218642342993
167.73328172241511 168.1680191727069 167.83862750837577
167.79476112585002 168.36602914748835 167.9499689543425
168.07349930185558 168.66179866648716 167.8638438315109
168.0060807832072 168.6496525773553 167.6505747799108
168.04284149975962 168.7469334876465 167.669957884263
168.3990820513149 168.92304940102477 167.66811209715684
167.84547633276154 168.43351874454373 167.5315699640176
168.05815202834253 168.51090753104398 167.39912104284522
168.25016406513998 168.7616160299 167.41976303508562
168.2192841362658 168.57298886495178 167.29336810451187
167.95292026287942 168.31919502161873 167.38976893960765
168.2067701255901 168.5183838292998 167.44849123328095
168.54658952865236 168.8710916019511 167.54121407086316
168.88333423936675 169.32686605306395 167.4684023695161
168.960455382615 169.35994680513622 167.16593578869762
169.09882228194516 169.4913953903476 167.41221685254678
168.95247131128005 169.29225538215752 167.71820349846408
168.54536234596358 168.96586493397714 167.53563158873192
168.0056514772589 168.5247404172891 167.92113665279592
168.49614113959203 168.9141749069331 167.76590801488314
168.10286968593155 168.51499924160166 167.42629508406833
168.29419682492298 168.8380555518603 167.65339738786363
168.3941325784309 168.91092199109374 167.40357694346838
168.32467037945628 168.621003547256 166.9667969470192
168.07918054189582 168.2114883985867 167.25554715141072
168.05902963340895 168.15541958647987 167.05846768697995
168.07307057766715 168.37753238446234 167.00098336858505
167.9487628065565 168.38159961236568 167.2542963452843
168.28062567358228 168.65227440533533 167.3191483982053
168.1422038384942 168.63308857891636 167.76108508454658
168.28518671877677 168.6518860537754 167.5588276032784
168.26425339203936 168.70894418049755 167.4828083601507
167.95959510682948 168.44834231012533 167.39479910819594
168.52456798519913 169.04833492540698 167.89626223636859
168.6822675085435 169.05221469012506 167.70400050017415
168.87102448510902 169.2197814546036 167.81242217329992
168.3606567135577 168.94749520393609 167.56853880143697
168.4521975388018 168.8232400946353 167.32756448049585
168.65780103392422 168.92678146953236 167.73884865536195
168.654238352355 169.04386238969312 167.35741414857023
169.2162339638122 169.49878882105833 167.25643557678475
168.87446413120176 169.2866724963601 167.85777769759062
168.55306943065202 168.90277038219924 167.61171478254317
168.67092334393968 169.12085263207047 167.7071391278461
168.74448028210634 169.1483352251195 168.01689109462893
168.52169814385195 169.03313139794452 167.63478512807544
168.49633439066386 168.9372882328139 168.0313682807944
168.31852392170234 168.7058867088863 168.3542939976518
168.11933673249737 168.56108315698344 168.3200201189827
168.23708371121785 168.70110157171746 168.34313075409713
168.0324665447048 168.58858730001887 168.57424698572484
168.21393703427853 168.86530099028425 168.50307439784095
168.0554485147093 168.68659386285367 168.3094239215945
167.96518143140506 168.66334774736114 168.29874891231233
167.93264337893166 168.59446773734535 167.93104573326187
167.9411134523075 168.47166985804265 168.11521592292536
167.23131285650425 167.62560036258859 167.7357930186968
167.28851341397018 167.8109623891998 167.91090652415676
167.48955482894468 167.9687993465831 167.69027451709937
167.44517178298656 167.9109102552907 167.63178602497942
167.35216304747797 167.85234528252136 167.7475426071765
167.48880925605192 167.86491318463885 167.729483988291
167.55050795149063 168.05949908442108 167.71506395535536
167.8595568942448 168.41662035992482 167.99703118224053
167.83510752697742 168.20807525549546 168.08039101213708
167.77062369249424 168.0973261518908 168.14895340458645
167.71338941332343 168.20591905534206 168.46423585805312
168.0192154522716 168.46558616581237 168.7600466932937
167.8976291633188 168.29681414729578 168.13245102259057
168.1490939127445 168.58558701293043 168.0770743244539
168.33431911741263 168.89022581126378 167.78489741097002
168.2733734878435 168.75946226819357 168.3151994956581
168.37891529527874 168.954280876034 168.3865121629435
167.7516306657895 168.24489018424063 168.18369862100994
168.139064645734 168.53459888745198 168.19191893682
167.57713763601416 167.99597722411107 167.86755917718855
167.74380254081643 168.08900667303624 167.91277945760433
167.67625681973774 168.0195980486371 168.198115480221
167.9751412724958 168.28081993545354 168.39640342559167
167.8772245429975 168.2418893842055 168.8545627552467
168.1378998415386 168.4154016850743 169.0296544789851
168.03243250580448 168.36653651681792 168.63781586903292
167.95799847837586 168.28963552876283 168.94517511672464
168.04884864242715 168.2002276745139 168.67160952334254
168.0317171956759 168.22184591475607 168.7111916278876
168.30598671700852 168.3891777164604 168.48912327368492
168.033786629397 168.31419568546272 168.57341231117516
168.05571111245115 168.31592337342903 168.7012846103759
168.10832880811537 168.2167188037841 168.5405586751405
168.26776795455547 168.47159256892573 168.79884343196164
168.15066662649562 168.29771779368977 168.60970667373792
168.49071448730137 168.63194369560483 168.65207860996267
168.4535562218583 168.60790639937557 168.6452506513999
168.40130944924718 168.46596421750058 168.18300291622407
168.16674346450134 168.41308526179523 168.40150702725265
168.27341269026888 168.49223181403872 168.6150027801346
168.09978284696186 168.4119480825663 168.57174607679462
168.19318590203082 168.40567031343076 167.99472410542884
167.94846155339786 168.17828610870552 168.02095871625457
168.33230386688763 168.36856535071337 168.32140277305234
168.38000201504943 168.45984931362216 168.34102881023097
168.6630550169375 168.82933098242728 168.49152594840163
168.97229411622314 169.1215702111687 168.26926509932196
168.54266911415857 168.76336831002104 168.3427945814746
168.56970339209911 168.73896320462885 168.4246979207941
168.47427439314296 168.5749461760991 168.2123411524997
168.16763756659319 168.20194710212547 167.8714217420751
168.47230821860876 168.53188121449858 167.9710205543932
168.6245184940689 168.79015812376826 167.69203555775726
168.72976795946698 168.85811525308495 167.80327253270016
168.83941122746552 169.01525249771174 167.33627378720004
168.78585750381094 168.92958223762915 167.83126396944402
168.75143862429948 168.9759035958283 167.93505782042365
168.9703702611528 169.17092277703065 168.20080383560955
168.91260635611107 169.05035917998038 168.28847447243376
168.84295255888088 168.98819520411976 168.08279974781843
168.79394388600912 168.93060535809084 168.37564238425233
169.11549884149647 169.23861185384973 168.38391827879528
168.7421979361198 168.88221616351686 168.75082738395358
168.39017448925276 168.61839218133596 168.78808685985814
168.11325254607067 168.0585949039613 168.47517649989717
168.009510888367 167.99317481674936 168.44323641399808
168.27159798180156 168.31639989419978 168.74963806789486
167.9426485322879 168.09019329388917 168.56912062559996
168.06944155686443 168.04997423573218 168.47523886726106
168.15893509774924 168.0257010568731 168.3684758782885
168.44965840535713 168.34311732551333 168.34277929247887
167.97409178892264 167.8691587612647 168.66486557359335
168.08535591051174 168.03414808946297 168.99001588280652
167.92210248625398 167.88152160320845 168.54618810648034
167.9799118082911 167.9622898195246 168.60998503712705
167.845357267818 167.9287206531862 169.01153149858527
167.55927968183533 167.57664739530222 168.69901657233385
167.66124526230726 167.64253779838697 168.96729016311895
167.979631527679 168.02953216742816 168.81982859844902
168.15433551321385 168.05401433763402 168.52020553905737
167.78988020597927 167.8525888881322 168.41067539303515
167.76565815015465 167.886685151339 168.45387015735193
167.70653240487164 167.77070692773714 168.41329523714248
167.86185223290968 167.9192246600965 168.12456094791176
167.74218096622576 167.86044165630383 168.02057277397174
167.9752938681997 168.0105333335788 168.36781387858463
167.80641180780881 167.88406713166177 168.5453337300543
167.8241891793702 167.98350026607537 168.67110384571694
167.98531941003156 168.02910270254532 168.49346804640885
167.74064033676893 167.90053240647094 168.3567430331778
167.82523898349584 168.02619181800628 168.55437802518688
167.70287997253348 168.17557841218462 168.66698973248663
167.86155711099056 168.19992205749878 168.63911435911893
167.88441583186523 168.1600611581301 168.86575851999524
167.7793144543917 167.97573421688082 169.21526501457933
167.74507387185875 168.07478332465178 169.05244365571488
167.67909562910978 168.00454841586838 169.00188354768875
167.8922793855727 167.93924387245573 168.62051034393866
167.7976383196057 167.7797787900262 168.87731648382714
167.98796982286447 167.92242632829075 168.54173409958946
167.94605808225649 167.93981606874976 169.0040590784327
168.10350652111174 168.21196970363508 169.18911284827905
168.1508536574578 168.38983251975537 169.32163654345547
168.28054000999308 168.47539332420266 169.363126091289
168.03176726433725 168.21277518046335 169.05504756691997
168.109895861203 168.19784088566325 168.96344102071484
168.01003555300127 168.29863764191322 169.0189237691497
167.88112281675453 168.14967193830157 169.27805023900942
168.12753324471387 168.3522187136452 168.9739708393539
168.31370302527282 168.5717893278292 168.74611935953288
168.15945929151314 168.43290528140417 168.93380457844404
168.47785489907977 168.59825004359578 168.7148651892322
168.33831831432184 168.5407527318176 169.04373020622708
168.24577549101335 168.43410731587838 169.05055930783143
168.0603714217628 168.08871069968396 168.7220253697668
168.19840938328966 168.14032260543846 168.60005703051405
168.1711695588086 168.23041538213667 168.6627907812469
168.2510138025182 168.3582009405437 168.54449583948255
167.9786649429988 168.05476048392686 168.9188555679404
167.83776332460948 167.96763651885746 168.85546933147572
168.15950167102133 168.2240073151669 168.42718929225123
168.4246329647822 168.48654310369335 168.63451606138815
168.35804169950111 168.30471697881185 168.8126430494845
168.5134977416723 168.534662273513 169.01550755634617
168.85343227772788 168.89156237222286 169.06903817671324
168.87482155506902 168.81912926230825 168.6150599307036
168.8865066481243 168.9058125495043 168.51612904702665
169.2418205955237 169.3674203645049 168.58844560348388
168.76330844165378 168.90324402889377 168.49720370346296
168.59441970458695 168.76256994983967 169.0241541953908
168.9460246279981 169.18444111350598 169.0756245449536
168.85018424925536 169.10200764499547 168.81682455399095
168.89923269772115 169.264930853098 168.76256423167226
168.87925392306386 169.33859196720118 168.52646716573292
169.07288396874011 169.4435059482011 168.71549222130636
168.5145850873444 168.7309818146606 168.4111434064889
168.97728198364973 169.21058644135113 168.53740545505548
168.85396622121377 169.1751153609754 168.76816097429887
168.69046923094456 169.08719494620277 168.73704860953086
168.80844817340417 169.17180268234537 168.68464295369523
168.48737682535003 168.8730217820762 168.47650908888616
168.69966631272646 169.03143438867372 168.36198635594064
168.40742232001037 168.75480396554912 167.8721131901435
168.70565129377655 168.98814141721707 167.77946585190463
168.21444777313124 168.71031013102106 167.89354404031832
168.83137209844563 169.0208085180672 167.62689285539417
168.81271762690915 169.0563450072141 167.9754667874358
169.06985025184335 169.18486323477381 167.70663424410063
169.28307254444454 169.41438664469538 168.10017141260772
169.25846166648174 169.37813956340415 167.8752612432548
169.05086942138715 169.20930923658494 168.0083807675531
169.07038582216202 169.18878811468738 168.18248789400047
168.78518477223352 169.08865123663975 168.2290449968545
168.99869909047885 169.17827315402985 168.02342068848026
168.45619194799542 168.83782255391932 168.38404594966786
168.5779222393147 168.81120393478275 168.09851836477787
168.69868337036644 169.08484695102143 168.5663151592233
168.34687112141202 168.58901958761584 168.0277950501317
168.53613858725774 168.80222866439547 167.90687771167276
168.7235887335669 169.21833045613252 167.86797909161868
168.65424310011682 169.0262510403161 167.54148527185993
168.17728251883122 168.76843130565862 167.5456178995394
168.09489604589666 168.48453182095182 167.32974170480165
167.90173211476133 168.20643520053812 167.05308396889433
168.30997527584194 168.60320321238035 167.13979519774716
168.32215290632413 168.54880371760652 167.27341780439264
168.37760202961536 168.7209708783359 166.88829905398867
168.29833585870253 168.5117730106122 166.51361276390003
168.38728470952938 168.5434502601981 166.67144118827107
168.33813726557554 168.5702736840101 166.80373465672386
168.47903162536988 168.7978826672199 167.1730235277604
168.39220520933364 168.56323671338552 166.97015360919005
168.44532691936 168.65524513169228 166.5656802515365
168.3989442359045 168.64500402401038 166.69507870195716
168.19922845491644 168.3530814303386 166.93129180463976
168.16725123723737 168.4322892299471 167.2048574271146
168.29540446178802 168.46025124878778 167.20776570204148
168.6886218982122 168.75366779547986 167.1310068021358
168.7069448252257 168.7626499825121 167.10367914250574
168.49078287007708 168.5062090201751 166.80359810121448
168.26299356263422 168.15326052444325 166.89288005122086
167.98477063180977 167.90287541044663 166.83377669150292
168.08480507176535 167.95568425927476 166.67080935235208
168.27315412453697 168.30370095261404 166.83996530254504
168.19272218731572 168.09446977100689 167.0216305301476
168.22681498696323 168.08640250823814 167.05211744283943
168.36050787912154 168.15383971278007 166.51609385562787
168.09551786775515 167.93708196344033 166.7940814234449
168.42329135855508 168.25339757625352 166.74911730511155
167.9561475851083 167.87341835875537 166.8812341998201
167.88539478527676 167.7970213507665 166.8641763220363
167.743247493863 167.62474805258856 166.89918097161677
167.8443629547172 167.82532820249565 167.0596054891081
167.76290736359337 167.74369594562418 167.18269922929386
167.5369588881868 167.77912682672056 167.4050271641879
167.90154752416188 168.03427968477075 167.25490364883655
168.172492092736 168.34044740518428 167.27752012265069
168.29904849702098 168.22541272342056 167.33625654340835
168.09901860600687 168.20622731232783 167.74519099161873
168.16084442926484 168.19424187233741 167.7433147385964
168.12882206560758 168.1276361385707 167.25902958089762
168.4099621047738 168.36879934962437 167.74281929929762
168.414468603965 168.29230680428984 167.47818992472938
168.18026261648646 168.08352929234442 167.66126241452417
168.27330355257033 168.30267333332225 167.70907282261027
168.02158023639632 168.11878223225236 167.78536325207574
168.2372691968494 168.31102237916036 167.57630966506701
168.298961215714 168.56108109296818 167.64068444405052
168.14030440581402 168.26654186689396 167.44893126689738
168.25311532233764 168.39680845925554 167.67662570218954
168.23657072252675 168.47204060873372 167.71369184410943
168.1153780474712 168.3989750265057 167.46040222082118
168.19019934572006 168.41248324195905 167.38254083022957
167.7452329826048 167.99915529377847 167.3953178838399
167.9833653281862 168.1649157604172 167.5636584988273
167.82314123720295 167.91844902769077 167.30031621535258
168.0907489916635 168.10313451865807 167.27067374315953
168.04750076592413 168.11339969264503 167.45772854362053
168.28650780014945 168.23334276405416 167.36965025302618
168.1411116672894 168.1356301057499 167.3124617450906
168.05137376175188 167.85236396455477 167.55930470552195
168.39281444336797 168.2181783656541 167.60109893970858
168.25108532939808 168.25472879353026 167.51424663737419
167.93363320089094 167.97164303491104 167.38599648241515
167.95346809477138 168.02078801601334 167.48782458381794
168.0598931334179 168.1694286153582 167.33543664049668
167.90218597241062 167.86946679090738 167.17222605147936
167.87476568289685 168.03696500175258 167.63843437856906
168.62773702600535 168.61154391293528 167.41106419257116
168.22236633817337 168.16436323315833 167.5704798475077
168.23747054472298 168.40301000719023 167.39699917839053
167.96179159348787 168.10218396962242 167.66207720025065
167.99460599270617 168.14906970965868 167.23869351427473
168.00004446197158 168.14641636386642 167.59161405070213
168.2682211421217 168.33785925962556 167.5324109378742
168.02681633841541 168.0719446370396 167.48696748000748
168.092818295418 168.11676854592488 167.89467062545995
168.2177336767701 168.38123498060546 167.77426982053882
168.1621702365484 168.4704557295827 167.57437298188736
168.05799055698444 168.07098267692461 167.3352642206111
168.59079444103017 168.64615828218098 167.6121575294257
168.52183549215286 168.48701125333022 167.48350629425957
168.57892161867255 168.56770522701015 167.29603945451456
168.34658762332455 168.4002990095853 167.2914765299699
168.31353861898634 168.25447894879872 167.07220385867578
168.8237840384532 168.69705395752914 167.19588569701455
168.63077108597363 168.54053811021961 166.99877801494512
168.5591591030298 168.59900149933094 166.99868073643032
169.05582523496753 168.96386154490918 167.33836284465042
168.6646610477078 168.62255236722964 167.04821928018367
168.5551190950437 168.58268370240575 167.29605359634485
168.2014863447318 168.41958566655367 167.26900245942812
168.49072202990675 168.6056618278454 167.32448890234784
168.32734176824562 168.31563779820118 166.73510615350003
168.31350930832357 168.4385118515154 166.70647733368665
168.48293621829185 168.59804303416976 166.39211803914657
167.97077261508548 168.10720467199047 166.51495492528304
168.29469957884692 168.4542250465554 166.69199333798124
168.00243147928484 168.159055714529 166.57062559570508
167.56776271688273 167.6281938044123 166.14488765460828
167.83017762803019 167.84833557690368 165.93336089457688
167.70463903901026 167.7609769338278 166.29184252003023
167.10566085808256 167.2964365625309 166.2995372184844
167.3133053317917 167.487028423357 166.36003845200256
167.5640802468569 167.78006804369505 166.65628566292798
167.4395295190873 167.5946080282289 166.68099422111914
167.6711660974209 167.9065484261147 166.87402887966363
167.34876468699062 167.76440524133292 167.1247344409156
167.21572241658052 167.53033198109466 167.27079006093777
167.57714919850912 167.87449163822322 167.22166911023845
167.6587417634245 167.96245712749237 167.57837426629115
167.63072729094444 167.7709171566018 167.31214520335703
167.8136636054973 167.8970835091385 166.97469179439815
167.5754458662022 167.7371467620913 166.971384464283
167.7997330243603 167.9093373121103 166.90046366802693
167.9920225238707 168.04377425243092 166.8882298314899
167.9548814008888 167.93713215319337 166.79562648569194
167.99114634756387 167.94728994385727 166.66977917961194
168.0013523382899 167.89278998080138 166.6527740741779
168.04057826705258 167.9389505366966 166.03706608065352
168.05837729713934 167.96345807165108 166.64963114613352
167.73595084678072 167.71990592138604 166.7935247099031
168.02956121889716 168.08100489464147 166.73805289748157
167.7875197112061 167.74010412394594 166.8988663717925
167.89003293028063 167.80791648428763 166.9842860876161
167.85998210205327 168.00636523515445 167.4796770021341
167.86960078604778 168.10579012013758 167.3417478952889
167.79944284637074 168.04004245466135 167.50460865671758
167.3267795956239 167.67341476284517 167.5632050463983
167.3486064419513 167.69326612666302 167.70844544254265
167.41594624596294 167.6349777636813 167.36818857039418
167.39008855250813 167.75692626187922 167.27801061510448
167.67855674507842 167.94715908299224 167.4617204570195
167.72962878406292 167.97234274828864 167.52572719605786
167.31561203604173 167.49399846945195 167.59878973717605
167.45105547915207 167.5793439912167 167.77893070529424
167.89614656746753 167.94275753204852 167.41362496844485
168.17980188754143 168.18103054618922 167.1069363296099
168.4252755006113 168.559783426718 166.88386586870712
168.46269219476102 168.61076877392247 166.7153249947482
168.10530764745394 168.40721303878868 167.26274553649748
168.39048355605175 168.7480361090918 167.600105631147
168.1189544257088 168.53095627813548 167.19418962402642
168.46424289557567 168.87134004149084 167.03966429290207
168.64380350623713 169.00771739170523 167.35011310963492
168.24714587008 168.6035197370118 167.36369408520957
168.45893346591063 168.7830998288216 167.19807678992683
168.69842080415202 169.00904469443313 167.21899431946832
168.65699456684072 168.93969102050082 167.42659755789626
168.40673258334522 168.6576353121211 167.1152111137787
168.00775714703812 168.25852369523193 167.36684267473055
168.06181177029646 168.2589172066526 166.81424076132177
168.0670952597728 168.22381149983053 167.31985017547055
167.65535352191355 167.90681816912226 166.9557571249482
167.85600682469052 168.1100358736862 167.08114001642807
167.75081642249745 167.92968355945558 166.83833835240878
167.6190002001648 167.90740852871954 167.3574816453763
167.8780466928173 168.17588677719255 167.59637252638993
167.9302831307665 168.20114755728147 167.7830652671192
168.09113846170857 168.35021371140846 167.42924699428713
167.9492010704736 168.34807191797427 167.58544927302526
168.15578496864117 168.54419778444162 167.95054145725874
168.2894626070732 168.50261499560378 167.62840641068712
168.16711366293686 168.42758239664306 167.42497394847686
168.0552638950103 168.20024227564653 167.42379490316472
168.23015735969463 168.50762116812592 167.28791880702224
168.07124153604386 168.37248905850123 167.20202506274393
168.42442230051265 168.84898721892853 167.43903041320044
168.60796525494303 168.995729355635 167.46232445102578
168.39063126144868 168.68935618578826 167.00398280850314
168.5588494774817 168.89322885923403 167.3529724202749
168.33102357742746 168.57039758074387 166.91114152163334
168.53357588414178 168.8360528327358 166.79305922502127
168.5923242917433 168.82686767886474 166.58811334761606
168.6490070448382 168.92211042826708 166.5306560182852
168.41433779058838 168.6842019587552 166.41219028262157
168.39085074501978 168.63522745157388 166.33023247751453
168.01657583323086 168.29354013419263 166.26133833791334
168.1200104097252 168.491196533915 166.40351388343674
167.8105473227376 168.09682249511943 166.19833856174938
167.97338825614472 168.30008576787 166.12059769794638
167.99538027679716 168.36051718690712 166.07529264880932
168.1661048378155 168.59793178690066 166.37051709367086
168.14737077742353 168.50933112198982 166.44595659911494
168.42999332461093 168.8469129698708 166.5198601248113
168.0180231668054 168.38367330367046 166.48601610514024
168.39822692070885 168.76065390757392 166.52021157423852
168.366423100148 168.7697477256871 166.75749605821724
168.45038140438146 168.77418828721338 167.0498381107138
168.8170343591759 169.15171139767205 166.95450944221065
169.09889344876785 169.3858807587271 166.4893842824012
169.10311015544713 169.35807134928646 166.36991006482097
169.05625153243736 169.3816138159299 166.50785757707925
168.6987447896522 169.1525422546689 166.6185594809587
168.36282134595743 168.87988229805546 166.32683857169297
169.02631061621534 169.5087240782082 166.4071428711147
169.0586960513192 169.42860290265585 166.3240222925328
168.63627213775956 169.14616127325476 166.40389389117246
168.7638014913996 169.1198348962899 166.7105778014356
169.14759981934415 169.55522099834144 167.1377781566746
169.09034870799536 169.4430363464853 167.19169279505954
169.1482685578226 169.58944565838664 167.29772273284883
169.3586361807353 169.748692659481 167.6695748946288
169.21493510461212 169.81051922577473 168.37183186480246
168.85172127063652 169.40352873337383 168.32491776002897
168.95726982015162 169.47409768576244 168.32239032924667
168.95998517176113 169.45966561746698 168.02846963639948
168.89690920802866 169.3900848379758 168.15780397446204
169.3129544661521 169.81667666076456 168.33766144286514
169.48690925854945 170.00539036116538 168.06328081782098
169.2608085773042 169.89202788693305 167.46705639667417
169.4775550164555 170.09332552461285 167.5593879596182
169.39290959442178 169.897818717315 167.50729846122056
169.4278726450055 169.98025470707046 167.6688564502949
169.2101195062547 169.78887307354682 167.22016735750773
169.3355778792354 170.0253717772068 167.35315381115566
169.19412456283393 169.9309269294904 167.03399121945714
169.49805107738638 170.11395625379996 167.00873932990888
169.5250858619223 170.14736205006844 166.95631086426178
169.73070952851842 170.39535446973943 166.91467503957472
169.48025419247466 170.15117464310578 167.07656401106595
169.785912711235 170.34748208238707 167.45594305950428
169.68867185687353 170.20014582659587 167.04054554076237
169.54334858862515 170.05894893450488 166.76745298191696
169.43632511801403 170.05992979683174 166.8558772717314
168.8584119909687 169.6163496821318 167.26972729394677
168.93414357462723 169.55883359224404 167.06755640386828
168.69392853989635 169.41004267393376 167.27867368060313
168.34622804132138 169.08108507469242 167.07784091424526
168.7643608860161 169.44523104483977 167.46934515765443
168.63675265722526 169.30615673319153 167.2028367196532
168.41314877852017 169.07747222576765 167.08015007233868
168.46859164617914 169.26836333758632 166.92733121325256
168.36807478707706 169.00919178805373 167.11394508279585
168.30234715500538 169.1222320417875 167.16312382441967
168.19429612626658 168.76820240093562 166.95611907210568
168.44356925755818 168.94472158778612 166.83430931645566
168.30121620469708 168.70152780802368 166.66588834134672
168.2018115977762 168.74977231868738 166.78386802542795
167.97486182677028 168.43828371942115 166.8103203294208
167.96745799172743 168.45895572306003 166.87772292142654
167.85367192559454 168.34215562201035 166.57933099559932
167.99098724411053 168.51575243521896 166.80381639234758
167.85338647757354 168.4661962211771 167.32772823063672
167.65368454536244 168.19502980654323 166.9419134844873
167.39474379589416 167.89552903223262 166.617275795758
167.76754206470378 168.09994938429685 166.33967045881138
167.43533633461206 167.71150312878552 166.21227901113102
167.5647037568606 167.93349575291654 166.42569502546817
167.48927635967001 167.84380184799002 166.55220351470732
167.27404226106927 167.68873391306917 167.1207211011892
167.0878551167351 167.4854743260884 167.069310548663
167.2280034457334 167.627171062881 166.6303840647613
167.0378991972541 167.4464088902013 167.3168706373023
166.98294912387053 167.32283776549042 167.2277569704374
167.72999750133354 168.10180231887696 167.14845234019398
167.57737015760347 168.08618373592992 167.48165229741286
167.20050347893775 167.8081626995293 167.4586362721952
167.09041180864145 167.59759948419799 167.37452855531848
167.25305971979188 167.6358773901287 167.15563403044752
167.20395628295236 167.63884263078947 167.34534944645924
167.21154188835598 167.73243701520173 167.01326447693745
167.45045079937793 168.02575081180393 167.01053960986965
167.54799657135342 167.97187368592253 166.76932117821516
167.58649184438568 168.0459691197384 166.69967113924704
167.62662233727232 168.14294955000605 166.83874672123562
167.74364690820573 168.21056528764845 166.80729138862569
167.5821939751061 168.0885933051036 167.08470613699862
168.15211343881344 168.58806647642234 167.3585578591832
168.0959830944288 168.50862446702538 167.72304028000977
168.3955546147154 168.7006930459399 167.44354116812727
168.23486188572878 168.5179134575286 167.13895195680814
168.12050070153452 168.40146478254124 166.83044056794128
167.7452610920944 168.06197625042856 166.7976145946526
168.1777752656846 168.56228575072512 167.14081885889166
167.8880771785647 168.23114880834498 166.9593634347007
167.89903823153597 168.22624383131802 166.9894497705679
168.26978482748504 168.61534408509493 166.87381323201134
168.24362409650033 168.63233023038575 167.09466867842895
168.2707875380139 168.68762654442932 167.25890827549492
168.04630252959305 168.52482651552845 167.74965574170722
167.97162482563104 168.2743131172803 167.38570133635918
167.80465042389844 168.06812219278055 167.15389903605586
167.7786638016619 168.13123283686133 167.46643326088045
167.9132745495692 168.23664599622393 167.3432819326727
167.63028478693226 167.96608974248275 167.55459684410218
167.73578046062377 167.92473038713257 167.2777131124949
167.6415636324822 167.86157076068014 167.08986939787448
167.64562979177543 168.02035025825742 167.41183894904427
168.2203359973375 168.54219421450685 167.33151848700442
167.8372642743668 168.14990128436153 167.12183849998436
167.92681604652213 168.25495084406757 167.4744108453581
167.62410941555706 167.93919990309013 167.47806025656755
167.59906975648542 167.91998317387095 167.19255555142274
167.75817795185966 167.91903933598996 167.54076741673924
168.2652780105424 168.28939597517373 167.4237043498485
167.8877006677933 168.17083027881247 167.46961565370773
167.95454426547292 168.1285959346335 166.953548722014
168.18326158365272 168.36395907026224 167.1222645287889
168.0679313670498 168.26821696150628 167.57034656431702
168.21663434224786 168.46464915783625 167.95297019096608
168.11324503180109 168.41241165618456 167.41941113317054
167.66461063929484 168.01549504364203 167.63714049749697
167.61652263437654 168.03217798431197 167.52448585850655
167.96212198177707 168.2903655934895 167.23676249641375
167.74845111802472 168.2016677620886 167.2925697092374
167.96021198829945 168.43152776489464 167.43595699446098
167.72669633619816 168.30476514904146 167.7901457828173
167.942440966119 168.3632143870832 167.12730268899693
168.33454130046402 168.48728596816673 167.17351756970402
168.4689303547378 168.70702581742415 167.23339358790943
168.09021471703934 168.30046493288924 167.01951639784667
167.90564242508196 168.0575972863147 166.89587840247714
167.84308713050518 167.98224689777004 166.70482533596177
167.28776592662103 167.45923376274163 167.41927540232453
167.41757301770238 167.679647786457 167.6961202850561
167.4235832159328 167.59355884746114 167.39261573756292
167.4497308449226 167.64549106071237 167.54002428763235
167.51682765424383 167.68726923547547 167.16006267231452
167.6270295753891 167.84025769496202 166.9166847214055
167.66383155457675 167.81714920712358 166.44542380180116
167.69936408255856 167.98395493077655 166.703061649665
167.8133595194203 168.16765579609876 167.0588411308007
167.85395116313666 168.331813454125 167.70558177926918
167.69186993139857 168.2782514238122 167.69299225061667
167.96289370826815 168.41937996456517 167.37875621631673
167.90694336253262 168.2287255255839 167.02528910554952
167.94377800864186 168.48027961436222 167.49830662656248
167.78437740478006 168.41315068395738 167.38180040018034
168.1431818925206 168.49091184442412 166.96785312715346
167.81931122454318 168.29575494561686 167.06855392275878
167.542033361565 168.065796210053 167.01970335539585
167.73563848633526 168.19644300199832 167.18966166567688
168.1176812817412 168.5559511222029 167.39286136738082
167.99078342730402 168.38942513575614 167.0498344939096
167.9610243589938 168.24908594909542 167.44446196117156
167.88055935846793 168.31610523358063 167.75102792527042
167.58924749341702 167.83313610677905 168.07338916837554
167.73119699763456 168.0228757549981 168.495086791289
168.0357338367369 168.3624274144677 168.33962419814546
168.3544627408309 168.65420184104195 168.7098470827557
168.4785383734654 168.65440016518713 168.7333507352568
168.586283293007 168.76624145257807 169.00266044451774
168.50972375083546 168.78845935879335 168.48407713744453
168.30866528002127 168.62169319843454 168.1906122091153
168.31782342272572 168.68371489076867 168.0204583963673
168.08934074529947 168.41449152624435 167.89236932980282
167.90560131222966 168.196961408937 167.883525901678
168.07955847131615 168.36960780576294 168.02736352030567
167.9004704392678 168.33156936807617 168.06279879785797
168.1298106334948 168.5694894053492 168.05000218362105
167.89522008266522 168.37250322912956 168.00342367301423
168.1276701633412 168.6169554785649 168.0937343753088
168.34038663326334 168.8563637299135 168.1325590096369
167.90690162433367 168.41157157285346 167.7875049283031
167.6052939234225 168.25441649031796 168.38646298657778
167.63644618638244 168.12857721452667 168.20915760123535
167.8515982248207 168.27419023582812 167.87824096184545
167.72730008102468 168.10886766461059 167.87335396866828
167.84131508346684 168.25984197445578 167.73897554288968
167.72759434404122 168.07415419898737 167.71796204652819
167.71414492574803 167.98618664426 167.28945891612332
167.82274584843998 168.21989845712238 167.38466166791045
167.72244979028784 168.03546934802569 167.49242288497473
167.95096690484786 168.40036628773152 167.75526777450278
168.0716454207814 168.49557934156562 167.50186616511323
168.36084039036646 168.79773375918643 168.2175414470367
168.40891991157145 168.76708588817482 168.3410234076285
168.0519885648568 168.48179339811495 168.21627232521456
168.07349548482392 168.56387257677872 168.31529935096086
168.25794066986552 168.750572308963 168.40727182856676
167.8164439500887 168.35723958774125 168.44607445419786
167.94059431885503 168.3713794060566 168.7121440269066
167.51104553190706 167.84048806896683 168.28839271545087
167.40875604031802 167.67111629937364 168.01588557319764
167.96417252194584 168.2798119391085 168.0874869697677
167.53157496558106 167.90959944843175 168.019628405066
167.76253915828093 168.07582895998664 168.33291023417812
167.39893920962172 167.67459299092175 167.8891435199242
167.07993522118377 167.3776104342316 168.01195322571678
167.26012472922514 167.54492798073898 167.9628089340481
167.62213450790148 167.88060820164614 168.41898140559752
167.23632845431652 167.55328697647448 168.2418320597107
167.46066923137334 167.63851891680903 168.0604800688785
167.5861299306677 167.79786150188218 167.93276934490666
167.43597960512665 167.7063458893268 168.2664571768995
167.16389835877902 167.46959640573465 168.2872979798817
167.68603211139543 167.95651339595057 168.1775575892432
167.69657039450664 167.96011683491417 167.93984558031968
167.66172074202132 167.8068469532441 167.7408260981445
167.6670892686573 167.73388664458818 167.94400805781302
167.7392163577194 167.90549536300088 168.02468359700137
167.5970968096524 167.74704416647424 168.01271345463908
167.84978610202427 168.14700896717335 168.23055230045463
167.9687419728974 168.04463029495054 168.17946341953774
168.06786799826145 168.2631804173841 168.5880646375541
168.247703367805 168.35428261851573 168.23286669138648
168.32317131747237 168.2671247835148 167.99844627913964
168.57009665722762 168.3726583729973 167.45145844118258
168.14641765782142 167.98024114084805 167.6811852944244
168.23936640269528 168.09759228395814 167.67248615298328
167.98500666201153 168.00618809851687 168.0763214402694
167.82968914477902 167.81669798134126 168.13516590855275
167.94810540165605 167.89094127249072 168.28774721357138
168.06980631906492 167.93845876872734 167.95540732700425
167.87327499121602 167.86193845081323 167.94224165556219
167.7596677970208 167.61212091984268 167.71089728273688
167.6670013254746 167.618840181262 167.91368936226877
167.29529706833313 167.4246657822999 168.49916767978064
167.08020583975 167.33505033732249 168.50951011553988
167.36178697734505 167.42217836735475 168.49501383629473
167.33278294058996 167.33141164716307 168.26765707987548
167.43056660945823 167.56656323628192 168.44677974436823
167.4854657661325 167.43169903800413 168.230400537513
167.5898728577904 167.51629165439044 167.9807002945733
167.46331532692722 167.3808785976993 168.25143251650587
167.08289704832495 167.18530293697333 168.11862997700277
167.71052370703424 167.82620947572653 168.45435152177018
167.57497633827418 167.7252866405211 168.68775289463608
167.52300475209998 167.59913382333636 168.78438972830372
167.993684028441 168.0485616444332 168.55353452752914
167.94450805799644 167.96761883209555 168.07101110070454
168.08912792809582 168.15643344365654 168.00379528869055
168.42189560107886 168.38212362964285 168.26707899833968
168.7658485523083 168.67074980181036 168.33610672718237
168.6475090810483 168.5315080042481 168.60088720083067
168.68598474914992 168.51730134356404 168.6022802636995
168.95353692261176 168.94489099349462 168.94733800259976
168.5057364416202 168.50286120908785 168.9271468853246
168.18724335931688 168.22429486675233 169.10792880755133
168.37584100822758 168.3995174196919 168.94805800511148
168.44026534038235 168.37066069482427 168.7338257810503
168.52325497472344 168.41826458470013 168.5849684312505
168.4058710739443 168.25063709575969 168.51063924197268
168.41858626693832 168.3914700720919 168.58709427239688
168.53972731817984 168.47029684280378 168.54911274561226
168.53690356400307 168.51965939594265 168.86927090342985
168.4740652688237 168.48996580638698 168.90727950545303
168.293979293497 168.236060789539 169.33284284512854
168.53154119048838 168.56744717489264 169.62152955473107
168.20599715100286 168.1007684793366 168.9961869910489
168.35637316621103 168.3153624604616 169.44373686449669
168.79259028374523 168.8288830182053 169.52954781385202
168.80630154172778 168.75521140295308 169.3205647488779
168.93053565743364 168.81375240915492 169.2917192168775
168.70405064926766 168.75433962521393 169.26848197316636
168.80361631626835 168.9775886086233 169.58462293530943
168.91108074140521 169.14888296242185 169.44153250737844
168.46158997980106 168.68763003093176 169.2085879730547
168.2567527527819 168.47393356631386 169.11920283244083
168.4098440681487 168.73331728423565 169.11453250517545
168.58281044593923 168.94849507191185 169.2030903713495
168.74484595285637 169.00152975252385 169.44640769663184
168.52648363568665 168.7830138015165 169.2804522490924
168.5845968377997 168.89433561180982 169.12850629106978
168.2597072419563 168.56076711105962 168.86964112951517
168.03638736908275 168.4314557525404 168.72602421004748
168.09539282779505 168.42685320398687 168.56481014835074
168.18357983237058 168.5242033855029 168.5344897710399
168.5321828108605 168.86236546071382 168.6370650130943
168.1733640714041 168.61323450279997 168.86503820144196
167.8754671082862 168.25488591209455 168.5280921472923
168.16939709234944 168.46197956546956 168.33416581884038
168.51975593387678 168.769766522343 168.1365504791133
168.4349732476133 168.7502626159891 168.35057542073255
168.37306979666573 168.67137846404114 167.8955127340355
168.66709907254116 168.86812499664111 167.87418667700393
168.2770186786331 168.45441319020864 168.08874352745448
168.31952856182212 168.659284158739 168.0828471337663
168.60017891894213 168.8910492389957 167.97012840462367
168.43121337249397 168.848384136357 168.20173196647457
167.97738962840606 168.25654698476177 167.89418754556505
168.22476678948064 168.5801528492165 167.70189730122945
168.09846735211272 168.37822040513387 167.59419704275626
167.77742293279755 168.08475821812482 167.83594215701004
167.9448534391933 168.18614912240588 167.69653107390326
168.00100025274224 168.2594694496824 167.68152708596077
168.18671874811767 168.4764758939348 167.12582612450453
168.89619419098176 169.118087972326 167.31243018836227
168.71545764567142 169.00606738532804 167.65501418192767
168.61214170926186 168.89210083553792 167.15719928286748
168.84216598735537 169.19499698101237 167.0957110993691
168.61617426828505 169.03516553161478 167.2322112912701
168.99446989795464 169.30620851297476 167.67182498128443
168.7404394908969 169.19259583794863 167.33175119774603
168.78992889151752 169.18595755600015 167.52394738023781
168.82387573628802 169.19452789371175 167.64672559637933
168.9799830727259 169.28639085890475 168.0832800414542
169.34084820016946 169.66450578709154 167.89190737471873
169.2751059319552 169.56821968954938 168.19531869832056
168.99101633418044 169.24557014750894 167.63243911566443
169.26211473293466 169.5967292757061 167.78449346915
168.8298652925764 169.220728552678 167.74013475095398
168.91291258112057 169.2704684766183 167.43543907137544
169.51198618576478 169.68784216998793 167.60895652496404
169.6558438308331 169.945709530351 167.7193430161271
169.43980905220627 169.68137095625391 167.50235528963793
169.25052458818206 169.5443744270437 167.41228923195735
169.34666961336075 169.66590078164916 167.50142804672257
169.13138176371086 169.39827784227109 167.69540029500573
168.94268060482906 169.10316663096972 167.53547338065857
168.91792546201475 169.04263902858088 167.18563705576034
168.88824351538693 168.9609258232629 167.19722501773438
168.8635368654029 168.88496152269224 167.20135832040805
169.0614779266273 169.1647522364832 167.82359056870672
169.02949380637907 169.03915098488534 167.10350657762146
169.0173154544474 169.05644419628615 167.5127974831614
169.07340252931195 169.143031552807 167.6844202763379
168.64912927510153 168.67350261574316 167.42479100621668
168.84731607003573 168.90997142946352 167.7355926499888
168.90605300907905 168.98414421942067 167.66057016076553
168.5541024255872 168.66818237027337 167.4289865487506
168.43414040137012 168.55085493895274 167.73513226446357
168.46591051504603 168.43630060683174 167.5563376461372
168.41657911500187 168.4581214833787 167.87328010980073
168.45813805006637 168.6505032414305 167.82913945488303
168.5359941446445 168.75318183976157 168.24603452027557
168.46420882721353 168.4969439216118 168.38579987013406
169.06395054082392 169.09163389444524 168.33325393968053
168.84439827137405 168.97882117115276 168.50582400464202
169.05414479233903 169.2302103400777 168.36463491281964
168.90658508867568 169.1161826608246 168.26483173950777
168.8587855345841 169.044405671218 168.28872656479936
168.8055749311893 168.98715081253766 168.31687449684898
168.57905986986967 168.85358896496652 168.25272673056745
168.77238752368697 169.08300413038125 168.50667440890683
168.93175775353674 169.30551624998756 168.74228917585907
169.1293924465306 169.50808978858004 168.85770985745867
168.82338617450378 169.2698107919228 168.4623389575589
168.60054940590067 169.0863255489192 168.2809092708893
168.70366844251765 169.07819053387485 168.15927604025865
168.70824317920622 169.09007971460778 168.29327766601367
168.6324674269849 169.11116977965065 168.65866915178933
168.8691869502395 169.25303342360024 168.61835874745088
168.7841756140085 169.2310497904939 168.5676587407233
168.96955027618284 169.4208349579107 168.3098644922445
169.0538105950544 169.5008115303221 168.46559845547716
168.96520521466022 169.38011591551125 168.18899061460345
168.7269322938113 169.1293569139314 168.14032819197953
168.2962382277728 168.72733231664347 167.87995947937904
168.7766119371785 169.11011436315286 167.90533236916178
168.52808888412727 168.9498549002798 168.29437581885026
168.73905470813048 169.06998505765415 168.304004435313
169.1060691405188 169.40830210120367 168.25895803820782
168.89081837619779 169.12950787179312 168.18466337228153
168.79590801023463 169.08074575772517 167.89074345982598
168.8450884896596 169.1145150863933 167.71776629012604
168.88230903963776 169.16035862315584 167.98025389868562
168.6409805710803 168.9711763093961 167.825631164371
168.70747901974187 168.8630193526005 167.55356359909
168.61533560698524 168.76024015435004 167.64121218369814
168.3041776067761 168.5523637234796 167.56816592929485
168.10599125775212 168.43823293542752 167.6360663085217
168.06771057579147 168.32110475151242 167.62315969118453
168.20453512422844 168.53009427480796 167.7513937360327
168.16305570960165 168.42954387868008 167.76676356167246
168.00590327187965 168.35027664648422 167.67832357919707
168.05193894757568 168.47656950058013 167.7498182055882
168.3463732955853 168.83633959905248 168.1956866069913
168.6240869185767 169.02991951564005 167.978418214804
168.8059169893315 169.1073188596679 167.80859581265395
168.56937368074992 168.96416505423807 167.6698506471623
168.3024550632717 168.7660943689748 167.8286484876072
168.55265804633655 169.0096039431932 167.6928104615528
168.31412356012177 168.73838958956765 167.46525929993888
168.38405377570123 168.74453081418045 167.56926512190455
168.46913027685088 168.72902886716287 167.0505608801181
168.32717070569987 168.6832197679607 167.432058670522
168.3717359420301 168.62966389636014 167.40001500250534
168.05629826772818 168.5036561005708 167.57732787203037
167.97675683533907 168.5074655495493 167.58485495875922
168.26196680763655 168.69737766142373 167.663345689478
168.27147170606983 168.58545058191572 167.51719465669223
168.52633706450825 168.8983581513761 167.83830458561866
168.5208853127103 168.8744451345795 167.95295948139352
168.46578221572176 168.74878794851622 168.1917998670427
168.62004183518923 168.79993914904614 167.9430869866017
168.44290536652483 168.8152751344717 168.1246465173265
168.4354077949631 168.82856720397257 168.32125518723916
168.53652647223205 168.93644070557858 168.70852097399248
168.74327859796807 169.11738586545493 168.60624023198523
168.82952936939733 169.22650638576187 168.8236239817471
168.96417861668792 169.27694431259 168.6154803416933
168.5054120633936 168.86802338146222 168.77675734363413
168.73659574999755 169.06571757789484 169.12105618984333
168.30666356103066 168.7857861149641 168.91605688262177
168.08873861606887 168.43676448956404 169.04569518122793
168.15321122671537 168.48138594154966 168.88039344622524
168.54212716949436 168.82694160928668 168.79865087148505
168.6654027399001 168.9366905798813 168.70079060022073
168.58941261304446 168.8948426890558 169.0404109254801
168.6038767675774 168.9129498813271 168.97852203661225
168.5590100012371 168.86533857543273 168.97938161711087
168.31096657166245 168.77681904958214 169.62234524263613
168.45804309633246 169.03055602968354 169.30821149014403
168.05298370933542 168.5990462539694 169.09520050990042
168.5650156084855 169.08854092414302 169.6492519296988
168.7465995668381 169.29748335642233 169.5996320073898
168.63177028031083 169.15977600208976 169.3277938783203
168.32902139883643 168.8336743987781 169.31698688082648
168.32934318392523 168.81209751977266 169.0066477935942
168.23508723096802 168.61361226318837 168.94852710011457
168.17904244006334 168.63218099267553 168.94322885221612
168.3175236226691 168.72383968846447 169.29743760991445
168.30177414173104 168.60780822360877 169.00922754950182
168.19766270932885 168.60394567593735 168.9602571949286
168.63381328253683 169.0224736979773 169.1316079282207
168.49674953897753 169.03474779828665 168.83848760812677
168.33006616870162 168.94048011146023 168.91928170457714
168.10184982611062 168.66686636935364 168.99864620065094
168.01823476699417 168.56017449987405 169.01550340763325
168.2466156877582 168.7650394080026 169.20751472059223
168.21806275437993 168.71898188875284 169.00640616632293
168.41279013494687 168.84879874120304 168.42548943878955
168.00587241680537 168.19867305346352 168.37100450564998
168.2397231356376 168.61157894204993 168.74843229463156
167.90392165480444 168.2144296697242 168.9329108039394
168.12139437272108 168.4995551432094 169.23102881282182
167.76248512511296 168.2340164427976 169.35416526489627
167.9887094491519 168.57822883946986 169.4494159446667
168.12960448027272 168.612079477288 169.42406388649894
167.66681909864005 168.1156378878185 169.09898117481643
167.57627331224413 167.92769236722526 168.87069623126635
168.06854012820338 168.45430822938442 169.22179357917224
168.3776278102624 168.71760181706 169.36787891750095
168.55495603148825 168.94597414271266 169.51868428996826
168.40042828166233 168.71140877102488 169.67186968076086
168.26903547812532 168.52011295482993 169.22289689524555
168.39160754307454 168.75371435014367 169.50898933722402
168.43343129058147 168.77079422796805 169.35920376639035
168.4775132489347 168.75577560921133 169.39356351879115
168.34055870762154 168.7869358103175 169.49085493505967
167.85809982856603 168.264149743205 169.6870694844451
167.97063699283115 168.30120964424898 169.6317995246191
167.6899646706515 168.08160869077452 168.80672683076557
167.37632492605823 167.8671409109222 169.08883328521432
167.53391253494578 168.06594131628208 168.8896811271383
167.76247014046947 168.2321636661762 168.77262159949078
167.6109161121051 168.0987047109512 168.9517090868668
167.6872246311378 168.09353378147193 169.00542576899292
168.13764845914395 168.5195551441005 168.77784841671826
167.9981814821737 168.2818780516955 168.9290666709293
167.96440113694956 168.41771890418505 168.89334444610796
168.18082401415083 168.82156310504104 168.9406812695516
168.32113111974732 168.89190810242704 169.51173498008728
168.3054499522782 168.90743739696188 169.33204165508693
168.36730542168698 168.86502953398863 169.32400759289771
168.26659293245652 168.77794985784013 169.46479120316852
168.1473804331502 168.81045546101194 169.43464424750923
168.2400926857549 168.8474249449169 169.27312311659162
168.4622161314093 169.0691850446196 169.5778565399407
168.4582047192167 169.12466077704832 169.54647720855147
168.71222840466044 169.15033018669135 169.6125841655963
168.67397682982772 169.1233658143975 169.29981489052543
168.64145861522533 168.9466006642905 169.09400915651912
168.37519775553014 168.66969620714428 169.17269104503254
168.26471204398783 168.52087609531333 169.20418797525775
168.63687812824602 168.7146341373171 169.49016338222003
168.4061040724065 168.5928088430605 169.03960423960626
168.5037742208104 168.71511526684907 168.83670025052683
168.44434364031144 168.711464042591 168.66395645542627
168.5358794112919 168.72765349769406 169.16262349399597
168.41318565287054 168.60276354570598 169.36274651684099
168.49156982127212 168.74479451681268 169.5611297915666
168.32764983542512 168.6626193630332 169.83756884705622
168.30469606043636 168.60902627355995 169.42520444061552
168.22597046223154 168.58170385581488 169.35351397423946
167.94024263884813 168.291406186469 169.3966772989964
167.95881839500873 168.31163000449502 168.90777688392566
168.19471285077816 168.61469839957604 169.4446679183003
168.30971741217516 168.7042144282817 169.5961089223304
168.47302735239896 168.83916642058014 169.26202940280626
168.36216698250556 168.78701640836243 169.36050042923387
168.38614719586047 168.8089711982757 169.1522554417762
168.83107213238176 169.16613661919243 168.8295463438313
168.69545754667783 169.22102587950542 169.1185707055033
168.44751438087272 168.92996949426689 169.07469176378214
168.5511787381145 168.97289316354755 168.91144448845324
168.34482146917597 168.77085982221226 168.8553867988469
168.22501740026675 168.61076445148106 168.67812245382748
168.11601094014523 168.46227561420636 168.6588238290125
168.52657019735926 168.93569751963665 169.18273726703345
168.76807901765955 169.05237180312596 168.82850989499195
168.91969167067725 169.1861145587198 168.6522790880353
168.868760942683 169.19405321805175 168.39069421157922
169.1319412989847 169.5458251655629 168.37082708779528
168.7998327166838 169.23877099820353 168.73787584365945
168.4768728893997 168.94090839664386 168.5064985357867
168.5072159003706 169.04139033973144 169.03601274620243
168.75679111595795 169.32794601382668 168.5796753139159
168.39556936303288 168.84065054585676 168.47515158673224
168.48165707474203 168.95480813943817 168.40023733193834
168.7434452314559 169.06676258705204 168.61393182238353
168.8566185310142 169.16310930482214 168.7459220530779
168.93231652121707 169.28119661717807 168.99663176025126
168.64518959511648 168.89191840828985 168.75255511636115
168.79755356965208 169.05226762712545 169.02509063250744
168.9074585591827 169.050191270008 168.90336614773108
168.700901103278 168.96259566197455 168.66329706055004
168.50802974508662 168.74564193268844 168.4716792067123
168.69952246345372 168.8500616005898 168.33030528165554
168.28741452997545 168.48519887039654 168.2705674326133
168.3856363011906 168.41120015507175 168.41997590605035
168.62121008810436 168.68208030056527 168.5674938381611
168.35383446608776 168.42943465236564 168.69107652907428
168.38056311370732 168.52486664638428 168.6137767401109
168.38272088146817 168.54563018446075 168.38528374404456
168.32659387805137 168.640258657142 168.9922099713818
168.27479721967288 168.52969082613578 168.256366162611
167.9999231808229 168.40318586321462 168.69789310360298
168.29725021960033 168.4247756492435 168.6804656024634
168.68501541713093 168.78045469412444 168.83092103867432
168.78355356747647 168.95852250436667 168.8865490683754
168.2650955682391 168.31898429507393 168.75001530687283
168.34534282194906 168.49173290743124 168.80737137370278
168.01275998558089 168.3262479099401 168.82894141212526
168.01727697812734 168.3229392768913 168.73041708305107
168.07228524718622 168.2608535555705 168.7699626009189
168.4506845524902 168.76983814870644 168.4701421039915
168.53510151390145 168.9505867509257 169.2370543189665
168.9138884126582 169.3719492193867 168.82968742128725
168.34957064064622 168.84752952569406 168.71600860770712
168.1936816754046 168.5283705400487 168.4919884786194
168.54891303197297 169.03227575049166 168.72661205079243
168.09849376693353 168.56597237808757 168.61580332256662
168.37878007692223 168.9007449404759 168.4707448258772
168.11472971323977 168.47333008667553 168.5576047678612
168.06648027578922 168.47485869965377 168.2888596795576
168.16098453054676 168.61022303723269 168.19641355937395
168.4067359325181 168.94135777553842 168.6939521567996
168.27219205864625 168.76895488768312 168.67968382391604
168.29328825747444 168.75944077353483 168.8846855941748
168.54683111973858 169.1670385930619 169.1457033635288
168.0748768830026 168.68969899260475 169.21401455441543
168.22809639152595 168.78721740815703 169.0958092582038
168.1351260272766 168.62730440930883 169.15873043733896
168.21020731740725 168.7176340704714 169.08598422547604
168.57570403702726 168.98119640280373 168.88541906181314
168.87509489091892 169.1478214011323 169.11261809221548
168.98184388550698 169.33749780805667 168.97160009822016
168.61220802963953 168.92152816636693 168.69648134859227
168.79392784066314 169.1659800565699 168.98278212237705
168.5840939203284 168.97812466074944 169.12377465747647
168.613262550021 168.9833161953923 169.24906340045948
168.95082530271145 169.1194288220814 169.00439158066615
168.76866011246204 169.00517685057784 168.77396856339422
169.166855876765 169.42674962632674 169.08747140211034
169.25260976444974 169.54048413714605 169.01537780747165
169.19644640803827 169.4779132604891 168.86011301329444
169.36518415098422 169.6096212678949 168.87954407370685
169.4230035646843 169.81562554532454 168.95499025007427
169.6439764972215 169.93155441487892 169.20991683460161
169.37636791249295 169.73311569651514 169.19855889538036
169.62463358836496 169.9471688352329 168.89205196314208
169.53785750690517 169.81778779935146 169.0524651854968
169.79047729379502 170.0747440003908 169.0764174378216
169.76463548271747 170.03884778980174 169.09395013472152
169.94531571877687 170.3090051474702 169.14984855327677
169.84629756094657 170.19322099408978 168.80277721070598
169.8517046087325 170.2019052271006 168.94271562104473
169.63557512936242 169.90393071558603 169.00418359428488
169.99806792399963 170.32214897155475 168.8688010428255
169.52967666698447 169.90816667159885 168.663995760737
169.66708914546587 170.07988360549737 168.6977636209229
169.35912217759233 169.76352528881523 168.52151725795483
169.4149568435367 169.7509788593402 168.90520470610886
169.35138602188042 169.7579951888083 168.61474819295128
169.6318917269423 169.9997195677343 168.7327697658478
169.84749671412376 170.18561935996763 168.96215622184064
169.81856573707304 170.13968521305858 168.86123085492372
169.44653490152362 169.95235599533996 169.08825023635418
169.43410491214937 169.85800169747225 168.82203908152758
169.53067016636794 170.03814005523262 168.78523123831673
169.8875726137042 170.3863292689004 168.9839888727316
169.9339444303873 170.33842077362485 168.82338653861322
169.99726996477082 170.358661845267 168.57182966847515
169.55587375574865 170.04633422918985 168.50814544030627
169.41665682662227 169.8794511817385 168.45108483806456
169.43911355192475 169.87842784297865 168.73007263652326
169.35811043647092 169.81049508200985 168.40001101009514
169.55191546969897 169.82144792627514 168.33552625627843
169.55453309196514 169.82673148995528 168.26222626672694
168.99661725359326 169.42821141976202 168.20548799065426
169.2659112724093 169.76286075672832 168.52577044308757
169.46499971820572 169.81518107250255 168.43780898536033
169.89269641553912 170.2266989054896 168.4389223128819
170.21062329668908 170.5699067386434 168.2297491630481
170.17933491145737 170.62239464213044 168.46817280729698
169.99602500528758 170.39680038353669 167.96981962955226
169.90045528808176 170.35025185689497 168.25359288324688
169.702487590652 170.24066597353433 168.38426771728982
170.04830078855244 170.67737113073417 168.15288167757313
170.0087740183004 170.63592336345152 167.85926569949348
169.93744450426848 170.49004325830393 167.79714740349993
169.8450273621616 170.40119694694292 167.56646006277668
169.6146237842544 170.01491048860544 167.66187237800105
169.65258170347937 169.93678902380137 167.57686021994607
169.9365989427115 170.13031461681732 167.44091995068163
169.57450840809915 169.89023775632944 167.67673571955928
169.2163870974278 169.65992905029495 167.7318528403593
169.50489690461148 169.84029738366334 167.7281219210424
169.57372632440166 169.95021388674897 167.89459376669578
169.90485574955252 170.22812581878202 167.85000841707574
170.03258506719447 170.25002656540664 167.70256766999967
169.61745062423745 169.86845992391545 168.04232653501182
169.54203769888346 169.74969626276206 167.81443991148066
169.83324434507796 170.18696847938108 167.97959073522492
169.77134712434722 170.09633997632938 167.72740926714323
169.7835012660411 169.93231167081402 168.2526583278065
169.8851607312475 169.97543517724367 168.28622098579564
170.07046973805984 170.22813038428504 168.26451703960612
170.14152639664366 170.33204033201764 168.30747273363772
170.13285696639628 170.38973343417967 168.70306018658545
170.0746922840566 170.4261834203552 168.7448799043457
170.17760034671713 170.50295122357613 168.6531324058999
170.5342393632522 170.9867428757799 168.4048031228091
170.37469494726597 170.83697016090417 168.01110646772057
170.2371234989658 170.82532545721193 168.27788988492458
170.22897257051133 170.72764070975796 168.16720451554954
170.27555796501125 170.58394916006725 167.9988623073804
170.59722930978802 170.97990716096956 168.02783624016718
170.42600655706056 170.8405862313792 167.7108848108025
170.4545615059801 170.8613558951779 167.4865588430827
170.31794323252248 170.76869378757723 167.4172062239681
169.90392108505478 170.2934194508883 167.31494432744105
170.18411470085735 170.57064421041156 167.0844205624027
169.9768277707757 170.5278363205605 167.4471651720608
170.2400802826535 170.6667796856561 167.1399049601672
170.1644030239158 170.7421186704326 167.11110061925731
170.6574735176037 171.0801411405596 167.216043507518
170.2870666618174 170.71497161114058 167.13535603192412
170.22632533950463 170.60869066808152 167.2785550110891
170.34866998321067 170.694941191251 167.10583450526383
169.90200066371565 170.3051718624231 167.0810149471278
169.65171923301222 170.08936941696186 167.3851043979898
169.95296088036517 170.34305643042094 167.2415953784577
170.21120894413974 170.62554794964805 167.31101049929754
170.359827524826 170.59601522741372 166.9461201624618
169.56255305704715 169.88030673106633 166.91704888680596
169.53767931690246 169.808963717192 166.66849962936757
169.28623456389408 169.57731875570548 167.00654895577202
169.46122237919747 169.62007217130426 167.33879152282032
169.42289692391162 169.60166462054926 167.1986402104937
169.73931828113737 169.9085911620315 167.2909965877322
169.4278988786823 169.75704589804903 166.8880623414618
169.4637816944932 169.80856159196074 166.97236146931442
169.05654402132654 169.3990867451292 167.05238349929508
169.26583745210678 169.62314918083584 167.28075975716862
169.9421814299075 170.16339528987547 167.48469969769
169.7627752604935 169.9184599743368 167.37129308310588
169.3553108389665 169.54609324508493 167.2455094586041
169.54448939103222 169.86241789585105 166.8631085482957
169.54519928174793 169.78294553205308 166.97850422332138
170.17734197050999 170.27496462880615 166.5364168182902
169.7550077457863 169.85479998043616 166.99690963486944
169.77737650139952 169.91467347716386 167.3278481783747
169.85841824969222 170.13977460455456 167.50807291531163
169.832940849673 170.01550525351593 167.548242884293
170.0860893049742 170.1710312890936 167.47957457919364
170.17413832002669 170.31057240936497 167.38749092520655
170.70298300716325 170.78065411438482 167.16052879406723
170.85035611841332 170.80017174062448 167.1472138925959
170.64007393287216 170.59698950130334 166.9975423931367
170.53527023919895 170.62377632835702 167.32107897049158
169.82393118986656 169.8606669649336 167.29618625628711
170.20973555008274 170.34434386978097 168.0224183317244
170.10397408839947 170.24213419326094 167.97308085784914
170.0003984376671 169.98321361834235 168.01980699470548
169.79371624245675 169.7551313468112 168.2139667254607
169.8767512140184 169.94695790833384 167.92019557922083
169.89122564597903 169.96355225078165 167.64807965518233
169.82278924973292 169.91496289541772 167.90023253979552
170.0680717721399 170.09022758881304 167.99212170525672
170.4745441016786 170.46670696474345 167.61811826911656
169.91824558709473 169.9708088117985 167.65502266454982
169.981682217493 170.0714526078674 167.72681631887787
170.18127643818835 170.0399557796218 167.7101456269782
170.58041692815942 170.46208461161456 167.56101123774536
170.48510288396628 170.3656039076614 167.51576686614052
170.36183755012007 170.39961184071413 167.7236479052906
170.19892242704609 170.33544268126028 168.1073876818824
170.73122037854893 170.79461964598354 168.33865027978703
170.44331639002846 170.57334480752277 168.14462567305662
170.0782941297441 170.28412951037814 167.5910872868054
170.30775953435017 170.46142452178802 167.50111764821193
170.07307430117444 170.30595685164388 167.75137763707397
170.13889191775186 170.28676797988837 167.54443948341333
170.01009866628334 170.14450903578563 167.51833658327075
169.7999359188269 170.0611063956007 167.21064674236433
169.91957653607653 170.22322491399322 167.53054892354788
169.90323188502944 170.26114308888774 167.96631171535978
170.07822138092067 170.46422097645652 167.91438245630684
170.40071926993005 170.75179582760026 167.69413861891044
169.86790299178807 170.15968270463887 167.48429538878057
169.77107159574882 170.1582614828376 167.42027610843292
169.79071231403051 170.10540247710156 166.96662973812505
169.65785048558715 170.02861987982394 166.9987479551239
169.98765094652563 170.2057446487873 167.00717167554342
169.91298759523482 170.1517019630226 167.49529139987987
169.82884905455902 169.97398565252914 167.61616944874737
169.59491372388618 169.7546533116815 167.81777126966253
169.55325050125924 169.723964386961 167.43482534995005
169.37784107207662 169.62079084321604 167.61124427258923
169.17362954737683 169.37630427531255 167.13445944303842
169.7336982678668 169.9544793730306 167.00525840898408
169.91126345733514 170.06395348529355 167.51644521371043
169.5788158114452 169.73920053188127 167.00646303324064
169.7351630226627 169.75806860584507 167.11716457768694
169.89541985876903 170.05998391370528 167.53264534908516
170.06277549033246 170.26639853303502 167.95686839861833
170.022316377925 170.2183820451471 167.41359654319692
169.93296737540086 170.0528259543752 167.48861359098632
170.23392816899155 170.5190222876864 167.36989344702437
170.3712004491948 170.84403318391884 167.6723743846839
170.43825988693004 170.9157566938979 167.6821251666817
170.51065913152885 170.97064567206414 167.6991029532685
170.73058267133138 171.10823985972598 167.74976751038884
170.48181967544392 170.89686680258478 167.63326870944408
170.01499965705034 170.54038247156842 167.4927239395679
170.0693386902289 170.58720579515173 167.78845982231158
169.93839139423395 170.460977324351 167.4064377667872
170.2553920111087 170.7335864993551 167.15079155710328
170.51818107506327 170.94884511227067 167.16783778915394
170.56408384649632 171.01853226868107 167.34767753458317
170.298624693852 170.95891963327176 166.9695981938449
170.3660919814622 170.96192237176408 166.73387371128825
170.9021781143632 171.3533265746095 166.77058216340825
170.52001237467584 171.02705744338147 166.8662561387932
170.54778071828005 171.037369617529 167.01414206221378
170.5627311639102 171.12915170535342 167.19323698641787
170.34139542513253 170.90066527937924 166.65113614261588
170.62362048190008 171.0656531170032 166.60600316130197
170.7382138764067 171.09579583313655 166.57600199783826
170.6470045590332 171.16052833178864 166.9851198392613
170.55940547771792 171.08947662389238 166.96649196919884
170.86381182491078 171.3630837072364 167.37978954696004
170.74552580823442 171.2049344622948 166.77983392132973
170.6542132376158 171.17793885076358 167.19713927657327
170.69400791704444 171.17443805103665 166.932893772109
170.76946266606578 171.21433964706236 167.13871611250383
170.5949739655477 171.0442888226679 167.10053493221423
170.7751745061141 171.16142766721475 166.89683679148587
170.60415550992033 171.0749184038362 167.00139841591144
170.6796709624305 171.02478824997493 166.9701174738585
170.34247900336422 170.7024348545094 166.97861448294137
170.2455759630533 170.61191018321972 167.21260605821593
170.45427711847975 170.7946038751698 167.09366689956514
170.73790181871064 171.101488098668 167.0553401705814
170.42220921109706 170.84637318391523 167.01301974844986
170.632980732504 170.9337023565125 166.89985561527473
170.7677612232322 171.12797502588822 167.2341630944368
170.49631330873493 170.98491635562496 167.3243819476497
170.72298856109015 171.1339522153027 167.18448265420992
170.91362866931917 171.34124756562045 167.15406258470568
170.7474484462361 171.1278208139188 167.1585314670715
170.93003650194436 171.33318163666715 166.91057858599117
171.2097462051212 171.6132799636819 167.05330855405268
170.988771308358 171.36097194367463 167.42057610547272
170.78782471658488 171.2907497405933 167.43467656136394
171.0441821971469 171.4258569457597 167.23855350092074
171.05267221402661 171.45627791499922 167.1056653598087
171.33210979283055 171.68514077062676 167.02012621177772
171.31268763903446 171.5933493916024 167.1514091028127
170.9741104596086 171.4645887364516 167.43745217340046
170.94252445357142 171.43015876396808 167.61111680241078
170.8172993938718 171.1827539830768 167.5999615475441
171.0936565467508 171.30994926192614 167.40221432220363
171.2007962665036 171.51576991057127 167.45290801064615
170.95507176595243 171.32730239283302 167.21167426146562
170.74372023753747 171.13685090053707 167.3145428635226
170.52112725512205 170.97409370357335 167.85447607603592
170.78723829737459 171.27181461828334 167.81332704632194
170.51202255309917 170.970968308504 167.22340512629344
170.3466517817124 170.94107348737413 167.70343395435668
170.31324270288962 170.78379347436862 167.7456895333736
170.5368082692295 170.9544456377873 167.66969233607344
170.61693196505522 170.96948526575437 167.68582552188457
170.58350641125523 170.85467318073123 167.59430620845976
170.16875993441138 170.5199461798025 167.76214520177962
170.4350444021798 170.7144245520425 167.87293904876913
170.0525687225176 170.3943614679092 168.1085342418908
169.9272793700622 170.3010246803447 167.9683613767337
169.88529034118443 170.2729548341217 167.88776342608384
169.75569012104208 170.165497085847 168.1711828575422
169.66104800845474 170.06840650338896 168.09121427459857
169.6348751863336 170.105808558949 167.99022865713158
170.2977816532883 170.6111933608214 167.78354494208773
169.85878440021858 170.34930171546068 167.71088013437534
169.7189224998706 170.2515825293515 167.66048723511938
169.2567632102635 169.7550607615516 167.97955673885735
169.32784643486184 169.84900022087416 167.77144753225048
169.64302419326864 170.06559660900962 167.5935183819288
169.46076040810357 169.77254131016068 167.41276016142757
169.58613482578224 169.89354841588383 167.36925098660316
169.30412246023502 169.5495130972092 167.34747107163636
169.37863966235827 169.5380341893782 167.36064633767927
169.84642297132712 170.07673746883162 167.69641627464927
169.5592605421978 169.92333743836406 167.851609183493
169.93878339533444 170.24915950002816 167.68057249606213
169.84096564913088 170.25109748676422 167.59198906313804
169.66307454145732 170.0761693758716 167.46077439814647
169.57627392440043 170.05503917962855 167.3935329541232
169.69117459068184 170.12338564677017 167.53905548658722
169.74688806941157 170.16741079755565 167.98088552970523
169.57318902045384 169.89584532168388 167.71570296794673
169.7352664550883 170.11331717828483 167.64962093532216
170.06266861239536 170.3804144535686 167.75239379829392
170.44524761389246 170.81549769080462 167.3461834774787
169.99726840864642 170.45982308400758 167.33439252616515
169.84644376097492 170.38755404153238 167.39519916730313
170.2144952342102 170.4592683974944 167.4669187414222
170.15505732741167 170.50358067474866 167.69475293344877
170.0636338620481 170.53653588122341 167.66492323579965
170.17271060764944 170.55262579984702 167.5630752687177
169.98832048566305 170.42863865050117 167.49223378542504
169.76221334002582 170.12547566834533 167.1685880883416
169.47663790614027 169.89901014866757 167.04733990013267
169.6336092964948 170.04810302723354 167.22964825473707
169.36841492167497 169.89458987111922 167.18543547589226
169.2920076023074 169.79472678204144 167.31075200741782
169.40023766038848 169.9200934613877 167.19522241764676
169.80841986826712 170.3611683206216 167.58936170254236
169.84055553467485 170.34591748078475 167.58826697122447
169.66156380042457 170.07576882315107 167.23990957944446
169.736936662146 170.16917622743378 167.25231971153008
169.75486951369226 170.19125261093907 166.925530450204
169.98841486626634 170.30882468093017 166.8834965573458
169.44190673990465 170.00098954745582 166.90431204266326
169.43270084567885 170.06155632245162 167.17829074587647
169.4590635867613 169.98504666366304 166.71170073214273
169.57143298070926 170.09327899846534 166.2237198261943
169.4685873511998 169.94398881008883 166.2769075996515
169.4027695414585 169.9250041326443 166.0668776310684
169.40348534931422 170.08149853806643 166.0442412675367
169.84580062399982 170.4098139186498 166.75994964626247
169.7790347580544 170.30056819913423 166.6235385739039
169.4557275269225 169.9593456087988 166.26305939397696
169.27259322518518 169.7444636310504 165.88889999755892
168.90684702496918 169.3621116903538 165.8415668913783
169.51175553772293 170.0842308597443 166.192863761662
169.7918490072827 170.3302977790824 166.20544812555127
169.50082750369853 169.93550029289514 166.4228425023826
169.55406533878264 170.1570832234715 166.4837351160546
169.4427941673674 170.00532934861585 166.0988149409121
169.83461095675912 170.2828778771802 166.13761490746697
169.38866679604106 169.9038037251746 166.03997744515382
169.20128208721616 169.71337672324836 166.27689388273487
169.35456552220637 169.95430707154597 166.61457747894542
169.65476663163898 170.17389471955366 166.31857994038785
169.49982063444224 170.05599669365048 166.43496459504567
169.27300968434747 169.9403854716331 166.79179618857802
169.61423846647 170.25412223135268 166.54243260298225
169.50944274580024 170.09951787018326 166.37561412539313
169.80696946813447 170.22080886086442 166.60794496176734
169.54912735431674 170.03756093581924 166.70303024452272
169.77855754625654 170.25512914487345 166.47075175966106
169.10891948373782 169.59249239924856 166.4861369648116
169.09203262777868 169.64474337486948 166.74065607568642
168.83955085471044 169.24224645062586 166.796245427962
169.00233314571477 169.49560128274874 166.9038270926215
168.9384669187123 169.32850593594995 166.66896395623252
168.8799229429268 169.23667171017215 166.62080879496528
168.85265370915033 169.29457512081325 166.45219776523686
168.804669572909 169.2969715805426 166.49958244444434
168.93125826776586 169.30517466377677 166.86612785378293
168.98606980002916 169.39700784347596 166.7846964616376
169.27629082211482 169.69418716815787 166.99652995761343
169.125116084434 169.58472071575736 166.9531631740188
169.29419464127764 169.65770117792914 166.6978880631337
169.53860367556612 169.94645939470578 166.8089312505912
169.965509138091 170.20780145152307 166.83761539103367
169.4807987203473 169.78536072791724 166.52406547765503
169.51205727850322 169.82174798851366 166.59761795637607
169.42049140045205 169.75675386263663 166.54505167687665
169.64350623692386 169.86811658239128 166.3944942218068
169.51699553173418 169.65771690161452 166.62536409900653
168.88301886817942 169.20750523430627 166.66301174856764
168.8658452814601 169.01648779873875 166.4757544238073
169.17264283108048 169.32284281453985 166.53456219466497
169.42309191767987 169.43961521747258 166.67767018276783
169.01534984715275 169.18142107262736 166.67896184256227
168.7692826981471 168.93003604699288 166.81646402247887
169.09366031130278 169.09858562812852 166.88117156036935
169.09096451537658 169.12982298426354 166.46307729874064
169.24860384523768 169.39612409201789 167.09526930597548
168.63757272593526 168.82114302264978 166.8229684350253
168.67366473446657 169.0354331313112 167.13629972405326
168.6572648370217 168.9614947795177 167.04110196364667
169.19348794080108 169.3775654159127 167.19251932103018
169.18202209658773 169.64194384021874 167.5661467311036
168.99055698102921 169.55353722744243 167.51988105355358
169.0637365528283 169.44322908965725 167.61632393506062
169.01775226581063 169.3537071690168 167.37434739745927
169.3038020017354 169.66059327731398 167.81663790888837
169.1019446310353 169.48573694472532 167.87929794212454
169.18982722139228 169.47500650741893 167.79924925696704
169.03378900237155 169.34691423879508 167.7582062913057
168.91500481058134 169.23394364776294 167.55255059027044
168.9879084920715 169.11673681571918 167.4816094984896
169.1537916478278 169.39727058486284 168.0419257421015
169.153669116903 169.4088539669299 167.953233278782
168.88525206924493 169.1734326677436 167.5292172599122
168.8298986706122 169.05621845141397 167.50712281030133
168.79970826500215 169.11312733976285 167.5328284992808
168.8342789278282 169.14795853620873 167.69764870396128
168.95089766072488 169.1252549911231 167.71592386793932
168.69309740231776 168.83763651108956 167.80052402439912
168.61328672429235 168.77907250662628 167.99061777979713
168.80486958781196 169.10695561201376 168.08332155482765
169.17128133840666 169.50665119155568 168.1212418422592
168.9880782997536 169.4283650759709 167.46332877265726
168.76122721426853 169.2197206717859 167.44713124818313
168.74459304594086 169.21174105523923 167.31081641138772
168.94725297568314 169.59361788746 167.23950478654436
169.1264631075836 169.6624724674637 166.62201618355095
169.18837619029532 169.70061716388136 166.53088154018928
169.1013318084682 169.57664763451467 166.67192917741556
169.31573965010242 169.71385209057536 167.11139099759532
169.36522916951068 169.6937234453512 166.96508864769922
169.19986889793833 169.5060003597546 167.32873186785284
169.0978217201735 169.37050120237544 167.06299597461077
169.13175395704468 169.44478255884417 167.14602266819358
169.8244538655471 170.00286372317632 167.28736888218054
169.81431132052757 169.96947336367708 167.18164175001766
170.05633548356263 170.1510218891085 167.29237883315258
169.58235542818437 169.7415006018165 167.2639207910341
169.68250682066778 169.87346705315818 167.22035872171782
169.98282145033372 170.11555906165407 167.42320145834444
169.91268793320714 170.0509781935863 166.80523289991984
169.95996678747312 170.147740215147 166.9169685490048
169.7755269857322 169.9872955455021 166.56288229559576
169.81489194179676 170.04174250063002 166.82958601441152
169.7382175664693 169.9743577104113 166.86245518136118
169.64655748189855 169.91560694328186 166.8500297666886
169.49116591253807 169.6673091479988 166.87873750167722
169.53501045406753 169.6646408971965 166.92340874856043
169.66546395217486 169.83757190663184 167.02994945007828
169.61666334487774 169.76924029484252 166.97866889480608
169.44772491128086 169.54750267862337 166.97369387664733
169.32141412414393 169.43153152259953 167.13869644454877
169.39329762746576 169.61705529694987 167.7473854800626
169.72673449743834 169.85055243684772 167.40618853260256
170.10100231818453 170.19005023170155 167.4133369553938
170.27994573188963 170.40515802907115 167.38062282891923
170.42459437315696 170.59539539113752 167.2213180814489
170.36873910690392 170.55586528682483 167.21460142004923
169.99841187003565 170.22457996088255 166.94471878489784
170.14235484812292 170.29736012742336 166.9830071032025
170.09351533620028 170.23682935353887 166.65163176358723
169.94159731402124 170.16001313766583 166.7261243915638
169.74940324808247 170.02869953212996 166.9182389830365
169.56679622266313 169.70229560086432 166.995146692507
169.89343651033806 169.99052438167925 167.12489042959118
169.62404783859498 169.75380104390462 166.9008162190286
169.6336253931482 169.89400328186233 167.01236396635068
169.73779524670553 169.8651896362929 166.93332311506117
169.8913576827032 170.10897806464544 167.06893726421265
169.48016239958667 169.79814031224058 167.28702439033896
169.29598442750915 169.61597595706263 167.23454429156905
169.62639590521863 169.8472046665135 167.00334107881528
169.76975508510213 169.99547588754592 166.8068124067616
170.19640252398915 170.4890017275271 167.4827388353203
169.76184536893973 170.03062375408894 167.02500501993742
169.79826361412728 169.96262792695146 167.07646410569322
169.67892028573453 169.73479992751146 166.6766721242477
169.9310762243782 169.8582713049711 166.94952958900438
170.11729269194979 170.04135833507755 166.91943505051262
169.85398023128755 169.8521977834286 167.0560716659649
169.76614243810772 169.84059251039733 167.15128346959105
169.38513285482523 169.49522127852143 167.17727833083163
169.1941185089319 169.24707514019093 166.7994281671158
169.63893399786144 169.6438420418297 167.3512294572282
169.8124046520985 169.84298092432647 167.35336542385141
169.65278162592654 169.68816784156013 167.28373328867795
169.3149173042476 169.33884924337386 167.18280808673634
169.44566413126415 169.580394992396 167.29055767738717
170.00382675979205 170.01507488139316 167.51077288825797
169.85060546028632 169.90344561886852 167.29629152210535
170.1348864540646 170.29341219405683 167.61746095094298
170.2884479464175 170.49096737700273 167.60734747423675
170.32193920851063 170.447731207263 167.67682378017807
169.91298299096266 170.05040430291888 167.54628226008683
169.64714213988893 169.79308875464187 167.38517014416567
169.42014083503742 169.52988590004378 167.18994492514068
169.57891478738816 169.8024244175993 167.25819509699733
169.8411576133485 169.8939444707341 167.3634440909003
169.5799644394721 169.63078979217175 167.36265371218775
169.62711985386215 169.67414371707773 167.84084704320387
169.52273590808733 169.60682807235074 167.7531905191858
169.65874869171503 169.81259563339626 167.72837410887732
169.9213769142632 169.94580609160218 167.70055941182102
169.91134040913335 169.95053220290535 167.53940160614496
169.77066616327747 169.7833547213515 167.3425331501973
169.61202458072452 169.7191527239649 167.42604573046145
169.90514535778294 170.0207201800054 167.73948352816637
169.95536204424752 170.2600270082464 167.55105330772074
169.97054145291293 170.15549792859474 167.1408372706885
169.98532707296147 170.1199305178871 167.42271168651598
169.56941662123404 169.80960402611635 167.69305776328528
169.33984227593092 169.5174988212925 167.36855492586628
169.27886732686864 169.46512297985123 167.56766258128314
169.13793690326605 169.28372833577623 167.52246481295856
169.12987681935127 169.33548512192024 167.90690458592553
169.14144799395274 169.3991593268751 167.83606522330746
168.89515792710597 169.33808065140752 168.04365951553186
168.67961057749451 169.22458183527038 167.8836421147359
168.93090401403728 169.29743371598576 167.79562867739418
168.56476703620277 168.8793246069801 167.26035069039312
168.96606874611282 169.33791485200655 167.61318616397963
168.77312122080508 169.02693575622237 167.181602316952
168.7619122349402 169.0108477797614 167.39067655353855
169.06534714534882 169.30205472958164 167.26929438686213
169.0273980125855 169.27258872436337 167.06994421818752
168.6056408598239 169.01492476861563 167.32706241630245
168.8710180016267 169.08540253172072 167.0828979602727
168.74069705584415 169.05535251603598 167.71121466258606
168.9898925984975 169.15466769957493 167.64738232937833
168.89460779216813 169.1524265225601 167.4545528108242
169.09474653030466 169.41482152705896 167.98971796817773
169.23360429154604 169.57458669890647 167.69666021648547
169.09222390369354 169.3209592917419 167.59091586391932
169.49151488807036 169.65108148954613 167.85598701733915
169.22468569266664 169.33591255270235 167.70727134747096
169.21926663908636 169.3297985135296 167.66296081165362
169.69314788265103 169.77176372841114 167.93379016527712
169.37693760549732 169.48926188479928 167.94956340095737
169.3387157544396 169.42689319214452 168.0620355290809
169.24476731480848 169.4485261073567 168.44004574023953
169.24038651232868 169.43061790928837 168.30989630313027
169.09208384545465 169.34972399775702 168.36757378203038
169.6273896017837 169.8718460527797 168.73764802564295
169.62105903661393 169.68174186650708 168.94180299628042
169.86392397610604 169.95315031798077 168.4947253054533
169.42806361316855 169.52256555352955 168.00901448838152
169.42220584602083 169.6088150534093 167.9980248018134
169.06062656585348 169.2874958032629 167.5390593867268
169.02877606741976 169.29612039777234 167.171540432504
168.71057119969163 168.97456834558955 167.29252806946513
168.56075593646014 168.7176044376479 166.89134359947684
168.7233952123635 168.89611154472752 166.84311611263578
168.79578277584685 168.98128210001593 166.91275114216864
168.78110910719235 169.1316122466225 167.0016320183805
168.7284714541819 168.9206054865514 167.09775590964904
168.89023755476737 169.1571520662473 167.31278032086396
168.58968196299207 169.03058837122947 167.38455156091456
169.03943609463263 169.495922336502 167.25650952842636
168.89051051710913 169.2915121315656 166.8901497581206
168.80483385614593 169.27478107932262 166.84655196346478
168.7715435462427 169.34417590679192 166.52191053653198
168.9374862971883 169.49955466597282 166.81124911137994
168.87936363063764 169.36518461296873 166.9257907015303
168.6682593056688 169.09876995584955 166.76022216821502
169.0892290736835 169.54053639705782 167.14638465945825
169.38969070574822 169.73215578923006 167.07405661096294
169.30112517157778 169.66638037704897 167.13472170414857
168.9916147375415 169.40997474450387 167.09440234513116
169.2621721660991 169.58372622539625 167.25888959910947
169.19169809261237 169.4939552849309 167.3693111281307
168.87830271946146 169.1329754401893 167.1159166465436
169.12862814866764 169.36778090441146 166.90630051449148
169.60345369846934 169.830483802288 167.3345507347926
169.18769799439835 169.54463533548753 167.46018738651134
169.212732157187 169.55490844193125 167.06354734726145
169.4215792770385 169.70002777909855 167.13397597064218
169.4572201978189 169.7641482105205 167.01276820202784
169.55997156123752 169.87673535534535 167.2105971290157
169.49151331563465 169.83123167522706 167.2978595374079
169.34800695281098 169.7477545874406 167.51853729961832
169.12522247827965 169.5777442472415 167.1332925312799
169.22184510264486 169.68807298850857 167.4546559426358
169.13359184571297 169.81903885615557 167.4406257895099
169.39337892458323 169.98890258837702 167.61235311868856
169.0639575687684 169.61893974325378 167.45830977864097
169.57735137183886 170.05241180897838 167.96194372035433
168.89416407255734 169.5239768711239 167.95576420193615
168.49098724617082 169.09282883358586 167.63214270067428
168.8124496026629 169.4527182058052 167.89941554281495
168.97957038100574 169.6153585272442 167.75439594124455
168.92854189840162 169.62526495727082 167.97451159297395
168.6367780109814 169.3137075071146 168.06375770309225
168.85861167590858 169.4586003429995 168.36490751811326
168.81618406673746 169.43201041969314 168.38884047596204
168.73266071588384 169.4059798836557 168.20251002233493
168.68151233477948 169.27565418415864 168.2399564926408
168.62942723678142 169.22754891092092 167.88434185457473
168.85109433544122 169.43174637567927 167.64533299502824
168.49462849247217 169.00975790379695 167.9329360964409
168.76375384648466 169.33168342830146 168.38409655549984
168.79580608377046 169.38329917822767 167.89351026253826
168.79677118631344 169.43687067699102 167.97766459512462
168.99478832520768 169.56411646191714 167.6656451652301
169.18735395084184 169.8432252557033 167.6977619490561
169.0315764421022 169.4996505119972 167.66194689237705
169.27808234407445 169.7503799808166 167.44524715109796
169.305417094171 169.7405287917133 167.58557533869987
169.19774623514715 169.59240893408654 167.45024913331298
169.25397418825287 169.63283255415593 167.2872954991282
169.19784582308446 169.55751451062835 167.53706507096445
169.2510383940358 169.71973489494874 167.4824066600609
169.22121427866378 169.6312737810499 167.44465812776943
169.55118602446447 169.89913005559634 167.60235569780266
169.707263655952 170.0826151484089 167.92766072520385
169.6355714707218 170.00270570747747 167.81719166708365
169.8419728852105 170.2431936395487 167.9434944925374
169.9196648572633 170.2684395105937 167.95618897685264
169.79472936228834 170.16236716442248 167.61734422361485
170.0864309707546 170.53435864836786 167.9118496698053
169.93494277162716 170.3832752068334 168.20662916678623
169.8422157000498 170.21711134432272 167.85802854520628
170.27651316947066 170.59603431913044 167.6737139110238
170.42387666069257 170.68376291064519 167.70828270299535
170.24213712299712 170.4713949920268 167.5283576500492
170.21967403437782 170.43677176604604 167.23779150337091
170.19008337501506 170.3600033477574 167.95443177121152
169.8922173773376 169.9612861907941 167.97985621490835
170.08289700737603 170.1373497631032 167.32289186513057
170.28025254615912 170.3935117275169 167.35403405853938
169.98891166465467 170.03923481162315 167.5138437597759
170.22555537958857 170.25961026900868 167.79890975489732
170.50267561355884 170.53710912851378 167.97960390254698
170.37086795310987 170.46153712237682 167.88669631226534
170.356162459055 170.45570122082447 167.53536645634884
170.01809469722383 170.20846192636128 167.54972762547686
170.27034261583842 170.40940986870277 168.12064340629098
170.18323260643012 170.36678103677755 168.01502407798097
170.0670607146727 170.15136926564287 167.77309159027874
170.1279790360333 170.24178930867896 167.6947719853091
170.61919595917908 170.68450037950566 167.74500257111183
170.1327765589246 170.28843330500365 167.6936694758132
170.47263795480094 170.64095719201816 167.9387085441578
170.21052854042026 170.46934516609812 167.93465005167718
170.17200067334463 170.43171343346967 167.96674734703828
169.7551437246133 170.0049851414307 167.81677139594973
169.91442757513752 170.0039933477954 167.96241960538111
169.43950372661953 169.51371466696662 167.50506883717085
169.6664552899091 169.80299073818315 167.55646529260557
169.73684664668613 169.98246170056885 167.54163856160287
169.60996730566555 169.84832040422367 167.37420310040721
169.41563090195527 169.59596911587877 167.1007941046586
169.23838419657775 169.5749807858995 167.1863764655583
169.04246413504592 169.4191492137631 166.76178472086715
168.59539515469856 169.04465306589498 167.0060217873793
169.09100714724235 169.45627502780113 167.14297834505055
169.17905320572032 169.60340305412197 166.76914123760378
169.076441855234 169.5274968405579 166.67768094461053
169.0837369119737 169.50275527904577 166.6975928217283
169.2791944839726 169.74614734329631 166.66837070404148
169.14638185870518 169.58087366386675 166.95932563223766
169.4134312507231 169.8479924910956 166.95474846414842
169.78220325556038 170.1145358507993 167.13452671636193
169.60386500200727 170.07894998728915 167.13240244063928
169.4161301375217 169.86533647387714 167.16019641406106
169.3699211586094 169.83991994835378 166.85189097405316
169.61427720965014 169.958871170265 166.82148506770017
169.7432493971337 170.12102238296984 166.38398112564138
169.705984021826 169.99088066057385 166.53499678111206
169.62090433678787 169.86914040358056 166.60879822552187
169.51580568408926 169.87617622243886 166.53287842298937
169.5833521168768 169.90487648857325 166.20201522338252
169.30700141047396 169.6063263061791 165.98666605695092
169.48438679846564 169.86119779099712 166.43148133227092
169.24570018098763 169.5028458088469 166.80239811719414
169.20280082682217 169.4823322229663 166.86966899441816
169.0727421211377 169.2599717127703 166.2342076247132
169.04097106551848 169.46286512563339 166.48839906484702
168.87364065718597 169.20321243207604 166.45491523432764
169.09282762975212 169.39026827329565 166.71946090050002
169.12371503583682 169.50286674377097 166.9879078365598
169.2028139785879 169.43622615011125 167.0035828749303
169.53661526366432 169.79840044398262 166.96778752320347
169.5949297986537 169.84283109100673 166.82629821373968
169.6350119682863 169.83461782439255 167.1695758506617
169.60764824875835 169.92443322692998 167.5211983118035
169.46526486419376 169.71126688883268 167.6209485613189
169.08249604621906 169.283854655294 167.28979450258413
169.23920423213812 169.4015937487004 166.9448286920501
169.3230681385813 169.45903027255852 167.0473660877837
169.4103289039665 169.6799088604792 167.39317124673127
169.05570191152077 169.42625920883103 167.53121318956715
169.20168061603619 169.37907940313923 167.56795239904085
169.64005052413532 169.9386510771338 167.6506125820435
169.64241355952632 169.96967275996442 167.58668762291921
169.44202459431327 169.71032381099621 167.35167855299932
169.52115419088403 169.67883493426308 167.36019036992033
169.55989150497868 169.66343364552952 167.30515859146743
169.22579270525932 169.47353747856172 167.41811503314068
169.46044006108622 169.67334193110827 167.1913697616602
169.25078682354368 169.43486708130678 167.12741573947483
168.92032871600694 169.16864467386452 166.59054974317408
169.06498088517006 169.36987677552014 166.85631302448385
169.03542737531225 169.26567752953412 167.01230134441857
169.15521168774015 169.30222289807153 166.9098580445179
169.1948808061579 169.32951827981782 166.93321522571688
169.20223724106918 169.400252326642 167.03035469591973
169.42345820745703 169.53929398117165 166.9755079616293
169.70656717273184 169.87267434107056 167.2311029792678
169.27263851669568 169.44020429993247 167.25246303873573
169.36409468452757 169.3862908307538 167.06204804919906
169.30437689320033 169.42915455356425 167.28587383791165
169.05775621515906 169.22873989136912 166.98022166234142
169.3127258063108 169.36549465300658 167.14406770292396
169.56541064354428 169.55960385709562 166.95991726032145
169.60101924676826 169.72726595559993 167.37793479504472
169.54859069272788 169.74851069515208 166.79322785738856
169.72115447046804 169.93229782442026 166.61203512183369
169.6639991416797 169.9728934224275 166.87786753560374
169.77483397375656 170.03034200436196 166.91986034108209
169.2701684836476 169.48293595104047 166.98957555608695
169.26795356157848 169.55935444576102 166.61800788593808
169.72218958100174 170.0017527978774 166.6345902183867
169.15223666113747 169.5237108145952 166.24813176537933
169.00592396451526 169.34377881428597 166.4222748048314
168.6348798200443 168.94633695221304 166.533146137064
169.0554889443341 169.31936006494976 166.59853355606052
169.26074688312644 169.42433311555013 166.73672658800228
169.07295988898287 169.2635120943075 166.76747983431207
168.84771385046784 168.9397611832619 166.7857405063735
168.98262825534837 169.163778273048 167.30115090751764
169.06434719550802 169.34862836554518 167.64511128447802
168.72924734657306 169.02273615285125 167.1914011621286
168.7183654424058 168.8744741574703 167.23365812995695
168.9034882682669 169.10346992922106 167.05000349708024
168.8818850941332 169.0135302492519 166.58249246676712
169.20577050707016 169.25834786809233 166.80457947323643
168.90769580846535 169.10521773728829 166.93328846852646
168.9090507652496 169.01803770809772 166.68608594182456
169.1637359513059 169.1835735427388 166.70260496997165
169.48050152645501 169.52972282123798 166.94016437596753
169.18850540220689 169.28701610430494 166.66248778320755
169.48567703866962 169.42873942236486 166.56312608823004
169.1059954284209 169.11112432243382 166.69662629000186
168.94780857723651 168.89078219165748 166.65365210260632
169.0824965417018 169.06281243708239 166.39669498513368
168.9801772916442 168.85554104707538 166.60812828216532
168.78769300647147 168.69894349695855 166.63114639451774
168.65562673480807 168.50945071805305 166.89246432602332
168.94424728142528 168.8804955993239 166.67065072840117
169.06983468912364 168.9992647787469 167.26288003875257
169.544602372751 169.44599862142394 167.0607327120158
169.4062274851314 169.2885541572485 167.3995017561667
169.34327525058242 169.38033643241778 166.81618945373606
169.33654705498193 169.42819422034052 167.1314649134151
169.4118425642691 169.41512849883998 166.8127000350446
169.62319925608855 169.5170917786691 166.51569280545624
170.00934725686176 170.01311476084922 166.58996204792132
170.12724180350963 170.2197832648728 166.8336353209044
170.13842045637602 170.15644500448715 166.8092566923743
169.8609029782022 169.96777766504331 166.92917563658514
169.97905930699937 169.90047292658667 166.37690625449522
170.03449861769312 170.11005195944725 166.66266162467585
169.8467279380164 169.8289672683146 166.1354536886056
169.84223006429684 169.83948772408985 166.06029631870302
169.84370045857062 169.81663873867504 165.98994728629413
169.95208240467443 169.99824608594113 165.76906384092678
170.21495716357765 170.26119880496088 165.81210622565752
170.1284965138187 170.17784601004854 165.46954494393546
170.1676262866258 170.26012078487497 165.6351438747206
170.2792811717697 170.29336151203242 165.90770556601885
170.33734432574272 170.39492014783806 165.9688767100675
170.0806985216584 170.2383495657904 166.15842936826664
169.8576667445326 170.04002809402812 166.21896708326562
170.0189987230005 170.19638520976588 166.15895276771744
170.01694498503923 170.17330285473187 166.5961853452186
170.037260032713 170.1826039983432 166.45878565167197
169.9998063568567 170.07776029371448 166.4581095075169
170.1117890461605 170.24888616746782 166.73606757763454
169.88376715730632 170.0096031273087 166.47112257723848
170.17454603206593 170.35175799276587 166.6807643753247
170.2636264794522 170.31233168051358 166.59984540989635
170.3149195338786 170.29957383779012 166.5722539020906
170.4695653800444 170.52369031566687 166.7207956848862
170.29956476232363 170.4717055152287 166.7096943647511
170.06712135707255 170.20605302130193 166.87345351747618
169.79679883928728 169.9252536841274 166.93456764921868
169.7077291139048 169.90600463101825 167.02710020070433
169.39292736361398 169.63635218998638 166.93389536987823
169.30496210562436 169.4039230143927 166.26525545451906
169.23822204212837 169.38095118812083 166.26954825530203
169.0079921243321 169.08506462059296 166.5727389030838
169.2665161174193 169.40056081811142 166.55258299999443
169.7472518087535 169.90815668742874 166.76622382205878
169.56876495138226 169.77455711087208 166.68668472365198
169.37907832138276 169.56655055763156 166.93604431542107
169.4557093601414 169.6529718279987 166.72152395802908
169.42870603787316 169.6848982161876 166.78695755304463
169.36880414239224 169.51475502129225 167.16736444793742
169.25241365089954 169.44847335810002 167.2911578869182
169.06919471047374 169.23044795015824 167.17630878172668
169.2995309398275 169.5292670833382 167.21053291496236
169.41014786094743 169.61851050450264 167.1149194365433
169.4139366439116 169.52138357637432 167.3500127487998
169.43113308036945 169.48220308735137 166.90538978607466
169.7070368961683 169.6793242962935 166.84478845133853
169.6531129008061 169.72243158821448 166.87559564436066
169.85058581972106 169.92256384323656 166.690676476508
169.68578780219062 169.77619594832362 166.4081326247538
170.15043731482425 170.18096418467803 166.5091538661011
170.42097426229046 170.46405846353997 166.3522432929183
169.91629455981243 170.0785956718928 167.0107550121079
169.9670165253369 170.07018344122991 167.1708863237608
169.88037653122925 170.12437958828085 166.77968094175
169.88734402414022 169.98320104181624 166.77843207362773
169.33027239812893 169.54120559661192 166.7215342864405
169.56463725835408 169.86545650332656 166.8082288920266
169.73739982143934 169.97681425234578 166.72590450242777
169.46671507430193 169.78882151113498 166.7224990211146
169.36569224757918 169.73443102631128 166.5428486996664
169.40381883881105 169.83123355728452 166.61114195346275
169.42041899545268 169.79836670751865 166.59898085908497
169.68968699283425 170.11429910962025 166.4842476911917
169.48274694838827 170.04383016773343 166.42109555572304
169.49637389786872 169.9433435717715 166.21875540226765
169.20076356659644 169.56727477851317 166.22346814989865
169.2035567915968 169.4630171838518 166.20744138118837
169.10966055040444 169.44705191713948 166.3601011644873
168.92683165228928 169.2385838694334 166.09491088120473
169.04781207480042 169.20424947851436 165.87249002117088
169.41091911838814 169.48285302338746 166.3550213010024
169.3090388959173 169.35680392456015 166.21524605632482
169.23121310746725 169.3130532651166 166.44292840377634
169.19393178987605 169.27908543930508 166.43964824501285
169.23143569758076 169.30997752050328 166.5911810487227
169.23323093634548 169.49604889077136 166.71963578129558
168.9799599794217 169.14709368765264 166.48082588546907
169.22437758700758 169.40080841031082 166.61792375276414
169.1169485927157 169.37903473694544 166.67906639489308
169.39102466384858 169.59773374688046 166.3968071186519
169.08612489112164 169.43294842938565 166.45132741522292
168.97327112509402 169.32080217933873 166.20122599099832
169.1158902862129 169.53699774219825 166.47272618221135
169.46811550061875 169.8616341985808 166.50366554006175
169.39054452608136 169.80514997987595 166.51374950299538
169.17281973671092 169.55046707697522 166.38068557371125
169.28351086398845 169.5955984060276 166.43390237356198
169.2589236432202 169.50922974165684 166.45333620872856
168.76681195658807 168.91453418908213 166.16009959712315
168.90503910619552 169.10427320579066 165.9635721892416
168.92695271578197 169.08133992124857 165.68556304240693
168.9760014177528 169.17845424561023 165.84760164239688
168.9601504537045 169.16540102506866 166.07057350074965
168.87949093694832 169.07289875884092 165.8007390226965
169.03536189083064 169.2033684456639 165.96790262534967
168.7062823383529 169.16685033712244 166.19381262400168
168.5649979800947 168.88833035358655 165.97145033928467
168.40020586505443 168.88347864052307 165.57162001422498
168.5864138476456 169.00928890950456 165.53663263328312
168.61523728978136 169.21660932588154 165.35306991186732
168.54806791245588 169.2184168091775 165.34324835685626
168.57994837248657 169.08903819180185 165.42425745895878
168.24066421746255 168.68883616029314 165.31539624225837
168.41040379059618 168.85230011098074 165.0132640007207
168.23828922039527 168.68113345190693 164.97749196831975
168.41847784772673 168.98040587141622 164.6940310367473
168.68144802821595 169.27360825878154 164.91304465166905
168.5484108669964 169.14288729044304 165.01513925072751
168.34076853414126 168.92965526879667 164.86763195677744
168.0753925876971 168.73259767174193 164.63552103499146
168.54509949181198 169.10744719355793 164.65206875497734
168.24162278464766 168.9656673746827 164.80350880329306
168.16330265450114 168.70766642691194 164.5254391444825
168.40821614603146 168.8885054595981 164.2234090067575
168.70963946775296 169.39309331374352 164.719908308189
168.76380921396458 169.3875327526299 164.59528822997098
168.3617615061619 168.9835020220241 164.74258103587954
168.6712227483529 169.22040964187065 164.87299293325003
168.7293696282275 169.30493717243306 164.6786015888411
168.7146424132122 169.2410561822052 164.62908740499864
168.65866565603358 169.1253565219847 164.3367882224691
168.70512977641698 169.20449678925166 164.22804437512104
168.38355430024018 168.90675386749987 164.50022450785497
168.70982853268205 169.2067819468304 164.66563827032297
168.49525464322326 169.1047231229258 165.0191677303288
168.6208544059472 169.26373295781335 165.2922980337986
169.0084834170236 169.51525733844448 165.68098273655303
168.9589398808088 169.48237105248597 165.52060101220283
168.9388634900934 169.43877721821343 165.41442195278216
168.76800311569323 169.35636383949497 165.84154733078563
168.93976871168925 169.40538122845496 165.62328524262824
168.7241465844591 169.22597579584644 165.58860501625054
168.46673147292788 168.90774586205015 165.76345601270387
168.61488506221175 169.12850947676537 165.3264763386426
168.67563872184698 169.24980693718584 165.5040809997764
168.39065714216574 168.97457185311836 165.24448652189258
168.38073471263445 168.98612382447138 165.3984295749147
168.17972570431144 168.79283495213608 165.09138402080734
168.3753256825466 168.88725326597765 165.18197442364766
168.4274428948453 168.97341795164573 164.67171339613162
168.75036572785092 169.18044547715346 164.87572255252633
168.73267658165275 169.31011199696098 165.0450129342129
169.019851456491 169.58525234676594 165.10672261243883
169.2231008199403 169.81094674629173 164.8657840134497
169.22724497354758 169.83711296693136 165.11530428259766
169.20550042687384 169.63929979559666 164.81598548627127
168.92804215356998 169.44377454584767 164.59235637124013
168.7889260088112 169.3794308986867 164.9793118215072
168.88162598137438 169.59022133500935 164.64801184617247
169.2998524615085 169.81673687569207 164.76016123454647
168.9681881909594 169.50299631893807 164.18258744537474
168.93778774765983 169.4821613989213 164.2306809891828
169.15565956065822 169.80375169871118 164.37096888733535
169.23725490397115 169.86931776021697 164.55855223496388
169.30534927864957 169.85391066952985 164.87086511174124
169.363948286344 169.9830594694638 164.89465633810002
169.17542420624054 169.66965009037696 165.18462646844438
168.99568386615195 169.5721088258047 164.76543278552276
168.94247823069708 169.66803109316575 164.9370144359031
168.54001992976555 169.29822703298083 164.60942562226964
168.6545047888606 169.50027606447887 164.52868817466668
168.91414256929528 169.64034266254782 164.63829285344104
168.98674705718128 169.6859735182608 165.02519924036858
169.12173002755176 169.64840674250337 164.9646117136114
169.33321310822836 169.80748569716312 164.76442729988335
168.93513523003583 169.49342022339982 165.12106485332416
169.34663179997207 169.92231074785735 164.99664106610973
168.52762034963675 169.27066296764218 165.0531392123872
168.44204478546558 169.19674495855335 165.2689618661584
168.4550533469283 169.21412470454794 165.18197792091988
168.73024300959997 169.40918640495835 165.39636766777554
168.42657488933799 169.18142867602978 165.35228044575385
168.77294314226887 169.52491833304754 165.1517178476219
168.40406811238125 169.24988583121757 165.0745896408412
168.063904666821 168.8417720458783 164.9302719116968
168.2985529022972 169.0390087580351 165.25167819553238
168.29881332643964 168.969055480004 165.27318651717383
168.36428046747866 169.07996261623788 164.9293194301896
168.19056362589018 168.84555916467286 165.01835564673024
168.28110000609308 168.9955130833621 164.80696953007217
168.42922269196396 169.03493575125623 165.0595288525774
168.5816798346909 169.29295972325087 164.98937108763175
168.7467996986751 169.42859830391026 165.382418803503
168.55923899648195 169.26985305867805 165.07057734103608
168.522067029682 169.21154625015174 164.96355337921236
168.3798641988735 169.08692005462726 164.97811660377454
168.46892833875054 168.90100812464888 165.01530735925755
168.3454447974662 168.77496837606165 164.7113098125439
168.73724215736675 169.17371522017913 164.96306353880092
168.8547037565141 169.12733242213434 165.09986401288975
168.20005220591042 168.56923069877993 164.67564520563104
167.99279075507687 168.3390329923239 164.33492870590356
168.74461548943506 168.94752662937805 165.1041409066681
168.86528318027598 169.2555402706674 164.56507126419945
168.8262176663428 169.0112400675583 164.47136546330353
168.97497367341026 169.21727370383752 164.7754081821515
168.5805213232633 168.67996479161624 164.71414922307966
168.56707967730503 168.65418740926623 164.6262031834487
168.39169230517768 168.43192833063907 164.83748803614222
168.0893288249174 168.2475958837713 165.02924223418597
168.1789681723515 168.28818587241418 164.93272603053143
168.33461301940554 168.44808808683004 165.10089180245942
168.34999781596235 168.52563757796946 164.92859892192212
168.25832931578384 168.4123362106892 164.98155768815207
168.2684026870869 168.48681466454363 164.96219997003283
168.08172342506623 168.13781072969053 164.4991830289437
168.16321372764205 168.16368608624285 164.50833303471845
168.20328629145482 168.40354254538772 165.2814686860354
168.23229170077502 168.383819088802 165.24598660223373
168.11506711342128 168.215652212514 164.74855883233366
168.08714276596245 168.26885631525192 165.40092834673285
167.90293889466912 168.18805826507256 165.12890090919197
168.12531709911187 168.39952935244193 165.37122812109615
168.2978609051139 168.55521936112638 165.13700746992663
168.46137833621228 168.74763548115143 165.09446294457885
168.17154639459113 168.6748981517515 164.86895747297544
168.61369752491285 168.89599136903433 165.00121365440066
168.75645946634495 168.92436655652122 164.75205299804534
168.8634577028125 169.03832486569974 164.94580312928994
169.1968655667287 169.48988481492682 165.00559037513537
169.26577635667667 169.47476213141334 164.9944507754951
169.0676595444823 169.3446426679644 165.03578910300087
169.05677075973446 169.3195612247321 164.78040813675915
169.37377983302832 169.6388958570142 164.76881989709403
169.0367152925582 169.359266991006 165.07984783653376
169.08427742390677 169.4004829699866 165.040995967824
169.3787643875846 169.82220729236738 165.207799156073
169.19250699375567 169.7309966693327 164.9014548954459
168.87302672398874 169.28043160264534 164.6588534976269
168.77512972481125 169.03149676117988 164.65663880648313
168.57002200550048 168.94148310418726 164.78990909908103
168.62824880713455 168.90810069594164 165.2134044446031
168.31894435909072 168.60811402445069 165.27514496643366
169.03634209280494 169.4234474205462 165.53415327062206
168.6404552405676 169.00659461119344 165.38874273093606
168.58014442282754 168.8153996086841 165.57610746393343
168.65548550879794 168.9039223892515 165.5760605537863
168.7740339896491 169.00292200829665 165.61724238723136
168.9869306256045 169.1386702570976 165.5004106376028
168.7824344038996 168.8929447001482 165.610310504428
169.04700773227594 169.17787437644324 165.37841576303381
169.07098542890793 169.28796240854567 165.30912985959523
168.99267378344732 169.3137313446408 165.79799652481628
168.62556754121442 168.93640862774896 165.41564955934965
168.19670066562068 168.54722373022756 164.8763606020766
168.5165669045931 168.72295714078462 165.13508204278227
168.42760001320627 168.73420866088603 165.15950779548314
168.6289654320522 169.03139203925105 165.41234108569367
168.43147891489468 168.79763128879264 165.43964788977863
168.54640912442164 168.8231736684534 165.45239748180995
169.09817337680892 169.39990056814554 165.19047383975374
168.96692370965621 169.19150102268193 165.34603577055432
169.1297504329282 169.2680303297632 165.179393191537
169.3310061090374 169.47880100571192 165.44152705920047
169.04197746634895 169.21018175511298 165.468899871918
169.30635652124573 169.52813155801013 165.97602029296095
169.4731463725208 169.7523847641152 165.80062560339346
169.8435412820291 170.14133449931455 165.66874039982278
169.62880236677756 170.04341644185018 165.9944299409733
169.39172723973468 169.81561880991143 165.79651237269002
169.07101865318168 169.65890611187797 165.9332905581983
169.63399749696845 170.13587536209818 165.8318597789046
169.44484033168126 170.02681830643337 166.03870811466703
169.53690644373796 170.22018245230055 166.02039867171396
169.56137222695972 170.09192537230606 166.20589431125455
169.03368804410982 169.66295315968958 166.24064332829516
169.16497434052962 169.74631037316541 166.1972969751138
169.02430125708165 169.66504593927326 166.36286594807927
168.67980840565872 169.22235909002555 166.2699625182477
169.17902621771407 169.66342133417507 166.45322106862915
169.02874604815287 169.61390514117417 166.40153502694494
169.1788325560189 169.63642859174968 166.68463753162715
169.3728895047642 169.77791224440077 166.76223344255422
169.2504618403217 169.594962490838 166.36512698454206
169.17556721045938 169.4140796519728 165.9024692738006
169.1958293577954 169.4286634370079 165.56995443990098
169.13110154993214 169.47242788785243 165.90836370607906
169.42585046838175 169.72074016911685 165.62675227647233
169.30693834663452 169.66591183306957 165.59485293811392
169.17653761287983 169.5999028731143 165.78342197666402
169.38818985156658 169.84135513365987 165.76910967009113
169.70419151417485 170.1092009265337 165.57505501844193
169.44346221966364 169.98959406799472 165.7255339434312
169.30381292979573 169.7648299222585 165.73049713655283
169.29453893695597 169.7623235508166 165.80499403851465
169.4897706736179 169.76908066705334 166.42380661233634
169.49298696191966 169.76434958050643 165.75726511108488
169.6380534841803 169.953811796513 165.971822717194
169.4640479584014 169.78003299003632 165.82496856242454
169.8524936299515 170.23554622096927 166.20110082257284
169.68744789979272 170.05572854914604 165.9493755903347
169.98649431813942 170.32628085492559 166.10966519557238
170.0808417804631 170.38705736077043 166.40611126251642
170.0427447397921 170.51803953854173 166.04085431609937
170.0233858080753 170.43800556212116 165.9832697505608
170.10238025423598 170.4024790628069 165.91734316599215
170.04075728777119 170.26349039057868 165.91024830251249
170.0664262897782 170.42132471602278 166.28775483086793
169.923154714084 170.18143080814392 166.00728121151582
169.8755604836355 170.08637819268316 166.30517574353806
169.96545720107324 170.16580839151212 166.30377962302447
169.75209478882343 170.02130243250198 166.3650041626334
169.82536102411976 170.09669051007265 166.11845174337572
169.87317506561823 169.95772536306478 166.01447746961236
169.52466252605942 169.73563841539632 166.36877935890527
169.51623068349897 169.68286356243757 165.83767054986157
169.62961385194814 169.93381079992778 166.2607794398078
169.6289731099999 169.94934120852292 166.1852983381812
169.08804271484084 169.35696164236302 166.0511983811975
169.14709247443488 169.57059561352443 166.69497231207905
169.53494928267529 169.69718357366443 166.4838667138217
169.89499494248344 170.10675959350687 166.10646635628467
169.71632815149792 170.04843019632474 166.28739009089307
169.52581630612818 169.8479506934898 166.53664342795048
169.53373417604402 169.82968216559627 166.79105437492507
169.4448965099104 169.83177843684052 167.04770765697066
169.22541158260108 169.6751982059206 166.32810131214714
169.26790695170934 169.7050708527228 166.58234203076339
169.5123619387373 169.85146171302043 166.6514369914287
169.75517682123674 170.2133536993904 166.6465135116427
169.75343029252846 170.02100985488792 166.3195608568042
169.54609158588084 169.78295099435095 166.17570755160105
169.70829278993838 169.9822475292102 165.96657497014945
169.7651483046897 169.96953757880817 166.03540235689644
169.30011522327553 169.76713193631912 165.84360635320533
169.22618606667115 169.58664474979574 166.08211178795943
169.5625183821019 169.95524690293246 166.4288009612547
169.32593228420035 169.6674546510319 166.2273116489894
169.22824535370134 169.67463306322472 166.540098602591
169.21277559413892 169.60207013233156 166.46316584650233
169.35592453559278 169.7862801994598 166.80094378798807
169.64217858222491 169.8265338828033 166.53004047474275
169.3697730745509 169.59775795883283 166.58095520807134
169.76769680921328 169.9495239738802 166.4834381378299
169.6228173343954 169.73543888721235 166.63763368850096
169.86524309863407 169.97914648681265 166.9090668706736
169.74375810593546 169.76130112488522 166.23489388891872
169.96534360666726 169.91862113130725 166.2503215192487
169.8616840790071 169.83526201257303 166.21857493870834
169.6741033532854 169.75536976383614 165.95532930305802
170.07576123734793 170.1440035441034 166.04405789657983
169.98765769269863 170.02654664932786 165.93799115313104
169.9656348645249 170.02630282564448 166.28239617122554
169.45604119967365 169.51496523650226 166.33127661531938
169.44018530893828 169.51591909098283 166.34903101123396
169.28531726878578 169.33622750793234 166.38594155231718
169.56506130779613 169.54639307989606 166.13934493865534
169.52492143045316 169.53768748336566 165.9852428016804
169.15935881808556 169.25594176653894 166.21208246195792
168.9883515979889 169.04954763042468 165.69049849074204
169.00463907595292 169.10166923657175 166.10287670754047
169.0390180020811 169.19396007434457 166.22529459787353
169.1234233851567 169.16603952093342 166.53500563723355
169.41509620325996 169.55760588243524 166.13733842491797
170.05430024020797 170.18577092431084 166.4035982709999
170.0171671447809 170.2015267105191 166.26548325834753
169.77975007884558 169.89847149091435 166.1406395855538
169.7298422260591 169.90184942647596 166.35294657605766
169.0790918796068 169.3067646894528 166.08656183322614
168.77126779069195 168.92464040028037 165.9613889299661
169.00995340139565 169.14777668801594 166.12714812927393
168.8227739174559 168.98251547713224 166.0938898224384
168.62036557703107 168.85076357074556 166.05956190693016
168.7648505329714 168.87219020781563 166.28240553085138
168.90032906732606 169.05740055742882 166.54958071607044
169.1553849805797 169.42375950533156 166.6962810162533
169.52904303513847 169.78810923231688 166.89931786588176
169.09757282423402 169.389537259649 167.16343895246044
169.12938321252463 169.34699808285643 166.9079117357442
169.15919897147214 169.3816939806851 166.86563633082824
169.1878487134995 169.35787308727487 166.83517213400836
169.14745812354514 169.24260219844513 167.06535916458984
169.06914812873444 169.11748318903693 166.43088675931867
169.2474354658283 169.3524559237998 166.22009791937046
169.25615697408364 169.41194110917462 166.31821203341767
169.5822434944283 169.75355067837404 166.16650862634827
169.5858510549568 169.70585359245158 166.27147986010235
169.77662764307374 169.8667672074865 166.48106700106135
169.69790607685434 169.88058810844888 166.64387733153504
170.07846170405176 170.3474202357053 166.46135787448029
169.98339922416835 170.21381171425733 166.83142618987654
169.8842280222176 170.11378552363033 166.2766171961601
169.97647511332178 170.1284101570168 166.21647408499618
170.05758893560187 170.2261517524396 165.796961637128
169.72893521613236 169.75792584815395 165.71305280374887
170.11775878461103 170.14130637181142 165.8632062565523
169.93069501413737 169.92352292433088 166.06488395767673
169.80243226307286 169.7624790883168 165.95417479195112
169.74884422474847 169.65181932636716 165.52767039849664
169.94390012898802 169.9514402016216 165.8355614093528
169.50123421907125 169.49593446559683 166.03771408417828
169.38318044566319 169.35491093031294 166.20532236901045
169.44025552409238 169.38981735765384 165.84167431794248
169.4701009151978 169.46116022567736 166.08067317370893
169.36596986435566 169.45925628582424 166.3499554253948
169.61973649444542 169.66744659839713 166.4235087083416
169.6531496535228 169.69608753309473 166.34715969316844
169.59149830897442 169.63214051101005 166.18102177141452
169.25151946551446 169.32491215939743 165.65953730769866
169.52048058326196 169.6778720183735 165.76937176154627
169.11387970407193 169.31661739411513 165.75618744460834
169.35597231039932 169.49406779122597 165.74681411325335
169.55950267853447 169.49858395711303 165.46497925573658
169.80203880782008 169.94216715786496 165.84865989860205
169.78533028751616 169.96946101318323 166.3567197068239
169.75990721571358 169.91021792602265 166.35763421640766
169.5733634103307 169.79366096071013 166.1087913641692
169.83216353636465 170.04675903862304 166.0686163435481
169.81785327836388 170.03862171353595 165.91289367838056
169.6795030644317 169.92313706600783 165.98639652974032
169.55443730807835 169.6948054869619 166.13539457452742
169.58593206192288 169.66734137097933 166.46993150234164
169.7206548249924 169.7821466136349 166.4880557350991
169.2881902608915 169.43609391232025 165.82087235750228
169.01502214152774 169.07103125322413 165.49566204937213
169.4351984667604 169.51818137925906 165.31554216508744
169.53139736173983 169.62818992855858 165.16479891301813
169.5412739142016 169.51837585957767 165.1163590457147
169.28890522437777 169.34510977888328 164.93753558641356
169.3019614563684 169.2752780150815 165.2116556960989
169.524857302064 169.57412416975157 165.3626229325847
169.54492135730604 169.55139369892598 165.81918406725103
169.43801647146486 169.3901822004713 165.61826376039096
169.3803177572292 169.49685410955342 165.67765626070184
169.72040968391337 169.90288418334612 165.90672096548704
169.5492212203524 169.66442591876933 165.80637537646635
169.57867506373813 169.55740783165894 165.13796513726527
169.6940714138285 169.6247233597943 165.33377100700477
169.578415109643 169.68634693281413 165.70635789301588
169.67633069606748 169.74591466956468 166.10191307922548
169.83672990200796 169.83019633445812 166.4111985510394
169.72898239713513 169.72085209107996 166.37709731392727
170.0501806492608 169.99243430776394 166.57854556252073
170.26499641756584 170.05104520882077 165.89458799658138
170.08534113087467 170.01247805090617 165.48653292906778
170.28924514282872 170.2963541729757 165.56640283560483
170.17993793912922 170.18229174382034 165.4854080948373
170.36236712361207 170.48812396360154 165.77174402016894
170.0715182142271 170.2730901624159 165.54966511356696
169.77891466567206 169.8972303436056 165.8873678053825
170.03015799423264 169.99672830818702 165.6797754726428
169.7078043363849 169.70177284975216 165.67693909736025
169.95091477170672 170.00992893589049 165.96834689457492
169.891977324266 169.97743663585499 165.98322188516056
169.873491685919 170.05719580808233 165.9396076741253
169.89967071092957 170.18047947666275 165.72579469788423
169.83188043949454 170.24152720351583 165.60526469375833
169.93679759634097 170.36623933605696 165.70620102089526
169.88323434842698 170.2079408564178 165.7211284952491
170.1481309015335 170.4838137493593 165.78090251986936
169.99215139775973 170.28058676611474 165.67206730132344
169.9626734724368 170.14282338456943 165.4144664833972
169.51600024846638 169.8349869421371 165.29644224430697
169.96049050493426 170.27007320621138 165.7084952444592
169.9753840957936 170.13545983446068 165.26508787201516
169.84537703593898 170.08660831342874 165.08411222062398
169.58733625201094 169.77444965105443 164.79957900675396
169.849833565285 170.05848589687824 165.40009046870802
169.75019789130027 170.03159423876207 165.6837649146138
169.92395076088923 170.23044946412216 165.61982429652153
170.0359549858338 170.30742834398436 166.00499844287404
170.26983925330453 170.5554383693741 165.93424667406669
170.5294183868363 170.6753957358054 166.145563323577
170.22977010599467 170.41699048573636 166.0159288471252
170.435414740556 170.5470464861834 166.10434254749612
170.15699028177676 170.4005257158603 166.3818965665324
170.15072705614895 170.37873902813084 166.3324400329395
170.82416240683932 170.98838657788838 166.42822067247724
170.7667712544358 170.9915431537091 166.2885762964637
170.67933953797572 170.88121062597236 166.52801231190978
170.57412212443444 170.79671136021128 166.3118054755279
170.70636507564802 170.99370857851727 166.4820661225113
171.01989939430587 171.15399690948763 166.32915783361832
170.8468532541585 171.08210128369552 166.4022956840137
170.87137568630655 171.23997052231786 166.4699029630772
170.76154894293435 171.06638358546095 166.24049334979802
170.45790830354744 170.8374242733263 166.00945226689592
170.35051469001098 170.67654053112233 165.94172278253822
170.354157600791 170.7908844924938 165.74841023399915
170.28957621444252 170.73987478237828 165.44622533377344
170.58409198321476 170.87777772708654 165.33421924389
170.58798644852936 170.8461385757415 164.82054024575214
170.52814858842063 170.8977324610412 165.01327797059128
170.59971325436072 170.7992625359862 164.8965832042369
170.35810191258452 170.730433391128 165.24449911195285
170.2127651722142 170.55138764018767 165.39214217788995
170.26197664567908 170.43310015595708 165.51581685009316
170.03028141362782 170.22963666848287 165.4373059904333
169.93857252127782 170.1678936574216 165.38989452444918
170.00366048477045 170.3175686035754 165.3408836165067
169.94221952163585 170.30590404540908 165.27644736615636
169.90274047999338 170.2265721974892 165.4650160842973
169.96905748184932 170.33817557837367 165.5910119654358
169.63887703876364 170.04897003200998 165.57660643844014
169.49776287683358 169.9005797826982 165.59796798034387
170.15211867098373 170.55432474743387 165.57932556316968
170.34179222444223 170.9007253445453 165.61686097061238
170.69156430026143 171.12628636275974 165.84275541954958
170.75486677935825 170.9907660916224 165.8511503074756
171.10692038355523 171.24733289348936 165.75697521318924
171.2236332568593 171.29249028356807 165.7540609615627
171.26975630802085 171.40966326297308 165.96061011236898
171.57951557039672 171.75540657461602 165.69402289996935
171.6271548492705 171.72163745628714 165.46370507362477
171.6923282102554 171.7383811678944 165.67068101106824
171.26376939202316 171.4181313785715 165.54789129300303
171.35577293238157 171.4783034188762 165.81045748464427
171.73063549208754 171.74425582679734 165.9131853008423
171.85929982937103 171.80104225770245 166.21900747422887
171.6500922578024 171.62570394668188 165.8919171037805
171.34955366336825 171.3884956649815 165.6987323097502
171.1872516014597 171.15117779504376 165.6606081490481
171.24349154442382 171.19599411931372 165.9729465651861
171.0093775235097 171.13912321987166 166.16079274272667
171.05700047598336 171.17358033806843 166.23420375281407
171.1600680756616 171.22592337841039 166.34672405140904
171.2815712444072 171.43096728741685 166.4453754152731
171.11936546094793 171.26571760051053 166.63611296564537
170.70801000510815 170.9015407068933 166.15774002625903
171.15885334556808 171.36014095016276 166.63401179204814
170.74185069942666 170.8651701418584 166.38602651353048
170.74980644035583 170.90361963625296 166.01282096687598
170.99758643784176 171.20785086401983 166.53776517962646
170.90790060613148 171.17520550354274 166.65602926422355
170.90377804661173 171.12011667692022 166.45036707142134
171.22791724246161 171.44887396406017 166.17516954223362
171.04027372060412 171.3193800110428 166.3023222672041
171.3106910586684 171.65373285813894 166.55436497958567
171.24486273032338 171.46381505148557 166.4841332377256
171.00385123028346 171.36669953207507 166.68983266418545
171.09196449780686 171.42147514938878 166.43828074981099
171.45320972575473 171.715042779739 166.3723541716872
170.9990471331088 171.42388788106464 166.59101316225275
170.63277401748272 171.07244495036173 166.42796736800892
170.5015122771195 170.86487509006747 166.37410103812078
170.9090548790335 171.20061667272861 166.41453835782917
170.98702644422264 171.43625595651542 166.61738523643118
171.11084761539274 171.52688757885699 166.96567576167106
170.8522042317118 171.25824927154838 166.54824908400047
170.70160893654875 171.07122782510257 166.29284878307388
170.86238685562057 171.09789399420978 166.4173732965553
170.8127951992012 171.09316924574767 166.66164024495404
170.72555664062344 171.01427585026474 166.8481999903881
170.69011932868435 171.02822738166594 167.08831434186476
170.221648157409 170.5597301581483 167.07382203723532
170.43038401614254 170.70171289501474 166.71845265649304
170.059564997453 170.27379438173074 166.58832694600733
170.24828863987517 170.440126272156 166.85238794550386
170.26315497628988 170.33995834319023 167.2045656099988
170.42944816128335 170.56479610201208 167.35971408253542
170.20401959178344 170.35183824742688 166.91926864309676
170.12127737107318 170.3250461815938 166.97006135135095
170.12193878309665 170.2836145377809 167.17818484540012
170.00929563147352 170.22491860544815 167.286235994391
170.09610692073014 170.30862021179922 167.45898844177722
169.77888825783302 169.9054505676169 167.0286705507075
169.90246306609956 169.95202683852204 166.77955375916585
169.8155643522923 170.00293038952475 166.96038929629322
169.81377370782306 170.050728545923 167.09798910479034
169.74947243843263 170.0026889691183 166.82194275550648
169.8936394679302 170.09637669933403 167.41730877650045
169.90407467511238 170.0786084373398 166.73059448978984
170.0854815771098 170.28531110288222 167.0632803681756
169.90488757617305 170.11314547776078 166.82767488051272
170.14734056179796 170.2520649807533 166.893538893333
169.98997615410042 170.0783152070241 166.8897766606859
170.1785071144047 170.29805708611266 166.65804974088448
170.4410710028251 170.4940747096199 166.8008738758903
170.52917654585877 170.66814741229192 166.67730545466225
170.44478810454973 170.6087382428465 166.73656339915934
170.46842871247034 170.68547283465574 166.93626097982568
170.37120316858122 170.61386627578827 166.6903257115718
170.43972232558377 170.75877126544572 166.77220744011467
170.31572285524604 170.64727061430148 166.7182034007559
170.40742443091784 170.70821270165519 166.75994489317839
170.37550349085842 170.65564856113235 166.92938050644452
170.5121458931557 170.8284729513992 167.04011545208343
170.72674574712303 170.96745569582626 166.80978036463904
170.85736496030265 171.12093771028876 166.48796825175944
170.9345245526461 171.10078788044126 166.278812729621
171.0244927680495 171.14653806629207 166.390073963619
171.22046581497617 171.34712209987498 166.55024116882524
170.83352824080472 171.04364686323743 166.40074745837447
171.17015115410265 171.28672839849435 166.33320861032294
170.9901843291983 171.04298918442262 166.0296646924234
171.27279406276458 171.3442196049406 166.1692983943073
170.81637712889622 171.04428446887644 166.17992929415388
170.523618242935 170.56170699939204 166.6349877751788
170.46074060774245 170.4241864936828 166.46209939663794
170.4048258701984 170.34983282066742 166.85465667258805
170.7431379782917 170.62328945714276 166.74017727700695
170.8657325586501 170.75590780932083 166.8721501198143
170.78436742030144 170.7600617636643 167.19707108289552
170.8736633989779 170.91377046914954 167.00500869819706
170.96958349988427 171.04996508404662 166.66403465786456
170.98499725650717 171.0620212410811 166.47486898490888
170.97981492241104 171.07577568522441 166.60896163087813
171.19481328678629 171.27058488723281 167.07373079945717
170.5766508125721 170.69261479038101 167.01350001170832
170.72008292519055 170.7679569729516 166.77696850964895
170.8979233401528 170.911526200789 166.64504883178
170.93016439323003 170.991209820916 166.66684649577945
171.17925854756618 171.1507184392925 166.8995396185156
171.06298836787693 171.10690242475818 167.11265429772496
170.8277646040597 170.7951362084904 166.99335470068758
170.97283097335244 171.02426388585747 166.62871120892635
170.89632521769508 170.8580138527237 166.74148162695826
170.93006322002776 170.8809846136562 166.3552299207497
171.12504134752322 171.06235249002714 166.20963511744154
171.2350917542894 171.2372666965386 166.38743361508875
171.28690962007784 171.31180421468358 165.86908276992102
171.2613764949414 171.25382035329622 165.4731461340533
171.08035151442604 171.14165148657102 165.36078514821068
171.14242660526156 171.03172100784076 165.10115868801515
171.44121018801107 171.36449955162584 165.15295162486092
171.2485499193754 171.20928846094407 165.25142900085285
171.17422176751128 171.13527854722977 165.1235287419523
171.03951343872814 171.14335361329498 165.50144940187175
171.43728290171637 171.56875630098526 165.60512503399764
171.4810501928712 171.60482907422582 165.63789850810335
171.3638032270943 171.38067925423286 165.39671631972405
170.94659382342473 170.9852097969884 164.99976664386296
171.15792584731915 171.26203437200047 165.08181368286338
170.9352004298613 171.10473956393594 165.3600985071529
170.68484821288968 170.97642005464988 165.26956032576808
170.69127541343985 170.88157485697005 165.16332568681605
170.7776195848087 171.02671314511042 165.1715252899113
170.58144125898107 170.62767077303033 164.81159844700687
170.73753993261997 170.92606644672705 164.69993427485133
170.6343128688256 170.74037919153238 165.08077222107767
170.50036195983782 170.65593393874545 165.2862553612324
170.37576184365838 170.47573779688744 165.33412647835337
170.60725161703374 170.72026820097463 165.2346345886874
170.7336060923951 170.80933824705323 165.34806609087588
170.33332007128416 170.47325886110045 165.16457978636436
170.28698282334008 170.48663870861114 165.02103910597924
170.15482730154034 170.39518150474584 165.2809113847336
170.0986715462195 170.26250735719162 164.86456871079275
170.0230325157602 170.25316332578106 165.01098794182025
170.02390993845265 170.1974774600551 164.85354223365042
170.1451058768152 170.27791407234977 165.02882551002907
170.10242231821059 170.19532967164773 164.487534962805
170.28145920251816 170.33693282222822 164.5497504436763
170.55114610029193 170.64222658925502 164.66399872214816
170.72548591989826 170.80349276388668 164.76853846020268
170.54708568589626 170.6825927380966 164.7499363243587
170.9464682336658 171.04001234410126 164.74944039826752
170.72087503234178 170.74068016335764 164.7926058387769
171.0375222160404 171.00754881551796 164.82861257167087
170.84180685764176 170.84986093034007 165.09308813370134
170.85394260458662 170.9832735156442 165.23479150660287
170.82061754059674 170.91437773482141 165.40789779127027
170.76153704965532 170.9247523004431 165.20552957550717
170.5689131463343 170.717941691007 165.38123656981213
170.41056728161334 170.45944055641996 165.13918753762567
170.82635810983297 170.8959609279615 165.34607835561252
170.63130313473718 170.70839818247146 165.11503549301682
170.39384300775123 170.60380840132615 165.3373797062567
170.5879121671098 170.74870528089116 164.99936743411416
170.2424306052065 170.49481459954276 165.11673133031476
170.00230983580656 170.19828753809296 165.09090796334036
169.88592805549897 170.16935854520457 165.45936567346016
170.21781626990884 170.42747168598342 165.33109460390278
169.98166820204324 170.1110896687222 165.47391732850977
170.09764237645985 170.2932719994567 165.9104682852254
169.86176231281914 169.94653341893803 165.5360391512188
170.59653341908052 170.69365639028578 165.66798231361506
170.18713846038932 170.29864814260281 165.52200895861102
169.9386319267868 169.9114648442176 165.1871064523197
170.08154379732267 170.19812641590718 165.20837642475726
169.86668007968822 169.85653109489053 165.0486039468309
169.87102749580828 169.8208103391826 165.10318659850307
169.61625999977497 169.66127506266002 164.9180406144573
169.76618316760502 170.0185797984937 165.0198718063007
169.84756042002667 169.915345967573 164.91068138130674
169.7567125999402 169.8256939698469 165.2819165854633
169.6958088642506 169.91992014739571 165.50466395055741
169.967738691719 170.13669209515675 165.66994897842753
169.97753682865132 170.07371325755184 166.03248418014
169.51517872318834 169.6148499793175 165.6588359101376
169.87913391436112 169.91464294563477 165.30196600515845
170.09650687274546 170.02486152873803 164.86589649315133
170.14466203626506 170.14319259822233 165.04940249559957
169.60728449818154 169.7587131650188 164.77580428610068
169.66333274077 169.91484815915285 165.19855117752726
169.79878032921116 169.83869570368373 164.63196846831437
169.8499012209891 169.95200541992736 165.02600174666813
169.71949200227294 169.77598919199457 164.9575181265224
169.85005913676005 169.99775461493942 164.83002417278573
169.81896998581607 169.99578541546813 164.83010107334297
169.93382042004987 170.08030725773898 164.7392442858503
169.57565831004914 169.77713580667603 164.88975829459747
169.36682863428408 169.5478649383565 164.76683823108806
169.74278604174415 169.9287698231052 164.90200158359033
169.33274082664968 169.47697531746468 165.0028950674909
169.57550401130572 169.59289564284822 164.73191615189205
169.60949443314647 169.61103797702526 164.63597781867884
169.4810321421921 169.50561914165502 164.85499774857158
169.38866904989496 169.36421900031033 164.6821635209052
169.93002868569164 169.93094999983234 164.4368010006707
169.7357037793429 169.96419839564217 165.0205162717617
169.50655365741844 169.62411129043414 164.73577099547234
169.92380778727133 170.01911798626384 165.06622008801622
169.62894070720486 169.74540215904673 165.22003356984496
169.94059856702492 170.118148596219 165.07329906093003
169.65231550886335 169.84853562808743 165.12431532219784
169.42468801088359 169.65245214942425 165.16593880037104
169.1995012415949 169.54905683601882 165.5438250596203
169.21821961782885 169.53354267252644 165.70520925167156
169.09805934819198 169.46149706438882 165.67421379060198
169.0244592679817 169.4051088660941 165.84682211224725
168.93647820208906 169.15108252909192 165.48305471730663
169.13001561212607 169.38045798001454 165.40506558038663
169.2411687986626 169.39221314287445 164.90298419974349
169.42921576224344 169.72705934634863 164.66543131057966
169.54050967443334 169.70431123413334 164.88039047075856
169.62515895057822 169.8064207138278 164.7857932148581
169.72444200360414 169.88447939361203 164.7662994659777
169.7993505438882 169.9387523138146 164.89256360717866
169.76009791653365 169.86126310482322 164.8773702745646
169.58234932048865 169.69184412406932 164.47893283201097
170.12575972834605 170.18598204020634 164.78070829938616
170.24807972356965 170.22455887427944 164.89989817283336
170.42559258098495 170.4257417738246 165.02322132850156
170.194349642174 170.12344741220687 164.59606317350372
170.2564852473544 170.21696857999447 164.78266263315405
170.48136676782156 170.4295846306273 164.98316224595268
170.42864807117004 170.22886837965345 164.83908847533564
170.3409605923306 170.25253531735183 165.09330812500173
170.15592313662566 170.0201836530977 165.3538139448679
170.04946052763785 169.93231920361373 165.56026652234735
169.72646597084926 169.683934446413 165.2946646522741
169.63277950878205 169.58835575585852 165.23108927000612
169.52214423321544 169.5299687046301 165.40752851572535
169.69943628265355 169.65267582252687 165.29901431844573
169.2856450895484 169.241041758687 165.18142383739166
169.6099145360633 169.66084263229385 165.1806640137255
169.7326317885066 169.825550428693 165.46028896641604
169.37634707134998 169.51735784339184 165.23536615264695
169.51547988035344 169.7381235529362 165.1977738138738
169.2856549932068 169.6783264553029 165.75223878546964
169.66286695591702 169.89669454221772 166.32387395793256
169.98055447106486 170.22021985846192 166.28620942133455
169.81076693338406 170.0180670429004 166.2206371202965
169.66483796067888 169.7953790573453 165.67853459242212
169.4436937388961 169.54450651333386 165.77644481859062
169.6218274358408 169.67838361469364 166.0404826255511
169.53236367730545 169.56223179913644 165.64295111307894
169.32469992389167 169.41180518135317 165.62998628274477
169.24957242267533 169.30610435029325 165.87058101274062
169.72990879245492 169.8820059385456 166.44739744916814
169.5270006001296 169.495474834199 166.1111092862532
169.7709055410252 169.7876026268292 166.30103440314417
169.40996194204195 169.53542591518675 166.46503753789594
169.35861154607815 169.4701895279491 166.43548055217232
169.18861853308198 169.38223366827316 166.690507901531
169.55669889209798 169.79226755043243 166.74514762622155
169.44910759257635 169.59219731534137 166.47867482000734
169.31011091266686 169.3590389928193 166.07116908928745
169.6482867701617 169.65309806558565 166.4132937710159
169.5038662676248 169.4217811752456 166.5021104387813
169.20739755377153 169.16646767691157 166.37043296625058
169.3612896283128 169.3795360430888 166.4147956361049
169.73683598104586 169.79264710855753 167.06362927307876
169.76936590619124 169.84035660431752 166.77777962800394
169.61002111401064 169.7048813081472 166.74355861527619
169.6454887078103 169.75024426336523 166.54012722313348
169.57732402971848 169.65918808559832 165.9865604416852
169.96071332593797 170.11250722881445 166.21456796608254
169.9498875673557 169.96710364041013 166.2318815667901
169.97354310147279 170.01203443950516 166.12377890413674
169.95881161992244 170.03916574463096 165.98507871058416
169.71671567659584 169.74132804092292 166.15144821416933
170.2367538201731 170.2176191367051 166.5326172677091
170.44223661600094 170.39723626753545 166.11980816072284
170.45592647041687 170.40526664597766 166.15237032792854
170.5529899036608 170.4778566696993 166.34874575248108
170.69102314333162 170.54331053501784 165.8177673952368
170.2745951907376 170.12297218297095 165.603308427845
170.47558862974768 170.40622994158872 165.47955004365934
170.29215466190388 170.41861365956473 165.71879070425712
170.84280893104673 170.97357480472115 165.8512055135069
170.1681154174147 170.45593771372668 165.76216305163135
170.01228977118853 170.24658397236735 165.94236669214325
170.0551009426773 170.1985911327402 165.59377762864221
170.12846427907755 170.14565647604255 165.56967486347656
170.53211040364806 170.58127833448785 165.82653797776868
170.66689768251234 170.7967676461914 166.06137783049218
170.6240041468182 170.72619836862287 165.8860984142272
170.5160994966247 170.66651957125097 165.538804215392
170.2510659815766 170.51020085216587 166.35495134310557
170.37977889408657 170.60704234217735 165.9448134890555
170.24075791209023 170.39529664630552 165.87031402537616
169.9088587790341 170.12576401263166 165.8973238577786
170.38965037580013 170.56818587811722 165.78734191042946
170.26103159154098 170.44290678259156 165.81001403462182
170.65517787682043 170.66920250796306 166.07206516775986
170.16268289500564 170.1940377358016 166.1117295714094
170.41837279373752 170.3530019238988 166.08292586864567
170.37909988865462 170.43011773291641 165.57093210597574
170.42703825974112 170.51730238708166 165.71084119713012
170.13361149621713 170.24392791308867 165.8122678938544
170.6107253444062 170.60100404720575 166.16279647941113
170.5129159654396 170.56276074528913 166.16155291809756
170.7181303342956 170.7472911941545 165.79096225438354
170.69386388552937 170.74996695026888 165.9296669905934
170.66141994187936 170.73573666608212 166.06677353531214
170.69368916478507 170.78680388425775 165.45274161993586
170.7739795314544 170.85272002355825 165.99985842882631
171.21191715141052 171.1996947966296 165.87652088295908
171.0662354449247 171.1411524067563 166.07179662986272
170.90310321977665 170.8894565091289 166.03175955347274
171.15279233698408 171.0816232420542 166.19044979437749
171.04820365685688 171.12444509700515 166.10514753809258
170.80870381259126 170.79059383009897 166.05284435709856
170.94613783269224 170.94822182057308 166.51041044333337
170.78474574090262 170.90361206349417 166.5243942529236
170.63826601626218 170.68896748488729 166.3857345215711
170.81314652852225 170.80332373442513 166.7359915571442
171.0725316690871 171.072658963515 166.5161765012846
170.61631500309537 170.63147822286896 166.07936690240217
170.6641460321148 170.69923023071982 165.59575582993227
170.69568660753865 170.72737455244555 165.5852810160025
170.7139764798429 170.7052169582945 165.53375595364582
170.43706984430162 170.62658947570472 165.88516657233455
170.21977895378674 170.24506472862072 166.50547213697462
170.12488325060247 170.1136522404876 166.60139737922827
170.5304486672657 170.5426180687647 166.54760092823102
170.29852031317185 170.2471174880781 166.6576273625342
170.3155692885831 170.26015103328257 166.62567631492016
170.21343998664906 170.2595660293971 167.14286736800645
169.99435310516162 170.0016563630807 166.7668727822109
170.12954052175243 170.28054018103586 166.98642597956467
170.45393426997404 170.43374134811813 166.63175569608418
170.33482762207035 170.41289476481018 166.9198337049931
170.3478967052801 170.42379270976937 166.98364044418457
170.2768346217318 170.39084678060883 167.31874420587724
170.70328786828966 170.72953895259354 166.86451861402622
170.35651455141283 170.33335182114672 167.01610872062858
170.54307268285717 170.47403556797968 166.80871966681653
170.79843848885287 170.69821670208665 166.7075024866843
170.81927055517733 170.6743972784163 166.824063558259
170.757215145052 170.62664627423038 166.66020245945725
170.36439347578866 170.18946251766232 166.11598323744929
170.54526432952576 170.4624337515167 166.6180337954315
170.45400060098387 170.37479051554178 166.21347072076387
170.64633595839172 170.61600938357424 166.75786456790235
170.3572044497429 170.27966864742663 166.8795078696844
170.26657140947802 170.23965300986507 167.09018506059599
170.03202497022704 169.93759578994312 166.9934807275117
170.21725353239202 170.0405633975958 166.66709738859458
170.3455357731602 170.32120464773607 167.2937266496018
169.98891690850377 169.95455217028962 167.4292800866648
170.49424887802397 170.29965908848772 167.4030768214581
170.45517008018356 170.25482481221715 167.3361544853651
170.49624390810345 170.31765141237375 167.55600325379808
170.54182764531845 170.4180165199649 167.42020580261183
170.4703384093457 170.3107604436174 167.38485671421677
170.4382057797023 170.29543331373193 167.51436494168908
170.32097773795988 170.16931712903758 167.37215890750412
170.08672006206135 170.07132719246042 167.8376888587022
170.69058171275304 170.67147589735092 167.81485018095478
170.7383093609384 170.67317302269734 167.61733969280536
170.82557483609895 170.84612097420603 167.90113798661852
170.69997761965624 170.68658421281754 167.80630522389126
170.909771430335 170.952589665022 167.75392800118837
170.95799648265643 171.10632886566174 167.8661669439101
170.68740443799004 170.9048061424155 168.08227727284594
170.73819177978066 170.94012038725083 167.90264467428963
170.10676825406452 170.39536260919436 167.8637032727529
170.47190210784427 170.70547129345414 168.0735786530692
170.19889270237852 170.3943413134087 167.99997035645399
170.5062799883776 170.5827258484718 167.9770035739354
170.66205415080756 170.67116757549397 167.9938971577218
170.4387459702581 170.46508717347947 168.30917855763167
170.58997471871328 170.55709738364092 168.32127103116582
170.19091052451185 170.1852964449309 167.90771958430648
170.3530855030195 170.41850841225062 168.12821852351593
170.48656403745204 170.58901190921367 168.16105746688822
170.7133071916253 170.85280916480826 168.12529933916346
170.80086990422203 170.92295650158664 168.3376610011964
171.122838539493 171.27015007668956 168.6195008437288
170.90623759561 171.08609550828228 168.68781623023546
170.9721941243747 171.25901091972943 169.21228406330454
170.7052541026892 171.0533859138262 169.20281564705823
170.6225465933824 170.8799805133932 169.17641182836113
170.77924718683983 171.06084123199543 169.1198504443018
170.8788990926234 171.1153929034961 169.0262669642614
170.56665655264698 170.82428650165653 168.69114693196332
170.59267515530544 170.81375810340316 168.42163337171317
170.9111660200936 171.07422059301 168.5219680204515
170.8344553737071 171.01584311780096 168.2428572517354
170.8461336564984 171.0008864559981 167.7832913941544
170.5798559277656 170.7255030527158 168.0189139730411
170.45835356950943 170.53616140549607 167.98438994357505
170.62415244387884 170.85360585093377 167.97004659919924
170.59785127266892 170.7973345095065 167.7773035466377
170.85162626243704 170.9706096322998 167.90541273101198
170.83976421139278 170.98591252515556 168.0958222733326
170.5360979147669 170.65565240723464 168.0471067004568
170.79420732113616 171.01909685459648 168.52883755622037
170.63952541905755 170.8326766012478 168.05837018701018
170.55990327715833 170.7434426463911 167.9760930592197
170.336306503215 170.50260454448272 168.1075238034139
170.18112698351013 170.345631976152 167.92431152864776
170.04968068279246 170.2488604991566 167.99833270843394
170.49313506562794 170.73380042016868 168.22748665967276
170.34806297664502 170.59892113168613 168.15119805454466
170.09506056188366 170.42316400125097 168.11838945859574
170.27022431804585 170.44356162747144 167.88888600370146
170.5109155311333 170.69699635936206 168.60805059565033
170.49849550331368 170.72873797250008 168.66405020627855
170.70359421179197 170.91883513528094 168.3962742418623
170.61413932510231 170.71005700781737 168.05076350937102
170.63686039136036 170.81036540113067 167.9385529109627
170.78346126657772 170.90474641658363 168.09719842918483
170.75655172339006 170.91250231068494 167.803897514605
170.714033717602 170.81385243911126 167.96877971672296
170.5355405594536 170.60899273912136 167.70435332045582
170.59843112903084 170.68097208170119 167.85299228431376
170.5155310799413 170.66116859950606 168.09226307027734
170.63799961939532 170.86892248904502 168.38170792958755
170.33864518991027 170.50308609348374 168.40566360774824
170.01014538901214 170.2628310544163 168.27003839270716
169.9386867435031 170.1008634722734 167.84178518494392
169.98902785896612 170.13997856616504 167.97951637897555
169.8899815996344 170.05523642116353 167.90505864043695
169.89161475434045 170.00725531846356 167.75738295354407
170.137321622488 170.10937306004783 167.12046464870318
170.07852248549926 170.14489150280693 167.11659488103533
169.89700685151342 169.94188630201995 166.98366520031902
169.82779436281533 169.81249157108076 166.64573885576206
170.1665631182101 170.1798475615496 166.76307039674322
170.12344877434194 170.06226154154942 166.82487513918946
170.28426160313217 170.17495212960947 166.4703204344689
170.63135295812899 170.5078942439432 166.48176960864552
170.6178315226942 170.4878959560445 166.8298945026079
170.369429808727 170.222998658136 166.66595539347898
170.65635062158725 170.68226276811046 166.65559623103954
170.3916287811115 170.44647391881057 166.65599434163204
169.89702413958503 169.97121949299077 166.657809753364
170.36098722930532 170.4283146570957 166.83727457050432
170.42257288345357 170.49388636866868 166.79012518116272
170.4496988855227 170.56000981356192 166.91835013629543
170.16823172456975 170.27160680787784 166.64444695226686
169.8316281482829 169.8820445369945 166.6386683000126
169.76029548270503 169.83394509034068 166.55470669987298
169.74080839825737 169.87152958170483 166.66640711622262
169.90163404475265 170.04011413622752 166.59762155223999
169.97883811729167 170.00340804044706 166.76621794596238
169.98801766656126 170.00873662813203 166.95509734707676
170.00454767492346 169.99579055312051 166.6260951800564
170.046862901344 170.06949753430203 166.609269138492
169.66787284473173 169.65850003069556 166.6580684115045
170.03389063747076 169.9567451968146 166.72908097753825
169.90268925140762 169.69748635644422 166.51881256898702
169.99659461379508 169.8441500206083 166.4804993278957
170.5178803114784 170.35989973343476 166.56207611310842
169.9866746337459 169.94153476179474 166.56152104625784
170.29260080258973 170.24766113486953 166.66058832318683
170.2081716097641 170.06682137427833 166.41226312759593
170.0567559294463 169.89345222193074 166.62231823399742
170.04757809216187 169.94188046076695 166.54655431776922
170.15951392493568 169.99922724830606 166.6891875942276
170.00071002356967 169.95623091236288 166.79491722891257
169.9952923127343 169.99709879694979 166.99879222278472
169.97413287196235 169.75752889928617 166.7655324649223
170.0138938551154 169.8676946612459 166.85224489300532
170.03087909043396 170.02691445033412 167.0673198903375
170.1950467066098 170.2529442221189 166.8449391236777
169.89135143622795 169.9818901949271 166.77281062958403
169.7752516480755 169.81130185843145 166.80154979785559
170.11701556495058 170.25065284070592 167.21094672238692
169.98676682893475 170.1781271014011 167.2361993930942
170.2144436744453 170.35737417333527 167.35414285514082
169.9614147817658 170.05463961172325 167.12689752803527
169.94149540024097 169.97340638252143 166.8839938864887
169.48853757766614 169.63815636903928 166.55352824851792
169.8263354498278 169.98293597976325 166.18171415402227
169.4550984892883 169.5801047940386 166.23508330705465
169.20709171649798 169.33077635113827 166.4496808830144
168.71654328754798 168.98514046535712 166.55339017815965
168.99602725640034 169.05402103254372 166.44108496582174
168.98829527790983 169.06828971828162 166.71061766090725
169.01572779706956 169.2080787778291 166.78992690622422
169.40494842628908 169.53569533934322 167.0953520570708
169.19025112738336 169.38271625306862 166.85896057437654
169.26090237708186 169.31841712141136 166.8847720700961
169.08053320208393 169.05796931448856 166.95022706280767
168.73166644061732 168.71187152123355 166.837319938194
168.74375662495524 168.85032966298456 166.7424335837486
168.71224606230675 168.76389026666874 166.9689782989676
169.02083349816232 169.12101738816352 167.22242310144156
169.4287870281083 169.31229815941154 166.66376737672581
169.3954490055304 169.3642018858486 166.7358933402758
169.40190628699764 169.25572300545986 166.6322729211004
169.12762598604132 168.9091567103599 166.74771105662194
169.40063157772317 169.03454099455055 166.4397808160247
169.32229625812502 169.189195061221 166.63353290094028
168.85644690550157 168.7796590396058 166.66310210174635
168.83716469553863 168.81692678228686 166.7493645056014
168.84567749264687 168.85088142139517 166.7822905246889
169.24421385798445 169.22751167187405 166.34943065259287
169.25845652373667 169.25226819694655 166.29265685004634
169.10031561254965 169.12994215194473 166.1765697035612
169.20208477620426 169.17718874762446 166.1757883932426
168.84063446147073 168.59955159519927 165.6345394581844
168.90283277302638 168.8161763718917 166.09965765263968
168.50445675537898 168.38431367179356 165.98504152651742
168.58989826746424 168.58136214761885 165.82081803220834
169.1594746412449 169.14299853384162 165.7323244720337
169.20535996568563 169.37563040979555 165.90433423063556
168.7989369296481 168.89381813544 165.54536918770341
168.4835687308718 168.552821266875 165.82283863391524
168.59853841956345 168.55751305910877 165.6681583543417
169.0366281693894 169.0965000833897 166.01321685032062
169.2137558336813 169.2754506179654 165.8052862689572
169.4802941884282 169.47248006332515 165.71333505432958
169.5483748438026 169.5325382839139 165.80573764460118
169.32379824122958 169.3491860503551 165.5446630007212
169.79529931004706 169.8055292751439 165.97344478835254
169.37933240112642 169.52634692487777 165.75295287630942
169.20002227147805 169.40727866982127 166.1554644775297
169.37082799368727 169.49848224370726 166.2205378626915
169.4137067695625 169.59747210429495 166.37269155291128
169.3823167125423 169.41547505575357 165.73161313805397
169.3589812869774 169.47650709786504 165.63050268788507
169.2555935506976 169.3133118824235 165.7517795553706
169.3912957587407 169.31715100893516 165.4798076493425
169.10794909416347 169.02884482322492 166.00885091438934
169.2712850270101 169.13102556886741 166.14824424294983
169.0911210587331 168.8120221275671 165.9040075190605
169.0937868382247 168.8901091194417 165.60126293303998
169.04425301406414 168.81294531162516 165.48863887079722
168.97657187677328 168.82615547107633 165.5134932976725
169.12206921786606 168.86607358824867 165.4150725805888
169.14473870529238 168.7525343565672 164.98327564250806
168.89227069168192 168.50226320787007 164.88561261423845
169.11509730678827 168.942705482077 164.82133422058766
169.29473911270125 169.06113381483206 164.6764364719185
169.4369187681926 169.22483787205303 164.59424641198936
169.43022549161623 169.3035584604782 164.84574032438354
169.29766993658637 169.16499449420243 165.15769965060497
169.51681337823464 169.39325739853436 165.2775394066995
169.2753188792185 169.16023603404776 165.4308842922328
169.01800966079875 168.8259044907916 165.37950108339538
168.7126041645003 168.64095411199364 165.27652650864627
168.79906878939278 168.7948497125972 165.27284772245562
169.01596615759078 168.81306447269148 165.23694666134736
169.10318147368855 168.94280335416474 165.19166812966904
169.34988435340267 169.15633891442957 165.11019790028593
169.0572790475285 168.90485113286832 165.34697151275077
169.0511092650152 168.87662084124824 165.63604928338503
168.7087129637737 168.54770669032666 165.70247732363327
168.77941982272884 168.58694716502836 165.62022740759542
168.70933708973186 168.59608378075336 165.77593768655373
168.79024675578196 168.6607038240483 165.40728393876083
168.23407260301494 168.17033934155384 165.5170728579561
168.56588522207178 168.4074770259059 165.63920625278973
168.748000036932 168.6484069958765 165.8707944195129
168.66494181843638 168.66498412351703 165.51420019931916
168.70721236513273 168.54998467511132 165.05216276986846
168.44912948290812 168.24427487604717 164.90421786676126
168.47965205983783 168.36408521160342 165.0172634971747
168.58050803640666 168.52221396380486 164.99116566586227
168.29476046730895 168.27170376504543 165.06029041709698
168.61311208473478 168.59832018665765 165.23476588813165
168.8055983480691 168.5898880195504 165.21332980766863
168.712563952224 168.51975224139875 165.3816325626971
168.83520261702898 168.65203262616717 165.30056894544467
168.7003156956741 168.5066868700015 165.38442574122305
168.85775585947331 168.6205105204948 165.4936193170067
168.86067500519067 168.62151401116796 165.51634322349432
169.06317747429898 168.9398136847358 165.23568044548125
168.85410189648005 168.676042508004 165.14621558466396
168.8527033731313 168.93310133364508 165.82340702422755
169.101486169574 169.0709104381052 165.83600958179088
169.18326996243314 169.10440365204718 165.93760051648718
169.12143353138003 169.00968904511373 165.7874975771466
169.28287469970076 169.1602296345827 165.83671526361522
169.090023733721 168.94062674304192 165.73429369889075
168.79209995408772 168.68201393160615 165.9855730027537
168.72208964465196 168.53586483887176 165.86330643891287
168.80249886699005 168.48576751818172 165.85593923847063
168.92729442391874 168.6774164520426 166.30522956499004
168.73711953094733 168.42266837021128 166.0923774201431
168.53234562468774 168.21394283826538 165.6879865829832
168.54893294478987 168.45203058301902 166.11248245083644
168.15520872600467 168.02598727038773 166.40294191192146
168.04838210018488 167.81004079265264 166.49472514082458
168.17695054731283 167.8977570166746 166.48608733179398
167.80005185053037 167.65205015388875 166.57485051668175
167.97196622603295 167.91712788056503 166.52659148641217
168.01110028625337 167.79084987835213 166.47496425528212
167.9768859180843 167.69731997846262 165.749554332515
168.54397160621676 168.29208007060464 166.4209659178312
168.43151955487957 168.0085133922623 166.47341817127392
168.4668865098319 168.23130592721552 166.63053733885374
168.38443315412866 168.1468157120818 166.3369998793375
168.32393938517893 168.10793393358807 166.41807448124123
168.35333260815545 168.15417229220176 166.4558334997924
168.48520986114508 168.42976493225203 166.39114647519466
168.40047841013495 168.30542132957632 166.4107963078826
168.09068376972974 168.06144497669933 166.3714958796971
168.09159379026562 168.0717944156875 166.43328032584057
167.97319910012678 167.88652843548064 166.25965446862816
167.96255325053974 167.78546504967628 166.35690999431196
168.1396162660378 167.8863962804671 166.29847702442058
168.32402242605022 168.03220935511763 166.31966759412148
168.48280085434166 168.18250586838778 166.31321384163044
168.20337888383074 167.99088113635028 166.16171544653727
168.46620094588107 168.31904730204718 166.54104842502647
168.4719495950382 168.31165747384304 166.7828924045898
168.34601070445194 168.1104414423165 166.0523551532371
168.4123291825853 168.28189794038718 166.290696948828
168.48950745154906 168.3464530549886 166.41910594262245
168.4847857273417 168.37686296172842 166.754800898957
168.6083361249783 168.44053875315257 166.80834706635056
168.59707569736236 168.49911071894974 166.64384201980909
168.6593566594885 168.66041885940632 166.78194880893227
168.76803910010318 168.89004170659354 166.993838887017
168.85024640538032 168.8772002819507 166.53439684366853
168.99119927635704 169.06192272431764 166.45952599108526
169.1983695202621 169.30972969146697 166.66070685423028
169.4668397405852 169.54360001631449 166.63040006641663
169.22800569026148 169.35261150003956 165.94319807624848
169.60565338776505 169.76992161950787 165.97937453326685
169.4906831690204 169.71303904046698 166.04650766246257
169.1090190366029 169.27213119720946 166.0445398032319
169.01663990626378 169.13904338474322 166.04325155480694
168.9290276282626 169.044420581972 166.20462736679613
169.00999138490818 169.05490379427454 166.3150373095611
169.46468360842962 169.4873943316991 166.63781395187036
169.60913098620637 169.64782479500658 166.28047275067948
169.89710735352088 169.92737394802162 166.80803312926238
170.19616233190715 170.13926009540182 166.83976159449466
170.40579152263345 170.38577873857807 166.5847706130503
170.33104154836647 170.36007850348136 166.1910393305367
170.1630320829872 170.22721540832418 166.471630115674
169.96725776039565 170.08606037778176 166.3712095423918
169.75859394328455 169.98931049049105 166.28639132107108
169.9550382169522 170.241336232088 166.31005101092325
170.34016257564645 170.54910094383456 166.61601196965222
170.31530456114987 170.46661070840238 166.80733985199464
170.11772245141972 170.31962901740937 166.82775546802495
170.3932254523975 170.41021177658064 166.81630014954376
170.44649931718297 170.5944890352669 167.06069076701135
170.48716023806347 170.6870827640478 167.1210981961125
170.58753339182738 170.88673926853386 167.01386528813987
170.62344064096158 170.73760751156829 167.14458279176188
170.72214622352794 170.74964526367452 166.56442202965766
170.40466936029006 170.49205101357975 166.4653234105127
170.23698428838628 170.43955879002155 166.8051655534243
170.31008452538063 170.49113930977924 166.60560406017558
170.25282545258713 170.47458034145055 166.52563467904685
170.08477475433745 170.21263833454617 166.5220837316408
170.78758281912707 170.8835004894948 166.484758694037
170.56403912242837 170.7936447869426 166.5777783501976
170.52308533369072 170.7974365035074 167.00983860640625
170.35077868651572 170.69787447227836 166.78815261471928
170.0043650608624 170.6085527692599 166.6590885265436
170.4478944664066 171.0467609394401 166.99742168987098
170.3548147352333 170.7489609215453 167.15855355281073
170.59598858899125 170.89811876370334 167.15144938654245
170.3442416774554 170.4758901629289 166.70090823444897
170.0854692028499 170.34741047880743 166.78846404557513
170.06336176297748 170.31073155538584 166.88138729035236
169.9495261361051 170.2233905316986 166.83053720944613
169.9096615453574 170.10080193302636 166.40367953280773
170.01463971102854 170.1578290648402 166.7709991559161
170.01150559282786 170.15656694049298 166.9035161868352
169.573184751227 169.85021932511353 166.86036285342576
169.84212287004684 170.0357429827973 166.7624916436444
170.05434092874867 170.23961229873132 166.72042832384443
170.09093059796677 170.1972015882415 166.5934880134628
169.62211811002416 169.74618972086296 166.67678398076924
169.66927764752887 169.82028947333419 166.54941398113596
169.5453782617163 169.66855297342445 166.14532805963228
169.3816970327078 169.44655079985037 166.3507153226069
169.1982762817354 169.3998986499513 166.52023175332192
169.5640232802358 169.55692931765347 166.65808732272075
169.57584132002364 169.4894349702509 166.66731741109763
169.24074708208167 169.22187640569223 166.34049008034026
169.1752031744727 169.2121847230894 166.59365091715082
169.06709467926723 169.19506586686322 166.92531571229483
168.88970833886773 168.91955383174385 166.92197174411444
168.75158820877147 168.8065417282337 166.99300847255756
169.0121214288335 168.95772619517982 166.92955245602354
168.87013196461635 168.90202257640718 167.34811333738946
169.29980154258342 169.38028956824502 167.24316861685045
168.90045760465998 168.83601911269167 166.58682607580357
168.87366610591482 168.8704411713313 166.62354630648608
168.79332362404318 168.76482824755558 166.7195369133144
168.78834428497888 168.70041810427708 166.63231338016706
168.84044731893448 168.77586260786836 166.6255437135113
168.85256761318203 168.88456923221625 166.51679579534948
168.8948503465719 168.85814105489382 166.35754566030775
169.06432110154515 169.05196070820293 166.51908312069432
168.97156718375794 168.86884407368456 166.6947695891058
169.1984793990009 169.02448599294803 166.3458274357672
168.95710377274935 168.8461309681792 166.41979959814137
169.07889798885074 168.9370689180758 166.46679401412965
169.14499977290055 169.06533925536658 166.33332806833047
169.05748216116433 169.0015798519956 166.48628351712648
169.48797843985759 169.3455541777294 166.3628356840875
169.32802075108475 169.32422112921955 166.7244290136818
169.26061214165045 169.23492147753026 166.88044899311188
169.22791027640048 169.07604481540412 166.72393604642636
169.1795045813393 168.99074372355201 166.70101098241312
169.04308255124468 168.84776740776354 166.93453888999795
168.90280089301066 168.80689364444834 166.77355098358757
168.94720346325877 168.79115146841937 166.800189160846
168.91166312451773 168.77141357137964 167.08721546579858
168.9733355703793 168.78004100092775 167.31534084137633
169.15069491227322 168.95202735966777 167.33549631148892
169.20182272179576 169.13761416908054 167.15089782465805
169.00394402729194 168.75583522235152 166.71577693653006
169.3156284644579 168.99577072285723 166.69780275867075
169.04245035369237 168.90577310395796 166.77729458142974
169.03986251038287 168.99974203924498 166.9453687030044
168.45109642840555 168.478876478467 166.39952426555053
168.25382493123215 168.22610233146932 166.8538580485483
168.5604335265289 168.57324837032326 166.76924287589515
168.6174758988553 168.6473872689593 166.86065892571204
168.7323363719444 168.87367699451153 167.08734179500533
168.75807424237775 168.71215527973203 166.9254177596319
168.66360303693867 168.60489077389676 166.81301012802058
168.93316366360705 168.90954624416824 167.28749394052744
169.22709924543656 169.25138766132906 167.05905163183158
169.29721813759915 169.32414856900056 167.47780474708748
168.74021205076562 168.7221943699865 166.8753193023899
168.87480147255317 168.95638168635267 166.83375459287797
168.86005198619876 168.88980314968757 166.84840727984508
168.69863812786136 168.81638257668794 167.12312010528007
168.4383513419192 168.21030768185585 166.7998422690101
168.0856987662829 168.08609929862072 167.01411096865556
168.1895799306053 168.12686427172673 167.0133349588955
168.1063941874518 168.04061797252376 166.71439558741648
168.18622306501166 168.1620982721893 166.83919657041753
168.25217085999702 168.2626750519856 166.8810814745126
168.20773408688916 168.19359962429897 167.26257088277103
168.61178898962498 168.56100692658805 167.12751274682893
168.845688370936 168.80683311442164 167.50898977253127
168.80442195775956 168.78644575241574 167.22608859899805
168.5119124949729 168.51077713556955 167.46616010691403
168.17454408727548 168.24448144215268 167.54749792894899
168.26788090154082 168.26211238480752 167.11198050345382
168.15578838634605 168.18637501976264 166.9199754083626
168.3739314653656 168.40995529249741 167.23044469344364
168.25529987642648 168.33810439586316 167.2450904815247
168.60415553305728 168.6522726697146 167.2496291356808
168.38067111694372 168.48921501149349 167.09948750979407
168.7198817646335 168.69064163072994 167.24742255100588
168.56747877416294 168.64350870106074 167.2254618885879
168.0476414700584 168.14542424219238 167.271926859645
168.1512304879162 168.16117473379663 167.21657689579234
168.24192919947416 168.1806476872775 167.30673483495843
168.24224398103527 168.21125174956123 167.18966042983155
168.29513140510826 168.19518739551444 167.19823308147136
168.34592114891788 168.3856534639574 167.40760328490654
168.18715067175353 168.0063761128055 167.19227685644944
168.09243497836863 167.95899299833312 167.4931710251106
168.02118641153567 167.89981874084808 167.660654494296
168.0495939289731 168.05550022468486 167.532988950348
168.71089194286054 168.6084423496983 166.99746026352568
168.81588845503285 168.62081749627154 167.22992870608837
168.9721308660469 168.81691821606427 167.4213089417754
168.904776837676 168.8198277573345 167.19676438182873
168.78945383675045 168.68436274169213 167.15078189530897
168.5250774186078 168.5089927267122 166.95002625647294
168.7465450282574 168.76124882530166 167.38117311752495
168.8424915302002 169.01364929140817 167.74305593801353
168.8828380392024 168.87415014318051 167.68099779645596
168.98934252150383 169.00014618655473 167.9435443076298
168.73166066167178 168.79828175976905 167.80217694438045
169.05849204330696 169.0698719293956 167.71704292403058
168.88612732953587 168.98397144287185 167.95796076493835
168.4691524898091 168.49880323561553 167.75801535781372
168.3110651210996 168.47378365550807 167.3306679885117
168.1538099450962 168.35842973044987 167.49634807353138
168.165734264352 168.27361470953755 167.35599801413156
167.95304920437522 168.03941020873538 167.24338478997902
168.10043108665312 168.19942327886181 167.2508263566133
168.43661740957177 168.33486598203666 167.33815835435303
168.8820365709142 168.75321540572696 167.19594951482833
168.36971352442683 168.37417233445984 167.2186996028161
168.35035456145937 168.50868933540562 167.20958843995695
168.853023404293 168.88369593280257 167.449379020078
168.84411568588777 168.8323760784152 167.43214781199342
168.66694241646414 168.7197926739273 167.47724572741816
169.03474875670076 168.9823453320259 167.19941047423
168.7193355889214 168.68872992325586 167.11276673366606
168.31380453583847 168.25930087118726 166.62745474724136
168.3363063253116 168.37566467074 166.34695498503729
168.21946715849154 168.36362387654546 166.26204213983036
168.36161080873424 168.49618728149102 166.40602458025006
168.46085417399212 168.58902678578008 166.5888678601262
168.22065358330255 168.27922487533303 166.61489886936224
168.26932705473823 168.44060471705833 166.85379077934036
168.4744217533461 168.654182053069 167.0741607660686
168.28934853940046 168.40032962467004 166.59481791440908
168.60871607258343 168.66552081704324 166.59546992335265
168.64672054548836 168.7418636235506 166.80976709359268
168.65296181724807 168.7253425721852 166.94654095657495
168.99109274496197 169.1780555216341 166.93620404450837
168.6565607929917 168.52322059354367 166.58783383767513
168.83174371363967 168.7283759986397 166.64047399178367
168.85208772593543 168.8225082321822 166.3941199840405
168.32207921031727 168.25905756338526 166.23416262799606
168.3437956731956 168.3478031022258 166.1002475112098
168.4588327789561 168.3029636557641 166.00746028281753
168.300136151278 168.23930501349295 166.65799695582695
168.22475395512473 168.25654783038252 166.3608055045043
168.1840413045064 167.95706874013734 166.26743831955562
168.16522581898747 168.03918726090768 166.43489224960317
167.88071295750547 167.8270825211187 166.15229349836468
167.92102938774772 167.788535292354 166.23681131148783
168.29673998754006 168.22703598635437 166.1675678765636
168.1968242748494 168.24654602479728 166.26484480134943
167.8908407010988 167.89945224495534 165.99563464840247
167.8436613412832 167.79376165736562 165.82794220216968
167.69165251908782 167.836119306034 165.9966320084455
167.84868853738553 167.9918508041514 166.77233038413848
167.92651177852466 168.05550020478378 166.9212023516062
168.35855613583735 168.39861001160472 166.89274453789812
168.15793242257038 168.32638819089902 166.94044241539535
167.95117596890165 168.02598442541276 166.6248395810824
168.06870799738613 168.06211182079133 166.29905662183222
168.20012072648595 168.29940838644868 166.73219479487642
168.34156002035058 168.34351337933938 166.77062200330028
168.27942497314794 168.3059259013313 166.63611472719205
168.44191844761184 168.38428226250392 166.6941164047347
168.22124812794382 168.2805254016005 166.77934098940216
168.1570443803692 168.2196577065401 166.85364008740834
167.79010456972892 167.69407005859307 166.8910976641371
167.80564564419632 167.7722500939708 167.0251666358013
167.70181206507903 167.69822406300335 166.87139420714894
167.93572340645778 167.92595799662578 166.8884195622434
167.66344714872935 167.723308925822 166.9594544890918
167.46885374236615 167.4431949039633 167.20762060849242
167.48986371907876 167.51547893303183 167.14856895091756
168.03707638837204 168.11429725526762 167.21258036778062
167.6037954817644 167.8356428484691 167.0646577696054
167.76344268949575 167.8623246208638 166.77501065176799
168.02032600216876 168.2033324114438 167.03017318920126
168.6043031277847 168.62316249271402 167.30564220738907
168.46266854368116 168.56373956762127 167.0403546209868
168.24862639077213 168.3072488859499 166.8372279495675
168.44006076157157 168.3634994679404 166.6508317851337
168.329151252933 168.3411033656008 167.26656123906844
168.26641189833688 168.0923169758292 167.313500256876
167.91813332894765 167.65022465908902 167.3357603416552
167.84995800980283 167.51435984251103 167.3162918556856
168.03577931914364 167.76554011070732 167.42754169116765
168.16905904140566 167.85472004331288 167.77504902988082
168.20242036344777 167.87389828743898 167.9585167626031
167.90111135460015 167.71240613930604 167.82330427545764
168.2226784956244 167.9763608246227 167.65393181001136
167.72066647710955 167.56876170988673 166.99310705966116
167.9397556182047 167.65622347384453 167.02338185932922
168.07009304662964 167.7714324695759 166.9715758982605
167.83587318143555 167.50345443156252 167.18169686248
167.88766433753779 167.62489046316222 167.218676027248
167.52724342807352 167.16163891296137 167.6491131708273
167.64147221337714 167.311034179081 167.6244653709597
167.9854973840538 167.70554256569693 167.66888205175934
168.18079666805366 167.9900576977627 167.78218457345537
167.86145332857657 167.74674066766445 167.34640378751152
167.74189824266833 167.5936229654653 167.36937022221392
168.2605040407355 167.99639954203 166.94427961478019
168.3246102058248 168.16986706193126 167.1930160601792
168.28226589847193 168.1541963401341 167.31222451069786
168.41983298470723 168.45431182984686 167.4488132861598
168.70113385960545 168.50051301612538 166.97220286902098
168.35869861759537 168.2614947267899 166.86681506167224
168.73341509270003 168.76799064321537 167.1862531163141
168.38199525620522 168.13705430759364 166.78654042162742
168.56204890964335 168.36304253100062 166.9111364599023
168.61123635253418 168.42551529043206 166.472702486264
168.53565963784737 168.47646680189072 166.3621181514953
168.47061859608456 168.39505285522884 166.11260661975618
168.3930838511893 168.2382626851134 165.8465598160564
168.47597061776034 168.42220578331066 165.7722652793677
168.4836300370966 168.39824023490212 165.53029658951053
168.9450271304742 168.72663287051708 165.2885332692896
168.67465420731023 168.3946003020154 165.57663539943235
168.91235814246056 168.5898671147302 165.78197309364694
169.0785721128942 168.88227407160988 166.24347947145992
168.9663328988609 168.96531482254085 166.2867693805649
168.9764566608692 168.8885853365928 166.01500717594647
169.07885268177105 168.91988083853423 166.24099950956622
169.11127132741024 169.02323753336967 166.57863989318935
169.2797405561697 169.0993462405135 166.4310131263247
169.04553648014286 168.85201821769155 166.06993998921843
168.86623858577119 168.80264188463957 165.89712946333395
168.89262282355966 168.7383058929335 165.99928959679423
168.81671170092235 168.62770656254497 166.25858958052612
168.8892203833299 168.7520339851521 166.23953373024193
168.95234778768634 168.8307166786358 166.5662986459059
168.9298136129145 168.78057093203344 166.1451570017931
168.96100467381 168.86274237121086 166.14953177018478
169.15887694457194 168.93527649386996 166.3142100874737
168.7968431614517 168.64319629869334 166.33299143582974
168.6206766786127 168.27997768625352 166.3559292079981
168.56324882427361 168.42629424420983 165.9760697667911
168.73409885255955 168.5218744007381 166.3088404951012
168.60252909282946 168.50388217343135 166.4260030709235
168.3404520439072 168.25034577517638 166.07377906384477
168.66122581018257 168.70132026865906 166.13322216261963
168.4362134694462 168.5129329633038 165.88222117943272
168.50863682176887 168.50261037543532 165.8544403456258
168.8470508224788 168.92154081868017 166.18500151808175
169.0824330965545 168.9373065816439 166.19897780361498
169.31157142305742 169.19499647935632 166.17498703658018
169.24388352376363 169.25606460333526 166.35443460004578
169.01176258700102 169.16132411966754 166.49762340693283
168.98132924023966 169.09694124314365 166.48328982686414
169.06495967450965 169.23316908859866 166.53233931569693
168.74736975995904 169.0423371801628 166.28199203446687
168.66247307279843 168.93452461905505 166.16712042605565
168.81024068960494 168.9667921836666 166.18388467366017
168.51366412898608 168.7012522018728 166.34382854924715
168.26664141876498 168.5062049686701 166.2575932065308
168.41788382710158 168.6108563449193 165.97799559069003
168.47887829288877 168.75429324632537 166.30821931418865
168.65649296966316 168.9166648068605 166.4525688407892
168.92480505712498 169.0711422435691 166.68841416006995
168.76418664423318 169.06698492750087 166.7287361021159
168.6100840435487 168.7368204944913 166.45884478727618
168.8538026644741 168.99715782327843 166.35349366576781
168.76886005691557 168.82610225775696 166.4890512962065
168.47848079896195 168.50292346968217 166.52760529851926
168.29503702344184 168.3896158201126 166.6150085667699
168.2292599404808 168.3194033735491 166.75745402810227
168.3014924843679 168.402610797188 166.9879229460283
168.7215712364343 168.80504058196902 167.31210561079948
168.30627133853685 168.45095841921687 167.2383571863326
168.39658138810523 168.5241234594966 166.83225232987178
168.3092700684111 168.425845880193 166.80058088314445
168.26560443037224 168.4783043612942 166.88192845994226
168.38233059960933 168.50763191315443 167.07619790726022
168.49053199130913 168.57218952318746 167.38328648969147
168.56352755339398 168.55157907239345 166.9706858913131
168.531706650677 168.49364365011044 166.67343170958475
168.49583979819045 168.40595828384582 166.529123053653
168.42118287416218 168.39464529350803 166.37950828165066
168.6655666787151 168.6120063640599 166.79995257928113
168.99321821748842 169.04264317128775 166.9403860041995
169.15007278825163 169.1742913145159 166.8744836337052
168.9685014158464 168.9445800592878 167.1165526311223
169.10508736074505 169.11771796882502 167.1956237225127
169.27417853034046 169.25355048424575 167.49106729545323
169.25517321863256 169.24119881359286 167.85371216269806
169.52101420457825 169.53372153691237 167.8965740709805
169.60647731989357 169.4457392574867 167.5422003773502
169.13015133975912 168.9850057318404 167.76880895153687
169.10143111031826 169.04807761954586 167.77381086455756
169.04608202464453 169.00029497569125 167.97807642663983
168.7033707120573 168.8395524031539 167.84573437407585
168.78268820874737 168.94875618043358 167.92387583300484
168.79455813954658 169.1146061179423 167.92504032695248
168.99974103392643 169.33166123105104 167.81989856466086
168.83485541870314 168.96873655667648 167.52182195440045
168.90950605882762 169.14298237943663 167.54429587354315
169.01016940005275 169.16825123119247 167.24637202619118
169.34065796844874 169.3958372358557 166.93613679210824
169.56080822742405 169.6832382938497 167.44613806700463
169.43357009796267 169.54342218401754 167.3074814504125
169.2458954187367 169.43056070404853 167.5127643544458
169.2496830471818 169.32381453607232 167.55298971164143
169.1351517698728 169.11939792278113 167.4113016573029
169.48557984863507 169.59716651139348 167.64056827745173
169.65756169627227 169.6936515053122 167.63133183839793
169.86454292504797 169.83087468061444 167.4168261279921
169.80197939236646 169.84068794001954 167.74924723370387
169.32265123899236 169.38343605048038 167.6966022622015
169.2890442457135 169.384695594428 167.59505639873058
168.99718525829041 169.11536466608877 167.85490234211167
169.05883441119533 169.11379938481545 167.40595930154078
169.2745660700887 169.264532213931 167.1690303794051
168.9550967156995 168.90070328036086 167.3193642180347
168.87002023717304 168.8135526680412 166.86754948385448
168.64506449243353 168.60174887246566 166.8604729795965
168.70941877085377 168.70349397092386 167.0222176836064
168.82962016781894 168.78487419734964 166.64497890283695
168.93907147216362 169.02282093306135 166.63977902112492
168.95815573366434 168.854856648709 166.45133388642748
169.12167575814908 168.95740450813364 166.33620406282432
169.26824821417028 169.1723248708627 166.5253979499592
169.27110513385236 169.03138262043566 166.56247330859802
169.33049816326357 169.15549573403288 166.4265326236871
169.06263451676998 168.99382287701036 166.3229140610405
169.12024429783102 168.9129144879942 166.18498792098208
169.3416462606679 169.12589861148095 166.3152564391645
169.14039681421187 168.8892123125405 166.34380287526386
169.1067481530776 168.99156559912635 166.75408075336532
168.90086129028782 168.6205367171648 166.4695507913586
169.07759067620555 168.9280369094251 166.703791543839
168.79138900307302 168.70006708127846 166.87177842429904
168.74957584933014 168.744807435507 166.67000561393783
169.00110436005676 168.9950203610629 166.59460617709965
168.78927222538505 168.7412375033957 166.38212149645062
168.66562240775252 168.51722913669244 166.62382015439803
168.71579490222823 168.53009910629206 166.68843849875964
169.18684391377735 168.99888165633612 166.9235969388441
169.21154179124176 169.01025941962976 166.71485750639633
169.29985814392842 169.0791236699931 167.0260826859234
168.9464161529181 168.60182100622234 167.15701288011178
168.94309292477791 168.6524032373575 167.0677607280463
168.99820420761142 168.5765060976356 167.02339127353451
168.82772915286162 168.34609511161278 167.16232452586013
168.6299187282505 168.24949495811947 167.30984861096758
168.83967163488168 168.3905403136251 167.11818007673233
168.89640433228206 168.513134328852 167.25623048131453
168.7108379827791 168.39492901310166 167.59620475937948
168.7125811549312 168.43943175064123 167.2929563547161
168.92856788702792 168.68709449060785 167.4979195025143
168.93819519161653 168.60860371133387 167.44310047861296
169.1987460038054 168.90582712199904 167.66197956473786
168.9918148369151 168.85341184749456 167.68262253935472
168.8885264408202 168.70022982747486 167.8795652133501
168.90450202356064 168.6251901568903 167.6678232260803
168.8857425171208 168.60968377705072 167.54584764343548
169.1719411465658 168.93885895670567 167.57586233891914
168.99207513292984 168.69734848782068 167.68273594176344
169.09910766900933 168.7436908429885 167.7630499422986
169.07243738356027 168.7210314517912 168.14944480883355
169.40146254742618 168.94202289989167 167.91107489011472
169.4648073167355 169.14241299212688 167.8406702304413
169.36334532053473 169.1020040173608 168.00589143307235
169.53717785947495 169.24470159645588 167.4587849626543
169.50607510947614 169.14013914319332 167.0563581534041
169.6528116355044 169.3774220017723 167.22184619968118
169.73241790114014 169.3679623010443 167.03672510925728
169.49387955949203 169.16500198323521 166.80186694707265
169.5973920340252 169.39286055393927 167.19379858096949
169.46972532139625 169.26969295643207 167.36395608659078
169.46236533735558 169.31329138318569 167.16258419364766
169.4368460003314 169.21115194556754 167.19261542066965
169.36169549297114 169.0566397071101 166.95310513324537
169.18718814829842 168.94162144550936 166.8082890666876
169.19413292801502 169.06629612371256 166.80996690772795
169.30617276139756 169.21738364314538 167.2366851892617
169.62239507269237 169.5188429245569 166.66698758750033
169.83125759669613 169.6205593705154 166.53812371581557
169.46276115115091 169.30772539112866 166.78259022053928
169.48296215478607 169.29724885979363 166.9410422126195
169.56334752250265 169.33455095866813 166.87271399255025
169.4930995604981 169.19368005470682 166.89532119028237
169.73978023546226 169.5072802894046 167.0651327373522
169.94502371525263 169.56701014606847 166.94725198247855
169.8345738644304 169.5816469534113 166.87667598598412
169.58988240456347 169.35072544806374 166.82409076052815
169.84757527200927 169.51975354045078 166.91043033891862
169.6338515945017 169.39244153531735 167.07314171317424
169.91960003901954 169.5780844096552 166.76169522971446
169.87386127188032 169.51745433167815 167.32107092557308
169.79011294096978 169.48644397004665 167.06136940245054
169.0524490508933 168.80593578329785 166.8269278471369
169.16800220830004 169.1538951496735 167.11856946237046
169.20304421951667 169.23440795989742 167.19020454676448
168.95341540836174 168.86674228158356 167.00980741066357
168.64295170089122 168.67368969026646 167.00778938493966
168.77106916925555 168.78209070758137 166.77693912977765
169.37675185850293 169.4008225854069 166.73180057157612
169.24881975248678 169.17554513584227 166.8510181246677
169.29080599319963 169.19883953634064 166.89641014705637
169.23057213149033 169.17315746377045 167.07835738416523
169.08165393629187 169.033946537176 166.81924294829054
169.3851291734337 169.28056591832635 166.65555557302662
169.36096836525545 169.26922366258023 166.84068109398663
169.3082038753695 169.18115045308895 166.3737802546247
169.5089397976692 169.38596318754733 165.93883495706757
169.47431142294965 169.41593240199435 166.0425128339521
169.15810639333415 169.05950105927866 165.91623274970897
168.76464863896737 168.74258222225686 166.19587849396015
168.76016520064147 168.64781433002693 166.07555388197392
168.76657644385392 168.66148559775226 165.77448526859916
169.01524561028205 168.92798726207667 165.77153739798212
169.20799096260987 168.9050184122416 166.10494798715808
169.1932414822237 169.0597747988982 166.1594439844641
169.24315356078966 169.01132822347705 165.98708245985648
169.09793286457617 168.8831747318853 166.27900890251453
169.52918894825245 169.43801683397848 166.18563652539277
169.18935926477974 169.01224661068832 166.24141041256715
169.14309130113867 168.83059868578528 166.034994948892
169.47554073488251 169.142444259875 166.26396824729812
169.27463225059907 168.94729061982963 165.9136476295841
169.28099890496085 168.96974824067345 166.00471961072128
169.07955104459893 168.88889362057324 166.38989045987935
168.66793080425404 168.39670280011305 166.4607281970191
168.7592187227192 168.56138261920594 166.26014102431557
168.8759887376199 168.6989602182409 166.21716521508455
168.5147673969782 168.37249236374439 166.4188097242187
168.80192016970733 168.68127339560854 166.16333631356116
168.9733237116417 168.88334961447393 165.99797262943616
169.0676857872484 168.9720706854943 166.1934292004835
169.07044979330644 169.01128873457537 166.1409295215199
169.2370917113372 169.28567238948963 166.08683270955922
169.26254438252585 169.30999296905887 166.21492592695378
169.48099085431159 169.35749021744758 166.15148441870411
169.43822463184688 169.31136995971397 166.17632928121193
169.60629973460834 169.4339912733281 165.84139836794915
169.52047993825425 169.34951459555387 165.89517972520213
169.6999886970233 169.37412580833612 165.82386217826325
169.57431268513642 169.38589878306138 166.05861723164534
169.55077433195297 169.41407412998632 166.19846710331578
169.4470746764127 169.35627321331262 166.26958456775762
169.35933161624877 169.3248434192569 166.48917591145346
169.95542678749487 169.8328734333593 166.50792864594774
169.87570949791433 169.84444933603456 166.70792194765883
169.59738143413256 169.4804735421906 166.57478254047157
169.51281209193112 169.64443462004195 166.9363455307909
169.9719406985972 170.09076021281814 166.90703305848115
169.59523668937638 169.62733611642437 166.5311906687205
169.58247487589125 169.75389582577924 166.9108514753428
170.07367602022293 170.13008015652017 167.13024066767989
169.77050563148205 169.72400550106505 166.8394668318835
170.15611638495122 170.07553310941563 166.6588660551413
169.82710272011272 169.86751634587253 166.6280591682005
169.95714090839297 169.9382934711837 166.49700933303126
169.78469318005372 169.85527737916638 166.3875942170508
169.91777387578554 169.90185045359388 166.9437899753008
170.27748409951118 170.23034181548445 166.93993350769176
170.39948622351184 170.4364510317304 166.7999678219179
170.4872324875473 170.57674816942858 166.75853634073303
170.54975016925417 170.57158564122108 166.84204218037394
170.66574723862107 170.69146786314428 167.27585500284806
170.7207076388389 170.77236688172212 166.81997693121076
170.60891864451136 170.7849480610365 166.5343890336527
170.62392819304628 170.7665054991792 166.4623114084844
170.3611871124145 170.57172445504472 166.27431864291057
170.39328322500157 170.4469760403421 166.46784983654726
170.38342284974792 170.48816261525653 166.83439520930423
170.5645464124557 170.62364674722068 166.78038470893702
170.57718720327009 170.65696093284265 166.84500631554423
170.3338783289652 170.48509206790158 166.93156264092033
170.1927464380085 170.31095000202967 166.7846447085673
170.6753011886988 170.76466436869944 166.46524393067457
170.4873690653807 170.47406567416726 166.3612104661632
170.36437388358135 170.2740707282905 166.41165978548065
169.9709697043495 170.00151232395737 166.47097034650437
169.89117189083927 169.8685378506607 166.54227159088484
169.54949572771443 169.59546652845964 166.5958952415739
169.38366661831282 169.5218407710055 166.65874425852724
169.22327615291073 169.19067204500192 166.14514533604782
169.24963811664972 169.06317448009736 166.03241481210398
169.40804049111014 169.24058062428773 165.9348757781661
169.1338100617694 168.95393603636765 165.650984769403
169.05632847815525 168.95094925308905 165.75704565805262
169.36904616738485 169.29672890766918 165.9556784940828
169.4968464750085 169.46424647328604 165.54876821308133
169.36417953476447 169.35085701695255 165.46959267999563
169.27658975319736 169.21264505143935 165.63474439798367
169.31705654243032 169.29586851922733 165.6635014287563
169.40858289436846 169.41540571909144 165.58439855622586
169.51610491243716 169.5784991074573 165.67936146233424
169.24827115038826 169.28310846802603 165.68930173493456
168.93414744634973 169.04880881605183 165.54617819892334
169.13791077531323 169.18993795173768 165.6085831585553
168.94523798708127 169.0753204904347 165.79405822348392
169.05430242433025 169.14882057088266 165.97048044630932
169.0358837282778 169.31671097243054 166.23677212469295
168.93938280079604 169.14196099264876 165.8827807354258
168.89918848881823 168.9754311256694 165.81058099038165
168.95825291904438 169.1585585375012 165.85895318256215
169.0357551910084 169.2475521151134 165.94808425421706
169.14094037231212 169.3821293651415 166.0796135401996
168.75657227460718 168.92780580303022 166.04306123373937
168.8155338593456 169.04632036925562 166.51434203959963
168.81585055374936 169.11305057055802 166.5883014262429
169.1183786246843 169.34706952433876 166.46162351513428
168.88913898859013 169.11607557575257 166.58622218961486
168.59693112436577 168.74440284684331 166.33465968447058
168.4031526241627 168.71568774058727 166.31383479242794
169.0410194895399 169.37719600207149 166.260029966904
168.7975900757592 169.23032550899913 166.36568026323005
168.55840125926863 168.89439565526428 166.2671073088671
168.91812816893608 169.06563200607775 166.34585931754754
168.68704265720882 168.8984014265251 166.49937840475752
168.45680580679903 168.59149038084857 166.36068856356064
168.62246182594606 168.7072553523762 166.29802483109555
169.11324410327435 169.0634050219879 166.28948275286467
168.7299035569547 168.78487328476243 166.29279469993367
168.6769092621898 168.6760319516143 166.36206276784077
168.57760879851753 168.61883321100387 166.3126983691612
168.60525645394597 168.68920451087408 166.55650723212895
168.68789017390762 168.8243634094289 166.6792990898985
168.97767021788036 169.06015970894748 166.49529608405746
168.95202423526055 169.09393308681726 166.10694475449506
169.080705683904 169.16653594036606 165.87271048902863
169.15388874646513 169.25631759072814 166.03176769399747
168.60448989139735 168.87627486668032 166.2026811759314
168.75137472977383 168.985131129745 166.2572535498133
168.98979583088482 169.158823006187 165.85777889458558
169.11201501569784 169.166985230936 165.67590506046196
169.2745409791931 169.3302966154286 165.59524029793837
169.1749945035559 169.1233388451655 165.43545764035204
168.8303147830446 168.94116569758043 165.4304821716406
168.8556351744902 168.89318170679496 165.42440190884344
169.0949092363426 169.21037417032235 165.90331986049915
169.20545872544147 169.4451761694272 166.0626676859631
169.59635805063397 169.8744642483886 166.0564405109805
169.64304600704173 169.9396663673432 166.09918919918744
169.42849546500366 169.6221052710564 166.10300994125407
169.2348651656994 169.45159917196068 166.29317840132845
169.40874696313782 169.59988754066987 166.2296985764545
169.25192029850638 169.35474399523176 166.3025340084092
169.61408050148464 169.7321417955056 166.23899602906974
169.40584662590766 169.5034140096187 166.31214346603113
168.77039178668772 168.9327301181079 166.21730861212478
168.9376814319979 169.03121919209656 166.38348473966278
168.96337876677637 169.06628778333965 166.7122973180477
169.32356796306743 169.3863858850829 166.714966630655
169.55667646858583 169.51269386457997 166.9210690591553
169.57058659606238 169.58134391784475 167.36005482206144
169.26568654046275 168.99218164867082 166.91655972795277
169.4606824572722 169.19781310645183 166.74440404101844
169.47846712867877 169.25946410137684 166.58259111861673
169.68610957095737 169.47135158414642 166.55392598168947
169.48385009093937 169.3877448775681 166.61187694204875
169.36633121528126 169.38210421870818 166.8029942318181
169.38295506621262 169.3907415007184 166.5856610856652
169.331223162484 169.23352335975062 166.46321278778936
169.42758230396393 169.26895837743245 166.50239361122587
168.9399552849585 168.8514596848249 166.95300328614186
169.22439255689787 168.9842712205111 167.11317387635248
169.185695803149 169.11333152403074 167.36651007278732
169.18849086908816 169.02375703317662 167.09724621793643
169.12068288078692 169.1040208078672 167.2020573091688
169.22087884798557 169.17332981462422 167.02026968171484
169.36492344341397 169.27665098007236 166.8688783538052
169.52498842199307 169.47541692072176 166.34251945794418
169.2474467458886 169.19357206539183 166.2910969680474
169.13451960013495 168.94749750893288 166.12475775016878
169.24158780898654 169.14495806927042 166.43014594574822
169.48672719696893 169.39581722513591 166.533481134221
169.17791397367515 168.8884367997283 166.51566017164367
168.93511340922473 168.58831279882074 166.3482168272862
169.19697978986773 168.97243711685974 166.51257687003783
169.16710324101396 168.98617744580676 166.6515260873829
169.20785547538216 169.14507712573055 166.56555150570992
168.91040285709943 168.83587295388512 166.64299371570303
169.26032834782453 169.07231045361206 166.42895376249774
169.02737330869508 168.78868757349153 166.30662731532306
169.31022004057428 169.0500017171307 166.7394525069993
169.28351167652139 169.0884332494857 166.32821078483266
169.55448438890758 169.2412071269835 166.15717920323698
169.82905610254159 169.59982956374228 166.24224948650988
169.7458124939769 169.61638676399573 165.76767557142372
169.72727033795272 169.57224697051953 166.23790491704435
169.80011402420928 169.599705104759 166.23513004712913
169.59450843351914 169.28623928052576 166.08539891155021
169.7913896842773 169.44761948651603 165.97657227285214
169.4166321112965 169.20150083737516 165.9053021147413
169.55902961400506 169.24682713165282 165.81627943024523
169.31753475637305 169.02613978341412 165.72440135802577
169.3405988070391 168.96701261128283 165.76913175350438
169.65531731804597 169.41737545302624 165.87570075361276
169.1217719896841 168.80901063248143 166.19959825223833
169.32146718507857 168.90712926449726 165.97909421677667
169.26502788915656 169.00751771319932 165.9009631679283
169.34245245303305 168.94002617176088 165.8856638861191
169.49766746549784 168.86158066468465 165.47459907980982
169.3301247998715 168.69420841509393 165.44235772868012
169.69586474810913 169.3097017587123 166.6400653991903
169.50484285936906 169.1225668858636 166.449303135637
169.3269305975007 168.9060251785679 166.09421056357965
169.20974259177405 168.78273369133547 165.89051243149828
169.04705865282125 168.61799916085062 166.11963103781932
169.39589945415003 169.00758965008436 166.18310098002567
169.27496895845383 168.8705829604507 165.73561595216356
169.3622552254205 168.9628079361501 165.79862808079108
168.91522444066405 168.50573480228024 165.88169563541683
168.6131474333829 168.31973903504124 165.90665366764807
168.74936866989174 168.44669447092048 166.06572083213064
168.59998779544026 168.23485573464342 166.05952155568454
168.556994082171 168.06036313550422 165.89205517736895
168.53959058825777 168.2155036125204 165.61239271940156
168.85282776873328 168.51187746050985 165.71947052788516
168.97804437369933 168.69551433171327 165.78328626945708
168.9445902431085 168.73085236747923 165.76770663559955
168.73965371627781 168.59757270300267 165.93903268155498
169.34659733954913 168.98933127388187 166.47149126873362
169.24965078436676 168.92102528130965 166.65250441640367
169.27197406665312 168.96073398711886 166.89969173141685
169.35163684690906 169.01113098860006 166.9777162778497
169.0375159258556 168.73440326576176 166.78031799494755
169.12481960116153 168.69900079469187 166.61877221757135
169.39128670367165 169.0395019796271 166.65120037411367
169.45778978703035 169.04868206332173 166.4246403530893
169.41060369195318 168.93822451044028 166.2286652163721
169.4860419871921 169.11911119171722 166.015718969776
169.3830150045558 169.00255483840047 166.23678103731046
169.22213061412148 168.91095973249082 166.48954483644607
169.07959208826145 168.81988410187068 166.4945550121178
168.9392544993335 168.74553565881493 166.62486868027187
168.96634942629385 168.69390565262802 166.53656376513652
169.0542277316995 168.67703945131623 166.52509662390665
169.033515615065 168.70242025879296 166.31440687454554
169.3467607098851 169.10968669223817 166.43007932372353
169.55934266327088 169.3187397308788 166.43200318741157
169.23281798872046 168.94853294334845 166.27803063921962
169.24580812441295 168.99795587421374 166.4372612655597
169.61089277739887 169.27384005397974 166.53804532356645
169.19514531691416 168.78920831095866 166.35486546389612
169.03982640060167 168.7667157752526 166.3754777280527
169.19899577924554 169.00988747868917 166.6578676390763
169.02795133044924 168.73597873356175 166.31082997077587
169.01443148636687 168.61587985035322 166.66454273096355
169.16095437469613 168.9769243183337 166.80572904142602
169.0254510272019 168.7537343698929 166.5107418193511
169.20446677197734 168.93798944437492 166.49606318318675
169.16452155760658 168.86958218321735 166.25961989883652
168.86028178573824 168.5237701030972 166.19896823473232
169.00801015240955 168.54756683150248 166.1864131842699
168.93633829838473 168.444955929246 166.14463653014707
169.19800985771428 168.76008383131816 166.15361541490782
169.48949704810468 169.139181635259 166.0979419702054
169.46705764520902 169.11962634799215 165.80573283192112
169.25339510389227 169.05207714315262 165.979104902893
169.3252577536266 169.11958216219122 166.08514541496947
169.3700362589407 168.99745207581233 166.1672982591929
169.18515302428474 168.76973143922396 166.0664121389665
169.43029110854977 169.16438017907623 166.2437548099018
169.43107102558167 169.1625050015097 166.64428172385647
169.54412415782727 169.33570957028158 166.80156894058655
169.24949730090293 169.01180893404975 167.15379537301754
169.00223550997606 168.9450770671203 166.92419609615217
169.1486614273547 168.88663115049573 166.73800213883737
169.04081809557533 168.7934724878998 166.82356154497538
168.82863988808677 168.6673486213193 166.87010549281646
168.98213308910172 168.70874371926968 166.7405804695648
168.97408889513537 168.53093995516497 167.13957849778072
169.13735489930033 168.64961045667138 167.08261908046512
169.15310484076966 168.66662713061393 167.1873580678156
169.19717807323008 168.77105257338502 167.471535079623
169.13358179323717 168.6616653601078 167.26607138053137
169.27264305536815 168.81739358703885 167.44596762891678
169.30116865133806 168.75514060122913 166.9640930655865
169.17095058903368 168.6099710140383 167.1559676477076
169.07697952833078 168.59601388103817 167.18643597560856
169.27757834139348 168.74553190587486 167.30743368251385
169.01278069267713 168.4057156244226 167.5708701414729
169.0835373179765 168.63469771748944 167.62222155942385
169.18084791196245 168.77614704559815 167.46241517807593
169.14548511237635 168.82205460185602 167.3230054588948
169.24507969989193 168.99784223578314 167.19184881182107
169.31581125298413 169.16708319197465 167.16606346481663
168.79072084224134 168.6707262220433 166.79957498031203
169.1148561044561 168.87798187649767 166.48315400456138
169.02997980017165 168.6012157479537 166.14286042368795
169.0654228691168 168.78590501007128 166.35346611792386
169.21832938879157 168.950620628548 166.58417539063774
169.13764681674067 168.98025566930988 166.80141292133985
169.35834511402348 169.30013006455516 167.16374077116896
169.35666210286828 169.14832821441382 166.85563487039772
169.33847748651453 169.22779537444592 167.00452893310276
169.5020346446884 169.4118462509241 166.40464383980844
169.40577853607957 169.3162978525357 166.55869070428858
169.3766303428402 169.18518982136982 166.89333550055522
169.2544464358393 169.00773277656216 166.4099980623869
169.56619297344744 169.31936947208678 166.55653593047168
169.66788177149874 169.33185127928695 166.5318267146023
169.29418355603372 168.91188701961232 166.3960932741363
169.10016179231658 168.67630828327785 166.1989628910388
169.27655704068715 168.9450504983954 166.23148071211787
169.20227735989994 168.96119170129572 166.36640086509405
169.55542403228444 169.34795808773032 166.72366258286274
169.44575629243096 169.2417727233297 166.82676009108516
169.58398109238928 169.37215584929433 166.7977698926572
169.57400320645522 169.2891923195552 166.61335902280618
169.60726800688104 169.33638993247172 166.66185915092274
169.8164172111355 169.52924501015838 166.5163182260408
169.494316651795 169.23763907059217 166.53204487942116
169.23106947021031 168.9521780492255 166.8328052840371
169.11589958999923 168.86417737473232 166.88400688994687
169.02924683194814 168.80534568638444 167.01719060799178
169.20425022333933 168.90506034580838 166.73285303367263
169.28847995305298 169.10524302557138 166.88283829292982
169.17642492135226 169.0093343146829 166.9272294918859
168.8848923495213 168.83283481607072 166.96768091615033
[truncated: 580,936 more chars]
