# Supplementary material for: Gating mechanisms during actin filament elongation by formins
Source: eLife. 2018 Jul 23;7:e37342. doi: 10.7554/eLife.37342 (PMC6056239; doi:10.7554/eLife.37342)
Supplement: Figure 5—source data 1. — Helical twist angles between subunits of five-mer filaments (A2–A3, A3–A4 and A4–A5) associated with three different formin FH2 dimers during all-atom MD of two independent simulations (replica 1 and replica 2). The angles are outputted at every 20 ps during the time intervals given in Figure 5. [file elife-37342-fig5-data1.zip › bni1_actin5mer_twist_0-200ns_rep2.dat]

# A2-A3			     A3-A4					A4-A5
170.12402060260283 170.50053697263317 167.92952241090373
169.9098803849967 170.2479642059363 167.8509912051602
170.19172642095805 170.39935964371455 167.79913508599586
169.79668969770307 170.09288401979273 167.42795583074795
170.1746227217281 170.40521689328415 167.39189911582753
169.8279745457028 170.17753484007432 167.60821067511452
170.08127590972742 170.36164986720803 167.70863705203726
169.71841884652682 170.0502473185373 167.64135993108758
169.76699721109713 170.16404177321874 167.74924291794164
169.98826396270803 170.23263380535371 167.50271937617046
170.01879220772236 170.44559026260498 167.90176831061808
170.16163506741267 170.5216336751317 167.38560760109775
169.98785983262823 170.29456376789656 167.45707380346204
170.04463609785924 170.28650597093161 167.39899914952682
170.17278116679597 170.27762470848532 167.02912263992883
170.240799843352 170.34983304770705 167.43358997322207
170.0303237810179 170.2362239760106 167.23858219926612
170.19582988701939 170.36330774478049 166.96397215636762
170.35850769954635 170.46215397301657 167.07156064645324
170.32450133605582 170.5076363739439 166.92798799281277
170.0475043016737 170.25305423882767 166.4164798690554
169.74315292454227 170.06782681958816 166.74579237734497
169.9921238804988 170.3984927263693 166.59852402392107
169.97969603990268 170.40841183445315 166.93916451662767
169.89443374300907 170.3086841397372 166.97568129128888
169.7835988309521 170.1834393389816 166.8387601156414
169.74354793279008 170.1845121195911 166.7441205498884
169.51057392432566 170.01487200775492 166.73629931041606
169.27322683339543 169.74299202688306 166.38833438842036
169.53244258999555 170.11525200669374 166.3238341495873
169.60083981435616 170.255529243349 166.76259751298264
169.41384184250958 170.06354819892104 166.48834063092116
169.1597789700853 169.71598677516266 166.44662360756456
169.31282464998066 169.93101933449594 166.6804603087461
169.4681875946383 170.13716621756103 166.63615685034227
169.60035380776537 170.10288273272528 166.49468628342376
169.88907693046207 170.48937680888005 166.6215900597674
169.91476961729435 170.4059827236624 166.50507196713193
169.40594564545918 169.88713361501667 166.48107618042317
168.974076664546 169.52503762740574 166.50909738008625
168.98203286823875 169.44142558180548 166.41078608875716
169.00929607436112 169.5712221895344 166.68748781231605
169.31532366166087 169.85119689262706 166.6871813521097
169.77755484766556 170.0934085835049 166.6965752866026
169.8122178931353 170.16631552407532 166.7081847768509
169.7807766953411 170.18948222025284 166.63175839338874
170.03557303171448 170.32511144104146 166.39319761672098
169.8354188620633 170.14729444093723 166.24624395447765
169.5128158838862 169.91905146291677 166.6631850908687
169.6793238909667 170.0248775481878 166.7212103997747
169.74532564779318 170.23075981020557 166.92625274822598
170.00954486989207 170.37379866298426 166.89044853449835
169.9577627965429 170.2526814798111 167.15678163693957
170.05030721206575 170.32073157503183 167.0295954461168
169.92209148957443 170.27481247609265 166.81166572232183
169.8611393594121 170.25773590964897 167.09215483659042
170.01353291172964 170.3998820576356 167.24266028644152
170.1476468543489 170.44054667959313 167.50945839896977
170.12843283218407 170.45883613561415 167.3268873763183
170.28873338793088 170.50106966014232 167.4067057894336
169.90817521496814 170.26055658793703 167.30432649911583
169.7024385648088 170.14019532402773 167.49338136337988
169.45306557999885 169.88089924262638 167.28108185579413
169.81647837088892 170.15424340706372 167.69594819270418
169.83684840898354 170.26224730937994 167.55673521047544
169.77120984313814 170.1192163902726 167.54733543544285
169.76835871465272 170.113984402014 167.3763233261507
169.67331012369544 170.13710261122898 167.24632383707828
169.69375274703455 170.14238554079355 167.32412041167777
169.44448763179665 169.79548551041043 167.25746749811455
169.5237212169946 169.89903507150433 167.0896989442493
169.30589660254188 169.5557854691555 167.1453858045854
169.47097863836115 169.65991466667455 166.76278415274842
169.48495196095232 169.63251645442762 167.08839178538926
169.02848766220666 169.1594473749359 166.85824019503445
169.1478337288981 169.34795017362003 166.72122642877147
169.32532011031282 169.63676315316184 166.61811378188293
169.48823004842163 169.73558028422323 166.8499735697295
169.50850868617005 169.75919482511247 166.82273034774892
169.29149553434902 169.5871827807513 166.35739787498142
169.25156379656354 169.61040308378136 166.5712892507621
169.11000605789198 169.40623308445302 166.8920524540422
168.7059164165386 168.87680399066244 166.44782918503574
169.3561866091065 169.44359639140112 166.4856202251069
169.4131487081648 169.54200801609002 166.59188868609337
169.00466426087678 169.18756068947158 166.32973486660822
168.94974204456352 169.32443089099925 166.5160419625405
168.93272406355356 169.12204969159848 166.4912688415986
169.11907978381728 169.2801105883863 166.5228089414641
169.42270155231606 169.4764744448455 166.5695584451587
169.28799339616302 169.36897262073248 166.42088891252862
168.95590201260964 168.97765657173383 166.32864371918402
168.74255672863498 168.90511958384764 166.6794112696869
168.57277580923278 168.75372291888448 166.75236951816277
168.91966338088565 169.18882062394678 166.4759785603605
169.05313201410158 169.29401365428765 166.57351747716453
169.2776515496815 169.47620408075127 166.88910985708284
169.14341283648616 169.47877914437905 167.21473512459374
168.8496380517095 169.17397307947826 166.8711099624233
168.98932038341442 169.225298743866 167.27717701323843
169.01427117511997 169.22625649456913 167.11452654742655
169.42311309614755 169.6429164872285 167.05998641672682
169.1801459714699 169.36431183419435 166.76443917493734
169.349321235597 169.6155025307633 166.8244438579934
169.2795176892285 169.49290293978743 166.91219944533222
169.64303956794043 169.77700920940728 166.39741214550267
169.5466000676303 169.67411183201392 166.28629155695663
169.26208489597315 169.49740870313624 166.53762240651787
169.14729131238408 169.48571853163745 166.3233244056028
168.99940696020323 169.25543890792562 165.86581117823985
169.00751851745224 169.27523635597677 166.4308869509931
168.70377340021105 168.93981908005642 166.14846190135881
168.89495849332445 169.2048681488856 166.4736999363507
168.94685084138314 169.11636970097155 166.24862367650329
169.53612011088356 169.70658208788288 166.48202992117717
169.30988445026367 169.66213391155884 166.6331709031228
169.40252814819442 169.6944993735874 166.15548663682452
169.27729615402856 169.5533587069131 166.08372835129586
169.3869240032995 169.72330206859118 166.30839877685452
169.70319916163834 170.02249879890013 166.2790726465207
169.83551757279145 170.05553721237715 166.18160877315887
169.77719947451982 169.87076660391173 166.3617430254586
170.05294708953195 170.29689526515654 166.1783885885774
169.84766344309278 170.08697198159925 166.0126351182225
169.77028577401057 169.90468829274064 165.55220297998486
169.26012530894914 169.45876715350644 165.93518614369287
168.92869020497545 169.1962571718559 165.95129411871028
169.41007346142177 169.65965767798647 165.88733508385351
169.4692783048649 169.65869581398755 166.22770993844205
169.29879174324608 169.59817118521104 166.20539101133332
169.24584273225125 169.55640434338576 165.90276788140514
169.1256364687953 169.47192325265743 165.93458125574367
169.0719677833615 169.41868243567578 166.12324892546434
168.98766854669626 169.4016604597204 166.4042539402464
169.00978933623782 169.36041937578204 165.8722880629362
168.72350055072818 169.10519641290676 165.80498509543457
168.87708510213625 169.1207338210236 165.77784102849398
168.81924700877698 169.15820530654952 165.72074314765683
169.11353220229714 169.39815057718704 165.7869183978365
168.86131385293393 169.23426629081996 165.65816153788813
169.0632697493183 169.4324886321545 165.9605653008728
168.96287305947791 169.23068153035453 165.63539243572237
169.56289182308055 169.78656521553432 165.47422784530372
169.48417152992113 169.79858907919015 165.41724467741346
169.3022682619867 169.52065539753997 165.2290172452559
168.66199551824442 168.84390304484361 165.0961910513068
168.8518058595114 169.09805645343917 165.02671802621288
168.8541101949087 169.20897604827297 165.12209167101258
168.99442274573676 169.25179157929162 164.82967197810044
168.75841853145985 169.0189302401372 164.81626043911018
168.54847486943814 168.9603965744444 164.9053525434811
168.60597595733813 168.83412886258128 164.74418734209195
168.55897796051727 168.79717395688758 165.2464963674539
168.3651462061984 168.68434220286574 165.21410489136403
168.14553857450986 168.64177861518561 164.86017898050207
168.0020012317117 168.37450132145074 165.2545587351104
168.24025907142246 168.5406067013962 164.77015691461332
168.35271145161147 168.65052933334346 164.40981904059015
168.30660217397224 168.58840413044015 164.589965353798
168.54806599203602 168.89938462381832 164.9931350723841
168.34765228510588 168.77641923875754 165.2650988852781
168.84967111856926 169.21765313274335 165.30971760499494
169.04500180418248 169.4214787268069 165.36272221070266
169.1445691881347 169.52169167626812 165.05320820852836
168.81364524593906 169.2545040861746 165.29601704542463
169.31536899586382 169.9214874242569 165.4287423465418
168.86622140763666 169.42682320255088 165.32419545304356
168.53951204287182 169.02489979513246 165.14646718467225
168.74581885281395 169.20867488215154 165.1763779850923
169.29826673852824 169.61419605031278 165.27864127532217
169.3720821248227 169.79439996951055 165.57607171648675
169.02174700666822 169.41484321777162 165.0995345600329
169.33641786612415 169.84025026802726 165.68384377548443
169.4395924538825 169.97671406709026 165.86181839716642
168.89410314386424 169.4947310380771 165.57225760822175
168.80964304449202 169.28123247139567 165.58017776081215
168.91777416425413 169.34911684712787 165.79094043521224
168.70257563766214 169.20308180600432 166.1250030926577
168.58708855184733 169.12008019104735 165.94808524305097
168.65027972431525 169.10785697016163 165.93309975143518
168.96159433089036 169.38013641447245 166.13364822040597
168.90162351989318 169.41551914582686 166.01426072084448
168.73165137037478 169.08946965242617 165.9115255934311
168.82628131299677 169.2645139445183 165.91257647107983
168.9359040101114 169.3509013338334 166.24428970179943
168.7139573031307 169.24208941323226 166.26581295816467
168.4349324124357 168.8464815106085 165.91091354174495
168.70872903483388 169.12811159232396 165.749987339982
169.0303425600334 169.34263444508818 165.8454782899011
168.5444992758434 168.7961183232237 165.62080271304472
168.8373299752989 169.06942756937266 165.63848613002526
169.10382384276704 169.42487227948047 165.89199306640973
169.03755293272351 169.22462762752795 165.2954859000885
169.13088498751472 169.42528564952602 165.7063606413801
169.22382499019997 169.40894278413418 165.93619431985235
169.1148367572313 169.37328365012172 166.033506816427
169.067532504547 169.29063946253615 166.02530087195393
169.09907190768212 169.5617245632285 166.26255119729078
168.7657267068325 169.19843112230288 165.99226711150376
168.83509693649265 169.438200384304 166.22975403185762
169.06498033920877 169.6644418727712 166.03652235983282
168.7668517748934 169.207506487292 166.24288183040298
169.0232133702708 169.51487218002168 165.90141351512608
168.70717346749686 169.34187532994875 166.18823163697752
168.91660962233254 169.36199745258182 166.04440675164383
168.79078074926528 169.039977226104 165.84320318039627
169.00435952918957 169.47306168371472 166.407460687791
168.65796730864946 169.0823909394944 166.03405311288978
169.12359792013876 169.52739265401144 165.79579113378827
168.69370218847922 169.0601544861769 165.6138496004208
169.00067829902918 169.5585477599644 165.56517004684756
169.56663380714713 169.9491467742237 165.50949921772246
169.2419488020427 169.68931320773981 165.59450819758575
169.26117383226418 169.6999069352509 165.51732014878513
168.7204777137886 169.08024151404663 165.2321898852736
169.0495158866043 169.48897142696958 165.38351471904727
168.96358724196293 169.35064550616266 165.51151641892042
168.82050175409483 169.1126270763375 165.37923617250576
168.92649519808958 169.18786135662853 165.4002731231069
168.5446841516693 169.16056518020247 165.70626662944227
168.551062224916 169.05375651912942 165.52800324248003
168.6169717110899 169.218453793666 165.25452350677023
168.6766269429837 169.21452784082635 164.8325798117104
168.5105194797206 169.1222692948484 165.04638636355563
168.61379756039244 169.1171577347013 164.98391201247597
168.49198991843775 169.08369309757651 165.51124150689614
168.9046086016674 169.4501440131066 165.64820996288782
168.7630106129964 169.4033487577017 166.13330726125065
168.94915519601483 169.50621646482512 165.756756545952
168.6703828179799 169.1102929327263 165.64240696100762
168.63001737544747 169.01627641501847 165.25349489844484
168.96507129281898 169.4030842672006 165.45619420819733
168.74072418247107 168.98023204997867 165.261322401976
168.8025840245107 169.08067438474038 165.1071288269238
168.83966285308566 168.94865307789266 165.3227484645467
168.50743358319482 168.67769112016197 165.49518087131423
168.75817999153136 168.97576028038884 165.3500111901582
168.55892861512007 168.816342126838 165.67266287949252
168.65778350043098 168.7778958246358 165.20920750981693
168.61083421289442 168.67543895535462 165.51053476735262
169.05796475084693 169.22588642834017 165.67480382947824
169.0942370221822 169.30848807236688 165.55153559388205
169.0513565700835 169.23163437049482 165.61192167793251
169.24378481121116 169.41855976431626 165.67546773568563
169.28638717162374 169.6431042509861 166.19780875388435
168.92061697314978 169.30508445758764 166.03875224868148
168.63284688511143 168.95782668252167 165.7777926909329
168.77561701941545 169.1156979924353 166.28502487687265
168.71074385524028 169.0963852466656 166.09331335845744
168.52646587748708 168.82180810473685 165.58467538641065
168.33982458602344 168.65060043517107 165.62189581723618
168.614430078508 168.94897944519207 165.7409012261614
168.67640200781923 168.99139276727377 165.64323374520907
168.53156297791372 168.87861072380096 166.09710043749877
168.3855994339175 168.73755955482287 165.90897402354452
168.55922721000644 168.95136621549347 165.88279299590894
168.50669152544677 169.01885704675334 166.0770802389586
168.6575550170067 169.0353832947575 165.74208044710738
168.87586235382497 169.24577907534606 166.08081073467554
169.27858035140108 169.61167987664575 165.97681101202124
169.34256626213525 169.72595004676148 166.26265833445987
169.06736747982058 169.5870448087151 165.86314606622616
168.9264647758391 169.57386604631637 166.1173896015903
169.45713134726103 169.9631087173268 166.10999119793212
169.5662575995306 170.00870832047 165.83801251556463
169.4506317573027 169.9932167394872 165.97005977651068
169.14148872089217 169.65267671735805 165.93397653896832
169.15064744566342 169.74158996599297 166.02479253428575
169.19006904580905 169.71154989596616 166.02550772532814
168.89344156865366 169.470805790074 166.21403550274042
169.56295974160514 169.81922828994354 166.20329338234686
169.54993569008028 169.71324064777744 165.9935239508975
169.76650897438938 169.9681745703158 165.95616768857127
169.7330898237762 169.98209020735905 165.60981431845806
169.95274238584398 170.2491695247582 165.9607109016221
170.08505582063978 170.32543475352747 166.1501116554031
169.84123377293034 170.13711614690047 166.27069369621353
169.83619049314345 170.1682950788606 166.1714588429247
169.70358361408287 170.03068115964348 165.85791719185158
169.98491785742715 170.29041632066279 165.53528541294563
170.13683330017307 170.53000397326383 166.00309155555627
170.1492715197743 170.56251658392938 166.11191471358126
169.8949923159653 170.29562000276215 166.00100017937862
169.6002014362815 170.06098782773466 166.29723817314292
169.61729201324616 170.07230211067846 166.20095949165835
169.8709510699506 170.32043096194639 166.1788326397184
170.27657740745573 170.6876192426448 166.2643535816372
170.08326524467344 170.48849145500986 166.421205680389
170.08575216667987 170.54194243401565 166.52511934972816
169.7126948090953 170.2467309200183 166.28248905348207
169.3802429227819 170.01881379843874 166.29883171584075
169.6183788486399 170.12137773546596 166.66027506512629
169.5501124344914 169.9478216303558 166.58026839712224
169.1210492159874 169.5193808226646 166.49488478209557
168.88303774619214 169.2446529217533 166.4197688008251
168.93805223061415 169.4181550639197 166.08206843279638
168.83316282597735 169.36443841628216 166.06389091048416
169.14816783729492 169.6930892046645 166.0665270631878
168.91865458695779 169.48850313335387 166.39974275617482
169.30537929873606 169.80015923831715 166.13916618644845
169.11677480022414 169.59261311826526 166.2403860094368
169.3035836962088 169.7455373675367 166.18498718037574
169.39948992227272 169.8192407642838 166.09661619636293
169.01700817542462 169.38117843495607 166.24568307822994
169.4705493650994 169.89921388771302 166.66487616278172
169.98788383478893 170.3221347313293 166.76290843238868
169.48403178962326 169.84957292915806 166.82633333798552
169.79895888611298 170.1930786452234 166.76206853223124
169.92042888715457 170.40045020584037 167.0397850314388
169.34697985141577 169.74560099525465 166.91420431044054
169.3166311553014 169.6690594058294 166.54138882235094
169.13994726010688 169.4968668434896 166.5762795431327
169.18366789836068 169.54926798667117 166.98947048454943
169.1892481278582 169.38061307254966 166.9163016548902
169.06984262652733 169.29647571552292 167.1150698089556
169.41214552685045 169.5861512115568 167.1902814411978
169.30306844038824 169.42742404729512 167.22011280070456
169.38129822673375 169.5793328920786 167.18259603714185
169.76109767993793 169.99056661625178 167.20400339138905
170.13324810153384 170.34294633111503 167.14938647890986
169.68281914319675 169.93463088588 167.19536653234607
169.594569906183 169.72198043892607 167.0553080539078
169.7974468738506 170.00060240754905 166.88982705659762
169.64645681949057 169.91878535563615 166.60791103860086
170.14185613247432 170.36136072994483 166.52759178949836
170.3951616753393 170.5551252911192 166.84859714720352
170.16421912631273 170.35873465357162 167.06351330386929
169.78035609411887 169.89659339323177 166.92350479917982
170.52944700857455 170.64071751547863 167.32950482029744
170.29703213527347 170.47732720738256 167.6823370246069
170.1283500212358 170.26772303650208 167.20895306535436
170.57805140871332 170.82014425749023 167.25428290902542
170.65593212055927 170.91947155367245 167.45219839889654
170.6737007422494 170.80344455205145 167.32046407196347
170.39885171437743 170.48251033750165 167.23854991796827
170.51859926974285 170.54498750017342 167.4297615563296
169.8390729789179 169.88078162475207 167.39157323589612
169.47837975004254 169.66476377986717 167.44687544458498
169.70198178171344 169.92474916128594 167.2326921770793
169.564945134649 169.89879400617258 167.15856341919815
169.60966059403972 169.9098160294983 166.8428079684241
169.62924291045857 169.8574984258822 166.47834746720136
169.4848990733435 169.74024949915548 166.9140753278119
169.5474719310521 169.84277072555574 167.34639038456535
169.53116299059994 169.7196591587878 167.4603925163943
169.5213152961322 169.7298066577153 167.15341072897664
169.08807514105987 169.37240025630965 167.2275524582951
169.3328080081526 169.63518496932977 166.84467221135353
169.0948165945808 169.38750220473355 167.38386037664645
169.27345076166424 169.69591863149262 167.01831393019958
169.2513307584647 169.6638212029603 167.25553085470537
168.89914948097052 169.36880130082932 167.2722148460131
168.64978541638715 169.27073443486032 167.1770081599153
168.71424433827505 169.3269683807198 167.60854930667787
168.87308409452217 169.43196244091757 167.40473441496263
168.68970939778987 169.19801767451355 167.30557140949412
168.8484697435427 169.25504113535652 167.44127358810618
168.53683035860107 168.90145397349534 167.03456150731876
168.2499391491443 168.66468989547673 166.93101424821086
168.5625738111156 169.0103344309662 167.17039094535377
168.68376129408944 168.97856164221514 167.10070667680975
168.88443212294166 169.13959742681186 167.45498561419424
168.99111030306233 169.14964602973612 167.20164095683543
168.83027488150785 169.04201664666152 167.08536830576406
168.64010435233857 168.79182726032195 167.03977514982745
168.8077996230338 169.17839627454708 167.25002033433063
168.7386024545373 168.96728315219545 167.12029952454944
168.73945585578198 169.0208931988136 167.1817777430927
168.74918955768626 169.08158407423124 167.50325042335908
168.45990412844642 168.76932884524888 167.40908349457715
168.63597430476605 169.07679042850393 167.70421935076578
168.45026442679347 168.8130621853472 167.7326609638256
168.68508519319153 169.026659858399 167.82847652638154
168.56591772405113 168.95819042249624 167.85929871731696
168.46040689511227 168.8806896140387 167.91228067365876
168.86154136419069 169.3589938986824 167.77339842521718
168.90967990096476 169.3677918357212 167.58164416852964
168.5245274553286 169.08657871247496 167.6403023525934
168.1482681703585 168.79766059680048 166.6325715065214
168.07829190486785 168.7076647312047 166.50581638892714
168.02964094373357 168.59960343949848 166.62341584613517
168.40857162785562 169.03616887803045 166.5816493691732
168.2254732457301 168.80420031247021 166.43173406885168
168.41576570259406 168.89086993233278 166.60826302380738
168.02148265704102 168.57847096185196 166.4657962318111
167.95365146776865 168.66268125236155 166.39870772283751
168.35037014395675 169.11354534517287 166.58170469286128
168.1684202462183 168.8774982118484 166.80903824718433
168.13366402555198 168.8588236600049 166.89753938104232
168.61665479961965 169.3570976509624 167.1013477095358
168.80857556554508 169.5739643823702 167.01825897041465
168.74446005839067 169.475644015426 167.13485284498728
169.0357538970091 169.5727829506732 166.84911485362088
169.03755174482552 169.66187569996785 167.0011135880788
168.6578491950008 169.30389302091191 167.21378369024183
168.75812507694255 169.37773466035225 167.01747512090884
168.50788440020767 169.17803414570074 167.0712204274349
168.561801205907 169.12331410545096 167.15273196331148
168.6260930228897 169.16949422189515 167.43608821143494
168.79215876242458 169.40503931139466 166.99363127029437
168.76460099055282 169.32317735633657 167.28376538827428
168.39429387702452 168.96585562685786 167.5005780443482
168.7438854058095 169.32541706989213 167.7825533680252
169.1811388681445 169.82841705096016 167.94862148170247
168.50904065004258 169.2121819910783 167.61822278720658
168.72908244871113 169.55636209231946 168.0287474430467
168.962198711732 169.77698950000962 168.4546974842121
168.88340666968747 169.7366871848255 168.63012962376635
168.83703760823894 169.66255470963873 168.43487788765043
168.84185973290676 169.64534944302983 167.96711538810013
168.75637284513908 169.50822477782717 168.14950428718643
168.6984377788083 169.4727935630726 168.33645631095922
168.6902892315467 169.37908730183668 168.36139331547687
169.09905640857326 169.71934959482653 168.14862977196015
168.73196401650827 169.44284820011438 168.09791389654808
168.30055014802096 169.11323451026735 167.67661121622575
168.28714319391233 168.89564649570204 167.79608378582677
168.43653213298384 169.043808141844 167.46137858233013
168.06556086063836 168.70701744587438 167.3641060220667
168.66875476631563 169.24973815338666 167.54625774273376
168.44931100650393 169.07246933015588 167.25105507617354
168.57829920775887 169.32737202688872 167.50459125044907
169.04812230220145 169.83841516658399 168.16597368271468
169.42679209913942 170.0261212459866 167.99074550499503
169.34188768597906 169.96186290228792 167.90961541272918
169.3596044295154 170.02661553192146 168.1266014174581
169.8935896277237 170.45319102011214 168.04004920072845
169.67643178356906 170.29049490374732 167.83111626775974
169.99831658682038 170.55666426413782 167.92437410710068
169.7191649665903 170.35451622081422 167.74127426193465
169.63867078023122 170.33075879903893 167.6398947501154
169.50908351078058 170.2787057317437 167.55288714946704
169.35264221760193 170.05351883387522 167.3062456347072
169.73857517280447 170.49141130175545 167.41982207617676
169.86614071853145 170.54962676500426 167.4662424971067
169.89923189988164 170.62368282284422 167.99043812896608
169.8655675772028 170.6180238204259 167.77240082369636
170.0857432293808 170.75909421181674 167.44203224260843
170.12888589947744 170.7881918518712 167.71732033815059
169.87672928108128 170.55939434809727 167.82425147575154
169.86505789341933 170.4530282107787 167.7166135515513
170.09852110344795 170.68225319329852 167.7097383920698
170.38879597634343 170.82692994585318 167.72750482369628
169.96210980927071 170.59957788790703 167.61784627966594
170.0403792383053 170.72938253748302 167.55883317237036
169.67120544380492 170.4171693614667 167.21738421717706
169.52199062295153 170.16045736064717 167.01495403947794
169.65242574552494 170.2690731510047 167.03280476904396
169.98820097820473 170.56366070050356 167.20720372790365
170.34330282418094 170.89721496740864 167.14889146740472
170.28779924223778 170.76059432865776 167.20029731152226
170.36914208833994 170.79188701042838 167.18691044535413
170.28616393435544 170.8483176410833 167.374659991738
170.29101158570072 170.82737040749302 167.41499335816152
170.4326293716194 170.94555817216184 167.55104302432593
170.21354323777538 170.82967002188906 167.522470500847
170.3154958336644 170.87193493376864 167.61940827263322
169.8859307489971 170.56491054183198 167.92771638464367
169.920821108755 170.59301396310454 167.88364537793382
170.2374887366628 170.81655037332288 167.22536521341723
170.09334033492297 170.84685081708534 168.06842083020754
169.8983990473912 170.6100089824928 167.62252436087155
170.02491831572516 170.74654463380804 167.63656693204183
170.25594547749677 170.9325628357427 167.8853813762671
170.2907402695041 171.00951479914025 168.11377067408148
169.90754037505508 170.59204128945296 168.36087522430196
169.94456855026928 170.5169890575011 168.05767915603298
170.15838068753163 170.783800933483 168.0785846610382
170.21861718524667 170.79723153526697 168.35783932568728
170.02393681583493 170.6233898870477 168.06290954745828
169.6151003005192 170.34380325650216 168.22459557646016
169.98475243518763 170.56992232459575 167.76244827334145
169.83347077787647 170.55957691618843 168.24966950002045
170.00023424800887 170.669609049241 168.29637767111814
170.18760060353932 170.74452306069284 168.1490769530433
170.5701564594388 170.95491690544213 168.00638800135985
170.56224137179495 170.96903946736435 167.87683422097646
170.4300837920549 170.84522239430044 167.8656804626936
170.48910922040298 170.93325788405633 167.9833643113988
170.1414048147532 170.61732324121968 167.45976519371274
170.16068298344777 170.69436974597457 167.72277956105705
170.35149580700053 170.84981065945485 167.8412138652838
169.92207392115992 170.36772709284287 167.659660556689
169.95782847095134 170.48958496236125 168.04621158008692
169.97348470027575 170.56183479369497 167.83299371867096
169.91998314642754 170.45193153733828 167.88708146692016
170.20858027338912 170.68073517201503 168.21153607527123
170.05044553413106 170.5593739256258 168.24599303253166
170.0512814100983 170.6282437566348 167.9077622556214
169.9987796898108 170.6731386005518 168.29560963674697
170.5800317978747 171.11304340317736 168.24068620255053
169.9831708345829 170.5444390388596 167.9719120421643
170.06053513065598 170.61414868840262 167.9392511276364
169.93922164133892 170.41516689240942 167.82316531584593
169.89016128460614 170.33824939400586 167.50801975418867
169.53191929595297 169.87641251567788 167.10170804274483
169.49442917388149 169.90508256613208 167.2253811877241
169.43944756684925 169.87603454817693 167.4843740048578
169.88626332451622 170.17835535537267 167.37947818902887
170.1205924786038 170.50981335493708 167.82894149506893
170.027939483941 170.3305993403178 167.9046702486386
169.9849838803223 170.33083808891632 168.3205146514578
169.9710416730749 170.35015922475105 168.5034659236273
169.9712497773542 170.39176858970995 168.2552890914922
169.9699220191901 170.3355925039062 168.0524642379353
170.42524878576174 170.83271452930413 168.29539473393007
170.3523540796045 170.64351128122138 168.06941164305573
170.12515700387493 170.41418422856594 168.22952391020937
170.32800009354273 170.53432865059193 167.89057968403756
170.71461711406647 170.89156555216775 168.0932474087703
170.70117231684276 170.92691238263615 168.36739362276256
170.86040771564384 171.18916136991905 168.37967807829796
171.08978997117575 171.32452654961787 168.33431423714694
170.85131993134212 171.16432034294715 168.371434937199
170.734919747846 171.05320664248183 168.39239251430223
170.49421930187586 170.8686062889493 168.23591635646108
170.81883169104114 171.1481317265842 168.13674988885072
170.72803516021932 171.14215579376017 168.07766604137186
170.84679187613386 171.23715918299462 168.30358143612597
170.55300325486883 170.93590617054463 168.01834108236517
170.66416262406113 170.91957990733468 167.55868234070476
170.78021982452273 170.9636986265612 167.6453653098993
170.7598896152215 171.0131605801005 167.83152739219958
170.8931304587069 171.25802027241588 168.052942721254
170.8279852846723 171.17743998179725 168.03009237008567
170.30049167902453 170.80875059519192 167.98698807210403
170.3879555478461 170.752935315391 167.97489414740627
170.18061305454114 170.5488945517609 168.1842921747813
169.8678442470449 170.2209121949832 168.23067199826062
169.88686338467386 170.24988183025957 168.29376566588047
170.41365532511824 170.85820619409338 168.782545772222
170.4270658518572 170.8053187315017 168.53567407019926
170.49058596110677 170.78938621922842 168.44655460611762
170.66252686298407 171.06491655295778 168.41270278794047
170.81340874993327 171.12711400586178 168.08822904350868
170.65925264138372 170.96367322399362 167.97981233157208
170.68804043299411 171.03765286182906 167.70759726137277
170.20218086683445 170.66165847185312 167.8102534587903
170.21771704121954 170.6292507840351 167.75377023535586
170.69300270305345 171.05093876284454 167.88833843468362
171.19036828739732 171.45629405018957 167.62168218582545
170.48970625916425 170.892220277829 167.48260039545065
170.4426238239929 170.85604390449564 167.19464687423627
170.44590303414546 170.96938898048845 167.29029397143273
170.66994119481225 171.09153700752265 167.14299051130183
171.01738543179152 171.34063613770067 167.2998516387165
170.61133424188344 171.03179715186772 167.10952163492036
170.92651255321857 171.1704383667523 166.89448070164235
170.63571398148247 170.82612591513183 167.0838197487699
170.65687040147702 170.7467360034318 167.31790076048787
170.27628490641428 170.4891685093977 166.9846168648235
170.26841323011354 170.59436395619184 166.95523662087038
170.1526398204593 170.60841737010603 167.386196715702
170.5828231888501 170.9217957135388 167.27875342360076
170.50247873795428 170.78165221460398 167.37877325971553
170.46543931080583 170.76300956048578 167.75750210021766
170.06167403054354 170.4841310247228 167.73799533531522
170.2118905239923 170.659601311613 167.79153780852627
170.25222795847958 170.65563128812468 167.89713837505172
170.49937941264415 171.05217094038764 168.17419460796418
170.40386557406507 170.8390798088567 168.27365527155882
170.49836008117748 170.95633364357914 168.33528244409902
170.56420724191673 170.9341057827477 168.43345209427707
170.43479375563783 170.74699675608395 167.93874885061857
170.61688931481203 170.88242814199708 167.57299033656423
170.48944897104144 170.74312125711955 167.35842097766871
170.36561069659322 170.6187221944409 167.47002932288245
170.33444054390415 170.57418799617085 167.24920914675872
169.73060468142873 170.0090644456763 167.0863914642614
169.7419428778414 170.0734693724575 167.22927274643934
170.36407417809622 170.61559590390522 167.28899270693722
170.34401054282034 170.56313375301391 166.91138756690722
170.24946800364742 170.4765805880371 167.11097723955697
170.68843542911878 170.82066745284254 166.99794961507646
170.62417521602848 170.81396604887178 167.1023259564624
170.11900008905798 170.36940195975188 167.34896158947635
170.24275754927606 170.51205388138123 167.18961494152148
170.00296795652378 170.3438202411572 167.15175683373297
169.64548819771602 170.09368981312633 167.33449111746938
170.078341900207 170.46237547696097 167.52174587834315
169.96300458442082 170.447903662752 167.30708516446424
170.13343546532514 170.45495437615625 167.42606253017223
170.0726072354659 170.31760466195217 167.1946835221218
169.86302168268512 170.24927138142928 167.49047447250206
169.90855714370173 170.3538852787307 167.37637545541514
169.80331722540134 170.41423495579244 167.45565393349432
170.0529728502548 170.54767720616354 167.49759716421943
170.2804073989816 170.51231046376992 167.42433595561585
170.42549763778553 170.61080136089546 167.221878424489
170.0446784309738 170.3316469654411 167.40896964448925
170.06731519892355 170.35861377390066 167.4805254079253
170.11334566049965 170.34278183439514 167.76304318028457
169.79707725210696 170.09013203764934 167.82336882214645
169.4850137050372 169.92277172580322 167.7967798337048
169.4217953070778 169.89106023989487 167.7380253840313
169.3543454458898 169.90939215974893 167.6570165123968
169.49976726509047 170.02648664889145 167.76352163313868
169.79725473697377 170.27135088864628 167.7500318678194
169.81340235170964 170.25736770827524 167.6938831449815
169.83605600349708 170.3282076320927 167.62229246709893
169.62828121614334 170.16157552950875 167.60367386246483
169.59108855668555 169.9170145298128 167.40324412037077
169.3329683469743 169.63059965627892 167.23819600103664
169.5452562857491 169.94665172314564 167.06104052097447
169.42695261560198 169.83614572600717 166.96501598181175
169.66584010064116 169.98683187617596 166.95816243812072
169.69791823854968 170.00542513213924 166.62050545404398
169.5298651402208 169.83554938914955 166.4162706785931
169.69642613735817 170.0482318414317 166.74149813500225
169.5403223034929 169.97229697391373 166.77060211719075
169.89712119621566 170.19244453380492 166.8649643756799
169.58712290655174 169.8782597529342 166.85290157658739
169.65113548396968 169.80525157592626 166.75548047950556
169.5757548850243 169.76851762871047 166.61250973215462
169.2884843594645 169.37683646961213 166.92936169956897
169.1072499393188 169.12603120666765 166.63149246937698
168.864454527552 169.10441310337447 166.75922029266476
169.28340410668983 169.5327973035327 166.94321940911627
169.60496984278242 169.88571450853556 166.64773480811468
169.46342157266238 169.57293401944995 166.90041324085752
169.4718730845577 169.55869196762777 166.8415038101964
169.7824354642987 169.73302555768876 166.41625573689154
169.93429893544578 169.96714001908123 166.49749064983214
169.89319107117583 169.89035955599334 166.7522496502263
169.81720508111067 169.84273983111558 166.68906602050828
169.39443511208702 169.54263269392692 166.35649996119514
169.75876500798546 169.9672587836401 166.15453748158052
170.0891063654993 170.35063958032444 166.33207047206403
169.38783148660698 169.77815473548827 166.2892363789431
169.79638784409428 170.14306208776568 166.71742203958635
169.6201784085137 170.13674214376925 167.13154657008263
169.8419468567964 170.42828477509846 167.41132739417816
169.7189564197055 170.4119843329084 167.6122323147019
169.82763911762316 170.39643947605222 167.45857292479664
169.84902961760113 170.28307758923424 167.06515516206719
169.70880113614473 170.13436306116836 167.17638550929038
169.54239078424885 169.90925173880774 167.41704048608315
170.01873873571105 170.29410310750131 167.24424051013685
169.93837172494418 170.23330288607426 167.19027067075194
169.77405736541576 170.00988692131236 166.90605361997342
169.51194501578578 169.70360346318947 167.3369727745912
169.29064167463082 169.57439467015647 167.48089138511594
169.67379124096902 169.95512254551116 167.41567810460862
169.82256193577814 170.22013816273412 167.83922129725931
170.22169772759287 170.49103879446434 167.92713428209814
170.39326880803304 170.6843132119449 167.73771845774485
170.1723531847601 170.39060351639222 167.64244373230906
170.09379304173282 170.3046905209168 167.18773552568442
169.87563000834098 170.0563731998759 167.70035843682604
170.3431196521049 170.52995518887533 167.8769744829472
170.32659166266842 170.468462453543 168.04413378245744
169.89599823712814 170.03004282927242 167.91206782810102
169.84366823436724 170.02057937951668 167.95454107409145
169.9705686711885 170.02561514509293 167.68554540797766
169.9545944271666 170.01857238126635 167.7929935652199
170.12476797772348 170.17297285372868 167.74513681355802
170.30752892335374 170.37913519786082 167.480170747177
170.7662573997515 170.78941314106714 167.57835181623537
170.90063305551303 170.92788669316977 167.5407243718796
170.71934536654388 170.73478312453037 167.46882114534392
170.4456717222426 170.40857448375203 166.80146156528707
170.61573060707033 170.61522863582036 166.90631059526137
170.55039344027256 170.489754112881 167.11211452977858
170.39750465493924 170.31351472505548 167.18565573428882
170.57041459746773 170.55809195388542 167.2733388801861
170.31095989360986 170.23847915261288 166.95579732016955
170.26705490348277 170.1378573322445 166.97348471652123
170.02395297828443 169.9010825465951 166.93025634593772
169.77056374248147 169.81128407274352 166.87406807388157
170.21687444723037 170.1829461320202 166.6825480988729
170.17480298347863 170.0494136417524 166.86618420043558
169.69111701500879 169.63983937257058 166.9044973296042
169.41173617532053 169.4411612569472 167.3135468743641
169.59752443511775 169.54886235199135 167.16692528052306
169.4439180516054 169.46689648537134 166.9176525132288
169.6180903378715 169.58887565578394 167.1408693282332
169.34952877683784 169.44838884622555 166.9145466491174
169.55146723026152 169.72364439368778 167.19728108708773
169.74220895335364 170.00483178490478 167.45210747648107
169.57580714976487 169.82111712305434 167.51117083572714
169.63756655455114 169.94036693881029 167.41461427977262
169.8022141318892 170.03786915627467 167.04818228475918
169.77110355774585 170.022307386431 167.0312862768858
169.824360030259 169.8631467274017 166.7095103421313
169.80591548845086 169.9207218534018 166.92200462371787
169.98214448965084 170.18968959816675 166.91103699822924
169.8959980848664 169.9965043449981 167.07128947909797
169.66455032010936 169.75223337803826 167.3148179718763
169.38669918235647 169.46028215417275 167.30078680369203
169.62480997494083 169.7041370335516 167.95304525151323
169.44719709283459 169.60531273927484 167.88431530519884
169.19282047780976 169.36958476929868 167.542477327744
169.19610858849836 169.26854693319675 167.59067648186422
169.44086350905602 169.4921571073402 167.5546705345003
169.46703981442425 169.48949696885452 167.58423822655507
168.903221115883 169.07191016854966 167.66566639738485
169.38403301770293 169.50388652093528 167.2151802734241
169.24174536410908 169.43373677062195 167.3122462406133
169.13148913887366 169.34618188060415 167.09705181762524
169.41744475464628 169.40410237035064 167.14629665212425
169.37551749048416 169.57001722126483 167.1524388999143
169.4770549158307 169.62705029437035 167.1299676737482
169.44276066589345 169.61106706034636 167.24240455586462
169.1262359477958 169.2832058248975 167.05636909458477
169.03726119037017 169.25607186088448 167.26273362171878
169.312078016353 169.58669817603607 167.29851722634936
169.7302896572152 169.91382620717653 167.1063184784898
169.76709026411646 169.86341432840325 167.056595210371
169.34199380371356 169.5323855467286 166.91973893719725
169.16670730569354 169.3896321508098 167.13034927786325
169.28452582039105 169.33030526752376 167.0086714089305
169.1404660929674 169.21950170340205 166.9051379310888
169.05019482089088 169.29103596612617 167.34342935843114
169.4671054931737 169.614868578612 167.30776364961085
169.53174009576745 169.73148301996974 167.30192434629328
169.4758979948056 169.6019726497152 167.11836092657654
169.41597982608707 169.6225886846894 167.3485000414155
169.56135093119482 169.7823498490121 166.99070022219593
169.37234742204578 169.6738302149097 167.0265536663775
169.50745544567155 169.80848449823498 166.92981290691344
169.99915246747904 170.19516812754716 167.2271147384996
169.4926801609391 169.7257598635555 167.1817937953652
169.81581158990588 169.98475133660335 167.10829231190607
169.06894850699615 169.35878226365494 166.98638403042762
169.63817715478012 169.96007662225284 167.39892630632707
169.6957195361398 169.93916448955594 167.34702226840204
169.4963906871629 169.6753942814488 167.24350037999514
169.51661607442003 169.74165392430845 167.02434693068784
169.80188320501017 169.85792086661726 166.749765472697
169.8261229931342 169.8954009127703 166.80824987554982
169.43017901485004 169.4680898887511 166.68508828581776
169.27576820742794 169.39802492997708 166.79159958156944
169.26862676310552 169.34585387709058 166.35725197855365
169.22583822452435 169.40808231979426 166.3622284515155
169.36475477515893 169.29402659566688 166.42368286473436
169.20926859616395 169.1567536478443 166.2468545781717
169.34053242926635 169.33517680177158 166.72211004600297
169.60219091398386 169.62360171328632 166.94418196469357
169.5824921470039 169.59286788181444 166.98538675507947
169.17062075876476 169.39468354660298 166.78212079260769
169.1405558911228 169.35143290643103 166.72640718207128
169.14601099685765 169.33401232919454 167.0749078473096
169.34989710460914 169.60770128073509 167.19990776956234
169.62928777148318 169.8445441000467 167.05312089184326
169.8491415707485 170.04722096689625 166.69431661705985
169.63761725650883 169.90483606348297 166.70867504852873
169.50223989427843 169.96369443835715 167.3152465255869
169.27701554064635 169.81969146396142 166.77686071627653
169.27186869473013 169.7247697763705 166.67984947567322
169.33633171303734 169.78656627525513 166.97354313016976
169.24641010572165 169.6364770065878 167.223961350487
168.93147763250118 169.30475701893255 166.70883436432078
169.15384654612436 169.5624530890511 166.54065651456085
169.07863311258197 169.4832734743664 166.1411863184929
169.47848387112907 169.8498725757853 166.48916084904513
169.5374817408766 169.95972868848065 166.9286773424037
169.32131229088716 169.62529079929126 166.48153597467294
169.73708677375524 169.99078807169715 166.40672660805515
169.4995538726228 169.69785510029888 166.10765280648502
169.54083895547714 169.72927467845327 166.11834302630345
168.9298879633173 169.2497365050068 165.99565148528697
169.2881653680879 169.4957668112838 165.90803975641393
169.48027957954287 169.62844663444443 166.12632435923268
169.19198846526572 169.326247996866 166.16897489397255
169.38850618001297 169.65209608286094 166.68634807399047
169.48183199668009 169.75228339916256 166.52821510176122
169.36530330977578 169.6640601822659 166.41362157122455
169.9232469200011 170.1033425344734 166.62697415410952
169.36429815257242 169.64109288209153 166.934544433356
169.82230107440458 170.09539276663776 166.82378212641774
169.44869650235356 169.91917055786988 166.84689734052816
169.2404224386419 169.73051478601963 167.27178806767992
169.33386223106524 169.766651276445 167.19433564308574
169.07957303989397 169.6073514508106 167.0476476512078
169.00918540513112 169.6169720813644 166.92821942986774
168.80776606613145 169.42244765248532 166.87357059342816
169.07729084751293 169.5158386281893 167.21308346879232
169.06716636985936 169.5232859303639 167.1590470051172
169.09468657049112 169.5023557714814 167.0856180626933
169.16666087297475 169.56438505297967 167.31964353991003
168.79853069464212 169.20002814407957 167.22605059531256
168.6308683983948 169.10807299803898 167.8086570045959
168.6911136467346 169.1598121433549 167.5758559493336
168.85880522662632 169.39961474113127 167.11339585843658
168.75270360861717 169.30704714713573 167.10731179064976
168.58049648170908 169.20322748486825 167.1395210917896
168.65547930761574 169.26851265711952 167.4859893223807
168.7357791285907 169.2311776251039 166.99821523128924
169.10912076324894 169.6266428893171 167.14162214882407
168.92294013616686 169.43926544064615 167.27560675133066
169.00168588109838 169.55189359277716 167.6339365907383
168.9002630522486 169.54956807076934 167.61336698045
168.67829150495362 169.16222364915046 167.58747145929533
168.52837325133564 169.15228174028744 167.48817665575464
168.6413642460463 169.1502633091564 167.25755255691303
168.60662409152133 168.98936092733612 167.00223445804852
168.89900987517095 169.40039463270614 166.7459063084454
168.70263885349075 169.1837291921022 166.67704363951557
168.55764824355475 168.98470960655942 166.62705094196235
168.63144852553725 169.09253278347748 166.72863144672476
168.77958955516735 169.23809120277312 166.77694381246172
168.62866635801703 169.08187876243733 167.26880861639114
168.93705713905044 169.30806801130325 167.13524718303685
169.33861063895083 169.60090982742386 166.78832887887205
169.31679809865742 169.6014954927684 166.93288479037818
169.40093315474763 169.63611001331878 166.80950451436073
169.30220258598507 169.49325970121393 166.79797824365312
169.5008595463678 169.5867428005131 166.85958314237882
169.5160984041701 169.62340964513652 167.11036625712705
169.24114452688875 169.3744651937427 167.2419457551408
169.32365948717737 169.45637623053292 167.20569375001378
169.0893450430734 169.36715624652203 167.42227668947967
169.53307959067226 169.72100492762235 167.32222701669858
169.6774455466387 169.9705577770829 167.54181886331043
169.54564653848328 170.1346182752177 167.96017570598426
169.36069144243024 169.72530435587666 167.2558300104901
169.25060036702985 169.76206512022912 167.17668380376736
169.64230679487648 169.9808119704518 166.9910163367117
168.9047658312625 169.2184125024161 166.8748265883477
169.5228509683518 169.8442374351533 167.1863932393381
169.02121383342245 169.41867158544142 167.16380157393039
169.04423300772507 169.41766211565385 167.08200825114605
169.25991381237168 169.62460645780823 167.2230344786685
169.3395738846983 169.70167289594193 167.20347455107122
169.04529701989816 169.52652997287296 167.12644044766907
169.33642281510654 169.8452954069611 167.50660100427316
169.69089204111984 170.0691698218298 167.09812488095224
169.66662925192367 170.0867291517164 166.9461491314334
169.65051225313732 169.95728778151005 166.62689140592252
169.14366249617512 169.58213135714692 166.54548408376124
169.37273901396938 169.68025006101553 166.82600777782343
169.55323677481363 169.9295710889741 167.06441142755543
169.79587584688548 170.17368542340415 167.13104631211863
169.60387370711527 170.02917789209562 167.06419325841173
170.09370828992223 170.31885685902634 167.21470369791152
169.76137522496586 170.0988733079969 167.51479146627557
169.7883097232787 170.13990211868872 167.36354144714855
169.62679881430094 170.1760693113813 167.84887271325573
169.74435551322696 170.23916378457005 167.58556543851788
169.61792205098303 170.0806694097915 167.91297378807644
169.95968222645018 170.41816734174932 168.69156910167507
169.99544420631472 170.54916223757454 168.50936826115432
169.8247647536402 170.3962770100209 168.66926678127376
169.70647934248396 170.29593481647947 168.7714236038468
169.8280822792101 170.4062101564291 168.4777585559365
169.98505745050082 170.52263363563378 168.28717213741277
170.39986310521212 170.97385720806028 168.53811852983785
170.58503746791115 171.1569759848613 168.4762409305346
170.70086064938278 171.19242695294759 168.2853985459836
170.24668081952106 170.84120636404208 167.82832362207373
170.26021831583887 170.86434583575118 168.0752266098929
170.5014321678263 171.08181266772502 168.28304219610888
170.75824909608983 171.15520295225235 167.82713658925445
170.60087212948207 171.07982380814744 167.46099780148808
170.3764909391075 170.80393260100203 167.2032913943107
170.65421891232694 171.22185366661003 167.763746029142
170.2378010038667 170.8600830249052 167.57588753235265
170.2109939599862 170.79557862207562 167.5324714623646
170.2173325847052 170.7530574455036 167.01578040021857
170.34956467531396 170.85612933646334 167.1234339274211
170.17393324854282 170.59249671609865 166.84618951083758
169.84433296590896 170.30322702723305 166.88446039924395
169.7085180057821 170.17174370676466 166.7858107649365
169.67082988686974 170.10310741147651 166.79914964053793
169.82752074430442 170.18596405020477 166.7451273716181
169.7904567556203 170.2239658913558 166.68192478810082
169.43195953164232 169.81533796991002 166.87837441593723
169.14860084196155 169.4767825853222 166.62750971438433
169.44844260417116 169.72416936290165 166.59073899492927
169.28026137854877 169.70849158931486 166.57933243272677
169.76698175927405 170.14208207701697 166.54437816667453
169.89122729435263 170.1041284359008 166.42250974208613
169.97629447294847 170.14964336857332 166.88753829546496
169.5109358026934 169.85186675589992 166.94466718991296
169.67819463092277 170.0054775033685 166.93427388347888
169.70878784842853 169.88327653937682 166.8506365397133
169.98099942009515 170.09568386368176 166.43837139432242
170.15065449263065 170.30833118740003 166.292499884607
170.14143590439815 170.33186172021365 166.44994018890176
170.30867118432226 170.57091977670086 166.50192779811218
169.98359669769764 170.2943924431526 166.40717539513966
170.04551708767423 170.40947338838998 166.3461015023721
170.07159493714306 170.387343403348 166.66188609071534
169.7298677363768 170.13099491774796 166.55616323374133
169.89052442762667 170.1825093402118 166.55539022154258
169.731261709874 169.97046706820652 166.16249333637936
170.16230263365992 170.45035240774453 166.34864320630348
170.03597658441 170.2219655206607 166.32684777801848
169.69465143574638 169.98895079833483 166.43807273398377
169.75616135209117 170.0783996551723 166.28248434023058
170.28989267348115 170.5444475404891 166.50530633569255
170.74219102903209 170.92204771203274 166.67223417739385
170.62674567192292 170.84905631080426 166.50301800907926
170.71552309140318 170.94257763047207 166.40428525803836
170.62758114275258 170.94724153988452 166.57671202235204
170.5048247255121 170.8658132445033 166.53431445837427
170.6412985219742 170.90126241737278 166.60384735368683
170.8129900146888 171.1249286396456 166.8691062343142
170.76167975258315 171.16142279483134 167.0844603765015
171.34394946721346 171.6879187205635 167.48830420206568
170.90698048431545 171.30993190982278 167.1825161877396
170.97407557976587 171.25696071446538 167.27764532501035
170.652720182652 171.10452856146568 167.02769022525564
170.57778919509727 171.01692314049157 166.850806035312
171.22318191161344 171.59741527939244 166.90662677424172
171.45834877295383 171.78661079093354 167.28706795451694
171.13745878769177 171.45228796906557 167.2302944700948
171.11240461295546 171.37653054932952 166.92416776450642
171.39015037238 171.7569263138322 167.23465732660912
171.25450084451896 171.47140476628715 167.17618925760524
170.89059999337223 171.22918657819147 167.2968015246605
170.79786625987205 171.14765296773163 167.2837128878095
171.00584506642286 171.34469734841676 167.27221838930464
170.9716203803693 171.3200513773351 167.64488488882213
170.93838487471527 171.22114977721543 167.22998118096694
170.48428013723947 170.79963752302066 167.0733918612569
170.50459310173338 170.77169571036416 166.94378257217178
170.8760259663151 171.10212160276802 166.95208131018742
170.52891686812708 170.73183693050422 166.81206697212943
170.08035719528834 170.38324472357704 166.37632144454645
170.16883665657755 170.4049350846075 166.45179790922012
170.33857020714328 170.45593801024748 166.3582771828502
170.3896222938849 170.551443403679 166.64734177319664
170.0594929609286 170.3228873434134 166.84864495270875
170.3443557229501 170.44080339519635 166.64917944739787
170.12152592390387 170.38210295242632 166.6647916881442
170.38815144131422 170.60008234692816 166.96348217960724
170.59485378179753 170.6404423172842 166.74870066979102
170.28113843075369 170.5020848606942 166.59097451072753
170.5073167156482 170.67649491946528 166.91170153009904
170.57309939824404 170.67076151114782 166.9594085640302
170.33242216937373 170.51561962180915 166.9930174963079
170.32958561315138 170.47537786709748 166.99441915675484
170.0875367320918 170.20276191689908 167.4732687885133
170.08502438087416 170.28992796496655 167.3160087917077
170.15169338894444 170.3271369573223 167.60422620411424
170.06358721282936 170.2856220189282 167.62554058667348
169.72666006590777 170.0333048596004 167.7615737681203
170.06030949820797 170.2606551131613 167.61732665818158
169.81803344712733 169.98288091681738 167.38844564738164
170.20739073791978 170.30926469187577 167.13332488383585
169.98706267617533 170.1378216372048 167.31973471551933
169.63104831288143 169.90842560454772 167.34998055928438
169.9254417282036 169.98307544303955 167.3290872187299
170.07979195643617 170.23814863735404 167.6167470922567
169.907851310702 169.90357641052407 167.54682849560217
169.74076796148913 169.8648268157994 167.3951081288067
169.5575125870312 169.8090654977544 167.31302572567876
169.2693828810683 169.41286650816332 167.0917063560691
169.50236269059133 169.5658907018684 167.18779337918397
169.50042761994712 169.68381714363107 167.12892832331494
169.46712459907394 169.41144258584094 167.07718457932586
169.39235436117514 169.41329713378227 167.15472997131857
169.5464961644024 169.54543263904935 167.5294039614271
169.29448608307743 169.399614783205 168.0667443877869
169.23392831434822 169.3293486574218 167.87634700718894
169.38488206455276 169.58964899839518 167.7988437809659
169.18143503819365 169.2736626796536 168.00540993422382
169.38962678081353 169.5835798799774 167.99555602196122
169.45517611781708 169.7416097956233 168.24505969461114
169.34762829763233 169.5872325974767 168.11244535695212
168.7960629501727 169.0411720909016 168.04528239636048
169.41555459909682 169.5597599057395 168.03968542520562
169.0994308617072 169.32311655757306 167.83698162369794
169.1787293101807 169.35828917462874 167.67295716548531
169.14455488604085 169.23887645431725 167.57804208235677
168.8619215237584 169.10138991246137 167.75685915988512
168.6358582364199 168.91437379607282 167.34283047646497
168.6234872719737 168.85763968778411 167.67754832504548
168.71495395849445 169.0618314007181 167.56415062827344
168.9450704517313 169.1290137296681 167.68155439175428
168.67239127882013 169.0388677087082 167.7814909349588
169.01515638698473 169.2434349579177 167.7057324775571
168.81030037627903 169.06289608979395 167.22770561478202
168.78118550110534 169.0669421884025 167.73939041135066
168.68280896785262 168.91538544799147 167.6543534333991
168.77996888488096 169.02275197907025 167.58783726341835
168.95708753782694 169.26119828174083 167.5850590233955
168.29897854927586 168.66697984634897 168.02827665654962
168.5428907628419 168.81497656832946 167.51905048992307
169.05511151938322 169.38531730686395 167.57778363264157
169.2841484727804 169.44296337576642 167.36163853130748
169.27968477105233 169.50638229763658 167.25290715303416
169.22116427598544 169.57339604401017 167.25147964792032
169.10616307694087 169.48892223757505 167.2187630159459
168.90819471538003 169.30629005489484 167.17361200869266
169.2699846698858 169.60235296484518 167.30464774216844
169.02619690944616 169.42405247616526 167.20143304743596
169.05139934073503 169.5035321575283 167.23058537197682
169.09687740762615 169.5682391405217 167.43678934088675
168.98178320710545 169.64541756556457 167.46983122456712
168.93068019117277 169.7045861941617 167.6579284135656
169.32273370793473 169.97397798517434 167.73863784492622
169.1632205033922 169.75947864248806 167.46026544673683
169.1070390214561 169.8000569408495 167.59961526809232
169.17055059319793 169.84060957563278 167.74812847603866
169.1689048490877 169.8679339968347 167.58166423053618
169.09006898249984 169.87895027177015 167.32918682657893
168.98961397069013 169.77625920773357 167.06674144360383
169.03921228418233 169.79717614853067 166.72718988494938
169.16813553769495 169.93145928094907 166.9602011950863
169.0697918844989 169.77058450295797 167.11693323914588
168.9875151984144 169.6491143936276 167.14648281632967
169.08455058048756 169.77224038167478 167.4749035940768
168.49397998512492 169.18087887025442 167.34675357854042
168.90840555146056 169.42386846907527 167.00439786066173
168.5803208621443 168.9456303821635 167.03415988189647
168.93342184254237 169.05184104917726 166.8729893107209
169.3454602762516 169.55754201864062 167.01325567146137
169.1727323483895 169.44801295071562 166.91860699380987
169.05070881240658 169.31590308650965 166.84496523244482
169.04799269345878 169.26883259904986 166.89825626130715
169.09008663445817 169.23812039320956 167.27089906750157
169.14387719840468 169.393645550509 167.10871412191923
168.89892033471375 169.18314877205938 167.01795183158586
169.06427049138105 169.31202683093022 167.0785833569571
168.83808998031793 168.99791569151623 167.28031141545796
169.2758093228217 169.52170293236165 167.60140071329621
169.1515832456519 169.47784826998267 167.64043793859582
169.07333320543682 169.35392007761698 167.58663079597238
169.27947795170877 169.70952080451707 167.7864935398964
169.42780609117455 169.92602728594144 167.58343639363576
169.72294585963442 170.06387943642272 167.27628518245695
169.7146233069208 170.01532146788946 167.40092321156544
169.92076842786653 170.3614819759344 167.39900378646263
169.73523566309953 170.18733311996832 167.05049325059178
169.5151101710985 169.95850768790623 166.8664769072991
169.33696344212512 169.75042100654213 167.05287779841206
169.05818433375254 169.58733025462698 166.55840106176123
169.0756629760949 169.5921529308973 166.63174893219445
169.0891660899576 169.70029327335766 166.81605413581445
169.19634318987931 169.74568679903925 166.60430371163866
169.47525752686337 170.0649415390013 167.12759783638114
169.25183542741604 169.90021583294288 167.15172540630272
169.68293066859408 170.28975939342664 167.3532686994409
169.47559810681472 170.14029754395006 167.60327948174017
169.28854117255074 169.90289795418616 167.34092313194105
169.4097953527833 170.0112945870627 167.43724272092552
169.2527847036282 169.8650713315166 167.014493045809
169.0023114880521 169.71124726340042 167.34652510889947
169.0347627939545 169.67827308176865 167.13627232416232
169.099419478296 169.75238210990418 167.37828378734636
169.33353489422058 169.84784296479103 167.0913027246969
169.06050724827261 169.62624776866136 167.01790858237845
168.94480780192904 169.61172601274407 166.92453845566357
169.25972829269622 169.94241758381887 166.93645354140915
169.33112558160897 170.06847445588272 167.14106816740036
169.32098837186226 170.14479181303906 167.32778848546786
169.26943052842515 169.95424549700914 166.9302406024755
169.26420963444411 170.02055551519132 167.09676880952568
169.20410365326023 169.88872298116993 167.1631881616141
169.27466261675983 170.11701877815062 167.0369143319996
169.05033659567542 169.7968410340185 166.88792455247233
169.01308260038604 169.75751315066773 167.0200524312384
169.3264583138827 170.02422948282114 167.0266097692612
169.22024140061063 169.74424158776253 167.04301033386093
168.7606138044737 169.27758560662588 167.0127990586225
168.7407286690908 169.3582936800292 167.0284278976334
169.12126597725162 169.7570865882472 167.16625035057652
169.5484382451677 170.16837776297763 167.44086068032263
169.1068287646912 169.62379778263877 166.9839791324546
168.9821152878776 169.42359939669493 166.99656699887507
168.32731229029295 168.72991073448364 167.15137024668812
168.38856478028964 168.81525326461062 166.95714456589866
168.58732835602095 168.94021316849887 166.96197693502384
168.5558004344795 168.9915848021653 167.07548439548827
168.46754539415886 168.80461385822622 167.24183333299626
168.41109086439275 168.8124010458473 167.41104192249327
167.9322134605968 168.36921095166198 167.4466921181742
168.00763239883287 168.4396358496827 167.4989779529228
168.03607373405558 168.47050050649673 167.35861437845
168.17158044908203 168.40823854270124 167.16710571204334
168.3972886947742 168.5871595975702 166.83608625811073
168.72418500288575 169.0658557225896 166.69272807193695
168.50997677824188 168.8545960635302 167.14009920773992
168.64227804707002 168.9736030188544 167.23006300536275
168.56265920767422 169.05406254196953 167.07464079692855
168.40373878234595 168.9444776355817 166.99503898356417
168.83928061254966 169.353950318792 167.2040022195881
168.69222033648413 169.10691966631043 167.28521084848282
168.16281787579277 168.76629524733474 167.0717794325045
168.67613003772797 169.2623365643432 167.2395033200665
168.82601784997286 169.46554906714903 167.1836473300836
168.9014588123043 169.5673454481327 167.30024274209572
168.58975114052672 169.21837425691442 167.09759819029077
168.12872830725152 168.85058925771253 166.94461996278886
168.40439148221424 169.14177902578086 167.24923197719744
168.05506058874616 168.95318341398766 167.49827983102966
168.41686028538564 169.08845028879318 167.2447604562253
168.606169821213 169.27126365118687 167.52169001019897
168.68772001920647 169.26406820984957 167.69952995421045
168.70186092574875 169.29011551769415 167.5030465983075
169.07564662019178 169.7193465771554 167.55716894609373
169.1514240751393 169.615749541801 167.22912132774653
168.92336675944946 169.38618862299623 167.31627809711128
169.0014692683141 169.5378423606464 167.3368903045309
169.4447530130884 169.93132108555588 167.20824259265024
169.49148965523472 170.09467812980017 167.15844825391537
168.97470290011796 169.48068126644722 167.14293623361795
168.95780494049927 169.5623563991626 167.37603846553364
169.03108291705055 169.71666832543414 167.80926607056364
169.0620541421017 169.6696782508866 167.80072672106598
168.78141036282938 169.3346841332642 167.51719850159995
169.172297582256 169.66404290674913 167.21705689000223
168.64129179033947 169.34891880479628 167.14294788256
168.9857911426947 169.68288848981493 167.11271268661704
168.943967767022 169.71210055102188 166.82746779469664
168.6297402282037 169.49195072107892 166.77536152357283
168.97857713229558 169.81787330043312 166.82544724966914
168.67520796666048 169.5671675846947 167.15678391889946
168.71981933751027 169.54057204219546 167.2353238916871
168.28639831211765 169.04488657278824 167.36063238179074
168.11800402590643 168.9424810001504 166.81778538470692
167.96435869013507 168.74102818096742 166.9199138832169
168.1763429367936 168.88146906815456 166.85986284627435
168.25372266026608 169.13024775773187 166.87914837145806
168.1994302576629 169.01494395919815 166.85870466800327
168.19635818792904 168.9231516799734 166.39845069856148
168.24144245694958 168.9440564037748 166.34730586982255
168.4519501526552 169.07881599255302 166.32903841661712
168.83943841146439 169.58589525347077 166.4971560942297
168.7779407918256 169.62904777917504 166.54114002082122
168.65028413896962 169.43052347407115 166.60206161174983
168.4188486357659 169.279380641268 166.67226034283715
168.33374515271385 169.23258644374448 166.66542818803586
168.34145042745322 169.1180565651498 166.4514128947301
168.20728781266806 169.1583055708519 166.62878963471505
167.91213570579598 168.76946930585112 166.3028597158899
168.0839417732632 168.90630049104203 166.20657049174906
167.75577296378162 168.67015889182096 166.35979234801883
167.6635908086108 168.6055339506098 166.00274309503675
167.81639596407095 168.70844960482734 165.83062169050817
168.44414339495344 169.3886035915073 166.26130383424945
168.09664621830916 169.20603913301179 166.28954801718655
168.59802005879266 169.4984718895681 166.4614137772764
168.51613366034843 169.49497602514484 166.7523828308319
168.579251216012 169.48956981766864 166.45602422470677
168.67237043750768 169.65495060718987 166.685481632339
168.73837447828868 169.59986590237972 166.92718062283086
168.89649340703957 169.69927275567574 166.93993032407812
168.25688410088105 169.23809561524513 167.06551101241544
168.23435033056776 169.2078158833583 166.9575077814109
168.2237248716051 169.20143046662116 166.86099290929656
168.2845063830264 169.29195961437395 166.89221688024728
168.389329351459 169.26441690035068 167.05336070220275
168.56994743517816 169.35911715878657 166.67670250858734
168.41587616241782 169.12669800984284 166.38278071009597
168.1329196036104 168.9195088357295 166.0607359787227
168.3898326003907 169.15348557932907 166.14939877915722
167.8495669475893 168.6667379743356 165.6590285710259
168.25709650167406 168.93572405217424 165.97731750450455
168.25577310634353 168.85022929907296 165.74065598601857
168.37844656724394 168.99604224639987 166.06689010317575
168.11537729079495 168.944787086566 166.31564606784298
168.01500916873093 168.72784440483585 166.37470507175664
167.82513610593188 168.61566162300326 166.34293116487532
168.269363019367 169.00127126355534 166.37411263251755
167.75208165858075 168.53080744345874 166.82290285440527
167.77822256542552 168.56667216497348 166.90192764526458
167.87369543489666 168.7577275461671 166.93182142923132
167.42492847172753 168.25277843977665 166.74385100760804
167.48647484088556 168.2975604558925 166.82476952156946
168.005469523732 168.71137163907684 167.36183376877372
167.81966757603993 168.537234488594 167.16306075566334
167.5876116335657 168.3009945674951 166.81170715711514
167.42965115455544 168.15356917757057 166.68376777495155
167.4569784953441 168.11410263970146 166.5743546851613
167.60423772865104 168.062475290591 165.98272791282113
167.69815274819217 168.13115269505113 166.4542558882781
167.56372994616677 167.99646445143935 166.68151411888806
167.4580139573952 167.9106416715643 166.65795388791008
167.70267214315027 168.36708375572655 166.65850555570876
167.65501790237056 168.379294039431 166.91452714489006
167.89576214928806 168.55166089134192 166.53789115597738
168.1037521783585 168.57201425396886 166.62496684519823
167.7701477860203 168.29579872674222 166.68179821128908
167.97100551325153 168.4154449252592 166.89558746861442
168.5084169486441 168.901902593255 166.8843075658942
168.6030754196485 168.9421787377926 166.96810660348567
169.00833212646245 169.4884371270944 166.9836249793758
168.49998416477797 169.1387599258813 166.8137805197728
168.26039114932016 168.94391661656928 166.7443720151071
168.42382724301834 169.25318481785933 167.16534177354475
168.4561479567175 169.23941228302064 166.95497037924758
168.31872097417627 169.22701705173415 166.897183991991
168.68893384749722 169.57876838564712 166.96176111875675
168.64949184612047 169.52441711751305 167.0433320690265
168.78634909521148 169.48818543339075 167.1220398096178
168.69613374340253 169.29471150933227 166.76850550903487
168.5065074726013 169.11158156360526 166.66501829707656
168.4224830408329 169.11191709158803 166.61019888504887
168.5887675421341 169.1867334399883 166.25650058336527
168.54007162366352 169.2624008207431 166.3847172287358
168.57996068642595 169.1835748538763 166.11379424272846
168.38093511034933 169.12207186697722 166.35466103900305
168.70815934500234 169.30698091079387 166.1920643502295
168.14828334459693 168.73297640578 166.51937147997575
168.1295874362423 168.8295652109639 166.74901777035493
168.04951311424136 168.71061385226344 166.8115545719946
168.0412144171559 168.77885679946658 166.80988235368287
168.46560086489268 168.95271141726383 166.49102405996126
168.2055319689962 168.9045731887694 166.09581340778792
168.74418408154574 169.245616302796 166.33854474300495
168.68657923967885 169.0872753053367 166.52457224958897
168.23867157722108 168.7502881182365 166.62316221032867
168.10050546105825 168.72201108009645 166.7349029779219
168.3069724042259 168.92648859056953 166.74845052340933
168.17794610515932 168.6027216728642 166.49066699910836
168.01134454988483 168.42442744809304 166.71457156440718
168.3326235100015 168.63985158291172 166.47115374005148
169.10298843754197 169.22195521228448 166.38069664957146
168.5607718234965 168.79131517338084 166.68080256220873
168.63450372846376 168.93942139633117 166.49597323771536
169.02298855834056 169.34011867134328 166.61653512442442
168.60124323900587 169.10571462384766 166.69345885073443
168.56413369202616 169.00419856543357 166.8658674186283
168.48679991234917 169.00994523745192 166.79412626307888
168.4808979890904 168.84459759117215 166.72264709244854
168.63938681955446 168.94970689151052 166.78031059658147
168.43871050853662 168.8489862924202 166.87506722464101
168.6059989142675 168.95639161103693 167.16376375254194
168.91280003292215 169.20600093083917 167.09520392996376
168.75731056578485 169.0983846134099 167.06561133946747
168.9096082516842 169.2691586118126 166.85182843015258
168.75114211680912 169.14775511094905 166.92422409247527
168.28666063677457 168.74324806999672 166.40559314915117
168.2356224339631 168.51714453342393 165.988375754119
168.76445261082787 168.9483483346777 166.33080210618792
168.72647265483099 168.99947242703368 166.3068637090108
168.84990813442573 169.17924712949838 166.68496529970778
168.76177183587157 168.94878299044177 166.68473416571481
168.80965267142693 169.08216229935454 166.80555450854288
168.83764719872426 169.1801825721331 166.75034570887868
168.83311113574607 169.2419017972269 167.15837240721814
168.69132251830848 169.18015377384592 167.07137634619787
168.31408311986976 168.82914566695695 167.13408559378783
168.3826413530028 168.78326271007555 166.97019753262728
168.20350035112153 168.6224078093128 166.78517643182235
168.19060239158281 168.56553456311178 166.63687804493654
168.1622634931506 168.64148342997146 166.94147364377534
167.70474913738988 168.0382862948332 166.62205872155397
167.78708036996233 168.1949236012688 166.8389927379544
168.436152873507 168.8119978800173 167.08586231064234
168.72606243705692 168.91402974556343 166.91948651359553
168.62284895604375 168.95717676663423 166.71944208295076
168.92442372375606 169.12743875271005 166.63577092811934
169.0783054590324 169.23166363034738 166.80808126124066
168.8383501212188 169.0159721811634 166.6048589743894
169.09284353645228 169.27382461666895 166.7536065618
169.4233808225886 169.58006975932165 167.04380577994021
169.086120310921 169.37618568725523 167.1841479437336
168.85019889987453 169.2284629377901 166.54603897951944
168.9242599546727 169.37332651241107 166.81491319407866
168.81614575431252 169.19020332940326 166.06628529811633
168.53726196523846 169.06710923313776 166.2472785366643
168.69272570134433 169.23199606407525 166.2096302077471
168.90936109480066 169.39358529433594 166.0334823985541
168.40961163476126 169.06368687286906 166.67098623476286
168.5040757553469 169.16153305404796 166.45575602633147
168.37628961651566 168.89124369357268 166.39050018177068
168.2285191957679 168.82096857512795 166.45715494646493
168.22184086507204 168.8300362145243 166.2497513093757
168.33808091714968 168.94481720405702 166.1662481666649
168.11856891125709 168.76864293505088 166.1165238254219
168.11561320088956 168.76371565325206 166.13705861732313
168.3255873109653 168.7586918482426 166.25209449279373
168.36326748821676 168.71171650122727 166.04673326899547
168.2608178333548 168.76464924933342 166.14667949598095
168.46565611550398 168.93072281768838 166.2870230028395
168.6955520777306 169.18469249287918 166.35685193473577
168.79550741386396 169.26392800410687 166.1408320348405
169.3592357192234 169.88189503128942 166.71593367634736
169.0751672985741 169.73025939558744 166.71514062443032
168.98198755273788 169.67524387651483 166.62211734865525
168.71597375396723 169.45138384616942 166.789531795659
168.5960455252226 169.27868712646892 166.78192492421064
168.45720304460522 169.14364245802062 166.98908372702974
168.6310004156781 169.3236421323948 166.8658083040301
168.8877778075976 169.59397865929026 166.6649086880124
168.4654050604096 169.10547677218568 166.8216989343359
168.14263872750385 168.64806411379246 166.72661931781946
168.0291360039856 168.6802762984839 166.95868190927948
168.2131454888494 168.9259125851037 166.87217925831857
167.98882160061035 168.75210300493393 166.71798494425332
168.39335187756802 169.13628154229448 166.78716360366036
168.04436872265634 168.7872618762276 166.59465591936666
167.98988926768195 168.72614475449564 166.20262957546987
168.1136378732167 168.84682800382095 166.2959637399368
168.94290188924816 169.67303218087096 166.87451710817896
169.05875747488318 169.669587924626 166.65246050784785
169.35686487308956 170.00477890415314 166.91715963862032
169.71707893203745 170.4229079527415 166.8698692862013
170.04721461864494 170.5656199682127 167.0062157390367
169.8838485418699 170.44399353904976 167.13339240915224
170.12936378760392 170.55977665254275 166.7769135692235
170.30324036379625 170.81014114951972 167.07898221397636
170.11577329747348 170.65417646227397 166.92878618229318
170.19811533421446 170.63114165350098 166.37129412473544
169.89393319507604 170.4418199213952 166.24705067508108
169.65523803263525 170.146450879392 165.7205522135084
169.58435395713235 170.09575661812048 165.64868912214615
169.44485889528326 170.0574740013947 165.65883825700809
169.48879483520037 169.95034638822466 165.68813323512387
169.67433515946044 170.04587758710502 165.97828959655752
169.44562878409963 169.83491221307213 165.69940922473933
169.4224431530619 169.78553107845772 166.0910942799219
169.5364813109893 170.02514534731105 165.88087234342208
169.95586866141258 170.29497192469927 165.414705537375
169.54923168652553 170.02596564653624 165.6211203489186
169.42417779561413 169.8184350283449 165.45100439089836
169.36647152150974 169.67035260824014 164.90871639225935
169.04336391226863 169.4950880150533 164.86241358950153
169.14902293340324 169.60591604198854 165.46255968341706
169.10340522009108 169.4673113334059 165.34569152920076
169.46052992467747 169.76368755732526 165.38626202477383
169.58419341738258 169.83742262791012 165.83388780719906
169.96553460438807 170.16243263539317 165.59095429540386
169.96853172821855 170.19878550463957 166.18739451296315
170.17223000628564 170.34693826647418 166.2925650207499
170.2887463270159 170.37260996577277 166.51021337651778
169.83041788429742 169.87625626732154 166.02970332360002
169.8960127241002 169.98834451553927 166.06869465038403
170.11468309492457 170.2272682543102 166.11505457285
169.95360683200838 170.12009852074613 166.03111999551086
169.98098316913357 170.12174229292222 166.190974861352
169.95802661798083 170.15798261051313 166.42283361600516
170.10434755535198 170.25224637381226 166.61536835681034
170.1004555984494 170.2984446067733 166.66791551097754
170.09966774035956 170.22927670025052 166.55248961765585
170.53715663720587 170.64141200158087 167.03462391551716
169.8495734664762 169.92039163094162 166.82976147549041
170.0495822441431 170.12953271941183 167.07031302196043
170.03853589658866 170.2385283420047 166.87673078937615
170.25142803574968 170.32346879634196 166.51484062301924
170.0938706385027 170.1731760313208 166.83825498167855
169.9748143207792 170.28475233100903 166.89703753599753
169.7539535815958 170.0066917864178 166.68982075247936
169.63760194159593 170.02457726513245 166.74983359536816
169.35055035559049 169.69253107283396 166.92705123344305
169.76228963125735 170.00273265222322 167.02377482959517
169.3483459880648 169.60703015601288 166.9718922247101
169.2577120869674 169.50778599369306 166.36341879930194
169.56133227828508 169.86360693652605 166.59799869706762
169.4412582119714 169.69461644359342 166.2084519956658
169.74761005396118 170.02186858290972 166.33204590456643
169.5229802226699 169.94663636393256 166.67633234423548
169.52237260332518 169.92318759939027 166.3141066156034
170.27767463894077 170.58111840524774 166.41199164943623
170.2343264158996 170.61741184814264 166.13011627667007
170.34103528273042 170.6014626589322 165.80123683193398
170.2815343391989 170.57990078339444 166.0021107728005
169.66024732554072 170.13054236480664 166.21447438941863
169.60851721400462 170.02860151102135 166.18257944199112
169.88419245178542 170.22936992826573 165.9417700777452
169.94433892405218 170.49014714426707 166.37563946879771
170.2674998103213 170.90493694631988 166.23745368744895
169.98253663313096 170.6019079425994 165.73679655970034
169.5180472580045 170.0985817574828 165.91797381155087
170.1508827228375 170.67702138532152 165.85184792312216
170.14901950616104 170.75600640889095 165.90433186277497
170.11324434281627 170.80293102818786 165.97148131677062
170.38940695833463 170.98913649791123 166.48368309900877
170.67678629283478 171.14069116932578 166.75714526963006
170.84055753751477 171.20118703846686 166.70062779156464
170.92428049909066 171.32747072419505 166.65379379780606
170.76774027990672 171.07542903495957 166.30194490298985
170.74268342447982 171.1371564581707 166.53762582535927
171.0278715859181 171.36583841651878 166.65655489825383
171.0737878207647 171.36985467797155 166.49550101066214
171.00346346690597 171.31473915513726 166.2895543225519
170.71588999764296 171.1548549595103 166.62703108132823
170.93512623930246 171.26981656234932 166.6689854902652
170.49928626588414 170.72574346970885 166.53240834868217
169.909406726909 170.12380465005754 166.0222508159458
169.95761098620827 170.11702033337014 165.940415778098
170.30033954746767 170.47775385633489 166.23503033048638
170.1898425624963 170.45954070134553 166.13393617748974
170.44149407145636 170.58257572010868 166.53821079350047
170.27278988895816 170.33316729424226 166.7431646333138
170.19149914352164 170.2925478131868 166.88859861634995
170.32389649828815 170.45311374882547 166.62400849179474
170.63576974551287 170.7537296866147 166.2559839944083
170.40821813592606 170.5607388089088 166.8321422645575
170.44941085535768 170.57878371975121 166.82446729547868
169.83461753230335 170.058861121533 166.57871222889992
169.79510145666129 170.13580892857965 166.31314052057132
170.07854268799272 170.3535019446655 166.36842160515596
170.0577765573104 170.38382928032672 166.56955075520045
170.0929991411023 170.3772961687942 166.7382205423387
170.23963060596478 170.51746441723066 166.5864717036953
170.0940333173604 170.36610333403425 166.52928002126
170.0070654607709 170.4162923793104 166.5133086794973
169.80007642908595 170.3798385121259 166.69293353090768
169.96049759277946 170.37939206776403 166.36685375582738
170.36448190755578 170.79860078065488 166.5829910408262
169.98590379634817 170.3921428843945 166.47824333348447
170.42537918612112 170.71964763869548 167.06437372371684
170.5226778532273 171.02660480363429 167.24119020980834
170.00606746175123 170.4662281972019 166.82450463535912
170.097568690321 170.53643732335593 166.60099534008822
170.30750184163023 170.71717392460283 166.23257326413045
170.2097951897615 170.59241851374983 166.32533091748294
169.92465770380795 170.3417210394029 166.32148165873258
169.89392430937352 170.26833053104718 166.55524413182977
169.7994795721512 170.1919746837696 166.25008846101528
169.88217084418466 170.15391419565887 166.15309418866966
170.15733472610017 170.35754362657127 166.03336013757672
170.4804929966036 170.72621258709157 166.5459236172985
170.81751903393314 171.09524956298048 166.37278699650304
170.66607954382576 170.82645612436667 166.02293361565177
170.62557933454733 170.76962097959807 165.65366705034975
170.65659536310613 170.75549524767084 165.9434555446345
170.7153601876904 170.94200509790318 166.27130008431277
170.59904982474387 170.7257651156988 166.38531489639513
171.0069247995512 171.1683876770733 166.2659117775116
170.92105002134832 171.03909334029836 166.41968349657185
170.91418378805383 170.97753767373558 166.4159878774519
170.55539125633894 170.72467723949492 166.72955605849882
170.17210071579322 170.4290091575191 166.38093804762462
170.18628021986603 170.45572031513015 166.39012365634318
170.3655870429304 170.68708134524272 166.8915264703788
169.9968276914182 170.319028137708 166.29928657689467
170.12394899682266 170.43241245996808 166.75870458399604
169.99608687093504 170.26908798776944 166.59480020726159
170.028986149142 170.33800404672527 166.62506727385804
169.70639046045494 170.04264572215558 166.00898769646594
169.54789059991592 169.90172202583366 166.53072994972055
169.2416024949862 169.55217924710294 166.47893008507776
169.63062211652132 169.87875920564917 166.5262915614665
169.81757429073684 170.1288074421011 166.50659678779928
169.61661712808436 169.8498984326833 166.690892005978
169.71365830801676 169.8815857635946 166.58129586873244
169.75613623337767 170.04422799347327 166.52330791164047
169.8312060123209 170.0793826171461 166.9994833703088
169.94372419258664 170.17594859374597 166.84302954507993
169.68349553510387 169.89222430960982 166.60604156110287
169.7980947023444 170.10967545561516 166.48603943022357
169.41055599173677 169.71796427537103 166.35141398447936
168.89047237465482 169.2049024274067 166.32060853261277
168.8651381297572 169.32713407617575 166.55252576964003
168.7369706128703 169.20558301178616 166.59353171019825
168.73520425069074 169.26843189309028 166.33773666249724
168.7035657092686 169.29669630600864 166.45029552092046
169.10596747975117 169.62382076117362 166.70250044719344
168.9216634144242 169.35421266953637 166.29767625866535
168.59321615178197 169.0504921823695 166.55864773033449
168.51145145319975 168.99155320100675 166.53906616122245
168.80279264434628 169.0393787706822 166.09282898400437
168.7795458533241 169.11138864192623 166.20180510116757
168.90289311727446 169.43428894674156 166.5756391785107
169.41005085366905 169.8368848402414 166.37236004729496
169.28525774652056 169.8415297649334 166.40922601143058
169.08276723489985 169.61826058376997 166.49000771585582
169.28616688396255 169.82953410661315 166.44522365549534
169.27008739726236 169.72681416404185 166.32373001324876
168.94740482948097 169.5155430938505 165.89854527834208
169.0314540902037 169.5482664410557 165.94282105008367
169.4558766361129 169.83312162962127 166.01248579451996
169.59412282811476 170.081195056804 166.08924328377825
169.47004606853113 169.89675927364746 165.95967115245094
169.32418771275107 169.80558807669152 166.3782865179077
169.1098363537566 169.5226121603742 166.15107826140476
169.18818713298276 169.5852158510579 165.91544795801593
169.0334859724044 169.55601286646825 166.11566019298758
169.16712927501206 169.63597138025332 166.1625811687696
168.79302274895554 169.18266478300552 166.25243103642387
168.96775793689872 169.323601236841 166.40681768469608
168.77150567455163 169.15878233075193 166.0846355647953
168.95369337437722 169.46583740564705 166.09604706077388
169.1343677014859 169.6144564393576 166.03848123559996
169.50763258550805 169.94137839815926 166.45096947469625
169.8474073682275 170.07519541347276 166.544529806558
169.41733897864933 169.71005143278612 166.24076104481117
169.7043071350494 169.88461457152553 166.0567492325056
169.91659508749876 170.17044875389178 165.8387747292678
170.01739985095148 170.2209694617518 165.94487414599007
170.35780548774625 170.57149917532948 165.93203788399458
170.46529554137118 170.6850940489238 165.92965043655533
170.73352414634064 170.95633822182907 165.70510798810997
170.83044917708744 171.04946231588127 165.81449414343277
170.7173533090939 171.03360024105467 166.20020517698174
170.5487946047828 170.91531728929027 166.29573508551357
170.23822459284227 170.66402737713727 166.23490157437843
170.40363175198073 170.77073566619052 166.2198833956211
170.47868252011844 170.7590731571187 166.24743157601085
170.37912551778214 170.72426310929535 166.30798533628231
170.5637894889013 170.7772199115822 166.4532628250378
170.35799401926292 170.6175452107428 166.2142167924197
169.81501295305023 170.21869289463 166.55318129461526
169.71295362420773 170.08755381183008 166.08271490342813
169.78675553215027 170.10404624822036 166.19900886845775
169.23448198050224 169.6574652571777 166.42068480843633
169.45874641506626 169.54682548720035 166.37219427972397
169.55933719902987 169.56433634099074 166.12144363386207
169.51339981543265 169.68427710612067 166.66688041167163
169.85680298980841 169.97115655249428 166.67092198230694
169.55781320461818 169.67853867159914 166.5144925083143
169.59195005972737 169.53120452365027 165.92735142199064
169.96549693858714 170.0262127758629 165.78320530162168
169.9384857081481 169.9846173833926 166.0440512249144
170.28791738824324 170.27418012686525 166.33070165417726
170.09347776163742 170.179729240915 166.27619070089267
170.15324971752042 170.29829929259893 166.1224635955072
170.16194474619988 170.3844178765 166.4208517332336
169.8260325090723 170.06841104297453 166.00331491142873
169.53175083690775 169.7956172450576 166.21512591982312
169.66085209491328 169.93063558712947 165.98029061643413
169.48682275489836 169.79984022558912 166.2626431538837
170.01916557166302 170.2933125739814 166.38745857468638
169.80155651902837 170.19708359981001 166.19251949741664
169.74866247800708 170.16742902288672 166.22290334885983
169.55807145134727 169.96119823067903 166.3485995578373
169.9905507032255 170.31866256398936 166.4608373444363
169.92238838765286 170.30781380344297 166.7465406231371
170.1506868532477 170.4498715119318 166.8828855888186
169.79356579572058 170.13955856663338 166.7370451889223
170.38203092240195 170.6510618616892 166.7479718575343
170.30336773828142 170.62443718548914 166.7246112426433
170.56596377587107 170.88678031404356 167.0626288357576
170.38400021340703 170.69746098946908 166.70688424196456
170.4961779141912 170.87562539827047 166.35018819310085
170.53135215038728 170.81497869836238 166.78600466789996
170.2598082453908 170.5583299628513 166.8419124702986
170.05361259027578 170.38383186290037 166.52516163327712
169.96272384838556 170.46223184529975 166.5837501314257
169.77032707191694 170.31547519014384 166.5552514350697
169.9417772945629 170.27147333705017 166.4308498414922
170.268690792356 170.525209027456 166.5716837737829
169.9473160514014 170.1782063822692 166.89675429364348
170.33783676554276 170.55127293842952 166.75054065621595
170.21310122451996 170.5515699121109 166.65544473700754
170.14890989232913 170.37109974905178 166.54114107184157
170.0556709814518 170.3296776751076 166.58763879006455
169.9465488775454 170.3112431718139 166.71542801281234
170.43267223582677 170.7451075926564 166.3638569733973
170.1505947859068 170.41157665582415 166.3642002290166
170.42865048829992 170.5002506501629 166.2337420663053
170.39310072944437 170.4451478442306 165.84414504788958
170.49959470123702 170.65862717011515 165.99030922503127
170.3987787476316 170.59692136153956 166.07218396741575
170.32507687375997 170.54656401704725 166.2134704412222
170.2563187017955 170.37336183110455 165.93241557253654
169.98873943506612 170.20066096886893 165.8050132514103
170.43236785192806 170.62989062842004 166.0400997590356
170.37699463184566 170.596103602079 165.90881706875726
170.35517005415733 170.67361852244878 166.21277405586335
170.27889906640218 170.46866103248112 165.78216739512465
170.56526614990975 170.7862809969675 165.8502587251267
170.61645388357314 170.76742298386108 165.76346810997853
170.54583703560766 170.83963416506992 165.42027647128725
170.70420948240846 170.8731053069435 165.47002165648053
170.54459124428826 170.8156576705492 165.74616832857947
170.14782707131167 170.40361435467307 165.23950840026188
170.19439401584341 170.49051610807132 165.40426876708568
170.236228729704 170.48219421005427 165.32713603675796
169.8156691916732 170.03222970474323 165.18071626810777
170.32514757237757 170.67337734425146 165.36047877643875
170.05309576319434 170.52830411506557 165.09180175062838
170.4093508484731 170.7414310028361 165.31052030673908
170.25041363589952 170.60945270456955 165.34558566214685
170.1047577350561 170.38447516145027 165.35075808897784
169.74067484837929 170.12875352111675 165.5865959221478
169.69121583455765 170.1146630030734 165.6290920018769
169.90937896842541 170.30305139607543 165.5251104470358
169.70347523761913 170.16577000714292 165.68789551332182
169.64228682894392 170.1253814896949 165.62439849746107
169.88402915135975 170.31808099089622 165.3913905695512
169.890554809009 170.3942248172058 165.6571308716313
170.21323719413556 170.69335188008097 165.7186814354626
170.3345971277112 170.6803256316145 165.53410833085812
170.45438846525252 170.91789495995337 165.99294073023506
170.46552630604256 170.8893252948845 166.03129619645574
170.4981012155065 170.83670889671586 165.70828222915088
170.37951932468772 170.69612069801454 165.43038652341758
170.24563830836797 170.498124548115 165.59835669664267
170.10622428401737 170.54262800507095 165.92541870728573
169.9449996207169 170.27858320649256 165.7579545553923
169.747312523126 170.1728591634111 165.55859124294662
169.77740948611844 170.1901227772777 165.4763564045367
170.2637642534749 170.7052449329104 165.57818536950995
170.1164302842403 170.57033763191225 165.49927955638287
170.21717130204914 170.57772209945577 165.48952670041447
170.45634740857827 170.8700392285515 165.83767555956052
170.50804550888347 170.9149550877621 165.99985232414903
170.52254620060873 171.0753857147968 166.018729327966
170.2011396707207 170.8011832337569 166.25526892136338
170.75652331525168 171.38383790583126 166.32455765083523
170.4803332837993 171.20853369838161 166.2382424296306
170.4049406185321 171.03459185224665 166.42744055754665
170.44533319919253 171.07820878544115 166.21013981006686
170.3544333192229 171.04425986491543 166.1853252686316
170.2668329602769 171.04672009936567 166.3891306885028
170.72280697069442 171.3917406340241 165.99108746419662
170.6066942991393 171.23967165708123 165.81371623836364
170.5813980560261 171.30728931282644 165.8008411633626
170.71971277998588 171.58205585911304 166.2827479525601
170.71527201277235 171.49450742670348 166.41531349987733
170.72256268710012 171.50175226827858 166.05133004531905
171.09065513855785 171.75316702545086 165.91212355679855
170.8417792528957 171.4883786359801 165.51573436057907
170.59641747883967 171.43695689465562 165.9740936975075
170.76359394465757 171.55969947779207 165.81448404966292
170.80510672952354 171.60819261252956 166.18020831371445
171.11068038252185 172.1382822224901 166.13757039084513
170.5270592824033 171.49175578193328 165.84087101029746
170.3510519067337 171.24002243629505 165.98669674207832
170.43650486798106 171.3020434423401 165.99228714726556
170.6861034872537 171.4166113208653 165.9607510208813
170.56746624215668 171.31327197010623 165.85221056613906
170.4163070060207 171.01046913828418 165.72714560685657
170.6916390524939 171.41246566979123 166.33178429090495
170.57429290978038 171.33918991793468 166.07037339499925
170.82723840745933 171.6656155807118 166.22667156959434
170.44700194217458 171.14485992661648 166.19257860163324
170.70166793799396 171.4634693951006 165.76770009298627
170.79983302026747 171.5333706853493 165.48904256807364
171.16949889588153 171.8007644674959 165.58338510837746
170.98507216274047 171.6510853036405 165.9901453490681
171.19317164170945 171.76183510775252 166.13033955729227
171.41183460035157 171.85730027358545 166.4067600157051
171.48385530571255 171.83087900023457 165.82158870091448
171.2692557134666 171.66046314447107 166.06811664840293
170.90016531578488 171.39326647214764 166.13757896450915
170.85094048358926 171.36444359020743 166.0920942221023
170.58712014649942 171.06246234128443 165.92451529215418
171.06221420165028 171.3447057672347 165.71976792767597
170.83012474244072 171.04440625211714 165.5060542818308
170.54483307959833 170.7938072172766 165.91077804694126
170.340383222624 170.63094698053524 165.6860735189945
170.50456749094405 170.86261168229976 166.22617828381837
170.4969748401899 171.05695579439745 166.50098799500688
170.2826948888914 170.66185685008875 166.26576629599248
170.20290629966692 170.5486837649087 166.40554608496655
170.30059932005761 170.82463997080725 166.752273305255
169.9018874133352 170.43334770566153 166.5214561744634
170.20799009336227 170.7699574171861 166.58965388544559
170.35682013971032 170.82478853041346 166.5395171733292
170.31830712903923 170.87405309362853 166.60581810106325
170.39134043913816 170.85205112896918 166.42504868645676
170.32026756437176 170.8060057952871 166.62112993226611
170.02196216461564 170.59113757178247 166.671489138804
170.12303645034916 170.64811420755856 166.42969849516686
169.99257489773177 170.6554639646727 166.47890984004786
169.98588758688962 170.51914857781486 166.3355511751764
169.76779758194655 170.38638582294215 166.53391390110852
169.63276807609031 170.40030571217102 166.63020487662345
169.64674937420162 170.21880077248753 166.40944041576773
169.92815218249498 170.5784663474264 166.4728335167173
169.9953751720598 170.50117466832597 166.43961797365645
170.0324055541829 170.41375859140862 166.41832499545814
170.27271897094698 170.65090872102516 165.9728814033776
169.66888410952035 170.26932905394744 165.93240527908284
169.23280777385997 169.81214835998514 165.83674466745643
169.5045894757407 170.0679836665638 166.02139119800523
169.59962073794472 169.92634167826645 166.23258490663665
169.89827232506818 170.26409505580938 166.4465864857858
169.75336039905778 170.107362969864 166.4731682714952
169.94610767735387 170.28212177852066 166.6412389131989
169.68620735827264 169.97232836030418 166.53237111235677
169.62218475378975 169.80721439688244 166.09340250404097
169.6605423329506 169.9242220365414 166.50617314159618
169.7606133719456 169.8925813709835 166.37692151383786
169.70004430857983 169.8966713739354 166.07347112039673
170.146725463685 170.4714595386291 166.4386039618167
170.01137221056507 170.37176889002163 166.38782045972042
169.98729349003276 170.41438391110796 166.44434194063766
169.95303379136394 170.39662627210836 166.54689040493665
169.99761864069959 170.39610026753397 166.43377844847672
170.45865001638117 170.7358598557775 166.51889480069187
170.16551881589382 170.52026706951943 166.89169501908086
169.90286270112833 170.3459576589642 166.91354787881144
170.2240530988446 170.57325554004453 166.50495263613354
170.32766768904202 170.69643349255324 166.91956515061864
170.16449254956228 170.5757348597777 166.84483961690884
169.83150691639273 170.23455814492107 166.91970277506513
169.74122401643547 170.0322115599571 166.78655636238182
169.7083952618086 170.06082053014205 167.13401363246896
169.87920779962306 170.18836509822424 167.4616541334324
169.71143913208496 170.021790666266 167.76983807829822
169.82491480875336 170.0636498577998 167.20845311258972
169.6064691561146 169.9312694893934 167.11550165954785
169.89511064759458 170.19226935289743 167.0999632260446
169.95167696677652 170.39918240489087 167.2503929851633
170.1437093506985 170.49335526912714 167.15755746160866
170.34586291600357 170.66050161590897 167.36497821826237
170.51025241000366 170.94300809118837 167.37562998178615
170.41347512506806 170.73922771997792 167.1237075162179
170.23635515078817 170.5639167246426 167.15798798763421
170.01643861233393 170.23902697097864 167.26892996572656
170.08534166885545 170.4494137222646 167.43195966150464
169.90824998379037 170.30474652175133 167.48375435567542
170.09558390948 170.5448863574066 167.38639730025514
170.04151516279032 170.65620746893333 167.4239236975326
170.1000969411149 170.61693577461799 167.33325824593416
170.31607526640636 170.87247652053804 167.42482691055244
170.34092669029783 170.96173302125803 167.42835034389415
170.53218932141928 171.09707533300025 167.3347078761329
170.2011122544868 170.76780246329784 166.8761607541929
170.16634796052352 170.728018728775 166.73303371337465
170.23452771085942 170.7669506608744 166.43819089239545
170.4045785386045 171.13100906639227 166.64651076967127
170.31651042452862 171.0798101351228 166.40772272417027
170.28757416277284 171.0015447607877 166.49741322447943
170.26219678544302 170.84976576184943 166.52190085165577
170.25959033054139 170.93590649244825 166.59037092144885
170.21814874582907 170.98924894271832 166.30793438250606
169.89925816497347 170.78495618855743 166.0585158340885
170.42506128695615 171.3313832589268 166.38982415175096
170.12229561942615 170.94023364738752 166.23842128696486
169.947874509312 170.68464952505707 166.37273571192006
169.70409143882483 170.2305720224664 166.260284982655
169.68697862180795 170.36824209101744 166.3833446640228
169.60452680387706 170.20069818697561 166.22883713189552
169.31193838367625 169.94115725417728 166.4301831749274
169.43489031540537 169.9539934768255 166.632891869884
169.76803695004568 170.1817901631456 166.1628670524907
169.50992557110587 169.9768605445014 166.16934142325303
169.45450536306592 169.84959502801135 166.14455706966496
169.28461007769874 169.59262960201454 165.71506865893025
169.22115320947552 169.573848650375 165.35047056274067
169.57430386549828 169.90136279489056 165.53764721169742
169.26242392937021 169.57719688240437 165.6882491921237
169.63191565820765 169.73958680186627 165.5618913405367
169.9350463077713 170.04090633914862 165.81843040959936
169.48625046336454 169.5957092712227 165.29229932535782
169.37102511330016 169.3722545199263 164.84138312940036
169.62648150694253 169.64773701744392 165.1534084537161
169.37278890995603 169.47297657850822 165.21204908421328
169.23788609042006 169.40820449276762 165.38097042510265
169.00424331640707 169.17776778869543 165.2114725565624
169.0437919347368 169.20481465155382 164.71648042083058
168.87207890840514 168.9660304497077 164.59180635047383
168.38521463337887 168.6308586557473 164.65076888753921
168.32984613163862 168.57474379664507 164.84697152067895
168.42006613235804 168.5966689838894 165.0565970743393
168.44849429835025 168.56865716396138 164.84057093066147
168.26847508372393 168.41255150719766 165.02164258927027
168.19035035854424 168.35666194659586 165.25109475291566
168.17585074183458 168.4155387326447 165.31299118170418
168.78021706622013 168.98948915550653 165.40182619287899
168.52556411828095 168.68157360383225 165.64677477192356
168.3370442841325 168.4793446002121 165.85172820733078
168.39496281755615 168.40873405726242 165.7177965211657
168.18604691241356 168.19089714054908 165.70034827120648
168.15482664674727 168.33962207395126 165.70764631828396
168.37685030295398 168.73085166986337 165.76079313695155
168.45703286336712 168.75928114854833 166.02874279932672
168.3802332508499 168.6878444935654 165.6806122455398
168.62177551993267 168.90090930196249 165.75640879267337
168.71546834835604 168.96841834955214 165.69769637183347
168.8098875824053 169.0967355215214 165.633841987848
168.61663542440473 168.9536959432821 165.87172336477883
168.32906570789265 168.76804052249977 165.87738565518933
168.35374159541183 168.7733214020753 165.63146273644196
168.00648122460348 168.4526769012263 165.36995661378685
168.07209655954733 168.48421003120026 165.72457087512905
168.44547271236112 168.89316128118014 165.96714634234468
168.59180926201847 168.9765567441093 166.5495268080355
168.33692369698477 168.6739219156801 166.5809755809885
168.78764606422382 168.9710178528371 166.37521404557546
168.65623509647443 168.87075853778128 166.2486574387933
168.85522707078547 168.9308056864138 166.53492700649818
168.41547286016808 168.44274768004618 166.34459291777867
168.52442743854022 168.57086200449285 166.00010613719456
168.78797808854824 168.94155257324158 166.26467352596575
168.47400657891632 168.59910827007067 166.32833391437757
168.0731686249326 168.26128938873717 166.55000187311418
167.99957963135796 168.27507562422664 166.67647471061932
168.12670864569293 168.26034087797063 166.74403576612127
168.26548543631438 168.31891956975406 166.71411269907074
168.61882181343444 168.61905390589666 167.00840319050835
168.57086870681732 168.70099287015566 166.93995573125304
168.90268973721433 169.08275341567744 166.7377205281125
168.73294237462588 168.9851309093186 166.91371740067711
168.71925461234568 168.94758872598908 166.94490759824166
168.85728408941267 169.05395332160194 166.61849031347765
168.9490368828869 169.29071365696177 166.79178282516284
168.72148143304105 169.04395346357649 166.70297202652242
168.82408483276828 169.07953746594035 166.63719638303388
168.61248791926653 168.8452620614025 166.68422175986296
168.4220185774102 168.62775351428357 166.56521972930193
168.34118378202 168.6233974545054 166.70647184509684
168.19517173577785 168.54977634635551 166.537310916709
168.4867746963458 168.81145073768272 166.56592566582987
168.87168236324385 169.15057345553603 166.4650452102898
168.77231499743453 169.06269973650672 166.44963751690872
168.7678252921222 169.07409375535232 166.65026960597888
168.90262091457657 169.2600056623314 166.89703627522118
168.6891282175196 169.04290309234094 167.14621363845197
168.97308534664234 169.30040604968914 167.16307769595815
169.10345620844467 169.28704194985397 166.80071651645676
169.04697019980895 169.22023520443838 167.22237243586164
168.79662610452405 168.92606734472713 167.107086728518
168.84684468287963 169.0390407043116 167.28251735864214
168.8200215704772 168.94830320117688 167.11151231197897
168.81914394366206 168.91227977774872 167.16565269214036
168.44378789733832 168.43667961118834 166.82236212991359
168.61411612998026 168.51000392199703 167.08642554205903
168.67796135698117 168.3869784833684 167.15045062321337
168.7322689544975 168.4642292063183 166.93250738523412
168.3726103882695 168.25353837636234 167.1151561641424
168.3620241456415 168.34072109537246 167.56190384284676
168.57276307338705 168.42790527293118 167.74406951831884
168.90231464108592 168.77916358789523 167.72410747294134
168.6654135602737 168.58428090837614 167.30165680589343
168.78996879788528 168.7530820024375 167.50450062133646
169.0106186729298 169.01228631594853 167.4599707271013
168.88266343520556 168.85436039946552 167.58435901638362
169.2002468348024 169.18273528781685 168.2782576677149
168.78224440153463 168.64231022992016 167.92351930545112
168.5461466475774 168.45903915077932 168.43757149031578
168.26693953320773 168.22686334248777 168.09289336577078
168.3097159130591 168.22658010349056 167.87153034574607
168.69133048576566 168.72310251641534 168.12269068657037
169.08978876167862 169.08336830710965 168.13357040198684
168.93542726748203 169.05519840409343 168.18600426992603
168.92429665665517 168.92079905418623 167.863485534453
169.19250535600253 169.0169176623988 167.59306917333086
169.13862736615997 169.10668530809457 167.2644052544808
169.20516220444537 169.1577976393922 167.3143586625933
169.27650022818105 169.43030606034492 167.87135361833862
169.4298590443074 169.3953555090887 167.8383509596841
169.4716760742109 169.45811117899675 167.80989065394002
169.62214277053755 169.54518431390088 167.50744671519215
169.57190030256763 169.4412006459479 168.00829666015818
169.4266734109232 169.24391719902812 167.74044843648397
169.55025844775895 169.4992113271716 167.80671219584227
169.51494883263544 169.31142086666605 167.75503089631104
169.76663765844808 169.64365800102917 167.98446498850498
169.678301012972 169.57614184482426 168.20771151256534
169.37359187034798 169.23492489948146 167.95438824365647
169.44413687182768 169.35664706651286 168.4014877077919
169.6648672550451 169.54281166842688 168.37958153286326
169.89041351805852 169.87659924720023 168.35608961262682
169.3909647397991 169.39792809885006 168.4710346294114
169.4134138540388 169.4348962894984 168.5428460630575
169.57052927647462 169.59429301173566 168.40953604025142
169.75645361694646 169.67454204339498 167.93679895136523
169.94028575803918 169.87360749469318 167.8316852510855
170.06013116530923 169.96774583229595 167.88184741318275
170.22834320447703 170.0970433224041 167.74438930931038
170.32777685596943 170.26064193247524 167.67704757757627
170.82977398747423 170.65668478233275 167.3281308861254
170.83793991443625 170.69530299949236 167.47585046595836
170.6904490798084 170.6744317677871 167.42379283122162
170.58669576607625 170.66243256820954 167.4931819485658
170.32706495087518 170.5432014419688 167.66961604190212
170.19675369936311 170.33446136768626 167.66168708456473
170.41847906869077 170.60839005586953 167.90933800793545
170.17388634167708 170.44421059585991 167.85936161389648
170.44135357297301 170.6981329285729 168.17911702552055
170.4913474242401 170.77918305857924 168.2294464670929
170.7245803154202 170.95212497665457 168.1980844550067
170.957366073771 171.24683112035763 168.10069381512534
170.73526628745816 170.913293800856 167.8749221316957
169.9735658805296 170.15919540405912 167.58473466768015
170.092744225742 170.28781065317133 167.88451406436715
170.26651118112252 170.4309881470024 167.5332487503023
170.47345279530202 170.69462515617298 167.7390071115248
170.2985301684191 170.55132139806273 167.60428224860675
170.13324120064956 170.44484899355945 167.77762181647796
170.6048992235507 170.8691822580211 167.79172526122696
170.48214795199067 170.75065153163246 167.58877738280563
170.39326329277873 170.67609965037673 167.83893593776364
170.1270818420346 170.34711003144798 167.52664038182414
169.95194351743706 170.26821367199062 167.65890712101543
169.63812757200688 170.00948401219944 167.39978617405492
169.92785587363474 170.20106954555723 166.811731638185
170.1383542639998 170.36178561806136 166.86743835884891
170.2179975636594 170.32827545784428 166.70774701890318
170.41383145449308 170.60635350432682 167.17993855973486
170.60450803807228 170.76732004706923 167.20818798649069
170.88103303022515 170.97405101213067 166.71223179331446
170.48223748322394 170.61747713835743 166.59337154522945
169.9526564867002 170.18794430077267 166.70900027276937
169.62338201397347 169.9319678125507 166.7932224078334
170.12232590836962 170.36715791980035 166.68574988163738
169.99427159619864 170.2145862245166 166.66476124837297
170.3903460910228 170.69691375482012 166.91510647238758
170.65600380547718 170.8785366158797 166.81923726117088
170.39279566439208 170.6422860601216 167.27141758034222
170.44638727836048 170.64669782482818 166.86096390741784
170.5205178654664 170.7683412616956 166.93157931530916
170.58536255349043 170.80718286577496 167.31643031085883
170.8991314727987 171.20398232919555 167.53337001763703
170.8527086112098 171.18485267439343 167.39657854607935
171.0595160077966 171.42476919243552 167.73196768451078
170.70902878880653 170.94562395260277 167.08081246662846
171.15265995279793 171.37602811602147 167.26037327655817
170.8641348980771 171.19483680442994 167.19641757133917
170.90373266223642 171.15852795780543 167.28583210207472
170.7901666970216 170.97865361975457 166.98115092450544
170.99216741088873 171.27453464729186 167.16609528474254
170.42869109497863 170.82070188583623 167.0079153510905
170.44745964699314 170.8728526318384 167.30680177952493
171.03510475305583 171.4074109647154 167.48473397327936
171.41948540641874 171.7381095129951 167.06247960388794
171.41775923359012 171.64731864565377 166.6015720742824
171.42809529723607 171.75786010237366 166.80516563471005
171.40974826066736 171.6931982211135 166.82397798653167
171.3685158497813 171.5864648007847 166.45166249216638
171.56950571971782 171.70389144622953 166.68663352382086
171.4160040234832 171.69927665460446 166.91236425048015
171.6789089154312 171.9456307767049 167.01841828098782
171.73352609286863 171.95405018361564 167.07355373053005
171.71853139518504 171.90127882095987 166.85459414147363
171.59296130459379 171.73791613581423 166.79214618595728
171.43897458459017 171.6669737731823 166.67208770901533
171.2768523987861 171.55016637335817 166.91877814706626
171.4661317460589 171.75538451921858 166.9996790566639
171.58953722703356 171.89673990493526 167.08502114003707
171.8745549997743 172.1399091044225 166.83274314159303
171.89658901213497 172.1329162339918 167.12712158207245
171.6883305694288 171.96910948468144 167.0598529920698
171.53987023485084 171.78981036396357 167.11641686670626
171.23836849860342 171.60858563900692 167.07561186342883
170.85640016367952 171.10782887823257 166.74358806004372
171.16859199215347 171.40068869941987 166.7197080843818
171.3370311707293 171.53974338604772 166.98481527234998
171.43114991124827 171.68577557408952 167.43817754499625
171.56770799808538 171.74075653689496 167.6168731462815
171.4424333491064 171.6256635442614 167.67087203316612
171.7187052046966 171.94145315696178 167.52246138023858
171.76754166437058 171.99017511662203 167.49557434962784
171.4104461915025 171.77657796766 167.75275032866094
171.34908723790008 171.66161569149173 167.48821056666173
171.64150736984814 171.93566536924257 167.78618287312125
171.29348034121708 171.5711439755171 167.56385188439518
171.59590529685576 171.80896005902 167.16759897187154
171.58896979527518 171.81502222788396 167.58540121330267
171.3764432473227 171.74285087841707 167.88590530236726
171.30896543304763 171.6133460900643 167.34507165622927
171.54085324107083 171.8793296751186 167.40183273732669
171.54767389614946 171.7246956446261 167.48520142147092
171.74102961046 171.87306923909074 167.12076860578043
171.63107107295596 171.77780801732342 166.72741736353478
171.5931608960626 171.7977561485173 166.6423113485913
171.97113099524404 172.18185196758822 166.95040259673854
171.55415774502316 171.87888085713445 166.84971313986466
171.08780216389968 171.3419447198591 166.54482876948353
170.8879703799106 171.13601755664843 166.42075981328713
171.32148212359496 171.4249068168126 165.87439355373908
171.02497116724564 171.21578373954836 166.3492284934492
171.0271950548883 171.26197850165119 166.43425256631684
171.1215775563907 171.37883016837918 166.2685846742295
171.4319083477482 171.57721259155886 166.18969900890158
171.26382186405507 171.65470197321523 165.90517790055296
171.1875685848255 171.4345812930577 165.84420084133103
171.09591523847246 171.31641529535509 165.42532245129905
171.21256099504606 171.51090458542686 166.0621621537986
171.1138380199764 171.5308003092118 166.20703532884616
170.8512977779043 171.36599480060093 166.30298557736796
171.01630615000482 171.59937724552879 166.87642612814258
170.99037583514828 171.41877887517649 166.19362488352456
171.31528239019036 171.8708153166615 166.64761664778027
170.83172231552794 171.4001211448353 166.81617906443947
170.63875902661067 171.23810034362694 167.05591962822749
170.8623698163546 171.43263022158678 167.22257947737805
170.66316176604835 171.25300857192101 166.89875621712298
170.66866863179126 171.1984983608804 166.86350849017632
170.58157948520721 171.0908071687482 166.78393639048593
170.4456473126868 170.91623346900107 166.78731299369142
170.17717289377836 170.63527037491886 166.564313676549
170.13076105228234 170.51500039837953 166.63863231884022
170.0555155255693 170.42888351329395 166.33123597922298
169.8734168700349 170.4306178583813 166.45839838968092
170.25528201965585 170.74723624578795 166.2672906217527
170.50816771621695 170.92446459065204 166.14848318068144
170.3696950543733 170.76345077184496 166.08110579955766
170.2572951008162 170.66190558066938 165.94685254903828
170.34740424033654 170.79223749901044 166.23126586979387
170.84279615942663 171.2618755201861 166.40927958277828
170.68104527424677 171.13741471041374 166.45880756791325
170.71755791490614 171.17473702457232 166.36368219095115
170.54041753642855 171.0593083906841 166.33527454803462
170.22475829315763 170.77288462316093 166.49611478795083
170.6512831478495 171.10915381030242 166.52315780969766
170.93221676986624 171.3738108586441 166.28813050146007
170.81729283690703 171.3618238305932 166.71062073385232
171.06621755896424 171.5716955919526 166.79897433857175
170.907608732754 171.4883882902327 166.4077776006854
170.71688496921033 171.39461130190236 166.5708157684536
170.56652323383284 171.2223780325072 166.79710095146157
170.51227215635964 171.14032349290383 166.86440455893302
171.00324857001212 171.55250092180614 166.77656954532162
171.0359778148246 171.61673116052788 166.42636375062187
170.89087951919834 171.49139228067 166.73149598698942
170.77846280906147 171.4326130062035 166.3269474737515
171.10114192508897 171.82652326502514 166.66929496245936
171.08194877044642 171.79897561059522 166.57189660445397
171.10193126341656 171.79487844007633 166.8078946153352
171.10358638003592 171.72020073006627 166.35747452319106
170.98671410711665 171.57515303357061 166.65564227315892
171.2502931586067 171.80908371214244 166.61300938904162
171.07137391194223 171.67994460545566 166.8377967149167
170.80396963409007 171.43003223328884 166.6711812562446
170.81373160579787 171.37760855459388 166.5200259843315
170.70728345801925 171.2404404553657 166.6355306385126
170.95240551201456 171.49722797999317 166.4342483096819
170.93405684748427 171.4439755270473 166.30101054428968
171.2499519011942 171.7523078443862 166.51534665929307
171.2675122110909 171.88238972728513 166.56594593038847
171.6521912504429 172.20028041545433 166.35674581609828
171.52492794012838 172.0499236215381 166.33032205823537
171.4106332809669 171.9792404139933 166.51689128534917
171.5517187088947 172.09654163076553 166.35301032327448
171.41377330409645 172.0507743257742 166.30247995699338
171.42511255055535 172.0062653750078 166.34313197615
171.5029914331413 172.0869737371747 166.7770176626713
171.27224862848925 171.81529774432803 166.63722244473038
171.16289607605196 171.72109521593364 166.92114233388634
171.25977801683823 171.93346767915486 167.08120906666798
170.89471189281744 171.4065233939264 166.99485464169481
170.37720300807965 170.92559044891303 167.0383783676342
170.1740086577772 170.6501244366243 166.88880359084916
170.2736111395309 170.7643178445765 167.15517720622066
170.12179074688402 170.56366240527214 166.7868687947924
170.10306298681382 170.7221127435174 166.29434911132898
170.3622627962827 170.78489459668606 166.23018504645952
170.50595844766735 170.88550800279782 166.07186349330414
170.9912062215226 171.4738989063083 166.40629675823092
170.9109367074567 171.51926523588168 166.8759505992702
170.82746807307578 171.46871368075466 167.23686826556622
170.49634789592102 171.1190065530695 167.10256781566366
170.77977291349276 171.4381982781647 167.36838018380587
170.92373452927592 171.4010026805603 166.91830001098234
170.74871323203396 171.22527636398092 167.1206955419325
170.32690722266003 170.9004071102446 167.22626714684228
170.95700535239453 171.432470262703 167.41345157632696
171.05399129207933 171.48157018827462 167.54007993538525
170.9994991126217 171.4816806333545 167.5413545689761
170.75595077926377 171.30261047132893 167.91233564375187
171.0764659332724 171.4032712736645 167.71362521556298
171.18244213569704 171.5280852778326 167.63554731206378
171.02249956526038 171.53054569812085 167.73816644882785
170.86868874719156 171.43007211798005 167.44159405134243
171.21673475844077 171.80600494325958 167.66357756789355
171.6624177198026 172.19489659163784 167.37856140002344
171.63418953557488 172.21828957915537 167.2162399220776
171.70775804087052 172.2329944025037 167.4191260036874
171.72985403895666 172.22555729553414 167.35935174481844
171.58202309559906 172.12125993175496 167.75614088780725
171.57778473134084 172.10473499203337 167.86121948664479
172.01552576256768 172.49232208599759 167.4830054875972
171.75468382028066 172.1922868714978 167.67536876885978
171.3251331057262 171.69334870190514 167.2329980112327
171.2412949059135 171.70602277926804 167.007091480736
170.89467386934712 171.39838322069863 167.1384128934395
171.0242953231867 171.5903624069398 167.05581621389328
171.58786748453315 172.13243683776284 167.44149569335212
171.63235381570533 172.26655711936698 167.3321769704618
171.6088663884906 172.31622656276687 167.4581461564118
171.5628133334172 172.26725254111625 167.20233634357044
171.4123370803065 172.07270625198146 166.807781982941
171.80218555694398 172.49519588567227 166.88533513214716
171.8694226563483 172.46136640870685 166.72998410826224
171.45454125522173 172.08459223079103 167.07305932287724
171.84642118128247 172.49534857980063 167.3696939003498
172.21933548159262 172.76939439331747 166.99754295972238
171.90642467570848 172.60255501915796 167.21352799693813
172.28074497956027 172.92344032245035 167.07194985975153
172.16561509782366 172.75037948076252 166.97865689402545
171.97585054267685 172.52444869461408 166.71304505435796
172.3254777500635 172.80289791499087 166.89062746020775
172.53166254807797 173.08306662928482 166.74788802501007
172.2860341125708 172.8119710822716 166.64597784932215
172.32303108717113 172.787055605181 166.64819306922936
172.2375413838268 172.80996412469446 166.9838377759116
172.11837034759907 172.71725299983862 166.76434217228575
172.21994716830528 172.81268473103776 167.05158090340962
172.14044584945748 172.74594554836764 166.87521766810366
172.08014427094884 172.7778928260955 166.81448981413524
172.26100418794 172.95344980857803 166.97720539806824
172.23162206154512 172.71643360006607 166.95235319788318
172.28806190536062 172.81265216643013 167.28164306649614
172.47465713420408 172.97795728450558 167.2039517158651
172.4501028432859 172.9344104359783 167.06990083188975
172.62088343546714 173.11511509184209 166.92420275760327
172.37583536028316 172.90976523508263 167.2222932645857
172.694670681723 173.20847609243637 167.40989137903279
172.5889676105683 173.16689142888603 167.21613132914572
172.33774761033573 172.9354797305632 167.05976027656837
172.0453729329874 172.58411786356805 167.0718736305648
171.69971903740813 172.37897065380153 167.47582856447852
171.73151324832816 172.34348482130716 167.76722846757556
171.87408871536485 172.50838902942772 167.68287451057344
171.59534930421736 172.32335107924052 167.5204403427435
171.4858593420063 172.2130571175054 167.23647217236834
171.07582681998645 171.7025802364726 166.9389541241463
171.09419839459758 171.6617628922526 166.66735479892702
171.08240817824117 171.68585934295209 166.79810105849162
170.93942894438115 171.68624913798715 166.708301123444
170.98642425362505 171.74409366049582 166.63434571832667
171.4881371279633 172.26441224255507 167.13314890208596
171.51693494424333 172.2756967441101 166.42063984370935
171.33964012904613 172.08152200471378 166.4998837825609
171.4259815652919 172.2159997565373 166.52665808968305
171.8838341684026 172.49984981845049 166.52722811139103
171.63370880073074 172.26946039773657 166.63364859325375
171.32228244187047 171.9877892000875 166.46402377855253
171.4318618144858 172.05290535070267 166.150138153004
171.3341453966064 171.83428115638327 166.05472145005706
171.25169925403233 171.79876041070662 166.12532271017534
171.29007423050427 171.99313058792956 165.91985721624863
171.447307002592 172.12182982965268 165.9684880352426
171.71805190170156 172.3870745926107 165.8996145377232
171.7535414578437 172.47247207289962 166.1779251990504
171.89011465856447 172.59954386691504 166.215600689559
171.8686995172514 172.4536413194774 165.84939639059812
171.78672117065557 172.50054110000008 166.15083542332422
171.9024175938244 172.6018539590069 166.26282872403053
171.8218673597443 172.63859873034926 166.17021555713032
171.86313125082296 172.5980601958414 166.1062837167377
171.42800422367412 172.21041906883872 166.07204209863195
171.38742375192803 172.1062782259652 165.75141671211662
171.16818856022283 171.91918904107845 165.71146245719692
171.34665957073355 172.18677529166624 166.05683546066012
171.3150981074801 172.1604733339049 165.81433655624497
170.9970606551389 171.9686046779084 166.08552504924717
170.90573015206763 171.86119593771653 166.16191717392596
170.75530677373092 171.71845484290264 166.01632404713754
170.71420076497924 171.5821549585669 166.39573956629582
170.70394936315725 171.61406253919034 166.25617589598988
170.797317825569 171.63302162521506 166.32497430394977
171.10870859102266 172.02156278732053 166.15904300605033
171.0437833908034 171.98675128498002 166.29497802212592
170.57714563036757 171.52893393154562 166.0341697949359
170.5217378706506 171.36686001718024 165.6902225972207
170.42381547647128 171.29775570509491 165.9044610875871
170.30386653764026 171.2323268700558 166.26123922691215
170.59358302787837 171.49602384599712 166.23714434673755
170.5487739353339 171.55285215633063 166.35145513554917
170.7806977362575 171.73623774318784 166.26807735737336
171.05806486481512 171.98681408306405 166.31566690278842
170.8721949758214 171.7090042552876 165.9372685722039
171.1060869714325 171.96438115111968 165.8485897554095
171.50397247172424 172.3017615676978 166.0499620037978
171.53099707147433 172.48074634054112 166.4555495875142
171.28257720134084 172.09922581481027 166.01140409239073
171.36437381126834 172.22737624181653 165.9803265487334
171.29621180686863 172.28323033001024 166.19477679041876
171.2322071655034 172.20778874921248 166.25903499252883
171.14616774129226 172.0532366220456 166.20911646653386
170.89327801962503 171.70889145000078 166.26023189564137
171.01840789416113 171.79068525781813 166.2904841128421
171.09543794615382 171.80457294721265 166.3206407147484
171.20699124950613 171.93528720815556 166.29384288290547
171.24247164799212 171.89228228535424 166.17785491072394
171.31347229408325 172.08386521634517 165.99527640525346
171.40289629875065 172.1586532772581 165.52892066297164
171.4078941293448 172.06986835831805 165.5968036912701
171.35127960725004 171.91899340966881 165.72814815731073
171.19065737342837 171.83849572288958 165.94555148488988
170.96936594333005 171.65668631363235 165.58875025905624
171.29136312711236 171.93983388173604 165.34107665899253
170.8697051388566 171.5770413846017 165.2140178329573
170.98627348828114 171.5671752560063 165.21337624437038
171.20564509610944 171.86367856340235 165.32434207059595
171.1104972529407 171.83406817669044 165.50527964756841
171.13166443794407 171.81688103320093 165.28876863438003
171.24220683611338 171.94622938150866 165.39408461482518
171.4924364224319 172.0852310231945 165.79534423933174
171.3974680358646 171.86337876811305 165.5729250936065
171.03339725995744 171.65477974685933 165.96857160558798
171.1029126744988 171.74880810954173 165.89857402279804
171.01066093189797 171.66614183269672 165.7928657519963
170.72939272525124 171.40147135469346 165.41676518163933
170.98634593199378 171.55173935419634 165.07142186444457
171.16104728035276 171.8554038417713 165.32952025513194
171.37727456248948 172.09621544417865 165.1128182931565
171.06490683761194 171.82315488434733 165.17077229258894
171.20006417529402 171.93012017187144 165.29293199090216
170.97217316197796 171.6797003173611 165.1923663332393
171.10818993593443 171.75996714911253 165.5446190654085
171.17469639602547 171.87093513672315 165.50433662270473
171.09147654001373 171.68562379300434 165.65681286148896
170.94758810142739 171.4912904747683 165.59886291135075
171.08051540812932 171.65180707992624 165.55048090970345
170.8088489775897 171.3951054156 165.3976178245219
171.0128451476149 171.52366810936152 165.50262928190753
170.83050283718217 171.32547713751717 165.4713577855701
170.98621951148237 171.58609277137268 165.27686348707556
170.785603127059 171.39594273603439 165.34733938350686
171.1338511251051 171.74672032240198 165.5718578443731
171.06868027031018 171.68589342647002 165.2083712203863
171.3178491658151 171.8401418545896 165.36099176734055
171.06064627585454 171.6095982556833 165.5307503997564
171.01150641505225 171.60228299724804 165.3983605901794
171.33315965237543 171.91012368764856 165.61567511794857
171.2554820319689 171.84115621782675 165.92374322486734
171.21181824532752 171.78832545043227 165.81747174997545
170.97622807985272 171.6575442613736 165.92301772414098
171.28367259037006 172.00914448581227 166.26055645700384
171.04645894258692 171.8126685049007 166.4304692013758
171.10254071661598 171.84931964487197 166.36137568136047
171.399560867335 172.185427271609 166.88858926508738
171.7285512705672 172.3311138716824 166.74670741863565
171.4311841908093 172.0650352504231 166.14621658162457
171.32542228185906 171.92891550858212 166.4093227362223
171.42470813705623 172.0716907354957 166.47152879765994
171.07527748430155 171.64932969778664 166.1753446353504
170.964306699834 171.58930600304254 166.22782885916305
171.02811741641267 171.705790809366 166.45642869437904
171.14892545243646 171.75023956721373 166.1923746722877
170.7260573932204 171.3935862756022 166.14212482636006
170.51085736071235 171.14341601939898 165.69587278225055
170.68795639031697 171.2997112548433 165.77054151860835
170.84798361668328 171.36568739676355 165.69628336587706
170.74838753463297 171.3787677676835 165.1431316569973
171.15660645240933 171.78440287533672 165.61503008001014
171.50000540170674 172.16748172694457 166.10114329087241
171.26516732524837 171.98781712926584 166.19705918365312
171.69962656044285 172.3147009351284 166.49784020389336
171.66095631171748 172.24037252758447 166.38697205098606
172.0248782017323 172.60878328207733 166.766499191432
171.57987025234556 172.22656179815286 166.41499591160465
172.1732093468903 172.7074206371065 166.28095641031092
172.09533727690598 172.7539651434849 166.82617406383073
171.8826791358177 172.4835865930698 166.4743273716635
171.76225862230282 172.26020755762173 166.21874027504128
171.6548359257986 172.18202797580713 166.2976689513416
171.84753879730644 172.36274526521035 166.27230883467595
171.97782912990903 172.50771552519976 165.97763763457036
171.64121604306922 172.0845824738177 165.71492968610153
171.6204116902069 172.14678218003823 165.73040368684778
171.3610541849246 171.80063973879905 165.55439628411943
171.42232910030805 171.92320018785927 165.32815409350866
171.62151668905628 172.0034061209132 165.7824481789593
171.58355287639074 172.02392604050186 166.0110180869723
171.53022887623092 171.9560686705068 165.81238814177593
171.63427005136677 172.09031351395947 165.98955707238434
171.97538890375867 172.38546206316613 166.26931728296947
171.40868695079664 171.8527701486694 166.23558841436
171.4796313319919 171.86768071887582 166.0592352022111
171.085353829018 171.5324015791933 166.2409495468933
171.35218054593292 171.86039230638698 165.88464169065995
171.04137840712653 171.60063086296586 166.08453382274152
171.06041333343677 171.5922931785078 166.2251918586929
170.6971857847497 171.28783048118945 166.1259088655451
170.69501640709726 171.33322699387634 166.2465807656069
171.13521243740783 171.64645356737273 166.25622376058027
170.9257152509902 171.53004945877697 166.28584097609937
171.01748983891596 171.5651888236535 166.14819745488057
170.75908310227697 171.43656187693534 166.28924389504115
171.25390685196868 171.8163024779262 166.49287290090916
171.0608492933339 171.63381451395486 166.22301185657855
170.98472976258728 171.56764512487277 166.11198184350718
170.8904496098388 171.54621966867765 166.21038363636768
170.68572603721344 171.32069210588904 165.92349553864975
170.71208799304372 171.43687570064412 165.8725978800528
170.90491969262916 171.5996697983086 165.84869383261238
171.167680695979 171.83204391417772 166.04225150069482
171.227825758713 171.9700334449882 166.3977272078196
171.19729082612304 171.950579991266 165.9462173270241
171.65777438075327 172.320681377428 166.39781830329702
171.4565838783847 172.15147849963589 166.53478169662787
171.6212069722635 172.25107529223908 166.58718126887536
171.79592502865592 172.42708539219035 166.61799295960694
171.79799741068862 172.45810120145174 166.35342008839663
171.713355265598 172.36026372149692 166.07683824345173
171.77382674611698 172.39721232913365 165.92798400274023
171.7442525155166 172.40390691659988 166.1852058088553
171.80171435550588 172.46503889614033 165.83399419995362
171.69059681278173 172.3347653015496 165.95478462963646
171.85383643432212 172.49555661733095 165.50088529888745
171.93318035496844 172.47731021672755 165.82446410016988
171.91057628557965 172.53033232936102 165.68979365936738
171.48342659781386 172.05711730380247 165.66574084007226
171.68091716582987 172.28859954080443 165.94168891111292
171.44509522213846 172.14437524196526 166.2355018930629
171.81767227661163 172.50372702128675 166.67829138242314
171.68054550696706 172.36871794592977 166.15532310860198
171.6933557489702 172.2761762425798 165.91998026403647
171.7820002868219 172.44331440973113 165.9611618859828
171.512141943868 172.32797561128004 166.5369402680869
171.38195570997678 172.14968483130997 166.3663794671247
171.3020682674927 172.12976962425572 166.1701387212424
171.473863302447 172.21016711731855 166.03971649307923
171.66547779306742 172.37851933127237 165.9703243333628
171.47941351627466 172.15028970021078 166.3744013138297
171.40857681282387 172.17651290950224 166.59592438791194
171.63524480973703 172.3739643110034 166.75556207178852
171.66399163071821 172.41372950917622 166.7373918674139
171.5313681484307 172.20876166084176 166.63889745796845
171.70886774945762 172.37992729842227 166.75845258933265
171.4747715090283 172.21640255736847 166.46431687506168
171.68026621004336 172.37890481676132 166.41491406575835
171.5993408103074 172.1080526614094 165.92603456635956
171.7368753048631 172.35448670200321 166.4363107519184
171.67416377524265 172.33410665316052 166.69147401950852
172.103896496158 172.7192257159714 166.3858973407982
172.11619765332242 172.68802690190861 166.30347047231407
172.2437570946469 172.88437209723446 166.68600551329044
172.24905604282569 172.88443749281396 166.58128859246943
171.88776794921523 172.5666750466407 166.6232893563058
171.67096653791936 172.35356290518362 166.43979246348076
171.8450208098214 172.46386709499788 166.59126018320288
171.60688910522077 172.29411746439354 166.57421297626632
171.7900687027748 172.5457295086614 166.81857305352108
171.80313154087938 172.6023874599728 166.9906008645319
172.04288393421226 172.7458025392337 166.5883409832133
172.07046439974346 172.70630748093433 166.5172188448755
171.9890752050141 172.60023167967418 166.2180573267251
172.04220429813407 172.6776216083406 166.28995813493663
172.2492559280187 172.82553266608758 166.3441701504725
172.127050076609 172.62338958058734 166.21666603108346
172.08319551950188 172.646655059889 166.5502466272507
171.8946893972135 172.55898575370728 166.6113231978783
172.0630279226049 172.6777984417181 166.21030599096295
172.075326586997 172.78778305928523 166.51587670173978
172.19885202741665 172.91870517893125 165.8976040904121
172.1436156156948 172.92233727035475 166.31224255515247
171.82999264788475 172.6556904052606 166.07485332656037
172.1231291909085 172.7717884209231 165.99188257386572
172.0525920468287 172.71457259371536 165.83723567819345
172.07602425010882 172.82075206077968 165.8152035245551
172.6130342977137 173.31970593862232 166.11829619351738
172.37131274460762 173.03448429528123 166.20648344316268
172.2820295164375 172.8509168843153 166.01592167826973
172.10209827514106 172.6721732488003 166.11438553393955
172.37126390732848 172.99288803065969 166.15156684011978
172.02593431303757 172.6956565392301 165.801171754466
172.45712508157385 173.07833400492527 166.28884711887602
172.08985521903685 172.78369753958785 166.18141308970323
171.97666280537075 172.58425012568134 165.74298379479444
171.77734739957228 172.53278379939061 165.91043785632291
171.64130803898055 172.46053076499206 166.22463404424659
171.87191912533652 172.67547032437568 166.34220313814254
171.6692492549958 172.49935861443194 166.39164424694047
171.92901997174127 172.69218553199252 166.59499860984752
172.35288549775547 173.01454655431633 166.80449652204797
172.4166057230732 173.05780852938466 166.55769282770302
172.18846075372372 172.868880060225 167.27761946207798
171.8135558318404 172.55587835082554 166.9140563348086
172.03375764325853 172.64392197721847 166.87816804479712
171.68731090545367 172.20965761316117 166.75242491238637
171.86893246864645 172.3954800101582 167.05467724884235
171.57262709390687 172.03501630871546 167.34535187726155
171.85653969223168 172.34961942567898 167.5335388068824
171.31292051562735 171.90464377594589 167.1538844694823
171.4566577637776 172.0791248329068 166.93070701948156
171.98103996621407 172.53041201046707 166.4965545003073
171.99081311399237 172.50315540979642 166.60480543628154
171.68750465316361 172.21261380946837 166.53889773008035
171.5700983080512 172.11125651202713 166.52252906695696
171.42626064726315 172.05619327521688 166.3933342463286
171.37644196978218 172.01606303063346 166.66755351163016
171.68088144802496 172.38574620540788 166.81722414299065
171.46925694643133 172.26354267894553 166.92438721032488
171.3311295538262 172.0160060914892 166.8172364852199
171.63086808547152 172.2684098931941 167.03616839245237
171.73261338077003 172.31780144667962 167.28075154462744
172.04883856733957 172.59817189402517 167.41310703210314
172.39768634636062 172.8973811107895 167.71025197263876
172.27223071417959 172.77641063307806 167.75942102242377
171.9680957300796 172.51186235977573 167.58053582190246
172.12058513362177 172.63125607354516 167.7001226271561
172.05276467452782 172.59522028752357 167.74646952813353
172.2241155700295 172.7624103416776 167.873596766453
172.3177060482082 172.84341097291423 167.58403713616866
172.30579094273773 172.86517845923154 167.88671877494374
172.03668851424257 172.64416621486419 168.110984645987
172.1155678081506 172.71952698973413 167.8774149433925
172.09370730046814 172.70735691993656 167.87397753831848
172.30136951673109 172.84450356619323 167.87743255734944
172.3289664228851 172.7541184996724 167.5357672533846
172.43969717993548 172.88721514474094 167.31802360322786
172.56919730037512 173.112765558399 167.53317632791945
172.55306428187887 173.11285447375323 167.45022856043934
172.33417985829212 172.9833731771478 167.55133237946842
172.19664242849453 172.7935886718592 167.59539034427627
172.17805234088019 172.80447858170172 167.16127584143572
172.46267011433545 173.10018053339394 167.64842052248525
172.24485855423436 172.93199845775058 167.53207017944212
172.09175052423927 172.88927502142076 167.5201347271189
172.02972684257594 172.69062749629305 167.5583302006635
172.0576869308834 172.72113539332247 167.02280994521115
172.04208933402649 172.748696409894 167.33505449859828
172.2396895666888 172.93260662443163 167.59309226916716
172.13651501445304 172.73538354597224 167.5812523191357
171.9702280930319 172.5010168411181 167.4858113142209
172.16602418183822 172.77949391150514 167.60740763405505
172.2831434551494 172.8994684669868 167.82732280307798
172.09792175933697 172.70004284126074 167.8352588113656
172.34896293835544 172.9448286419868 167.6289658207531
172.58891075975558 173.09899713242447 167.90608945746678
172.81401207991735 173.18465230496557 167.84967886007132
172.76247382037943 173.23753215534353 168.0412701323121
173.0052096301268 173.57486784192338 167.79333581662362
173.2480700871524 173.7900145827216 167.84685547032578
173.04348958094698 173.66623233775388 167.97672543109013
172.72917027321978 173.33241371436534 167.79306469500224
172.89363018007919 173.4819378549091 167.87834466965103
172.56839372316097 173.211831842907 168.0129519355568
172.56267325220938 173.15392175241465 168.3232913334033
172.33440629300773 173.0396157870562 168.12052777999892
172.65378014408088 173.19164973700637 168.06304226191097
172.40340955090826 173.03074609725405 167.7369376219071
172.64433150648287 173.4047356203498 167.99023209542085
172.60125013684595 173.2888059828578 168.03046913373603
172.25901001956117 173.1489589940167 168.06556585285634
172.07308902190567 172.809300224968 167.81308890185187
172.29041355008172 172.97830377184852 167.47296482778117
172.5170913169627 173.14891927364184 167.50109944664584
172.18893087011355 172.88416337996438 167.50228321459264
171.88110192332886 172.64682981605097 167.76279673143154
171.70790907877097 172.43071010865037 167.52938867493967
171.64324980075102 172.22445500022263 167.29401943997678
172.1161106247931 172.5190557127984 167.41814834406333
171.67055021809404 172.16549249909593 167.44166420534347
171.9164680945509 172.43879562066618 167.78192088319864
172.00224937220474 172.48284327714777 168.09495738781973
172.43054472750185 172.8726939146795 168.10658644861252
172.32584147491298 172.82413999827958 168.05467540046303
172.26983055688478 172.8539491631495 168.1484744371587
172.31279680001845 172.96861985686232 167.6729730207465
172.22401208061996 172.75034665004563 168.03462185944264
172.0039983864229 172.64162603364323 167.54704714191416
171.95278594178737 172.48187001241504 167.53164278621844
172.18219683775766 172.67690459818968 167.86193123273748
172.3014582414551 172.88496784817457 168.03845508030744
172.07804905755833 172.6757167125008 167.78527952826585
172.13473427286138 172.69479294057453 168.02575095722767
172.29184956279624 172.78311040744933 168.19101392330688
172.03258162599747 172.58050469663343 167.88455071017583
171.79942741271796 172.36812472066978 168.03582590389217
172.34247806126626 172.875603076811 168.0816407505921
172.47604342814913 172.99522913122672 168.31815042147912
172.17857561561146 172.6838744236997 168.7307849813901
171.89918940152396 172.5099155053897 168.59475921012665
171.89256508920653 172.4415897000423 168.65280381686787
172.08408802098973 172.6608683031038 168.71595432209568
172.02797994700603 172.53138264222733 168.57173196516496
171.92040105048764 172.47702732558778 168.6048137283879
171.7966324843219 172.33756697224155 168.77321779061276
172.19743305425942 172.72159989283077 168.92310789973166
172.1491469783586 172.64873066939384 168.93588457183722
171.9179859477807 172.40352922942867 169.18521500366543
171.99379926653054 172.49461501656262 169.356674373534
172.01243744498805 172.39271936833183 169.1181301860538
172.13128266008982 172.5601296856938 169.05211461576198
171.93786406891388 172.47864646844664 169.0962019492981
172.15231700621868 172.5827783141381 168.8233848114597
172.13860205616893 172.5138200318492 168.64850469291517
172.03469521283168 172.49542930743053 168.73829230675
171.5246163987081 171.9573047488675 168.28758524220498
171.48992979641412 171.9417323959835 168.50255344890596
171.34670543459558 171.78124160923872 168.84774883759715
171.70952856628423 172.1035102294946 168.85074057625823
171.904679596492 172.23777644461373 168.91043097650007
171.7880587574187 172.2145401052071 168.8384867678663
171.9577412202016 172.25293760031064 168.94367789572823
171.77724912570199 172.18803147791576 168.7629797291738
172.21031482472654 172.60979732445662 169.14886741280708
172.52132835709997 172.79846319930454 168.77751735753455
172.20539206812617 172.48315860808228 168.74518031811866
172.55885193511432 172.73309688566928 168.67140640054916
172.22255085700112 172.4687010938612 168.60997917215172
172.34432352318964 172.5112013076558 168.45540955285287
171.8919996393668 172.00169637451336 168.4916674276994
172.00200789047648 172.21890339616826 168.42037689079942
172.0714108968539 172.34265500285028 168.32345128821981
172.15034308701408 172.4772677902248 168.5410335054389
171.78432691045148 172.14659583545122 168.40129284576807
171.86950386133762 172.16505372617658 168.5611274019893
172.13163059227568 172.45501059302993 168.683967050812
172.14786534503318 172.57347087503618 168.79782882174587
172.13688005522158 172.4489421373109 168.49614188365655
172.36663575163368 172.75601196019497 168.21144317019463
172.29005401047735 172.72434332337303 168.59894722977015
172.40397135219297 172.682350112535 168.42039299126992
172.54724418475388 172.86971657002834 168.46937147046714
172.58235753160108 172.94003408200228 168.2466385108767
172.47183311765687 172.8521511667799 168.14334743760566
172.6299329398978 172.88945810598528 168.0084982382206
172.76848657290626 173.06407873422566 168.2996584788277
172.9660290419578 173.28389543365978 168.56693868940084
173.0408024974714 173.2823667799805 168.1385631308405
172.7902917016182 173.08889463298308 168.24710099510608
172.73888973110994 172.99310124608203 168.60239534429323
172.75843189314563 172.9854949445996 168.28610464619348
172.63846270742283 172.86347051758116 168.4208285144345
172.66290050787342 172.94875804720272 168.51503589414747
172.36741163596093 172.75002314714942 168.45582638268613
172.29335130723595 172.64240545447095 168.83449730592284
172.5189610929001 173.05001024816835 169.22221816704973
172.20247131728365 172.66545251224304 168.9152656633143
172.52705456341982 172.9473761082868 168.6798881026241
172.22566758410792 172.74925201172994 168.81059476774243
172.56241558395743 172.97327507112155 169.13827738359748
172.80954677244102 173.13199999307 169.24002765561548
173.10663803928745 173.38838984768947 169.14614280991373
173.10430023700087 173.3184216530308 169.07722281990448
173.36170086586165 173.4629192619615 169.05017089419187
173.44301591368077 173.58805052737802 169.0173645985733
173.6106697215703 173.79918065906148 169.17034333814445
173.28809563520497 173.49091973396 169.3063735859456
173.2285208491828 173.4742619786142 169.30180941522656
173.31422906028268 173.49145925358562 169.49096276747272
173.08776341404072 173.3084250073098 169.55978553483473
172.65009827812796 172.88495293316802 169.2897704542504
172.6711647000546 172.95946145807818 169.30501969283318
172.95631225421923 173.22025381968504 169.14147346184103
172.83569082883656 173.09683010903325 168.80939481157583
172.37489365287237 172.73756400886697 168.58782326173898
172.6984230864174 173.0616685522717 168.88520190188294
172.85591505777958 173.3290170002651 168.62534767623418
172.93485144007138 173.2854081204975 168.58062890823933
172.78717948752129 173.16231481726024 168.65743273051567
172.4937793867319 172.92905662828431 168.48691483521495
173.0420368716359 173.3891518946618 168.77250454145187
173.18057159231208 173.58027147617534 169.11860699455403
172.90506547233343 173.26746714918755 169.0405799561092
172.64188317534246 172.98343949515282 169.36379857214905
172.61550450931912 172.95062842637068 169.30174478154416
172.60053455932737 172.97060065902016 169.78244569240567
172.5245445386657 172.94560108309767 169.5919677897883
172.58085366723049 172.99189308099082 169.2299646764734
172.81267299041275 173.18934269069754 169.22853669815592
172.3742939474057 172.80074601075452 169.55191603747681
172.3213917905618 172.70334124773228 169.21837981974832
172.16084767122808 172.6338493923957 169.27910454055709
172.00964868854746 172.60770215297083 169.07621325482393
172.2095965268217 172.8223066760271 169.11316918590606
172.05671304876256 172.78391423932288 169.13558764358578
172.1868235229693 172.93141776212687 169.09714622138532
171.93969129561862 172.76366347792217 168.95068786574814
171.98620461719966 172.639752340805 169.17723899778204
172.41135952875072 172.9503538990009 169.51758860950196
172.29218312139716 172.8282934806854 169.41805664757533
172.24082480302533 172.7440280688939 169.06835313607326
172.06685517512378 172.56557232182075 168.7323963049971
172.0950045877187 172.64225621395053 168.90343252314474
171.96318053882402 172.50452022153922 168.84741506942547
171.74253463539122 172.3287122385861 168.5570498740667
172.0235441287504 172.5152370893231 168.33376007814704
172.1932022056899 172.66359889362548 168.3931212438137
172.36230651316893 172.7866311281817 168.42023462164642
172.21703803887021 172.62734444669806 168.29162599085677
172.1148957709175 172.48283806092513 167.7218171657866
171.92312497191153 172.4135033033867 167.43754319551292
172.6981186495377 173.04018378312617 167.85522087289675
172.61108196663056 173.00541181045375 167.65363398996237
172.43947220660064 172.92327971543057 167.63086198218852
172.50694683392834 173.02526619181015 167.72431088269195
172.32634700368837 172.9126150918318 167.80245201178786
172.27143895727778 172.85022034425666 167.73946930167105
172.07134538293604 172.69370204121216 168.16101672407038
172.2008867376806 172.72892396354928 167.82365249029723
172.16066351010113 172.75225978515104 167.47602096808998
172.24159011588068 172.82050230530706 167.79706399637337
172.14257159141997 172.65220042708486 167.67006286406146
172.46884787581857 173.01527696187043 167.84461253173478
172.321929255015 172.8012053805718 167.72395974543474
172.39940749818524 172.9223197596973 167.9868079869197
172.13041306450964 172.63634870375188 167.43180188664928
172.16878117723158 172.63068683755074 167.3482892889142
172.40539938087434 172.82756385284782 167.68094904182072
172.18316985058001 172.65868648417367 167.58156535208488
172.58691193208665 172.9384025441973 167.5045495894021
172.5580300476823 173.0158162395567 167.8687942631242
172.70225372318112 173.13769605663302 167.61004901137636
172.59897869338593 173.01808179762327 167.7756861471183
172.17053948564356 172.67638645968316 167.78208280551885
172.4184570167659 172.9551410669892 167.79866204368147
172.5015876621602 172.993762275139 167.7135301619247
173.1615913970398 173.5026314104552 168.2055689417459
173.0282652047955 173.45563482528996 167.76953882921052
173.12221766176714 173.59218783423213 167.58002893528862
172.93820776445304 173.40068690259858 167.60471205496893
172.77399939023636 173.2689191511165 167.76209217866256
172.69475716516015 173.16838063816797 167.56622926574374
172.33384356778745 172.9834082013009 167.06304227221855
172.60572765118067 173.3096675869752 167.5641268395722
172.76483335648192 173.53757682176442 167.61990769070727
172.33367108685923 172.99136245683985 167.38957453289356
172.45896150026772 173.1570956594692 167.32738260597583
172.42330047191103 172.96586876851222 167.3090630997249
172.89709748295348 173.38820067035846 166.8643711374053
172.97654269284712 173.52940662904655 166.63966360455058
172.62400655317043 173.2421598386228 166.94783390780043
172.6423840686858 173.29646807625443 166.86220061420187
172.66150805458193 173.27626223723956 166.88729981364492
172.88961390243114 173.42455894598578 167.29552920408568
172.66847955954006 173.21960219084832 166.9369981907432
172.65605112285783 173.19528267981815 166.97050823927344
172.68246281992091 173.19092935073297 167.22060490728282
172.84077489737575 173.30783611036085 167.34049165950438
172.77384057913244 173.31830917534245 167.4287444214816
172.7130689461914 173.30036754167776 167.70462360852918
172.62191988778414 173.17947079011327 167.65813545224637
172.44773018577487 172.9968603194692 167.52897895397203
172.7337896500472 173.27319516830391 167.63802680176107
172.270103006559 172.89585051664665 167.55930961499146
172.5107581919974 173.04830689925595 167.70466108937794
172.43117626268645 173.0074659460548 167.34560761026782
172.33250623558337 172.9484417065672 167.52483626970846
172.16939276263204 172.8165116487914 167.6036562656805
172.19192701276916 172.85793913540726 167.4094428485549
172.24236763451506 172.87503324985488 167.50933635487954
172.29211390744163 172.995539346355 167.57405348247988
172.13795804207658 173.00861448247093 167.43177978240922
171.91363400245578 172.70783290141236 167.46751667374537
171.88304511913967 172.50381041459144 167.2665503614049
171.78255350915288 172.41283717619055 167.3104026766561
171.4343867656762 172.06004468129257 167.34123576651274
171.57050413001167 172.2741248584123 167.43087463927506
171.22536079340762 171.95861067022744 167.3772528470266
171.40554218828186 171.9685051645936 167.22508106845046
171.40700115590042 171.94588515938258 167.2805408402824
171.48912069211298 172.06826940121877 167.23544225495985
171.71524421044307 172.31844202327 167.24846156419895
171.26225009923553 171.85954982908447 167.07204989249897
171.5704378006636 172.22904575350083 166.921750020781
171.59206986208847 172.2051006859152 167.21628141416187
171.68283224681943 172.29799953161753 167.07931267608117
171.7786639512827 172.3681682621007 167.07248874157935
171.6412594897741 172.2054176008419 166.5068061706822
171.5966858459804 172.1279282456984 167.03244616506117
171.65958138632044 172.16285332429638 167.0527325761927
171.24873326491988 171.77529410728422 166.76455161373764
171.22543723537024 171.7504920834772 166.92905450140248
171.08159791711086 171.67547751987524 166.85200433044028
171.07313170179185 171.64140406180752 167.30842112473988
171.30891464009468 171.84444416429307 167.43587461828542
171.2822688046608 171.82279983240352 167.22274052455916
171.0323162443394 171.63371307779335 167.4661092563221
171.03363830737527 171.58135124657917 167.10457244687845
171.44583349659604 171.97458223809303 167.08594954309027
171.6472156958623 172.2630963064861 167.04250365469719
171.49984892143473 172.07211400483652 167.1205675938285
172.02410149811067 172.5857873479561 167.54443011036187
172.0844416283947 172.65584974430095 167.09969662723867
172.25730970801303 172.88303888750363 167.13006251643827
172.30346311805062 172.88397708986753 166.87204783863714
171.96916147437932 172.54051440286554 167.2166900687334
172.14950878958146 172.65607759535578 166.99914597968979
171.9224190691983 172.44997703939597 166.9025587050891
171.9918238859198 172.43886248763368 166.8878333140073
171.9687265306284 172.43431094518346 167.0592452170189
171.77202938840324 172.27588706989482 166.9038419248459
171.98158670178677 172.46347129399703 166.7556013487255
171.77909779209958 172.38155950565852 166.7322071311668
171.9951393454154 172.59712022847282 166.78990245992784
172.74439471726367 173.28163617049114 166.81606447722254
172.41255047618492 172.9804920404369 166.7993585066788
172.30020677745327 172.81215995133232 166.50645258438124
172.5578639961954 172.99061080443 166.73290704895763
172.07587701415457 172.6085924853561 166.8065149624667
172.37459315205754 172.89670997480886 166.82997190102697
172.45425679844251 173.1032763796794 167.25290065143938
172.15863581910267 172.9873483011761 167.40161255688463
172.3902407943662 173.03110183830324 167.55370212510326
172.4688854654501 173.12650258004112 167.41685952417816
172.47817530265274 173.14101405337055 167.86045080289867
172.1004838125008 172.78852922711175 167.3417078460618
171.62302560766577 172.4002983333516 167.43813852028487
171.67854765590323 172.48056945238918 167.41605581667838
171.75112255554853 172.50880858712304 167.78972860976435
171.78265850871452 172.48762829164951 167.93882887236774
171.92923334336004 172.5992708901166 167.70515640250898
172.19536083043775 172.7941659985544 167.69524750626837
171.7662435678696 172.46112851374252 167.52559528658207
171.84475838906744 172.4985958366722 167.07388109134223
171.7723831718614 172.41969029477798 167.17090519501997
172.1023023467862 172.77850912522143 167.24642384278002
171.9171670885966 172.5605501627736 167.23927240985327
171.57936149695618 172.28195285752145 167.01497656458926
171.4945925219051 172.16170911532075 167.45662552109007
171.51825846199586 172.2809400254977 167.67903665259905
171.650693496587 172.32210264830198 167.65166823413583
171.47744276417015 172.14351524651187 167.75161080473785
171.49319199206852 172.09516735762392 167.3194718368077
172.0125439875353 172.57610643235907 167.4648835976007
172.15434206588247 172.88395870324726 167.84794304564574
172.27571400432987 172.93122816822174 167.99462725901145
171.9281715022691 172.64373147872928 167.93109159487452
172.10048642483943 172.83562579824704 168.03522636899123
172.1705816402588 172.9355927233717 168.07269005596737
172.18266832045168 172.96369123778283 168.37036858997055
172.08310513318898 172.92567461762198 168.20422442071626
172.3672264681168 173.21817513485513 168.28454668151247
172.75668009331582 173.61279573323793 168.70986213765906
172.39730858994173 173.2612560087801 168.05357160191713
172.33062071871618 173.1589963235254 168.1234597169746
172.2306789793358 172.9754622808441 168.41181481066056
172.06103745034247 172.83771983450842 168.3801183790899
172.09634475489008 172.78175442010524 168.0145427186054
171.83674066890015 172.55811704536995 167.65874938119023
171.99022796991326 172.63306803247008 168.10522975906937
171.79040969937918 172.39604529847853 168.11793531137403
171.9048431812319 172.60730069475082 168.26377551717414
171.87863024333348 172.5201546497701 167.84370071770903
171.86420000007868 172.57627726143082 167.81011590568997
172.13529677420738 172.7913613471478 167.57052986224403
171.85769221913353 172.42261755878494 167.72489451678913
171.8610318750505 172.4048927734699 167.92458929159426
171.9745890422989 172.43806589895956 167.79163646095833
171.86650805876783 172.26031944536982 167.31796577827774
171.93699985401034 172.30938257741605 167.56155557278166
171.7005877932353 172.11990734614946 167.38528855512416
171.5579914403142 172.01891476140543 167.6952385832365
171.67268011392653 172.01944882557748 167.67350659935585
171.45485315157373 171.81643183673452 167.83705575560006
171.2482675360491 171.64331986817066 167.8036812665021
171.2468797699535 171.7365520200005 167.99497019621614
171.6322821224081 172.1001208061219 168.15022830017415
171.5679001484636 171.90212829800348 167.13584221970268
171.6636700806342 172.06415650807622 167.32809959219193
171.69858225124884 172.10977705119421 167.85903068652115
171.53969569477587 172.06938673915118 167.75597726421788
171.7047033243627 172.14039346724994 167.75000524402964
171.3266313689828 171.82325613076682 167.48841035478762
171.10005281511278 171.56843649997 167.9950187953502
171.24539924187027 171.79637445007126 167.71960400743154
171.30516447579575 171.8886118573908 167.8564330721504
171.3432948034542 171.97317747105316 167.74895400480088
171.48435419928379 172.16393986071174 167.62984704243732
171.157318882442 171.8113966475123 167.05053217488575
171.3769711282309 172.03379985312696 167.55521507119553
171.42782875436353 172.03512990471273 167.79813278592195
171.5095539900693 172.00136876648764 167.59914793633067
171.04161662453606 171.6062425772747 167.38070857869818
170.69819891289032 171.53926875806064 167.7712559549283
170.33437335455616 171.13294378990628 167.51012848563366
170.39885975444585 171.07352099795986 167.08988011532975
170.47532386193382 171.25388999084552 167.39193290059035
171.15098281695518 171.7345167705233 167.62010904230462
170.92654071169935 171.45658904122692 167.57512385292938
171.22074335682225 171.79093886247347 167.4957508392789
170.83511203999163 171.4217828042381 167.380228942105
171.0626577873192 171.72271937923034 167.55212708838147
171.24568766506894 171.72832151516388 167.45720149888547
170.84883136509018 171.38421968435216 167.54712925198294
170.91365621420732 171.35956587782613 167.77953077723478
170.90698630389988 171.39490954052695 167.45345706063918
170.9729050902449 171.47996256798936 167.6488062002854
170.9222223338855 171.38761445831165 167.82170016042937
170.80088953820146 171.19772478243542 167.73324503289635
170.64674157774425 171.0428330389037 167.541014160148
170.7192311648189 171.14689521806073 167.58973321135525
170.4073690722325 171.07816284816917 168.0576608255485
170.408810069774 170.95051813226618 168.186996406528
170.16528157505505 170.79843294007966 168.52355429441468
170.6585551228569 171.23570479201337 168.55641730523487
171.18877627830457 171.75478515392695 168.7683829191168
170.8064265642487 171.26488729103613 168.3940953376266
170.81467525443375 171.33391752535374 167.682443841914
170.34353925130645 171.03541126895422 167.70727912999797
170.31033482356614 170.91811461330084 167.84888798609398
170.78858531371725 171.25900239582703 167.70128595018244
170.5271142012539 171.1299894295079 167.45678138256477
170.5947995735728 171.13611001158023 167.17335680356192
170.96101563777594 171.50092211410194 167.42343151920488
170.99081916368027 171.59914252596576 167.49200872459738
171.24689001469648 171.85377727207694 167.66434216162023
171.02818193943054 171.56413649307294 167.25040612866866
170.9639482495532 171.5337389162515 167.48507883667145
171.062766896829 171.64857500345906 167.09560651063694
170.96777827028527 171.44606841570072 166.86694845881394
171.5687341953264 172.00144081557062 166.80138938771773
171.29856878178407 171.74049799530846 167.15364394437228
171.1124557236535 171.51575763696215 166.91548577570262
171.2673097877017 171.75009980147712 167.15763074623092
171.1056649821135 171.5927175206061 167.1434333794287
171.15094306219873 171.53384320445988 167.4504816919133
170.97850875443348 171.50851871931619 167.38750764966662
170.8115769317059 171.33620754787452 167.03798927033571
171.14751607688552 171.54749787282594 166.81802994959642
171.8179909511531 172.31091451812418 167.40614306339484
171.54650674421202 171.95470010370147 167.03340349755172
171.40617301113258 171.83865237877984 167.16499730781302
171.1064770296668 171.53972927924096 167.4256334729609
170.96089151657827 171.50469499837274 167.36230690861626
171.3118475230288 171.82178129360383 167.4851353917866
171.73459617932147 172.19767216775884 167.56768652872125
171.55131635685441 172.03733225696263 167.4167679904444
171.43059061735437 171.84540809512686 167.54622380156079
171.66677476632665 172.10534180107578 167.90040717655995
171.36774346663205 171.80827527847896 167.69892540131664
171.28607643535315 171.6607852318567 167.21186735256538
171.02901575445054 171.45429835416448 167.28716811017117
171.45647385139117 172.01019184624974 167.88052000030464
170.8839619577106 171.44540462551436 167.67262767708385
170.9561811207935 171.55154954804377 167.72432277813743
170.9469949854618 171.5080840000919 167.89246137023173
171.26583706237355 171.75921127299523 167.85217376778843
170.91321080702886 171.46970375735168 167.8361040327332
170.78852718598512 171.34171246130012 167.38544364254264
170.7714021920801 171.4165875795913 167.743779283828
170.9424698870659 171.47383416009927 168.2075638207673
171.01625438158356 171.55096996215153 167.97122456565478
170.5925950107584 171.25989014349653 167.83898245204855
170.9723117773867 171.64862966955644 168.0427634667457
170.84075641319458 171.48377997813049 168.00047923868217
171.11196985965316 171.75580126305607 167.86456557235144
171.06276854099823 171.6688694019928 167.51927543638698
171.23307162574238 171.7148405121289 167.1336018720962
171.43677870600274 171.9541400999641 167.45127993825085
171.14954614709276 171.8642420612588 167.32409296303553
171.32373312322275 172.14571804356677 167.6529407088365
171.54921584748104 172.38096137702408 167.897670411888
171.67674464939054 172.42845908551314 167.84467747254465
171.94567603793877 172.63702924124053 167.54811335524914
171.6743860782738 172.4185269911323 167.46924980720127
171.8076278136691 172.4405280451711 167.27161761598492
171.8945050234444 172.42824640215045 167.331500484325
172.24226513030612 172.72705370391967 167.44990909541312
171.9241708315643 172.34760828040748 167.0948851887463
171.92314201914468 172.33497900044588 167.55789181174976
171.96649084414628 172.4108723351717 167.44489568656192
171.92748567313922 172.24119789997198 167.43472286443395
171.7869808459092 172.13513184135357 167.43156935936236
172.00934213222467 172.34041741861287 167.08448214529898
171.54043042025543 171.89344996154156 167.08292022452466
171.55160383967763 171.88455766934354 167.51977104235075
171.42923550978608 171.67488194002914 167.2918741577527
171.46367323118992 171.83105823276478 167.4030592105487
171.91274663455246 172.35371532361125 167.86623451069107
171.89472288789926 172.36295777783315 167.83842674985394
171.58569059817762 172.05926810586794 167.37445432434467
171.40680294180083 171.83793968694042 167.31384579149147
171.45132874730132 171.97954162028998 167.16205786510344
171.46744625386393 171.8982923754452 166.8431118014587
171.02704488813723 171.4855175158729 166.78363261923346
171.1143113710225 171.55490393900322 167.02633028355805
171.00169806185465 171.45655914808805 167.09219733651466
171.3182868270249 171.70066644668907 167.00070222573086
170.9351288782749 171.35352176367215 166.96638949983247
170.76764185358914 171.17422569572776 166.95573514995664
170.93987121153344 171.34493892828868 167.13110745585834
171.5035055945583 171.85388921251302 167.27551575571425
171.4627356169016 171.83689589196524 167.0930289113194
171.047328781964 171.52337567569697 166.8674383233653
171.58000914577764 171.93138080558177 166.55785892586766
171.27214864145932 171.6147860490303 166.16929615246724
170.80434358072748 171.26404738858673 166.08080895565428
171.27263803883812 171.81432923964576 166.4068869594274
171.13507036848063 171.65097488606273 166.66764274729186
171.33351520795875 171.83155529112597 166.50852077706858
171.1670725518901 171.67307162687482 166.2333582931915
171.0623518638042 171.65894540854887 166.31718886134232
171.10769332851157 171.7939640569986 166.47879048552656
171.1245041991307 171.7141510862553 165.83809825342541
170.97520991648332 171.60571299272928 165.93732833971472
171.3281286716378 171.92154296297247 166.36710259797016
171.47512665194708 171.9885752243053 166.64292701127016
171.4069832169141 171.99648132917244 166.4228613839535
171.46238625595092 172.10902480838112 166.58037829133633
171.55640774473565 172.1466273900962 166.76681814648157
171.73428157066328 172.32483166149478 166.6378380847681
171.89140318990485 172.33075123869463 166.52937125171124
171.6382901689324 172.25699777416145 166.45848973956873
171.6027593473835 172.2495112314426 166.4325703610773
171.5823207600685 172.27532121480317 166.27135839246105
171.6880144856634 172.321017100879 166.66433598258553
171.75559193221204 172.2820651254931 166.62184053742038
171.61952443126663 172.08173117691587 166.01034723563924
171.63203008188526 172.17030984847807 166.29605281720208
171.35488641655868 172.00857080973063 166.45369357780788
171.03846554857694 171.6254483940914 166.4185620983082
171.31475627868434 171.9603604839108 166.39288782921767
171.25563565698184 171.75579710707356 166.33848217222368
171.36675370801828 171.83585262494304 166.36295598723217
171.44719586621372 171.99880423219994 166.51830665430555
171.32014488296812 172.00912961830184 166.41207658138765
171.63239348515975 172.20417851020048 166.21136334541586
171.58489187156448 172.14629644615684 166.68464095804347
171.61811316960433 172.05661555292426 166.32432381803355
171.61824188961455 172.12030232361317 166.60536190048697
171.80857444502047 172.27002318343872 166.49344924440376
171.69134140585163 172.20688570768272 166.55355605053924
171.9006266688095 172.3990540062439 166.55396297573347
171.7549158969354 172.26654288604723 166.7377484933081
171.93919205676283 172.48548274096157 166.54663638260493
172.00373542404822 172.63676035312704 166.43293704071476
172.10348436505265 172.73319342325684 166.73632911484998
171.89284168949104 172.51250812175067 166.76585879713727
171.94311151619308 172.49191281267838 166.88375849068026
172.1618702167114 172.6391740526421 167.03666633027922
172.3431909613532 172.84290975190837 167.19184130508938
172.17877431517044 172.6961980535382 166.8193015366239
172.21130582853564 172.67838878874724 166.68300745224965
171.92540291772946 172.4154548638468 166.8849357501763
171.8901949414281 172.3963761245035 167.10444247822886
171.8539866476561 172.29065571933984 167.10163101017733
171.80791338405484 172.25071460217507 166.6416090679364
171.79970398904132 172.29720174373423 166.78600876557135
172.06969753871914 172.54983374018948 167.13702715962572
172.08799293656398 172.55123816107636 167.14816034284564
172.29442014693493 172.83477011938308 167.23394577321753
172.2633086424808 172.78807444383358 167.15710054876703
172.28141064158154 172.85834117650333 167.06467464834643
172.66620878393132 173.1739280871527 167.54671624228675
172.43426303321058 173.0064569477023 167.55571609082057
172.41937115015767 173.0090616772613 167.78815124648162
172.35742101915991 172.9505935593061 167.9824967407988
172.33032461320343 172.808211824192 167.80404826797982
172.34334087735007 172.84180002178257 167.50929568814317
172.1807679835378 172.64746392218643 167.5571645378
172.22678301801915 172.75913590721842 167.66268376735007
172.25581281118446 172.90098137183506 167.9075777659738
172.5257732202748 173.06125093815572 167.64865677209386
172.19664241429828 172.76436518756296 167.48352350992627
172.33732651984323 172.85641656192064 167.50379507155068
172.26511066613878 172.69088491033688 167.36073033788514
172.44520182593834 172.87059426060782 167.67309643316997
172.74771535686284 173.17859994113178 167.33668784103602
172.78682146220396 173.1695910836238 167.24011194786047
172.61028576673627 172.96187409606753 167.45895804818795
172.48384080495092 172.92054050525394 167.36637573331933
172.03158418867417 172.60948140269804 167.42968238974308
172.11855462963652 172.67752550774532 167.4334143781034
172.50916631526104 172.98190629327974 167.3889121550603
172.41594036014612 172.79385073019745 167.49402535183611
172.4410482172951 172.82634663397985 167.47427707611754
172.39794311233734 172.76408501938025 167.28557270787238
172.5203702063406 172.8283870963155 167.1881234214201
172.33595658040497 172.78848702273012 167.17155051027652
172.05359614238222 172.48480399009762 166.79285230288625
172.422922583644 172.86738560695838 167.36096311162234
172.16835443434684 172.70729919742678 167.09680749760855
172.01766714655975 172.53794396408668 166.9829490081029
171.67050794664402 172.21828923493317 166.8027814035319
171.882409690245 172.40223940461794 167.15854352946204
171.99707906113534 172.5552959337932 167.16408970016207
172.14387096445222 172.57817093251413 167.10132242938604
171.6233234356402 172.13282741289441 167.01095458877555
171.73131566842198 172.25537548621233 167.4475955049743
171.97206906177738 172.40238822892888 167.3869786677909
172.15597777448983 172.42666971289694 166.99097078792036
172.20494280462094 172.51358410042707 166.9150078210447
172.49632641785874 172.77793530218315 166.8979636811286
172.67191034762232 173.00675870138542 167.0635183215047
172.3635941676418 172.7021950108282 166.93418217061705
172.5315229387314 172.87131801277718 167.02318707162033
172.20164523890517 172.51602551848663 167.34150148374022
172.450353010409 172.78464284947395 167.14050109727125
172.5004375619929 172.9061183224589 166.97535907435952
172.36014553640587 172.7975573757932 167.11536303582514
172.8142180036739 173.1405340885233 167.4491381481177
172.57673119157843 173.00205254986898 167.42708730098553
172.30714657467513 172.6857103441214 167.20222772438618
172.50369407089661 172.87641537075862 166.9650487387114
172.33516991456867 172.73289362451862 166.85520401017536
172.00158176503606 172.3911453944894 166.44891360320918
171.93192582802627 172.34892421627433 166.7562029370023
172.1612778831752 172.4794808333443 166.9391399439288
172.33582404591218 172.72422020463958 167.19297722689836
172.0945424365169 172.47598114325763 167.0110465572302
172.1979324683708 172.5198587290311 166.8705981181675
172.00976336478146 172.3281380086487 166.77685474710998
172.03949747274402 172.39078090845422 167.03129710647426
171.81709668676143 172.11931450944417 166.98883521893316
171.98110206444213 172.31246821854754 167.21578781110532
172.22646363250388 172.6692036247058 167.76463397164147
171.9835905960019 172.3955444203209 167.836117702042
171.95699353230066 172.43614203113168 167.71517996283995
171.97054218906362 172.436186210818 167.37350191384647
171.57408610056848 171.99856108754236 167.18240831494842
171.46897076299086 171.94815706981325 167.08328757452003
171.38101114042595 171.85922917816595 166.95298127073133
171.72712357433588 172.16857106658736 167.4888603245147
171.99398985914223 172.3935802901302 167.27709014318114
171.51197047592717 171.95968959461797 167.44834633584202
171.04362260418858 171.45734952854644 167.33264627465567
171.07832623662955 171.55723811035674 167.4142810208884
171.19198460814548 171.74454220018907 167.15959972644754
171.11150720008175 171.72879643176367 167.6804854299901
171.46004134841598 172.0674313943801 167.88317291841835
171.37337024912475 171.90519033925898 167.43693344829958
171.13678080440624 171.76037704047147 167.81435375855114
171.1183810082258 171.7855381357186 167.10958712424795
171.09134459064862 171.8886420426674 167.09293115940403
170.6055644960279 171.4005074422479 167.3521444377806
171.14420871930187 171.8365095694741 167.4114136462811
171.29725170114318 171.96545399315232 167.55440983562525
171.0843258468519 171.82677663584792 167.8742799339355
171.297168263855 171.9709073635656 167.63845716038506
171.11471285896397 171.82326438761322 167.43957557490376
171.1706745560243 171.9400300693949 167.62744288929824
171.44712049703205 172.14948330837936 167.9836845343823
171.21759824850062 171.97760652363982 167.99183040216016
170.97750996900933 171.71047081797101 167.65626958814636
171.29313226335782 171.91987662899587 167.8042167809828
171.38833081016236 172.0987438665518 167.88294273406646
171.12282410367962 171.77605573942367 167.81553089745486
170.94913884471495 171.52288309812613 167.64665884776218
171.51570132153608 172.12007432201432 167.52391821671097
171.29476134546292 171.96416512280297 167.27665969763893
171.2203589762215 171.87578999539474 166.9731734307182
171.4163590584572 172.0329603914276 167.09392949701805
171.6724479350109 172.14837634417393 167.33645413449008
171.41950117198465 171.96222026011014 167.51605565829814
171.25045449400864 171.75358958770775 167.68639256812844
171.24446498428517 171.79754116712448 167.25847467690264
171.3038631301436 171.86595152090473 167.45880960237946
171.30626904910017 171.96107030383808 167.28651292493942
171.79066951887603 172.3019020133036 167.0564152774344
171.46373457330927 171.96362821673407 167.0973897830006
171.5708498388586 172.0621049576097 167.25017796201212
171.2538766818796 171.7522839697685 166.92525377947595
171.27091054917287 171.8779172231341 166.8999769625495
171.26534079196628 171.86804712416108 167.43497131617065
171.23811260752387 171.78093478195706 167.6519365848337
171.2816005239812 171.84740646133102 167.4605764466258
171.41585280605693 172.001612900797 167.25576250485315
171.36797794584768 171.8194633573989 167.2164728269548
171.83546268699388 172.25706270871552 167.3772333198029
171.33699099421554 171.74920432249746 166.87889247269734
171.42680503589222 171.7464412138015 166.87662276495308
171.18303254840805 171.52927917913553 166.94918359718858
171.0911374247833 171.4552137154191 166.95129378493624
171.03388656051408 171.5415459788526 166.89074825892104
170.7879850730636 171.33398958401767 167.3725074596747
170.7389217451515 171.25738020601304 167.18650439032314
171.10528471328666 171.49037840686918 167.0526160875865
171.1352127152969 171.6079254205926 167.2217167737452
171.24655518957402 171.6505301493053 167.24420776808762
170.87569685511954 171.19857103539772 167.05807614202456
170.88282179955695 171.36416691921838 167.14754193026917
170.91165517279532 171.3897295330431 166.93037080856456
171.0868500509547 171.42139604630964 167.01736446659933
171.5162926305434 171.8791395531153 167.29106616575558
170.98622772066742 171.338836289698 167.2091629189312
170.83678670641942 171.3595386472712 167.3719841916538
170.66478852007086 171.1173811625639 167.29792206681108
170.8897236040991 171.41522703692044 167.4657834452504
171.0863448512352 171.56128844567957 167.5737613793616
171.28986368421192 171.7132491291609 167.4750145099576
171.77379309963973 172.07636631017436 167.57453839661952
171.84009254617422 172.08929726921923 167.3710576653889
171.63008407442013 172.0404207788851 167.43038485796097
171.59020099634176 171.9476918391792 167.37227902977608
171.57546463844548 171.92278884024745 167.52323825693477
171.49169280239133 171.94872766256952 167.89422608839547
171.2574793133435 171.72336877063174 167.8953530747681
171.65230372669996 172.07879462954926 168.0807912528727
171.36033366678106 171.80560565723349 168.12646757961792
171.10084022148976 171.5895750640442 167.65929080294694
171.68922411259285 172.10593040015712 167.77091449091986
171.4585060667943 171.82469726486895 167.72193380832633
171.22336416226287 171.5923562559111 167.98716964178197
171.12557154996998 171.5256650022328 167.30709227158894
170.96157736684367 171.43203982956845 167.2865502798287
171.0775795580648 171.52745513637117 167.20517740911072
170.93163705721076 171.49498556313287 167.56903332386983
170.86861934145873 171.4197988105677 167.42994996648915
171.09458473503287 171.68389780382995 167.3115131612531
171.19156988502613 171.74908172805272 167.042281522617
171.57388184998013 172.07771722177196 167.43125822119504
171.58075730818985 172.0356861343737 167.468501716472
171.79009663145516 172.2652241040715 167.68036615219216
171.21198004701822 171.81636046242957 167.70269446555167
171.05428514402308 171.61920268547976 167.77385624458364
171.17762963295127 171.73840085748665 167.5930532917283
171.1895768783426 171.79399407467042 167.44120872880242
171.04789876390177 171.70040154467878 167.43693590423817
171.28154256904625 171.83179873188618 167.35927926310606
170.67087397829596 171.236797092062 167.21568784233628
170.6889271770016 171.28824948372304 167.34683927496715
171.1893601896728 171.63278118004175 167.16826138076425
171.30636792988227 171.68534808716228 167.19073758325248
171.11667175684775 171.53498140762937 167.31840080403322
171.6161032944923 172.07724233807943 167.30064536350048
171.05726786911657 171.63724157513096 167.37330394056312
170.89289680104955 171.53736145499087 167.51311356362362
170.9227086314721 171.52737479473976 167.67945960448932
171.12648110708952 171.62761689073375 167.69010848369933
171.28941368445308 171.80418388198137 167.88817581700397
170.97795764828683 171.55816363579157 167.91139843417142
170.91831349551913 171.49708570265008 167.78932637307088
171.11744475905098 171.75425865971079 168.00046624921214
171.64190345753573 172.2688050634279 168.21862381518199
171.69784436132238 172.3334938562754 168.24233297958304
171.84994207342805 172.46490321126672 168.57999338932206
171.66414168027976 172.26853928489004 168.28621051458376
171.7754011480731 172.3758972748161 167.88508938263752
171.27334846691951 171.82473866986197 167.65792078399625
171.64260031842556 172.17424427874585 167.73308865388606
171.45140589021344 172.0602960069098 167.9003810059224
171.31607243972468 171.87900181632148 167.59725965310366
171.3233359253356 171.94497363624833 167.53541764902914
171.14765229662765 171.7363708696355 167.3905970867897
171.20927181668807 171.80853179547415 167.36466440378294
171.2025947342103 171.79518159947202 166.9994697427441
171.56427773682626 172.09971630846258 166.99519551774463
171.67957772688163 172.12238744705934 166.87631573008986
171.25034677017143 171.80734121743438 166.73985734185985
171.06879898463427 171.67251773555805 166.90877171566345
171.1838397766395 171.7741136818802 166.8511341359777
171.69780549472975 172.37228695687122 167.12851672257386
171.30352247374577 172.07241992689583 167.10117617774742
171.4573703524133 172.12728868731924 166.76040340173182
171.43721235885195 172.13681274788755 166.86369327632121
171.44480869982496 172.19577800444745 166.82381303707095
171.34058564146005 172.11729352002425 167.16061941954882
171.3954975501034 172.097509301558 166.74435719624802
170.83788443002138 171.65145699181258 166.68343594091164
170.83147085608022 171.55358135804093 166.72979547086504
170.62950841703213 171.4659005302353 166.8772120522923
171.01584070793822 171.81179732607865 166.86176864330736
170.99105261704628 171.84842553674838 166.9334991618276
171.3363371102407 172.02427856597274 166.6810442039605
171.2459350614376 171.89673762846454 166.87454417313472
171.3121887203961 171.9359843085328 167.34438756237049
170.93392700478614 171.54485870834904 167.08296880742162
170.99492631415538 171.5166294185331 167.2606980199941
170.79320495756383 171.38214749588346 167.10919098104054
170.95355194364532 171.58894809384088 167.50983384549707
170.97149100893606 171.56996043003397 167.28145621042813
170.84616391067436 171.44038177792328 166.9734776937408
170.83780392231583 171.41989565664633 166.95769665887084
170.9301070613523 171.51242109421779 166.840211594267
170.74639745871613 171.34026329917154 166.89433142098736
171.4485123133344 172.00348032305394 167.05270724106796
171.52460164101916 172.03164521976453 166.99920043462367
171.15622314242535 171.74007642168687 167.1014035060256
171.41183796616636 171.90191887854033 167.05507193743173
171.38268835657445 171.88747674522926 167.324756090911
171.31345755988576 171.9181844693077 167.43194731476783
171.7240641727121 172.18883622544058 167.6018473957498
171.22658937443887 171.79633118239573 167.45494853817235
170.97826619071745 171.5366284224788 167.05776406851535
170.5583203920585 171.19539112700372 167.20522389946174
170.8535278485314 171.40750264851414 166.9785825119667
170.97113338790882 171.5108970465286 167.2040807921318
170.97453550744285 171.3782765817746 167.16303693535335
170.6692746456596 170.99763853342841 166.81262824419156
170.5873054742141 170.9508221538113 167.10045427686367
170.94742572266657 171.27696527340063 167.31849656702664
170.82356335126707 171.08730775844205 167.2069785666673
170.29655425117497 170.667331494613 167.05736335705052
170.37443738912424 170.68694464796243 166.9832279488843
170.1757167486335 170.60925744725927 167.0803633614638
170.3710563583574 170.78794682538884 167.3930043579372
170.30933596279624 170.74848644441022 167.03887080377297
170.33234527241206 170.76479609115316 167.1902360437735
170.46839620425789 170.95910960664463 167.20032270576854
170.32829542279683 170.8222887625855 167.41983979618075
170.71164991786455 171.1132533366063 167.34173712861687
170.9524512586153 171.43619004323835 167.5246371134473
171.26350203755982 171.6926817563551 167.1032009742578
171.07169869489076 171.37437435598906 166.78308574148943
170.89824506694058 171.36012036966133 166.9507673261101
171.12052407592807 171.6264455488478 167.0600131138086
170.81389427974 171.33474055966036 167.02359669618173
171.09023354522756 171.59929247011286 166.74623107755443
171.41867738962637 171.84700015389143 166.57922626294058
171.10756783016663 171.6536101540065 166.74291359259323
170.8072027227565 171.3572528867558 166.66995948686707
171.18871691555162 171.6778453024428 167.37995082683665
171.21051659588522 171.74065915992563 167.26362343223371
171.3379383125807 171.84743988645678 167.23916057614778
171.35653965972014 171.88966695712386 167.07503880694762
171.44678593391018 172.01008703467537 166.82168395879214
171.32673714945537 171.97182194359033 167.21345044955603
171.31119687910916 171.90964756473892 166.82485192469696
171.1859065057246 171.76621067898355 166.9250063180205
171.16044267832976 171.67454446624345 166.72473486659842
171.159940049925 171.61730379672557 166.588311003397
171.4495969346913 171.89039338881454 166.6783012115156
171.83664902853155 172.2030464899301 166.67922063719496
171.6034300800901 172.13647424065863 166.48973965303074
171.52829181743937 172.15402725848412 166.6007240852828
171.6337151556938 172.20763786967896 166.52950653513452
171.40183447200164 171.9425315554803 166.1229908539815
171.64063881456804 172.12436293652786 166.10010289106492
171.98166550273703 172.56823940047747 166.73757434027436
171.78541909602674 172.41038922052132 166.6540583668277
171.9271111145067 172.55672508583388 166.22511207138854
171.70582297087336 172.40022229028892 166.44505211264482
172.1197097377743 172.7321309665749 166.3578614256335
171.93305706433756 172.63027998952944 166.4130062649793
171.79298996659747 172.55743003740855 166.65904194078908
171.86305384095417 172.5863977715157 166.68436957530056
172.31122571271948 172.92321241089527 166.99353683399667
172.17547115029177 172.8111129614013 166.5792441558577
171.92846274275755 172.5771261846022 166.86620364843725
171.98265019871096 172.62978482859666 166.88073956412515
171.74615598890915 172.4996507036573 167.27710407611747
172.04266360922256 172.81085937611726 167.00395408145948
172.5858878578518 173.23994777340977 167.2835613143344
172.22857115079483 172.89887896290153 167.07253286829507
172.4481114300557 173.05014711062032 167.0929237680365
172.09005266613693 172.59017633337294 166.63804508937508
171.7718777956152 172.3055842990457 166.44020319165836
171.75636969362031 172.3451429335668 166.4845915628981
171.82334611566364 172.3682221889061 166.37323682294127
171.9478397659998 172.4739092834535 166.46828491392463
172.28512414528623 172.77910213470517 166.62287175261312
172.87665988420645 173.30939310417398 166.35943686110684
173.07016747079004 173.44199123702245 166.63029272167546
172.67155282166073 173.02602788814468 166.4284015315022
172.75209055879304 173.04682608403772 166.87748896677206
172.51663685615893 172.85405469029044 167.16745728124604
172.1840283344182 172.65044973397897 167.017929751772
172.14774477343235 172.64008879661722 166.99477825748582
172.2332915564257 172.73069363540804 166.89642933436116
172.05053861199926 172.68183786644798 167.1457564873605
171.93133997309084 172.5479168883333 167.5597521368272
171.84440359276152 172.3634017330316 167.35515372532882
171.96066411140887 172.5147191337505 167.41513538457394
171.89088209809907 172.46319985912197 167.62759215477095
171.7961361063786 172.2773923657742 167.09694517814404
172.14215947433587 172.54437423630304 167.21130353551118
172.41336844493463 172.79330786232757 167.33101783474288
172.41082698782984 172.74144691036634 167.51497011919145
172.20530418713383 172.59458318032952 167.7116243882326
171.8211198508398 172.31728049389363 167.57313505209632
171.6394217433854 172.13635633810526 167.7246628623156
171.47782529415497 172.01869603176675 167.84474847918293
171.62853509349463 172.15652446498987 167.8716802833774
171.77419476836482 172.20952162271658 167.80944938530538
171.86005145885574 172.39482601233246 167.59396536811067
171.8791730066219 172.37323497221072 167.35831379162337
171.65965025708837 172.21440380457523 167.48024031002
171.48028423889923 172.0601210188529 167.24422713774354
171.3079860424584 171.9768304804576 167.33676639942837
170.81988264429071 171.53418291980546 166.98297978937214
171.04503973223223 171.66415641368755 167.37230801390376
170.33808857469748 171.0137965757416 167.36743507846225
170.46531717401103 171.14263665003574 167.31477277334716
170.6082450621591 171.1937279743536 167.09184686550856
170.74119954618027 171.32770478348502 166.92950390504964
170.95982005681108 171.5797623431854 166.98606381968506
170.89551799172588 171.42161478059396 167.33903697977016
171.10092826481286 171.58911945409255 167.44273039043026
171.008069802926 171.61023906647134 167.52433996653818
170.76733344269084 171.44045452137192 167.63498905090745
170.87996927238635 171.50098443636753 167.34184068775045
170.70003751332376 171.18138395361132 167.0176261511485
171.1437099159282 171.5486108160868 167.02966569419664
170.8855910241801 171.28397890426254 167.02733178494384
171.0934093796991 171.47982460359648 167.06281319225576
170.92578045567004 171.40387009865728 167.36567589655618
171.00044215485428 171.44854461129847 167.0519141720153
171.2210374903769 171.70495598719572 167.2491761879567
171.287288973949 171.76141739698778 167.47946390921737
171.0867237724431 171.42480108556896 167.41362817919713
170.78662473968657 171.0651943727647 167.14565549277174
170.90564311081505 171.1773412192101 167.04419791319137
170.5798745770308 170.89320832746745 166.76338178243074
170.7343458895657 170.99908022550764 166.72810881656935
170.73809856787494 171.02884672604682 167.23053937990807
170.9137926018885 171.27994542373202 167.00994756060925
171.22278680080635 171.55129997754088 167.3757087901128
171.18818314505572 171.50657580626506 166.824624229965
170.9846034082569 171.24372690482772 166.9774936000933
171.31127484283004 171.61540829255037 167.2209644440429
170.91482860283608 171.22537781419376 167.02774202221195
170.99255435563532 171.2119782057176 167.1104739187372
171.25150016892258 171.46882321843623 167.2814996184728
171.14516434115058 171.38253217045298 167.41684152935144
170.9970076043389 171.23616078260147 167.29190390529163
171.13151158728428 171.37729728847825 167.19860775826677
171.0246687422302 171.26907354775665 167.3284999920125
170.79761837095535 171.04661899373625 166.953552630872
171.09863833626355 171.27037184280238 167.13429253926552
170.64732007762248 170.84620803770568 166.90954666186698
170.9757856419691 171.20999984805346 166.88010778644224
171.22046331582845 171.48635758520854 167.19091890313015
171.07597603488915 171.35710756483113 167.07048827950646
171.37060799740152 171.5493898764302 167.42223012465286
171.44796028750187 171.60188210916698 167.31942493985972
171.19004693163146 171.35263730353796 167.01756108929132
171.72146893003946 171.92381834955523 166.94122395515691
171.93444737821807 172.16564788784532 167.23365529399237
171.64589629319704 171.9757674810635 167.1742489061748
171.2816332948455 171.5672477592152 166.9752697227153
171.39272674981143 171.65065752020053 166.9550373446892
171.76504468797066 172.01697497813933 167.4226591959335
171.5340570218409 171.83221821510963 167.59538931820597
171.37159119487785 171.72375086909386 167.57183449710692
171.56272008535305 171.8422491248523 167.23586414636392
172.08635982056825 172.25501874198068 167.57766172935618
172.12344437562425 172.2338405560354 167.22596917745895
171.94952702384938 172.05823993146907 167.59923730429716
172.59867700570874 172.66364282553383 167.5378211601325
172.28506966384572 172.43540296307762 167.6042165097176
172.10210814075197 172.242095639119 167.62725279519947
171.923808941635 172.09227352824547 167.50828781647132
172.00402351077477 172.1535833560049 167.38455363172247
172.06157029698414 172.28814346574399 167.8815398342316
171.9500433253483 172.17193798764896 167.6884897166559
171.8530062514554 172.0873712168852 168.0308704714473
171.75858993922085 172.00241980783804 167.69567476727502
171.64621823297148 171.9626280055613 167.90470594599864
171.8910984381549 172.20580637939705 167.9509616849725
172.1773628676825 172.470262013906 167.7062034108168
171.57403948622036 171.8521612494158 167.4027615721112
171.65398833910908 171.91000718385962 167.2557977249121
171.71780015190112 171.9386354828926 167.16826334521943
171.75660353054707 171.89226664183622 167.2234481328899
171.0421017894472 171.2530376764053 167.37645168733394
171.09444895498194 171.24804472546174 167.286664175166
171.24972864933207 171.39272262699262 166.98062632950675
171.30588028742525 171.42670746785782 166.61633995994302
171.40735366371777 171.50957500337447 166.78321401281522
171.67686927091432 171.73539004022683 166.45688454601273
171.89324159201792 171.97628099040762 166.7654140836911
171.83156524489547 171.91083998237002 167.01151554896822
171.6769493232304 171.8031891018846 166.7015714426971
171.82828158066096 171.84767357131335 166.5717132158478
171.96625894277932 172.03028991679736 167.04336253143327
171.66033279377058 171.72534711047297 166.9977410957525
171.5686014647604 171.56782623837677 167.01549586624049
171.4910170969067 171.5405797346268 166.8881189204294
171.75599042246455 171.77711539227118 166.82343564655437
171.62590380791275 171.80855894199996 167.37244952453506
171.57182342844115 171.76422189174824 167.27744217604956
171.50793367528783 171.6024658473097 167.5515513354607
171.79042476779912 171.9225438239941 167.631845622033
172.2429472894621 172.3649714846268 167.52332481476034
172.41867565636937 172.54147324121672 167.15588307680548
172.23129446401353 172.43819216625627 167.31524092537796
172.1228295346652 172.35867326833932 167.37498606100309
172.00599978498914 172.21073041959636 167.25727630959085
171.9599291709622 172.1521940136151 167.15455231819675
172.0717744957962 172.31706756954577 167.08533353540753
172.09963522775246 172.37281631166195 167.0416331166712
172.0019711367005 172.36267005623318 166.97594403008998
172.19932412013492 172.5075453885113 166.6144047987141
172.21890820528114 172.53249474246223 166.71612860596437
172.05620729480725 172.2548495732766 166.5604320780495
172.16110317145657 172.43595982608437 166.35396613706294
172.02047271314677 172.2290883779575 166.38842166411712
172.3910894492776 172.60727677771214 166.37061298535556
172.24991486903255 172.46011688557667 166.64282470768887
172.19605961573058 172.4744030945744 166.51386657029457
172.71858009408717 172.93092488979974 166.53047368856934
172.63474159760065 172.80087516845975 166.13136452323764
172.16711308952762 172.39593405468108 165.99068246951288
171.93127746767004 172.14434627885598 165.6776606098926
172.08307666907223 172.16485310676907 165.76782359327464
172.0058868012975 172.1622367177737 166.18115251214456
172.06647126449053 172.24591827402026 166.51642207570032
171.99577968873862 172.12280702322082 166.22975927131912
171.9680701195427 172.17713287004887 166.52114216488476
172.43632292223108 172.6016075005576 166.73719866818567
172.2743882965048 172.42165430725782 166.528255670862
172.2988055574778 172.46761628418008 166.11633275102616
172.43012801147904 172.6713421627462 166.16033411063955
172.60788842964973 172.91557722235447 165.85221490638986
172.77680782069285 173.02024549043654 165.96535220293444
173.05194359425127 173.34926321004113 165.90830774431532
172.93369239105283 173.18099855314705 166.11250903070268
172.78768123405987 173.02646338118052 166.14355124249542
172.79321846884883 173.03037092858747 165.81676092294654
172.76599436751556 172.97600822413082 166.23379283664983
172.43154758447764 172.66774685662747 166.26446064844544
172.52087028949228 172.6954776378968 166.69433458589148
172.52211926040187 172.82627721212802 166.95778592517914
171.94891330669256 172.21540153539928 166.61334152703273
172.3099898719643 172.5128670196168 166.9421256196762
172.0635924120562 172.30508609468566 166.93288485724244
172.12037912745808 172.44867801995656 167.15150312363872
171.9908806127729 172.29780840873676 167.27556752365146
171.71739013256877 172.0173616889274 167.67316194768674
171.49821232381214 171.7904887037592 167.3338590316069
171.8300568240101 172.17004710807294 167.53506819412257
171.95070630106554 172.22171807357213 167.74643947519485
171.83735916765386 172.09463062398407 167.65680675687236
171.6306947636425 171.98223639853148 167.43280511716952
171.2647397476669 171.6096366766814 167.40388575327637
171.50337721985372 171.79590488058133 167.53593656841787
171.48002346348238 171.8686478350841 167.51374760950202
171.20507443270773 171.64625213590352 168.37263937040473
171.19016853436688 171.65225222246747 168.2143569253873
171.12830077720798 171.50268700163465 167.99818181328436
171.49639890396716 171.95783955839036 168.14893641066953
171.58565222955107 172.06512875308098 168.0553004331081
171.67176996221787 171.97102889972552 167.81127823731353
171.5793115248506 171.805940100434 167.94374749317925
171.52170747807253 171.8228348095911 168.2290938359111
171.23885414866876 171.53575404105132 168.24931114064762
171.4499094815993 171.82451658229084 168.13111196090765
171.06528384710214 171.47690709324627 167.75347383606027
170.8261509453628 171.23538442772306 167.70832868158342
171.23167730818165 171.56516334514126 167.71642269584297
170.68078350714103 171.04370615407913 167.10841220156647
170.70813785154056 171.1462647109274 167.05960491582508
170.29788662147797 170.7930766964189 166.99100860983322
170.4958172849762 170.98361202578695 167.10791525930662
170.45413178533002 170.98255911938577 167.02931446088127
170.75392126231293 171.20394524085907 167.14490133524964
170.76173141482266 171.19350259427705 167.04777204037472
170.76596590017311 171.17926433141832 166.92323798861278
171.26403525831117 171.5319379940184 167.0194423020335
170.6763789852042 171.04254782694537 167.10288305352907
170.53919558975156 170.82974879964058 166.8132352021897
170.91645878816013 171.26628518495843 167.1824889007162
170.9030749510473 171.32292681646965 167.7438828152956
170.833123232777 171.2631403636634 167.70213694232314
171.10082235473246 171.4462062204669 167.38643675533436
171.20612336698647 171.6292273374771 167.4905876979361
171.19832994705743 171.61342349645065 167.57602706181066
171.28087134501666 171.6548343197743 167.1933494812736
170.8508672032541 171.2005973665145 167.24497101465354
170.970874165687 171.40448362298642 167.1727186783573
171.06357345292375 171.45137137044293 167.15987472968098
170.70015782932214 171.1613638609663 167.14662967444076
170.78221672427344 171.18346514026894 166.6208688473532
170.94270831650869 171.25907152086927 166.43354810531685
171.02761518404495 171.390101961303 166.68896923344187
170.20818081260694 170.64467657878805 166.43126409673607
170.1407758194141 170.6016774987071 166.56392083973475
170.47229748442695 170.88442907829577 166.93816866872362
170.51042736544707 170.91346671238972 167.12766738007736
170.8128845251335 171.19367980826388 167.05344299865004
170.58583204748192 171.093511439752 167.13732251596807
171.30892389065167 171.7393756353733 167.26975763607138
171.2606342960384 171.7010382277117 166.95561584985475
171.2513174407758 171.5477219686017 167.181252355169
171.11873370620236 171.44483425129079 167.30288680447518
171.11993511592092 171.46203981276756 167.1169289519008
170.94233354639215 171.28213374709 167.11547230222934
170.87826329459972 171.26390486274525 166.96975920642052
171.13917111834778 171.51439957093032 167.31203214023083
171.06535687909695 171.53507107014937 167.04971622088635
171.42022563278923 171.7635776378876 167.1263652421764
171.58620501275277 171.98183754335204 167.28835581814127
171.71544943539138 172.0140433068915 167.14482505460086
171.7649825365678 172.02830063512806 166.8697530020479
171.78983742279596 172.01717348025696 166.68953497750874
171.89963974128716 172.12437267826863 166.5080730051997
171.85178248427266 172.0880173323507 166.63121100224546
171.4224135493891 171.72917781592164 166.90585882424904
171.09731343099833 171.4505087329538 166.78753740351235
171.0418179533864 171.34374277955826 166.5560156980574
171.49787448452875 171.71713326910756 166.84980009877333
171.65177306042077 171.79277573404715 167.15433511108438
171.86319040677847 172.18543334193845 167.2984701707304
172.3950201344489 172.7499097000567 167.74174120938997
172.237696419873 172.56828649525593 167.62227422642437
172.20677886470727 172.5591527612967 167.74446710818088
172.21743501173506 172.55745455673872 168.01034462315562
172.11730568583684 172.43855878634264 167.91078225943744
172.34455800177662 172.65676230350508 167.42313694508454
172.5093027654419 172.8244509562455 167.28349897959373
172.28954402738003 172.63582157175932 167.807008225307
172.05429876789415 172.40636110633 167.98802241149266
172.13857715236557 172.43970979278217 167.62770929332396
172.1647467172238 172.55515404716232 167.56898676655092
172.3146849780434 172.65370169637404 167.70613080390072
171.94166404236944 172.38162196869382 167.27571966497783
172.34792337624137 172.76542662012696 167.64603414832436
172.45553618083954 172.80421155774533 167.85444467992554
172.34973877211218 172.70680490984176 167.91318704346676
172.49958485008682 172.78211513745214 167.52192368319328
172.1111203030155 172.40474165419923 167.48085834108372
172.43453383984573 172.67239641442694 167.83517624479575
172.5378504784055 172.8234254819038 167.4896236350079
172.62631907316782 172.9155484031315 167.7423684913791
172.45936502490085 172.71339275918743 167.73943807448939
172.23394727847466 172.67819847378874 167.36343559039923
172.28423460462943 172.63860326977812 166.96037648339012
171.96615708546125 172.44759341290847 167.19084324791575
172.06252371196663 172.57312485361172 167.3927432982199
172.00088269262102 172.52893841280925 167.32602834090582
172.61830078834626 173.10472047256977 167.38764101529185
172.67302466021238 173.08860483581464 167.458491824544
172.77485743135563 173.105085852892 167.34384480667333
172.49115528934695 172.85174168387732 167.12091583547993
172.32216432727873 172.67724360886817 167.38713506697687
172.80691495451543 173.13841388787446 167.32412244296304
172.87732687752845 173.1978312109453 167.39226238609703
172.9115443361554 173.20897149987076 167.5806099678329
172.86419882674014 173.16396721033672 167.30711175890204
172.6582955848028 173.04869997166685 167.0092512936818
172.7495862085694 173.12216097494 167.15668581573422
172.6962972073093 173.04108298933662 167.03404813719797
172.6334937575276 172.95896004899225 166.5438266192899
172.51404664503175 172.85072400267913 166.35546230458007
172.76170109745317 173.02948717082114 166.33770994474455
172.70617808983354 172.94890112318342 166.71990250544494
172.7473084768185 173.06465201658708 166.72530288210353
172.74524772624213 173.07555761844085 167.02717092962635
172.59091999717782 172.93783436010162 166.63487002606252
172.70700335894372 172.9817978856297 166.882278226895
172.4646935628382 172.68523506403747 167.043421836686
172.42412101134016 172.71211973376464 167.51915919025876
172.51082505880217 172.7339716244391 167.1686939566106
172.30103879742077 172.57275358629428 167.1778488826474
172.57592825919468 172.83337587366367 167.22246026160207
172.33709728211107 172.68258832899775 166.8347025901139
172.69793614706805 172.9696572772692 166.60549482741564
172.9283882053436 173.22793624654622 166.7358326863328
172.57885028734688 173.00566938979472 167.22331969899238
172.6010709922043 172.9531015773297 166.8296603081562
172.5792560386022 172.96648605400858 167.03379895096592
172.45413165211727 172.8393247501592 167.02480481727153
172.90614807810422 173.13155727880377 167.1395189058352
172.9610029166717 173.25818169517856 167.62177360977185
172.88185216657254 173.1403957192901 167.5653791649456
172.84795930916053 173.11091569671308 167.7153377480528
173.10069479798932 173.32662817155284 168.02438409720833
173.41080047658875 173.62955909044663 167.84724426872043
173.36403146157227 173.57402199833166 167.9726452221598
173.21393202430636 173.43801403396762 167.60795912806506
173.2881008606665 173.5637261320813 167.5658943819217
173.4250378198883 173.6469194043268 167.71523999564448
173.2465276087199 173.50758158379452 168.04834540345266
172.9156253575039 173.17562842931233 167.93918000312215
172.9642731681051 173.25015928318427 167.9792036878053
173.36193642232595 173.67202156343245 168.38448865633615
173.1596078744347 173.4552414335695 168.73170587156045
173.08328224036796 173.44724795992795 168.73492092114938
173.15937315457742 173.565305313825 168.75784009580235
172.66019940178617 173.05892240441594 168.4381284284502
172.54643722809797 172.87710958618032 168.0544907551921
172.94444099541946 173.28390583592017 168.0590335256083
173.1633885879207 173.43500261596807 168.18414086004523
173.2753785367407 173.55476633077672 168.05650349077592
173.0122310308041 173.33764518128652 168.00533569004634
172.67019367763615 173.05914775422036 168.4083816365711
172.75167738328287 173.1598132355763 168.52104800093932
173.02712790604897 173.3483318339937 168.44421352952136
173.22784622172128 173.591848303153 168.40850499704484
172.55249789329088 172.98950609905398 168.32573220930382
172.6183263415704 172.98361949276733 168.29825331817062
172.43830858280828 172.84328902073682 168.37366397011348
172.58594516810376 172.98626923168752 167.98092583890872
172.83447935779668 173.30286898830212 168.10707286581052
172.95725450339458 173.3950931804609 168.4795085478119
173.0850361358067 173.51312554705666 168.12090539691926
172.77543309838313 173.26456998834684 168.08759599916155
172.99234252426197 173.47040018907776 168.5543316401428
172.8211921562078 173.28912621693104 168.3765133692277
172.2354542939922 172.69871755597103 167.97967235452356
172.90277953914682 173.22784209046063 167.94194269157114
172.69762911797622 173.07004429422219 168.2048071986446
172.3071552796673 172.74679739127455 168.0937265087544
172.41262703825848 172.83829717333467 167.87077728315015
172.59286901992738 173.04469850686579 168.0090323694923
172.29510574593033 172.70337875845962 167.8863785725917
172.48348459565244 172.84458777476388 168.09502687698023
172.5798071342617 172.9770452536377 167.97829080425322
172.50066022222086 172.851733444959 168.1339250054629
172.30197276129607 172.66332583263582 168.22834223666587
172.25821657697813 172.54494882259047 168.2372980645372
172.26388232632158 172.59720886293826 168.3581235005618
172.20170636445891 172.56396686743875 168.4363292437795
171.87504033709894 172.32732300517063 167.7856468062901
171.62674676471565 172.16837331936983 167.33780667114002
171.92927967324695 172.4551652608417 167.84672100045447
172.07432860885777 172.58025963182095 167.99931196615503
172.2246919645222 172.71992526452092 167.84961869745788
172.1133945272678 172.59134362619923 167.82654089000457
171.89444400325357 172.50114016140597 167.42194154405533
171.99161311958065 172.54426694160978 167.3885033101083
171.50479103911306 172.15255704256916 167.32508514968742
171.45312646743477 172.118198717817 167.27847031655892
171.5001288689129 172.12719105276128 166.70844235903726
171.2128809222302 171.86349712871095 167.195709030581
171.48885997446348 172.06366790896598 167.0627410195906
171.75899265595925 172.30568936073195 167.379807086816
171.70625024700857 172.32761711840948 167.37431983844417
171.2362642453026 171.90858234159822 167.3007102845668
171.3625040579552 172.00013504036863 167.75216480484715
171.4685329777351 171.98966935366053 167.51150924923726
171.42377195736844 171.96712127135046 167.0839080594783
171.3462201277969 171.877857239081 167.46269638390183
171.23317260410687 171.8081052952973 167.74347032577046
170.82622033671794 171.40732214203211 167.48890612284745
170.78280722136995 171.43393650464424 167.85396727684517
170.6428775933235 171.20988098707903 168.00907453852858
170.9682850595929 171.44033096565866 168.1493859937747
170.7637824391788 171.3391176351761 168.02893051931144
170.77676697866755 171.35025100743422 167.96272789913652
171.298982774113 171.84042102632827 167.6602355071488
171.0408562499395 171.63000403126287 168.0551881179777
171.0278744721352 171.53515890185304 167.9278561002796
170.83909616632417 171.4375045582999 167.72903604868443
170.9915454687802 171.58759790761397 167.55046431396258
171.11918889122754 171.72502016145503 167.53751181823594
171.15565234202393 171.71455265113772 167.38902756427956
171.21126113973315 171.76019484651798 167.34433808054234
171.2026005807689 171.80331258290457 167.32731969142537
171.50536957104902 172.02733800208168 167.37539132884294
171.71913066513378 172.31411250108064 167.71598956080092
171.62978287887807 172.2463785427774 167.7060636208251
171.26343283004704 171.9697626650732 167.82965058824934
171.51870626154067 172.1323267501846 167.97250066848028
170.91733957283478 171.49653424290705 167.73218401857224
171.05516164761565 171.6311431154065 167.59878397409867
171.31843063365562 171.99548592083622 167.75205885664982
171.55644973413564 172.1607104896965 167.96182762113372
171.25766484645533 171.90018712200728 167.8602731384495
171.2314751200654 171.86426469838705 167.7520277574886
171.4614005157103 171.96194329562886 168.10401169548476
171.76174477104664 172.3222950546501 168.38505391847374
171.9222138691823 172.4336344012142 167.89878440715674
171.88277597831058 172.27028595411772 167.7591934922761
171.75594243263785 172.23414616916483 167.95170613353326
171.5776151692311 172.13075820115105 167.78831153688415
171.3298401645371 171.83651619238088 167.92622645062866
171.26906470382528 171.8541203994021 167.82769919962206
171.45645357052632 172.00241445933173 167.95799087768708
171.52870843657942 172.0830698574591 167.97451252297998
171.6558298460118 172.04875119565875 167.296303442521
171.76463650709286 172.2206566764718 167.32753117140055
171.54018701198882 172.06558167994862 167.63833216786952
171.50082150311712 172.03681002493184 167.26371229471323
171.42932738417548 172.02553690390653 167.43750677267542
171.19951886342014 171.70418101296784 167.6483435412626
171.69198271270702 172.1103667875895 167.88034524389082
171.82689965958022 172.23683343831144 167.94960712747095
171.37490427005514 171.8429519034404 167.78241393708484
171.4131865018026 171.88585984355737 167.99191971614715
171.64608374178246 172.07019216391743 168.28224154646867
171.69323235002366 172.06449877702332 168.1448783160682
171.88621142312687 172.25804929630684 168.3478749319811
171.87101131769685 172.17069712766838 168.4432130113862
171.42726384062868 171.62000620614796 168.4753066074135
171.08755471213354 171.37157932430495 168.2493158395231
170.94340419152476 171.2715968273045 168.0817258991806
170.59157145818597 170.9131686742985 167.6934346250263
170.72981541554142 171.0878792715968 167.4109560407683
170.84274174864737 171.18889488670297 167.50519424004628
170.74162181819975 170.99066713124094 167.55393246523155
170.6529604052467 170.89698185963573 167.28320408640548
170.20533906214516 170.48066811589496 167.2864679520241
170.4064679698742 170.7634924835249 167.47456462092103
170.2173722496455 170.62756062386185 167.4301135977643
170.48480431517092 170.9093085115391 167.32203208448536
170.6780280632955 170.94606459403158 167.23123147192842
170.42232478775543 170.76180763875456 167.15972372223328
170.76748300618922 171.15395362602408 166.89309646586844
170.67766561021807 171.00044594885077 166.7638380722282
170.80033767118616 171.1194477103707 167.1657114444789
170.74965043190727 171.09482074173707 167.38216200779547
170.6125497976734 171.18413424185454 168.01157391803054
170.9209972965053 171.4518057288032 167.5980224923299
170.70360104331354 171.34117222776086 167.6854737160144
170.77824905407644 171.4721507266965 167.80121847162485
170.61933331224955 171.2653970894296 167.64089220077094
170.83274909181418 171.45864591746468 167.3694904129086
171.0453130557682 171.68798693612484 167.48385668213822
170.74038468688224 171.42841502280183 167.77657319693802
170.18523413748412 170.85815495754417 167.85084192417915
170.03975759679568 170.60453895505583 167.63433978949
169.3360386078873 170.06323562964343 167.7204407701861
169.4061199556852 170.1736588402803 167.47069840098908
169.5915960384731 170.3357687163615 167.82740397864904
169.73266846809472 170.49642173772966 167.54786272300623
169.7172075825279 170.5484486073525 167.90659767216977
169.67007891466704 170.50049134629154 168.10456795372494
169.35284602726088 170.25151255680467 168.32132920231948
169.40564654910239 170.13968686430553 167.87468212029538
169.41202171710245 170.1306966851716 167.82576095919015
169.75699654685 170.49635131646292 168.26420778435727
169.7116576850357 170.5260535702985 168.1884460048305
169.95607811134988 170.79282484054724 168.11114710433577
170.02566438576363 170.914601105722 167.5581664095295
170.23764188477705 170.99133968716333 167.49760489294303
169.9847806432307 170.76940651233372 167.47939030891834
169.95883927671497 170.78508278715097 168.0800888712736
170.11132993352123 170.9232236208493 167.74685607385143
170.1349845935744 171.04951417427972 167.53110650049513
169.99979785652565 170.9137354539205 167.18096041228162
170.36114464125063 171.24901551300948 167.31946387684795
170.7647646623 171.56993492492143 167.07099088395
170.63500074522923 171.39243615554972 166.68873833274915
170.4069016798738 171.27517076538575 166.6986994225583
170.43584050878803 171.25721235622007 166.7517800462012
170.31119003077384 171.09789688417442 167.10486193190093
170.64144601979564 171.44582326665258 167.40902948037908
170.34449121632466 171.00717935098 166.93319092499118
170.00609140734989 170.76502083632337 166.87073061990128
170.16175001273376 170.89506494936234 166.95345737885955
169.88787825580025 170.6918642435133 166.86089781895583
169.92282557839684 170.65167789210048 166.96576096485865
170.17154350675327 170.87358594741383 167.10116834459185
170.49957303433283 170.9900312710611 166.93959994844022
170.8505150131746 171.31129063500117 167.00332129510087
170.47452662694008 171.03104608207374 166.79206277687643
170.4060047211964 171.02301441762273 166.55994904072546
170.7041681816532 171.265003967568 166.8357085878785
170.52942029857468 171.1536462308117 166.8198345484754
170.49816926722616 171.0778371443301 166.75424365402384
170.8016332970227 171.30684476499064 167.34295126857083
170.59479841465802 171.01218634744714 167.24134846245016
170.83730926631208 171.29293841068332 167.08380688828066
170.53928123074922 171.0492960353548 166.70082770095655
170.66836949088258 171.15784748324882 166.8225473498848
170.66856221724427 171.15003109346654 166.55820692227883
170.96830729044518 171.50689335341133 166.79964615474503
170.8479394140395 171.42866552042912 166.75516537354198
170.68071084165032 171.23963832068011 167.0062522301458
170.40739856497106 171.06240902862933 167.14855216048485
170.26485853778587 170.91070471906107 167.12699650833633
170.3092452375579 170.81915536992372 166.9275178559916
170.45856125461208 170.93261407574954 166.86767671865587
170.26019013951716 170.73185035555227 167.0763863632907
170.59057881866903 171.12377031430472 167.395166011518
170.38790539073688 171.0208179034795 167.40817409538525
170.42795905639667 170.96896674488463 166.95001335289112
170.6444454989506 171.2909460108854 167.26723076634576
170.35756450212568 171.03616920407492 167.59651875211046
170.7063108127123 171.41865790805585 167.73125737101674
171.04504411082365 171.73679487302851 167.97518881796043
171.20784959305607 171.86009768049445 168.09367112002587
170.9443447428925 171.58223582158732 167.93352569382122
171.1053528002325 171.71236537286262 168.51523110203652
171.1722456985099 171.7939152772288 167.9986616680823
171.05859879608565 171.687212185469 167.89557170237833
171.07626155955307 171.6544412216265 167.7303152823791
171.15056038462137 171.81805611619797 167.88502244860877
171.15704614688525 171.7711532001821 167.70126581064855
171.6150611831197 172.23978488182678 168.22987960924127
171.6787439728601 172.30811652286292 167.94634550052405
171.328445535264 171.9673140831481 167.88710491509892
171.2148382165502 171.95857236910405 168.07053207525604
171.36496256838961 172.0446397003076 168.02710316692446
171.25558012165237 171.7890626286697 167.82895025605626
171.32306520804767 171.89841909134435 167.2629776903459
171.1766901229448 171.7981178903045 167.32664959543104
171.11536832150912 171.6793383977315 167.17365265981311
171.2962240732915 171.79866732792487 167.40268661009387
171.15252904401294 171.62211615675955 167.05958621892412
171.17062480868023 171.7440245724655 167.39710222026338
171.1443394202956 171.66883338370462 167.3938540897645
170.91298055194102 171.46401471103056 167.53974477315626
170.61693047442924 171.17072926600122 167.71574277704707
170.85896097136484 171.4709034390949 167.55796457547777
170.48090496101588 171.07272254389164 167.33488270591624
170.87036247807882 171.4560463278354 167.70822958050036
170.79077521058562 171.38310418418362 167.94100362921662
170.40144140008377 170.99997778558742 167.71776180971756
170.82009632682383 171.38969898067518 167.46786262902557
170.79075085124222 171.2883318835378 167.19542155320875
170.62592700609247 171.17212974799236 166.9480610817942
170.23681436168405 170.98759943161352 166.80589140209153
170.0218590051489 170.7903186992718 166.8525172562683
170.19857548773194 170.99128806664254 167.1285839555285
169.81853062915778 170.64668749110763 167.33764511889757
169.96493691341936 170.66263699264405 167.31064233418576
170.07334549766145 170.82467350731235 167.15144232992088
170.11976044002722 170.97918459298728 166.85311646775008
170.07399740895715 170.9912180246136 167.06259736096476
170.1658355099218 170.95381270302923 167.0321388631683
170.29877998227232 170.9462019538219 166.58068896045148
170.5478164039204 171.17047054079083 167.22589379372366
170.1894458930239 170.92956521425896 167.10973183038428
170.14421473189108 170.95293311987993 166.40553640172246
170.49691577301942 171.16559486120966 166.23371967074291
170.41665461781173 171.0992254056756 166.0029710626002
170.5013912068184 171.29990834837162 166.1296343476209
170.84047006925525 171.61859927611764 166.4637966956313
170.26521381095583 171.0797909976278 166.3588159980384
170.64102555822524 171.32633970588236 166.48926503773953
170.53472158665954 171.2532247003058 166.41092743902317
170.6253424057261 171.27798147433256 166.51618556401533
170.50063673720584 171.16435705856316 165.97135824677292
170.79583077026572 171.418928769574 166.5333272598328
170.58145959627674 171.24357669911973 166.72250645911058
170.43996591686786 171.20998724991142 167.15469063195772
170.7314305597777 171.37911755932078 167.0449909136072
170.56116527078117 171.26920763221315 166.79902818216607
170.16596562325827 170.98499064818728 167.01155485490722
170.25207225095946 170.95091278295916 167.11048406531103
169.84571437922554 170.67655311616576 167.18812114014372
169.90069438088307 170.67775532162912 167.46944212026136
170.17171987562665 170.9117933720043 167.55471332767763
169.79411428308794 170.52629416308451 167.65248913562854
169.4793517015745 170.12083279791923 167.56097955550348
169.5406537539478 170.185583517451 167.79393604747113
169.49691227401263 170.20870935845406 167.6465349724045
169.82982025445975 170.51259918984633 167.56450177366165
169.7683905875497 170.31878056207114 167.68683768960503
170.01282854002224 170.53850594154278 167.36926516440099
170.0668000453736 170.66888827106632 167.18786624043963
169.86714948356178 170.44752365216388 167.3064760349027
170.0433596839697 170.6318935772802 167.40373457140225
170.03443989610906 170.69912943078987 167.44812111857274
169.69107095625864 170.35111339727086 167.05758056019295
169.5194718271755 170.17254271805334 167.12012548646223
169.7531954080751 170.33668879688668 166.48047191733815
169.8816623543044 170.57179676445062 166.80311016145657
169.58114941152743 170.420976316765 166.52127707772055
169.95046611929124 170.59716091124798 166.58755064508836
170.2854485022501 170.93222084634428 166.65783027015166
170.36539279551886 170.90968604998352 166.6686798428764
170.4644542325951 170.85729166253756 166.67149755840495
170.59638582637697 170.893288357162 166.61927455773193
170.71572459973504 171.07039653849407 166.21291971456856
170.56681395411925 170.98703176867954 166.26528752908135
170.55304570743627 170.94600054120062 166.7926143147834
170.62186608140865 171.04616912997923 167.11655462525448
170.71940794486554 171.13991668009683 167.48197457485904
170.33751042875107 170.7535060806303 167.43116667794246
170.3392157477375 170.72302021392545 167.58927683072116
170.23514299028918 170.7185674469035 167.6543299762273
169.79629775756598 170.34062286702655 167.57412260025464
169.90555024095292 170.33869242702403 167.68344606794324
169.9099269146727 170.35696998579635 167.6344976786957
170.0616705425333 170.37590702775168 167.56206039541755
170.2105840335912 170.5205174979167 167.76329007573128
170.00417014145384 170.4175069432495 167.7316690133822
170.58467098986173 170.96934837180183 167.65066133014776
170.52897618184363 170.856421855616 167.09245008067217
170.17112434258866 170.63869977974844 167.18074736800813
170.30376066621156 170.71394599439853 167.38201309520278
170.54861724526253 170.887796098503 167.2732305859423
170.48624986030396 170.83291517129956 167.32352592313651
170.62619213592387 170.94889085473756 167.5525468294962
170.21759094020456 170.69529215348317 167.43724932846726
170.44026024001582 170.8789546883897 167.29659032802692
170.38518349226845 170.89777916314364 167.2264500319689
170.57974950572373 171.11884270842774 167.20082784306544
170.45560247786543 170.98174238330344 167.35251833101975
170.4572557500067 170.990722574198 167.19931716302813
170.30714474208017 170.81637728774953 167.061505718476
170.25092873790777 170.71952337077374 167.59788664181397
170.28563811021277 170.73889678284348 167.76687391957276
170.44410154017845 170.7632309340724 167.6637988470092
170.57473485117 170.87916931108484 167.50592163601283
170.53894638065702 170.80784464973965 167.68882027688176
170.5619858906077 170.81223504100163 167.55999705033202
170.62406238114582 170.94495528258702 167.3198862247333
170.62396113621554 170.9402885826359 167.17668484275345
170.61568219325648 170.95657907739437 167.2387624561858
170.6918946133812 171.0878929367826 167.28353018171507
170.60130264643806 170.9538731514297 167.29244871327728
170.39258915212588 170.84820407756314 167.04678701770013
170.04696589306235 170.5440175382252 166.95833701795348
170.43424550310752 170.9652707521042 167.11873912034403
170.69302788627368 171.29385625148078 167.08993665562625
170.6770027624772 171.27244126649097 167.11145969122032
170.13735264459822 170.65967476223747 166.92885703799178
170.4399056485769 170.98789400675201 167.27951994170746
170.9800206359001 171.3316007865065 167.49468951081664
170.67250512378072 171.11534410838885 167.56918201932947
170.88454747531944 171.24188087698772 167.13441958999363
170.80285860896086 171.1821957729875 166.91159366809254
170.42852316505292 170.92948684091735 167.29556360014655
170.37943296450356 170.8486714871323 167.18331507882394
170.11357485046372 170.55573306905714 167.05967561501086
170.01336119813215 170.54793648894412 167.02226673832018
170.05009754434286 170.61696529218625 166.89588202236587
170.10406644940053 170.73005535959274 166.94153922691413
170.34123519583096 170.9022764481034 167.10516565227752
170.15837281868875 170.75920156005083 167.04608291877375
170.2144334022889 170.89551740431702 167.01298016898335
170.24753160814905 170.85644718735952 167.1762079191328
170.341465213303 170.93496787663034 167.44491508835503
170.7300913976662 171.3333262739024 167.15313065942124
170.691274947219 171.30796590775518 166.74890204204837
171.14349273044425 171.7067273047087 166.55184371066886
171.47543065230275 171.91724068720396 166.384193026665
171.41187420961626 171.83449418891263 166.31066135386942
171.52610799645848 171.93607121227691 166.43622537390414
171.05448502019564 171.57874741869148 166.8920880673298
171.02310541183905 171.5596874071168 167.4029574702546
171.24382768792188 171.58072407087718 167.38949179742568
171.14470256513013 171.55360977324392 167.78347659499948
171.25760041971262 171.63086315559497 167.61309861442902
171.03459180889385 171.51555718926045 167.25536097907343
171.22757177015635 171.6755286679237 167.29060130470245
171.14211839111434 171.62426969410632 167.13535476178555
171.2188801680982 171.6240869072469 166.79424848895772
171.51661490174737 171.9106933872984 167.04883055584887
171.25985900118206 171.52650659899007 166.80565643486787
171.4086030094047 171.74082294519832 167.0057124924035
171.47538596118508 171.83188571499784 166.79088851973458
170.98081044106993 171.3262666629827 166.50529883112213
171.23214703864824 171.5999526302832 166.80831083767072
171.1705461061445 171.6004629117551 166.9148710855052
171.14564332718479 171.52573394930252 167.02740508386958
171.0481916050502 171.44299207013808 167.04194782909616
171.19602283263507 171.57034476674707 166.8245880792111
171.2631047946067 171.67915999291048 166.7790045292824
171.22131546419803 171.59394410708387 166.66327722034063
171.4513241204969 171.79021030513414 166.43664904366244
171.700443208148 171.97814398357053 166.39095686414174
171.53761329137888 171.83358436250512 166.5063282091504
171.58671538091866 172.00899985525356 166.0785372507619
171.76638719260276 172.19063863367887 166.05130655185698
172.06582265946184 172.51747410555404 166.24710292789572
172.0954585299118 172.56402598992156 166.48839623616746
171.93589901009432 172.36273844124366 166.48915236246248
172.02450193051632 172.50253819144677 166.77003347248765
171.86391815255323 172.30291762923378 166.54529573406458
171.65808925845144 172.07771544989203 166.70414926573602
171.39162042869282 171.83200622362384 166.45876353893777
171.1878653303565 171.65965122955956 166.48939354657077
171.50036211239023 172.03380898988507 166.86325808234494
171.34020508867567 171.9045297330224 167.03793091693143
171.29604977029314 171.80898914656268 166.6530344434782
171.183062533979 171.7131904303406 166.56051755617847
171.26992309541382 171.774050152508 167.03903661802124
171.43107272223304 171.86388578992128 167.1010485394203
171.08583205076792 171.562930372579 167.20362084826232
171.1894586054003 171.65330173604482 166.9859238037401
171.57275896876754 172.06192137486406 167.2702077343196
171.65209618864904 172.14196559508008 167.13369646786177
171.55144185997244 172.06257556636092 167.20397547483392
171.19931370558683 171.75647712102418 167.1416070732631
171.37842968492734 171.9252541834319 167.17651421392046
171.00638757215896 171.58557231489343 167.21789597340143
170.64415487597586 171.23700757681718 167.02075354898307
170.82479636434962 171.48413051461128 167.46942372258374
170.97866482738087 171.62403867544512 167.23497055625148
171.11169826718796 171.7305638664116 167.34551833974814
171.134505170098 171.7215883499061 167.6447179233356
171.47430988079543 171.91850318635605 167.69937669047894
171.89089474358187 172.27794003734073 167.8894568424539
171.55104109114262 171.98700863049655 168.02748947557956
171.41313324686712 171.866608393866 167.75156110884424
171.28600817203716 171.76573317260912 167.48951339085434
171.29249541637398 171.68651097700777 167.46355639981047
171.0261459262606 171.38751125510598 167.57348675869986
170.67596564002318 171.14278245678236 167.38962548815581
170.53164612047658 170.95343986920616 167.09735301965318
170.61468881733344 171.09978850879864 167.2339863207037
170.8100969360167 171.21779085254855 166.97310866503213
170.88448431279264 171.39273783103857 166.931296929269
170.91908627688758 171.38568333534144 166.80517094341423
171.0514118458484 171.54316181881626 166.51532772468514
171.22180986724632 171.6192465426317 166.46712282495508
171.19703788220883 171.6649032136248 166.45269574811505
171.09756400096092 171.58321735202617 166.42002147122474
170.9658529023704 171.5339157511201 166.51859982119925
170.85317824249879 171.53561720949435 166.74707264265774
170.97425377027994 171.64830495930326 166.3549953568677
170.77426773554274 171.35974889919933 165.97491923709327
170.94832167411641 171.48254801108098 166.23339935197842
170.96897132724936 171.52983621686926 165.97290698593477
171.03827790087513 171.5892048039149 165.80661210831857
171.05357134135517 171.58886305155823 165.69243510093128
171.06167357195042 171.54654389368858 165.84899631159882
171.04238043574566 171.60799156387546 165.65124278650018
171.17335241604275 171.7104158513432 166.02022415932146
171.59116754207318 172.17593242484725 166.4145025497363
171.33210645086416 171.94994103561655 166.19121753704388
171.28688905296423 171.9186953224672 166.39968450555668
171.24930592988366 171.9064458446002 166.11960922478454
171.01168643307454 171.7004516122123 165.9329493146063
171.44236902702974 172.0630024608853 166.62651613778706
170.99513552802267 171.78991806608704 166.44595613255532
170.85185165444094 171.64068959131936 166.659411876555
170.84973040541468 171.6220234760472 166.6875080364406
171.10685539444788 171.856330279989 166.51917696926387
171.6101653775948 172.25539538927976 166.9795357455429
172.13111714609713 172.79401257052805 167.12336242208357
171.99163678630774 172.6416489993077 166.87520765426402
171.68443170666572 172.35708437738487 166.94401175691533
171.57841229133066 172.30012591606135 167.3828820149002
171.29391620133092 171.97570539613466 166.99101383770105
171.95075291086576 172.5884927369723 167.19237799851274
172.22044321085252 172.8314226412225 167.28507316438626
171.96749182755525 172.59466702371958 167.44301580866232
172.22751394626962 172.90253793356445 167.1940323748584
171.77585082347224 172.49331312321587 167.13993567909318
172.15205318405938 172.85934367789645 167.02933270094476
171.87684469541114 172.58667515000775 167.01568425488915
171.89360694641783 172.6298961460598 166.73058876120552
171.84545996942714 172.57184111635428 166.9111878433644
172.01538316237142 172.72411498925956 167.06863073788844
172.0276855119211 172.7057702735852 166.67870246897363
172.43263694582726 173.0840897886306 166.7963405049865
172.55364199127038 173.27530157953385 166.69784592636137
172.4447121091043 173.07796122380353 166.69598612674142
172.43218897880797 173.01499579079893 166.95875110281966
172.54240972737128 173.14028790923393 166.74730799920331
172.6186355396272 173.28155924757553 167.17022937303784
172.68728154559338 173.30037690417447 167.45968540984748
172.4317593404041 173.01409414066023 167.4167698928225
172.46626795401437 173.1014767512586 167.59640447041718
172.17023710807052 172.88650606944935 167.28076427812275
172.69760061079594 173.34442494466393 167.29403186840025
172.68999809613766 173.3652710088279 167.39838533241144
172.22449363717618 172.92220710964602 167.17987191037744
172.65518478460396 173.3236684485421 166.9809363109815
172.63860644694662 173.29833791462792 167.154071944797
172.26887203809295 173.04636476486078 167.28845988236546
172.2417274651758 173.05799717950018 167.09101529019304
172.1993417490779 173.03276646253977 166.99528778204598
172.21149253097508 173.0307734096762 166.56895824833825
172.60418791199953 173.32025512602718 166.1591718908008
172.15936857714516 172.9084067457702 165.83780347369924
171.958309513582 172.69069696580726 165.66709275938405
171.8436388599753 172.54712946911184 165.46061799636152
171.9866038748945 172.75992539806785 165.73576821492625
172.0935339446644 172.89903878153973 165.6489999787246
172.19649193037284 172.98825482707264 165.95033344205535
172.0790885155661 172.90723777353668 166.17466990282017
172.00123795677575 172.67883366964398 165.9534655643304
171.90790412872084 172.66901502437813 165.98661841963434
171.7037771032987 172.44436931773785 165.81199398823676
171.7072579596426 172.40011631700088 166.11898614509312
171.61286913847997 172.2715016492972 166.20039091436809
171.57496594986236 172.16567866677724 166.33330937413191
171.05880334515376 171.6741833402646 166.63244742162235
171.3245813825261 171.93081890137933 166.24374925528122
171.32953340042337 172.01561115954348 166.5047878168071
171.16637048224865 171.83446431171606 166.15677409673515
170.79608912936118 171.424083794523 165.80981222280738
170.88014215937838 171.5228717067782 166.14361718692254
170.99138325677774 171.61381921487043 166.21408544342242
171.14967092501223 171.86243045757084 166.25003706572033
171.76255946715042 172.30135122486362 165.97129599714452
171.48849721451094 172.1389802475571 165.87428931737696
171.88604254224975 172.50873707261547 166.3694178025225
171.9478056327877 172.45908705990405 165.7879056700285
171.77349517069533 172.38333402676705 166.1346649723382
172.2114753891832 172.82696985035486 166.39532169156755
172.2711239860019 172.71223210476015 166.268555313628
171.79228688367945 172.36265550494267 166.34797800689296
171.09218079386937 171.78154259799942 166.07589217732303
171.301305031923 171.9422580603441 165.98789944166404
171.27260391137446 171.8540199203409 166.28216994801755
170.9600026397156 171.56595356592192 166.45892056600073
171.4060331209979 171.925287444702 166.86433414182787
171.63542652465281 172.19490422753168 166.6805599991705
171.5445849241223 172.10629949545185 166.65050850184127
171.5555679446056 171.96827048313688 166.08017510543215
171.8180037835911 172.2929789128502 166.46529720347874
171.47241688180736 171.97706217443425 166.27851279315215
171.0189294957409 171.56933828375412 166.5282045126754
170.7589757063094 171.35486439785262 166.86107504762694
170.5396912345009 171.14829041401114 166.20735078645768
170.95646944133418 171.670672141949 166.0290231110503
170.90075156759357 171.48524496946092 166.15046456572523
171.09962947877094 171.72277854880025 166.50901624164692
171.39437441120356 171.97292565829042 166.3985224885785
171.3066556859177 171.87735781415327 166.19677703810657
171.16334446669157 171.68954304084323 166.20415491421392
171.48656251779522 171.99239115310033 165.54303205535032
170.62880485480753 171.2907180467225 166.0023021800263
170.65631656763335 171.30078195613757 166.46538444898042
170.58884624441168 171.30247913396568 166.7896124827631
170.80212015062452 171.4663989195051 166.5284683520403
170.5356445293812 171.15084424500523 166.5352820666402
170.91038134864263 171.53877802034984 166.5270550206042
170.99038852931113 171.5411942109057 166.62202699689072
170.79206931469247 171.24435679636818 166.2575040044985
170.47396296691667 170.98112361575463 166.0640225538262
170.82743832051335 171.36396706475742 165.9561642477965
170.67760773931477 171.11646673326473 166.3291302085054
170.75945948138593 171.18960091937413 166.08270320403275
171.16399680718825 171.44782254775316 165.9761913569084
170.84471801402705 171.2275100888444 165.85472968894422
170.8359982244121 171.19391124578001 166.11065812490946
171.11106342335546 171.4653310648618 165.88674237155274
171.07364787280244 171.35507167150035 165.63355325067457
170.8441320410878 171.15651533561368 165.92768906126685
170.6178868978774 170.97691431639655 165.83170489337687
170.65119869514658 171.12472389588856 165.88833148916547
169.89001098404384 170.32728210040588 165.537539183125
170.02456537101145 170.43614322174344 165.4881607498728
169.8939069079406 170.30712147520273 165.42579794139212
169.93086052455396 170.42265388894162 165.458729521344
169.74709437330043 170.21678006607857 165.5774060103368
170.00982948111763 170.5218809405036 165.8436505766696
170.1766581710616 170.6450820836793 165.90550848237382
170.76341645584577 171.21938524860542 165.97915834366063
170.83811244696702 171.24032273707903 166.29275385398034
170.81352192466719 171.28901216700575 166.12038305814445
170.94038756993615 171.2421651539412 165.8461160512252
170.8636408307344 171.25518234200882 165.85768154483551
170.969054631857 171.51079951707533 165.82396685376108
170.77554397737126 171.2762638887134 165.61177253330987
170.8274314190053 171.360188995745 166.0463274555796
170.92672052840928 171.3465657827807 166.10859334930612
170.92288982991224 171.33187530507544 165.84817078988425
170.6994285564126 171.17134099384413 165.72470000664447
170.74524109812126 171.23375302206526 165.59074545615076
171.4622247476072 171.8946698275028 165.69361418360438
171.22468177686457 171.79131675552566 165.6670729373358
171.24222784211636 171.9130072534847 165.77954330112135
170.95837957155527 171.61658191283556 165.67177254352725
171.23914879752468 171.87421794062882 165.89050027002125
171.42339487327843 172.050304455825 166.11051249114297
171.2251493172141 171.75253631565727 165.93321241167007
170.96313758888505 171.63453778266916 166.27106018935396
170.76278228535327 171.47756325314123 166.21883559847555
170.60677749375165 171.36379519305535 166.04999178130913
170.74422053568793 171.40415066400212 165.55117728674045
170.68107973155543 171.43717908462608 166.0401370208491
170.71636566234127 171.4473885181939 166.1872267115766
170.97493972409492 171.64993941550327 166.3144836964012
171.02733263742178 171.58178364460795 166.22747445839
171.1229664115517 171.70772189290926 166.09963709615553
170.36115052423006 171.01330723169858 165.67278663635838
170.5484961459222 171.17701168855098 165.92728273107898
170.68217290560278 171.3606284019257 165.6419390272339
170.37756062015927 171.1674108762598 165.62503639113743
170.4698881393799 171.24195759673057 165.71217920249734
171.07321477245077 171.68859577439983 165.5627520965511
170.9406271083876 171.5882102441767 165.46625585368852
170.66749251710448 171.0984736475729 165.14827479840167
170.8239424809137 171.2768563486226 165.28776002229733
171.03344216371633 171.55020033887862 165.55905708798934
170.54883090498308 171.06197210246893 165.75556404128534
170.73171122481162 171.24610963537145 165.9052480397277
170.62759391355206 171.15754345131978 165.68158517724717
170.93636595695304 171.50187632666905 165.88260430248693
170.88738693062868 171.44205010716135 165.45879032088885
170.88676627950062 171.50873796508074 165.7058443134542
170.3949925235859 171.05284839645734 165.75159915453693
170.34134341536932 170.89650318715348 165.4557147194534
169.982963396774 170.38392663393293 165.12821696648425
170.23274131472826 170.6834934634334 165.3466209722825
170.24866152229131 170.74853956707616 165.59057510724185
170.52193495404168 171.0221860881937 165.55802830612404
170.61400323513843 171.05267315736802 165.8950151707772
170.5366896533049 170.9095100558971 165.74637512570564
170.55479162080528 170.8909612649725 165.9072634676016
170.84449633368354 171.15748184251913 165.81308075881205
170.89098246848883 171.23643267085174 166.14901473129126
170.29011356929553 170.7624842528183 165.97556921440054
170.3411344497795 170.8363503277906 166.05475207209497
170.5758525349927 171.12520791442344 166.40763979012266
170.58963028505218 171.13289549544496 166.3271086928544
170.57863264337817 171.18611917408472 166.04997465378793
170.6640758815814 171.245647868807 166.40652515681984
170.42630047910785 171.05572524823597 166.41366698078104
170.75458359383913 171.2866661215718 166.3831491152761
170.63139048943881 171.1467160265353 166.73282808722303
170.8617122359298 171.420746269275 166.9555894271688
170.91354981828636 171.37894924927534 166.899085042684
170.95723002830238 171.5215235368002 167.07725305797078
170.78853862873433 171.4201424618853 167.0220325634594
171.27547081942126 171.93489621508482 167.3143945383722
171.4425481488833 172.09399132470955 167.1108928784059
171.12786509558467 171.76444924791653 167.4621016199677
171.1632416967403 171.6879869102141 167.0645191497339
171.10463221629104 171.59270564123406 166.19212213755287
171.0542722231483 171.57630499585719 166.3686924452512
170.9993993258081 171.61115820278698 166.67687627248435
170.74473143568272 171.36514899452328 166.29397296736346
170.52142036870052 171.2225634598702 166.52388789289904
170.69623910383896 171.36281888347227 166.2756583223235
170.42191100756244 171.1057569395255 166.5167772297993
170.740197621367 171.50661690474425 166.9034605574535
170.79245995642196 171.484071340536 167.0416531570688
170.764506458185 171.4364870583298 167.03779618146427
170.88018051231094 171.44065532690612 167.16108965696733
170.73016406958737 171.28755061720454 166.9464470259604
170.94751178586097 171.54238072649346 167.0735762165931
170.91735274271716 171.4989037941095 167.01988038448192
170.74633234883063 171.39025714224294 167.2912674068739
171.545779448391 172.0588076398439 167.16364125145503
171.72136374770443 172.29159958862834 166.97755119977367
172.17023444261181 172.67070258227628 166.78667892819715
171.86499789181977 172.39575146095171 166.49757703329826
171.79641761467332 172.37681615493776 166.7623390394644
171.37306330427805 171.96166913536726 166.54985706698665
171.54374842679854 172.1520977173548 166.68482472251017
171.3454579175625 171.856242641307 166.406264087842
171.51765173679553 172.01445740240192 166.27243173317814
171.7794017112436 172.2531246030939 166.83577585467916
172.09407643580704 172.58008704974992 166.9877708930426
171.62236211404343 172.10437122248263 167.27106919342154
171.32005646410607 171.7681054709201 167.06313560290502
171.16007235043705 171.6219768136164 166.99333204456988
171.51598835537945 171.96214041193744 166.9779817127324
171.62458870676232 172.10819421974065 167.04680517740888
171.89694791874044 172.27295177553682 167.19708521162963
172.0038470500739 172.41532061428398 167.16149680840735
171.84387004038075 172.2940440999664 166.98399635166598
171.63986868660737 172.15915504519438 167.05360476966206
171.88553885682845 172.34389574845343 166.9326290290385
171.3336255911249 171.88085374064153 167.2491591406516
171.09299970965785 171.6468693793259 167.1411796664498
171.30462836937363 171.7529314477402 166.76961783981548
171.03009263327016 171.48273488244013 166.39033454808612
170.86792974590279 171.32886524254224 166.6186733946795
170.96091781682185 171.46286771268217 166.5115822230634
171.16750274806108 171.63261437245458 166.0170736664211
170.89354660678183 171.28625722658924 165.72286079263935
170.52732380697773 170.98995255448781 166.2561710043457
170.3153278673736 170.77460036652894 166.22157186002977
170.32934966410565 170.7400107754101 166.86398489479717
170.2130675296624 170.66210618888428 166.84382929138485
170.2686512884982 170.78931447500102 166.92332210659174
170.53179029410637 171.07295539212993 167.29598695289337
170.91458551414098 171.45321324921082 167.1469692666751
170.88962342931947 171.37311024065326 166.83238791008165
170.7990155505667 171.3409868772661 166.8229681396774
170.60253331904855 171.1908305089519 166.50638276208258
171.20458976392268 171.70260838916792 167.0417548145087
171.26394368873136 171.7702157102334 167.1356666868129
171.0953766150644 171.70869129466593 167.23676862747334
170.99604038102513 171.59560276577983 166.84405994067535
171.43035555011048 171.88944748489047 166.60361963801697
171.0445557538942 171.59347165192082 166.14223212462048
170.85431961964247 171.3561114260718 166.2748151750603
170.7600552039991 171.20136221249194 166.4061886181565
170.465736761079 170.98367814876798 166.2286511421436
170.4049464848839 170.98056184482124 165.85535534463173
170.32643578394232 170.84727641849727 165.73281334163192
170.50345260425888 170.98822983772567 166.04352739109956
170.63183787544855 171.12153512495496 166.33750389433445
170.51825485126997 170.91225739983932 166.29765014747048
170.5264532636773 170.95198220291735 166.3869669195836
170.77632650974485 171.31142450892813 166.73072204929917
170.64734490405965 171.14823268893636 166.12907365474294
171.2482210569246 171.6665895915084 166.39864862102817
170.86415408679323 171.39125366807554 166.76905722838714
170.68626088279217 171.28874081919292 166.3639920926223
170.5099109416205 171.0821964956828 166.36526481229035
170.11018845391638 170.62662891315227 165.87691213414718
170.62899240582087 171.0435812991191 165.81864654221107
170.44550640238265 170.816181717023 165.71385731637804
170.69570331302387 171.11801502042917 165.85374808397088
170.81502674643238 171.25210455906983 165.90246603000438
170.16583380364045 170.63153019928663 165.82722311436135
170.66274047211022 171.04012037940592 165.82890441811938
170.7258020411266 171.1178455256305 166.15352189493436
170.6807811443626 171.12084883134747 166.3273778539865
170.4814384858585 171.0123757136524 166.42143871463216
170.72763785316383 171.21460868408585 166.59886708602156
170.63235909963987 171.03438683327343 166.59380948403967
170.6699395956346 171.0964886234492 166.18037208716842
170.75010205113932 171.2293495268318 166.1214877482192
171.04069011545977 171.4853903500294 166.1525791321392
171.25177859724784 171.6907168241731 166.33821596251005
171.1039199686553 171.67785823764333 166.3797353586315
171.1087172164158 171.66261466328095 166.41900532562823
171.15333403945053 171.85787958285627 166.4863968342166
171.06476850712343 171.68824430422126 166.59556596458603
171.18231547140587 171.71476710573873 166.70382637239544
171.18283243618885 171.72719347221863 166.68680600996487
171.4049249835438 171.87031444778427 166.884128015922
171.2802353113739 171.6669757014589 166.92839905791246
171.62138758554255 172.03188074187693 167.13624238557094
171.57355066200344 171.95336706060297 167.13270770063716
171.72791653633018 172.1268262862181 166.71790373083982
171.21591275234778 171.55898502616256 166.4834381722068
171.47445251850297 171.7323958237583 166.53986036044728
171.23657944419986 171.55464183763414 166.51222486921554
170.8889837283623 171.354814173197 166.8641273684081
170.8507438628546 171.30119011097725 166.55707739603358
170.81214474117306 171.2086282790386 166.38195393228884
170.59354790654103 171.0767647895945 166.14584708074693
170.7452363013175 171.26117999510245 166.37542855968195
170.5821071536774 171.05655185632205 166.3483572058057
170.61295999851652 171.2135753079972 166.27341986393463
170.36836776460225 170.90695564337645 166.3781662632503
170.41169515599344 170.9231885869681 166.53173284706756
170.72521921458647 171.3222667809846 166.46571308439854
170.73964779009924 171.28308704398827 166.45062968467877
170.85809246968535 171.39065087871487 166.14249581330247
170.87856529602712 171.51306589400542 166.6395056262091
170.64374965363453 171.27828879791994 166.44567403663396
170.7996200360298 171.31663805315583 166.56813822452244
170.53747964078764 171.15512813231874 166.75743738989806
170.58417994041372 171.14584310778562 166.62976361807375
170.7591388367512 171.30050817168794 166.40552366259487
170.8382873693644 171.41358625732056 166.55673001891677
171.13769522165418 171.71140156919432 166.47909753597315
170.97189829215287 171.59009449709717 166.2346201924145
170.81097416491826 171.41879821990244 166.0917493832867
170.75662899183536 171.35476522806783 165.85893201702
171.05096518315423 171.62850772906313 165.4415310427033
170.92035182298443 171.51471017889884 165.20098968172871
170.71158570767636 171.35721575123188 165.4148341373296
170.78834456358175 171.4615365542266 165.23393041797635
170.8471887156918 171.49036097182133 165.32101854982685
171.03514529315456 171.62774755099588 165.56781587446153
171.04653128312276 171.63653408267618 165.44490044930865
171.00360615011763 171.59727560475056 165.36654289682406
171.1219466241251 171.69198612968734 165.65208951764353
171.37573735428342 172.05715850259472 165.92428205791117
171.61330420214293 172.25319406562042 165.7553613314034
171.68967566717387 172.22161949238037 165.83637045047337
171.5177694587603 172.06147541458662 165.97417315890655
171.21871472387886 171.80178689080898 166.2390745937421
170.73617661364577 171.3041533148052 165.78404084082516
170.71479605631095 171.2798736697892 165.9252803642793
170.98268284273288 171.47378880922562 166.4547028832424
171.0666722228765 171.5437945199922 166.54626091521996
170.91623458270752 171.40921010998278 166.484259302729
171.08591535198906 171.48830615932184 165.95273675365996
170.81642751949252 171.3298659112496 165.9244485921191
170.6353591296852 171.20296723698272 165.98115887703963
170.6514021184567 171.28998818151874 165.86383762952627
170.4476629411902 171.07894695631276 166.10702045172525
170.35096948067059 170.94993038277238 165.72769746382212
170.63648909313304 171.20182573664377 166.02030839866225
170.49558354696813 171.14129605616634 165.7241218627693
170.81679459834768 171.36908074938233 165.7243617028204
170.96965259533218 171.4821139713811 165.60816465428238
171.17668742266156 171.69783585453445 165.78063393036493
171.68919345507717 172.12990476690524 166.39990664684592
171.53946444802656 171.95080968463233 166.45019455707643
171.068587849012 171.48556806262562 166.34389707333312
170.77519420651862 171.17258083435905 165.93038771492718
171.27053743517226 171.6432546596277 166.12817107131872
171.35151686995624 171.72167331740218 165.99915525766767
171.36571993793655 171.88354162338803 166.26222341490043
171.8839996637362 172.22575420295752 166.39813668244412
172.0742603543198 172.47979771882885 166.23399555652756
171.91516962140938 172.40223703102527 166.38925947484944
171.95679353171425 172.42883143340092 166.22604120571873
171.9526428888415 172.44009354185147 166.02271645735104
171.98256152186508 172.4829601751775 166.0204157123109
171.90872462460135 172.44661789764564 166.1013419848194
171.80127891700252 172.34770395411365 166.21678212835266
171.82433861773882 172.3921036989756 166.1143150512644
172.3436530705992 172.8009415260749 165.7039991154012
171.974878182411 172.54293392945524 165.83599264767804
171.88980175958503 172.45971157780335 165.8544358360234
172.04129782092804 172.5804469169482 165.95281849569966
171.65742092495736 172.2801391500796 165.84198633507896
171.8771373921621 172.5848693835935 166.41675257564532
172.11052644284663 172.6897645149883 166.09241138639456
171.9609171431654 172.59127166391994 165.87775794995252
171.56330281868048 172.2235072229219 165.7718733896784
171.3997412479877 172.02432213372725 165.66577301410803
171.44602324729556 172.13491968646377 165.91015447830623
171.77237072592746 172.40404819233976 166.135344869027
171.70143516946922 172.329866860749 165.9681058395475
171.8727421966525 172.50639028258584 166.35704693580834
171.60777535967833 172.279180285719 166.17559520562236
171.61941523377078 172.31782847295938 166.0168580813763
171.50515424773846 172.2579545037143 166.3372647717311
171.60812557968876 172.28998280305504 166.08660995692333
171.8359488948036 172.58191923340001 166.38389678696348
171.7552745735438 172.48445136041047 166.65411969216885
171.5528100856785 172.35674551954338 166.59005407626503
171.18289544195486 172.04643756509847 166.96606593359192
171.56787600024145 172.30869937840544 167.13436419641278
171.8402080171352 172.45977798497 167.06370093592247
171.38435919454207 172.12890858330937 167.08077102242447
171.61498389085403 172.30543096861595 167.2052253880596
171.4168840036034 172.22242359571257 166.9339789222365
171.73272935856207 172.48422904190897 167.39081989407256
171.9413710667656 172.4595929118618 167.16956226561757
172.17397715062256 172.7415644200323 167.28964687116695
172.3634926705278 173.05443320813137 167.3404160470442
172.2341933099174 172.9276532336964 167.01556119772977
172.58928244060917 173.29276290624944 166.97529715360054
172.47322714523682 172.940721249067 166.8617481163041
172.1124335594414 172.62775619316434 166.8572693022092
171.98263319976778 172.50190647498428 166.73977022867294
172.387283749654 172.84072009183495 166.80228692060928
171.85183292618066 172.37181988294773 166.77419940590866
171.94657828053133 172.48069726073547 166.37190542099512
171.84812357623193 172.4578765555087 166.54038090887437
172.19649946722086 172.68618388304247 166.54541365429205
172.2546213808397 172.68971613178954 166.5021020769396
172.11169195230514 172.4997582268143 166.5636379763225
172.40674631805962 172.8651014255261 166.89698837838407
172.4217678086813 172.90614650510696 167.15184475298918
172.3864942208518 172.88090825680817 166.73038760052304
172.45525172303306 172.98614597616532 166.88216303247546
172.6755792302446 173.2788862430324 166.82645433523365
172.81814510273117 173.36587401805016 166.9906111287178
172.5461393440374 173.16979879403013 167.06279304785141
172.3513604746253 172.99696314859062 166.57318676186017
172.29644388527387 173.04934450379218 166.50444460488072
172.55123630746053 173.25492448785621 166.56906954833894
172.58154703596347 173.3347175215964 166.25744663681442
172.48916877496416 173.11622031951816 165.97760745193108
172.86639740454953 173.4294917987443 165.95668909174682
172.9542306010301 173.53388185887172 165.9570110988845
172.83874363794595 173.44414412373536 165.80695533843829
172.61365640584174 173.3090072046077 165.98282474041443
172.6852263363722 173.43142030401162 165.831766194323
172.55563983678996 173.20697931433412 165.70388055659717
172.3855437391472 173.0237930117037 165.77737333358013
172.5542310775752 173.21107850104517 166.1235617363922
172.18890813503685 172.8835471291977 166.38216199844703
172.30313795470082 173.05040847607404 166.64718295072834
171.75684317673134 172.5345613073045 166.36106756368713
171.5626476199882 172.28439571023225 166.09932761571395
171.91867945627467 172.6109491674113 166.2398704166134
171.9653974090905 172.6453087971721 166.28326456597438
172.14034703989896 172.80288882013772 166.29688736415093
171.99849586425046 172.63733559598018 166.03323353532952
171.64808851281825 172.21047622585724 165.33017489172238
171.6956366136865 172.22181392469997 165.4044278063316
171.4951244650647 172.1184806214881 165.5374227062405
171.1402057470532 171.83001969457607 165.5910011226068
171.207367736815 171.9693367120002 166.21722276935054
171.56090322136623 172.28900754256753 165.9688615495315
171.5449960540657 172.30359670309738 166.13448283067316
171.22608272257142 172.04375243392488 165.87492010778257
170.89761916141947 171.68519459359956 165.50186024899708
171.28543311646246 172.01319038597313 165.5972728899322
171.9053096849228 172.54999121534033 165.78906192474332
171.97589889373108 172.65048931014704 165.58020104532721
171.91536868567275 172.71486930058666 165.89527860385664
171.9392197931705 172.7653011047174 165.7755651972936
171.71258499476764 172.5315064359288 165.8331694742737
171.72031316161224 172.43823681166313 165.8133075011922
171.9489447762314 172.59038011250908 165.5134324558193
171.31664576004235 171.98984547185577 165.3671928990938
171.1983564160703 171.9523757031618 165.44989506096414
171.06538191504384 171.81053668119952 165.37112077313049
171.25753246740393 171.99234835779677 165.1957882815011
171.29649023841566 172.0032155933044 165.08418447517064
171.69183763686297 172.38359745903134 165.5052134160949
172.10745839523182 172.8022770262078 165.54156293070284
172.31953930767475 173.05066118902587 165.9444422462586
172.62375182879444 173.38743067816526 165.93134736945885
172.23002481356528 173.0053671774302 165.94803273516143
172.26843955189017 172.98605761573234 166.02972845610745
172.21366608688504 172.88612486627846 165.6852913912105
172.4932569558981 173.16795300350745 165.93571313784278
172.32582668067292 173.054750458323 166.17395946941028
172.63697313168763 173.27594664848687 166.13723831921598
172.22306717034857 172.93665452951043 165.7342468019002
172.09571461031499 172.83580091288442 166.12105310901154
171.82047605504428 172.5610226217617 166.18415375240303
171.7029695224909 172.43329799341197 166.0450666613661
171.7415160904747 172.5346369174317 166.41599928387876
171.8514169891679 172.6575337743444 166.29849147139345
172.03332471011703 172.75909410526734 166.43600189947267
172.4113304653697 173.19741022163106 166.69142489057344
172.40065824840687 173.16661175162318 166.53596613454377
172.3968374130143 173.12103172509487 166.2388611829814
172.2068996566822 172.966455760736 165.88966540670125
171.9911336272419 172.79448120360857 165.64137810233476
171.9596831834126 172.80891658516532 165.63089073274264
172.1022673605012 172.84528235602943 165.79830169308377
172.20394868288523 173.01146083339145 166.0013785876223
172.51192168428358 173.3027910078949 166.10498387845573
172.3392964687042 173.23129091087685 166.34190511459693
172.6157917363173 173.42713202764264 166.227177078745
172.57021221505323 173.37820217010403 166.05040677149202
172.1450869148566 172.82119925711197 165.9867665568321
171.80496597013152 172.58574877224876 166.1631216141456
172.1230253036935 172.91591765758218 166.3975491933338
171.79237860090817 172.58120355320085 165.77588421725645
171.89153531909315 172.66956509635398 165.5175406716801
172.08455851538875 172.80231908072116 165.50202396637772
171.9115338729925 172.68995381471285 165.74024662665772
171.96660130189682 172.74847242659382 165.94420965605482
171.70442550784634 172.45818322056883 165.37469977471468
171.63282559200294 172.4171158040836 165.50088353942357
171.86742536232717 172.59412736428553 165.61679743175654
171.75331879093395 172.47336616441774 165.38109694481875
171.33145625350068 172.13470266549263 165.0809969203829
171.82829985151733 172.49925553792866 165.08671188700086
171.5637820673574 172.31752741764416 165.05538440858027
171.310724941999 172.13796778072728 164.78306833092603
171.5342605060771 172.36384578488085 165.26022277306657
171.37447986414554 172.31833798060737 165.06767672559954
171.26838248397078 172.3089380358019 165.51132167316965
171.69530829752748 172.6345917781277 165.86473031027737
171.50692800545693 172.38822242831102 165.76597531911895
171.68605213088193 172.49770819809726 166.1421709436386
171.95312549788648 172.81098500356495 166.55829727102946
171.7988739859098 172.71705580443165 166.23710015590495
171.90968360210474 172.75475797209393 166.1239472611293
171.218807622026 172.17801659103017 165.5352623047882
171.2478337166552 172.17746354708825 165.72089960070744
171.52472780733405 172.45985486667436 165.91734008993748
171.5037439950974 172.478699905415 165.9765947587364
171.67402079569405 172.53366739043128 166.06748199635183
171.94171408810735 172.7421721701064 166.19695635708166
172.34021234935102 173.1663041354991 166.23572556816012
172.39496928682178 173.1986982498513 166.08197802514843
172.2994134841859 173.08821779627962 165.8901663802284
172.0438628827865 172.86239065416473 166.11887717864604
171.57629987162505 172.4174861391516 166.3339609531805
171.3774396562383 172.33208369713432 166.16567179282916
171.5591035892313 172.4102451647086 166.46596337343152
171.97980078765744 172.8028922661261 166.7431292811397
172.21845292762418 172.96110304282462 166.94506454569603
171.88777658791764 172.5889455194987 166.64799462002938
171.76261224250865 172.4972534636053 166.8979092031502
171.65443654187595 172.4187947630538 166.6718444712846
171.46399654626165 172.1923010234502 166.6845992259334
171.3932769889346 172.18896557264145 166.67573054291188
171.24527674393883 172.0603743524738 166.27054019526955
171.6893318189532 172.42988751758872 166.41015084572402
171.69770648618734 172.45322620400526 166.4536266895458
171.75009047008857 172.44179591437296 166.46825175787868
172.17917274213028 172.72078381622364 166.61961533365047
171.68466981244487 172.30113641607232 166.42714572752584
171.66362755821493 172.36325917080052 166.37447994517402
171.27594209358958 172.17639319086604 166.37193840314134
171.21398692496697 172.1497329226403 166.47933189703994
171.0810672260714 172.03253079014408 166.59910779636073
171.0840255635027 171.94387039814234 166.5490338907312
171.44787996471578 172.25631037460803 166.5589946432884
171.72279036491008 172.50681992569247 166.40242806433596
172.15586347460112 172.8252359239158 166.704810831928
171.65179908359582 172.37766571236443 166.41619252134566
171.96141496069714 172.75236705558618 166.71707502752727
171.32248348401862 172.0875557247212 166.57817475213557
171.77062886271932 172.52526850483545 166.62244956070464
172.12049039820218 172.83929237566997 166.46898558631668
171.46511678748172 172.23056649411978 166.58197997650063
171.70716356283415 172.4959994913282 166.46639417699402
171.86448795873346 172.5978969773176 167.0221409155901
172.24011777973433 172.9936782226028 166.82193083121498
172.33920535322378 173.08318203333616 166.98494552842692
172.07158829751708 172.84766366805357 167.0158922106076
172.01395526602275 172.72477882174672 166.55908526793607
172.33940020095676 172.9933652091407 166.23174719531198
172.5096914245504 173.24894382045332 166.3335774187818
172.236183878032 173.081608136869 166.60112647414905
172.13291593046594 172.9231441524634 166.3301762142932
172.05380347135034 172.8950572451 166.2710467145668
172.59931342022188 173.3676978295089 166.4851889803433
172.49390894012137 173.27196811887399 166.47964466598998
172.60294562755934 173.34510976876788 165.9400067340053
172.45684251499455 173.15496215336097 165.6571773366931
172.31519724164588 173.03059151551764 165.69964609805825
172.25080197108454 172.97198379324416 165.9615402153682
171.93176309253587 172.61343420990463 166.1803114389093
172.26127746717825 172.9400272540988 166.540727498833
172.10896522989373 172.7606898571843 166.31432982767097
172.29258315890448 172.94068184004507 166.58290303794246
172.73294120976948 173.40979697288176 166.4372559026091
172.36026588099088 173.02877991233302 166.03440589385886
172.84373102049483 173.49413333901603 166.67166889325276
172.46870369236555 173.19108527099948 166.40396727741762
172.24776447377414 173.05019090800792 166.72463443504785
172.07377056537945 172.87558527428337 166.3507236176671
172.03908096252738 172.86107692644646 166.39114627175985
171.73826154339972 172.50054233452784 165.84159187319636
172.10589281731757 172.86707520544832 166.04102950667553
172.47733418885184 173.1268585803527 165.98220862083897
172.30633565161602 173.07646949073555 166.06096382022224
172.04864108502738 172.80912896392624 166.2468159620302
172.5871542872755 173.2240543028879 165.91719154567468
172.4212054257205 173.0705177358286 166.158330748615
172.11581698773585 172.80030870292865 166.35364292644775
172.14252367350176 172.76817870616955 166.22476294637497
172.24244986209067 172.86143926384773 166.1113502139797
172.07695451145432 172.74982211588147 166.23176278364076
172.14417829363583 172.85409184319204 166.4898654293857
172.1247393497633 172.86949687521226 166.52799399861107
172.10365240883354 172.8962645781414 166.58849183549532
172.00896181362174 172.73947449426237 166.3802915885207
171.82337543664002 172.5370802383054 166.31079733089956
171.6375810253485 172.42137450785307 166.25793633657946
171.69105489541494 172.4604106704118 166.4186841030787
171.75090059749363 172.51261450271394 166.25519877154167
171.29046103070712 172.11878422956372 166.4828528940202
171.20493401196322 172.04472261369844 166.63535971019886
171.1725717674651 171.99598500361543 166.32111584778409
171.412903446803 172.2704302999235 166.6998527647159
171.26077149562423 172.0559789466127 166.9268642410446
171.51342168863985 172.32334033400994 166.64880982778476
171.10808701252617 171.8980214157103 166.43932840920422
171.03646172081167 171.7626279929435 166.21636011509537
171.15590974078157 171.91147824929618 166.18632760414866
171.0713930403841 171.80152308792407 166.28333757806476
170.77467526870842 171.4433115562426 165.93786972516244
171.02336928024044 171.6896037905971 165.96852982783437
171.20070987515987 171.88924705488733 166.44737753166976
171.10413434876904 171.76254932334334 166.03865551021246
171.24396416408027 171.968526982932 166.59252643740484
171.42719276332897 172.08106751463058 167.01690152806165
171.80031954243725 172.3817924877387 166.47486245513886
171.52655220835015 172.19711082242824 166.13188812072997
171.41414805718668 172.0740367215715 165.96261480974337
171.54150807675788 172.08799362934218 166.23542432598092
171.5012810574121 172.10897199230627 166.11598424659437
171.35525385191295 172.0028088612019 165.94128615297106
171.19679862471142 171.87667769531305 165.94258867157606
170.95564084806938 171.5878463149868 166.01926614065482
170.7631568049083 171.44895321787385 166.3119864064553
171.0634137773606 171.78372244296895 166.57978900472114
171.03960168554607 171.63592109925497 166.39688018609345
171.05195585547978 171.67935842005087 166.32127425989563
170.925488098062 171.60804777817617 166.53670819685007
170.4985558491414 171.20637727392494 166.23027014344322
170.73446813811617 171.53504171521024 166.13372594397822
170.8200049325624 171.64032696700858 165.7661884762188
170.98926486466576 171.8534536540478 165.7611116789014
170.97095984866377 171.74809860514097 165.85288647763744
170.65320880416562 171.53289665077546 165.8087635813707
170.83145801650798 171.65287912843908 166.14695620061704
170.44481792792112 171.40857545651943 165.992419525292
170.51219522039145 171.44397189197537 166.0587004072321
170.43989405985707 171.35551832344063 165.8926325897944
170.51306991838376 171.39757588043315 166.31080387823312
170.79257302142545 171.61019447456474 166.2184513596207
170.69592058011128 171.52169424964924 166.05378950182916
170.85578624694745 171.69224013284904 166.64596011504372
170.93634156794633 171.734408176373 166.4411479612502
171.20306038000598 171.95810447671613 166.6798723976201
171.17743666434595 172.02712941335267 166.69037116773072
171.01289407914646 171.80706524949963 166.62538949945403
170.82757350381493 171.6958303386171 167.01186235672327
171.14224431695268 171.9602023871933 167.05747015466503
170.84391700829795 171.78362779683667 166.89595648339676
171.22696464344264 171.96112094562977 166.80656550651528
171.08889798268572 171.8182465230507 166.80023930908445
171.26475823448152 171.9789822262061 166.67385701091936
171.27886084199912 172.04589978947743 166.92610572810872
171.45828973656697 172.26347871549197 167.0536282582453
171.3959990317834 172.26539812422027 167.23536934188712
171.61517476282927 172.39881241642908 167.3405258161109
171.28130232078095 172.0559805455484 167.28543541036296
171.08668858596212 171.923099208187 167.1742169942598
171.3263308070338 172.16058815808395 167.38805886915424
171.74374891723556 172.58805621966943 167.16611679729198
171.97930699309703 172.79497533717108 167.0883893421157
172.05340194199897 172.84864213127173 166.7965187754785
171.76938416253506 172.5940674576205 167.00896893930638
171.33894328214592 172.18640424279332 166.5161694786864
171.50135720014063 172.3020147054834 166.72824884994165
171.2500332769642 172.00682877210235 166.39982619433914
171.7187813985614 172.57070673342122 166.42875746464097
171.24391290357917 172.1083058219442 166.13988329237242
170.915248757016 171.83351557103535 165.99116187288536
171.2739500449854 172.1656952859808 166.2864546946262
171.12561471139176 172.0748972328914 166.47617967744338
171.02870719265732 171.97930389460768 166.261661422565
170.5830508865441 171.68323198005896 166.02966768524
170.32499041311766 171.37752935132056 166.24035958023336
170.48846265472483 171.53067937235517 166.14481380960038
170.326101407478 171.41356760990115 166.14975522504935
170.44238286837657 171.69158402559023 166.46993029085715
170.70491172673476 171.7114255813117 166.55696506968633
170.69031749072948 171.75973860484507 166.60168127860013
170.7913823063142 171.8158776639147 166.502485656351
171.07861792483985 172.03204266848851 166.59106467257868
171.0926122700774 171.9451974138421 166.57826051748802
171.46377978661917 172.27473639595178 165.96553649348232
171.3732573677666 172.23065625148465 166.03857673065508
171.49303092828396 172.32335398755413 166.11942243812177
171.455854366427 172.2699513417445 166.28885712095857
171.52428329771152 172.3626057088116 165.94589561367846
171.19316883935298 172.03453700653859 166.17420763857768
171.6176375024314 172.3591892622049 166.35938280976606
171.25255668660736 172.07238642608755 166.66508941509952
171.38082385198712 172.1532215342709 166.92492956827095
171.41535721688655 172.33752737726266 166.85608851487785
171.2720319332321 172.2359008863693 167.09964357383635
171.43781299157465 172.2251496948654 167.1269126146547
171.1589630089429 171.9378812233747 166.35745283311988
171.33769486229764 172.1045529605088 166.57189148424345
170.95729202294538 171.8884723982327 166.52023042587538
171.27562648222244 172.1812964973625 166.72989624167167
171.18031544275965 171.95640482163543 166.42453794220637
171.26647211143396 172.0471061180067 166.68344701837162
171.2114751281645 172.05391204975402 166.81220367314316
171.41243928798966 172.1843866620952 166.58738650009505
171.724779075017 172.44272841949888 166.84421335398616
171.6885069083175 172.3991279665008 166.4432640486591
171.84800640604658 172.54892730036633 166.1889980988273
172.0474915760135 172.7438705361518 165.95870256875708
172.08096178022 172.736977760632 166.01384164519723
171.96599218616765 172.6722806604986 166.37202622896046
171.97108828518205 172.71494318659103 166.63173786853366
171.79799142607249 172.51354884115665 166.892322609423
171.93782433915004 172.66102219738465 167.14155751381267
172.00284752666903 172.73872493682165 167.31299952686348
171.67929109609963 172.40961028732244 167.28660959693275
171.6658842716561 172.26238259662304 166.82472566453447
171.46027448875208 172.0436112224468 167.06482474746565
171.77759383805994 172.31719256151845 167.1276968187395
171.7382458192513 172.38305989103787 167.40735257594852
171.96470868093178 172.60296057292678 167.2719425785456
172.16862718489062 172.77088692182102 167.38272330717962
171.6359084158562 172.3416671336915 167.19737256888962
171.555024653121 172.31340497040182 166.8269477376301
171.17285786219222 171.9441358408513 166.59275946904438
171.1099848137284 171.9324474511181 166.67127898560437
171.37873157633868 172.16880448153677 166.7152915260395
171.2635143427078 172.07002252081674 166.96133806612949
171.54982471248547 172.31331398927483 167.15194491504056
171.35366944634566 172.12434206705262 167.18432735354878
171.13624319520184 171.98955118799853 166.78413368055877
171.96197912702823 172.6691925649858 166.8143785374696
171.29045025175097 172.20566114795272 166.76311905291774
171.2076256969503 171.947185568632 166.7503588578998
171.4151579005836 172.19658671405972 166.79920762907886
171.78255302309455 172.61775091285338 166.9805893331608
171.86322518920102 172.61281113341605 167.24296227414257
171.68929371536544 172.59034305277157 167.0417368852778
171.4880552643622 172.30662469978947 167.03036644249582
171.02688185335643 171.8892929356576 167.13527849701418
170.75043292443752 171.66068454573687 167.18578269600346
170.8063921673677 171.6090395551641 166.88242164690996
171.06573576134434 171.93623549356826 166.9856976065475
170.84544417730024 171.7366005398941 167.1964893581109
170.93908470237514 171.80163808315032 167.5522947359618
170.87652931223553 171.84889738252645 167.48966903411684
170.77101371444223 171.74798124234684 167.11375210646545
170.52081232929456 171.43722567984304 166.76552111086804
171.01560796289593 171.8633338690034 167.34622540667036
171.04500255018303 171.91179604414256 166.78342555573926
171.2306710662872 172.10258562895132 166.68006153201762
171.1218457764693 171.86425710053084 166.6210447362638
170.76157357990223 171.49836639670605 166.24226456895076
170.35556373684037 171.12408843870327 166.30183419442537
170.9082824737422 171.59193117159217 166.20040531217302
170.60924533036382 171.38422640089019 165.91531417485257
170.6558951376426 171.45384439947648 165.87669046886478
170.64712637349095 171.48857164219643 165.75449034205866
171.07136370209304 171.76425686860222 165.7411351265591
170.81146847603074 171.53649574950506 166.0081053387546
170.585003953724 171.41429466163356 166.34110819229076
170.46064693847578 171.24976387597505 166.14380552504065
170.58869092624047 171.37922075263535 166.47495967295401
170.5226628263909 171.35153171851658 166.8490988923739
170.53832675736757 171.28615914069678 166.33456710253697
170.06935360735557 170.9130744971136 166.44462184610015
170.22131149620137 170.9989777005694 166.5764522133692
169.86676782703972 170.76498591768836 166.27691103858592
170.09596184094576 171.10171803270433 166.27193807619503
170.331775591583 171.27654912511815 166.0031776383304
170.2816753050554 171.25493646288882 165.98745000910154
170.14488080924593 171.0161422851264 165.94171851872676
170.34088441103455 171.24507322050482 166.00056984996692
170.5689762842422 171.49002749580765 165.8780116978786
170.2636928507905 171.28548351049753 165.97168893823135
170.41515747945044 171.58065371401528 165.58310628675008
170.86278249490044 172.01537635182228 165.93978199579516
170.15085064050118 171.368955450087 165.90643626885625
170.11497586996967 171.35557776583352 165.74957971881392
170.1604816028446 171.24529253401445 165.85813933290916
170.3991857165562 171.47104977054653 166.01639265122145
170.72962843112785 171.78015833488158 165.87160705418384
170.3557364137694 171.34487166515402 165.5513023215773
170.74387787469016 171.7071137794007 165.4739773432711
170.73720701888536 171.6806505147384 165.32243860975746
170.87640281584046 171.892790793874 165.5571765988679
170.98344776241748 172.00054603960123 165.51807312919686
170.70664930554346 171.67491968509177 165.37277183108012
170.95759684021027 171.91095708852907 165.5956149061628
170.6176809072062 171.65388315468292 165.28374319588883
171.08212148821553 172.03270586698792 165.4285631343201
171.44538449422612 172.32161886028058 165.64167687268923
171.56562117756636 172.404419184682 165.8072727472721
171.43874175505906 172.24164032403775 165.42982651880016
171.17480647487804 172.0569420290386 165.5641076664542
170.85616813191623 171.77644889528707 165.44073329485968
170.63633540354886 171.40520305188562 165.49492825130872
170.81663420621248 171.52437765840202 165.1723119720969
170.78523476339655 171.59142239957364 165.00550044091779
170.37782889097417 171.32577825076558 165.06278719986153
170.8082607371938 171.59528932124874 165.26908222541132
171.01892459605526 171.68410123927723 164.9027668894662
170.725117080554 171.41308497627674 164.71003839462367
170.34256770054432 171.00151690452648 164.74801649866896
170.55508501954023 171.25409626259687 165.03394984463165
170.80746408723832 171.51755425101777 165.131736046283
170.78189386649558 171.39511615947671 164.85790490051815
170.45865349105736 171.00576696738128 164.63518015128616
170.8227095888227 171.53324930923577 164.70411573093944
170.77945382004995 171.51506384212206 164.78049039678072
171.01729920642111 171.60771813096886 164.79766900929428
170.98163887332362 171.65203743953754 165.2624004863628
170.99165578879416 171.77074850464123 165.25123670345187
171.09064938387783 171.770696389993 165.02684798670845
171.33441842015296 172.03462318855145 165.12164676183778
171.05681435325317 171.7565332245063 164.47637661605881
171.24250203428718 171.90104523651678 164.9145531865182
170.9293344533179 171.58139588392962 164.56737319001041
171.29770234733272 171.96329300727393 165.01310791114454
171.16282527814167 171.9228051948793 165.5301491592177
170.91576659247008 171.61250245629597 165.44594888010738
170.6675832021249 171.40821860644124 165.1979443115742
170.38985956655017 171.03734514415098 165.06767365259137
170.25748083464498 171.0900073530718 165.2685512867905
170.3402985624713 171.16687412296147 165.43972625140285
170.31222113185473 171.13008112068582 165.7301448028246
170.14856552456718 170.91439261705298 165.48204431448562
170.37886435768684 171.07647574725507 165.7304730048428
170.80997981782127 171.40758848721725 165.67320532438708
170.99000519713107 171.69769890234866 166.19000323498858
171.22271665996863 171.92342723714512 165.71123411694052
171.09338746798693 171.7701332126181 165.8788680985978
170.60614973989053 171.35690803007827 165.81923255230214
170.69481688407558 171.404925658918 165.80810279721288
170.87598491208874 171.5187857200229 165.65658990670244
170.920811984086 171.5671076893657 165.5963808694828
170.88515030863815 171.51049399233128 165.74214539653465
171.21297224650866 171.80744023036632 165.83230050147
171.01463577018802 171.6465408868697 166.31260509446025
170.98228474880025 171.64546704580397 166.04503519960338
171.10023128287762 171.78400107892142 166.12592669588443
170.93303168638514 171.65022808748563 166.37208654479304
171.01830985595697 171.67371943856148 166.44645628031725
171.17681195291175 171.82521744554762 166.4893717091911
171.2696591653138 171.9647984460418 166.6294156539339
171.26081881595826 171.9328754727594 166.7953031936009
171.18508383339926 171.87808707467656 166.68711388915713
170.89256881102492 171.46810586230214 166.55333563339133
171.21256607546493 171.85450792778582 166.83674944132397
171.15935319341585 171.8149779049794 166.76557038172865
171.0863066097051 171.6465008702113 166.4559653509793
171.08386533194138 171.69313940028493 166.65584289312307
171.08297989251554 171.76190984844825 166.48993455935857
170.913185220141 171.70514052699923 166.50179032201245
171.24257387558316 172.02187328634736 166.56511876293447
170.94881870606736 171.73360084480385 166.519712247527
171.11533447408303 171.8172469557351 165.87761918542338
171.25921294246217 172.01682293100174 166.31154202926322
171.4165780253994 172.17188474831727 166.35143114226042
171.29927873118632 172.08333045141714 166.64229311255949
171.62036710339459 172.4169434790538 167.11870072480724
171.54045088762643 172.19775426265934 166.9568227880502
171.57932771164823 172.25956404551744 166.84093762369002
171.35456106919264 172.14533968150297 167.12132470657545
171.29645440210626 172.0993703157534 167.3972006628524
171.2999278080914 172.06467179310766 167.17445037390394
171.3802153126295 172.1124436554291 167.29578005236783
171.6243522760959 172.34867011605047 167.12926285991156
171.9194331721849 172.57533808847506 167.15738576037384
171.7970635616572 172.40739062270035 167.26270291502564
171.91755155812243 172.42601980210463 167.4241590821666
171.8617754234838 172.34972549829095 167.00942585151262
171.76666252741234 172.26762211527736 166.9655348247137
171.70731486661464 172.30587149767732 167.45275192703505
171.8535635831295 172.57134714040424 167.56366350846267
171.77307528159247 172.46668551505 167.2553234444076
172.15503736673494 172.8014741224602 166.81391008557677
171.7864256620704 172.52578851838507 166.7814848470864
171.89377457993717 172.68677466816908 167.11565354486672
172.10273811094518 172.81061863043686 167.43284762138717
171.97575394329323 172.67031551310208 167.49007925573326
171.7470631600637 172.57718304975077 167.334592831396
171.7712776561802 172.59301394683416 167.29430569430352
171.49842198326783 172.36418189635393 167.3499115425676
171.62687622226932 172.39130691438237 167.50767065472124
171.65575028244814 172.44827553395137 167.39707396156817
171.53318207491182 172.28915002133974 167.55569798931745
171.363316413071 172.13306322189501 167.44964324247027
171.34556741244475 172.12847709392062 167.4579453101681
171.4373599609318 172.23931340571377 167.22570786520183
171.84377108500283 172.49570460081878 167.50895945266757
172.15129094095346 172.81862240105704 167.6320186676287
171.66750355379114 172.40326936556656 167.35206394723963
171.77202064907752 172.50754316964873 167.70364248850615
171.56326261887057 172.33257711620598 167.64481716258584
171.95421688732822 172.6710695791599 168.0604705790566
172.33611697069205 173.0755886651094 167.8668072141285
172.3459424575416 173.13237358247744 168.03267113994988
171.89104003676619 172.656862476718 167.7614617399191
171.5158587525389 172.34426403197955 167.78822445484116
171.6376697320091 172.46505149066408 167.99837541005905
171.7954881150119 172.6108169516794 167.6904029034371
171.91192535484143 172.72682325038227 167.74773174386593
171.90060998643747 172.72532270074737 167.8580331578807
172.06326061639635 172.9410480517636 167.9075384599783
172.2346322214855 173.0590461217684 167.9982144942363
171.68313018591476 172.58537488988273 167.7093385613284
171.77851661223445 172.62304673058867 167.58116366111702
171.5639816576564 172.36558083277527 167.7285974054954
171.34597996812295 172.390511186669 167.64659172601858
171.57703270475693 172.5654927774063 167.9248270300339
171.6169947121555 172.48557464398456 167.46496749365323
171.8406938098559 172.65825876435804 167.73695046626085
171.66115973019265 172.41131605958523 167.4821123220787
171.2216097352926 172.08249909174924 167.95771064691434
171.17421647814143 172.01380712093956 167.65225221697
171.55162445062933 172.1967643295299 167.69217314997232
171.64705583912752 172.32733918498172 167.49552799036644
172.1366237777734 172.78214310012393 167.1050182441562
172.43788436895295 173.01009548183518 166.51471406712875
172.19916625792573 172.86853451640704 166.92803275544105
172.47160664517966 173.16002663443308 167.62910490020388
172.01861958289567 172.7522949942842 167.29195839429437
172.4410926702912 173.10711433925724 167.47656821526792
172.25751430110236 172.93768115781754 167.3364265587448
172.1969500029455 172.88422406845328 167.51724792827088
172.0465239606643 172.75302956456252 167.6258169733042
172.19666792555844 172.91167020779926 167.61282926340664
171.7401512390498 172.4729288883002 167.51034858622808
171.70247879529964 172.40304775161673 167.49087510617917
171.90017904467862 172.60229862978116 167.53449306137603
171.6676698690981 172.47083789120524 167.32307486599848
172.0550674466105 172.89526083745653 167.2771944865963
171.84514910285438 172.77062324434493 167.30547440392056
172.05327724232626 172.95609675533166 167.23453452844686
172.13176426475707 173.0041692198905 167.73834205873584
172.3369618637798 173.217071076627 167.64194020023416
172.47989565542338 173.35423550957256 167.93056495728942
172.76495383842172 173.58456538118435 168.08628396639298
172.4644759755038 173.29349165842015 167.98552230968707
173.0752528869816 173.80226522916712 167.97963648708875
172.77170176671785 173.46083430523333 168.11396713704298
172.40188583173477 173.12617249830933 167.84743684581207
172.5095464804201 173.25083491426065 167.90444457498697
172.50579488580334 173.21199924430798 168.11761959921003
172.21690522867513 173.0289878440322 167.82724978056885
172.22326464621545 173.043184244801 167.64619693823732
172.1347428154688 172.9134822474093 167.56401987408515
172.0028321854094 172.82150466488258 167.7861652231408
172.2587349066642 173.0848890497654 167.92466890622134
172.286536162649 173.12101470617884 167.72505395525005
172.25550808959167 173.08743505840593 167.7981330236168
172.53642087119024 173.39413660804354 167.83247909444478
171.95226666851798 172.95920018184088 167.26789215568138
171.9685346648868 172.87462251748488 166.9075463443975
172.2481547927139 173.0429503547838 166.5604305447246
172.49606017908857 173.27581180109738 167.0876962218976
172.21536636285438 173.01835256332484 167.30844380797643
172.37057193409117 173.13869281550228 167.30735053419122
172.3528943037613 173.11715821015486 167.03399207434694
172.4352841704499 173.14116944206933 167.08121630500364
172.45395097776094 173.191945092391 167.37361908424396
171.91437984306614 172.65644715818974 167.0624112588467
172.05269351092974 172.7122576327859 167.34469256220652
171.88648603160001 172.63791879950656 166.99794641122872
171.5965941324087 172.43679991211496 166.6535512320142
171.7553102084729 172.5110686989219 166.54871552742267
171.36870659873225 172.1793163758195 166.30889382657185
171.51947163539475 172.31391695581377 166.62535213326063
171.97491495905166 172.70380229482208 166.8197217833947
171.86046480913828 172.53820476133427 167.03159922587645
171.65495393303752 172.40332128412592 167.29903080636453
171.2946750450358 172.0341981175558 167.1663827221075
171.66220302269 172.38519812626095 166.96090071371086
171.56908948483388 172.26104467892674 166.97640869786068
171.2168811756274 171.9143164236594 166.73952730659033
171.29664695077096 171.9903246984856 166.80431962747397
171.76748846565138 172.35572400411488 166.88005629713956
171.86953950588824 172.45650464728433 166.70821346601173
171.77676740464952 172.39369373290754 166.83603718995872
171.53126438007234 172.25830238717307 167.1135611370718
171.7480612358411 172.54700103168435 167.2364295597189
171.758382678266 172.53642553733957 167.15362964433103
172.06135558547874 172.81543611050233 167.18901497523336
172.0489102366392 172.905856142484 167.26123403549522
171.83488379066037 172.64119284567894 167.18269566020166
171.86718462145566 172.64251681466502 167.48439524979509
171.8995329374944 172.6855686256772 167.39594722731084
171.681020309379 172.4547186711145 167.25998955725987
171.74574127149427 172.52917675229816 166.85734318728902
172.14958687939327 172.89060296133843 166.94456460522332
172.18077283761448 172.95603518327252 166.99189339296967
172.182061842673 172.94474123526936 167.14729067434433
171.51984628649183 172.38797303134638 166.81635162617476
171.80897693853268 172.6100903523184 166.98174983304142
172.0224886127475 172.79282133610883 166.88294972136288
171.69145878407255 172.45357127176004 166.60800631061258
171.72818360448213 172.50337500498125 166.49970195679325
171.74982393348358 172.52046040506286 166.0688419176167
171.53422099867294 172.28321311081902 166.41543299459013
171.74541361418477 172.4800006842362 166.4305094258183
171.42759921405727 172.2483614245603 166.4338902657611
171.41149171050142 172.25924727933298 166.42481137104673
171.55086747204206 172.38050617967272 166.5984735417879
171.88734080331517 172.57215201736463 166.38089583346348
171.9153131604141 172.50251440121878 166.08682692085512
172.274185925878 172.85373776790337 166.37895804651927
172.1288241157276 172.72952629318084 166.41824385068543
172.26517437026317 172.87221364678385 166.5617854523797
171.98467785675672 172.69222311388828 166.7181898252648
171.9468178569486 172.5865711295867 166.15252060088136
171.74252226100046 172.41363002352074 166.2153797699186
171.99740677535036 172.6593396712831 166.40085028123065
171.73955106152505 172.43686656255238 166.28983757868045
171.6777659679628 172.34590311933513 166.48220745431038
171.39148473405137 172.1175876621576 166.32993862117002
171.20955727179256 172.00629427693198 166.5999809878496
171.36744961958874 172.08015215148674 166.17850485333742
171.816619615294 172.41896281990145 166.70079375269512
172.00157734774638 172.66823739207047 166.67675663736705
172.12976634153145 172.80280256670557 166.82350114434283
172.33260904947406 173.03322230441051 166.69861513921552
172.47404467907847 173.13102017273775 166.65878655329908
172.53767683887992 173.1263517849793 166.6886842406156
172.44203681381154 173.08914449014523 166.61385256909193
171.97546114888053 172.70681769965137 166.52763957611788
172.07929636540396 172.6814803334452 166.51854012548137
171.90482543309463 172.55094982582588 165.99751539115147
172.0330955202362 172.6082643768022 165.96905467133777
172.0520749158478 172.67303159802282 166.05577436078963
171.96249674461993 172.5538518783436 166.21513453590507
171.93552676733995 172.6012796554782 166.3915105266606
172.00011800252724 172.6061204946937 166.02250920790203
172.28672318642438 172.86021598961864 165.81856874714367
171.9094217877741 172.5079655701694 165.90088907214562
172.02409413073437 172.66610967003749 166.01110033631966
171.7171272608143 172.44329941877103 166.3901504887343
171.23273339480468 171.97252561580936 166.16353950294288
171.16845886273046 171.82789679134825 166.11116065036498
170.9885967470064 171.664434549275 166.1111033954966
171.3380701440243 172.01735437597893 166.33868251389282
171.24301987789937 171.90882689131269 165.61590323075188
171.53211074966055 172.18853473638163 165.8665712201329
172.08045889096212 172.6660872173425 166.27340002630507
171.81774449739325 172.3378809749326 166.14906157057527
171.69044552485536 172.37698776135898 166.10834340258023
171.9596325079014 172.4468626248153 165.99749335697913
171.87296176501704 172.38746388142422 166.4028229724596
171.3717409703306 171.8897489704334 166.32639743068336
171.4729219719853 171.95688888699624 166.36286372559925
171.85763744573546 172.25890307582043 166.37355095264067
171.8623265023961 172.33415513546555 165.9868409351376
171.47893863646667 171.93965111488126 166.29416609354274
171.5133004742966 171.9901588260195 166.47551584020525
171.84950749885752 172.23130924482348 166.5972223324537
171.93075033023547 172.38953427388728 166.30402223281305
171.48134378119718 171.9653467305379 166.1550593093222
171.3873901641069 171.78582756407638 166.35585813120875
171.27645423401742 171.6691964061075 166.46752041449776
171.31761076961453 171.8085786883065 166.3173195608945
171.0350055367521 171.4824526512012 166.6370343981317
171.10315075760212 171.546930251503 166.97724850025364
170.85241040533197 171.37943244492106 166.96413198519014
170.8272854527682 171.34037068480882 166.877562680198
170.8195931614365 171.4589317411055 167.12562036317556
170.4751695810199 171.11663883461864 167.2558368411366
170.22344445364482 171.01847318638644 167.18514627893168
170.6516651906163 171.37766486402285 166.97030143373675
170.36366761951862 171.1340804582938 166.1470531299067
170.95319404092717 171.65904850206155 166.2361299783532
171.25925846163932 171.987129903052 166.3788256118804
171.17862356125835 171.88289893764795 165.97554613471868
171.512811296355 172.15141344828996 165.8825359401795
171.2244211862779 171.8756808236312 166.34686000005797
171.2848168478166 171.98249800933382 166.25345409090858
171.4641387339175 172.22520908436917 166.5142760492213
170.81995802319162 171.59128639581013 166.66374245256114
170.78004958245475 171.57623416348417 166.52273602313176
171.0473107065827 171.87040380709908 166.36923288296538
171.20561324469293 172.04596561357943 166.64032640169572
171.15088677917896 171.93515770652994 166.64056573934664
171.10814776590175 171.87271853418656 166.39476430115494
170.98649875119006 171.80901765044973 166.36665277786855
171.06935343781117 171.9117940735918 166.62010246463416
171.16862897020886 171.89613479897537 166.6850597246827
170.93876925305406 171.67826561884786 166.63704000236856
171.07015744948382 171.77969742356336 166.65669002881586
170.95050841047794 171.75433990319917 167.00418529954072
170.6968272550634 171.46886546013047 167.09226365490142
171.29528666258247 172.01714850261823 167.59404272494822
171.45589373311648 172.181787038197 167.31310298682004
171.18728713823256 171.94949211055757 167.28353772431714
170.56287611050567 171.44658408820334 167.39998190472772
170.65277914717012 171.43874870493008 167.17839207992301
170.56875249948754 171.30681425010604 167.06751705050274
170.62735131483416 171.34236320589204 166.8676707400398
170.5491076757121 171.24533740874716 166.84374857838182
170.64423209951974 171.25393987747384 166.6922290187172
170.72027389705855 171.30102891440959 166.78360179170144
170.868423148846 171.46645351478895 167.00303812566648
170.85314044049255 171.42534822368583 166.6887951023191
170.77937789594353 171.2869206774443 166.99826801253272
170.4818030841547 171.04431748257667 166.6151452045832
170.07341020649426 170.62006595503135 166.19205271765583
170.13771795697863 170.80379568743402 166.15690863691262
170.24433296949158 170.9309883247406 165.970663691298
170.79368615364464 171.36575683829633 166.14711212570137
170.92899765450557 171.54237813243162 166.05146294801582
170.94668539917046 171.4891795779202 166.18917681631623
171.10361467609428 171.57151484009862 166.4914381778925
171.3082974844075 171.8204771137939 166.62923996850083
171.30116298788658 171.89990660025114 166.56819917863373
171.82235428601993 172.4110281127135 166.92688188349825
171.6133671922048 172.21203506469098 167.05040051907926
171.64714404185594 172.32765310620437 167.33738353543148
171.19142318546227 171.9444295855767 167.14259301022454
171.51192646794436 172.2861277307246 167.24112690084223
171.32680394763466 171.98821152298905 167.03238255631788
171.3388930767898 171.98947509042938 166.994570965535
171.40874791486377 172.10266604768537 167.30525400256846
171.57479027166156 172.10876291090278 167.20892454123003
171.80331156730782 172.3148140639316 167.43420314193477
171.56624634938004 172.1194358159019 167.32190872691046
171.38791541556213 171.87635852421386 167.66688810903366
171.5926272010331 172.10884313296185 167.5322976672413
171.45500954258972 172.03876283648216 167.41649306613226
171.62964681674288 172.24187386128392 167.25309579949612
171.77677461209046 172.41173236635922 167.3072342383465
172.03938895060074 172.551958932535 167.1536447962917
172.12984389140078 172.69399782785294 167.192362347924
172.18783455590685 172.77077096085048 167.55934530351138
172.17963688009362 172.69147276450434 167.21350222698123
172.48171409755452 173.0193377907976 167.29467071341642
172.38719312049548 172.9784186414726 167.11722748077128
172.64169855418993 173.15257388591945 167.17038770416616
172.61602291146752 173.06187915329957 166.85405952652496
172.41847468472673 172.88476235025766 166.6503641537732
172.30475761471382 172.8031751826031 166.74815195204326
172.15052173650014 172.624079328125 166.63834105855614
172.305095928292 172.82058254292133 166.87883690094264
172.10013593187986 172.63104672675595 166.92802144356634
172.03586699115007 172.57939249795177 166.9805942752592
172.2774662786795 172.83312445861054 167.20935534747773
172.28022006534113 172.73345922584824 166.82289370039922
172.1700562659404 172.58672224315498 167.03618496896303
171.9612979327215 172.46444555402553 167.30204192446442
171.9523272972088 172.53665317659255 166.9789046567581
172.21101173055663 172.73752636743882 166.89777621512562
172.45885221408136 172.8346098158666 166.77052022122245
172.4276044893784 172.7977169712484 166.91241121688847
172.2625331174489 172.74742801221626 167.28816351241434
172.3647594173049 172.8192017598206 167.3854258211345
172.48971506892994 173.0179820002429 167.42941321529068
172.57676188363266 173.0901836605162 167.20045338454557
172.1146351764539 172.64536770539664 167.17852190053114
171.99054529027708 172.51610836118726 167.61423379172768
172.11411849474612 172.6478865979316 167.10883914083553
172.17816439029144 172.6659381113544 167.20998071475273
172.42392519763254 172.91723609356603 167.54347820827414
172.28276052705098 172.74362280515885 167.53764113283736
172.31828567602207 172.7692389853175 167.05733773714567
172.05140691697434 172.57878091083484 167.4040970464135
172.48790621817804 173.02099407048107 167.17275642935024
172.16908187460203 172.68864769367656 166.91032449810436
172.38526904625127 172.9165574743842 166.8901664496087
172.35323729989202 172.88517692662555 166.6017266848829
171.71017684181356 172.34331798433516 166.55992868156352
171.5660721157653 172.14297968373242 166.66203655472324
171.63544055223548 172.27212899010863 166.4758222778699
172.1155860971318 172.6908581108564 166.5881680187878
171.8348749163372 172.40710016955524 166.56472246596297
171.9566224382272 172.5534119327881 166.72943139187765
171.53473061782938 172.2458759305596 166.36959913583004
171.3327439316293 172.11178764167545 166.27976140035915
171.27468017024012 172.1230671404537 166.10122447409105
171.043271274453 171.89702545797275 166.16725552293343
170.3965722401587 171.3652206625761 165.89922020104373
170.52037915513668 171.29203114294992 165.99886646076246
170.76219529893592 171.61287142663815 165.9834421721645
170.77374492528887 171.64671959850847 165.79416633308577
170.79712578274098 171.73570769439985 166.02798070107278
170.71540621074107 171.69788180422992 165.83205000377146
170.91196154433126 171.83706654588795 166.05438133781806
170.62506265862035 171.54264075077978 165.97665541545678
170.9922206662027 171.73731907674363 165.963876240333
171.4110168681976 172.11664812105957 166.207179014223
171.28271850044106 171.96838381936942 166.48630098997938
171.223088696732 171.89948463725227 166.09892489018156
171.2531744266055 171.91919355355284 166.4264885607165
171.10459560284934 171.87488511245652 166.7487002114348
171.09514138850594 171.83655550926142 166.9172141277332
170.91664785423066 171.69111455951 167.1062098611017
170.5090164559759 171.2134568911695 166.90946560875412
170.77893008206095 171.48255564270733 166.90071450863422
170.46115750138821 171.1171944438407 166.8623990013751
170.4256063790781 171.07417945344216 166.46565937842308
170.72355240445458 171.2961083558573 166.43099462496664
170.80083429352214 171.43762191352806 166.78710122832908
170.91498654846745 171.59332129497204 166.6451572042071
171.00017694695185 171.67451192543948 166.75991129220435
170.95731468188617 171.57681810509084 166.37632217487163
170.69769007047466 171.3026558729637 166.1519870361477
170.56461411842218 171.21951364040362 166.58220105461868
170.7988719019384 171.49631768333586 166.74819219760863
170.5476970021806 171.15944234850338 166.48829008573998
170.66187496559567 171.3245847211275 167.05019073881343
170.5209035673609 171.17526071176968 166.74859101380235
170.82010763271347 171.58277105210993 166.79967760009143
170.6597244619728 171.336630599531 166.71151344249364
170.9465281704239 171.53143813813182 166.62322089501546
171.20150353039497 171.80631883114444 166.7837360339067
171.10255091200523 171.75605073949555 166.79929935760177
171.13528703272178 171.8176684734522 166.87355813620903
171.52412992369398 172.0480756568062 166.77829695287022
171.20437459174906 171.8471646074251 167.04996723162503
171.4038757990947 171.98387141250058 166.96515120429189
171.01425643767007 171.62823743168897 166.72214317222182
171.37548413807508 171.92560462213885 166.77082107181496
171.39594163492012 171.93307891581256 166.76676884099408
171.29502492036445 171.89268721854145 167.021578242143
171.3390997861827 172.0299684432153 166.64051418035731
171.22185730343887 171.90818878199772 167.20360368335452
171.37236754954407 172.09203477309453 167.1389661579375
171.10238530705487 171.88591110363365 167.13693448281165
170.88949536432625 171.66959618334664 166.7859149904045
170.3349096075737 171.1010054674304 166.58325412301147
170.35480196493586 171.1743736608916 166.81145952689454
170.38981050051484 171.19775967392476 166.91755979642062
170.34625797954064 171.07927919994557 166.1966949324579
170.27322360190044 171.03819309850888 166.63120682849893
170.82924722265514 171.43949781412903 166.90411255653225
170.72555990574807 171.26676396159942 167.1480347382064
170.62786018500412 171.21402251031796 166.88404748226333
170.68592258851362 171.27381360175917 166.9532662897489
171.47579401929497 171.95003143323368 167.34755049792298
171.39676935374442 171.85674701832906 167.45936136920372
171.24840652560437 171.79126454621795 167.88187344057823
171.10518312202493 171.66804389942243 167.43979314494422
170.7965365222244 171.2866475114862 167.0309303978572
170.80758348543864 171.37738568821857 167.28952266470017
171.1800215308449 171.73355538467658 167.3370660055419
171.1506924853264 171.65032983504565 167.38126136389585
171.4229949812943 171.88879413491904 167.24321286559248
171.49847782349707 171.91751682989783 167.12765045245447
171.4613296832726 171.8630639063303 167.08093737211286
171.5098861190127 171.84784954566067 167.4768877965474
171.46578182574007 171.94331440020446 167.66617276708544
171.37759195803886 171.91499191628324 167.7316555742426
171.14542835464465 171.72722863918003 167.80352240946013
171.231357070451 171.7724977570092 167.49596394464885
170.820357439622 171.33322993905102 167.34121416566128
170.83800867516194 171.4358752342235 167.32527991203747
170.67940018077624 171.3443263117791 166.72342702911695
170.8510750800487 171.55849635136897 166.74770664496748
170.74473212997358 171.50488666806098 166.68576837178333
170.46469383330464 171.28662425057993 166.5473420810975
170.2344726440371 171.08215208102422 166.44008350665257
170.61191483887697 171.39480058700752 166.1327074277085
170.915451058822 171.7686347653765 166.4137146197231
170.85829197631068 171.66971365764635 166.29428635569897
170.47788365421573 171.43634413512885 166.29310965698332
170.7635665044834 171.5926779948511 166.3324848870888
171.1473289313134 171.8916269662313 166.27400349940007
171.19646181090357 171.89574379058502 166.5596219511092
171.26430835541854 171.96743617677222 166.5579563661941
171.10504236063332 171.8186848228573 166.04721210356038
170.88836586566222 171.66236336165625 166.20988981271185
171.42234244267155 172.15304507177208 166.39563913468078
171.5358551205371 172.1810702053008 166.33182451458407
171.34218172227682 172.01668025442052 166.1536861917231
171.70918851040796 172.39834292829093 166.61862427693865
171.68845629185316 172.363225964276 166.5272171391347
171.96202686075134 172.66386805983342 166.45576021432277
172.18675374789015 172.86453267415393 166.72260901234034
172.23507105431278 172.82184494731032 166.68182966993953
172.38036695652178 172.9858923916024 166.5669871231796
172.32934938651127 173.08362446352675 166.81310308068905
172.29708230510366 173.1094163493082 166.7909427938859
172.40621719498498 173.12450476535008 167.1965267063109
172.6807282685182 173.31442525055036 167.16689185971174
172.15545465007895 173.0147323245359 166.9684833758792
172.02775040123 172.82698568353072 166.73840861960585
171.79071573057897 172.579976520139 166.5452783379789
172.193621374195 172.85493102377674 166.68589406497597
172.18610170102792 172.90794975887502 167.06368078985992
172.61371581930084 173.24475929731412 167.28807615396178
172.98749434022048 173.60197833876882 167.632950512131
173.0320045725377 173.6792522089978 167.48129061243205
173.11427098793203 173.70431061609943 167.52678904830196
173.00593798721755 173.53837786739052 167.14509643501648
172.90535521197629 173.4578065140675 167.4771526699509
172.90083192437203 173.5088098045264 167.69866802523697
172.64921239827314 173.33522570763932 167.63809551395266
172.81220344997791 173.38839766110274 167.7735816847995
172.60173156192863 173.1548037703094 167.4557985141786
172.48631499633484 172.97632114587537 167.3570434520392
172.51555159414727 173.0663937890281 167.57484961544787
172.59303715146416 173.1803524312042 167.8131566511046
172.6397706846604 173.26367746941617 168.1050689030309
172.32050876817823 172.9661055766747 167.72858785128716
172.4212425994439 173.1062238828851 167.6343470261039
172.35223088116305 172.99607356214182 167.47987961587575
172.72701901076508 173.32511349113162 167.1425930319571
172.54860104093797 173.18315486178736 167.16557774396253
172.6670616206732 173.26031384686894 167.13193494697288
172.38519366410367 172.95119974381475 166.9806366183344
172.55670435366392 173.1976289612246 166.49147294810152
172.88388514339124 173.44648316448217 166.86115425437933
173.25457213356196 173.70412526415944 167.21063768152825
172.81719655398385 173.3902810823198 167.43058702909016
172.94197024503933 173.49532400041247 167.82230774693784
172.91507966900417 173.52153041602907 167.3252745817689
172.66561440440773 173.27551221400813 167.01651633522604
172.9913117275881 173.49485662363082 167.0155680455769
173.18231784119806 173.6472148806442 167.3965357561134
173.24029074174834 173.69465956598802 167.5085375472335
172.72266030995263 173.1761087139345 167.35090770143427
172.2795965964702 172.7935884374183 167.42242176482554
172.44405667189645 172.95478649932258 167.56920729381596
172.27098783029197 172.80061391491063 167.6002035010848
172.21808771591637 172.83929540346404 167.3865457658592
172.08618591742245 172.74663753707134 167.22244001907833
172.5506341093018 173.1523205488761 167.1773482137228
172.70006964985788 173.27977329832476 166.96164543532467
172.24129620643012 172.84403107272007 167.37413397770504
172.33799652040656 172.89613418894362 167.43883581554755
172.41024426633606 173.00568352768875 167.7818492171533
172.27637762764846 172.81639044346204 167.76356383827206
172.34238172760246 172.82207593126216 167.1596843575861
172.23687347481322 172.68800208608687 166.94321970106088
172.42864295030805 172.91529194336152 167.13945162696479
172.59248098666453 173.07492680629989 166.44949334312685
172.7955656151948 173.35336648689164 166.47307447241622
172.7973983509797 173.39236353087654 166.51038480883383
172.326769198672 173.0457320243438 166.40401639775234
172.3647839917928 173.0635391945077 166.3033585666268
172.28251213041062 173.00454315588556 166.56557857243564
172.55793706271464 173.21662739540008 166.99915797341689
172.56338828079362 173.2474048149688 166.88968946008984
172.5023492280536 173.18244596723255 166.78654295111951
172.43309106829605 173.08562514922258 167.24157854414133
172.82477762048003 173.39042416326612 167.12500148032277
172.73601731505397 173.3420261223089 167.29848483066993
172.6812707424428 173.28746352432327 166.79428469763397
172.75905030232278 173.48415518457244 166.5826364372478
172.78781620136152 173.52752688594975 166.6364239990482
172.5015196508714 173.30427160128772 166.40155110621683
172.1180087568774 172.88151689114008 166.80719677869592
172.43808084736105 173.21220945649935 166.9546483862987
172.1183998434222 172.8794525582947 166.62090469336425
172.15875453457255 172.84454678333836 166.43588110466592
172.18128089497608 172.96181578001193 166.7413063193741
172.1166267029847 172.86553600937057 166.70373264539626
171.94802058137418 172.581297731345 166.22945504694383
172.1730829247148 172.86563838646495 166.05441505609082
172.20482077025162 172.83591621313377 166.09643665628835
172.46857455178014 173.17402952426593 165.84025364005475
172.32451686798544 173.01457221194124 165.60801035712342
172.717828537389 173.34036066447933 165.96208835883183
172.66827048003358 173.30002938904875 166.10327154826288
172.5923825731775 173.26347308788274 165.7324888136911
172.9050665408529 173.54144474995502 165.93065954284904
172.77626022330298 173.3761756543763 166.283779153248
173.02782354767257 173.53540593317734 166.26573735305863
173.1356540071632 173.66853242254453 166.35361422626613
173.0795949906909 173.6280839412268 166.53639021181252
173.16422093386942 173.64701023522187 165.8126350335299
173.04636990139252 173.52746232488778 165.8527130513733
172.93032478120193 173.4164701467668 165.94265402478433
173.22310294136574 173.71115689759057 166.2561415582531
173.07362602149598 173.5355015140481 165.62621643835098
173.23847768982552 173.70229792321217 165.932015635807
173.1752347249764 173.73794708017311 166.03452224851276
173.09577934215525 173.71834324599368 165.84392396285207
173.2180648471195 173.87811000949662 166.4092180478655
173.4059702790163 173.95826532960632 166.1205764738041
173.03975760076688 173.5711268726766 166.12986685273987
173.24074383183842 173.76186128002328 166.35904671448753
173.32137279523556 173.75131492599726 166.5877899075903
173.83922862754727 174.2710310996641 166.86523085518255
173.3415544660046 173.8388806783229 166.87956797253784
173.10783265536037 173.62437624386325 167.07129987196436
173.2244795405907 173.80650615339823 166.9734788612428
173.04496535174877 173.6932133235171 167.0554329165388
172.8577698243122 173.3779020180962 166.94535770517206
173.27860125334666 173.77103331527678 166.85700076759542
173.0103791711662 173.55727366133723 166.72383866376848
173.0452797874307 173.56583461261044 166.95652842745724
173.28736194369145 173.84302798014016 166.59530214224014
173.23075216060997 173.7630931781614 166.58395717840867
173.12941709410134 173.58694081895965 166.46289334795384
172.95192871604314 173.4501027365267 166.65747225640536
173.1306206180037 173.55581614308684 166.50253836088183
172.686586016794 173.17664185222588 166.33615011769712
172.9570334780386 173.3957547069822 166.49910525996083
172.95341857606698 173.52259042278692 166.9801473497677
172.8486634948367 173.40126098426572 166.55374450333346
172.92871814318403 173.5487098894835 166.5500949997082
173.41569083468605 173.91187019681618 166.64263051384083
173.4133290221421 173.95822735201324 166.70146631546325
173.2480532944878 173.78042718926028 166.61445019887447
173.17407459432502 173.67276712658824 166.45606003423168
173.4468132567872 173.94745933216228 166.45217607641948
173.27334518006668 173.79600497747495 166.1134812801136
173.15514670948355 173.76401045984323 166.23955644310163
173.28787039286274 173.89595348621066 166.2461163110357
173.12144932665854 173.65168566114477 166.15921382515054
173.02770694131587 173.62294756699362 165.68139057226517
173.37665860114475 173.91415927881735 165.59838659334105
173.26589506886202 173.8522828020604 165.65208436897217
173.4195676757704 174.02757063921334 165.85525248901882
173.32534282816027 173.91892556368808 165.79604484380732
173.37171665507768 173.91487831902236 165.98542315689562
173.27421352282454 173.7323693122594 165.62351881568227
172.87677727267618 173.5174846613228 165.51465233202222
173.6180667028128 174.1572197840275 165.79108637319263
173.4156616633994 174.00561179694643 165.6468796603886
173.84485715554368 174.3616747288692 165.84977022280748
173.63915415136017 174.13517986039233 165.8609549970667
173.421276179445 173.98696335258606 165.9935428398199
173.1477153614275 173.71639039757446 165.9972498341598
173.1595845874771 173.72367599205472 165.83122092887768
173.17206503367805 173.6948806670323 165.95607144849942
173.1753755907943 173.75164809791016 165.89033861402888
172.7721356540102 173.4468171443007 165.70626909826757
173.0780095677837 173.7586940290623 165.71459840131197
172.99415964527853 173.72331856770936 165.54033951135403
173.2281131325048 173.93310113598554 165.65287447911288
173.34588506991946 174.02672338687606 165.40041277701803
173.10115057240395 173.78445546970204 165.32846115313336
173.26143878776844 173.9241013488684 165.1840109426763
173.55986386069273 174.2195115847661 165.36502029953417
173.3729876506238 174.16448262807725 165.4056332389592
173.29134205180938 174.021667842261 165.46175957822774
173.21864984627487 173.92189938669236 165.47536279034688
173.32597672387018 173.9576643552468 165.4071718302374
173.28766907999594 173.96876040955945 165.26657231892403
173.02985227184897 173.86423352803888 165.26853085097346
173.351441654646 174.02751280100122 165.31267478054232
172.96686150759763 173.70249543119604 165.18856274998396
172.87496854477192 173.59167413339108 165.25802157451778
172.9366191253968 173.690616577087 165.9681242675657
173.06847459691377 173.75314168289327 165.6093696264387
173.22341434920193 173.99340404118345 165.73244109019217
172.64775398377523 173.43299460881815 165.42367211544376
172.56150674536917 173.30279505192829 165.46800092941078
172.83818931392892 173.4940081751095 165.2783210424175
172.70803093481868 173.46478005932124 165.7006762537622
172.63404940511253 173.3805704329253 165.48742604543725
172.51543049803365 173.18062931358762 165.12506031863273
172.3203179942956 173.09679129479954 165.26300418309435
172.74818181709253 173.4978037154267 165.40533070352686
172.5971209205696 173.2732411002117 165.03330815515685
172.3028775908774 173.0190757347529 164.98773963008435
172.3441808212155 173.05146613660995 164.7040651816396
172.41699285338447 173.13038361212065 164.7384255139349
172.88095653140306 173.4660314089637 164.68513789856414
173.00690415564534 173.65152548479702 164.50940457735302
172.85223539628836 173.4590819690341 164.28289624827826
172.97026303692866 173.60348451647744 164.40507745923537
172.9595588457444 173.57195126830882 164.84742816636074
173.04874794220808 173.58463535556444 165.07343676663442
173.24977945663312 173.85541479698236 165.26555748261345
173.18591767179603 173.8917194973677 165.7458205072606
173.2809550005571 173.91910293476164 166.0204747868835
172.81673179540192 173.5292507129353 165.33401843280365
172.81066426569225 173.51932719425653 165.01974200635576
172.9770209891536 173.66804313434798 165.041904822012
172.7976798588118 173.5649873702575 165.22800557462236
172.28458803405834 173.04337706312043 164.7603238542934
172.27810362189723 173.0575369925084 165.00237045142956
172.37411043171812 173.14927724874954 164.8430695547813
172.25029044483563 173.05780915468307 164.7207694371852
172.5693374567691 173.33530076530772 165.32710901444256
172.5964890150058 173.38213919170155 165.2304435706536
172.63609369993023 173.42017871345521 165.27602316958058
172.88972417646912 173.60985075352914 165.25497970408117
173.3815994464047 174.0595808685696 165.58328669966915
173.50103609642832 174.16178316942162 165.3076778381896
173.31440369039336 174.0427798152715 165.19574081666156
173.15834688595157 173.8206583285105 164.85385798061665
173.26929559273762 173.90765059747767 164.94419821227945
173.37324850744045 173.93050012302828 165.07348358920544
173.57946263861035 174.15526307938936 164.99392662034197
173.43284983364975 173.95226963655932 164.87949007396378
173.58801334274813 174.10493521566815 164.75763324286913
173.28290688801513 173.81664769144902 164.37980097032099
173.5538478066367 174.0939822794264 164.4301841113563
173.95947057139753 174.51012867138303 164.9087940653299
173.81404271764004 174.36357027449026 164.60087063184434
173.75100368893993 174.30901882039183 164.7135962933123
173.8321163609102 174.48285404504117 164.757202135267
173.07154669415223 173.75944229211754 164.34096591988953
173.39356220130668 174.03150877906288 164.4114241786359
173.53508984443917 174.1627380006613 164.30196267911572
173.57837134291267 174.18553208098857 164.51275498614314
173.78992024241285 174.38720243905584 164.56106684098128
174.04662040713436 174.64502705082498 164.19231117952273
174.12047103061275 174.777035327824 164.69550012667523
174.5301187485493 175.10669903846332 165.25972110130803
174.40280665356994 174.95102479414234 165.29832148501418
174.22609745123478 174.77794285985965 165.335705654228
174.3239099234161 174.9218144424481 165.71667812039223
173.9879079114394 174.63948442396816 165.3575248556965
173.77126937293315 174.5070787617125 165.3510245028098
173.90704238574148 174.6123058744963 165.15518985430492
174.28033361521096 174.96049137325517 165.71728346503676
173.87525692830914 174.5508271904112 165.30158093919616
174.30609908773877 174.9323101556878 165.3396637402001
174.39339686488177 174.96230306015744 165.22293658777986
173.9822619444421 174.65466118262339 165.1925506146115
174.0441636114784 174.7079890052629 165.26677287529296
174.2348158718306 174.86445327518513 165.5031637434649
173.9902840556392 174.65909570327221 165.210414026455
174.20900977733865 174.85639820111314 165.71679887156108
174.34803093438373 175.01813649191283 165.49872461025126
174.4467806526303 175.0931625299716 165.5327769949818
174.71110125574648 175.30219242844413 165.39248121000105
174.1706625125107 174.78084573485378 165.6062264519687
174.2256807951551 174.87356417611736 165.67934694620035
174.27013268037877 174.84320042283994 166.0899486034061
174.59600777996314 175.1134725333489 166.28216154918323
174.40912220600381 174.9820031384534 166.17530724404773
174.54156021382238 175.08772480301295 166.20773487410355
174.27572983844937 174.8320965116743 165.92351598700523
174.00877277004298 174.55553222565675 165.6698491552211
174.04454323209464 174.58291825305506 165.46737279513212
173.84401276355152 174.46737380446686 165.66922107323302
173.7547389310437 174.4116206307335 165.72248356126065
173.89123135300724 174.37943646042447 165.20731933470748
173.83527419010258 174.21447062555865 165.1987505324437
173.7337814634739 174.17894206381328 165.45616450986674
173.5773472124625 174.10495487030218 165.2558649658642
174.16793637175368 174.66296977781568 165.56382107707836
173.86812223228947 174.40263851301202 165.37664617339493
173.95710790059704 174.42934894473765 165.48470394047726
173.65685617890526 174.07772855986713 165.69744504261996
173.8968573479006 174.33220120475966 165.59640463247322
174.16605505696538 174.64195302186076 166.18983303959882
174.0251703151055 174.51619837609684 166.31996735023577
173.67420218401165 174.13995259298082 166.32238971936317
173.7975300676691 174.18669039294363 166.08835117248105
173.3875082956683 173.87954808433645 166.51330970806933
173.35972301945188 173.85987482099162 166.55510952875778
173.19099917506298 173.70631081274703 166.07179941521522
173.44987394261332 173.9024483045058 166.25196631188786
173.59964419086148 174.08267109000374 166.5192963968301
173.58599176497785 174.10087682008464 165.9059862500028
173.43065170515163 173.90880371675016 166.05734512599878
173.5894123568709 174.08804949328737 166.11440919188553
173.35082290216351 173.86631613518585 165.94018470407542
173.39847809017445 173.9299257499749 165.7758121966384
173.4341457798202 174.00782264674874 165.9874052670737
173.93038100676318 174.41536718494143 166.01038261889735
173.78218626299636 174.28273187674318 165.6127290613591
173.89322412521372 174.38967857760866 165.9133821160642
173.865548433189 174.34398297590474 165.92559331959484
173.79330329133833 174.2584601887306 165.6794504612927
173.97127935580357 174.4192497495546 165.77088577931622
174.09817988165406 174.6182354208658 166.51440584019286
173.9724301745581 174.45832514031306 166.3591432107381
174.1663341957008 174.5116325472394 166.05973008317275
173.61882423996695 174.0565675727021 165.83697705266388
173.67853375808744 174.14004013210908 165.8136407991836
173.84449611159593 174.29691710358188 165.58602129030106
173.40213227127683 173.8493813583108 166.00252658863914
173.61689679968552 174.09261685215836 165.77699096514257
173.79200279699305 174.24926613540973 165.81572773090988
173.88796586373815 174.3673959515089 166.09860542917636
173.54670290619708 173.9944330173407 165.91283076307636
173.08702919110678 173.61723182208638 165.8054659199432
173.459448980503 173.97425806829065 165.67626265578514
173.6491129086821 174.11937683898023 165.39567540140018
173.63110058508963 174.05593989160764 165.35177007733466
173.40587645113922 173.98456364660214 165.91324615109156
173.42288556516755 173.92027467843226 165.8760180079277
173.57011513886556 174.12950541963593 165.78030355945225
173.2890661538154 173.86272463119587 165.57817083536392
173.69694942090234 174.24975259029392 165.65955794738244
173.92187378119178 174.38772394169857 165.93809780329602
173.58156422945353 174.05307606055447 165.8231285217469
173.39511808434918 173.87366678060746 165.77356300715158
173.74704611842031 174.19962236594876 165.81431418630518
173.58869908423497 174.048976411108 165.9378637730983
173.835713222191 174.2697459821973 166.0514074725333
173.68033004101238 174.02418102343054 166.13014734828096
174.05164359147486 174.45350442398868 166.42801920694285
174.22846097158913 174.64405618474703 166.3087889676615
174.69985188990282 175.05235523080037 166.30469698794064
174.40361343476172 174.7650143039818 166.30304677577203
174.15376365816024 174.58058596473975 166.658332786904
174.05635701165028 174.551852188457 166.48991061900327
173.81658183466578 174.33442787549066 166.73696499116468
173.50329543561628 174.0655259163453 166.8479543670964
173.7258687048826 174.2400741890606 166.45680602032706
173.30975403405913 173.91425299604686 166.49783037199094
173.63436580733867 174.1816221609878 166.61712406944594
173.4848640224112 174.05611779315694 166.61718556262355
173.30328524066223 173.83793711196307 166.51875577937918
173.5702181962671 174.15227721148332 166.84280914108513
173.6042052900482 174.16648181530672 166.79730258814507
173.4815547645042 174.05730637488253 166.92218170926589
173.36808170428256 173.92826362997727 166.8571373116846
173.22727464245114 173.78130885265503 166.95940090910182
173.27197544583137 173.81331363345856 166.6773269515109
172.9818638260961 173.5270535418895 166.528784622688
172.77883745231483 173.40941908912302 166.6491418064175
173.08943100194517 173.69449655938163 166.81029204430118
173.030189244957 173.7013712830913 167.04861414866554
172.77544584837304 173.4699878966064 167.22401554705277
172.9000886923945 173.50812175193383 166.9118626624251
172.69365727724994 173.32013141760396 166.90344362728953
172.80742590051645 173.36882426636555 166.8337379366157
172.74458036071587 173.34242769263616 166.87697212951542
172.8392304145797 173.4046422267661 166.96691475617618
172.9820551380949 173.58754508615897 166.9740949756842
172.7692060549169 173.3769475202625 166.87286404465192
172.79366470506088 173.31386909947486 166.998099486299
173.0233244287317 173.62814577982508 167.1379332725242
172.83955641587218 173.49825097037734 167.06801149353092
172.8211097910294 173.43098583950714 167.10058976472152
173.24524846300304 173.83281571291528 166.9978196224037
173.05514450508304 173.68754635355353 166.56851988501472
173.11411340075657 173.72032119643964 166.48453607461582
173.14150467202984 173.80152018258505 166.68256612610688
173.1063969001521 173.8341982728144 167.05288346989838
173.17691463494918 173.78655027675828 167.16401546817295
173.00458763606252 173.71168298917132 167.29704403795213
172.93015044090177 173.62384514824933 167.16236955998903
173.1412183590453 173.8533885720307 167.29173004840064
173.19360431982318 173.92098127583162 167.44930079257682
173.3698938909625 174.09357054435776 167.48048029210074
173.59100152840364 174.39036689395067 167.78401861079251
173.52691382227465 174.26093964865586 167.62913824311616
173.55051131549018 174.3304071444618 167.77565694474305
173.4239114567704 174.17912786678298 167.8480610687634
173.06664975768825 173.7963349070728 167.66940563200708
173.44048350409827 174.08049475940265 167.70558312768753
173.5053914570075 174.15764347610397 167.65402077238275
173.49733754212295 174.18454971947074 167.6324578025995
173.5470730908646 174.21535809780386 167.70847216903576
173.40810454608214 174.0456353468119 167.20239521561297
173.11276871357347 173.77430392904228 167.0332198090209
173.29559666895295 174.0084170548471 167.0710254903721
173.08635538130287 173.792624364449 166.77599820267287
172.96968894885478 173.6216009794811 166.6357557846509
173.08339586351 173.80889017623093 167.1502299839643
172.8622530822881 173.57748404126417 166.93807267986114
173.34754759295703 173.99432062531608 166.9533593060381
173.11055060504404 173.858983391108 167.1173783425146
172.95540876337262 173.6693670294745 166.8753916555958
172.9036807989483 173.65326831976057 166.67525670544902
173.09042110664635 173.76544211404627 166.7042160301682
173.3631008785884 174.00326329359388 167.2396554589199
173.48301830233098 174.04095485654693 167.03490280831386
173.12614411828213 173.70544362962798 166.7963524579976
173.17010292685572 173.83579638369972 166.89538542801273
173.07498871591244 173.76446077030303 167.1261963722974
172.975746550835 173.7313796596014 167.11565422690003
173.08936310963605 173.84681783635043 166.90212788986523
173.05445007534675 173.8354116455519 167.3460171134917
173.25100550619075 173.92771929256608 167.43601148153547
173.1619697101154 173.8913695329362 167.52956885305417
172.88625721723022 173.62864988168843 167.6404104471437
172.85042484354713 173.51684422440889 167.43496602121834
173.02804201713911 173.6294417847647 167.49375453207665
173.2559170094664 173.86351446450914 167.58690080755056
173.5405427222563 174.1624609636938 167.46251338830507
173.52166284298 174.14680731693835 167.63308401539922
173.57839606279032 174.0803123319417 167.98561264351451
173.41058005784066 173.94513189687373 168.08350500796027
173.36649129278624 174.00194745043362 168.54740048185008
173.52824295101397 174.14891717755907 168.47990530996438
173.35559397449325 174.02221456953222 168.59874878138075
173.2036513069677 173.95916629205533 168.65188171570483
173.2651715098478 173.9725347626785 168.50564193223602
173.41884058988506 174.13870873836518 168.07769320515294
173.2109108185631 173.93680597550724 167.7401756910204
173.16522341576888 173.8846559315602 168.09615190542738
173.16593431431588 173.91439565071028 168.11434807484574
173.05938036481018 173.886730421662 167.97957833267637
173.15472507766955 173.89596257548124 167.73237511578157
173.32354904963702 174.02618237076283 167.9461163742976
173.13846561819028 173.81342818225932 167.6970104791271
172.8700567199219 173.61595316836386 167.50170020490444
172.71669414018865 173.57906967458513 167.60982133050928
172.7031348085945 173.5407704331178 167.76186469844416
172.6339045188986 173.49626115400017 167.79007603811323
173.29599786828356 174.04474776726548 167.46970338898845
173.3900813993702 174.0533192390779 167.5559658844589
173.25843041573023 174.02402029608044 168.07789953946593
173.38340439345126 174.07887160691217 168.05351555002673
173.06042244585777 173.69298570562336 168.10236813500362
173.1121582148488 173.72729545795485 168.0403090760682
173.06407929848794 173.72835832312597 167.97406881570282
172.59674912478226 173.2403562590431 167.90860890648224
172.86608707352437 173.43259817503144 167.85309390589754
172.8526086954849 173.47692160805616 168.0634542485559
173.05135550545637 173.70998803762643 168.1393517436641
172.70786246195973 173.3593144544573 167.9107945377725
172.73700710983204 173.4186064970284 167.81157987641188
172.72594377956347 173.36562716819657 167.64911479017275
173.03303615088168 173.6978010419597 168.29997087507354
172.80231943310244 173.5362027822469 168.49389714148268
172.93284378577812 173.55605376215618 168.56637710746296
173.27357393634293 173.89054434874444 168.56114720213594
173.20084639211902 173.88235618288485 168.51871358489095
172.75502507210854 173.51904665839623 168.50031175844595
172.7919065335501 173.52218755785347 168.66617063513584
172.39328238281374 173.16354849337822 168.53828622791184
172.5660255015026 173.3257963685416 168.94092017084782
172.82046052451994 173.5356275705784 168.8353949172133
172.64523824303592 173.42281732354587 168.4452220996286
173.14689004381688 173.78963809340533 168.5686324091652
172.9741039135062 173.67607713597374 168.84721157759031
172.96812424764488 173.67630330233504 168.52588352513777
172.80490259997921 173.4985886682396 168.68294372306187
172.79982294755476 173.47044082587166 168.59244609757178
172.72408749663435 173.4355998578121 168.15882879243009
173.05950358563754 173.69842101898246 168.33776089481904
173.0783780071104 173.78588601908422 167.92687265657725
172.8740131814801 173.5612083678191 167.74695548270216
172.7886856168075 173.49363240357326 167.71058968848865
173.04681552280204 173.71992677109822 167.74801379765677
173.07634417341646 173.81153341981533 167.78862667841744
173.0934891289989 173.85299184880463 167.69132734835358
172.91393017604835 173.814947720893 167.9100832690217
173.02339821368312 173.81474415700401 167.61473292222286
173.24932059485818 173.93984713641973 167.66649774773975
173.11308573279987 173.75975326078924 168.16345342640824
173.36302000818623 173.9398405142145 167.78970563399747
173.29482774704712 173.9017613889159 167.50165443827623
173.2962600509436 173.88233664688403 167.5691487675381
173.15516038762613 173.7252621552262 167.5859784586616
173.3111353114981 173.8620929253646 167.60064297308708
172.84822462808307 173.46830079685668 167.2892691960732
172.8253687717499 173.40822169515835 167.28540617731133
172.8323128987707 173.4073528764966 167.65566079225493
172.50342815585228 173.1715148146339 167.6098566451473
172.42869422774172 173.10160397438221 167.48934063954422
172.72309476332424 173.30924065930412 167.56512194084584
172.0231805543616 172.82475377076528 167.7485838142646
171.7930217995362 172.44147990775497 167.58028433712423
171.68944514447958 172.34733806577376 167.5091494953548
171.9896852557851 172.51914146637523 167.50987681004713
171.99927630771913 172.5222166552589 167.2646288061667
171.84800586042547 172.3073670135411 166.97514337113978
171.66791293704154 172.17950958036724 167.19370993184123
171.96237718592627 172.5770147340825 167.45613882082614
172.11142699720756 172.69429339175937 167.6593463340834
172.03625853029513 172.66361027285765 168.0969590618924
172.40261106659648 172.98193617968354 167.98127238040757
172.29126529107654 172.85143247094192 167.69135520915825
172.29112743547992 172.877464480107 167.7926236426994
172.10608640687096 172.70516825386656 167.78264715231904
171.97547892984318 172.51702882092775 167.21350403340116
172.31505943284233 172.86079598209886 167.25646090016818
172.16948449281244 172.69699465178792 167.55042129367305
172.2885675475404 172.73568388989545 167.23284891272516
172.22297924777578 172.6884984645514 166.95329481416218
171.96371239007632 172.5383174721491 167.28196275555786
171.93128023935319 172.46656160568196 167.0245463305329
171.72546072069593 172.31044695480824 167.37310386708532
172.1117988707326 172.573591073752 166.99135896553685
172.78669298830903 173.2377858110945 167.3381897821723
172.82227444247403 173.33485461145045 167.60144345280972
172.66940927765867 173.1838411300251 167.53621692450125
172.57284334607098 173.04777714722283 167.30592893724926
172.6026225164959 173.0626113903082 167.81044085582124
172.89111288694525 173.40940952215593 167.78863380333325
172.76466293189387 173.30275849370702 167.9846511225265
172.6584332929004 173.22466642898078 167.94606023246982
172.66227294654476 173.23153203141266 167.77589812880277
172.58640225425438 173.15267509629584 167.9284859548071
173.1086644282398 173.56098124532065 168.09579308201302
172.55017207287284 173.04754636748316 168.02776083334297
172.22038700526684 172.7899240064147 168.3375427088715
172.72889904729192 173.20772073055812 168.50883543504517
172.22622557631638 172.7816775846008 168.34383763597134
172.66749873874187 173.13672209885866 168.06220975890687
172.7655232292784 173.3025630104178 168.23339458548978
172.7340486515753 173.23275414110742 168.4041987339007
172.91430060693858 173.35763422283097 167.88559963063327
172.90398972674848 173.30977602179155 167.8618351393556
172.490717564301 173.0317020647064 167.86179425620438
172.29762284600392 172.78796713457464 167.8838650000617
172.19782871491307 172.7554193549046 167.98254014913584
172.12883830980837 172.6941179250891 167.9395148427864
172.15162260569073 172.69388824276308 167.91608238857273
172.34901318467462 172.93910511866181 168.2427281844303
172.35183936078874 172.97531891404532 168.1153473232476
172.18770740858358 172.84710529234323 167.79334246372252
172.68709638888524 173.23877253226092 168.03707844614132
172.83013443905787 173.32057671334746 168.21014946634875
172.72316708743077 173.29362616640583 168.22371175992794
172.5435667317317 173.09811201375723 168.0337440041129
172.24316532792463 172.8529108069816 167.5472079561838
172.20404889972178 172.67481347255853 167.82780916029148
172.42351704283288 172.76286346332245 167.73433054123967
172.0136173817185 172.49040938489017 167.93279729602006
172.25427647612875 172.75447069390427 168.2215022897903
172.36232094870124 172.80983357175884 168.32479027717406
172.2277978695831 172.65823834855468 168.11451786172643
171.9189539170728 172.42342055949612 168.30533377592172
172.2850354781322 172.6703592737021 168.40852530883595
172.23548894403464 172.6375751135934 168.06042535596455
172.1195696266265 172.56912954243387 167.9669022357619
172.06142979763828 172.59697543450952 168.18276632158134
172.2225212328252 172.77830632496298 168.51308677299593
172.22692983818644 172.78815909737756 168.3772742600605
171.69231232353704 172.32833474963817 168.28415803983913
171.49849785296024 172.17539478074886 168.19637397136165
171.69431911781993 172.3507842245981 168.142662196371
172.28913102683183 172.88224701091912 168.2529475039544
171.95297300652982 172.6103656398196 168.01233671064034
171.93337622639052 172.53330073159393 168.23694519826094
171.74312620896308 172.32236859967776 168.31294603202605
171.928540369738 172.5797314808248 168.21041272649612
172.00876759344223 172.5844234045924 168.06756586265658
172.0234505018954 172.63108956690235 168.174743361129
172.4799205335881 172.99955739406474 168.73639541972727
172.35933879514772 172.905994558935 168.3287956642618
172.17085455426425 172.67110127090882 168.2820184633667
172.2591357343525 172.78976247469075 168.37011508771246
172.3907777012432 172.87586856874964 168.4677898056275
172.55564134852528 172.97091811451003 168.61682230874726
172.4699697787269 172.90613906286623 168.03236711462574
172.4151089767473 172.82356530035256 167.827867464558
172.4608118103113 172.82886756276804 167.74289698867665
172.1568825661089 172.5778365052508 167.80512215194994
172.41657684006023 172.9126089623446 167.61196759757152
172.42444838373817 172.88358483309398 167.61017379137448
172.15571209237444 172.57672884737875 167.391095332618
172.21435074066184 172.62878767175633 166.98829006423912
172.15256190584088 172.5423133965133 166.91268640688276
172.26514813610507 172.59364520394223 167.14377834217382
172.65120886087408 172.90563062601908 167.18728968445666
172.71461277343576 173.0290053497293 167.06809745137764
172.93161356554214 173.26550799872064 167.21479415270187
172.99355925853908 173.341824549454 167.23334898585625
172.82951957606417 173.3289807168071 167.1833316461951
172.7402134769669 173.18467086162568 167.14822653971572
172.57600933273858 172.9795621573746 166.92518271389102
172.88671507337375 173.3093281309906 167.18882948503423
172.79779562186692 173.26782118901963 167.1552244516863
172.82615436658216 173.19190501609066 167.2629812380299
173.11561299618978 173.46878927288301 167.56210653223033
173.13677900482085 173.52824886034549 167.723142132096
172.8300156586205 173.20967204424474 167.47065266188523
172.32613850047457 172.74348762148608 167.4581704935484
172.62844509735254 172.9450373342157 167.30477741292714
172.3680707340897 172.68735454607872 167.11549873447558
173.10043353463493 173.3552017132205 167.2992369949506
172.8486492337144 173.12068556284498 167.28052460995963
173.20682676078604 173.4715610985133 167.20443460796258
173.1924411925574 173.53954719624693 167.31567401565954
172.71952308824746 173.08357515541624 167.35402394284554
172.49000874131752 172.8131692182324 167.24256103898227
172.41056460396447 172.7402329166895 167.22165692117048
172.43889209514484 172.67272380040998 167.0853208970317
172.50534641042407 172.73697279877788 166.7016968123801
172.2651603167168 172.45759178719862 166.5009517859044
172.15247455122454 172.42286236113165 166.56767324581017
172.51655166840519 172.78844965836555 166.52828281346314
172.26825324625696 172.58816247032615 166.67267839844502
172.09829253411655 172.43594516390465 166.4161371332138
172.3288279545735 172.65184670096139 166.7033732119257
172.34822362245856 172.7162202790913 166.81425306071532
172.70945476841305 173.01313915914847 166.54563696081942
172.67306891588848 173.00888838052623 166.30854318960465
172.8502159612177 173.2643084747022 166.7901385305245
172.70274003735085 173.11182282663756 166.30630501503805
172.47071895435408 172.87111990524963 166.18498074588462
171.9119906028954 172.27698548845927 166.13252012032837
172.0576363207059 172.51335997850765 166.32577448097476
172.2707871100431 172.74713278560557 166.1429399977106
171.9628308053473 172.4500557423112 166.10639410336486
172.2902967061037 172.84339538440582 166.03703697719385
172.73107918414047 173.23971476357457 166.62008017534185
173.19227407459258 173.61522936825605 166.39577928758823
172.7151126264735 173.07473541683066 166.47871859628128
172.87662952672233 173.22854785226417 166.42857624699906
172.7691408603512 173.12337107798638 166.318997614371
172.8047107005479 173.13204696036792 166.13452832797245
172.83725359049055 173.13504440299076 165.69714893216317
173.12437917361407 173.4119065996609 165.75538712044826
173.14730864603015 173.3607325661578 166.09817158608556
172.96333409000678 173.15369508439494 165.96175363904706
173.18528887595255 173.3210052455069 166.2048751419035
172.93801214857692 173.19977061784735 165.58469119185503
172.9400424833155 173.29695294436289 165.97125107082718
173.35132033507193 173.72275948513578 165.7377032481724
173.62377585505962 173.97414987110417 165.96565234122838
173.69171141170506 173.9659557604746 165.88120569761313
173.5758007217306 173.86707949077248 165.6839537543228
173.34169030483145 173.69645538826288 165.78424498716367
173.50163549984745 173.85226323169826 165.77092050931952
173.29898023498384 173.609329140227 165.45916858575407
173.3334319948673 173.71771412228736 165.5393135170951
173.0830534566596 173.4188332718031 165.5980872289327
173.05261943855243 173.3385195594249 165.35300433837818
172.9431030915632 173.3183403156224 165.7074582383441
173.0627371498714 173.48921411720661 165.47903887159606
173.04837567117175 173.4853943993495 165.75052198017534
173.5393410214863 173.93041745396715 165.97220284861868
173.11076321618742 173.52863755579887 166.01545522692908
172.79798380688132 173.29751232257826 166.0582575572689
172.72358499832902 173.2954282125156 166.16324646200533
173.0921431484517 173.65162380471654 166.858624850887
173.3139400695165 173.81048492771572 166.5551383574196
173.3251619669586 173.80856846800168 166.22587598804398
173.39319364353616 173.87426037213748 166.57089931706855
173.5920430684222 173.99305595991316 166.50239217484454
173.503223568305 173.97464722341968 166.43877493048626
173.4500562578125 173.83051070727504 166.35768726850367
173.14967778503208 173.61035947567348 166.22860164984465
173.09674788764227 173.53646889497628 166.30244549149165
173.26657339458302 173.74002661339748 166.11547087898873
173.2416008529604 173.6825680195972 166.34086852659624
173.3944275142867 173.97519432701415 166.4711044129568
173.16924950558325 173.7476439469243 166.73279006877323
173.24708691476033 173.7636676448867 166.52911622432265
173.16978207972065 173.64481926505647 166.62965170918204
172.94931308286826 173.33224468893195 166.45408381501224
172.8895447952998 173.31086976501922 165.98336545739494
172.80067060938623 173.19790052561024 166.02530622250745
172.59147567391372 172.98082199886562 166.06525701122277
172.35135755299467 172.82089387671874 165.72964034792938
172.18127297585977 172.64743987961663 166.3716559553836
172.6920355978503 173.09917449987535 166.3200001663792
172.5806192637039 173.00706584783046 166.59749734168958
172.30610415969332 172.8039441690676 166.38353999576066
172.52422699640536 173.04129006130745 167.01207018128343
172.26198580646727 172.7183464668117 166.63639982913907
172.02082695612066 172.56721642805022 166.5628186480818
172.13015436717808 172.5967841378308 166.3341329767174
171.55122261171695 172.14696615941764 166.64651977249196
171.82162509947813 172.42675218258762 166.71907554304659
171.92553582130896 172.5375240438999 166.79341761351662
171.89608664652857 172.4749324691854 166.2391332865401
171.95681949034346 172.52949441821804 166.33893069366124
171.93677411815804 172.45312154602271 166.33323918704843
171.9657828451 172.50947247212662 166.3587420803236
171.965640556788 172.51270673490333 166.34013902133933
171.99739929664074 172.5232883007469 166.44226317027176
172.41225325959311 172.7955155793707 166.4342367084267
172.2657909481992 172.74437684177613 166.57193242986017
172.0383053933387 172.57193602913995 166.10532913942473
171.8251830186328 172.40611171031048 165.97020869035939
171.68677229839057 172.23075327072812 165.99505660063537
171.7922776927408 172.29303162084412 165.92983919989356
171.92061504957238 172.4257426766254 165.84170990841474
172.1843364035988 172.5477131638546 165.55258843226719
171.9356459807844 172.30584140212983 165.5911474333724
171.86129304844388 172.25201739527938 165.7631774613714
172.16624656030154 172.58037594829122 165.57965723897942
172.42069334001124 172.81669604761356 165.975264469237
172.2761524596643 172.72067820337688 165.89439964396823
172.34988703611714 172.76139076856325 165.68385247593142
172.1482900779423 172.6329643295534 165.65696569828296
171.95594313656406 172.3889287218945 165.4911480040382
172.34460736591882 172.79157941469217 165.73801477803744
172.6179283536262 173.04015766873746 166.19638194854005
172.49755395882633 172.90682910000888 166.13933576691025
172.2366534677045 172.65505211937264 166.5539544025104
172.92197538450216 173.32951657233335 166.33403167454028
173.06974474650625 173.43435068358812 166.23837760810846
173.23243717373765 173.5489664266214 166.28430545002425
173.06822136889102 173.48679565534394 166.6198775600449
173.09841745259308 173.5499584851654 166.59181344346783
173.4059900796412 173.8215064116422 166.5506692397032
173.42777613705456 173.80035643807582 166.7785243502265
173.53112343888375 173.9371240201322 166.8217682642265
173.32399723540684 173.7772732492012 166.46831916537502
173.20786165652424 173.66966601204777 166.71956579967753
173.48615636770373 173.96624260606117 167.191315955913
173.34485827921733 173.93045668093805 167.11824257304244
173.25929736364517 173.69973325883257 167.10695319798847
173.3629309404716 173.8291009148191 167.12418766659397
173.91580148221237 174.21523811207703 167.01951252477522
173.58960064231866 173.88980194489648 166.85502617722213
173.72928205132249 174.08372977455087 167.00036058812597
173.59721072264762 174.01765213364786 167.20931453424075
173.7919846316795 174.23649792444073 167.70599330659778
173.8068085093412 174.33510829079086 167.53196016850512
173.10093266839186 173.66967808699692 167.56189349661912
173.21134592900273 173.81391214319723 167.40652443769318
173.26167351574384 173.7932423148805 167.22384509659852
173.3341343373698 173.8563998573803 167.26477954843298
173.45403993027378 173.93620177774048 167.52220457624986
173.1007823572188 173.6621103574829 167.6462217816518
173.0869673531567 173.64686338359942 167.1625625068366
173.140069426777 173.7267854293065 166.9714565858699
172.92470622977325 173.56158170911874 167.30865585305528
172.56434033172516 173.2518476298321 167.36792366693112
172.88012480386 173.5091246574847 167.0916936878997
172.99810592622424 173.67206850182927 167.02519644875292
173.25092940162347 173.85839999259755 167.0311007603688
173.34324572326105 173.87718648804218 166.81612258720514
173.6632444240556 174.21122317971776 167.04516499207708
173.7006414677447 174.22572569560478 167.2805621316399
173.82179406987012 174.32993815739707 166.85655374246286
173.83005285286956 174.34532322154828 166.68143431160885
173.5745762995734 174.10431407214756 166.62237538812795
173.00320312594013 173.6134495153547 166.78988423097502
173.2216554318996 173.7226159987285 166.51571236632657
173.22026530848387 173.7803277539598 166.32913765417055
172.92754991899224 173.4437796884075 166.12400945406745
173.10259232314974 173.62173512817554 166.17805011030615
173.26560032015936 173.881556858501 166.3862254036338
173.72516297827983 174.30982448885948 166.6545706191281
173.471352322033 174.0856129331187 166.75625548227353
173.5426781378268 174.2407125051639 166.76066959010313
173.2946726933158 174.01836289293323 166.80733489389544
173.35325273280424 174.0085289499185 166.78254077378546
173.63086298332053 174.21082419996785 166.94707905683333
173.4985395741754 174.0547392950321 167.15635069428734
173.31016929156849 173.8171469200527 167.03446414042958
173.847435337687 174.30532860511659 167.25571057641073
173.7640445768512 174.23610330731384 167.38470171625866
173.78342668568797 174.2636571737595 167.3128175437931
173.38697574484584 173.8572740743157 166.9309775522385
173.05739413024216 173.59661655547896 166.69174120847728
173.4323274388375 173.90847068253672 166.81971662378496
172.97883557355485 173.53464858586167 166.59903677184926
172.8234387506957 173.3935554555509 166.49441329082225
172.8958921730073 173.5212418133242 166.82949076722576
173.28732400914637 173.82714116608457 166.54010094318735
172.89180928027463 173.4519170640597 166.45398175298362
173.081841860728 173.67406064745904 166.37853661415323
172.91678914793275 173.4885732382785 166.574765773281
172.74642945002356 173.38434215901873 166.7058440190401
172.70567390806397 173.28553616500005 166.80371043709553
172.25757239479924 172.82007872492719 166.9676437420031
172.34088383978334 172.893247159157 166.8123182555913
172.2317362576837 172.82149406456247 166.76815713030632
172.40178544453178 173.01704192390824 167.08221909342535
172.20948565803494 172.83790474960134 166.75044043442642
172.06150072588332 172.67958843411253 166.87897491643992
171.80188035140088 172.44208343308796 166.8269176390008
171.5384566801123 172.27555886284003 166.82752183610575
171.84722364894057 172.6042089398368 166.87083577329997
171.87116412866203 172.5998342644023 166.87491053461008
171.85875053918937 172.6450397777286 167.09050644674045
172.10105188491374 172.82907528731985 167.24298915344426
171.9621279018301 172.6962013762208 167.29829147986484
172.55487212968006 173.23867737935976 167.40644761080497
172.17354046541234 172.90462636931525 167.2047754789706
172.15593745055767 172.82543617755036 167.53541181101713
172.52795086028226 173.21999331300225 167.448334867232
172.03224820104487 172.8298540786416 167.3639476924562
172.42538040879808 173.17017481422502 167.2650869867892
172.18141744679738 172.8931531667326 167.25316240736603
172.62661026524887 173.21814348449251 167.25675760548523
172.5373723615354 173.2623518563032 167.3892916882822
173.06952006433556 173.75200941590958 167.2714524448042
172.80320223029725 173.4728174176348 167.3376822604256
172.8483180540353 173.4877981522643 167.3627990108416
173.13609833392582 173.6402133582712 166.99668307291986
173.07369618372653 173.63996879004847 167.24719317241866
173.0221994474459 173.5250842229558 167.30919757068244
173.36280696881624 173.8583390011327 167.65780159528435
173.52758414440837 174.01011738085776 167.77479524650238
173.3393387060326 173.84306569487833 167.93266458796987
172.99660028068396 173.5358454591326 168.12403469775455
173.1411372087746 173.62010218331287 168.2954789301543
172.95129415731444 173.47858857730048 167.944618692074
173.3085455439977 173.79614996812333 168.01644990835453
173.5786627877297 174.0719322473836 167.97359682646757
173.1786680442199 173.73236692288677 168.22023114083188
173.57273883089016 174.09794373559538 168.57021709029416
173.086721552492 173.6912895383897 168.60705520838064
173.23766956676621 173.7464888806071 168.37966844340673
172.9439841251746 173.53083360700091 168.1403706648857
172.86021538580962 173.47319612788576 168.14797621558347
173.3134840426796 173.85329700666034 168.10648965794053
172.68180892908268 173.3065886348572 167.61977659244758
172.9616221308042 173.5470628733725 167.73878091008967
172.8525208510042 173.55742969071707 167.7130386157468
173.06199818072605 173.7717857304969 167.69946039774118
173.0679811612087 173.7855105727059 167.60262174475554
172.85919857315102 173.50975578226044 167.63977931408124
173.34434755597457 173.91144485319685 168.03780410380773
173.18350403499537 173.84189697806357 168.0362144274653
173.07434054176815 173.72962146782592 167.77950742823683
173.49483790793167 174.13346930652307 168.00267563955902
173.24101543832626 174.0417467140017 167.8968637393637
173.57720008616317 174.35950047299048 168.1395675400869
173.33164192735305 174.12411821263456 167.8036157542209
173.26154495505196 174.08033927449617 167.57896408759566
173.3735434754851 174.20034728416275 167.17321659997214
173.86941743088406 174.47167589569696 167.04510598312532
173.70767550125225 174.39354441769197 167.42020838312158
173.72413375819195 174.41528161058605 167.2440249413221
173.75716486578386 174.4154171903881 167.35001321700287
174.0208333861721 174.6854823886257 167.36359387781215
173.87561844222603 174.585993049523 167.5453421285499
174.00454310342937 174.6822752229357 167.3642136845134
173.8027995891449 174.52693633095885 167.19746777547792
173.5839887736007 174.30155629270877 167.18478933522002
173.64047595964647 174.34910439560335 167.0061402125285
173.56475154296083 174.2714595936396 167.1238884699582
173.86600277127312 174.5213628606967 166.76281626424287
173.84844109671903 174.52134889274546 166.7210273583326
173.715573585933 174.44188961655993 166.96261104796736
173.618888154137 174.40511244825333 167.04000629052103
173.16656269332512 174.0872324272384 167.02496008754454
173.47288318697323 174.3478946946801 167.17102874007074
173.11055768904282 173.96780354009752 166.94996301659654
172.61947102281974 173.52601107606077 167.19360348321564
173.02796949696298 173.91305870044383 167.08764474789547
173.29500576288615 174.1197376969739 167.35443485318137
173.0054578715475 173.83715216568817 167.3140905379176
173.22364416566714 174.1066580889746 167.58785803166134
173.65121721829024 174.53267670491533 167.4313357862744
173.57770239417218 174.38529371839314 167.50871773675198
173.8316673081341 174.5636445721734 167.84588171940095
173.8916619572252 174.58708111500235 167.4467351631945
174.07821284483813 174.7183757632087 167.25609872188045
173.9545677170799 174.61139415316964 167.61795534748313
173.78259097405612 174.51633907909758 167.47835455294086
174.13422498177366 174.89385069999688 167.6710382013603
173.902429626413 174.66006067508852 167.82941387147264
173.8067879343764 174.52232712282654 167.50999081945864
173.37857331846584 174.15802313142498 167.70574197309335
173.3612734784289 174.13538773197868 167.97982014678135
173.67109811520402 174.4294398189489 167.99946672900757
173.15517458772203 173.95499196248835 167.67244341135182
173.17614141600833 173.91951738501504 167.8802333294687
173.26629174771844 173.93883835181572 167.65212256320297
173.09010444730498 173.72444278899815 167.43231975469033
173.13506687621677 173.8113037810644 167.5434560644865
173.53775836664295 174.1946214400937 167.49712240658198
173.56427845625996 174.2326553773637 167.1490019918069
173.49062445034585 174.14778867123385 166.78206005616568
173.63878888561118 174.34677260637304 166.99345826945293
173.63308098762553 174.2745374879245 166.6420937347269
173.8071151824498 174.48118401671275 167.01912248985528
173.8559169172142 174.46538170641023 167.2130062214383
173.64093904839353 174.25294202911562 167.0932583612655
174.03261460517524 174.55426047144783 167.13468634619213
173.7755105848147 174.30170609048727 166.86765235850623
173.76187308198243 174.3060585342976 167.10545879197784
173.72579742581894 174.32177376405352 166.95644622512307
173.73425125777416 174.25869655834583 167.16344323578085
174.214786298691 174.70209397255812 167.22190020755758
174.16201340403154 174.66959691553342 167.73671892620325
174.50141220810136 175.02037363018871 167.59810658257624
174.5546294210439 175.13085099535132 167.56343360478635
174.49402818986738 175.01095618286564 167.29137459682437
174.4761981146486 174.9618151101485 167.4711403754128
174.34477041800625 174.90400933971276 167.5359908170848
174.4279030907022 175.00026830442368 167.95282304015458
174.77249863596626 175.26075476080803 167.75712016709747
175.31556827608364 175.71981991578843 167.97548817510702
174.54777789479675 175.01686107278024 167.8849961166327
174.69948117683316 175.18941494894182 168.07428842561393
174.30822834544787 174.76115732268954 167.85054198205333
174.44951645857424 174.9419029864872 167.84178968340834
174.3404710478407 174.87824934105012 167.82923139070917
174.15960358877152 174.7683410508547 167.70220793036233
173.64431603717833 174.29262441944402 167.6072415764441
173.93840089162563 174.50700396590705 167.78838581360287
174.02330918798728 174.59657029947047 167.8573040417796
174.10651798067897 174.6560753532278 167.5152450119249
174.0540463710163 174.6730534489265 167.6854543689381
174.36133606644407 174.90303832949786 167.6682047921779
174.3289063186462 174.8492020225872 167.86127107509787
173.8942015007919 174.47009205509102 167.8462965471622
173.76323206479907 174.30452069034055 167.83109048724188
173.7900220004217 174.3587239189865 167.77369655422692
173.76971951942912 174.33409383434736 167.3858986998693
173.81887311186495 174.33818235494826 167.44203247178083
173.83274665897633 174.41412752800113 167.90235244166138
174.21997505799737 174.79364058617523 167.98177401955846
174.24751871740452 174.87928918868914 168.40761135202666
174.51131103971 175.17661499394146 168.43980885336867
174.26851043932894 174.85100347799943 168.0935916158328
174.5567517554322 175.13820292550915 168.33577096733111
174.50191900668327 175.06557767543586 168.5655492187393
174.41951880426404 174.9837124383166 168.4770883845345
174.46533387799386 175.11314433087907 168.3079081725634
174.53691927592604 175.19774819619522 168.0745941821489
174.41527587528228 174.9236886115881 167.9482857383268
174.4916937400551 175.030865291911 168.00570015512307
173.78851063892844 174.35515414823368 167.65438902786428
173.7948480326387 174.33195241444972 167.47143074195063
173.8095912716564 174.34458683449836 167.39962879577834
173.88828492650973 174.37307032126714 167.41081724752482
173.86302294492987 174.44942498966986 167.50272260616836
173.38897383939863 174.0428121478174 167.52586292273273
173.28969176437684 173.87831241305224 167.62701234915522
173.39478683373483 174.05893354683568 167.78752638577183
172.8634211643651 173.51269987509187 167.78211366483703
173.0521413009346 173.72701586711386 168.20447140483853
172.97914933138475 173.61139270376302 167.9900781488457
173.38321514513837 174.0088062617981 168.31370409356904
173.2269606128154 173.84179834565393 167.93326409800682
173.76490661421283 174.37066873362642 168.25897616124013
173.825165379111 174.43281123929256 168.26530238119042
173.62439546431023 174.2169877391398 168.2774358668354
173.7200320172838 174.28614127082952 167.86951299696216
173.80099570469363 174.38737886870598 168.20136659217192
173.67255862010245 174.27222679765345 168.1821456109796
173.61908837876206 174.22959717857884 168.33656989111364
173.39429690511088 174.06846091074533 168.2871791286486
173.32562942238735 174.01376357996105 167.94611802127736
173.26557965321408 174.0488991185131 167.91578647293167
173.20313089378203 173.95171288962607 168.26031622102806
172.97891003551507 173.77760634226303 168.2021643541438
172.83706722761602 173.5565338500736 167.6601363663491
172.29704762148032 172.99711571457408 167.38385664289382
173.02509879302667 173.55103738097574 167.5916941252276
172.79412256322365 173.374833106291 167.79681356308672
173.139041839151 173.76395038550066 168.056962786531
173.34270297701562 173.91490352330504 168.01216994250137
173.24623708100762 173.7790873996675 167.7498471022596
173.47075565503133 173.93563890932973 167.5918968895463
173.38767782008676 174.0134141515431 167.71063192122267
173.6290557960812 174.0807722979274 167.50655925636016
173.81172185508348 174.2012875447303 167.07675426973435
173.53732675140998 174.042314570232 166.96283845749903
173.5058788303807 174.0231703537546 166.9155775629381
173.25516124824404 173.8948821371997 167.0691579377401
173.09874387411034 173.66043367003323 166.36558590172808
172.92312659771986 173.51070543482098 166.12496289591678
172.92883094669648 173.51637783481098 166.58152606642807
172.82270072323178 173.4772537819319 166.53843193054865
172.62012235799995 173.19882014475974 166.64773386527693
172.84016252324074 173.37458191165828 166.59569511626304
173.11644376013092 173.65949683907078 166.5969506800836
173.04290375992267 173.60503792369184 166.7295899543112
172.91017502787736 173.47165557976442 166.74696486331524
172.90201109929032 173.45818668563675 167.23403604116086
172.95063807421656 173.55455751690172 167.4399620318504
172.9780152291968 173.51104619043068 166.80514396333612
172.70793483413152 173.3240519780062 166.61516907556245
172.7031835417066 173.28261806315732 166.94061701625643
172.8999184266992 173.46317990876744 166.90632915339737
172.8042268604248 173.35723517959477 166.91483013778617
173.1163722805837 173.63642682042578 166.85705405903454
173.1001560095411 173.61498334779122 166.5616248271749
173.2207141408844 173.701450806432 166.44794033095945
173.43097511432984 174.01325400356896 166.52543797152447
172.94103805980967 173.60987829178 166.69516357199964
173.127529896821 173.73779163655993 166.56813646969894
173.09123754070265 173.66772729330765 166.4724306639778
173.0596924509636 173.6026550770532 166.6234022251179
172.74097766262958 173.38054957025648 166.75334812619909
172.25344723853746 173.04063546874067 166.51212046331295
172.6766711904652 173.3274510347237 166.7349685505354
172.8532518785861 173.53929010823543 166.8431685539662
173.15747315273825 173.74378504608796 166.914359058441
173.19112448610088 173.77784440547785 166.98409712199614
173.38631589260575 173.95999623846635 166.88509253722557
173.4344252693995 174.0234792602472 166.89304998033074
173.5403609921609 174.07412131945551 166.69260332908456
173.58841219743636 174.1237291323526 167.0189029603899
173.13631343774256 173.78895201982576 166.97721505133367
173.12410357043612 173.7139532421624 167.1217970155669
173.24075789476805 173.8695692761096 167.36342030482453
173.4372493658642 174.0702321212863 167.31765674576235
173.68975776817294 174.19160206824128 167.1657128967941
173.7354165706599 174.20680785862416 167.08554875157566
173.70278440505157 174.22712809635604 166.9267077225692
173.46321965195713 173.9892710208965 166.75776058314378
173.44781338288323 174.028372257043 166.9114540633752
173.6068960746314 174.20138822673343 167.1681772139746
173.03782734828476 173.74410418651718 166.75847801422972
173.11447828313223 173.7661835414615 167.01700873510566
172.55252101945206 173.18924845949078 166.74952483886733
172.79947142400655 173.39035545068046 166.57894136668892
172.47865247766995 173.2289881610011 166.85322552306192
172.52898954093186 173.19727807601998 166.90541210360345
172.46703113496915 173.20705599843805 166.4402398085055
172.48869003714057 173.14556156562588 166.7928024945783
172.78451179328033 173.3258438261306 166.69626656084026
173.32112444986717 173.76718504941203 166.87590642282748
173.3216206808061 173.80791277286397 166.78631706405787
173.31350155526852 173.76588685311384 167.286023418789
172.98463808789936 173.55580615612567 167.07126875226498
173.16405758999977 173.8082330823858 167.0469171175934
173.34686141051222 173.94099430884765 166.8256709754516
173.45811334282783 174.0902000335157 166.79227900255484
173.69239795592594 174.3242011899377 166.89570130929974
173.61579606579585 174.2290739481085 167.44580650007984
173.55353356688005 174.19977106239534 167.32916693941345
173.52857411325127 174.15298671884108 167.0090091344396
173.93244273839832 174.46510401960137 167.15583910387718
173.63946696503453 174.3103636726911 167.84617859355436
173.6714505540021 174.38986039970632 168.16091147098732
173.89087900878866 174.5602141489798 167.9090424478802
173.6755902395171 174.33244859078295 167.69540702893588
173.65969361531447 174.36914325764647 167.5185482068268
173.21375394874977 173.99156383018857 167.709787977097
173.56989153812665 174.31479850160338 167.54889900990074
173.59223795645593 174.28601355454745 167.5885458431745
173.6133584109267 174.29861869819476 167.52350920966654
173.7140220292552 174.35754478900733 167.34152334966308
173.45726728739433 174.19777366797206 167.4669102032091
173.43855823133418 174.0502951860975 167.90226928845118
172.94915356593148 173.5783396455619 167.96142236908543
172.9677919593601 173.522111307368 167.98323787536646
172.83011117221912 173.41841861476027 167.92720053886603
172.852483457072 173.44844740692972 167.72118602820547
172.83914418412664 173.46581738221 168.01910334154755
172.7921192396244 173.46978827565252 167.9270973095519
172.7968836888899 173.43636054753432 167.71406678085083
172.76116433654892 173.3774250768761 167.94410046846758
173.0322633978327 173.65285855685653 167.71119028227784
173.37231831607423 173.9027486964152 167.74616258163974
173.7945025500952 174.31188901426412 168.46745496203354
173.71259739889635 174.2955417665456 168.78259084496023
173.91287451596975 174.51096880812645 168.58554072674062
173.47887743722757 174.05712090357363 168.60154983589717
173.09968135619542 173.70700141249625 168.47276905358405
173.39983401247162 173.94031969423799 168.35055370201096
173.36284030742385 173.9371748999355 168.41423652342962
173.02704045823882 173.563048837509 168.38502086059356
172.84442661437816 173.37517527303993 168.05839499325714
172.88264047157412 173.41703239907446 167.86517335126575
172.88496455632 173.40747114981255 168.23007030078415
172.7131739335213 173.26156602094719 168.02613796138826
172.81931110808182 173.2987413647437 168.16741897283353
172.64495270880178 173.14708246039316 167.92583656538486
172.92071149469382 173.4393373696628 168.25679692618877
173.28494237477875 173.79311490892812 168.1216422936791
173.30794154723796 173.77827853828148 168.27041585908336
173.20907405992028 173.7481538286807 168.59280264818588
173.1024001242216 173.66243109902933 168.15390103284892
173.542609365599 173.97943600130864 168.00078407239036
173.36792125562346 173.83062421316654 168.00608300164131
172.97605218457025 173.44564554756752 168.04584787414854
173.0430376647022 173.5863654373725 168.27976363638774
172.24943212612212 172.9008601661156 167.43859996262987
172.46563461872847 173.11033548116387 167.5167573372072
172.71904835765702 173.4001061446875 167.55905824208506
172.8582975809637 173.46733407707228 167.18099539813034
172.76293356017166 173.45267919262236 167.42267956727207
172.6260753922308 173.34263426735598 167.2924348662534
172.5232695630981 173.27961527504112 167.0033324622507
172.683395227319 173.36186913188192 167.38502163128888
172.75249934754967 173.405832279616 167.4191945218128
172.4882050540928 173.16747617886108 167.65471842742343
172.7090862507129 173.46823407505963 167.9664914490258
172.46394590082053 173.0937025281808 168.08574111071866
172.89390745080638 173.4834953941125 168.3861250893891
172.73353214302176 173.37137795967453 168.11086789717635
172.81845453542687 173.49620202478476 168.49233679880038
172.31451311178262 173.07930225902308 167.9550337814296
172.47541804974438 173.08807050663768 168.00423025293605
172.46402976760746 173.07363937138146 167.84357127630574
172.7889656938451 173.46592634875458 167.95667218725623
172.947790771941 173.506102454899 167.93817775707203
172.82811302120507 173.38169881161008 167.7353886950189
172.55644398921635 173.18394322335405 167.7513367043072
172.54621956731316 173.18012818853038 167.6745977556395
172.37582228847444 172.97418372662221 167.864135327641
171.96478117150895 172.60932600036105 167.67835158928773
172.2671105830613 172.91407141452527 167.78738344804282
172.42685831092044 173.02282292689242 167.78342409392508
172.44737201126574 173.05900311447738 167.74824905234388
172.55487817665085 173.14982367117125 167.39751741986083
171.95366549385747 172.55059670022078 167.318416740267
171.80439957609806 172.40016021220433 166.57042504522494
171.60862910394204 172.2326561881285 166.66146570987212
171.5832081728315 172.09619374919978 166.9973243174769
171.40058692884512 171.89448320355396 166.94852168305022
171.28628038360102 171.8231012520771 167.35634843192435
171.30429267310515 171.94952959405836 167.38933360824575
171.36000061175562 171.9783851271947 167.26446067243805
171.80799225480254 172.31729343089447 167.03730122878943
172.0519304841523 172.64174791981577 167.45590834106824
171.8369711953207 172.42921573474604 167.6575060505856
171.70477685746513 172.33935644361455 167.71043525046736
172.37763479576645 172.94301609440404 167.77355388515448
172.46817339783973 172.90919139801528 167.462816814424
172.70063820566213 173.17331055269892 167.4261316523463
172.7956222416041 173.35065505927125 167.85917591229966
172.6182639912198 173.14633484591607 167.38059851255633
172.3996040984389 172.93458352344766 167.32400696376789
172.13162091477074 172.73986031675668 167.12680826460053
172.00804682931044 172.54937172382446 167.15832491064282
172.04478450385824 172.60957354907055 166.9405175882394
171.8901161912436 172.4875391964374 166.9494701270995
171.90595963112378 172.5483837508994 167.38693241395111
171.6346155796791 172.2476353747332 167.1526251871803
171.68427977038502 172.27938415377153 167.1149297176089
171.91286044191784 172.41253561781028 167.11394868360875
172.13427802187857 172.63378401968384 167.3038725062385
171.99383644490368 172.41711543141494 167.161475849291
171.98780877564326 172.4145548760759 167.28174437535984
172.1964537215514 172.59483200096165 167.59848311104608
171.70304041273326 172.11310871997028 167.30935654311335
171.32553979414 171.75658414417438 166.86868283296968
172.03363542670257 172.40195726088396 166.68867425881012
171.8073284192089 172.24819859124622 167.1487489414852
172.00218563709674 172.41878882760176 167.21319942418657
171.93027217080098 172.34576336714747 167.25069697666194
171.92823479952952 172.40172346559103 167.0728594414154
171.755399117426 172.39455457935523 167.40463555237264
172.1072868594527 172.56667274757652 167.50311295783348
171.83961482242083 172.41234585234275 167.54717190628463
171.46871333563263 172.0378551802253 167.32701399546536
171.5824072130951 172.13835982970684 167.52146152149118
171.76241387321838 172.2899827070458 167.54295880875122
171.8167241678784 172.36218231859664 167.40997449611388
171.73812443000276 172.30721760328825 167.70894497288256
171.79615250101278 172.32100017886324 167.45133960599404
171.96156552791544 172.46499108576242 167.76937154541343
172.0261522751092 172.42790814460494 167.5760155950678
172.01486763058168 172.48718578220067 167.5770940331534
172.085270337579 172.54043120082105 167.57424175611845
172.12862776721488 172.58504440625939 167.4004164084591
172.09149865587764 172.6661391624702 167.6198558882769
172.1117916262311 172.75534867309582 167.5421347685114
172.1834608320729 172.84866062941032 167.38839410329842
171.82259644285628 172.6105388355254 167.20122582180971
171.91989285003427 172.56553899303572 167.2014393161591
172.20981580307173 172.70268317130729 166.88470469976235
172.01157577376944 172.5490054055658 166.84693227719058
172.13505884949546 172.7097386790854 166.84702090058184
172.0314792896847 172.615274239001 166.6844957691891
172.36993069315002 173.0359308303071 166.87656939805183
172.50357639055596 173.09730247479268 166.4955715305701
172.02106826192124 172.66475717173972 166.639776982295
171.96759082752882 172.53665552507505 166.30392470468112
172.11596715929542 172.68748393492066 166.5876061101115
172.20341785044366 172.7261828405415 166.45148657426023
172.24823913554295 172.7768508691985 166.92279587572054
172.23287211879278 172.73817835397927 166.64471281838053
171.90408287521925 172.43405225318813 166.79152358762917
172.05856506412687 172.5038042955206 166.7147055866887
172.3469622194701 172.8738368502639 166.85450870338948
172.70074653315584 173.14672246019333 166.82488251926577
172.39909635241025 172.90628022268575 166.8362173395335
172.34697248863523 172.84358281375157 166.79207612197067
172.36541346042492 172.9337164442775 167.30367894527456
172.0710864496486 172.6812942922601 167.33192087789928
172.21780686142077 172.73373396558827 166.90099863050455
172.24064392273417 172.6801904610898 167.06675518428352
172.34900714529954 172.77332407667714 166.82244469494594
172.2379067388106 172.69368568720083 166.84886296242212
172.54859155201308 172.9304331213183 166.58017091330316
172.3463117892316 172.770260291541 166.82119388026817
172.2015609031855 172.6758278162302 166.79415541463712
172.35351466409043 172.8597644721718 166.52139207725395
172.51247407363792 173.0292200781079 166.84342610176415
172.7420278364149 173.20112680029098 166.889800466216
172.36313778083178 172.80660015727273 166.85708085761456
172.4406983923165 172.9295269636051 166.90798326975414
172.8967220384487 173.33090511761276 166.97358660216517
172.855654412419 173.33219658712366 166.92102499491278
172.41383167038913 172.87037537568585 166.53864301563232
172.8239864732826 173.21262113709886 166.78214989558455
172.80968107542242 173.24475500198153 166.65053387114372
172.74633944365007 173.18508472560254 166.4284759456867
172.69109208551262 173.05496698256647 166.34060601478868
172.49233338736565 173.02103285026317 166.40086768592786
172.72197636205564 173.17002786219965 166.48884411374206
172.57384148459712 173.13274884377404 166.98577874281887
172.585880655667 173.1025067403032 167.08177905433428
172.60077813174496 173.0617151267173 166.93180483265323
172.6522215946905 173.1113228050576 166.87645551492298
172.80328426625093 173.24266575948022 166.8614843496862
173.16806441334697 173.5630925828537 167.55005373419658
172.7611870120594 173.20975035765758 167.38401750001844
172.98538381265678 173.33962492611 167.77284339348336
173.00879432978525 173.4950338387499 168.0395501217248
172.85902636004795 173.2007971940104 167.7540183633253
172.93111874850325 173.23506802236787 167.55121528034473
173.09199577431454 173.42399230316553 168.17855721289015
172.66362909715454 173.04016250444673 168.08751614210223
172.9006880084734 173.21945139118287 168.00447653049443
172.78961350498744 173.06914147746025 167.8702140095516
173.10712577999684 173.56177077004534 167.67733971215478
173.16050916117786 173.5092358931164 168.30124695193265
173.2961514858485 173.74204409971142 168.4279041048613
173.0499499809125 173.45760810077303 168.30224297132136
172.9648302737932 173.33538577582107 168.17057382565824
172.70158927148867 173.15022423572637 168.00087745929144
173.173843120057 173.5320506754827 168.04157254200354
173.24654745940407 173.49525921841123 168.3217221955255
173.40210258004248 173.59684482512102 168.1752649433135
173.20496571033155 173.38283296954833 167.92827402147483
172.75965495920897 172.97965334790956 167.48118881462491
172.98102256433467 173.16357519752853 167.82377828576855
172.80403919676112 172.97855977462245 167.99147546904206
173.17337406927945 173.4023854445559 168.39608282342476
173.22907919335188 173.51028985983967 168.94518429646743
172.76403254834312 173.09619279402307 168.42065780007553
172.74926460795817 173.04444636681018 168.73769650619207
172.81406586134287 173.07421039660406 168.74701410051867
172.97311295904694 173.21315570341957 168.53168403029323
173.65629049903922 173.8833451348897 168.6742445387006
173.50843005260072 173.6867620014942 168.78932120078284
173.54642124115352 173.85164040427344 168.94033771346713
173.24312649871007 173.59839250527483 168.9559803154963
173.07742101666793 173.5923697254987 169.1677219769012
172.83967667005783 173.2534961644233 169.09883336168366
172.7277733202941 173.13114708272582 169.0449848436897
172.93204511544974 173.2762144836616 168.96043777139914
172.751452795624 173.0530046840443 168.85381199498138
173.06191378696877 173.302020215357 169.1600658444961
173.1473983077042 173.4141883365833 169.2403557103664
172.9400656897959 173.19968122961498 169.26388605155873
173.16330970002727 173.45946099598035 168.97654145700488
173.22106053378178 173.5430712801536 169.20831969274377
173.3921368919793 173.6928269251043 169.2806414408445
173.4167673491708 173.7299324109175 169.31806621198592
173.41591844744482 173.78448511994787 169.4556328844718
173.80730585384322 174.09095096295658 169.66797740916013
173.94369393344695 174.23047985065892 169.7418820866328
173.34868798926917 173.60868671447096 169.43542410822334
173.9174032397341 174.1683690498006 169.60512326440463
173.81181902455484 174.09588375534054 169.36563346347174
173.9292270465869 174.21524796778237 169.69530827735738
173.4592745956074 173.7344835225408 169.11131021521143
173.49879409239327 173.75992909287717 168.9291798671856
173.54855939139628 173.75096286580674 169.11594007055336
173.74092066430993 173.99623677321784 168.88482500120332
173.6999801319482 173.8699198219965 168.96770795579943
173.45858823890325 173.61149650936366 168.90134073136386
173.22451882792421 173.39516098171703 168.8929446292083
173.17026899997623 173.35100809170945 169.18142784367083
173.00647950803656 173.2794055023434 169.07321065627124
173.1016395477454 173.3193442901195 168.4384662836512
173.43888685136196 173.6180829766397 168.86455749039285
173.6494434551645 173.82225896479048 168.97300396583262
173.55602107121413 173.77570344693922 168.93313614667986
173.47212346680828 173.71694900692316 168.7717107912834
173.14988766571165 173.55232752806907 168.87860040044168
173.19543530833866 173.60644122362456 168.61027873137994
173.51142207628 173.95703655781813 168.84472974411932
173.22868127134348 173.65225422730384 168.5274556669802
173.33932656649594 173.72977863112405 168.718623074897
173.5918339247659 173.94572048358506 168.82577393775418
173.86335985368976 174.15231367131517 168.93272813265068
173.4934087319911 173.85666421255507 169.1961327322926
173.56232093037534 173.91567017037127 168.86201723257795
173.5291369868127 173.85429948676114 168.88937675026426
173.77042150627597 174.14924587631472 169.10142639000708
173.8743037245558 174.28697166168155 168.95568800691584
173.51537638413942 173.96996482538557 168.94631798370733
173.30146210276004 173.80719495051744 168.80779805278024
173.34482411565125 173.76321338291478 169.0364494606428
173.45344535732124 173.837732809209 169.32935948016754
173.154804537959 173.5676211143744 169.37660336769915
172.8716033253466 173.34370301418738 168.9960573626516
173.2346062481364 173.69772983912026 169.09563673425282
173.37411866074052 173.80175584031034 168.91503100370787
173.05632624806927 173.61632536748843 169.1893245658505
173.25950428095416 173.7479769601205 168.9489130637089
173.14506811158296 173.652404328358 169.19067101705275
173.13484650916405 173.67360137502268 169.2215672256006
172.91608013515972 173.54569169107077 169.2821914893589
172.92098590460165 173.59028002978096 169.11146388545578
172.9136740785889 173.39725883689306 169.08526519257333
172.985719346524 173.42390555859842 169.43712550426739
173.07439981958663 173.45181879804727 168.88986602701425
173.22546944214045 173.62715093720414 169.01772281535668
173.4918334745477 173.81048824081552 169.38350690648244
173.35147881319492 173.62007281076214 169.4698311007883
173.67740323610684 173.88610795671312 169.38368861387588
173.48508796672164 173.8363018451862 169.5735205790838
173.7590203433632 174.02504296672618 169.52163619663992
173.32005852729534 173.6451278445 169.41333016666397
173.54988161825355 173.84523833420093 169.43554914350813
173.1468224392655 173.54412487708223 169.1319712570316
173.01922889473568 173.48537464508638 169.1577729336711
172.9943094479495 173.43895815051297 168.5467495131565
173.2577837618654 173.5916994675342 168.94860323014183
173.00887632048222 173.44391622217472 169.18846877033906
173.03472396492407 173.44160281238368 169.40843830194123
172.9460497119452 173.2690343319952 169.29420693592303
173.03733075434238 173.3117976208727 169.1585336050465
172.96800035198783 173.29855475305055 169.51817655246023
173.21149033343653 173.50217453225443 169.42961265154133
173.0342201059852 173.25766908504716 169.20535658003269
172.97038577268054 173.12854048208752 169.52526820692685
173.47657796502187 173.61803850103243 169.5875761718978
173.70626905215533 173.87951563672763 169.69961882604613
173.28961447165668 173.47694760260367 169.33525546745122
173.2622952091166 173.5252964255149 169.81254269073844
173.2961902783889 173.4958053273321 169.9960229239589
173.21742638502496 173.36202589610622 169.71240432660213
173.13748216513028 173.32548363820572 169.53051998922524
172.93415636885004 173.02214227453732 169.41422865354684
173.08108864226028 173.11844571922634 169.5503849440965
173.16966897556182 173.32823533221983 169.78119134762
173.18972047831355 173.44170290674245 169.66569296739374
173.21598822085727 173.33078008449215 169.66106954858756
172.91067800239122 173.1860041879577 169.53913011754088
173.02509264699486 173.23623287838268 169.31227210219046
172.92304454489394 173.25345657753712 169.38925851958805
172.8691835556042 173.22015916394488 169.36611758204455
173.211322269471 173.49824331329788 169.57174303088158
173.18518256195577 173.46334629304428 170.07534134395144
173.4060662173674 173.59551382449575 169.93306751790905
173.41538360811924 173.62051900756768 170.4860684823263
173.75940949181995 173.88764442416448 170.1234436292171
173.58875110411833 173.88269551766055 170.540654636833
173.4346420017366 173.74155076249858 170.10009322117932
173.32615672081258 173.62985500458393 170.12861349413234
173.4974420291177 173.84960563528347 170.1511462565771
173.74236993551958 174.02794041319845 170.1267001852896
173.55498762269454 173.83804141210962 170.00659489385663
173.48445888134415 173.8076084347205 169.96987268138855
173.54096263338323 173.8963160723866 170.17468397666892
173.3339043033059 173.67472345676026 170.0051584418545
173.15677964746334 173.5894726995738 169.82373398831152
173.43000035382855 173.83499136143104 169.79427368659287
173.48731224470288 173.7833770604444 169.08606880334028
173.42446740903657 173.70652285191778 168.83049982108264
173.73309509964392 174.1032991404367 168.86290074822844
173.499645175124 173.95595392734148 168.57655114378437
173.51496941441275 173.95555187521046 168.5148291287296
173.41102570147478 173.84475213784705 168.8991218827813
173.35814445455867 173.73371929845987 169.02890489893528
173.43783689635325 173.75484227086326 169.02660035968142
173.5474996717633 174.0065129570984 168.90351230176924
173.59718680618695 174.0126697355817 168.74991941739987
173.62206564881137 174.04122613996873 169.13165972921044
173.69992835434527 174.04600461735197 168.96583104793996
173.75265624011305 174.17097216506474 169.3513764238013
173.63281734186035 174.1231808512487 169.28631278548426
173.68088442596323 174.06961146014154 169.191785592551
173.79882105866247 174.18488127946407 169.3662496140021
173.49815524753566 173.9403306736905 169.3592236527201
173.63268102644903 174.17447179274075 169.21814289433743
173.8277574462516 174.3756046127133 169.58797122528284
173.52369415739827 173.96189440133193 169.7234560211836
173.57267824458523 173.86313482856602 169.91619799321577
173.5460298030539 173.94809365748765 169.47985534773963
173.37060434458212 173.84514941027325 169.0786023818727
173.5601505976876 174.07663025166548 169.12654900734617
173.53957923160698 174.06235819671326 169.07622667283272
173.39222835259054 174.01959490266952 168.9993453385164
173.34969808745478 173.75468802081585 168.82292975720497
173.2328535288759 173.62307896003824 168.70615420693647
173.1862444955826 173.46519316972282 168.49227986107147
173.06795512477032 173.3691459313671 168.27592882102172
172.70284199361382 173.02130785699612 167.9609095012232
172.9171233670243 173.17802350650845 167.7508623867465
172.67184099323592 173.0945660856617 167.99583568214916
172.91628224057527 173.17076683916804 167.89657492643204
172.74721882041518 173.04117211493644 168.10303858109484
172.5680675418961 173.00664466210472 168.31694934220874
172.7706047765501 173.10769099282157 168.24514609545744
173.1070134495232 173.40067299426556 168.40622349444914
173.11585704867946 173.42421097159863 168.65654914197924
172.96513556050974 173.32244531252013 168.7295352993545
173.51875876073356 173.73291642499794 169.04269856374594
173.75429883323898 173.88438334886166 169.19803469934843
173.44146507521444 173.47101217431464 168.6873104167056
173.90688560700318 174.00382423003376 168.9785183320494
174.15400312651587 174.34266007486445 168.95285928656568
174.07612856449327 174.24846191346649 169.17205780930536
174.14012815415845 174.38273203058046 169.102736318662
173.80809981148863 174.22431524971898 169.00065338338794
173.46760069455183 173.94387640810277 168.70153993056283
173.86638592902733 174.4100079502498 169.06586034465838
173.41875292079948 173.99491724615476 169.14351603802268
173.5166363959143 174.03090037378644 169.02704021184633
173.5268451870719 174.23276323951637 169.38086439711236
173.84410226209758 174.40500406237206 169.09926658743362
173.32916698916299 173.78589464173066 169.01293168407724
173.06634381721113 173.53924247367635 168.74730769177356
173.23824172409684 173.72222738622892 168.80775499537208
173.30502570996316 173.76211844731435 168.79189333428923
173.12245248817658 173.7340874672461 169.06429618860025
173.28086828376402 173.8871177134405 168.86399008819828
173.32270281104505 173.94358026560238 168.79992500754653
173.11441460909228 173.64243559354279 168.6030844750806
173.3772154120233 173.94143741415903 168.6262595454986
173.2320899638966 173.78648961651174 168.8402196718783
173.3157637737385 173.78860941364195 168.71723297802987
173.1496775361205 173.5574410605374 168.60091929836526
172.96475938916095 173.4704641505465 168.57881612077338
172.764621553319 173.31436725107898 168.10913909717064
172.72788711414034 173.25334810618946 168.10222424528908
172.56353046749197 173.19420787952865 168.09901329262223
172.32770133348157 172.896615654652 167.99129395972844
172.22969018483036 172.8558773224279 168.09066131162132
172.40005982454102 173.19136806353248 168.1117675706758
172.77421807586023 173.41894532851987 168.17097029136198
172.7040364444789 173.41558805521308 168.15548928711402
172.94236187877345 173.49994144702117 168.15979668223767
172.8211540919668 173.42500412657677 167.7526436766699
173.0729246629818 173.59256087235946 167.99774924560364
173.06687962968337 173.71759215070205 168.01946943265625
173.04252240238088 173.74128670825576 168.11548794838856
173.19685188364522 173.9251839647884 168.07778110517611
172.7756047159965 173.6875403429136 167.63051949349835
172.99694774142128 173.75449870748946 167.70953098576175
173.00303113433776 173.7263744438306 167.9773638893159
173.2825894025636 173.97340654797807 167.8383965293723
173.83631441519725 174.40551324673353 168.561169465669
174.0328994796671 174.50286117577207 168.44786332822267
173.72512684546788 174.25449935324977 168.28932172744004
173.67543530413525 174.18639046020087 168.07472998718129
173.6177744133223 174.03444123226615 167.61360088346797
173.4836104714196 173.97276210016025 167.50568515768416
173.47001246989464 173.92799388303362 167.2725470536168
173.35274335596256 173.80132464899827 167.4220949043001
173.45175515159048 174.00239919432866 167.59926625991127
173.61553133051535 174.120010294687 167.74082098457833
174.06415823645813 174.45999014864853 167.6910525946344
174.16219371525253 174.67837853943945 167.95311476799807
173.9812090271815 174.5655332527678 167.81302175667005
174.32685272602825 174.7704188340922 168.32900686401692
174.62747898170878 174.98566061385597 168.25553273383443
174.27380064244804 174.65084503200578 168.26587861296636
174.2784572524956 174.762176961658 168.30839451396358
174.4663742884418 174.8436295312073 168.05184009821514
174.13936810544644 174.55601259885552 167.99406540812058
174.15217745542313 174.5594815386241 168.08759912021722
174.55375657599856 175.00887304738524 168.42374411546908
174.38387930532625 174.88794120095656 168.4623558365088
174.34525913544297 174.91265351204464 168.73045156764917
174.5999758225084 175.09205819099606 168.2695002101585
174.43050523837258 174.94456969781112 167.88829658993006
174.71073270794625 175.34479420390562 168.05249418381646
175.34321323562142 175.71909585826663 168.47895953596844
175.34584786642256 175.70713086959213 168.69644566915068
175.15271171403185 175.52188328514706 168.32531015759156
175.1876852934055 175.7039353855141 168.25468112490825
175.09797763262492 175.57316574792844 167.8222209319279
175.37100626530957 175.8059701882541 168.0981005795535
174.9112188635596 175.33476534039366 168.10745326763853
175.2277606633922 175.60864078254005 168.198934449059
174.79589384585412 175.1923256128875 168.19307755861166
174.60393284786588 175.01877104953294 168.02886145704014
174.69580434433766 175.10366571740647 167.5539085515328
175.00259898667636 175.4609056059259 167.5801105951805
175.4297695112742 175.85805174757073 167.9360230683345
175.39552564700955 175.91403810193466 168.07170513771635
175.5479807524062 175.9306417509477 168.46577699387652
175.53777656544088 175.91116501508597 168.3754497543396
175.27647041233772 175.6845415138559 167.99850904264218
175.32033405361787 175.7069280959697 168.23028343737403
175.19232384861587 175.6671370800563 168.0722872026556
175.05162572962473 175.63828595983 168.45511318307155
174.8308820225012 175.43490087356903 168.06091312736675
174.7243306025616 175.44462053328456 168.0628724966078
175.06402062113472 175.60449503626353 168.02681656879517
175.0047875811753 175.49625448362457 167.8927900437746
175.27116728601197 175.82460676784945 167.88779282538408
174.7153037874341 175.3589572678415 167.5678665891823
174.9217063523365 175.5497167124393 167.22453580288405
174.62878198598438 175.22566926370598 167.30498285345766
174.82650485804038 175.41252230758818 167.15839964806517
174.86845866675355 175.4619317572358 167.0402716555625
174.79537004699856 175.3438973270107 166.80007355672936
174.9230767111431 175.46354346592395 166.55062086577206
174.63701538963093 175.2802833545203 166.65395384038186
174.14291675520997 174.78405240387946 166.2259009813358
173.90644538760608 174.59400500158503 166.30144944514333
173.80920235387796 174.5049436539289 166.30505961957334
173.5243507803087 174.3177556490035 166.10999793742997
173.65632072970232 174.478967070786 166.49235921483003
173.1975679004949 173.93470165031292 166.19858232442866
173.59424157484867 174.34944789544 166.04321561165239
173.66239212260004 174.32692438028636 166.51177489805423
173.41993172369564 174.0617176333006 166.06228857680426
173.55896133955758 174.2131742916867 166.364095127293
173.64626970549455 174.31590842129654 166.40429267251056
173.67255587087743 174.30717366832823 166.3382033378263
173.64892174333536 174.27060807126713 166.26664143725236
173.70504320114813 174.4059767752132 166.68995577848224
173.26542365358847 174.0455952928561 166.46521341791407
173.16866072601658 173.98077961974124 166.41658868514526
172.97655318206037 173.84259350842643 166.39607976803035
172.70341351567194 173.59887065749103 166.3211702202039
172.27617973170547 173.1815586074261 166.32642122160664
172.4097610541725 173.28725082629 166.35325807896717
172.49132397215357 173.19471073458107 166.08787530455714
172.7271143228363 173.46683952947458 166.26489139070253
172.78504750410332 173.41996855904475 166.32337283457602
172.70674415567655 173.40750083483394 166.3804923104099
172.4376998842335 173.22255658315885 166.43783797169573
172.5332913184381 173.4092645138506 166.34556744796106
173.01883920374198 173.69819377575223 166.55314355903369
173.19901460240465 173.93517404181094 166.4698103085876
173.0767384522784 173.76786268646887 166.6749776593347
173.2994263360186 174.1557968405297 166.83635875202398
173.0730381100328 174.010509340921 167.04291123182082
173.19357282276937 174.0242388521242 167.36282793252343
173.6807685962891 174.37332136104618 167.48886551692885
173.6367554773016 174.43961854356235 167.5097894351815
173.34149370287693 174.21327159627657 167.50117190218404
173.1946371317759 173.9974170248904 167.45033653275414
173.2496429477412 174.090189386232 167.41854758430628
173.35407626002953 174.2481400136527 167.39653406761278
173.21592761971226 174.02816509528233 167.81384260433913
173.64142611788662 174.54628155858893 167.9453087546872
173.67900016259168 174.54234817031912 167.9239781214517
173.26010857440664 174.16676679224793 167.97179038131162
173.63774035963198 174.59445493446466 167.90883623252816
173.82578440347882 174.6983162755091 168.0676837312105
173.411275144293 174.26397816118396 167.56498329121285
173.62592703673138 174.30162959022908 167.40910022259916
173.66525668376192 174.30557485976593 167.29948059916896
173.23467356872774 174.054165232672 167.21567363135082
173.3823345600596 174.20017912215638 167.11004912690467
173.76474484379636 174.4475271269471 166.88261392330224
173.58531125858283 174.35021512223105 167.3410871266541
173.75306903068892 174.56399151367032 167.1938232810725
173.55316383170785 174.4473311683684 167.36780818178195
173.53654320490622 174.33614812523464 167.4607781257558
173.55120377874377 174.47794835143543 167.7640144234883
173.61522911250054 174.30397822432974 167.79770345183522
173.83456777941154 174.4814373257485 167.62447867076355
174.37501360392935 174.98680960958217 167.87910736712067
173.948053150055 174.77871785773866 167.71204589222907
173.77001333373815 174.70624291243539 168.0281599615056
173.69421124782826 174.59734389115366 167.86020661949254
173.5873752600928 174.48160693609574 167.37359564306598
173.30283496250834 173.94871109033213 167.41220217795512
173.24626353636796 173.9054628743661 167.5659518541414
173.45837589699076 174.07498167874883 167.85168737341533
173.37293593724553 174.03931716348703 168.04137346596383
173.81716615572083 174.38820464416287 168.29568830235505
173.4405141173823 174.0903664775814 168.1793912292618
173.37782799604048 173.96086470878615 168.13784429416611
173.2384837656407 173.82501637697663 168.10659555217282
172.5820657102643 173.30040255202687 167.90136557784842
172.99432592981134 173.63028076788652 167.69340533457856
173.1768943019313 173.7081125355927 168.12294720322106
173.3776750268881 173.8506582462089 167.81134077963011
173.0344094102621 173.6390367022215 167.87853980516826
172.75892802443505 173.37296679748022 167.68127281122935
173.18727902165654 173.83809595641367 167.6515394791887
173.01380371592577 173.65058044160597 167.6610529628246
172.6182386855878 173.2809516613322 167.49520973530815
173.19923728966364 173.8793043686642 167.90521699094356
173.14486943939772 173.79679023901298 167.66280979221474
172.79859509759854 173.65963321412045 167.62834702796027
172.91168134327776 173.65875263571954 167.40131261304882
173.39564045699476 174.1569523775367 167.46217233055452
173.50317078050293 174.3466008259878 167.52928568437247
173.41386690182622 174.22475389780436 167.57710527365103
173.6752191250414 174.3812929359426 167.29205562530473
173.80230308171338 174.40227366755872 167.24526836834607
173.6950026968279 174.29136169399771 167.23132104896806
173.62393027541813 174.1966847567686 167.4057350011104
173.3673893471935 173.95769071201377 167.197775767849
173.3689511847108 174.01221608932667 167.04939559311168
173.94229162219193 174.39767152771853 167.02606265999674
174.05965719729465 174.51056616527785 167.0960207136756
174.00278025481612 174.58342602839105 166.81216200167995
174.20670972228177 174.69398131127213 166.9784406001562
173.73540524810275 174.29018294755184 167.06774215087248
173.8414767163905 174.36217562116732 167.20917773719205
174.1573567020026 174.69731432318412 166.74467841372902
173.8849899019898 174.50511422652616 167.23646077249126
173.73789777414456 174.32105317069818 166.82265684098167
174.28523518273457 174.75587798890962 166.9975337233247
174.46131245509642 174.99345652593064 166.69773409987357
174.47500396621749 175.02313010362093 166.527176267158
174.6498486493608 175.1904785053347 166.5997617015175
174.8469657583925 175.36389193764265 167.06276654141868
174.89347538673144 175.45220288781692 167.5569418379894
174.7200252322237 175.32635500453077 167.67708857792897
174.22137189246 174.83919792155515 167.39363632153797
174.40151061456552 174.98396867791922 167.38206767429892
174.44029297471974 174.93563165791247 167.04182057662806
174.33969468520766 174.8822486607532 167.38341773196234
174.45334731262088 174.9715482096246 167.64348048402977
174.66553176925245 175.21441505157512 167.7148925030586
173.8745981143899 174.49720886078848 167.9975567133084
173.80253117958358 174.43140310393636 167.88823752648236
173.72307550314923 174.45931489871836 167.88476544198934
173.8141923208458 174.48964514342867 167.81207724790357
173.73230036238627 174.43793908030716 168.13428055311385
173.73123657614906 174.28259235081455 168.17254961290405
173.7069771698414 174.246130293665 167.9953209991297
174.01056646659265 174.47273397856597 168.0256312525477
174.06196751763534 174.55874365551733 168.07139415555432
174.0146490727925 174.59545218721405 167.93616100365801
173.9538319343053 174.49004265547362 168.00410365706009
174.37339599254662 174.9264559625323 168.2374644396359
174.4129113045458 174.9339515482759 168.31259588942004
174.33260149735423 174.95869028138205 168.13684510112898
173.89341809747629 174.47084509495647 167.8942824466445
173.43242922519397 174.0483785260442 167.50785570618865
173.6628557734653 174.25782275048056 167.72481997084643
173.9703592533276 174.48406676893737 167.87033625510068
173.84846172682143 174.34336554412164 167.4658853909623
173.96698548459108 174.38468659555798 167.34173544513934
173.53755051909653 174.05678746183403 167.4843399822394
173.4053146639153 173.91551080333826 167.43262561893815
173.442155789519 174.01370481545925 167.9988166686182
173.3535196088991 173.8511365435846 168.3864929096706
173.6601940262657 174.11543075918146 168.37968634536074
173.91391331093524 174.37603455392718 168.63182270467874
173.76286531676683 174.33841020606656 169.1448892978811
173.4073092706229 173.97405099180455 169.12303259609075
173.15522543109324 173.75919639880152 168.85267191521484
173.6399959069609 174.28892643073067 169.10115193906063
173.7761041596419 174.27854722145634 168.95049999790524
173.9063745735181 174.43770903552044 168.97119817471503
173.9071842565969 174.38309950421942 169.3270915974298
173.88338078217447 174.3698584153582 169.27054176396817
173.89213330842378 174.4846490346891 169.12963631929523
173.97345890503394 174.52823492783045 169.13258863525257
174.20461120742885 174.67997605710258 169.23303538640576
174.34610597145306 174.76871672587785 169.43127604832642
173.8899541744925 174.399498783772 169.55309900188988
174.04052455726008 174.51253332850246 169.0688465814406
173.73025687391942 174.24754659111224 169.05518967958452
173.30016333700382 173.804262874932 169.0552513415658
174.05353134490088 174.44925575933212 169.14640459251578
173.73397085566603 174.19371459037316 168.88780917701894
174.06888357457024 174.5340726662976 169.28749096195887
173.6410902506227 174.1735995398055 169.3369235004524
173.86620051223082 174.37241961578792 169.51675031207736
174.04314840486393 174.55247152885542 169.79584125850505
173.80690367316328 174.27998040627486 169.4373543266973
173.75445340612754 174.2362699912383 169.6067893403497
173.8318263396739 174.23766486612425 169.46574291868814
173.7318701608954 174.1274349041165 169.3963393305181
174.18454569203175 174.63358872056745 169.45999796310477
174.33140544785567 174.79837045829674 169.63720831943047
174.37500912452077 174.80245377899277 169.8545785265005
174.5713563276605 174.9465193327921 169.71838933095052
174.6161874923878 174.9825449613197 169.77345432761075
174.62988291136256 175.09525495457632 169.9334105025623
174.63392005335206 175.12002794706174 169.8800411417624
174.1947507757667 174.76494682968175 169.65660071264386
174.20206333903502 174.7157384239369 169.29680448675856
174.0561016053574 174.55987143625376 169.5858561037199
174.03094372057953 174.52937751394273 169.1036781883558
174.00011202910548 174.51567942440732 169.00201981747605
173.797655883345 174.3738234275179 168.95642412454913
173.92563142043235 174.49914345569422 168.99163452561191
174.0545916818854 174.61150742692027 168.91156812596012
174.06408873274756 174.63516987614872 168.9547789979703
174.33195134633613 174.8548526342407 168.88362968654
174.1963734472373 174.7015150432018 168.71431089679976
174.3115870081369 174.82797306612784 168.83254320203562
174.28670013712014 174.7967034805396 168.69116421634592
174.29472141323689 174.8465287224453 168.81653652212586
174.2646559222475 174.7997225191312 168.83628601118403
174.22721679267462 174.80377637728088 168.5946925782587
174.26376969903734 174.89753289064643 168.73757865212514
174.06803407726358 174.68637471642813 168.4295456256244
174.27257082974043 174.85701673955606 168.78907884219748
174.0365271614758 174.63275081350514 168.8372950681619
174.27357098776 174.80834778180352 168.64186625295173
174.23022927845744 174.82092154916467 169.16786610399464
174.00321470198 174.59082652011878 168.8496708236695
174.03407129501457 174.59724850914108 168.6011700960905
174.10051884892098 174.654842997549 168.76090185950875
174.08533949664553 174.75324967714587 168.90120177978295
174.1751017278166 174.75234559095279 168.96511087297878
174.1141301414181 174.67541023820547 169.23833425901248
173.76615892083797 174.2996544675933 169.1047137553271
174.08758005796884 174.52384610988437 169.16344026980778
173.89390888905547 174.33456101897838 169.3277618943289
174.21363191159537 174.66577997094043 169.46742315613486
174.32256926757714 174.81288001893964 169.4852409323537
174.5083784731903 174.92193236938397 169.33371563969666
174.2023179543857 174.62130127754185 169.55910159357347
174.29712930057292 174.75294698260544 169.39682775672495
173.8996501055512 174.3507947646693 169.2098529841478
174.08666678360052 174.5811376852184 169.40117146261252
174.1745846568809 174.71471075376485 169.16647646006084
174.4537946258905 175.03485037757042 169.37754267941932
174.1853068022025 174.74687324700372 169.15405355147826
174.54636703985418 175.08762308301226 169.27577951098596
174.42281090554965 175.00464846165477 169.42895684211703
173.97200930339912 174.62201566548308 169.34680294382852
173.98541297187666 174.55689747453403 169.4161990982728
173.9050641307607 174.39187134481867 169.46827358050552
173.58139127074904 174.17507529817632 169.5971003294261
173.50659611643863 174.24295900166132 169.69707314575663
173.55714908788775 174.15574188409417 169.15841946657238
173.24735455967945 173.91153481662724 168.73835245939682
173.53922864577595 174.19669301744054 168.5177710274965
173.54606132608203 174.23147439165336 168.70741561728266
173.40847320585914 174.08511109428352 168.7291145180075
173.3395847058996 174.14088419362577 168.53547230161846
173.4463669046358 174.2569006021848 168.98066074975307
173.53318987844978 174.27905271498676 169.1835556224534
173.22085738736254 174.09299531207103 169.29136665852596
172.99605212733792 174.03235110022013 169.56377363408168
172.631696421922 173.59825671614277 168.97229987867001
172.63649951234092 173.4573553747671 169.0034513735301
172.68128525546146 173.54536893262156 168.55424585396963
172.8238125308597 173.67561224034594 168.4600452434134
172.963907401305 173.71690677951955 168.68351895630502
172.9131330311577 173.65030526518422 168.75143075506014
172.46742360419864 173.1755531560035 168.74921314593948
172.45401867335494 173.1618207015465 168.6327658576253
172.36011595096284 173.05441992312566 168.557862182311
172.1731671133908 172.98348803808602 168.5567408333362
172.41753206630716 173.12272166778547 168.36267503618046
172.61836687383845 173.33286739356555 168.66203203049105
171.8957921352141 172.75243739548384 168.61140114662382
172.2397199482107 172.96206717471355 168.62414981815175
172.09360154041303 172.79557660441964 168.85468451224372
171.98998509520587 172.7224355801628 168.71507386916468
171.62208808134156 172.3630133686638 168.99804684866385
171.501851682519 172.1701252413337 168.86001313390048
171.99445921240476 172.6079092951286 169.01390099788674
172.27108046750183 172.88973648931733 168.7286254017086
172.41400550877796 173.1025987312536 169.12189403084037
172.62384205857967 173.31180101935263 168.84636784453696
172.3017050040426 173.02774076427065 168.7893927080691
172.34197264169998 173.07306862469108 168.485470861698
172.11919894925708 173.0288725730262 168.26700826267765
172.32930757224648 173.15418460230885 168.26190213519354
172.5300344822579 173.35350870430315 168.0422500141497
172.22496421336012 173.10846868213642 168.2028351716575
171.80258746174763 172.61629426293902 168.26236936967544
172.23680649435823 172.93037119768053 167.7359023689976
172.19537291496266 172.88503306065982 167.47183595575763
172.33159486133542 173.05445379271364 167.9389921188952
172.23382605409773 173.0580899940496 167.97752631439724
172.2305135853326 173.01938956301473 167.88118407438625
172.2211228571811 173.05385221193882 167.57552910404593
172.42080152313858 173.1952911063666 167.35454125169466
172.2726415057323 173.03877079437325 167.3335843653881
172.46343525059788 173.1620202339043 167.58552451920153
172.5542724550106 173.2576789319225 167.5498836563348
172.79124778356294 173.49876970790416 167.98231880166185
173.07129197616095 173.69019575668466 167.7946271866771
173.1751214020196 173.8973132590924 167.78754848644428
173.27711392809186 173.88063556478556 167.8885315711391
172.91203287917187 173.53197873443526 167.57740185521806
172.64665458485416 173.2698057095656 167.74368885028028
172.78117002497473 173.2935008288129 167.38516054231135
172.82493883770468 173.36946431402038 167.58788017829215
173.0168319298143 173.61640794920095 167.9304333566213
173.1390521616722 173.68624596854949 167.54187111157762
172.84481750085249 173.53943369265843 167.51653137320503
172.89544650386418 173.44602023943975 167.84148479542037
173.01906458849462 173.61818665611463 167.7608592036688
173.13839872434457 173.81660887487087 167.9384168341899
173.14665757667214 173.77124717166103 167.897116240283
173.34929363801407 173.96194441379603 167.57977793968035
173.56894353897917 174.1380111635392 167.44601820884947
173.47947301946144 173.99181777145876 167.70131352329088
173.81417535562463 174.26955748827535 167.88281004603286
173.59469351273756 174.01878701642153 167.56187450307095
173.0563035381272 173.48671422193902 167.4754209420066
173.07961758954949 173.6158958938769 167.61439409817328
173.57892583847143 174.09518687974997 168.02157013233239
173.11646640472966 173.65754666063148 168.24588851418366
173.19667762073308 173.76063122536362 167.82772177571277
173.11593786980072 173.71986427297497 167.5053243228099
173.465417083464 174.05626110173074 167.8689252413963
173.25607572887043 173.85804120251288 167.65561276737284
173.63233484146775 174.2097302320362 167.7974030352182
173.27653065158458 173.91604693732464 167.31090726187045
173.3846416411497 174.01603370703506 167.00478772722647
173.24641394967972 174.16139949447302 167.19509959747944
173.41498547742606 174.26389417022804 167.46618735754103
173.5862507064863 174.39232245528046 167.2444592758358
173.4940757977983 174.40652489804677 167.84465106813204
173.7611526685623 174.54949944129177 167.67246019255248
173.5730444908227 174.4207831552671 167.5858569960143
173.32519633666524 174.1885168326511 167.66660949482485
173.32196224364242 174.14341215270937 167.58608601920687
173.36529751589913 174.18276600257457 168.03194070790275
172.80936241323593 173.7542975057288 167.8724993494636
173.1298412787025 174.0039542388187 168.05269295678536
173.03488835942494 174.02301726032522 167.8065009805537
173.50168748847133 174.22764647858762 168.04821549581786
173.47264974942178 174.1543405111754 167.4759494086204
173.11407129198702 173.88263241015318 167.38411401679684
172.81838302528558 173.77641173038592 167.41952008067116
172.9923058654597 173.87632458847605 167.53964218554788
173.04070597832862 174.10144114947403 167.2543946614494
172.91336813674715 173.81159167959004 167.09481527962527
173.05356181365596 173.86508354728278 167.05707854531505
173.15838579250465 173.92918937983833 167.28713392835058
173.72433662257177 174.33638622669287 167.52243562888768
173.4356017251004 174.08251150598988 167.68061875185012
173.4200908161712 174.0170028495869 167.81023524635495
173.36599293679686 174.00442150410646 167.6179863745574
173.41604289180898 174.14727106062657 167.6795126991115
173.21595625902654 174.13415062752094 167.68782108745418
173.30541481972904 174.09806727942143 167.3529861388723
173.4253995673427 174.18736214289177 167.5290722948994
173.17252652770512 173.9479029213406 167.5167383432677
173.3885017944556 174.13718318776074 167.48125356538
173.79055382859798 174.6448847135159 167.56086556343493
173.84097374452296 174.77424861127494 168.02403718345377
173.5159446365019 174.42829369973404 167.65528392632265
173.67225899438552 174.5857906132141 167.63169695806482
174.11250432383548 174.90794112924374 167.63443583931405
173.69050459886012 174.3488381617608 167.7028754306854
173.85588466612032 174.43719346413513 167.72533603631825
173.7741660397231 174.2958808204037 167.5813756971717
173.70004757333763 174.22635965365342 167.4205327141803
173.67482052364542 174.26239194040525 167.5109515333718
174.0115876189098 174.53844437617394 167.57821508269166
174.07487951330165 174.56077350762644 167.88292851874954
173.90736485608903 174.4162406992178 168.46904611798993
173.8896225835551 174.3696236660436 168.26053246836807
173.76474313593297 174.32057713236716 168.293522809711
174.02839499502898 174.51069479819304 168.6173623715066
173.8886849116445 174.431484141496 168.14698919016632
173.7681755276345 174.44576495555577 168.45686989044194
173.7946209736738 174.45849347986547 168.55509042885978
173.88048276253784 174.54984444254222 168.32829293134347
173.90159012610602 174.5920659770074 168.36439009985577
173.9594717707709 174.70169877188448 168.27300809740206
173.8376791483762 174.58757193456307 168.19298017394127
173.80802264364252 174.73569552629746 168.4285098971299
173.709944579417 174.51401764592688 168.42865649563885
174.26827190778366 175.01596968110243 168.70691233647287
174.25964792686278 174.94769340707015 168.32429332711374
174.52827902785134 175.2157609123777 168.44501404592995
174.06628264489387 174.77761128283692 168.31893252522852
174.40322834095983 174.94019823105214 168.5747235997752
174.2417543969137 174.93588526694697 168.3418880111611
174.20376409618748 174.96325988830952 168.31753450846864
174.11570064510374 174.7617128488054 168.38746982516568
174.1833052942184 174.86857744225512 168.5043371678744
174.56960251008516 175.25628029007518 168.53246761918174
174.40576997251975 175.1140220737295 168.59499710449032
174.0179511958966 174.80932359993258 168.4416531928772
174.52330123509586 175.06889355403882 168.93166036298092
174.39043729594582 174.98652334565668 169.04810000303675
174.16050960160405 174.73112539810322 169.25258950002953
174.168817166369 174.83015698425163 169.33206439687413
173.87790189335036 174.43490584303117 169.22081605812414
173.49507652608074 174.3260363107119 169.09238612501315
173.6425580361696 174.31046343946568 169.06647290756595
173.65873322078497 174.4939019179436 169.10192048960624
173.57800039876082 174.33221724149246 169.17261509311598
173.4820480690156 174.32128227142002 169.76839975944776
173.78899296558592 174.68158539734685 169.66326406309952
173.74442392179859 174.4659338530766 169.1908861389652
173.91552593994217 174.60470990977598 169.67297344285402
174.1060177920609 174.96338913586996 169.48951682817494
174.17611794601208 174.9038941293362 169.10875409273663
174.3357446546825 175.06929285018333 168.86522460188652
174.2829812836553 174.9932547301323 168.78571815007902
174.26195272906588 175.06151961966657 168.91395825956303
174.43656283476895 175.11500956572672 169.10392283394734
174.68004554156505 175.402544193654 169.36871523469958
174.2752743379437 174.99160301862054 168.71085422754945
174.4396900856859 175.20359255729062 168.9132556985887
174.4478731739692 175.1167361248835 169.2093385453954
174.35129612361868 175.0021657261198 169.06065796221827
174.08029106984327 174.6586480547359 169.0631689388956
174.5161428560411 175.07802155440177 168.83479684316006
174.4197726638776 174.92504542804082 168.6370826175891
174.30606631057296 174.80683030708815 168.48647453181175
174.4142211016385 174.94933617309584 168.87975876519917
174.38726300890107 175.05784422851167 168.70521425848474
174.59459267802745 175.16941158217907 169.06406799231561
174.57337276053065 175.16866984576086 168.97366715827505
174.21242781832785 174.67602017273083 168.35977833969162
173.73057282142764 174.32687331763768 168.75581242653473
174.1718340144892 174.70366059351883 169.22064239375547
174.2682747565969 174.83922121916 169.42636936838176
174.29489902341498 174.91392454993368 168.81980921830865
174.33763729037926 174.90394784113101 168.74361128760953
174.31897848645522 174.90138262041887 168.74772359260336
174.04221125097982 174.69170935159232 168.71773849041952
174.4409373836727 174.98379673706967 168.5697690912446
174.08551623758652 174.63165523490204 168.4969535885071
174.1435969960357 174.65503108833772 168.4951230371667
173.99664679988337 174.48865535245318 168.254174730202
174.2093397797525 174.69174261452196 167.9199942179312
174.17919285675376 174.71906113218034 167.77945373699797
174.3928226466013 174.9664560172932 168.19623172628562
174.46714716067729 175.01019550596303 167.99945917995922
174.28511440589858 174.86258255452796 168.0444773834371
174.3049253785719 174.8927167118091 167.46790893507924
174.27682215448357 174.8775337044676 167.46424861918885
174.18190143297417 174.80372156787487 167.4651549663215
174.1550350488496 174.85231063658736 167.37191405284563
174.12849370244263 174.76708618998885 167.51666413549734
174.13815712806803 174.7774751994211 167.76785272332938
173.66694540959406 174.37726884778561 167.5075820598251
173.6559747799906 174.31964181597343 167.40995049147557
174.0910528423124 174.6576946207386 167.53138520500212
173.58174129910225 174.13405939816727 167.37635863076028
173.56635438127796 174.21621006967737 167.44432965426967
173.67877638919833 174.28053958932983 167.69659523073486
173.80339432121448 174.37611665632784 167.989177665212
173.73991378524815 174.3281334852233 167.90382682699027
173.35247931692552 174.06744187056233 167.99894853993675
173.4259131285005 174.19891478941668 167.83453862412975
173.37149723905466 174.04591297060026 167.78610188257198
173.22651261876578 174.04219536502467 167.69679668042008
173.66812733940927 174.3102459670253 167.66025695340215
173.45437288091247 174.13914223589785 167.97304856859887
173.51637548501074 173.99664776739436 167.77296884358037
173.61873022300634 174.07554667920886 168.09545637895903
173.29157964104235 173.72149150864198 168.12355547614294
173.3659189787381 173.8656071682044 167.88013384374815
173.18590223799697 173.81608537558182 168.01543016243
173.64755766675498 174.13340737759117 168.09153735732343
173.4545918537301 173.95198398487608 168.180951950869
[truncated: 160,562 more chars]
