# Supplementary material for: Gating mechanisms during actin filament elongation by formins
Source: eLife. 2018 Jul 23;7:e37342. doi: 10.7554/eLife.37342 (PMC6056239; doi:10.7554/eLife.37342)
Supplement: Figure 5—source data 1. — Helical twist angles between subunits of five-mer filaments (A2–A3, A3–A4 and A4–A5) associated with three different formin FH2 dimers during all-atom MD of two independent simulations (replica 1 and replica 2). The angles are outputted at every 20 ps during the time intervals given in Figure 5. [file elife-37342-fig5-data1.zip › bni1_actin5mer_twist_0-350ns_rep1.dat]

# A2-A3			     A3-A4					A4-A5
170.12402060260283 170.50053697263317 167.92952241090373
170.15161022229785 170.5643034200763 168.14073404509315
170.08062449975512 170.38334747034105 168.31044750047238
170.1219803652494 170.34221683273546 168.05065572687627
170.3391844752862 170.6166172428655 167.9127032738285
170.23002539672697 170.49680403620755 167.85756939776354
170.35872649855312 170.6477901774471 168.35890583725725
170.03077083534453 170.34864609948048 168.1741248539611
170.0867517780978 170.36896615874758 168.21432440586602
170.31502144293918 170.6898910732196 168.37370346709392
170.191951071721 170.5245289916747 167.97826792818296
169.95606366954553 170.4256526140171 168.46697175357835
170.10323780151236 170.42332783853666 168.3714225655284
170.36434245105292 170.6740348782678 168.23008909652154
170.6189430466838 170.7345391342893 167.888272044486
170.5114085340407 170.68329590939163 167.99675775481745
170.6108105510778 170.75774188295168 167.9880657421908
170.51208245796937 170.61929715211167 167.83237342375466
170.38390634402796 170.5308482968347 167.79713560977532
170.3731708317675 170.4876561247019 167.93188632655315
170.44671233011994 170.54113849444983 167.58034531206908
170.2255281351129 170.3927118859837 167.60961145680952
170.8577444371585 170.839078137436 167.4224745102408
170.38195600354157 170.41479750440004 167.3680574490313
170.3957421053941 170.4602431671267 168.0181304484678
170.59345766547335 170.7142365057116 167.84959091799954
170.28381010019393 170.48455782974247 167.9124813484051
170.13948655353565 170.42176801263506 167.75420779837972
170.31701216415343 170.57500128392945 167.3862111428203
170.00060370819295 170.33808628977565 167.8666058548559
169.9530991384275 170.20478377067698 167.27532082515964
170.04703241733353 170.13726247796083 167.80992053859669
170.04933242031322 170.12530519524583 167.65897182071066
169.9796837239907 170.1225330347685 167.5300045070546
169.6649602846711 169.84128403782915 167.4210792117964
169.40286822572216 169.59583624737994 167.28108616962334
169.59692478753453 169.63988424463238 167.32692136603237
169.68572109311128 169.9116085062981 167.43720262435977
169.3907427272148 169.68390911427255 167.55755531848598
169.41049545721074 169.6419332552875 167.61567082123824
169.48985634918202 169.71960890927485 168.0096308413031
169.680482790054 169.83761986671925 168.1790796813469
169.72507557834678 169.8164802318935 168.12454685712376
169.31788979660502 169.4907848877737 168.20655932896815
169.689436282279 169.74133190692805 168.03115375252258
169.77733724040976 169.84270131666236 167.95978802645905
169.92964070958678 169.95823285457422 168.1313681485197
169.86866949660507 169.78735596201548 167.95943211721345
170.01039289472038 169.90123308763535 167.69392267367473
170.03016199991563 169.9926559977078 167.51113566872428
170.70662150210296 170.82411241237753 167.92334694632476
170.53741028866972 170.52386086282445 167.4029195580827
170.39044178466156 170.30743196115 167.4098692204763
170.2186851615142 170.05763124416026 167.3336426981951
170.18809557230713 170.13604602383583 167.31542395353028
170.02551927585495 170.02282615720063 167.58239341762845
169.76114498221244 169.82476579495503 167.63427305072742
169.38687088445607 169.60032798989965 167.58428626082457
169.70548474931778 169.89988552043684 167.63254116505402
169.71398554470147 169.86369967494474 167.42001467687842
169.50267533504683 169.711442397438 167.71529039196403
169.35055620479235 169.4276157073369 167.74335383607234
169.19236676536093 169.29293778668722 167.62354994517978
169.1087405932349 169.09125685693604 167.2634923500524
169.3582186901832 169.24207970502218 167.2022657843997
169.19893036239435 169.06461238012503 167.72860645786275
169.01244637865594 168.75758256350974 167.82645372042037
169.05592143454024 168.77161448166373 167.54897453696378
168.9941656106746 168.86367497605556 167.5328303603478
169.08110552199383 168.93084960588533 167.51984212288104
168.88715599853722 168.74682278312477 167.26729521191265
169.12373546175658 168.95440497465577 167.31031794144823
169.40437489821653 169.25453617642623 167.25600523565703
169.50596950421544 169.33917726471887 167.3750344598565
169.03710362816145 168.86427188841614 167.3840888662226
168.93376496173994 168.73011242357245 167.35153346525487
169.45011930938938 169.20433168393004 167.29518545756906
169.19834237949334 169.10766275104484 167.37826914321883
169.0635539488979 169.03225840278265 167.50778739679404
169.16206006238002 169.06678370989846 167.75607184813893
169.34781224251978 169.14118674439305 167.77783656603802
169.43539594340973 169.20662696093356 167.89228503189747
169.43680186802735 169.22361892252007 167.70943331808576
169.51881289366645 169.29495087230313 167.65264835927545
169.24385541743246 169.0358075584592 167.5651492780089
169.6384112755052 169.46400880607294 167.42745762481493
169.24531230526446 169.0754409667466 167.78699904011935
169.08540220028613 168.92177185878998 168.09587065081996
169.09530848708874 169.011030570903 167.99472958244442
169.18604701376898 169.16066948355603 168.0648708601108
169.20621249831657 169.1683471355533 167.6822925670764
169.52368230916818 169.56769197935648 167.36117246536077
169.16727173944523 169.28607851262532 167.38747685187192
169.23935622794224 169.41075052935557 167.45961211134045
169.04124733958898 169.12006885032446 167.44497225001462
169.6265657429685 169.74557122695052 167.69717858832402
169.82538196289863 170.07518638001739 168.0159864088972
169.63241158713745 169.89830388626433 168.06175118482588
169.597554134721 169.79861450322392 167.8840988549548
169.55982961054784 169.90893613263296 168.09756993013542
170.0595045129083 170.29781219113374 168.00127226326123
170.16557138113686 170.3531171178701 168.1094359998563
170.01137718431056 170.21373107080595 168.02932108477478
170.043282757253 170.27078151725934 168.03323742093147
169.99185247723864 170.25992140763668 167.89263753726703
169.97861239939644 170.15088923950785 168.11484227899356
169.99279435556866 170.10333135944566 167.71737998106966
170.07219509206425 170.29695205739853 167.79929835371476
169.88428081349798 170.18139853806383 168.06367545842232
169.98419510636188 170.2587363584197 167.6484149331407
170.14087693960386 170.39607733697773 167.43930443640016
169.63153205816133 169.91067223283713 167.61256557883445
169.75158726098095 169.99462973838726 167.76747969378698
169.69317038847942 169.88778688635813 168.11765817635543
169.44435544661354 169.62508982490067 167.79068678146663
169.76482211130514 169.92514194512242 168.18648895114657
169.69265611780938 169.89163243289897 167.95766459847135
169.8854822346368 170.0678312955699 168.06971079374838
169.93022128677703 170.1760107078869 168.387802585068
169.83351967546218 170.0888726987961 168.67055621421093
169.86996470708434 170.0448688644319 168.49852391550633
169.64468115309154 169.94347813056825 168.4666037146964
169.7280509953146 170.0243320606772 168.02134171390756
169.96333551889956 170.25046043758522 168.25013367790476
169.7677904048225 170.02054462605824 168.08683960863118
169.70009803814136 169.96468621353753 168.19949208056767
169.5952401711291 169.92336790906526 168.13126556136535
169.88229770876507 170.2032169323753 168.105219031298
169.61288732087604 169.9150541286237 168.04252989200748
169.62784158377335 170.00798359710575 168.3885837686977
169.93391719396033 170.3201575414299 168.44744924414067
170.15269764209413 170.48294471311542 168.38619757188778
169.9481531763398 170.33550590713622 168.18205217129943
169.84881643206216 170.2226299299868 168.04056576285254
170.2789247606088 170.45201369680788 168.07552737642078
170.55271718620924 170.74204381626316 168.23109866661397
170.2496521994602 170.4152475250838 168.66642898163158
170.0557330605514 170.2558308629203 168.93396675008808
169.99185713002603 170.20382018350548 168.77521663540193
169.67052311855258 170.05994705255117 168.4303029100928
170.0314994188313 170.31383994384217 168.40272936871673
169.57376478258615 169.92770914442806 168.32272842464124
169.7567113991926 170.06785313408267 168.31590691768463
169.809619161335 170.05216928645063 168.135227599478
169.86831511782344 170.13821821646135 168.08695497900283
169.7068658666962 169.92958524284253 167.65749150580172
169.59331832082313 169.8795506883079 167.30591290614348
169.81151330804647 169.96457987448323 167.55281821834458
169.7789396036881 169.84949330169698 167.41139868271193
169.7437321028665 169.89976383330804 167.73978486254458
169.97626518337756 170.20090864109272 167.63898614380517
169.87708326565703 170.23827865078925 167.64530748630955
169.84611390750754 170.1921795976743 167.6299169613996
170.0013411633033 170.32676543829407 168.0204902442868
170.04527330541367 170.46875052106793 167.9211084197549
169.6699490893071 170.03556916796964 167.58249481284676
169.52722340075198 169.9267623030052 167.49937658067472
169.70966107989332 170.0423790040463 167.51672285727665
169.32123325238234 169.78060680459038 167.66215125250815
169.52799281382315 169.83915293403157 167.61139420909151
169.5064783705946 169.88340096759472 167.59626481887565
169.68013398696797 170.02725384332751 167.6545387980405
169.10190668395515 169.56584619790044 167.50053955002974
168.74364314722192 169.1733670548975 167.4725179055204
168.72311425244914 169.23930167654143 167.34423510547356
168.64311114205688 169.12904327979237 167.0358934971345
168.86442271364945 169.20675368365417 167.05175545641669
168.9373588108698 169.301829854504 167.1742359133252
168.7693803569784 169.16715192776124 167.10983840749776
168.37664186959518 168.9722925095943 166.9318616311893
168.13813035368466 168.61040704490878 166.94752715318083
168.51035842232915 168.9341922797397 166.98636477839895
168.2006425072436 168.55802979759974 166.32127958289826
168.56473790342434 168.85563483581188 166.43090043274566
168.29464565627717 168.79962765934923 166.18326902421254
168.9482378385593 169.40573837721664 166.48883755512168
168.82591627112413 169.34117021789385 166.25596722392467
168.82085828316417 169.37101954224377 166.4102471724387
168.87252921316409 169.37125980288582 166.36396090880973
168.93311893847857 169.214737664993 166.3375773635926
168.6169452660724 169.05192363048783 166.78934848916663
168.84156815256205 169.21523649934372 166.82362104142476
168.97693688409743 169.3669242766872 166.85331187437117
169.12953237035833 169.5317523708978 166.67805803969995
169.42497346482037 169.78256227582628 166.53002470639973
169.3176694850372 169.8015604373424 166.8371370780986
169.17715094465123 169.67903951824283 166.3310059587565
169.40762918319865 170.02961806988122 166.78570534931882
169.244922333153 169.76477488480978 166.46080401452147
169.18662397123256 169.78423461060606 166.2588661309252
169.17561585729072 169.8847230633695 166.6203138851855
169.3263031505692 169.92205264852396 166.73331440821215
169.4004182362196 170.01708952647803 166.40532835246242
169.37811041419977 169.9558816630594 166.87357151302552
169.51187143751665 169.90781529463592 166.86255557224763
169.65385112861892 169.92478251762188 166.4443366498418
169.24078470267813 169.51225600302777 166.54035752413623
169.49125247690458 169.75925474079426 166.7091651115571
169.77692838653596 169.96108300253056 166.30191886191216
169.79084508461108 170.01526533609638 166.51004623581989
169.40583321183064 169.67693579766896 166.39885078894855
169.68850964626156 169.96018203004553 166.4185070194824
169.61924326070778 169.88222397000112 166.67088558229622
169.26749313361373 169.63356190480508 166.6859344776826
168.7944167862735 169.21809546846075 166.62743332873282
168.943300377636 169.37058156897874 166.6567261285408
169.12542069950763 169.71355942053404 166.5184580337456
169.0443171663588 169.62813985586925 166.6549727331478
169.07611777680975 169.6885272078515 166.86004108110893
168.88595426141038 169.4248605503786 166.47916869965456
169.2652241840592 169.7625249104445 166.8344610931296
169.18394785799765 169.68926910664308 166.81327378366979
169.3197080631231 169.78535033983877 166.8423609511655
169.52734782053815 170.00509709786434 166.61481781194905
169.48444270674693 169.89185399026115 166.58650818198512
169.7022366027096 170.17035526193348 166.58301005024236
170.05368691392727 170.3437163605201 166.3777072848847
169.95141764013218 170.39092133205926 166.68527463093292
169.9217135263796 170.20018898690878 166.10360275117517
169.92055561219556 170.18925885549524 166.55737730581208
170.04794779246367 170.2906871086142 166.60176850876599
170.04126157239486 170.26388608927226 166.79781962331379
170.0900255386465 170.25892890426334 166.66285598799482
169.9405276848697 170.24441494869933 166.77484351522835
170.00657921937588 170.19718731342923 166.4801950249156
170.02564370240242 170.2866144031794 166.0875263956537
170.01402339514587 170.2526908139433 166.43155181200572
170.28888013489555 170.4587746092292 166.33915220379924
170.24516330395915 170.3779210243005 166.49189501288024
170.4008043975015 170.5314687153324 166.44020923519926
170.05674000826795 170.26269868237105 166.50734346670973
169.8495027071814 170.15530528357405 166.53835966097944
170.01345708294548 170.47762943243768 166.47429911815016
170.32996553010054 170.71296052705142 166.43612637679675
169.97515072745682 170.4206021646452 166.4950661369605
169.71879829321307 170.14368806299743 166.38225031089374
169.7788903291273 170.1552106069716 166.01442304118342
170.09725130542444 170.4888662046333 166.8031385399595
170.16462318605906 170.60537245836025 166.58466822059765
169.97737331306064 170.34121181584896 166.15279055129838
169.7483898167352 170.07586466168013 165.9844303557913
169.92742714733544 170.1675231718283 165.80282149609755
169.7378009859967 170.04470253029572 165.4605065149881
170.0343892510773 170.3317434364267 165.66112451636317
169.89271101071085 170.16785439715184 166.22559424452615
170.01396096160215 170.3155665457139 166.3073003067107
169.74653749435763 170.16661311797003 166.55851238841944
169.78333935462132 170.0943303551021 166.5229300470271
169.70530341843804 170.10762847490398 166.0377305333499
169.49278150683188 170.0126164657949 166.2451974591552
169.49963819080813 169.99111534277017 165.82835547482597
169.92529723773572 170.33810231985015 165.9675340398387
169.9101228296832 170.39486147050084 166.14861481123916
169.94255323154772 170.39924888097406 166.13854762943876
169.9045968122561 170.48447261838942 166.0877619670394
170.09290405523268 170.5612389045921 166.40043905223357
169.8628690032006 170.41526244863536 166.64096685947882
169.43839438201275 170.00921120972407 166.4473154824215
169.58521156366623 170.12123434532324 166.5986555768734
169.71598589385982 170.1026886138089 166.43776396584116
169.85135351125086 170.3254503469467 166.39867238937757
169.64513849878648 170.180332411663 166.66566786909584
169.4288841296204 169.8135975229537 166.36877173407123
170.02526211507077 170.3563611124525 166.17494302642748
169.9812259477918 170.38199887147104 166.083941650113
169.84680271312564 170.3175172117284 166.24839086423694
169.53316737303544 170.07862557819044 166.02803113519477
169.74085367323042 170.2862243522544 166.36077348746113
169.47604436478275 170.17563566128007 166.30597008510648
169.66103706301428 170.35228933280808 166.18818316812056
169.6829771736781 170.29879516985852 166.20377463874323
169.53042891804594 170.02162282285715 165.6938744586761
169.91155308075386 170.35594516381815 165.8276793948938
169.9120030510557 170.4272541238911 165.79715006799483
169.8453819483128 170.37477141618425 166.18610584194423
169.71720597733477 170.39621521445022 166.12930293736457
169.81678436387594 170.53861434820126 166.42582775331076
169.7277710896958 170.5017972224845 166.52463529031482
169.5515773607415 170.3950851249719 166.6008189200276
169.4573430921372 170.27209914952735 166.29420872816854
169.68215852079032 170.4471471434603 166.30417469209274
170.11631379584819 170.80839270746463 166.63968836209622
170.48194999088483 171.2274981131352 166.79341632263768
170.5112788205192 171.21593659631392 166.90114133437876
170.58804121899405 171.26797916895202 166.53461788593853
170.2312334294592 170.82773447141085 166.42831291063368
170.14304125170923 170.91315787485084 166.48551204363477
170.45131546449548 171.13168008846097 166.63547948216805
170.55239767733 171.04286786353168 166.2642673096514
170.5238891430588 171.1232209733764 166.90285012864496
170.56778092586111 171.17168344607433 167.02198133817393
170.2148956272551 170.8537011146185 166.8097726834663
170.29923511084763 170.78457129546803 166.63722000352993
170.16902335280236 170.6830985561357 166.93151208808604
170.35958839325704 170.85649951134454 166.7638777636081
170.01484351509572 170.54195103873656 166.66382920690796
170.378139836293 170.7781546437541 166.45826393762758
169.90672267158024 170.40396355477205 166.4999151609605
169.763327354625 170.41945782886347 166.8192470510692
170.06091499147527 170.63242203203689 166.64446625492118
170.05694630973392 170.6488373116488 167.12110928773373
170.269805817648 170.88313953315625 167.09782982578702
170.2931426745362 170.84699508700726 166.8491251185667
170.11374409601805 170.674530037954 166.81005882246808
170.08830912044053 170.79849042334627 166.9706413187908
170.12424440344887 170.7799569206198 167.0966307383343
169.70339031324764 170.41443054119074 167.05228844666019
169.57655521954817 170.2960818338021 166.87623672500033
169.653215249145 170.39093931219676 167.1630359741869
169.70607119886853 170.4060592797962 167.13513671792882
169.72683298306563 170.4205362286289 166.93223980099924
169.7136805274398 170.3599302301886 166.74272859460694
170.02036972627963 170.55664432853573 166.70769091628168
170.1733716104618 170.70333902930903 166.6967804208508
170.16356969096438 170.7466181324964 166.60743010166607
170.27346205873877 170.918683822355 166.7580973233401
170.41838862634995 171.0146808080809 167.0560480356132
170.0016992688611 170.63358356747688 166.97369422954725
169.69159204786868 170.2232611734556 166.79652156217563
169.97781033030452 170.37649552421271 166.56399311472305
169.8784346547179 170.2763514422 166.25356880408503
169.66662829045663 170.1461400082008 166.0140994519236
170.20608464425393 170.49778958184098 165.77147637431645
170.3170700664626 170.6167244676123 165.54678222592383
170.61530648119214 170.84296932188067 165.75444893920107
170.5859391182138 170.7959135819575 165.59501674514823
170.06176601398124 170.36672675928904 165.56740135838317
170.18835271853504 170.43847861811108 165.51229851283267
170.6346749214906 170.77926500848474 165.91052366499918
171.0147984276981 171.10647611059997 165.82180724483416
170.81056935679416 171.00523399139158 165.62526659876656
170.49080797206807 170.8772597318582 165.79657044802224
170.7746767990236 171.16676425283342 165.89573671486016
170.66106602859628 171.12093620656606 166.20759134590912
170.688962988976 171.15693862921384 166.01911098995703
171.11522916861156 171.53138084472155 166.1109193650354
170.9056159738203 171.28347748455948 165.47657438557823
171.01704521074276 171.3862202416238 165.5535700392063
170.99653647569838 171.5111967587657 165.64367043774334
171.34887529253788 171.76300501330823 165.23675675282666
171.50139125206348 171.7529127462941 164.93455636705212
171.2144561768236 171.65552313871203 165.51471454439985
171.3103146586443 171.55783316449873 165.54537187650902
171.10805674891395 171.3863782521538 165.32311222013925
171.13844147273704 171.3278886518415 165.01792209126063
171.46062927580846 171.7348334149193 165.1124517349967
171.2191345348838 171.44960865943878 165.30996451539113
171.19926753559764 171.48333150251833 165.23046448615247
171.26794340390848 171.6325906381502 165.4460845520599
171.53408941634814 171.89909808107828 165.76561714118546
171.34498336721663 171.78244681092463 165.5465048727123
171.02452293143 171.4495736108909 165.46841443052637
171.06839771205296 171.45374634570763 165.6901485649667
170.9281516448139 171.3382287889116 165.56526767961233
170.88540558996203 171.28053516284876 165.60806070575742
170.67475134790467 171.02720859994542 165.52728428494288
170.50132454701298 170.94322854151642 165.74268507207117
170.7052061229183 170.97877374754415 165.80956141989893
170.67906734582212 170.9890557294482 165.90489462030303
170.85299868276812 171.1466017929462 165.73108000925527
170.8087643135763 171.15036673167586 165.60569481573722
170.49143948012394 170.89465900957555 165.50544939043118
170.53057966284345 170.87408522948726 165.4810403326631
170.92333635275637 171.2973450689525 165.66562927775504
170.72891860617565 171.11712532456394 165.63250038146424
170.44318435344135 170.78580305975592 165.79690638223045
170.28179972496284 170.51988472017072 165.86123758510675
169.74233933985536 170.08719933471147 165.67220282736358
169.58868788508886 170.1103341839735 165.58246014170882
169.3584700029518 169.97063227721978 166.08468486041855
169.19653017143003 169.83682923449467 166.29766276690208
169.15796836049867 169.78514150516503 166.37088870338278
169.23037880261907 169.8020597928309 166.1327735039104
169.21012031429262 169.56760561513292 165.80058375549584
168.83619215667616 169.22953776318212 165.5538167430636
168.86292707367986 169.29023535814855 165.54532629289477
168.55342665137425 169.03031209079305 165.38171810293528
169.1029819619838 169.5024081693146 165.54194989151085
168.75005771485135 169.14603735449901 165.45730486815833
168.33371671966987 168.8590522776117 165.54937984080186
168.73074865982588 169.2537600393941 165.61493024392337
168.6337354355205 169.20527778885887 165.36387658437997
168.79264624099446 169.29794534234728 165.5194803285301
168.84951237423326 169.4987196286208 165.89649420567073
168.7780375208435 169.45536153142712 166.056146228682
168.94498644082714 169.50924650480928 166.0375663729912
169.03881379455075 169.60812162440158 165.867004701825
168.78239250451915 169.5822330803121 166.04101034140854
169.12192876319924 169.91217346533574 165.70788587644168
169.00342963270074 169.9052565649119 165.8433313293732
168.74845638668893 169.5564230914109 165.3019951993233
168.67321467526833 169.48158283587742 165.4962375878587
169.16370075675792 169.87989862403293 165.85440531497457
168.99898267436225 169.80308848125085 165.78264388782773
169.09764026981662 169.86153222467598 165.85936821374187
169.5197528490642 170.26810005267276 166.29330237963487
169.75348228183836 170.31223342380534 166.13625179073742
169.4951601019133 170.14444749206223 166.18095367445827
169.50158934371453 170.24377165240858 166.38603349527324
169.49821766928972 170.23528981333874 166.24336010214606
169.3492040073154 170.0838129113118 166.23247017754787
169.32072348474972 170.1157301746362 166.0158839046357
169.69662140596873 170.4429107105835 166.20897463296953
169.4904561050536 170.26975579853766 166.4057984507014
169.46907102184062 170.17676616915196 166.0611775428101
169.06322111197872 169.9144341964413 166.2637155053639
169.6628343224207 170.48992335939963 166.58053576016823
169.4791029558755 170.251530094468 166.67025604635532
169.57726980907677 170.237520646491 166.55680646931336
169.77724160972969 170.24028031826668 166.14746677729136
169.27977119057817 169.92298231268632 166.20804157480273
169.0562010579794 169.86217014699295 166.10341634972312
169.2323874242415 170.07591558241631 166.72403587005257
169.26759747270793 169.98821038640241 166.58059854040633
169.29274440201655 169.85840738373764 166.51830990347284
169.09976083552996 169.71161906247895 166.6134257325635
169.31756578665247 170.06524007300195 167.0051711217201
169.13281115933307 169.80675072791743 166.97345549070027
168.8504716061782 169.4198882648176 166.70233235197827
168.62779822299228 169.27525882194524 166.82137836536617
169.23286933205313 169.60630332488023 166.7143576015296
169.34976594174128 169.80392425419308 167.40438522365665
169.26255026804805 169.6944661795648 167.37553999792465
169.66545482799367 170.02698790465047 167.44809176150454
169.19694823000629 169.67682833048244 167.1620525758018
169.39011086919237 169.90270911849737 167.3894012608529
169.17953791892987 169.65448385503504 167.01719426583617
169.19229725405174 169.7779369994882 167.30509858916324
169.31317866086482 169.9272559638584 167.67167177287587
169.0628873958861 169.73067813510235 167.3672800230048
169.13446285905843 169.78972331309623 167.64895654662723
168.93977916594892 169.66984260730834 167.47542968122445
169.0470906268469 169.73832695523362 167.58718473061845
168.82557191624844 169.34598924077562 167.13299039125582
169.30536980889423 169.80312326021786 167.46895774813538
169.7211789996742 170.06105421839752 167.670463420736
169.46868032285897 169.84159025009066 167.51682440894976
169.64177913580906 169.98624520539383 167.51131733753314
169.564980236173 169.9464284115245 167.80456194198692
169.571739438497 170.07402581840108 167.90369894555025
169.40399777363464 169.92676567948388 167.7838320970917
169.1525205495195 169.6506991372554 167.6682987801507
168.96076384822956 169.47862227236558 167.3555160158678
168.83935458983692 169.27753820915882 167.25408970949502
168.87323458947233 169.38859146891062 167.3668953722116
168.99621910592916 169.41510448541112 166.98638171678675
168.94195194263222 169.4366493894114 167.2761072945179
169.25792821897898 169.78292585233405 167.483235290629
169.12793710256346 169.4685080527808 167.2754248998262
168.80079931284467 169.19576948413257 167.31901721638275
169.02279690457996 169.47856830359723 167.13235526122224
169.49204996527385 169.87343931496824 166.86225235453713
169.64770383195398 170.0048680495003 166.98863658985056
169.52183989698656 169.88387513461544 167.19206072571234
169.62732138260643 169.99982833442888 167.20062289839782
169.66778598930227 170.11343792442455 167.30384092203437
169.90300125867813 170.33616610408774 167.19334816438348
169.50169000454147 169.98068163207915 166.56413634450743
169.54131472129697 169.9381109553283 166.24815371753985
169.4070478150397 169.80874300802873 166.10621276588014
169.53051171205195 169.83239427744846 166.2765334283028
169.8235776106266 170.15650511126375 166.2021388875759
169.8713419350726 170.0823651756737 166.3720316815625
169.92884985134756 170.2908182988807 167.00418471506342
169.70895698588123 169.92925162681047 166.8128436796575
169.57233820927368 169.8244868919941 166.60142172936932
169.35601297412435 169.7104081557619 166.487868373565
169.3216505870421 169.93250273877686 166.71337798863664
169.53484636886864 170.12321770143527 166.80052315337159
169.64253489237916 170.32173365800932 166.73835892515356
169.3840870359434 170.20410226403283 167.15397167468288
169.39023668598497 170.10759197944924 167.4461429329023
169.4264222873936 170.12318951005224 167.22406903807484
169.4744207691964 170.14193239654654 167.0370151911784
169.5270099111533 170.16323637002205 167.23476829667857
169.43331303679457 170.0754786910866 167.21564509681104
169.62747859166635 170.14557864646827 167.04714504862062
169.88345945619736 170.40110386119582 167.2326292179724
169.5679644357634 170.02808663752668 166.838712976824
169.45507629392023 169.87464669624285 166.92955281180275
169.0871700712266 169.4888476978097 167.12344114131466
169.0448475253902 169.3172173781679 166.668639228743
169.2953581589825 169.60350406157565 166.94578079047312
169.2523569742668 169.63564696488663 166.94405745538316
169.21675899990547 169.59905387048843 166.93650143787673
169.29138532098372 169.6794494424235 167.24478340799413
169.12689383096415 169.57584237486367 167.06238269717244
169.4249676193503 169.90934207824685 167.106250135237
169.0682922471425 169.55229217164893 166.90641240343408
169.1513440274826 169.5902806275692 167.19443839730664
169.23404820672835 169.73294002112405 167.25935242480773
169.34661856343277 169.7141975883453 167.22016815740932
169.7203306507814 170.07927228437913 167.6288685073925
169.26651529615856 169.6095217298546 167.55166670290686
169.21349029770127 169.44928232881858 167.24211645982976
169.21704402313603 169.47493461517524 167.05289439712118
169.23336706717183 169.43440956634842 166.90447181654736
169.1571856481604 169.2700532394151 166.71893847342503
169.1809013425069 169.24568627469708 166.87981504197322
168.53329054746757 168.66359711707875 166.9927503341601
168.73455605725144 169.01088798635536 167.45063904768233
168.39054496236216 168.8263164908329 167.66191869448326
168.55011422937827 168.99730537286723 167.73070790780108
168.700085777462 169.14570877700166 167.56872146691896
168.71869634133114 169.0356362790862 167.29317436185002
169.34419349630167 169.70559142497294 167.23154606034961
169.6005822238103 169.86074299475746 167.49080424590656
169.89019907894647 170.14005120602408 167.54023783157294
169.7737476568513 170.06261534223444 167.11901989426192
169.77349129101276 170.1497545186616 167.21330530605908
169.43885847738778 169.78419241130658 167.23334966791737
169.29495204043198 169.70971956215925 167.15980365650898
169.44688288339927 169.84205699587397 166.81185924760794
169.04797399555744 169.47917592444242 166.87212590385337
169.36717537149946 169.84210699519477 167.0368297915088
169.5297229824112 169.9541253454779 166.9990153013942
169.09743357465538 169.41725730861344 166.5242152417344
169.166251389325 169.46210116921492 166.20891434540468
169.38723500166347 169.69611709849175 166.4708783779957
169.42675912362435 169.73889658564798 166.54607812891902
169.82761767815123 170.01835983480308 166.26034224614443
169.40737101067933 169.72341911511126 166.14365836304495
169.4222504077774 169.7052829544371 166.2421633932946
169.1355912893414 169.46475197401983 166.12430707795636
169.17286730824762 169.47602452503665 166.2765117949736
169.15786235156634 169.35523336269594 166.38587898835712
169.34270731351424 169.44148284253902 166.08452386474895
169.4738081535288 169.65685575682284 166.21621097529547
169.12556075975417 169.24446508862238 166.36855047718998
169.02052937875573 169.2085583399364 166.2616769805343
168.8790524087533 168.9944554548407 166.27810129376937
168.6370897436557 168.76119612873845 166.38906919497526
168.95820769285473 169.20091306061673 166.05464873680774
169.0635143659548 169.25146249996013 166.06132192419355
169.2619763170626 169.38441036568398 165.9888942665959
169.08841708895733 169.1994519162985 166.27435098521934
169.26823970254264 169.3945951470512 166.24405867142207
169.36020457959026 169.51661049603126 166.35496035895605
169.20029696868505 169.30630248808546 166.55386798052803
169.49870962254556 169.47283629923385 166.45201418088783
169.3674999823497 169.31036703666854 166.3380128950816
169.4589312180069 169.46991202864731 166.07526830926162
169.59217506969088 169.65947582894896 166.5565870202899
169.45982626447284 169.55922658370076 166.47505870269518
169.04536441373287 169.2577802293625 166.09135602557942
169.1497418352977 169.26020940296308 166.03110291114547
168.96515924895326 169.22139211151048 165.87208306454082
168.76835037834422 168.99405711475217 166.0920974361962
169.16814137094616 169.3736705129417 166.20353752021606
169.17181248065268 169.42245860913994 166.29572170898416
169.38509293317827 169.5594805699755 166.01132801706643
169.44458018815857 169.63388683049087 165.9355274569879
169.44783418825475 169.62527744550852 166.1665012123431
169.52140919885198 169.7697351100719 166.37658375776041
169.34024055934745 169.57616288154307 166.2391068500461
169.75603236086764 170.18883780688407 166.37392148800402
169.50137947451387 169.83180509725497 166.17133567579828
170.17081069416372 170.3977125023409 165.935256579087
170.07395659170555 170.36651563307225 165.99317220033586
170.00616941706252 170.36176780596728 165.72294883773534
170.17905390212047 170.51953072242506 165.75615169188046
169.9054203168738 170.0960599240244 165.85556853883486
169.7770190465214 170.02774849046267 166.17045870065348
169.56046487999143 169.69749420839244 165.9357277776623
169.87557817201383 170.02916144766309 166.0007329973332
169.2961626791604 169.48143838812334 166.11138108883156
169.37879196593528 169.52406807502703 166.31629415750456
169.2679258213459 169.45474775102895 166.1770598336709
169.2427660680416 169.3925971689986 166.31951860143656
169.35445554809317 169.50407164160023 166.50938107631728
169.2495144478356 169.4325268998198 166.71695475658106
169.27064649929338 169.3480399334013 166.55115027241402
169.09784266960884 169.22061479137903 166.26274641009695
169.58355570136635 169.6631866609786 166.38749938455743
169.72552095690983 169.70026726770917 166.22176818748872
169.86844125389587 169.805728631522 166.50381344281067
170.0881960814289 169.98559489578807 166.55235074811526
170.1207179345311 170.0505945509592 166.6105166237696
169.893459945044 169.88107648429312 166.50997775167582
169.71110718698628 169.74881158073947 166.78642308749244
169.87141538207177 169.82232599269727 166.38299787183252
169.87002579597757 169.8325743727864 166.0352712108099
169.82469429160577 169.72485685998564 165.88874689809364
169.73895092618847 169.62412728247955 165.70950068283688
169.3334284557548 169.22122035697174 165.4762114131578
169.75848406817934 169.68349697542084 165.29434440992387
169.3622082382037 169.34356383883812 165.42525698932528
169.4629125954239 169.46162156010723 165.83436916953292
169.17179329655443 169.08092224398789 165.38378436856306
169.2104057383508 169.1117550430654 165.2589602358804
169.55410811583897 169.43597484016993 165.63747674643994
169.37591578765097 169.3652682642926 165.49069974795609
169.5316426324792 169.44510590597312 165.4578720109383
169.56154755669743 169.52258920281602 166.12644070231167
169.49302249753734 169.4414857723225 166.0237125911368
168.96357620436874 168.92947799988434 166.2766508026624
169.25929367403663 169.28662802972735 166.22503313715217
169.42078345602482 169.4128152570318 166.42244960374103
169.10479625319354 168.992653689142 166.2869922836022
169.62539839818737 169.5310332174253 166.55250455887614
169.63006418286744 169.5664607547279 166.712901474475
168.8574475438863 169.04654114815742 166.48981566764587
169.3139791642155 169.3717201442045 166.40605942559588
169.21093802789517 169.11330127642012 166.17528831526562
169.23896217526908 169.2035925586126 166.13931571050884
169.22517578556022 169.25930294164968 166.43694359228147
169.53080219373382 169.62365635345267 166.14386581609415
169.63173191701202 169.75710532984047 165.9874733222342
169.27978858811898 169.357667164498 165.8966701810322
168.64828450904346 168.87001859591277 166.03969445189932
168.5445401493833 168.64727181161626 166.38594796746295
168.95573507580303 169.1483425154954 165.8878452980862
169.39970173036028 169.64044422100983 166.32877478923652
169.67716156148973 169.92073306998813 166.16918535276355
169.703526740885 169.98666965903624 166.40785922924164
170.0078601813749 170.19029539952666 166.28866894921728
170.18014075756702 170.34407526325964 166.11644988961893
170.26521822246102 170.4466139500637 166.1424087845318
170.4137745069713 170.54169141669155 166.3637582688096
170.2427034654061 170.33149792755208 166.52468839450643
170.2054618784847 170.28164822161813 166.38369004254636
170.11521850474847 170.25292696247297 166.47595047123775
169.67884298120057 169.83030516058432 166.57648965090235
169.59378730328618 169.77583551698413 166.65492868857226
169.73477730084574 169.91297203437998 166.38874677001246
169.93252430060608 170.0939561945245 166.66080733365956
170.13631610454004 170.2078947225664 166.29326279081008
169.78436694873423 169.9806926911167 166.23943791463822
169.86987322769556 169.92068326930197 166.01586688199785
169.42639210107677 169.48006604451237 165.85175106494967
169.5354406646412 169.52676792977346 166.13691839857722
169.2921007143578 169.2785167724648 166.2014999868138
169.3835581026706 169.30686510842725 165.8098908335266
169.33831444141117 169.18095351279752 165.9535772249666
169.52226585277427 169.4747634993851 166.17371896713283
169.42883456775007 169.4034203933261 166.5479925094828
169.29803791083327 169.3222279464968 166.46862490077177
169.39653575120462 169.48967230985525 166.6217500019297
169.68316741103197 169.90101095908483 166.69050546925374
169.85813041743944 170.0235725312075 166.51673445460148
170.2900001463315 170.35604071816206 166.67624997848006
170.32863637054018 170.3397451541142 166.7279282068886
170.2590992335487 170.30485786710017 167.0119830527099
170.2617900511703 170.2503709671749 167.03199719783484
170.16509133710053 170.23890777035234 167.24993153152343
170.26257548793126 170.43104698688515 167.47184988418502
170.5530156473014 170.67962996224222 167.51714916942873
170.00049753428198 170.12717795333603 167.11223459758094
170.22527436736655 170.42148813838907 167.5573004715333
169.861683929172 170.11833007730405 167.2885609632292
170.2944825264131 170.54428799546656 167.30526783321824
170.0707238334595 170.28141308007483 167.7104736676095
169.7570401180009 169.95579188655265 167.31704768657974
169.41229467352613 169.711265727047 167.45597320904102
169.59839424803369 169.8137981530786 167.30066919870373
169.8128985409957 169.98146232037138 167.39763626484537
169.80608948529 169.9399158698485 167.0549743384623
169.86124204565567 169.95023022381758 167.41671135813877
169.69615729135012 169.80763606133465 167.44962995166438
169.32413549164477 169.5484075596241 167.73579852171528
169.32810204422933 169.51388369705188 167.51852656731197
169.58400464699216 169.7097694252624 167.74282659326627
170.0457500223503 170.05578239218212 168.28187390690704
169.81405267040344 169.76185034946104 168.16780977358866
169.69304660076048 169.72381841333552 167.98210664707938
169.53583764737928 169.58821755050639 168.0380838282617
169.8167212601374 169.95391051848102 167.93470943942745
169.9898502738951 170.11036972167423 168.09148268078408
170.19119084713867 170.30329523274403 168.14543042596938
169.77226184672324 170.00296739634862 168.44548311335433
169.5196085552658 169.68399796731038 167.71621783706283
170.01683288723476 170.09878121632883 168.10047951457813
169.77312299336893 169.90523053444775 168.07114880639128
169.972809895936 170.1035017642695 167.8958175258042
170.39552746029963 170.60350382161215 168.11124985757218
170.56646554256605 170.85992936709448 168.18299387362848
170.5917781615508 170.82191808848393 167.9541457961704
170.7269781719989 170.8916766260203 168.04727596629255
170.74007575238866 170.89271072320702 168.50572067802187
170.58883776337942 170.78136007385308 168.71740792772982
170.6208313062688 170.8712853393147 168.66197638802757
170.9685654687614 171.19433391074628 168.87678244392654
170.8828495924722 170.9713476021258 168.5982703628083
171.2198771102535 171.34409644929133 168.83031412490632
170.64887179466328 170.77998477139843 168.4105107732025
170.62337694053787 170.65617547896198 168.54127301185227
170.76632247400644 170.91723280527776 168.71257251471766
170.90203068090983 171.00517966484216 168.46185265917245
170.9140914821006 171.12875845028603 168.84858206546872
171.01503819013283 171.25924160772138 168.95859815891635
170.97406565971337 171.257203666325 168.36111342231996
170.74360675163575 171.0532807550859 168.22842855329307
170.81256782828407 171.06254998124285 168.5477108036423
170.8178193203623 171.1370052363603 168.8940523669474
170.98942737793462 171.2983978243191 168.67446255815324
170.93861586952303 171.26262833853477 168.92466533367642
171.07936019950083 171.34227699973917 168.70220689007962
170.83044076224252 171.2447242516743 169.1293861980404
170.734597194218 171.12005813570187 168.90198942107082
170.88354589489882 171.31203193951816 169.0655364009434
170.60050853245772 171.02255314912048 169.12442456016086
170.53516577684542 170.93128376777784 168.74615986557828
170.40320577502564 170.7957378895178 168.83780639632627
170.42078241813527 170.7763170906696 169.13134705393037
170.97189276626466 171.31556816314458 168.93496698192712
170.8768117530718 171.15159866441337 168.75699349121052
170.89546127035982 171.1779559371608 169.00826487028527
170.80932024251794 171.09939535173643 169.23446398940885
170.86220569738677 171.19157987572848 169.1868189663033
170.7940756710642 171.07764432952018 169.00819121923132
170.56912267169534 170.80818702266944 169.1347625289453
170.00804037245234 170.3223479420595 168.9878573335521
170.1432095788263 170.2271657750486 168.35759144632286
170.41781693531698 170.60699597028804 168.52595536211768
170.3554167787973 170.50180231900922 168.32671682357463
170.13280552265064 170.38186702199863 168.32813274566956
170.02261039367522 170.3087661359485 168.05441908023263
169.8821026828027 170.1948053426026 167.81493806445295
170.08251597237052 170.25127427378416 167.30994548783858
170.3525906453874 170.54849725913184 167.61488187684535
169.78566428008472 169.98962239434812 167.34714377746042
169.89346760759096 170.0869713583406 167.63949868447926
169.8675006011352 169.91119703290033 167.38776543463942
169.8789432858512 169.9749367848582 167.47046122169888
170.2391345781838 170.27174897108662 167.9089256368273
170.1660492392481 170.24981809534717 167.84054588668033
170.32120275705864 170.4525163395446 167.9537603079907
170.50510065781486 170.65191508664415 167.84467361004062
170.53076150911016 170.67665661778366 167.52702756181205
170.58844728481176 170.7329087707025 168.04132639874618
170.3624090385524 170.40988495096846 168.00366429722934
170.11824845464852 170.1087712055473 167.89619648386804
169.98866469004557 169.9832395816656 168.04899904367784
170.26942669625 170.24509112237473 167.89751743847665
169.89535778361974 169.8511299060052 168.2879738638536
169.99244644446392 169.99194244892263 168.7706073662487
170.07481164903155 170.18708272835406 168.66586987391392
170.33293218493486 170.4336699882598 168.73816244146474
169.88716711453273 170.1306043580697 168.5898232155648
169.89197873504918 169.99274050247624 168.53509774806193
169.67073932931788 169.81915435477575 168.41579320895616
169.76009453271914 169.9663892872347 168.35935263310327
169.57606851616882 169.72935799983625 168.07321868253248
170.05251390093062 170.31353970421316 168.29365231029433
170.09419749315663 170.19558458186893 168.08676543733657
169.90705317968016 170.04266357189644 167.85438097431444
169.7170739390895 169.99445953886286 168.21915509845525
169.69778818477482 169.94294393046408 168.1224212244897
169.66716306861207 169.8099130050432 168.0146284113755
169.68440807321392 169.88355453740542 168.05098571648276
169.7325287385624 170.01540606052694 168.3193458200891
169.46165335577876 169.91342280831552 168.7334848018019
169.4661187417534 169.70663104696152 168.57328177280277
169.65345364111326 170.03418119057963 168.80285557772234
169.88409504536241 170.2547675282725 168.59883075167633
170.22184590811347 170.6937202034903 168.48462642891766
170.14079684729754 170.4379089583236 168.02381017021366
170.14073692734337 170.40830963643165 167.81050237314608
169.8365563338188 170.1314171278731 167.94072301372012
170.1668965519688 170.32114917018916 168.10337682304822
170.06001291257135 170.1269605783753 168.41374568075287
170.06564530505648 170.17614578083334 168.29354297873866
170.37769577072567 170.43447686154678 167.94044011917444
170.23057604325732 170.37399671939664 168.10955320550167
170.45561153354168 170.4976334695383 167.7662620195537
170.71753681520025 170.87612613886077 168.13897558307738
170.70477878615432 170.8306445675026 167.77700034456697
170.52244917224343 170.7845713979684 168.27917612232807
170.6199135370056 170.71774247541924 167.93412379857656
170.5482050163009 170.6741731135071 168.38824113372664
170.90171343844696 171.05289871719117 168.3876655397611
170.61809565884982 170.80860193494092 168.25049797960523
170.73915051320245 171.0203123998408 168.47962966105237
170.59593494427767 170.74908316643373 168.82164110110588
170.28847483014772 170.50043138551388 169.13586503203905
170.15017380869116 170.24241060265024 169.10076992738402
170.192628248683 170.31169704242717 169.3101293210597
170.07618251283975 170.18855383805223 168.8824969838193
170.2214477406304 170.23324342194095 169.20268841253827
170.35138970649487 170.38686426592227 168.89025305478646
170.20722254879607 170.36473321323518 169.30877938757595
170.4914416080509 170.57627930069825 168.9683047941456
170.61223876540225 170.64318276375892 169.34196501307773
170.7646726790985 170.7978424187799 169.15890694998538
170.96495914710658 171.13368363065928 169.110957343016
170.963989977595 171.08127106622453 169.17291707226676
170.6506283504093 170.8225432821379 169.5081043375762
170.37381173725396 170.5692019946975 169.10338928435783
170.90020877310968 171.05230417819598 169.4135891743306
170.47742844070603 170.78023608066536 169.63807391382
170.9957871021103 171.2689535471331 170.06090055168224
171.10617336166433 171.274718928319 169.8185463139795
171.30397516560376 171.42231415924397 170.09810446196536
170.98578223316485 171.05736473746393 169.67760813063055
170.8106138288349 171.00054466074056 169.81120069702104
170.73992358446228 170.89217097398176 170.23803797725006
170.7050285206737 170.82732387117537 170.11554353584805
170.4473461004425 170.66514376358376 170.0226916887129
170.3254118696604 170.3874166399494 169.8046222205019
170.45214729041683 170.55143872880623 169.9441930143286
170.42668656104152 170.5992671874559 169.77016941973872
170.59118171653424 170.81125457584017 169.94907936302528
170.47686635764762 170.7072438823769 169.8111464611478
170.1433592215102 170.32922487539292 169.68828848707057
170.42687837981907 170.49214447203533 169.52583466417806
170.41257320353978 170.5777611059696 169.8318201122176
170.5821581173687 170.73145127768424 170.18098607716755
170.5927414551791 170.76550030632788 170.27565908200796
169.8487339406507 170.07213293593514 169.62444782686848
170.0513935493276 170.32265903802733 169.70804401344668
169.49801737746347 169.86882735827476 169.41539742122086
169.81984111795478 170.1412629554944 169.32318584929644
169.94134901799052 170.27919047120167 169.73573926287756
169.9697580169784 170.4236017999646 169.97920501431364
169.89329625662967 170.436709367199 169.67473117660566
170.17148707792333 170.55483800589795 169.31003907156096
170.1549763384694 170.59810918839486 169.17823502371377
170.02061207212378 170.3657949006503 168.93408160626848
170.10034338361112 170.51114531045243 168.87909644899776
169.9894231682633 170.32572160783792 169.1228224374662
169.80405195110922 170.12765299413425 168.55772876179907
169.6412469544363 170.03768573031303 168.38231834938355
170.0324677511905 170.42760259949927 168.4694589065214
170.12862621993108 170.44125541859069 168.4586743036522
170.06149843007253 170.2774945502249 168.6422557306606
170.21551931971382 170.40998495916577 168.75961787468484
169.94935856117505 170.30972563867758 168.78329740827357
170.17187135309385 170.42377745883428 168.9175779640572
170.01020393956233 170.2623004664749 169.39895060671924
169.8673107912903 170.08368553503337 169.22836369844978
169.5992243326041 169.85846072842978 169.17255653863378
169.33037138954683 169.70418800601587 168.9273582862364
169.54613262411027 169.87019131205037 168.85082426800275
169.26692150769517 169.52565239414804 168.79320404895623
169.32212948421662 169.67332560316234 168.99015990109612
169.4885341028486 169.82049138274454 169.08703904903547
169.6067320356495 169.86000376254657 169.09357778942655
169.56383747988133 169.846173777267 169.26688020370992
169.17550095002184 169.4747695553588 169.21940261987072
169.17070124701638 169.49897975462486 169.21757905913842
169.43846783610002 169.65363507659058 169.246342674135
169.33828204215462 169.6390138644941 168.7310883994801
169.13321849139362 169.41087486633106 168.5910747988167
168.99160512532174 169.13764833231278 168.50126524051592
169.13557272058014 169.30278501821218 168.71448255293845
169.08884122407918 169.253915336964 168.6934548245364
169.64671358358004 169.65719556077798 168.9513865789742
169.4902403335185 169.63980984046728 168.95884224063738
169.37647818300016 169.59316802436533 168.83700285627359
169.467767534579 169.67079628710817 169.27317204280953
169.28962408030034 169.5820410894303 169.50092417345587
169.4844949333782 169.7005014475601 169.23584619702638
169.69470247842537 169.91667979373273 169.26912795202512
169.77539050889374 170.02501493571262 168.97998916575793
170.0495369835802 170.28100430524646 168.71700547190167
170.0210303568291 170.22011295351643 168.80510464397736
170.12717559231703 170.43981187280897 169.03911786400735
169.83886697485636 170.0955836610044 168.9740109308982
169.92328723605976 170.13440898250158 168.8011176069627
169.97207550421507 170.21971535869196 169.00377385459532
170.45807384188186 170.7565631377844 168.9648270702037
170.12438271411378 170.38956457052083 168.85410348755119
170.06338850109873 170.2661949916433 168.7541459033224
170.06841512008194 170.20281454130824 168.9301566596739
170.38447124018592 170.47121404756652 168.5443470499517
170.2684712597331 170.34549194374705 168.6317211601324
170.12145167523627 170.18388851461208 168.2506068602537
170.13469013396042 170.19530021140602 168.57399374071744
169.85693226284474 169.94691346163577 168.25166185785454
169.82952971358364 169.90306238039398 168.15931765109207
170.15872180881573 170.27748922127316 168.04515238857886
170.5136053284514 170.6735684388399 168.01553044953963
170.7272082898482 170.81222747602328 168.22950282022336
170.4972069434188 170.6369871701164 167.98626642384176
170.62116075174777 170.7218784711821 168.13480400221368
170.798894011261 170.83978401859693 168.13257643747724
170.5338795009781 170.69383398827674 168.0949248734047
170.671154115472 170.75251515810842 168.31160201805227
170.60202793281965 170.79766039914992 168.20110256858524
170.82251641517968 171.0798204757046 168.07476229878603
170.4584942583811 170.81583660429834 167.87201790233746
170.36976128819902 170.7367183051513 167.7280855144286
170.10652481058025 170.54397872231883 167.55800029949137
170.06379469512888 170.4077950732328 167.31057736206824
170.03901259774946 170.37917243286734 167.36223099531324
169.9385204938962 170.42810085535726 167.64773995784424
170.18893468814244 170.6179610849332 167.61473300779156
170.00245398204484 170.37774232664898 167.51928354456433
169.90791394790614 170.2671940797005 167.30759138872426
170.09920748381018 170.4540664086796 167.6309563275094
170.34252876860356 170.71333534736527 167.4569814119917
170.7206676670321 171.06903448843173 167.3632256941389
170.53422180781408 170.91319350089557 167.11493231347347
170.5985088824428 170.84528602419275 166.75224734204699
170.58970949631703 170.91033630307982 167.2384424789654
170.59682012028875 170.91142661465247 167.23305803329282
170.73858963931715 171.0161036117878 166.86962753546788
170.60707536999843 170.93822760773222 167.11528740531747
170.3956825577363 170.6135094538266 167.01094992374487
170.59227490561216 170.88228045641875 167.1840362518821
170.2658607121074 170.59026634990173 166.978460422992
170.3447429453588 170.6466354354202 167.21938447844593
170.42406658582013 170.61642009206912 167.15115061086146
170.16860765291418 170.50551547319287 166.85513191772108
169.9836477585745 170.34259489842148 167.06652039023132
170.21059108600852 170.47839188035513 167.11323457800697
170.5114548495442 170.8605219583676 167.2705544270462
170.53363365700665 170.8791415503157 166.6235320406937
170.87823923601093 171.219818275108 166.8862448454952
170.53875212637865 170.86428069548626 166.97477871498165
170.2851398934164 170.51198365956927 166.90906984385498
170.13432832975968 170.35911501790622 167.17851582221306
170.08290999652175 170.40632989678036 167.18785806261863
170.12142534984588 170.38917782366292 167.1439513707673
170.03013851601906 170.1881823437294 167.26891843704377
170.38585648749523 170.54102993127643 167.2425775105578
170.34741834809503 170.46364750883217 167.57406298604423
169.7394285191346 169.77711332163895 166.95138617295774
169.9029782443183 170.00494130016642 167.04749636800128
169.78223263607063 169.89809751308502 167.0483378396784
169.78673991084503 169.89685999212784 166.73719595964133
169.943477744442 170.01353440762028 167.21397540043384
170.07800987280612 170.10354664632305 167.5898250421981
170.07062392515178 170.1998001636114 167.206938765109
169.6594356641834 169.68554691564282 167.25555895129455
169.41069959205478 169.58673470934627 167.44211231132783
169.4130550267985 169.615234717018 167.3233203062218
169.0620378169207 169.37500281996526 167.58540120810545
169.30080933190104 169.6910387352811 167.4306300474007
169.36666502788802 169.78738708533123 167.5108026722849
169.43146290393264 169.77261623736152 166.8551896391686
169.36903325827876 169.60540513151184 167.10697266580888
169.56634424719536 169.82656370309786 167.14513288759304
169.80778037898165 170.10923519321176 167.19056297418987
169.44480447867505 169.82853051505086 166.8144068013548
169.25657741974456 169.59890814632806 167.33124509926947
169.32341097000335 169.57987878804488 167.07559062599458
169.3452289213797 169.54454960716927 166.81441739215887
169.856298432132 170.1011509610565 167.22352082618477
169.42411630184833 169.76418945668456 167.2584931075068
169.46666215963577 169.91095172181744 167.02848522732987
169.92379932778493 170.20239857943938 166.9281794453289
169.5498126938604 169.83100008399026 167.52152299192164
169.54806821844062 169.86572222701474 167.87436173943186
169.77214155114734 169.96150939384697 167.98945781241272
169.68282129182194 169.95138673906638 168.0252533381069
169.92866828668906 170.22136377808968 168.0164690343993
169.97607205541362 170.20488666013463 167.96355934077323
169.91582009744798 169.94443174933912 167.45462910453952
169.8284109203719 169.9235179284356 167.3493412274037
169.90355968169806 170.05441751595484 167.2379674461658
170.24288747853893 170.34191788753324 167.02907255110253
170.0466958419938 170.17692088727847 167.03948589077976
170.1353932048651 170.27234536769893 167.30292381795806
170.25011325714055 170.29810581248626 167.28835835206405
170.5596255712278 170.6422815732769 167.43691700123364
170.5360415212938 170.51207772308877 167.27246699421093
170.52686224909758 170.66591532827383 167.1463044879989
170.652924265506 170.63391833950388 166.7198863342483
170.66522343621318 170.71362407776192 167.06621702903743
170.51047689121432 170.62638829345826 167.1888713802919
170.47597236717175 170.63528397150876 166.88313314336324
170.45901781571965 170.6754630921174 167.13093300954307
170.5941680978799 170.75375163951782 167.38515108248708
170.1154374164549 170.39488478600856 167.30914930227195
170.23710114147903 170.41508556807975 167.31781053173208
170.20527792219838 170.42107446174612 167.185516245876
170.28713872034473 170.4180291729649 166.85642426598963
170.2619036471097 170.454348655873 167.17115176998425
170.3642014442119 170.494867023704 167.3523638744912
170.5270504209968 170.66745446118867 167.23796109393922
170.46335241839085 170.72429281495238 167.0253640439232
170.9687676207062 171.17889082817572 167.12006657854204
170.7861897074038 171.0314616427037 167.12184821822055
170.8634780461353 171.12610592853196 166.95260789535314
171.0172652451315 171.38401148861772 167.22660168284884
170.93383698006372 171.1620123656968 166.67847899473628
170.80624737143685 171.14567359896918 166.53023292902307
170.7970007858306 171.18665345684795 166.7943585210261
170.94995451314517 171.26932644729047 166.60829212909766
170.17029438660012 170.62474577756467 166.93167938403369
170.64349440451656 171.02261597104092 166.74627683737359
170.377816867208 170.89179464063344 166.95458213993118
170.35452466081517 170.76753623987796 166.62442206340825
170.4644078870087 170.95490669017576 166.7385778299613
170.5813836727308 171.01337927014623 166.85008402595133
170.3687511806133 170.81427034316206 166.457424659651
170.29100853686694 170.68642505713728 166.53310729347083
170.33514364768487 170.57604547734599 166.4758192471099
170.45937477460785 170.75607844640922 166.42675032699356
170.01960056975813 170.33350997987796 166.35285677592435
170.13523350214547 170.4409353104105 166.26509744384637
169.63636659456472 169.97945351133933 165.93403534256043
169.8823586078118 170.23146175943955 166.23412447394713
169.62087761855722 169.93687147782217 166.2320090458586
169.56123634453033 169.95069982823642 166.41275602488727
170.07388320748097 170.4200453932887 166.2987091046328
170.26463293997028 170.66505402667266 166.70032937221038
170.13504199946343 170.49762717319982 166.80583546999745
170.19867792252157 170.53683658283742 166.67895884966651
169.9955848637999 170.33119422128706 166.54663043199312
169.79554337117884 170.20837462519992 166.521096356577
169.56535934814877 169.9327618133549 166.61231372673956
169.64630795754425 170.0182429667852 166.59198415515493
169.92877530396214 170.33149088043362 166.30333049893048
170.22411722748728 170.50388526972515 166.3387136882098
170.57081392649488 170.80716077792707 166.73622277983208
170.6708146633057 170.9767331999385 166.61452052681065
170.48840343703955 170.77821146791825 166.92898717200043
170.0779831738306 170.4583083088025 166.92609158247714
170.09396670583283 170.33477272069484 166.74876582541793
169.80298000124404 170.06622170152238 166.94543858761855
169.44369372625104 169.6032763887912 166.58326222954068
169.48710238092102 169.5845374229312 166.50542237945092
169.68157932042428 169.8027432347616 166.78108695723634
169.5369642032162 169.78986515580382 166.70239294658424
169.9662432820602 170.11202667326873 166.70908239009944
169.83620793972742 170.02707574741572 166.63499420684653
169.87962545662884 170.06215111189212 166.5139636741365
169.88954725984917 170.15603830099172 166.62332101554557
170.13703695097306 170.35498585165394 166.1752997449043
169.82995803719496 170.04596677290562 166.51685411175873
170.02536768570099 170.14276758664033 166.44593788282114
170.23934730139155 170.26983134877483 166.22497415362514
170.22261531399576 170.23761448964112 166.22203721717887
169.93994060478985 169.95613548052586 166.2837934297424
169.7433034438957 169.8879683027448 166.63128299203757
169.9001660988444 169.98937707608738 166.4370450905742
169.84743764120017 169.92835387735647 166.6339948435671
169.6405757444859 169.77777065232203 166.5844552224036
169.7268787476639 169.948873770675 166.34058125700628
169.74486297808514 170.00302318303343 166.61832425683738
169.9443631317102 170.2373126286268 166.70752701187774
169.67070282192964 169.94402602232975 166.82356013199225
169.75771777936535 170.07121127394643 166.8017926801903
169.55715560276857 169.76499184067399 166.4730798771678
169.43450189276507 169.73644666969523 166.47047331177555
169.49850247254184 169.7587080362081 166.83816460056158
169.33762201850115 169.60184035021518 166.7067957634527
169.63397094177697 169.85599243662537 166.86086165175195
169.7076229550136 169.9080439352007 167.08213505420866
169.476620302264 169.61102123959546 166.83861725247414
169.22433538467945 169.45260933001632 166.6846941744399
169.1611779468124 169.38614307424564 166.5496134978556
169.39790245591547 169.57529046741772 167.07043027518935
169.02474988931775 169.35642245741974 167.1240771279922
169.0224765924188 169.38522496331765 167.22516056458946
168.9316543746343 169.2782880023625 167.1953689128329
169.25102673818523 169.45527373858368 167.2469241916214
169.64525534720767 169.86558417527053 167.3244248602078
169.64754605226432 169.92968653609378 167.37723539521562
169.70067174783546 169.91452058140754 167.2117921836842
169.61253616325158 169.85472813443988 167.33014700379397
169.67492591945054 169.96705104545282 167.17520830922754
169.7475546013332 170.10529653900718 167.3394356774291
169.70068169983702 170.03168606436276 167.8748821146411
169.92952990669838 170.20638130657386 168.01048662746473
169.86178332323456 170.10195124241037 167.63252465163495
169.97582016879545 170.14591595732054 167.67206184862852
170.3662584911646 170.5273996276084 167.5771301012004
170.04048507215802 170.24599341186945 167.34638040257295
169.9705512919154 170.0358355317115 167.24705655237375
170.18376184124332 170.16950955690544 167.14317535979185
169.7728932983589 169.9512796849769 166.89356949960145
169.97927966383273 170.16132590839845 167.03528712253407
169.84993099539562 170.02761754222908 166.75179044112994
169.799259886137 169.9472528836896 166.52947277759185
169.9321805603391 170.07159261925204 166.5326670829692
170.06275976151542 170.22022026116576 166.6981467423412
169.9840242748993 170.1106410422599 166.55601946397982
170.08696874367428 170.1969496462263 167.10678937404626
170.0325871762804 170.17094066195716 166.81050366047077
170.0246118111464 170.13650100605247 166.94271276418078
170.0697848036355 170.18570923254163 167.07507867492038
169.45059050981638 169.62870315188474 167.23416731832424
169.56131789832736 169.71906205962483 167.20468767045313
169.8873355467049 169.96851911173675 167.11861293483574
170.04760203681818 170.030082766348 167.227320511997
169.67601934615558 169.73846371225406 167.4879878471122
169.6825645743317 169.73077207925655 167.23052801205552
169.78057826506347 169.86681552849643 166.99523636674854
169.82707831899006 169.86280767640955 166.83877097608766
169.57039105996367 169.46948818813974 166.5605200487068
169.91229879107442 169.87095185258548 166.75977016678732
169.86923526851595 169.79210914135834 166.57505181343416
169.62542727044766 169.7115883664778 166.84505542030652
169.75584203267672 169.76853834873268 166.89803666677318
169.61431768425547 169.5387265820318 166.48532624311247
169.2167179213363 169.07751650405157 166.35568410287493
169.24606445321342 169.14670114962502 166.3229970635113
169.513254565814 169.50770827230244 166.40761343008054
169.58094795341722 169.47408669583825 166.28170829883547
169.8424495206416 169.83343245197958 166.4623775270873
170.0764721045197 170.1053643865582 166.3635188149761
169.95054766135476 169.9198079890612 166.2325846419641
170.16889467418483 170.18279317857906 166.10930358807684
169.627047766539 169.71921520801624 165.9843693523545
169.99292105086724 169.97059451823455 166.10204492136782
169.60542645643037 169.45777382514473 165.9203230805066
169.22289475053327 169.26602232707802 165.95086285829805
169.29190996775634 169.26840053821525 166.0484181147458
169.91264953790647 169.91705154905418 166.610940150793
169.73286035901205 169.75400493821238 166.35599500076722
169.65264348118097 169.76440013830234 166.52628051581155
169.17619664739195 169.379852910247 167.0326535501426
169.17014519423986 169.34319134128125 166.44401485797425
169.13885567053248 169.2528718553852 166.77101499731032
169.01823920244203 169.19882331693282 166.4579779743861
169.21031682283822 169.49912544700265 166.56144055845962
168.99562888947304 169.17678206453112 166.38726344506432
168.77095466414409 168.9997643994375 166.21949563525172
169.12520851564568 169.3236063547742 166.49062704925996
169.381427863373 169.5189950174907 166.05762661633537
169.4961964645567 169.60268560766244 166.05235924271162
168.9407803409935 169.12725530124342 165.83037922607892
169.2501329744065 169.4041672214389 165.97573626175685
169.44044535385024 169.51705042875446 165.75628049814424
169.54043438912376 169.62255296876563 166.04582483968645
169.6881714453037 169.6914689051842 165.83715287236672
169.82180912497427 169.86786888787836 165.86968534550206
169.72746366065482 169.82355152047887 165.55863344879907
169.95799927693645 170.05487303715165 165.78381426560568
169.89366005353185 170.00165149034743 165.8710779924551
169.81678914124103 169.97078523318325 165.99656180928937
169.36216416486096 169.46850088290182 165.43428459138892
169.84755457923418 169.8788216306484 165.54150428248775
169.5924233914101 169.82845085782202 166.2792220864084
169.74447232620113 169.8415269448041 166.16223590321187
169.55374284973013 169.65162483069022 165.84271955909898
169.51413486840653 169.6354160429234 166.09924758977067
169.38831094282355 169.5939999459499 166.186877885909
169.59837555130989 169.7450306268657 166.22090162223972
169.72239194733137 169.73883005654875 165.946072836537
169.31907467643043 169.41791777211262 165.9758929123772
168.99858653707793 169.18819521474217 165.43895697440175
169.2411868274146 169.36258821709308 165.74312546751517
169.73025590938016 169.908533612744 166.50121927007186
169.65164616235336 169.8939278350452 166.49531259935918
169.5449468704653 169.79934343578023 166.4720186028295
169.30966381156475 169.5582706369344 166.2919403911685
169.15043921764416 169.4378174976784 166.0113576430851
169.3337009157139 169.5796685284159 166.0899960710408
169.43568334470325 169.76973441498967 166.20591759686198
169.5303970733737 169.77407791820772 165.96007855207208
169.66287536423553 169.88517041029894 166.02605650526837
169.7174703090506 169.9390928327059 166.22373155927744
169.6715588716924 169.79577285523777 165.99275811772276
169.68040530592597 169.93959292933854 166.21823882592443
169.7315408609614 169.87220066674894 166.03015632238933
170.04762074694497 170.0584216621253 165.69032526026854
169.88287080355263 169.97678486971836 165.84945929641827
170.4245199777844 170.53980425398643 165.89231476238305
169.95313894611087 170.12498307533326 165.62646559484963
170.20169460583125 170.27610728464808 165.69394976525248
170.4943802276849 170.4984236458028 165.70158772922971
170.4751827106514 170.4486622836131 165.45615257220243
170.39227631452601 170.49970910544917 165.41892327881607
170.3285662744544 170.51022077764324 165.68234011247498
170.28422521688313 170.4144173882016 165.7381662613107
170.4268596468087 170.64167576110495 165.99008494407857
170.64486815375673 170.825090317593 165.48820667739756
170.72512458225376 170.87019915869755 165.42827615151833
170.60619328071152 170.8150888698607 165.41142890910643
170.44773947760737 170.6837769089544 165.61553811308465
170.11120994874162 170.35652672177469 165.35892497036124
170.28128042929737 170.58099249592536 165.52554559179998
170.38610331173942 170.68377898471084 165.83853632900713
170.2857752948245 170.54455361514158 165.61072890086226
170.37619423754631 170.57297142659203 165.64220399094938
170.0526442080299 170.29589108479212 165.94113583689324
170.24455987854495 170.3098508908445 165.95095495871158
170.24708878279844 170.2399317769254 166.21298846739003
170.1474544904167 170.20917846828348 166.37450337454635
170.21548066873115 170.24687586848134 166.0442527862066
169.9648749010126 169.94454881878772 165.96283579314587
169.49938388194963 169.72663124572816 165.9402627371419
170.06863011874637 170.2741122041149 165.78039804065827
170.33880846952803 170.4637519003156 165.52905262404101
170.6241368657203 170.69067530733733 165.6330351903765
170.80070086839135 170.78339899903716 165.6384371474516
170.71396300122993 170.65181200648203 165.35715555715657
170.8693485974418 170.79495645423046 165.48920463554393
171.26131370372292 171.2887295794361 165.75000229430282
171.08788394363387 171.1523931315703 166.0327428428728
171.03733333152476 171.14277940407797 166.04423693205527
170.8010642725665 170.93903727553902 166.01704981939372
171.14310237445537 171.240351108531 166.39025282087
171.17141962721968 171.30756068465345 166.4506222860739
171.33139152317867 171.4838302628757 166.69615085615834
171.47858689988803 171.54067676479372 166.9389524032683
171.47259160220665 171.5080219520599 166.79191847226932
171.35046688137157 171.38406307605908 167.11181892557377
171.34846495846688 171.50832582358004 167.4593674128214
171.0243745993506 171.09555349532522 166.83970089742058
171.1012523359441 171.19648921163883 166.9254602482109
171.18522776314018 171.23784092453036 166.79879928718944
171.14194251100764 171.34942729926166 166.7188207773118
170.63891997651842 170.76989548039657 166.69276679200772
170.93032371800706 171.05675250459052 166.7671326817132
170.93750119057617 171.09291213851262 166.6547606541768
171.03061238685584 171.14280682534564 166.85041550011422
171.12214334480942 171.36349544067227 166.83788555161797
170.3143912601981 170.44973242861138 166.71048132046099
170.209497096849 170.29933086074084 166.70205734547753
170.121723303667 170.22863876163768 166.264986652812
170.31756830458644 170.33148978120903 166.14096716874914
170.4341629153181 170.43771088706893 166.31422530437843
170.6626969199962 170.7577353170492 166.66067227065295
170.98797915929993 171.0879007417617 167.15233479665815
170.6282976901806 170.7418043393153 167.16981594224407
171.033760009786 171.0800485476478 167.02410501817525
170.91304572690618 171.00108958529626 167.4135114401715
170.8895958868915 171.04675792415424 167.3967479110132
170.57968206214963 170.8051770013419 167.4171594155234
170.28163906929296 170.5929580130473 167.28181385423403
170.20002710750916 170.4659972451555 167.22613869998747
170.32493795973986 170.57107889056812 166.887190715273
170.32246797994682 170.47442329160936 166.57012644725856
170.41236059493713 170.54597947931506 166.75997543664488
170.26806367788413 170.4462920300498 166.91946008058605
170.0375265929085 170.0849748649792 166.62838432181138
170.1319343603559 170.13204090631336 166.75582347808293
169.8686053799655 169.91538932109856 166.90976437330448
169.69925563049856 169.8274774706094 166.8259929727574
169.97690740181773 170.13272891171317 166.71881675120713
170.06693336383475 170.36542084972203 166.8977621727526
169.74520037628267 170.02674767530533 166.69285020880656
169.5712566385594 169.8686849432486 167.0281495263373
169.9529748549576 170.19105803989066 166.86028355440513
169.676145269919 169.76895370102656 166.95667454742616
169.48008940237264 169.62361076627184 166.66152575083618
169.87630761436512 169.98744158787062 167.13323418385215
169.41048461531437 169.46814169709023 167.24498008542233
169.60729544063742 169.65342317379685 167.4535490746277
169.6652670745975 169.81353628797197 167.44204412130668
169.79527221681948 170.04537240484402 167.33404490837543
169.8686954462757 170.19935361500077 167.33744553498303
170.11293223841452 170.41444716169386 167.10852762310753
169.9389276108704 170.29612656368687 167.2107878062019
170.01699631023268 170.3970695745366 167.15353114186686
169.90863405146902 170.2496732809994 166.66000960606397
169.93182832879145 170.24663581172985 166.372955947062
170.10007846911716 170.3493567613697 166.46366128853722
170.15856705882436 170.30467031973026 166.21039297609346
170.5995849247808 170.72903222135403 166.69873706847287
170.56559844620395 170.55987172911523 166.61957155883275
170.41400207552306 170.54038405668 166.51951731866052
170.476709125353 170.6785262554427 166.75972715273258
170.45184432828498 170.69311965895602 166.69468099322927
170.4292609091752 170.6972458401419 166.87910837987565
170.72637245752264 171.00888092940994 167.27791876330616
170.58077162513945 170.9399087114946 167.35566920467866
170.12471591273203 170.50812216140835 167.20352937380028
170.49911260992843 170.90734391342224 166.89517124163277
170.0342607798436 170.48539090583526 167.37764579059316
170.1373883867456 170.58192439806697 167.53875386155892
170.17542534622808 170.62381675913875 167.586317388913
170.1798762616769 170.60455632150232 167.51086997417056
170.3115747429463 170.59099346072784 167.10381582679187
170.5348644402538 170.68831729812084 167.05988807869892
170.2601145696107 170.4933396038991 166.93333673615524
170.2647983467823 170.4887974429902 167.34010248704362
169.79972840150387 170.09944419398934 167.4889404748005
169.76061509109576 170.0405101413971 167.3122471031442
169.72948688047768 170.04933547555592 167.48582520963043
169.83416638596088 170.25210119565114 167.76139510039388
170.00031654434895 170.44742712981292 167.87107221166116
170.03501209580114 170.31774934137812 167.7670755724992
169.88890501351568 170.1594472091735 167.86845151573604
170.01458090279993 170.22333284718104 167.6923616117744
169.88504656777417 169.9862859042919 167.62406763186425
170.06655701827657 170.3169739457966 167.31922055931508
169.94379072876828 170.20267519732533 166.64992757170594
169.8900697321791 170.02476130592825 166.2755106457805
169.53582012103794 169.7707910784941 166.62927638078096
170.00771415310672 170.3165397227656 166.45052169642733
169.96073039196645 170.29343369649857 166.4184852141776
170.1344495137417 170.41383576626325 165.8472578222071
170.01820352295456 170.27101961105748 166.56703005960557
169.72276992239958 169.96887936835827 166.4874484157876
170.49370096392514 170.70160254193894 166.47396084951157
170.25746013666515 170.47688429636943 166.20344809970194
170.1414026193177 170.54551750166763 166.71320516948035
170.29614211485614 170.7026355782081 167.05493151687747
170.25233030280407 170.6042854760645 167.03157794809886
169.7472356006172 170.13777307217723 166.83817237806457
169.94538662047506 170.28307428292203 167.18451643340453
169.47093104406562 169.69538878158457 167.27651057756302
169.1481570691759 169.41122643043255 167.33086538907895
169.2816247896893 169.5360003932505 167.1166549925027
169.1652616190292 169.3992400813587 167.1390508199735
169.14883566630655 169.5064278442383 167.57232184432704
169.71100068724968 170.06217988840083 167.6379443382469
169.48429774851758 169.83343132776517 167.6293129275798
169.4289954231814 169.77557422241952 167.66957878990075
169.59298157202403 169.9177446771005 167.4573371728473
169.74695197957092 170.0481694804379 167.6293751655845
169.8381546201901 170.02951582118686 167.77526855304555
169.58341070930058 169.856423378117 167.60646526047768
169.3426554100648 169.61267094175315 167.70675889049804
169.1791342055586 169.4647120908605 167.7242424281761
169.33804374366 169.58462166570618 167.74167258393402
169.38546229942278 169.5874910769239 167.56776763067813
169.58026543203343 169.79100185618015 168.00534037355365
169.62451943416667 169.86976908575735 168.03040802265647
169.68735924498915 169.85628880067628 167.71117796246685
169.54266701334728 169.71485516386687 167.814899584191
169.71596412027537 169.89810546173527 168.0115511055134
169.54440975021922 169.7254384681754 168.34508231475016
169.6429322141766 169.91740651676147 168.30059950223472
169.88167510713225 170.2608072876504 168.2120230988403
169.91047212646308 170.2316033673165 168.24261363370215
169.93620162958928 170.2076199172768 168.35853078558452
170.20574726491085 170.41350134247807 168.1471599335147
170.3651297384983 170.55143944616648 168.20849503149933
170.329856174854 170.44365951634845 168.2168577848225
170.59872831153754 170.71068643575728 168.34215570460066
170.72492809980434 170.89836874469043 168.05711008256148
170.71730139635113 170.89182692703685 168.02277846191876
170.7033087246615 170.83579776435224 167.88764660146867
170.8173684060513 170.90094933287455 168.03428095530685
170.33603788917438 170.41966549662914 167.9839274651354
170.13312992053537 170.2890880867663 167.8838908710976
170.31707861791605 170.5124760256946 167.99191669607472
170.39181848262635 170.53442478784646 168.06193959156715
169.88551190107924 170.0247767974822 167.77164142867798
169.8817616962311 170.0844080124037 167.9058729897957
169.86197523298028 169.91640688938747 167.54091448601554
170.2483459610245 170.3162754120486 167.67985031461288
170.20336536460863 170.2293261938625 167.61889041310698
170.03231909250474 170.182607951875 168.07719443897955
170.3743690272871 170.39149984817615 167.79573341100294
170.44494538377106 170.50488722602208 167.88364299218898
170.18967905200643 170.2842624756852 167.78810579573056
170.52009569965713 170.6173714317846 168.00428753392177
169.9766632234615 170.13915949707325 167.9678997493153
169.89093259703483 169.97778026217347 167.9949997884317
169.9388676396984 170.03465504188355 167.94401422172896
169.81340487964042 169.84457818015383 167.41399780148643
169.84517846855155 169.85225294023206 167.34902508146993
169.7806962148293 169.94921583737025 167.83012217525123
169.5233475608788 169.62379299783444 167.87670340412464
169.34727968032337 169.47591970571204 167.88105669412622
169.4928534082003 169.47164545016426 167.57561338916733
169.8530579010748 169.92313173729866 167.68049727731778
169.84020167117774 169.80904123026838 167.5012817129179
169.62794554766552 169.6366332587259 167.6996405292518
169.53879305320837 169.5060432674526 167.50147223808705
169.81384192327985 169.82913290983112 167.66119116503006
169.40489262335623 169.45943607639322 167.75850647477338
169.52586280228894 169.66564581960887 167.6889393138547
169.59015393378644 169.62964606094442 167.6694878673611
169.368721104695 169.43629484719915 167.4480880370613
169.3818078526138 169.4584840705331 167.778534146976
169.0322379403304 169.03824194359385 167.28143603402552
169.27422481503683 169.25981904413015 167.24019046520627
169.51210520083492 169.49504410340236 167.33078794298464
169.36790062564003 169.45407890167803 167.36775294965364
169.49452489485486 169.50828364345392 166.89012203517248
169.39456932654363 169.47659716126375 166.9132670078259
169.38404312541525 169.48780109749325 167.18015494928275
169.20834170761836 169.45566150539918 167.2823500601399
169.0219051487911 169.28554912980348 167.49486752107862
169.29990864005168 169.5261073763798 167.7489614122109
169.01676940388924 169.33453947408532 167.77693318609877
168.96374637688808 169.2159654183551 167.74811783102066
169.18470255302154 169.4631864966458 168.00434787655607
169.07911303226584 169.2576331245293 167.61121972611193
169.07702880946047 169.27727862716878 167.5251513700121
169.34931189811616 169.53449720498867 167.8082186979668
169.35766165362236 169.59177695360478 168.0201947894535
169.54440797455368 169.77795274337004 167.839943094969
169.87103777724562 170.19375597714154 168.33070059728328
170.1448756472564 170.37382161602724 168.17273156569465
169.95453645679078 170.08679180187326 167.90442526661036
169.85418197801698 170.06263967126358 167.358472334623
170.02878243764323 170.21433054415564 167.16721271876284
169.81154418822916 170.07529392417328 167.13439110014372
169.82188010672587 170.15693665436334 167.32412838553748
170.03519927170328 170.22881393197622 167.48651021598064
170.16111120376186 170.38953790371949 167.4415095619893
170.1095561820907 170.24057116577515 167.58009522080624
169.78454322620962 170.08678528824768 167.63247207038165
169.582015513501 169.95023478148647 168.06770945224525
169.60937814801767 169.99520083577357 168.21812578938176
169.52597353762295 169.90824345689668 167.87417710510968
169.5417591257404 169.93766299920026 167.8293762110081
169.50646561471586 169.97147638706264 167.68609190485884
169.81556114473753 170.19130183013982 167.80084498344894
170.09381290298393 170.44771810564384 167.72377219815846
170.2208822985171 170.54611235835847 168.03246551108404
169.94030527323915 170.2932949280992 167.74932581523677
170.14854010899074 170.4981795964076 167.84235916442464
170.17408298565528 170.48747340586462 168.0076414437073
170.1633037630077 170.46082648054184 167.62109493595466
170.4701838976675 170.69477656504762 167.32883109261954
170.52243244126018 170.7898966308807 167.7671161806503
170.26058767593332 170.5814463410631 168.15883336459484
170.07797405528328 170.3384034182428 167.97566408620008
169.9422810700141 170.2111641503827 168.08872653141637
170.06655248902172 170.35280725432204 167.8825567010784
169.80759607845047 170.14020540191373 167.8639821583879
169.33416565485717 169.70090676899918 167.8632659701744
169.76062727952964 170.05128868669482 167.92035342434437
169.84932619181058 170.10991789515887 168.1398902827593
169.53287106306425 169.7343106881311 167.98041119969514
169.51114905580647 169.6908376020228 168.41253404996962
169.8270774243611 169.9355945669337 168.18739364351416
170.23263572335384 170.32162516308227 167.58778706958583
169.88307134610707 169.95167247282987 167.35171518916763
169.81115563626062 169.9387928792155 167.78047464653488
169.79020323133298 170.04041201747145 167.90166800509405
169.96975942823488 170.27540728905956 167.55977910962147
169.69645576133468 170.10629639476136 167.51546444419583
169.89856750485924 170.24474943475042 167.33312711663893
170.3472676990076 170.60180220493834 167.51982276735453
169.74111766120149 170.1367251614016 167.6760605620275
169.70037977312123 170.00841556065097 167.55734203282145
169.41491731187122 169.70625810116272 167.93519352789613
169.3676420287647 169.6535911258675 167.76556570840847
169.31705432716632 169.75775225328871 167.9624662021234
169.49091891760955 169.74828550230995 167.85186210370057
169.36968595960982 169.63673490140167 167.98456153179762
169.38006924047792 169.85264013527754 168.18474860936564
169.52174551399693 170.0794911582436 169.06632815055895
169.3559606709536 169.94842349012396 168.7856118416217
168.87889349253084 169.39814946132242 168.2587539955148
168.82331468574 169.3493258204919 168.216329308718
169.01246417076504 169.56124425575575 168.22719290405664
169.2465494733393 169.77421405298196 168.2629244226009
169.29833239735044 169.77908369530743 168.11558624044702
169.30083110727142 169.7391615668654 168.5739461914921
169.2250468998299 169.53679399956144 167.86041538647996
168.75555528743098 169.03928157477395 167.47581243155085
169.01012591253138 169.29147364979414 167.79488209249936
168.64670249072657 169.0610705271042 167.7181752903298
168.35833370973575 168.77377183536487 167.54175328044445
168.92728983530364 169.35595227625774 167.4280810233428
168.62070158493617 169.1478904426238 167.67023189288946
168.37691464508646 168.8759540946358 167.46838338628746
168.621530785349 169.07300403679744 167.4709089350923
168.52457519404604 168.81984371880523 167.2197995082266
168.7694671605815 169.0349900481427 167.40890554603374
168.9615957791591 169.16928267249958 167.4089027338786
168.6079738619682 168.92247081103758 167.43658360994448
168.31285134639168 168.60768088310974 167.25315918217473
168.48635607724222 168.76354427995716 167.4660993443048
168.77971382582885 169.096090736514 167.44732787641726
168.6741672703674 169.07749765634094 167.83789054046727
169.03297638375875 169.4394842416067 167.97808295760194
169.28937247748922 169.56703171200124 167.595393300829
169.46029591113998 169.68873207251568 167.7269748773481
169.09790391011026 169.35392659689467 167.54457167590238
169.44692919082217 169.85592025744234 167.72809084476108
169.5482835237816 169.9895479719367 167.8504815861785
169.11774962901745 169.55548834719878 167.92531046256835
168.75854217446565 169.1725158773463 167.91139229459824
168.93290071615993 169.2285530424482 167.88328088855974
169.01483340100768 169.29596389808376 167.6394392129564
169.50005469777884 169.64495335540832 167.54796814226825
169.16538414906347 169.3106074313937 167.3819689015311
168.93689832040135 169.07744898618395 167.3891653268964
169.11795629306997 169.3273472702511 167.84202476195085
168.59058410099243 168.8711450944804 167.8988727683946
168.6025015066448 169.00363311341025 167.8783500996371
168.75591762072528 169.18962330194714 168.20254176282717
168.65342710513696 169.07929097813746 168.1213597524564
168.90958195250604 169.38104802151733 168.13967187304542
169.46231107207996 169.80904339684807 168.01808735730464
169.12881928515822 169.67731033343887 168.12330198480387
169.04887619110767 169.53026673057002 167.59063901708967
169.01020668849486 169.41556785747994 167.61092743410032
168.9487163250832 169.35292095380055 167.44866132065843
169.3486319122225 169.79423529592268 167.52463980199786
168.93921132385177 169.34584894063187 167.79618371448555
168.60960560457718 169.16400821217084 168.0382296817116
168.97550208536146 169.51139819257352 167.77529227843345
168.9537363363135 169.60326459965628 168.27585789469424
168.56990797562133 169.10916824104095 167.78764215745136
168.94186350967956 169.2988941192932 168.1638236277528
168.5778957564475 168.99370477725023 168.00414406401228
168.76082313109376 169.08934003915007 167.82569005693537
168.71384842374584 169.07057075361422 168.23894382853155
168.74720476726074 169.00256232423038 168.42140924623064
169.0556374414964 169.25063985220373 168.43562958337725
169.03390735423392 169.3650805939154 168.70723236275566
169.18136208279086 169.51009580082072 168.59866015523733
169.03218641224097 169.3571611013142 168.77228318913117
169.13746106342214 169.42374344616908 169.01132385872188
168.9969672128357 169.3232441507322 168.49386762196426
169.0477896903861 169.36250614584185 168.2245476893845
168.94715751939415 169.35243147682598 168.2255404139442
169.43523647276706 169.78680445994922 168.38238854273803
169.04241858012367 169.46603730173365 168.19291693154918
169.16438716839528 169.4794786445352 168.54720389025164
169.31176508484086 169.6913016437389 168.70999113988034
169.62825659942237 169.87723470829988 168.76707771852153
169.6498708873093 169.85771481076364 168.41848197779373
169.7112582290745 169.99809919295842 168.30180211117704
169.62468061241626 169.93871916206734 168.7630246140484
169.386671687108 169.86392954645353 169.09110837924047
169.16398243902594 169.59841930857885 168.59821379523234
169.3309521202884 169.7694758778698 168.75220211441766
169.43431089417183 169.80640840860138 169.1855150890727
169.0701804624739 169.3658820383026 168.97311512038794
169.24813640192505 169.52257141106904 168.95836774257964
168.94228586837838 169.25765618890546 168.43277453973468
168.92442962986996 169.19976467892798 168.6312553527875
169.07205570649987 169.30126854713174 168.9621431141178
169.19539578094103 169.5392688920496 169.11690477450858
169.2684644190616 169.79801013551693 169.47803897303086
169.17711499089978 169.632217475629 169.30050770031033
169.3496087883743 169.6954298411106 169.21088089597913
168.97836581804663 169.28127793697345 168.92309308117828
169.1641300169003 169.48681073875045 169.31070610369247
169.1892346277274 169.57033490208977 168.58100417026768
169.09488209518625 169.53840601174156 168.572077808467
169.2144615048852 169.67169443817642 168.46917614273607
169.31421198308402 169.7333112266153 168.6064531317672
169.17865425109872 169.72378205581555 168.3268246047978
168.85170771196525 169.35762901618483 168.12671228858804
168.94800913688525 169.5257965998918 168.0865728405835
169.2547048252075 169.8111723458659 168.0566589637871
169.08013533136798 169.6568528329149 167.95672396723643
169.5322380843129 170.01214027497508 168.1832480075877
169.40272171767904 169.83697245467448 168.13286151978457
169.27943127082636 169.7551101062969 168.17851617325357
169.43745792869476 169.85821572115728 168.1834026065071
169.36622995571562 169.8836819168258 168.2502391369458
169.14959461317358 169.63045754053687 168.02664118489741
169.1870738653114 169.7034402522755 167.9530612618458
169.27030269851744 169.79134920828852 168.09239969959438
169.40862600220007 169.846393351962 167.97929154798933
169.23208767241366 169.68248502401823 168.41337493502357
169.4320756586167 169.97799126856023 168.70345697443463
169.1860872292617 169.77842581596352 168.5625971353348
169.55926659581303 170.2127002142903 168.77675550793046
169.164884195289 169.73307782611406 168.74741346295832
168.8913913654849 169.4583126414508 168.34892627401166
168.91761944553107 169.4678208139487 168.78048772511426
168.98980186329464 169.3902544828699 168.31812363122197
168.99730700352495 169.33679138235107 168.04407897355753
168.50151695338795 168.76662199541036 167.89920161512765
168.5026352931803 168.7607679772683 167.86911627188806
168.25295952750508 168.64770417207242 167.82317155464924
168.4197678142118 168.7549155077178 167.68359952326418
168.58947958218863 168.88582469960588 167.42837084217186
169.03922924713928 169.4022123244319 167.9511274172164
168.91352558905135 169.35446760372943 168.15918257544178
169.25088414256308 169.64125438340992 168.01457258306334
168.94808225473872 169.4607542813927 168.0338867154494
169.085217942279 169.53248326104236 168.25298040549626
168.83836374850475 169.4301833109818 168.64785310695763
168.7547744635064 169.28761142313184 168.4061279498869
169.1417653900991 169.7807563123221 168.5180107683523
168.91008056594944 169.3497324841739 168.42488405292627
168.40522258491345 169.00712273715143 168.19734496648724
168.57495345792273 169.1182036995394 168.45214088861917
168.78060742940966 169.31494216999553 168.46590844714265
168.7193833247643 169.0702409213385 168.55480507885895
169.00354419129377 169.4416504206009 168.943073805761
168.73817835611328 169.20605108597633 169.08938169599662
168.8314290446789 169.38316288178987 168.91622410925305
168.71195071972264 169.24283616109133 168.97322134949766
168.83155057746856 169.30356492155636 168.86818583812388
169.02587873142286 169.46550167675815 168.65456172678674
168.9183235411481 169.4283352631167 168.75818977184642
168.68916953837018 169.2863052121051 169.00056857475636
169.36561381859377 169.83275753033683 169.0162919468382
169.09732482135942 169.61886452324043 168.8592489415361
169.40883811461975 169.85347836396224 168.82337424735962
169.5104160443876 170.01066844675256 169.03710959581048
169.3016042571758 169.6867060886339 168.7218227099173
169.41495586760834 169.73173454574606 168.97437280930305
168.76710432981324 169.04629170005478 168.80492073573336
168.935186848575 169.15188907447487 168.70691823169807
168.7978253809859 169.02470430714595 168.19240616417963
168.7620054331767 168.9781358708229 168.5545865843202
168.62629791887372 168.95944332208114 168.34986073129343
168.55214862258973 168.8291522079225 168.3567607152619
168.90721664036246 169.02485709583186 168.5684723124711
168.6153376774554 168.99709425991165 168.66965184208547
168.36178354778065 168.84398272626453 168.4776169638239
168.525563359305 168.9160461941738 168.10338483705658
168.7085640965177 168.93150900418945 168.15097622185462
168.43887955837627 168.6369316432118 168.03836957388538
168.58699203033234 168.97808715254394 168.34680207123293
168.91520815615414 169.1518170202585 168.54973055647704
168.84388487443618 169.1123111259749 168.26637932051554
168.91906898631768 169.189350204465 168.65546373753529
168.7653049951934 169.16340884314315 168.65215405972404
169.08499231145024 169.41236459219172 168.65666498897411
168.90216395279975 169.19266256296055 168.55208122781607
168.96692424295398 169.3484577677413 168.8265108709183
169.166623508527 169.54650596209962 168.71753935953308
169.18562167247944 169.58503272179746 168.60283664719466
169.14851368769473 169.45701559493966 168.27019247474627
169.02544672546156 169.37294951109286 168.21450145674788
169.07040619851833 169.40482698389144 168.1176996830612
169.10252102734918 169.38997747661548 168.19058585984357
168.72851527544293 169.10825547646687 168.0489613669871
168.888109835873 169.23042898479278 168.23902391262354
168.73831797874925 169.23352811140762 168.17980045435917
168.95589627964569 169.47771539427066 168.15432624110937
168.75930151122378 169.21012959723942 168.25325530101267
168.91210087947505 169.2899420706054 168.0476707141708
168.60800035049942 168.99640159851361 168.14942023550543
168.85568862820327 169.3043386638752 168.3644786337623
168.85843782406877 169.36473129369236 168.58470003648478
169.31305527326802 169.67214655914265 168.69534752637057
169.482316972786 169.82070381029973 168.51170457515659
168.62409894165006 169.0659021009832 168.29534687475999
168.81316251290642 169.21290178668255 168.29205225097311
168.58449775119493 168.9123405336803 168.4038990086024
168.7475653212598 169.14982747849703 168.68277123524234
168.910944841231 169.40368719128054 168.77832128471215
168.83986380519124 169.3905375181868 168.99180477293677
168.44826588503884 168.9923701985037 169.1038698673191
168.4707961056995 169.0026854959581 169.05796480173288
168.58968945233988 169.05149677815152 169.12181211860644
168.55095465128414 168.9898304579086 169.06011236628115
168.41613508442722 168.77476230041304 168.51358895426844
168.80493349105973 169.19234657323804 168.42005447706012
168.8875483257583 169.25456635218475 168.55987706399856
169.00619515888548 169.4559673533153 168.59548218897288
169.01206589776223 169.51325383100874 169.25417274055096
169.07452939155485 169.6793220519077 169.48906686275683
169.04817511861248 169.47962014196614 169.51508042856062
169.04343711302832 169.42852036641443 169.41957027698527
169.0059107989314 169.50796764959892 169.5102078872462
168.86526495766682 169.4056966048034 169.6393586811833
169.08841045029635 169.5975722212528 169.88106356465758
168.78072312054096 169.34932969793664 169.50993997486904
168.92459893677344 169.41181741529294 169.25200016823192
168.8035496053222 169.36596624453617 169.60672419846807
169.14532330903177 169.74306857021952 169.77411619417052
169.11883267319405 169.74154632964408 169.8745122386429
168.75107514231263 169.46274244368757 170.1017428691849
168.80093906109153 169.39345574537683 169.92676680467542
168.87093793418575 169.37272964390647 169.5297251674177
169.17585420661402 169.68336925604166 169.4449531950871
169.17200717737714 169.71240842206134 169.31032134504156
169.51147567001303 169.98863610671063 169.54105048573288
169.3432829493459 169.77348067481444 169.5433575200468
169.05945092011865 169.503067727759 169.3981251754655
168.67332617251472 169.27144773546829 169.29596144051604
168.7573797255417 169.41638801754794 169.3102947608357
168.82682610884282 169.38566999220964 169.2984309055946
168.65525597841088 169.19898524035668 169.42390391479015
168.72315311830064 169.19534406070727 169.25530300781946
169.0217416284474 169.6546973129637 169.57304459084557
168.70099381300014 169.2315238043292 169.2910206432363
168.6245847596934 169.14387090120763 169.55798207375017
168.7511620730919 169.294982967727 169.42034170777214
168.92096362753014 169.42992189231967 169.4281507477592
168.97640929552293 169.58098670159984 169.47485547436804
169.11356128238398 169.71220696961643 169.05294898049678
169.32584986285772 169.6727890685681 169.03278966790666
169.20874397036246 169.56438031050854 169.28205342359487
169.34097368476998 169.65917880951807 169.55810373449333
169.23188853107797 169.539552959345 169.70536761129515
169.73039851383786 170.0014595593571 169.4742743455922
169.91224896102958 170.2234983945987 169.68556731310824
169.60133882878068 169.9468054574138 169.92858644192387
169.5638992198507 169.8868621820116 169.82477910372543
169.26922209076955 169.55616461953466 169.907209955534
169.7418045235143 170.084271006669 169.88485813711
169.3141393937259 169.6784300787428 169.37569827651942
169.10125962544785 169.44727066162827 169.43988169830237
169.03296018452733 169.5063039423754 169.19000530961213
169.07072683624628 169.51159398355443 169.27355547185502
169.0331152602781 169.49927621920523 169.07219185965997
169.33559308784007 169.80189917664447 169.0842033825455
169.3182909488901 169.79747948027313 169.0031044566939
169.52172645225298 169.8547702851257 168.8846313745184
169.55799073480844 169.93164285529514 168.71336646778357
169.64580854040935 169.96562960274107 168.4373761300326
169.54738401642695 170.04371211908384 168.64677231024973
169.77973386110534 170.1332980726588 168.4317965243305
169.84877738761557 170.20055151421442 168.4442948212841
170.17157479517968 170.458159688691 168.3188074638873
170.024964855063 170.35088622208875 168.77548680860957
169.57078785700207 169.88386710238188 168.57624299210238
169.49037475054348 169.86932357319975 168.52083952473387
169.22879957286025 169.63866305125177 168.4654332008431
169.5337851137038 169.90054691406124 168.8387184383171
169.37013656998283 169.8165361486499 168.29312528160565
169.01806573312936 169.66401981500607 168.3474345399528
168.96353901180564 169.56044229783296 168.42219207387728
169.28084489766667 169.81842272087036 168.58716115715256
168.6287444355786 169.08077104762225 167.93796727156408
168.87576460642512 169.3978558368229 168.11976614483785
168.958444402961 169.41995610175715 168.47147297760145
168.93638502390073 169.36514487790453 168.620976658704
168.8162816501617 169.23144956906793 168.74132581586125
168.81202354384808 169.2572412112475 168.86072296633972
168.64766850646288 169.1358853880682 168.7634421335592
168.5218377886081 168.96657217922046 168.9628100118916
168.7226357714102 169.12662563022295 168.72219749802244
168.84551424552254 169.18602984878 168.7153645522072
169.05915361077092 169.33670595748657 168.79921924822733
169.40588799296978 169.63046100264225 168.95399209122843
169.01098603216536 169.34727159865554 168.74387308631745
168.554771460161 168.93413359781044 168.76247641334217
168.66793821338834 169.03800904803703 168.93393035149919
168.34333752484733 168.7281644274605 168.87713098711754
168.64859579682928 169.0157921344724 168.91374265720253
168.40574005936844 168.75348534831 168.61962318858778
168.00668602906572 168.41633338060274 168.20221782593214
168.25879559251652 168.6580060820969 168.17863115174723
168.34386311217594 168.6679518833162 168.20679150798736
168.37655216004987 168.6852984748406 168.18030909373957
168.01000671248593 168.27357449986408 168.3051751353971
168.10635932332778 168.3225154158959 168.09130991706644
168.32651978267714 168.5135960506372 168.1228989086292
168.88839958437774 168.98526777948518 168.4320783537146
168.56004289650505 168.71622495674134 168.2552930703845
168.4007474175004 168.50193500542812 168.0327725822947
168.41919254553454 168.38002890158353 167.54910409017668
168.43975291768055 168.4960820377799 168.1748024009346
168.4982479921337 168.50692077451907 168.11163848842241
168.88204801868693 168.88447635394857 168.02727499414007
168.70918977969197 168.65897710037612 167.3876490341576
168.81047537974504 168.89566305401047 167.44511250191118
168.9586344068606 169.0757411543885 167.67217569295485
168.87757293047773 169.2134248650903 167.56456583817712
168.90808983125845 169.1304592411331 167.94001452383782
168.72433480476133 169.02617771510765 167.5784313360367
168.89634975014727 169.10381944462685 167.5508968144909
168.83565580775854 169.04809812417167 167.33048974197672
169.03384266208508 169.35448672748515 167.50668044971889
169.67759815098736 169.7559516797399 167.89224088068647
169.80999718142346 169.99826887710773 167.87497939752393
169.4557159936813 169.5626618937536 167.56818790639795
169.40509987662384 169.391081455951 167.46303609606878
169.74493043791892 169.82154534992398 167.59242763460998
169.96568516381947 170.07888596780265 167.1618499347694
169.96043249826175 170.00616865381093 167.3568280468831
170.02745111045303 170.077108423033 167.04904553969246
170.2067404541358 170.28114592407144 167.34400420092183
170.14761866671222 170.2598834017353 167.63348146509642
169.9975177984113 170.096410896852 167.20222385240154
170.2844922998029 170.5311990513988 167.49809872819333
170.26920063911436 170.55337632507343 167.35129040963358
170.01420775322893 170.36275081103113 167.24844599312894
170.19242192531004 170.4311478640648 167.3605459842821
170.14405111636893 170.3985509798227 167.12459310999404
170.136431722421 170.42675409900434 167.17710900062372
169.7359348007721 170.0181907518938 166.78822810932948
170.06759071401623 170.2765027418333 167.01167729448002
169.99742804601567 170.1555996965781 167.18797539782022
169.87746891854576 170.03196712410116 167.18025621633836
169.97600638832319 170.10037663226714 166.9358128791706
170.02472719272657 170.28936652688998 166.88581425357262
169.69706191142424 169.97547327315613 166.80554267969248
169.45507938454475 169.87613067950383 167.18277579191232
169.46320320510455 169.88485164190195 167.35664381643565
169.74879504197992 170.15746485550196 167.36196949778684
169.6115529592675 169.9250568548497 167.57666681969266
169.93148974159917 170.1625540865186 167.57415571180104
170.07531247759275 170.28538697997402 167.70733117623277
170.20468275537516 170.3704343000157 167.88448612508247
170.33251135085257 170.5120515047018 167.54093141060125
169.64174879983563 169.73026734177537 167.03078369804274
169.47466270969696 169.69356322813067 167.23023256744162
169.66781973124503 169.8391881940859 167.0763918887018
169.73870242003866 169.9849092126748 167.24931763034186
169.79616553723827 170.00704432797184 167.20966504570595
169.73355470585375 169.8627610850716 167.32757124528064
169.39794009652118 169.47237186651643 167.0116207093458
169.33103291732382 169.45266115915277 167.33240683053083
169.24455706047294 169.4413349903558 167.50545296856288
169.42382112355375 169.54971756811716 167.51297250134579
169.11200449934492 169.25121115651243 167.5715623364839
169.07949855010696 169.3664072733294 167.6346997250121
168.85334531264488 169.1290267355165 167.57767173575408
168.95089914852173 169.1727893370024 167.38829060575216
169.06599998941738 169.17125116975387 167.19284185884806
168.70497143513555 168.80153118640195 166.75918462653084
168.93142601201666 169.1177978966236 167.35336015960553
168.9101607606737 168.9669095363286 166.80902268442884
168.90712518507593 168.96356514450795 167.03199675276824
168.45756439795704 168.66114040099808 166.88856202586535
168.64089267207044 168.81978593925209 166.63379287002243
169.01719485921163 169.17219216508695 166.2451759865009
169.23942662195097 169.47077574586655 166.51723833075732
169.14684096305467 169.40833943690612 166.75598489519388
169.31905788021714 169.58007722171828 167.07901589719967
169.7335958276948 170.0589094297677 167.22280966784305
169.68703809913805 169.99010682629972 166.97415459427694
169.78986041411284 170.1859052438168 167.23479345079892
169.5623449677488 169.95062815029323 167.19094519989443
169.7118634596077 170.17785619260187 167.17640817763268
169.76475074025763 170.0641925139383 167.18566774581151
169.77711475318637 170.0998963109915 167.23424365474233
169.67901520933427 169.9986568992722 167.2359095362385
169.76430628569318 170.05295289624203 167.31552611630147
169.82504831481106 170.03370540544114 167.45313410005622
170.11494698193377 170.39837522580686 167.81888301239687
170.3204650373134 170.62479972820805 167.84202312655344
170.527103710181 170.8629985701797 168.28877756893485
170.09470821417418 170.50495124622196 167.97122209751572
170.37538482019636 170.80657362354648 168.31790735488462
170.44996627644767 170.77422898347086 168.35922465262556
170.38445727357887 170.6501426032134 168.01969100825787
170.61906898131585 170.85031729263937 168.17816337165854
170.41031502281766 170.66779810211332 167.78762085960847
170.2586170029265 170.55325397276397 167.7146408919463
170.1858722655585 170.61129816182245 167.56800726891635
170.12382597232804 170.48232180008705 167.6167471210573
170.431471863072 170.8433193668369 167.6237699228061
170.29700454986747 170.59114766719145 167.6350026339261
170.33631878628142 170.53815234798918 167.6556745802962
170.5399531646763 170.71182768270904 167.86027500760017
170.43949632533267 170.67561094354858 167.85941314084013
170.41286163900324 170.73648098202813 167.72408634047525
170.2331830052852 170.62236818379904 167.53968663345418
170.24323032610008 170.57097911995115 167.31280305322724
170.19157908311644 170.56779248206834 167.20940452656896
170.4629929101477 170.79223629594685 167.29921835321613
170.46061822219832 170.86483789021702 166.87709259542015
169.99846570710227 170.3070122008514 166.35279591514788
170.16425424769835 170.46514495375652 166.30269878061728
170.44503414313422 170.74280587566852 165.98909244044677
170.17607447114284 170.55035157903407 165.83208954044244
171.006275958686 171.27100337610142 166.12080313767544
170.87391194622472 171.1280433712825 166.32137673955356
170.6561759832057 170.96445511528017 166.3895837264862
170.50684795515525 170.70991290761975 166.3925039392513
170.53844928574227 170.71676971108457 166.26960258120783
170.99443501868544 171.09992439227685 166.7973134920215
170.68821251519736 170.77915517286934 166.89524422968842
170.78858828959858 170.81372544848952 166.7934875511185
170.3293380800473 170.50294024541626 166.73145119482763
169.9265092856316 170.10057552464482 166.43595711599255
169.88940533313345 170.07681784076846 166.40795897967928
170.09232621122948 170.32622274022071 166.44826306453825
170.52396751811725 170.7357416780978 166.46753437922618
170.5909685790374 170.86080269068287 167.0130627039079
171.17282871297698 171.31861594046046 167.2827407962537
170.75694000271935 170.90004885248206 167.48972230356404
170.39806117614455 170.6927794567041 167.36867775624043
170.0607360854578 170.33934647124804 167.22539412950923
170.0159467521225 170.2477910034288 167.13083708489754
169.92128610066968 170.09210525669144 167.18723624662096
170.1708086174706 170.2532389164822 167.17471687598615
170.02493352073358 170.16775797123077 167.519599741417
169.87252109553046 170.08880496015664 167.20097678371502
170.33622258050343 170.54259224853837 167.29771386046173
170.69375483915687 170.87266773102306 168.03171699538726
170.71676274894347 170.98041741450618 167.77544959641898
170.7089277431295 171.00954389829727 167.50827554303714
170.35520333409627 170.72463530333548 168.11050761749635
170.17291148893312 170.40194527032932 167.76868975833867
169.8744552852463 170.0468988048291 167.5178932430611
169.93663486648728 170.09574137303957 167.55795342987952
169.9090592494503 170.05462803878945 167.69687559592236
169.98284181132266 170.054941247335 167.26867350799512
169.531168516372 169.5882394066582 167.81820696607912
169.81141396133066 169.8495788205083 167.74776568234492
169.67586871137684 169.70719415968108 167.5649845401928
170.00841378822773 170.09573018282248 167.8083558736143
170.3747593281513 170.3981692308274 168.16609748238696
169.94991626595169 169.9344785757072 167.8711901868137
170.43819685673702 170.46184040409608 168.0886367067125
170.0235142012032 170.0239283402634 167.75301449283373
170.21736864958902 170.28605848778915 167.9052525609783
170.18717975047133 170.09540592112123 167.6855251567616
170.24834583022715 170.25468971140438 167.6563864974029
170.32764194928433 170.27357312892437 167.96493211390333
170.77336015933648 170.63572004625425 168.16853083461925
170.4776994635504 170.47979123432725 167.80034434279193
170.3865716946866 170.351662325339 167.70886713447106
170.3909198402509 170.25394580490052 167.68070566277024
170.76232805429916 170.68763146298517 168.19874602525823
170.7605950718875 170.57965665463686 167.7189926354543
170.69433476380527 170.73280171507727 167.8311617894639
170.81848077234125 170.5741036985201 167.83043046934327
170.42737641610717 170.32337468566595 168.0966037301761
170.53369745178446 170.43048099621618 167.92168672113485
170.41180645861607 170.34111014183648 168.05564765154804
170.27967240973575 170.27943669496042 167.89961420748827
170.0260396115764 170.0189401738016 167.81579926272832
169.54754804863788 169.47971747284257 167.77910399512243
169.3345771224616 169.3404649206949 167.43673607528078
169.81546603720238 169.91955090695555 167.56609131967713
169.50804757608842 169.6360368146528 167.95905359957928
169.880364632953 170.00344944284876 167.92514667913127
170.0339801737597 170.11385318367115 167.39801674359518
170.09673670934768 170.2787722048499 167.40648535569352
169.9733198168906 170.09005075793857 167.85976901014837
170.2585270306327 170.28601213974076 167.76041046910376
170.35141476781146 170.37489128325677 167.81886454692665
170.26966910656512 170.2340806869869 167.90407374807512
170.28678581424316 170.3129638761782 167.8533226109867
170.68058160393014 170.79456993776859 168.36588560531987
170.50228094918361 170.5285339625573 168.210254704077
170.19942801207637 170.20688860238522 168.14039355404913
170.2760406063653 170.27046050433154 167.97363919469674
170.28843925790568 170.36909384337014 168.340574881414
170.3557375803729 170.40170201224802 168.34356650391595
170.45791274271906 170.44658850861782 168.57348895618784
170.5252445747749 170.39772507927393 168.47762124785007
170.25846996624114 170.06195016751664 168.40651177791975
170.47469188760184 170.18299579975417 168.42231868781988
170.32112584152063 170.33898924138165 168.7916957046423
170.4863162268893 170.44609772643997 168.263031600339
170.30305532137888 170.3319722053939 168.45673481907716
170.5165078267789 170.49085299133634 168.27092540536137
170.45238674264834 170.27994100939623 168.62136708342018
170.56901420690647 170.50420530765024 168.0878302171598
170.56024197267055 170.44718037273623 168.07030817735046
170.364453935755 170.25516426956716 167.95499554134284
170.5535375403706 170.53706453150537 168.06073021187896
170.5549213098513 170.57411815871956 168.30574209805621
170.37965130754696 170.31786701577568 167.96985206337578
170.3319627820525 170.2671948094957 167.55373201208675
170.28805921393226 170.2204367183886 167.7957552823787
169.89008322398936 169.91453066847868 167.94055662623032
170.0854125545922 170.17340947946008 168.322250014366
170.05326560515556 170.10703592343017 168.06026478502923
169.78271275608208 169.77227789127977 168.26472910625924
169.89967041367973 169.82544763069487 168.29848141438165
170.30182881823694 170.26977159533723 168.63472172104994
170.16917777762356 170.21255852535762 168.80935688181324
170.35719414513744 170.3480759408923 168.6572360614944
170.47910433002934 170.4184911838469 168.91719370356824
170.8693791509168 170.77668656246817 168.85159738958163
170.61397325060713 170.52126354256544 168.93901682541156
170.56908722487088 170.45252014479377 168.45908427486495
170.57895031956863 170.61930803302982 168.6901035650429
170.5425514674978 170.5180122497762 168.5314973852658
170.74416948984793 170.67205500591638 168.81139869333714
170.57162217390209 170.45305598988705 168.46202458703897
170.03535606997116 170.08129252484767 168.44821129821142
169.94123134816897 170.01890451584933 168.29643620807087
170.0964427077794 170.10042014629607 167.8885678896911
170.20450564564462 170.24984156264335 168.23850637680212
170.3596711568352 170.35146406763164 167.987472555217
169.9350992766145 169.9418915178175 167.63442292222246
170.39379995083462 170.27338059529 167.65306573171156
170.21064947079637 170.15346916618864 167.8201113277298
170.26247255028835 170.22309904230826 168.03359109512306
170.11399581351768 170.1184321148481 168.26217854166552
169.94411901525737 169.8765928829116 168.15793484756708
170.39610174524006 170.4140640407304 168.57359607639907
170.1898893458382 170.20781461689518 168.27320033113136
170.27842277228913 170.32535463139644 168.41888787209936
169.83272042846977 169.8220298931218 168.0619984531941
169.92576477332543 170.04288546868608 168.1588820554788
169.67430648768214 169.8588132803148 167.71941813358063
169.805695502255 169.9660987200764 167.75917265443545
169.18343849316497 169.28221118018286 167.60741880011426
169.23885695405605 169.46726454932178 167.37546939996443
169.38122172695537 169.64245933663628 167.6503560611429
169.47837546978292 169.67982739979766 167.33735874145364
169.793385743332 170.00595261286 167.22049795290948
169.89935772355417 170.04544428115463 167.02014988262906
169.99113152910283 170.19239022524445 167.00079509148247
169.78419603753977 170.06271177463478 166.90473447265913
169.8536598342813 170.12823231527872 166.63162767494626
169.97960845427755 170.2330479438203 166.74532722139983
169.9643596498281 170.259762827573 167.14713300691645
169.79556414405795 170.059175388849 166.91088818542414
169.64670762160637 169.86981465649245 166.8715147930095
169.52919212092922 169.76680442050136 167.0294234942741
169.52050304668307 169.78060146024845 167.327403710062
169.72798866273948 169.96242257342792 167.24605606154097
169.66937710167926 170.01789067652703 167.35860166516525
169.65650878213586 169.89233050993533 167.00403949790447
169.7712109045501 169.99866619669854 166.918014623084
169.98416413319592 170.3228180926724 166.98977795532852
170.117962762425 170.3909786475463 167.00673637146357
169.99425279413012 170.30538587159805 166.55418795701016
169.68880230760382 170.02695678288927 166.3593899809059
169.64012663642185 170.06545609953474 166.19338990691887
169.49666249104376 169.92094132965343 166.1540291361572
169.9046454604541 170.24126203259084 166.17004229300733
169.82110348858748 170.1248937265575 166.40551148688672
169.9466593909933 170.2547997106924 166.37752982818566
170.26987813781062 170.6406935857377 166.6887388955936
170.0655787095766 170.2858064999535 166.78245876182226
170.05578000712435 170.36018666821528 166.48028144103233
170.51622491841997 170.73033968650228 166.5662283687018
170.44717361935108 170.81329325366465 166.6429554758872
170.18185057956455 170.58157061365546 166.64867707179533
170.07958765587688 170.38347813283357 166.56130004123293
169.99747553298107 170.3268067222785 166.77025378251355
170.57160633047792 170.78051886707786 167.07890072537205
170.4518757547866 170.74737296637133 166.9395518233407
170.41638498798258 170.7219662423547 166.30873688496737
170.27738043850167 170.68451942250024 166.48204428264467
170.4778883663864 170.8406433579392 166.23176452047468
170.35317298330332 170.72977098813664 166.4252277710476
170.72995130543336 170.97827683182825 166.7213516555758
170.64700832613866 170.97533201522012 166.62500306643994
170.88228033887478 171.2556787961963 166.74316908969732
170.99857809996462 171.41834840597974 166.68853585876877
171.0510227027189 171.5069131278007 166.67359528496166
170.51336323689972 170.940627822173 166.83221490172406
170.84985533870622 171.2729470751895 166.96591649012728
170.67384037503712 171.04638809325238 166.88260088060719
170.87721329925182 171.17199812406696 166.51567494433823
171.0434992421923 171.335974459099 166.13487507739902
170.8768840437027 171.1559331536582 166.1901389187298
171.08103603246923 171.30963220258718 165.95719902619206
170.91588982202867 171.06689642679453 166.01196891748347
170.86765131877158 171.06548709212214 166.0456573033679
170.77716739693795 170.93843362510376 165.50383908300194
170.62788130459222 170.78587040772962 165.43297220808276
170.15737957280427 170.41169772644955 165.4264506819436
170.49602280032096 170.78671170712246 165.49752118301893
169.9766473251603 170.34275816533537 165.64230519372555
169.96963787653237 170.29248201756226 166.02044119577266
170.38022654493884 170.59472050302483 165.45284767075577
170.64460604775024 170.7437538485316 165.2520202603761
170.5335366701582 170.6355156588642 165.16098405837187
170.32430280916645 170.28684909411245 165.26794406395337
169.8391006170719 169.95300499408765 165.59929933822377
169.86775536920848 169.9730638532064 165.35945309897028
170.14504262503218 170.36732387417192 165.5216523030403
170.32180294612547 170.5901335391013 165.84729178002308
170.1748720423587 170.31566574727043 165.50186206454734
169.87750609576014 170.03537007071446 165.69426990110375
169.99274997666257 170.1876186940168 165.9532796228959
170.08639941893009 170.19756820006052 165.9546747127147
170.27680075886545 170.38532430809528 165.58595288244922
169.80791861111044 170.00383630652257 165.74356667242733
169.77881396019248 169.90276812489319 165.5319002355018
169.81249951663895 169.9288447139934 165.6491228616879
169.55742105454496 169.71205638269197 165.59857925835828
169.6013325855657 169.71810665123363 165.52149479288303
169.691177160772 169.8587796047199 165.7047188160189
169.56072481244925 169.68858754917343 166.151568118964
169.7580480623498 169.92234026443688 166.02450601701156
169.52097396523988 169.70321071510546 165.9398158701614
169.61407426540416 169.7946397465641 166.19349688794486
169.95414322417702 170.07505055987477 166.2222819916162
169.74755805983668 169.89967084171832 166.39483432020066
170.08585486873474 170.25218256148182 166.21009823451027
170.38913812340195 170.59356721863753 166.22063445569904
170.02490017280527 170.23083502228414 166.10606299330058
170.13960425209106 170.42807823554 166.30215048172263
170.08568872413574 170.47621086832467 166.4072597225047
170.35513082395084 170.6452501828613 166.14026164001098
170.29365120316857 170.53362300752107 165.8300620066349
170.16101894358607 170.4184324592567 165.64330408356255
169.8964623361608 170.14571323505297 165.47151196937682
170.28633277169496 170.52476164107853 165.6138200705599
169.94769572817012 170.18671455794296 165.780356216009
170.21559144067737 170.46616190774967 166.00540650662876
169.81393575672112 170.02195093281233 165.65521022224777
169.81480365935383 170.07353323975215 166.01988000728966
169.82629706826665 170.13410481445186 165.98071844589438
169.93011568841774 170.18061669678664 166.2145743085747
169.9726109242703 170.2774342469753 165.6958421512679
170.21323343544816 170.57644946211906 166.12796978299122
169.95522364054682 170.41619992479224 165.97803367981714
170.15342289193282 170.62564170833343 166.13865442923404
170.1098572996368 170.42051300104902 165.58408052663913
170.29997067369072 170.58631086188154 165.72306355191714
169.89161760027494 170.2264881131285 166.11073607585368
170.12607688055164 170.3864596199364 165.9931017819864
170.13907858475793 170.48350547204672 166.07754788575733
170.26979749832006 170.57053411750732 166.42539146183168
170.3329042361074 170.58689057869043 166.49265934951984
170.21567192295007 170.53491793052007 165.89733940244764
170.425154150974 170.80248724317877 165.47045321520605
170.28739446191102 170.67732177894084 165.64466504039436
170.31093499038454 170.5945758487527 165.55131512052972
170.28290937200612 170.72398123270537 165.54241789735718
169.94149376614774 170.38480523708785 165.32549869202902
169.9922994474898 170.56416512281368 165.83214139699226
169.77218441494836 170.25183609542273 165.6317844162674
170.05111493651816 170.4946529559843 165.2000348298127
170.4446831347308 170.80075635566098 165.06315236979023
170.5232759958597 170.9913779770814 165.15721740351364
170.11141699270502 170.5200885434312 165.11271455585967
169.99659352205555 170.49025923177393 165.44722898029812
170.37503579735193 170.80070937772413 165.17128923035824
170.1895137039581 170.51190430386185 165.2076407907314
170.4071262126073 170.94294349356522 165.42168715141338
170.65818316062183 171.09460007149553 165.5535419949171
170.43228917390147 170.88939258442434 164.9788800333984
170.09823345930644 170.48607675071435 164.82689766354775
170.32442317459413 170.69801002102503 165.05510893514136
169.95662580161033 170.4733102676018 165.0469113458476
170.35965281572717 170.86810005915575 165.02416042237866
170.07944492403166 170.70571426829693 164.93581450165388
170.29680477314545 170.94084049556577 165.08814544813995
170.26227779845016 170.8333788736205 165.02352337025175
170.19923170524882 170.69063927501392 165.23866235829328
169.85496362153322 170.40994363559787 165.56727714762698
170.1354740510049 170.7644086119652 165.5475288497854
170.46186868712678 171.08362502262278 165.34719051962324
170.76071386925312 171.2045136712228 165.31020296429227
170.30645773717063 170.8463768263365 165.6700610408342
170.74605930845604 171.35474568026603 165.6561127327199
170.34323022724024 171.00086493489002 165.77995825129116
170.43236237853796 171.11598001960994 166.1697489685325
170.39463676833626 171.1620252993322 166.30168162608095
170.59106338984077 171.23259845924386 166.26304423518275
170.18773055523508 170.8253912960176 165.96479198050707
169.630692106697 170.45766160770563 166.2168402530647
169.67896542423318 170.44709454436287 166.2281473516693
169.8239218948996 170.54008990531736 166.46380962859854
170.10007357417854 170.8272682945886 166.99343991872388
170.00895125711736 170.8231319777012 166.95091291043227
170.24123397315998 170.89862555264287 166.81669374005622
170.22948767473747 170.89331909468024 166.93546102019022
170.0719379171103 170.85084608258634 167.11022528952924
170.13069701274483 170.90692649140786 167.05035507719123
169.98034611329615 170.66471762815652 166.54370525802878
169.4570399161809 170.25174145111546 166.16869085145757
169.75341922857956 170.45345373095523 166.0058952797678
169.8088197359503 170.42268313171394 165.93203367760293
169.62844902903865 170.26739521290824 166.1083374797427
169.4338375033234 169.99417926347758 165.97560103174564
169.06030739097164 169.84512095846966 166.21277313776304
169.07366395181143 169.7527965867564 165.98620766501853
168.85346079806152 169.59857009843466 165.98450278385954
168.93008496361563 169.5078996877137 166.12964868520814
169.36203217409525 170.06389452673366 166.53931666735718
168.86740032238387 169.6417829491055 166.49159745436876
168.80880526842142 169.54157473158944 166.06092826126084
168.9274211300575 169.68585521203315 166.04389881022527
168.77758130327672 169.48483888072136 165.7087319989798
168.8584822292814 169.73871072595884 165.88414816489674
168.91038902128278 169.59915063440184 165.75314593853676
169.08823802492265 169.78320872219095 165.56802530510382
169.1708488430905 169.9264414259569 165.4551085313765
169.31763838929155 170.0979733753465 165.3481347591254
169.39141395013002 170.19007535076128 165.87605759386784
169.2556034740502 170.05805319688096 165.70484075227552
169.17605680476282 170.05808480734004 165.7813624174236
169.29340040178178 170.1894146806175 165.5456405714256
169.37002901980318 170.078277613131 165.41810052810467
169.21725712211793 169.94711508705979 165.2565953458464
169.32538563132476 170.19815366938667 165.4507022920065
169.18624088236731 169.98478097967725 165.51901204417777
169.54168017148874 170.2868354039434 165.18217334916284
169.3191806141107 170.08958144368927 165.29424647350845
169.37914454585905 170.09852575375425 165.47967401429005
169.26679430336046 169.91472163587196 165.43948007553217
169.25371396763018 169.91577524616048 165.42391491338665
169.03951653291543 169.7154723902577 165.50967457358612
169.0067024420243 169.496923884176 165.3173842872747
169.35500728396252 169.82885885809847 165.14195507180932
169.67817589826822 170.03365467354743 164.56809211495505
169.9046419826153 170.27604251190758 164.79080542996127
169.82718400827812 170.2326628378324 164.92433997651452
170.18991245486413 170.59356080619415 164.96311929309306
169.5786278027872 170.12960616910686 165.26457251170942
169.35053453323385 169.96826300175633 165.21585599984985
169.13486478633402 169.75101241094922 165.39908134382716
169.38255357729412 170.10000456982613 165.3583678494902
169.4076357215202 170.02110711146736 165.2328231403592
169.65274090728172 170.27830919844993 165.12969957061722
169.85502891438114 170.47234811198697 165.13835107264356
170.4039526312201 170.88540565221436 165.1153537357887
170.4751448564021 170.87445761019583 165.26203044314008
170.65988177634546 171.1170341761025 165.1612940467454
170.5251764515817 170.95108337439436 165.03590135761493
170.2725373178742 170.8932543687075 165.38156815160477
170.30950887789547 170.81608136756387 165.4647469969972
170.3616405979261 170.82618778305462 165.36456114508417
170.99229449779432 171.4814988882351 165.62296707421575
170.94576681225155 171.4763621818992 165.61292779546358
170.55194575276644 171.2088696818225 165.23500944950766
170.26718824677465 170.886701291962 165.31988089633984
170.71424962632142 171.1805128888305 165.18065293671958
170.78358316058512 171.05567291269628 165.47130648345114
170.50700412961035 170.8948303223014 165.32232573016074
170.5376301433298 171.01490492371863 165.42023686062976
170.7951015626483 171.250734589504 165.1671689745716
170.97730454866937 171.47744543537837 165.37931536987267
170.3696617790674 170.84124142500903 165.36901354518463
170.4383050207047 170.919329743295 165.3311294905689
169.98547101680973 170.40445387202973 164.97099612668123
170.05970350899148 170.58270841586435 164.68432078677975
170.07601122325502 170.68611946765273 164.96989358759146
169.7695974576725 170.41208203291137 164.99621025634562
170.1709396734512 170.81917336950863 164.96621384253774
169.67567718902015 170.29082390053298 164.85530452781722
169.59355182812845 170.27531173462094 164.96231273788257
170.0547760503249 170.79164179384082 164.92437612893582
170.05940700558932 170.73219103132894 165.0547611233947
169.97650814389235 170.62140887335738 165.02520433940103
169.88817032459028 170.4089854965388 164.85295792082357
170.1014961224559 170.58916744083174 165.05966926519775
170.3686057389804 170.96987437755138 165.33319315125576
169.90081971191378 170.5809764307294 165.42561239313775
170.48452809356743 171.02505101937479 166.03565647008978
170.4086646002116 170.96156774869064 166.2843826742295
170.13491015149077 170.75114270529718 166.70526942254972
170.0026659458231 170.48555717388308 166.26405239065954
170.10507277343098 170.673166055237 165.96502278515524
169.98262817440218 170.67504538849275 165.28748674469875
170.0221310795905 170.72293765732496 165.7197238715186
169.99753044251545 170.6385637725226 165.74170153801336
170.20944981333594 170.75167406601045 165.5536139652225
170.3251533875092 170.82198387870864 165.6425021056769
170.49051365503826 171.09940052894785 166.10412387576932
170.45561631089876 170.9238220865754 165.622934645474
170.3783723484633 170.91316910899013 165.84764274626224
170.27908829094747 170.80623361995708 166.14700158964308
170.32878268406398 170.89339834159694 165.7969538005806
169.73569912179184 170.36801113991513 165.9860885511524
169.8758378508896 170.5227021334608 165.75160558456233
169.44621217396235 170.0980008689314 165.49800078723885
169.4801575802099 170.0877010316751 165.54259164298367
169.53652965519007 170.1975908791199 166.2690366534944
169.5146961951649 170.2153017135188 166.49797399604728
169.44658311300645 170.12559027594924 166.35386352007563
169.60026588054092 170.177068705781 166.4229792117669
170.05554022298563 170.5174449834613 166.31851911065357
170.08266610104883 170.44521643430159 166.12515239268274
170.379250077446 170.65567499820153 166.2075550722432
170.25032115953545 170.59988837243907 165.9029067211465
169.77616174586487 170.2859327966053 165.98090728483655
169.87555030122692 170.2575354052836 165.92180689086956
170.00972281529596 170.45894601934023 165.87301767750253
169.940882486112 170.2345892771918 165.89174860809177
170.24951690760523 170.53042140802012 166.10350743522525
169.94025352477735 170.25961988851083 166.06572642822587
169.72401887816312 170.1591363367917 166.29141002166932
170.19244131370513 170.480270526499 166.71419214574667
170.47133434066083 170.85918651891254 166.79582386611062
170.6904252134003 171.0327917604144 166.5833029192695
170.77325365565397 171.16399197524473 166.54739200972966
170.76933387177814 171.14206476627004 166.84737740525873
170.6397714954377 170.99057564346342 166.93278262810722
170.41946360922736 170.65177444168444 166.938048358491
170.01828835892107 170.23837603453 166.97087277947887
170.0332112258576 170.4514823978672 167.12645090662372
170.35931322626766 170.59795468301533 167.00147273201082
170.23994302676869 170.52488198607458 167.27173883043773
170.06468395199178 170.35922493865993 167.15493185763722
170.0250060342297 170.34893673977544 167.50258456596134
170.12013984245237 170.46161297388107 167.5812410287292
170.54922617204323 170.86851236642866 167.6298278103287
170.45959920682193 170.78129714161224 167.94083675492425
170.31753985837358 170.7251247674932 167.62414259253455
170.44800426655985 170.81219581434624 167.45107244878022
170.22269028038045 170.49516143367336 167.19529801610946
170.2867638265542 170.60871218304496 167.06699819521555
170.5534541098001 170.68458343466736 167.06947263178017
170.4546352671049 170.6204181816021 167.01355707174642
170.22420027217154 170.55362427335277 166.78526655512752
170.20325724998412 170.57759194650924 166.88248038848513
170.41038803809167 170.75145123119734 166.7273882559144
170.53477993837913 170.88782262811725 166.6182462060362
170.7512551143157 171.07208608605185 166.56329524449413
170.98286033398273 171.2847468675283 166.57024592735877
170.91660559554253 171.25919707873268 166.4569121683685
170.5989008027716 171.1186535711327 166.46920387657954
170.54643621021697 171.1351979697944 166.0441253665052
170.80960648638262 171.42610187743267 166.1009547889996
170.66600365501128 171.25961886367415 166.48175213206991
170.74274718745244 171.34434394947363 166.53289325016038
170.56887355086445 171.17356346241397 166.6596911039901
170.69466296408498 171.22468434710342 166.6707025544272
170.97355828661344 171.2987993070519 166.58434242893642
171.09935663937003 171.42830410657652 166.27015557360926
171.09504406453397 171.4222327330049 166.69279428483142
171.12715936179933 171.4002285705306 166.75074494981726
171.08046865049369 171.36680976736997 166.62591664233065
170.69472032887245 170.9580109002645 166.91030602646217
170.77842172259778 170.9760803191366 166.56743710629107
170.910861511371 171.2336581074342 166.49662357104242
171.09451531407507 171.407217004441 166.6341352039777
170.91648273345507 171.22929884634962 166.6989935095359
171.2602597651964 171.5663917747327 166.92049727819958
170.7555826181402 171.08832629150578 167.12545898815398
170.59815979449155 171.01147769591944 166.980802156471
170.59873061185013 170.94539613418752 167.10133008363613
170.51983268270996 171.02817842562004 167.50957776638182
170.77230736492646 171.09975722893907 166.9720982107319
170.74942362166635 171.03752303690683 166.82087755118891
170.4358581125115 170.72156220865256 166.76579423040386
170.51746166836898 170.74810831200816 166.43385819484513
170.6037673721348 170.83841594107113 166.5325753554078
170.7023176056717 170.90609219266142 166.7325957362434
170.96427621662752 171.23873414595235 166.72175654609336
170.7667467974456 171.16976358175168 166.7007758452972
171.0319312123861 171.5308029956774 166.82730108884718
171.3792087690204 171.73332778595855 166.77135080844008
170.9883826581668 171.36546118925384 166.70678770657872
171.0184249985638 171.24791349567664 166.60125246150275
170.85820605784753 171.20169435937734 166.39302445686477
171.20852352868343 171.58982823736946 166.52050249709532
171.46229807057574 171.81210417091435 166.43065181144289
171.64365803085033 171.99296309809986 166.8937398111892
171.59782065671308 171.96467328185122 166.18042670303822
171.2574587058769 171.57866301118275 165.92197088088867
171.05740701491777 171.4661487341473 166.1618673901469
171.51429961175157 171.96193679213127 166.18524150643427
171.52613384780344 172.00316968416283 166.01375421450913
171.26479302553037 171.77660283725106 166.10057354383588
171.4282181440027 171.75695006273486 166.1679389117443
171.39282609680444 171.78851288799413 165.87923505797767
171.16799671431707 171.73666080908234 165.91014928229797
170.98858110365478 171.56898795945924 165.93631598731014
171.161529264047 171.73473311129635 166.18291993887973
171.23112346206182 171.79801859990232 166.53647624475371
171.42015004115572 171.85420487314164 166.48645280274675
171.0386222894526 171.4802687278282 166.2763951451344
171.01842313029425 171.45212581814496 166.35329317677568
171.1477848828852 171.59072603503722 166.47176426662605
171.33018320332724 171.7440305029954 166.53966544765748
171.30493685829987 171.67854557238817 166.42391091625998
171.0928498720759 171.5196988126444 166.39903802929723
171.2830910254375 171.7422577587159 166.42418196038363
170.95001160628766 171.31200116850914 166.3429960436835
170.6131295902161 171.02892481181743 166.08232573900708
170.78144557428732 171.27361316798564 166.41726710934245
171.02478642181646 171.42865092548516 166.12647967909297
171.08405285309965 171.52906981537197 166.4352680616034
170.97502151653714 171.49678489492655 166.40627967160765
171.19729230138003 171.65862351218001 166.623904316462
170.92729467706286 171.46546671167275 166.05421030276747
171.2155256732121 171.72087037927304 166.0929724254089
171.3634521634755 171.8255732394693 166.33198159953503
171.20509919992463 171.67233882517382 166.24513500174743
170.98154507410302 171.51094668120456 166.49601143468294
170.84474139825014 171.30603203092804 166.64439623709873
170.66206586554736 171.19176168842108 166.41961669903827
170.42018325803315 170.98064360878223 166.46547953195002
170.41568954490936 171.06617347674378 166.42262705278387
170.3908389037059 170.95968934073534 166.42033470969412
170.57696219813968 171.1476782910109 166.50090965609343
171.0062520931282 171.6043400547038 166.28915450236315
170.8815300914723 171.39593588673185 166.2502162671606
171.05197657300278 171.67997145153905 166.34408642993643
170.79878814735312 171.35542937767735 166.19601589492925
170.83985229764656 171.51565568081418 166.63457626564676
170.47438827838775 171.2525650965852 166.89024104536426
170.56488959474152 171.32217043788333 167.14490104685018
170.92171220287176 171.66304812594188 167.19057050738752
170.94608966397502 171.5232517492259 166.8902392647052
170.7100454865829 171.44781977269508 166.56496692635594
170.42706441639103 171.17279426011595 166.4967021115032
170.38297300688617 171.09191121143672 166.44291117676147
170.17828761075572 170.92925029997227 166.43064955441628
170.5598132639125 171.31536044065243 166.14134174187646
170.75076637999229 171.37529479117347 166.13081334125906
170.59939131221202 171.24722294661365 166.0506193314738
170.73377133380095 171.28697782091058 166.2655520042839
170.93719161258215 171.56174071451525 166.0234541359769
170.7982456586851 171.50431823551676 166.02438027001435
170.71025423764956 171.42258370363055 165.8062893496475
171.00545019045248 171.70796086862356 165.67974219179666
170.89625946000618 171.60885369140925 165.27700936747902
170.77491926794005 171.40511493044653 164.8360495097043
170.56309791366954 171.2624205572876 164.6935036952587
170.91315029398123 171.47173280581939 164.6216722819903
170.56733217364462 171.15385784265533 164.39499418142344
170.4047811172099 171.06213186434306 165.29251005154785
170.9814819341485 171.630226871569 165.16739192385063
170.65708446710678 171.4073816475968 165.4902667209698
170.3484696365202 171.01892862662476 165.58388369025693
170.5226621330208 171.1967455614735 165.4528834290655
170.2951890064114 170.96064143785128 165.41110699286224
170.60288328580106 171.18425626093733 165.39911651856295
170.96087061322788 171.5336614279006 165.7998554208225
171.27692212834268 171.78617168209743 165.7058024158464
171.0895968782017 171.64886728703252 165.6089112474294
171.0190817709719 171.56259679315974 165.63373156838153
170.594893779128 171.11902840617321 165.1505090544388
170.75995213346712 171.31068222451066 165.3814654152756
170.62241953231464 171.29083257025985 165.60750717427328
170.53607101943535 171.28392387613673 165.58708424957015
170.39899947517364 171.04651051512576 165.23869343013044
170.22288073742558 170.9101067822105 164.97991590643096
170.23354664633197 170.9027704243162 164.93040853474983
170.54223397647306 171.07641717254506 164.82951110006658
170.69530441329948 171.38974152150408 165.11458831630603
170.62192051821853 171.3027018019476 165.24459338300673
169.92309509376264 170.6796731007486 165.45427304384413
170.13110254006534 170.81811141629277 165.1047388810031
170.338939690272 170.93774147202765 165.0686673278847
170.53774665021254 171.07026800269105 165.2570474102088
170.4351691500339 171.01298954867198 165.65746582186267
170.57490344992212 171.26467258216059 165.80756960786945
170.399024776174 171.03276120591588 165.96717745969667
170.59329935977857 171.30511473091929 165.9748109271511
170.64114996561761 171.35791402269646 166.29560316544163
170.8623726054297 171.4934392129297 166.44782407076872
170.21138612983964 170.86941564828223 166.4337790292956
170.39058487689167 170.97386571657663 166.57626188913076
170.64489171426175 171.06592291373406 166.77697008226832
170.72882627249587 171.16806891686102 166.81385867753582
170.63289925764508 171.1460518812712 167.0404616549127
170.64652197526007 171.12331287399425 166.84015825388283
170.99573751178556 171.38559675890062 166.59113229639078
170.9104044631807 171.25604390281833 166.57720843280862
171.13902650235508 171.51647833862987 166.9252556421401
170.951988676487 171.3220454692116 166.94668693998028
170.89286618197733 171.3180868964243 167.44441130360022
171.09814232318786 171.518942113976 167.02770216376865
171.18837709822267 171.56800253136586 166.8191747469517
171.4458344062571 171.8005889499635 166.8321731614826
171.280129189391 171.59917129106324 166.45184911894728
171.25417901302063 171.59650337180977 166.21811250738153
171.44272052701987 171.59332342999892 166.358709982632
171.24665038903052 171.42904232518381 166.06784650545396
171.13394214001073 171.4868051140598 166.5267338086723
171.8383395215644 172.23105097885224 166.95377793285886
171.5827927372817 171.78221400585983 166.62364955251192
171.64937531153421 171.78408218459984 166.6984969350437
171.90544689364629 172.07113267506784 166.49711596966347
171.74413746135951 171.92087088541325 166.11995289909518
171.7696826728094 172.04474440092167 166.43701407880144
171.59467020750728 171.92261842887106 166.2825425311157
171.754593981649 171.93256796218733 166.11695399917983
171.6480670337023 171.90412301782015 166.27107569245032
171.57214672240337 171.91546725458844 166.50361370064624
171.80775017197536 172.19575235487017 166.52955587009245
171.65724157051784 172.06818664676712 166.70508156509987
171.1549606264045 171.62624311256 166.40537883827218
170.9859444015715 171.49155904498534 166.33546606073642
171.14207016461893 171.48344303371886 166.5579651461493
171.06581487638965 171.376179865136 166.74321201874906
170.6745666028557 171.04398184509645 166.4133723580457
170.84377625293249 171.27957710593614 166.21095908781126
171.03330911557717 171.41884003566554 166.0773509498598
170.45059758607107 170.80979116669351 165.9060924872315
170.4093109108926 170.80851301410087 166.113857561049
170.1995266402611 170.75111338274215 166.4464920601171
170.2894709490056 170.79519249246323 166.60496952616163
170.195087670362 170.69831536143488 166.48091837084965
170.3685430706748 170.84642193929906 166.55146908402995
170.38280785048642 170.8418092440642 166.32714017001547
170.45842893925285 170.88744718248026 166.54480863167143
170.41820628635702 170.7751962172076 166.6048635254918
170.16362905228087 170.6750293031564 166.79101894755945
170.4430269857883 170.88594309212468 166.8063391556219
170.64433864805108 171.01068027147107 166.91105482550012
170.93779410349902 171.33910813296475 166.92654153052942
170.6827676457579 171.08326514581262 166.98888799860993
170.63591099885176 170.99721805708705 166.65268698961248
170.345421597251 170.8194131957071 166.39642045405552
170.55684802915653 171.05310734305425 166.7471089889912
170.8834691647988 171.37575018167885 166.9344998655759
171.13298397274443 171.58188123252725 167.10744923448678
170.8327276714382 171.19049918883093 167.17947030014992
170.57074309773182 171.07614947615238 166.8506943118148
170.61163929794122 171.0779874368352 166.80595847694542
169.9989267957933 170.58157735410708 166.62675824310196
169.89838881187342 170.49369112665377 166.47506866417478
169.8566575946576 170.3332935208881 166.41071616205107
170.05777498814336 170.4001646085148 166.24609981428128
170.17123417943216 170.48524656217853 166.1272515451818
170.2680204377411 170.57315409657681 166.3077405212426
170.16883454186987 170.49484829871068 166.25781218734022
170.26385359760616 170.4572402576338 166.3429071177814
170.0723144112513 170.38273814067242 166.50651574179784
170.17732098556434 170.45233760524505 166.24505831589082
170.06702084558142 170.40742408065088 166.5744267041929
169.81825278361285 170.09609500392838 166.13479630914193
170.01649881813762 170.26082019400002 166.1081812381008
170.09234949916333 170.40008151024105 166.11446459668153
170.28082606467777 170.46066311035258 166.28520797073952
170.04034391690553 170.36976857523763 166.21849489888635
170.13323145628019 170.48813213440366 166.35314990116524
170.2687751259169 170.61800639050023 166.84746104815505
169.91623400941077 170.1553951783599 166.62657911593533
170.03123855846272 170.3094139611202 166.81150192411752
170.26634014173655 170.64577074620442 166.809432938347
170.2687915026298 170.52143586396662 167.10161573217465
170.23272701397994 170.63103548436348 167.04720836566275
170.5265714900947 170.8671943059219 166.99478161838562
170.30374440536593 170.58043774454777 166.98379998958285
170.66480278655845 170.87405817903357 167.08826455619973
170.7982629320925 171.00743497063056 167.1835310233742
170.751680263617 170.9831306453389 167.06099220248663
170.8148568868135 171.0226639001403 167.17715438939234
170.47741371501644 170.69788902577912 167.02711362360108
170.7376786646193 170.98354362163158 167.19962274725435
170.8315154490839 171.08170312874043 167.45961390490442
171.12802165641446 171.28767624488867 167.44189420089916
171.27406305479755 171.51577770020683 167.15157271203026
171.206681957483 171.4425574261939 166.43837174365248
170.95580051818854 171.20841658793978 166.92591222628076
171.04176233143164 171.37175001626682 167.02716357340555
171.05451904979955 171.41906714532445 167.24288248738569
170.96875568918264 171.30391201350017 166.93943254307734
170.87097715358513 171.1431632362154 167.0793358530717
171.23577127569482 171.45903679051142 166.96911566334163
171.54212528286666 171.73593495040743 167.06661321524007
171.02545320924557 171.25826371697255 167.37249514338595
171.11366362173234 171.35653844821303 167.0794268870852
171.06199759231856 171.36771735256897 167.20003377705075
170.86653176887194 171.13250793698236 166.73374436798804
171.0746930963937 171.33693839595213 167.1278052284564
170.93580066242907 170.99697166857678 167.11165623192073
170.91798197528433 171.1198707156714 166.8968564845739
170.92800606849656 170.92522367360746 166.6676849103583
170.95579571510712 170.96593156977926 166.61565866329403
170.70238950540067 170.78992625079306 166.83526802874883
170.8014616218773 170.865330823708 167.1108834361526
171.0098380294602 171.17162210632245 167.18047366654116
170.95160161851183 171.0478139493198 167.10861654299794
170.9297483204776 171.10232510618627 166.94718099648438
171.029952824704 171.24800642282463 167.0943806499202
171.18622777606828 171.34457551950072 166.95490683781418
171.42240752597976 171.52253569659982 166.64380946095218
171.70065898748365 171.7971363774426 166.64618838151122
171.5105834368306 171.6002100902726 167.01021332092515
171.12370813053522 171.29954223406216 167.1745912719166
171.06465306265386 171.1870876476475 167.49432037933857
170.81734788408488 171.0233728779528 167.22922074838232
171.05751334726946 171.3001890150638 167.56602935379277
170.87650717297237 171.00940758430355 167.2564208030209
170.89100141403088 171.0692578430248 167.5866734758272
170.8826979846413 171.1475395591706 167.401835210001
170.97601820972554 171.25571726975141 167.61414134148268
170.97114215703527 171.19157836190715 167.54935235833366
170.613408536881 170.85540098609607 167.41508571174612
170.56254960518905 170.75241716386265 167.55276636210442
170.38279937237894 170.72284581423588 167.50102187904997
170.5918012507671 170.83371097842007 167.30662195818883
170.8926284261264 171.26308521129837 167.51690855978197
170.93797152300527 171.33797221917305 167.5270223184141
170.96599458745678 171.36629398252302 167.35735104263824
171.2195531403473 171.59391770177018 167.50290171189275
171.5053797587597 171.84233408446113 167.28261102277318
171.55024335980974 171.94976535406138 167.35286756469063
171.5799244486651 171.9862446073802 167.13920486275205
171.8935223289608 172.21934361826965 167.2360485570272
171.8569534346766 172.16153225155898 167.06889613224283
171.80669437179256 172.22117064913886 167.2270049255668
171.19821187484297 171.63041591941123 167.55783484418512
171.26318106515603 171.6233503350888 167.24625511815515
171.0855384971291 171.47496477083365 167.0438447798582
171.19229781520866 171.472821829951 167.37224577208733
171.6837599675975 171.96813791285058 167.87620256853128
171.5268959291453 171.79813417846555 167.70917593968755
171.24714754997322 171.49655767397786 167.90298282361115
171.23100535676514 171.38709096313283 168.12359116080336
171.23798785425592 171.46221266740474 167.97011909757336
171.31229768814248 171.51301932324816 167.50350969755502
170.76763576500207 171.17202073335275 167.19945472982428
170.8259680462853 171.14674834905958 167.4250540333456
171.21339921345998 171.45887556775875 167.4158391244839
171.23157958084397 171.67147250544753 167.447959993321
171.4252737487752 171.8099234182751 167.58297694469593
171.13490413891304 171.52063925002273 167.40765614487594
171.15363928906575 171.47595769109245 167.24917975639494
171.07099603488115 171.41275395831778 167.36207969537767
171.125675382029 171.5293989540116 167.35895110959927
171.18027056070324 171.55304074324982 166.91264512343008
170.83074650065674 171.41382665447273 167.41093563376455
170.764849686442 171.29209278154067 167.36800445756515
170.92062637071248 171.39061538990262 167.35460813366478
170.89539253601617 171.33461605227734 167.3997176270051
170.6043781595471 171.10487458869238 167.78093515213985
170.67411231434718 171.20438956006922 167.95599071271567
171.10566138524538 171.49835419987198 167.82312933800984
171.2609081881605 171.65094291036257 167.3767308073203
171.1348255440209 171.56709595770397 166.68992742524853
171.03586256942893 171.48236273621106 166.61323319922883
171.3528897749625 171.81123599611996 166.78097987095896
171.8094964485389 172.11263507257206 167.24111559048458
171.59652180792938 171.98351938704567 167.19450477004077
171.30498123463022 171.75366853927704 167.4233670252825
171.52809313528812 171.92191767997926 167.24893677236477
171.90296586852227 172.1895436957876 167.3140807913366
171.57015760333093 172.00653193267135 167.4279861681808
171.51811118345287 171.91799041493232 167.58248486366307
171.42692745605888 171.87934757598444 167.77224106671432
171.23040952130387 171.5969870915115 167.53355115038698
171.110971836177 171.56411234590175 167.55887932198937
171.08440019927306 171.44859174300825 167.03696352353165
171.29849025071516 171.72484241873153 167.03002502332356
170.92139644597057 171.38463308965123 166.81038383804403
170.92559860998256 171.3595924846688 166.92326028963643
170.86452392427813 171.30076704698857 166.52135977447884
170.8807405835617 171.1958931753054 166.65878963907232
170.75215461230835 171.19429760369707 167.02828095048483
170.78669562658902 171.12956412750424 166.90916394603394
170.71924697441594 171.12299185454478 166.7464856411841
170.75909079360343 171.12860577006765 166.50329786535863
171.07028933220667 171.3719268531517 166.75444393547133
170.7493472049492 171.23440772286847 167.22644581570643
170.7980776475348 171.23632531741887 167.29350856365573
170.90333530998376 171.32213688918335 167.3422748086766
171.12012479819452 171.44232436212994 167.28387171847226
171.16008155790166 171.5408913170636 167.449706433922
170.84828474692057 171.21885903080977 166.76072142996432
170.85058216759333 171.21016765767092 166.86360367309362
170.94130532148 171.1785462578554 166.26396213396913
170.82598089990205 171.07770939252822 166.5077344567519
170.952898390022 171.12761061960694 166.07052097239807
171.1689452854244 171.3383921812702 166.23204861298717
171.29049388168303 171.4161935599095 166.0493616252532
170.82938277631106 170.97420741324086 165.7423920255146
170.83198438402476 170.9185027718489 165.908676238888
170.96711061670314 171.15631517231918 166.12717190585732
171.06566001859522 171.20343789422324 166.02221325623697
171.40537431863993 171.48357633191594 166.06402324626336
171.47302393901708 171.47460493124194 166.1301625813216
171.40795389818132 171.47588880293804 166.37784015759289
171.2322315230228 171.37695711885195 166.45111944685436
171.20237338672547 171.29287137368937 166.38969784544807
171.5168551763894 171.6052273816898 166.61745206908031
171.21187454048638 171.44893959177426 166.70956125498273
171.7306094534012 171.93113600921419 166.27535579388925
171.30268447890114 171.65806312173427 166.40202521299037
171.69049095835402 171.95695403828444 166.51619506360942
171.78393007880632 172.09749013031887 166.29765755752015
171.3206986941654 171.72425860356756 166.3562859041718
171.08204366141518 171.51577901534432 166.55765951077598
171.37363374501209 171.83042521270806 166.37953537724982
171.2664055021073 171.65349011640473 166.1620012138291
170.97929750362806 171.4669381752096 166.28168275145052
171.3023107633643 171.7341270760433 166.3273823446865
171.45605338968497 171.817863734288 166.1950576439095
171.55167240319864 171.85778817171317 166.47193408111883
171.25518106406432 171.5802003903859 166.38030104008703
171.57071281485725 171.91364062535683 166.63947181335033
170.8781862736237 171.288145522279 166.24474025647098
170.84673391558584 171.22069341117367 166.19373618949987
170.80744695733833 171.1008911807164 165.98351142322585
170.95017363608528 171.3125016436929 166.18913525843791
170.86440661079155 171.22215691193824 166.3371076766131
171.2125318537352 171.55177436027375 166.43897577187366
171.33347467533025 171.6778185373774 166.59620950993636
171.07125920377112 171.4618043569355 166.66974706070695
171.21495941577362 171.49677595310024 166.52240390006358
171.2839006734645 171.68646192764905 166.65899431049132
171.09213840290812 171.5820021925196 166.20612712687233
171.5174662550716 171.8673039004285 166.28392981387387
171.56492501083258 171.7483868234466 166.39031439116198
171.32277350335414 171.63393668568193 166.30942195251765
171.04481841499017 171.43618225122808 166.41512211389087
171.38602153258034 171.70240434677504 166.11127018570878
171.31819398915772 171.58938257781597 166.33494107970174
171.51906669587004 171.63208992159403 166.51717217147754
171.20873545131712 171.39391036644156 166.95278342260815
170.90924488204843 171.10366779022505 167.06705484587735
170.65104405034467 171.01315505891128 167.15774565287023
170.54611128486243 170.97766869574318 167.2264408800373
170.5424743958843 171.12836279104954 167.43016749637547
170.48045784223208 171.04311338018698 167.12306633900386
170.704821501577 171.1034087015698 166.865884819836
170.3420178781977 170.74153927264535 166.68666622991856
170.55062711002188 170.90115505671227 166.96441478483771
170.7007503667314 171.14146976549836 166.89788267031943
171.1204467517981 171.51662383160163 166.72748741090095
170.88821845054062 171.40524233137836 166.98669748435637
171.19549970244614 171.494382918844 167.2210440545892
171.32167864340144 171.45648160240074 167.2030372577322
170.91991923189835 171.25071463766153 166.95391955546583
171.38852853298525 171.62211591734285 166.77531644852485
170.5977617629305 170.90923601056613 166.83274482174377
171.23076737171826 171.5178250244061 166.72280267396235
171.152797644682 171.5096987662678 166.67420754777527
171.21416308693614 171.50309333224502 166.3167171643965
171.11645721354904 171.36261269357942 166.37960134570852
170.86516326522755 171.16152119597277 166.3870729235058
170.31392171738858 170.55298179676097 166.08346146073586
170.33092068877102 170.67020768935444 166.22530930492724
170.91235228794469 171.15813165663278 166.52827114324356
170.88949697100512 171.17308048599253 166.43224029453506
170.54241402856627 170.8294420916488 166.30494953461198
170.59192509711272 170.9855767122491 166.52246887918741
170.64138103341543 170.9459856098656 166.78270072762066
170.75259751028713 171.02873552305343 166.29992301454095
170.2526905985827 170.4695864061694 165.94942554086828
170.19884683386647 170.46417200147397 165.9979113193678
170.4536505523472 170.63212920201363 166.07112332986068
170.55700668889065 170.62859374640925 165.68178314389377
170.83044374373316 170.91514217588082 165.8184152576278
170.92708428874352 171.00935235606914 165.83927153131916
170.75009606740508 170.9013551896094 165.80041655223332
170.97830706456952 171.04401244735314 165.7007175630099
170.92193646070365 171.05374313608695 166.06106232833855
170.8183738687336 170.8217657601716 166.01169051699534
170.84529236258737 170.9017223610977 166.03543940811875
170.79199492822355 171.09736237737053 166.37171609365745
170.95955445463022 171.28939030993283 166.6110731479836
170.7405937419893 171.06273776313003 167.094164444273
170.7499149411859 171.11406630623168 167.21043101816198
170.42922884108393 170.72984938333923 166.94544882072114
170.53759375125054 170.84398005260422 167.11337452488104
170.86088312808795 171.23003144176852 167.569862485984
170.8380837799751 171.0360649063086 166.8732634978838
170.73726606304078 170.91150870697203 167.06908996925463
170.64545361290254 170.80363250240404 166.88830857425842
170.83409395327007 171.0300766160839 167.02224079541529
170.54558006028319 170.7598387401826 167.45078489949663
170.68328760753224 170.97768001645656 167.40399611602774
170.5610721569365 170.75930531340646 167.10016541928917
170.1904685577609 170.46255087012042 167.19308355264192
170.21103467713144 170.4074235289984 167.21655038297706
170.68014362626124 170.89399131861825 167.09175567419783
170.217999773458 170.40371049516662 167.20215367806705
170.3255670482763 170.55989762290142 167.4443948659646
170.63218420941487 170.82218134250292 167.75597210019055
170.61900468261024 170.861524342038 167.69241505533375
170.6276471768699 170.85582725951733 167.71097832195406
170.55886701456345 170.7491780024311 167.71561668023116
170.76584090578555 170.76014703976142 167.49837821088096
170.7797487013657 170.88741322860434 167.35941271133711
170.95351444959317 170.95961103784515 167.36299628901776
171.07005951232742 171.01103193193202 167.41713594194331
170.89111947492657 170.93618413403016 167.66789187915208
170.7827396883032 170.84999709287627 167.51000511358268
170.6228935229339 170.68935736165548 167.4706811226036
170.67247160530673 170.77674387178138 167.4562636598513
170.38275538541785 170.52595226184698 167.64274546658376
170.28397398443406 170.463475377312 167.68991162158267
170.45014666880084 170.49600203061445 167.74470478505376
170.06225499481738 170.1694390302279 167.6210353432914
170.51080885073978 170.5830318160445 167.56849113953902
170.6335685201503 170.72819932779677 167.68604541758228
170.7462879870413 170.80998874765774 167.3694522833847
171.07474208283787 171.24336091106227 167.5714610146745
171.31115349157102 171.3829222726754 167.338424342009
171.10372906107776 171.24030518398425 167.39256726766735
170.8686655027866 170.90767189883442 166.94902031454006
170.68786613593596 170.73905780308655 166.92440636934646
170.90267563409478 170.93202681436563 167.30157716576747
170.52456936292347 170.60428099918428 167.16968107067913
171.0737192530606 171.14064374533405 167.5029861259017
171.09567329323605 171.0772332477665 167.50073342256067
171.19482313796402 171.14095437794674 167.35260601840275
170.95439532949655 170.88417557480793 167.38642707475958
171.28950563113088 171.12160339476486 167.62418361143776
171.17645486820678 171.16899009443546 167.79085701733044
171.33721634883662 171.4439696200594 167.95720724466142
171.18386636564296 171.20074171836055 167.5085385177155
170.72269473808274 170.7331348308325 167.07676748884015
170.99184665400514 170.95329309099375 167.18149028113407
170.71921023563937 170.74429075351657 167.2813496214721
170.51488026936588 170.73807347884477 167.33467001645062
170.74567300761527 170.83568986193177 167.32004578712358
170.48958565644452 170.58267912166818 167.25892065796015
170.56243908491584 170.68181245480105 167.57798008551447
170.6015910262094 170.62226008882308 167.2284954553744
170.8008137690616 170.89202267438245 167.1805393946518
171.29349578814873 171.3392335275099 167.44239626858325
171.199137621192 171.06350544931234 167.39099500176047
171.24197594619133 171.27918734120118 167.4045393546945
170.8346510140236 170.8503000662723 167.11135083769224
170.62652695733337 170.72208626885023 167.32752857127736
171.05740422521015 171.12822324825913 167.62701472985657
171.1049525683044 171.21742037045513 167.74699396605823
171.02263171040843 171.20267723121026 167.85713753484433
171.22576298974755 171.25020564884218 167.34236458248404
171.44191745871964 171.56548329501504 167.19075087345547
171.34112499665665 171.41870708560924 167.29688112623757
171.85387734653497 171.9759043610699 167.4516577335259
171.61319642114117 171.70070530048807 167.67848711734257
171.44290485593774 171.5211289830396 167.83153788739932
171.5376007539037 171.63166306900789 167.57709757107534
171.54450090524722 171.66844707671945 167.84046101488832
171.64384437994585 171.86078631356273 168.17767599852425
171.58201706772826 171.6837299314418 168.29084681504642
171.49839059937284 171.73416406792717 168.140638854635
171.79441248251266 171.874797389825 168.06859938355313
171.87153225071117 171.97001917406732 168.46633521521318
172.2784139419582 172.38610885924987 168.88901400605744
172.1606386109133 172.16854272029138 168.79297025780804
171.90105046094135 172.0517210791096 169.14326844205414
172.15854951657263 172.24858900842972 169.0944937687608
172.0555739838301 172.32317971229034 168.67148524887122
172.19628718625486 172.43626553896988 168.23825633429166
172.53487489634085 172.6816051773315 168.74821351145494
172.02322837650675 172.27606638550884 168.83393411767085
172.1863929224618 172.4873427910078 168.85284163402244
172.56769695053677 172.62676475056836 168.2061687652441
172.4289572933155 172.50555252672933 168.44370761365386
172.18006056676415 172.21386626429816 168.38450596966723
172.2967804834837 172.3849607340001 168.65160720232774
172.32908310754183 172.44489377847935 168.519318005234
172.22083105499013 172.31316807485007 168.7788085010679
172.5529448120689 172.58857861612603 168.45090682444487
172.47004034263142 172.5888230280183 168.5866104883372
172.70069476055906 172.82078173384 168.58340094487494
172.64021331559817 172.80244592647168 167.9609053707795
172.80461902077568 172.94540812942148 168.03709427149445
172.9579927933139 173.07129088579018 168.23542318587675
172.95043945273926 173.0105486738982 168.3778673032941
172.90984068942453 172.92268777808866 168.48419915452249
172.88473581474145 172.882036440237 168.29590272303184
172.5584728274362 172.58490669681413 168.65512801755284
172.53044281376282 172.70832400810897 168.76730026897977
172.57760013709034 172.73338170711375 168.36951867184666
172.3981571481599 172.59513961403317 168.57224431744567
172.38190309855204 172.5254968560499 168.39578091789036
172.9437593570793 173.0540345616396 168.42906872962075
172.66168348547083 172.69789496195762 168.00677359039142
172.64430300481663 172.78508086770526 167.9336349184042
172.3252411660752 172.46352168558712 168.1506093790135
172.31935122172942 172.45523801383658 168.18957285852943
172.70516366222836 172.70378688857676 168.3601000700524
172.46891976880778 172.6897327716114 168.78615992268763
172.3336580325362 172.44282255087666 168.3886765733724
172.09248475372192 172.17870612146314 168.57874658837608
172.05105392644512 171.9694436835071 168.7541550811304
172.1778829979106 172.25099075269236 168.6784301401925
171.86695059263494 171.91906060504806 168.40999933494624
171.57309564396735 171.6282325079208 168.09399460042405
171.64825731962898 171.6966209959569 167.80545715702442
172.08554175862275 172.16189325797606 168.23926759468912
171.87353349792613 171.8832343752621 167.561960079545
172.10611516850923 172.1714710787421 168.27074637619123
172.36330711848166 172.43743899195206 167.74044234815094
171.78231640245295 171.95292389229272 168.10998105409726
171.79580042759102 172.03746305416948 168.1578504209925
171.60837263503922 171.76611549352373 168.58095212664435
171.71650765167703 171.92708783021968 169.14114652163246
171.60645858119886 171.74979666030032 168.6138454698674
171.79854707147192 172.11337036977844 168.76469794212167
171.80852221079965 172.06102579874928 169.02910115067166
171.63269077910297 171.82995180869068 168.90655261866323
171.5705973808311 171.72742196407938 168.70052262781982
171.40038467672142 171.6752815299911 168.80082930081713
171.7209632082614 171.77465475533216 168.8365530816438
171.42587030775775 171.42967646331593 168.91225427783147
171.421908000344 171.44209189293284 168.8330662392863
171.5996416441221 171.63794781384743 168.60756022213948
171.84231248182766 171.94615733521508 168.69349155344756
171.62971517076826 171.70764844555558 168.64042928465375
172.0873163722038 172.15743235633096 168.70324376530877
171.53162251595828 171.63740914140394 168.89490710155883
171.46018889480987 171.5527753057346 168.8721327541783
171.9571901632746 172.0177622144644 168.32134025679076
171.49934677474633 171.59009217096445 168.47838926722298
171.45311308727167 171.62428602144823 168.46493299109417
171.44713582565964 171.53365619584372 168.40976156307653
171.32564289909385 171.49843294088836 168.56584299916406
171.30318171282204 171.39808546945386 168.45080336806447
171.43799667449204 171.54253583534117 168.47375812744096
171.39966052336848 171.4511422065856 168.11331991776183
171.63873226638168 171.64200657165762 168.04827808587186
171.63067165722163 171.62221927092375 168.57924809928485
171.25328379808718 171.29297814451098 168.87379902106676
171.06608465795102 171.0918628675378 168.57730828671203
171.63961121495694 171.5128794426574 168.40238206990273
171.25978309215992 171.31893613077753 168.6447781545697
171.62466526387595 171.56304422179488 168.7192478370402
171.5937402962355 171.62113865473057 168.533613759607
171.63404487018917 171.70193984010373 168.37795323800827
171.5192175931793 171.6035100430123 168.4332197925823
171.50195612313954 171.4855826180646 168.22637090729742
171.52161850125069 171.58264858846766 168.48346416181025
171.31234235381464 171.42549762338436 168.88756939155317
171.05299731276241 171.15712140895874 168.72493681641953
171.12240987620993 171.21019021720062 168.57817022218907
170.81130148994703 170.9866325784863 168.3815179291263
170.88983331844284 171.03626112280037 168.52270930619363
170.6984146280135 170.93262924665035 168.4565123727983
170.70342822603249 171.0767041479067 168.31295999493744
170.7376811316337 170.95760644317016 168.35554218591815
170.88939761888884 171.16342984639604 168.89417436993367
170.74301833165435 171.02561251459318 168.95489094607458
170.98108050633428 171.23198407972004 169.130974540313
170.84705634912078 171.0873601194138 168.85459608716747
170.4580024617695 170.6549743055612 168.99982323182707
170.7369336250696 171.05739543369026 168.96038015961125
171.0285684766183 171.31631972890528 168.73348688469554
171.0468118675103 171.4406226413073 168.63679825324547
170.9986191028269 171.2129846108101 168.66209622433374
171.0444360446849 171.57513278559443 168.63423416256273
171.10264720751974 171.49342466877806 168.59243691446954
171.49991819907308 171.7944584683486 168.62064329330153
170.95159230782778 171.2329210664239 168.9500104708578
171.22113340843632 171.52080296134042 168.6404416742603
171.02312772368364 171.51691848301053 168.4769983004203
171.01483688405463 171.35443092483808 168.61532134149658
170.5093288074097 170.86862426762215 168.70570819475145
170.3907771015666 170.79120310471026 168.41893480244585
170.71184458968173 171.1046493571553 168.3256710622669
170.59812765297758 171.01007420806155 168.170156771535
170.18096618033996 170.62221023408537 168.28945825285638
170.74375251987476 171.1445405323457 168.05290434689584
170.91776651422424 171.2111881005707 168.0125463477199
170.74105610100244 171.10112733746146 167.747850924727
171.06446520330192 171.42131481004213 168.28274968736753
171.30239535936414 171.55166541747639 168.27684567390986
171.16004286939415 171.37904970590736 167.76072311638742
171.13799784702596 171.4227658317327 168.01554998854454
171.25670175063465 171.51508338144976 168.2212149873711
170.8676732106796 171.0864798724068 168.16029486836626
170.77590653321005 170.95242387209723 168.3776114060724
171.2023623572158 171.41971356707904 168.8768027729513
171.55732405543992 171.80400144666984 169.28775404822213
171.74440989419836 171.9312595756114 169.17002541895695
171.4459672687499 171.65250041077573 169.05224270634776
171.15263678055354 171.36306019910538 169.0137464299805
171.18627965977373 171.4776528854402 168.9750147468576
171.2538602409678 171.5473605496628 169.14435341116254
171.56070495757933 171.84194566782023 168.91462499969757
171.78350504538693 172.00926942441018 169.1964023173562
171.76710949777475 172.02947369172202 168.84266113623858
172.0717709730495 172.2788875233506 168.60891083198476
171.81661093102548 172.0506941929807 168.82488661565228
171.46150858001496 171.79255509777465 168.92932351604875
171.509455721631 171.79037906942483 169.029715678037
171.59223891330402 171.82001322411463 168.72613938996344
172.22183546945624 172.45890007279635 168.70532382693875
171.8805946801625 172.0813585527023 168.650454466319
172.36963774966154 172.44223918191074 168.82315988634144
172.1459549737408 172.19185141660535 169.1497556930726
171.71210620717915 171.67526554723796 168.80373800738784
171.74826384829575 171.74540440467496 169.02062412438843
171.77454800491958 171.87862212269548 169.15530225458483
171.37278445993067 171.51645296234486 169.45916517813225
171.21554683538315 171.31592007621873 169.73515173561847
171.18081045843462 171.4240599736081 169.8181934561508
171.05613051172105 171.36702209202718 169.5842036023494
171.29406783087316 171.58793140764078 169.77504306901108
171.09081598890472 171.2169559384416 169.0968509816796
171.11483400485488 171.27729687782576 169.30479890392127
171.2689990624025 171.3675291672887 169.37994602009783
171.31389096177702 171.56705282003196 169.0355792602053
171.2822167411865 171.56175443058984 169.47350901896763
170.9630960556215 171.13353690172514 169.12729798427384
170.9138716584791 171.0028115768213 169.35868270874937
170.7415528721238 170.88839262735587 169.31072817772284
171.05397165671616 171.2031598774621 169.47517087895002
170.77515077041363 171.00470388471993 169.1829638731391
170.66732053476434 170.80265654759552 169.25413491157295
170.65320453359973 170.81605844248014 169.52686819555356
170.79610541719288 170.93623141340632 169.4142172953931
170.61672471238057 170.79938232247173 168.98852778137865
170.8443075634166 170.83081621809208 168.9134987772681
170.56614993345494 170.57778597100037 168.72433804881553
170.52410649036142 170.6455069225876 168.72708263838788
170.19059481346562 170.32960833188432 168.43039946116076
170.49989749004183 170.56950910320552 168.22828479913832
170.30669835428105 170.56781633079444 168.3334558356053
170.43742420644412 170.6093698432291 168.05841017660805
170.39595286078725 170.44035094649806 168.17389193925104
170.81101167090125 170.7847720746574 168.18598092284685
170.67817109505114 170.75595333237544 168.44590875437788
170.5800513700779 170.72841691840102 168.44273005063872
170.48249955692793 170.5765920311846 168.83854725331759
170.41438029132624 170.392137474592 168.85075718015662
170.79940340857675 170.80734116410912 169.37751072702702
170.7700132681836 170.84706782442598 169.19554084263476
170.88499926231043 170.93298015432794 169.06147437200187
170.90963359307545 171.14228131246696 168.96711623492925
170.65533707535883 170.79333152358805 169.02612002656687
170.1920099645561 170.3008707901576 169.06162553165635
169.9769863035674 169.9177260725906 168.4823619227498
170.3009984951994 170.167905577185 168.9800573409666
170.48705902916947 170.4376362290931 169.03708090744817
170.60369201896776 170.4865763112657 169.24739936942888
170.4278349763167 170.44699282147448 169.4753530701294
170.59452130475793 170.62745619551995 169.6346214533312
170.64814466173692 170.56768385482982 169.38042444885815
170.34778945232605 170.31813976697114 169.0259003686623
170.26461148545883 170.21569765352584 169.15566998345855
170.47252515106803 170.3965540966602 169.3547602885352
170.72001799044887 170.5993554858664 169.4697197286394
170.59259931548115 170.39179426013624 169.78900196098311
170.4761720692408 170.25094333795462 169.7111156571798
170.4167501778836 170.34694096947936 169.57118484184804
170.15546026372724 170.03316373072278 169.6409599637836
169.6060136798508 169.56420085336242 169.4740403851511
170.08726813908942 169.9474050279208 169.50178788848714
169.98957434520324 169.92946397948768 169.28210069629694
169.97307715820634 169.94789814541338 168.93303122852143
169.6294562820645 169.7351514942909 168.82297490986193
169.32333218057119 169.49674786177385 168.99339826603477
169.25270682363066 169.30989106027465 168.98657667721562
169.37191122123494 169.4245563058943 168.86577237605078
169.59146617615428 169.7129080927152 169.20015775281416
169.4636708450268 169.57014643773522 169.23786451923607
169.70569944102752 169.7361859325163 169.22825984189933
169.8315371720943 169.921444797579 169.19192311087482
169.71830286444523 169.64734590336414 168.90392198046595
169.72412825448995 169.8131314293163 169.32917586319115
170.05163537468272 170.18813942953759 169.29550956102645
170.43913946234537 170.51325056665297 169.44976154797448
170.313338421957 170.5505279280749 169.15432585534575
169.9595155212301 170.18738589211677 169.17352339353593
169.8367392143944 169.9975262463475 169.35136636381054
170.16802875569715 170.31330030220641 169.32258638060364
170.26160145542616 170.295598488963 168.9658069582654
170.26452296665852 170.43363570690295 169.0891412739279
170.13028419472437 170.3176133617618 169.29260617101812
170.4595868343084 170.498361527928 168.97656303737128
170.35665741679284 170.4635474512038 169.01949779229798
170.2208064459479 170.37943831265105 169.00193056329204
169.88522236916592 170.1172299923722 169.5242560550827
170.21353670456995 170.45752793644675 169.90610323751343
170.4431028180462 170.69841639280313 169.79174061143715
170.6012259161886 170.7073174031535 169.7009435466856
170.33323466777543 170.4202095521785 169.74194704624935
170.12835020757154 170.14629010212835 169.77888832899063
170.21927313805554 170.31567572931755 169.7876217873083
170.30228809417667 170.41573690864146 170.00723891911525
170.4535469476174 170.63263502537222 170.43161993518353
170.22371664142958 170.40694111903673 170.19045957520254
170.5589355235147 170.63865441974593 169.72264587028
170.35087162773485 170.47547378642105 169.80147434213467
170.39930857667179 170.57776746279632 170.39015364330584
170.14809676968 170.2452242384092 170.05598139403418
170.38636431743905 170.49064996877584 170.21034986846422
170.47158407008627 170.61603785650922 170.55814973902451
170.65328252185364 170.72800266828395 169.92828980912736
170.4522216899091 170.43203444758413 169.66493060346446
170.62036600218943 170.58521168039562 169.70005167679776
170.32331298902616 170.2501566410035 169.55263589274077
170.29688228207732 170.14895034881988 169.59214498934764
170.27284363801652 170.27965571093918 169.4796211696486
169.9743951841788 169.9271157611774 169.3105305863018
170.518486455233 170.45211096825201 169.0697042784492
170.82537752181764 170.62586417903023 169.12163171364364
170.23710756747553 170.20616846151233 168.91580734798012
169.9184932745453 170.04685605956928 168.9668225608568
169.584361297093 169.77810394180744 168.44324058031353
170.00193952869407 169.99977868770216 169.15659154365187
169.75820539788606 169.6740274700763 168.78955644643656
169.72693599569118 169.76867444320297 169.01479969800965
169.9915060570227 169.97243939466512 169.16584644252248
170.0914599595058 170.09707123346223 169.2415367684643
169.84528826596312 169.7358152763101 169.1088189769632
170.33064999399463 170.1980307313807 169.96391265185798
170.28736598709727 170.12241436107007 169.26630441605255
170.1078493919283 169.94400284009225 169.4184994691464
170.2520494923385 170.22276099177694 169.58137937410086
170.1906928989342 170.20516422862718 169.11219772500883
170.00532095358855 169.93532527522922 168.7411088126144
170.2012702534468 170.18238496993547 168.39505282931952
170.4774690967095 170.3351960027134 168.69695982248825
170.45892350281784 170.351860293454 168.58101504333902
170.51588054457454 170.47959815105514 168.74561426590338
170.4162251090403 170.3655631877699 168.59048746496583
170.51701467444312 170.6689445404091 168.8945754567005
170.26129577895566 170.42132567557596 168.6690815067846
169.88272136080332 170.0274204905679 168.38113546531966
170.36923326328596 170.43681771656964 168.430766950616
170.0203169874219 170.1072669998324 168.24421559030432
170.2436397883744 170.5733765598402 168.4991334011069
169.9206178503572 170.20174589271775 168.03513005883104
169.8376627639314 170.33619366292663 168.43188590653438
170.53615932203516 170.8969864976091 168.63528566539426
170.45156657089026 170.79201153138678 168.47250303848205
170.71020880802146 171.0087269247422 168.95292563602794
170.66802511852737 170.91751066798685 169.0751683441165
170.68586714367154 170.91849767175216 169.26323124439458
170.7624469717921 170.88321871630794 169.01760618626776
170.6048979531121 170.8087551037886 168.9628283736766
170.92754746454884 170.9726212222596 168.84067318517197
170.8717573412082 170.95049534753596 168.9640769454821
170.90671664262186 171.13487682275033 169.05698595652194
170.77793595315381 170.94801687790036 168.8796611359773
170.72466518465524 170.97860237064756 168.99872651042048
170.43802058122662 170.73690205516516 169.27280574967122
170.5307056250366 170.69582707174862 168.86593194931373
170.58558624745737 170.69853213245878 168.62252299210974
170.61824962388508 170.82978455277438 168.967590133893
170.45886487909513 170.56440524551167 168.73512910708797
170.4266931806197 170.60042289131945 168.92663545475799
170.30057263125656 170.56439156948528 168.97526714769162
170.25907745064418 170.42286572066837 168.4661916909433
170.3949147633555 170.5831393047475 169.14785591450155
170.2407549527365 170.42198729811952 169.18790870006688
170.60388164768364 170.8029763605465 169.10329583668508
170.12314178141426 170.2533862600584 168.5890995261886
170.31336643221846 170.39106899454677 168.95361638626775
170.64353653531808 170.76430611825086 168.9225716409503
170.96178009206866 171.05865602362385 168.70518545692698
171.1068273850552 171.09999214823245 168.720348337759
171.16506121083688 171.20173478687133 168.6729466043506
171.20017090418364 171.32462410937194 168.60402066760807
170.90988171741125 171.07247575705986 168.49388564633128
170.78746957650236 171.02629889649694 168.60468616079132
170.58173631482006 170.78118346982652 168.45635978733537
170.19492160456798 170.39188557624087 168.35800645570706
170.42085632596647 170.6014051607255 168.47689961230697
170.14952628440548 170.31405727955521 168.47354172243018
170.5285313236359 170.66455541012337 168.32643251295318
170.6399459075557 170.73549355642967 168.10843024212153
170.2654386001322 170.466587192125 168.73299711921038
170.08438546160554 170.25909415952236 168.23781646610448
170.3697927326085 170.4626974251878 168.46767892734073
170.3600048419638 170.42993766770292 168.3412701300753
170.8083892807463 170.80685179901462 168.64185929021744
170.52052132127443 170.49750425942915 168.28116373242474
170.79268486633018 170.75453631001596 168.10385456692293
170.5605300980579 170.5602245111193 167.92506904076544
170.66188119114832 170.783842531665 167.97370457622793
170.71136826359384 170.73374294353758 168.20991939627433
170.5551055246596 170.61262462014918 168.01534875236496
170.353505194724 170.34872668119164 167.9781334303785
170.2386842316574 170.30683789570898 168.46185569427436
169.83055297386568 169.8527475103349 168.45095207164778
169.91393384554726 169.92384065098793 168.30194810228429
170.0161836811435 170.0153234418337 168.3103645483159
170.04269113399056 170.06710994225665 168.12360569392237
170.00810287088044 170.0934129617893 168.4598780695614
170.1475259981714 170.18349855392856 168.33869230336174
170.0131958021169 169.99151390082767 168.6206402145999
170.27929869156887 170.29752318667465 168.8146291730654
170.3660723356039 170.48266462762626 168.68896459750627
170.42279312161747 170.38307402220417 168.51947688514053
170.5329880922913 170.55154600210727 168.13567969792382
170.6302315277192 170.62264502668242 168.0847890199525
170.92189718973077 171.06214140669772 168.4656734877871
170.78032278034073 170.93976908322767 168.51533983636676
170.72182522823596 170.86362808617827 168.42037846088465
170.58740793725158 170.8408056733537 168.4249436162058
171.14591997706782 171.3405809456303 168.41250264405318
171.38284437893824 171.49232344193595 168.07092349758724
170.97440577401503 171.1238184120311 167.88608571328413
170.95085555266454 171.1599758895352 168.29259628361334
170.5501471171142 170.7904716942667 168.3725789298435
170.5931325320888 170.83023204396812 168.65516625635124
170.82374196780415 170.94914243746737 168.69819872196067
170.59040363056135 170.78957242657552 168.656237860493
170.7196839464704 170.81989533579068 168.84860296573007
170.78721976376906 170.80491913040913 168.92431471062443
170.62092397361874 170.705752031152 169.0754743272283
170.45632247179054 170.60435308181425 168.73804150341874
170.52356893066417 170.61304500750416 168.8557847895911
170.3902451783332 170.44147161333382 168.97661049965805
170.28659267492665 170.38866454759943 169.33608857093154
170.33819428403044 170.50379289704816 169.0028332504314
170.63390071648178 170.79569512159873 169.28614921538983
170.71039370583043 170.9269570004788 169.57765001186613
170.66615594382162 170.83246034256476 169.79844962897405
170.72761171996177 170.88210886456676 169.58202210322182
170.70101275437688 170.9073979386924 169.37435829255855
170.38453601541727 170.4502151294626 169.03282623424852
170.80227456904925 170.76375980145954 169.1307724993063
170.67541499825984 170.5673315327456 169.10325547464143
170.42935768217626 170.50736015924323 169.39103622430423
170.5143307981793 170.48776236164883 169.60263556446552
170.5074413219689 170.48896535520646 169.775184170284
170.39911639063567 170.31662391300145 169.8624399287947
170.4216525096223 170.36209456799884 169.48859834903539
170.41101330598067 170.42939639247564 169.52006798786147
170.16768796480767 170.25128772490703 169.44827564035953
170.56100595068176 170.6303803888811 169.7790775354958
170.56594411893053 170.60669245858912 169.53932309631713
170.29941767133937 170.44922941230956 169.23930145831315
170.6490731071296 170.68443594132535 169.5365725040346
170.55582813980118 170.56037232524795 169.29231277411043
170.35753707600495 170.29899181616074 169.31093489546123
170.41999566882765 170.3699732191716 169.2195132065342
170.30964905710374 170.30797861652482 169.19189374197123
170.39067455894022 170.4486652999026 168.89942881708146
170.2007616776438 170.2349016632323 168.7966393861346
170.08972918229475 170.09051096593095 168.72328111997584
169.72523111420355 169.719716254266 168.51576566628407
169.91235408668453 170.0125632787256 168.6391592962041
170.20714869513452 170.285883394471 168.30520198988657
170.77591394602453 170.79536427807344 168.36075669818817
170.75273778556888 170.71486746726208 168.24777918675582
170.55671671053184 170.62860315021638 168.64801600539576
170.86607961345973 170.9245988940467 168.42467442046748
170.40512526931374 170.4813641795506 168.37499584870767
170.84281456684658 170.89733803502983 168.4735109694936
170.844634479312 170.7852646430367 168.48044671044988
170.48965434103542 170.36656499985446 168.65682183182247
171.17916768308683 171.15431941462714 169.01997839803036
171.0195689644778 171.03481187117217 169.07630836265136
170.92656147603023 170.95714565504747 168.90699019066855
170.61409043913972 170.63757215497174 168.92773188274072
170.67810602666424 170.7824434038135 168.67920273501974
171.0843745644406 171.14489605228889 168.58640643072042
170.89967114554915 170.99780287157992 168.4872443901155
170.55704063402683 170.60111704211747 168.38886930960325
170.71621340749607 170.85827057845128 168.850577545169
170.47999788540034 170.6264115066987 168.56314270861822
170.68000831558192 170.76775424954164 168.09087191779753
170.56656318313765 170.56926135348613 168.07513236314244
171.05350892012953 171.10663387639767 168.1637239619013
171.10415763352682 171.051219295316 168.16085331093086
170.843402412582 170.70440507231652 168.02665633762592
170.71879508766634 170.61310971225953 167.8355818006346
170.38026243202273 170.29374071870853 167.99178886735186
170.3828119284339 170.35357879692336 167.86208274794956
170.45134234313107 170.32828149108255 167.9880987886184
170.39901846646598 170.35306193090557 167.38663295068784
170.12639170757149 170.11843090575326 167.12426457239695
170.05003842794807 170.08098420432893 166.72647961489704
170.13364179779023 170.19980665132542 166.4385236700472
170.5715275845368 170.54485805638018 166.6423586089972
170.5100719523668 170.5814946854248 166.67651713194542
170.20267720654743 170.32267930883071 166.88804651210873
170.36875584523747 170.5471972686266 167.0180595134671
170.40454352837114 170.51384146248913 166.7192135429095
170.46696442406258 170.64667507531735 167.15226073957498
170.28576393268338 170.38734320131724 166.88692423215318
170.44786540951387 170.58248502684143 167.05134073368617
170.4012111736407 170.53183130075521 166.89453181895422
170.23560782075955 170.4148512769123 166.74691050519363
170.34643876937528 170.41848060039112 166.92258596642532
170.53766400753452 170.70954726163404 167.27507337011053
170.4932473767341 170.55312092010655 167.6390510516117
170.29878333375086 170.6204494234095 167.72170649515172
170.26499852667746 170.51196624782733 167.57678680387144
170.2589029031204 170.38557453557564 167.4168479742255
170.7027063465313 170.7407727006869 167.2351459026751
171.03548428363013 171.16262793131 167.3626338221494
170.8470890923128 171.02382754713182 167.32241509969583
171.00772009450503 171.13207965771124 167.05741519126553
170.85763588390276 171.0665673334474 167.58389342284872
170.99462962252673 171.09363581170257 167.5711955529827
170.78857992886432 170.98679537315397 167.60466048423004
170.99248720363974 171.06916417656478 168.111353768233
170.3257529231462 170.44566394667962 168.15986229782928
170.44100887349202 170.55295045327046 167.67947837229457
170.46785172151627 170.67443159326817 168.11795977622813
170.10834285976816 170.2264802958138 167.68360168692027
170.55467035583678 170.632513283977 167.7198900690645
170.6381755441497 170.62616970069232 167.72229021923002
170.48917939535505 170.39538631548726 167.66113295837636
170.4499100303348 170.53477868836782 167.71432769752224
170.41768348728516 170.3442171168435 167.53558522033788
170.36547291049288 170.43406420276582 167.48098422064967
170.28492892033813 170.1843227718114 167.3628300796526
170.6830229983438 170.4597039098332 167.59940643685582
170.4611471873988 170.21841253149634 167.29707098089864
170.3615079119218 170.25118042777808 167.19689611853096
170.17568299958572 170.12865793917936 167.57282792946512
170.23306466348083 170.29691239073267 167.51930788705775
170.33590879837163 170.41828123127146 167.37174431656433
170.147466893271 170.2250703648026 166.99847140750515
170.51859132954166 170.64498908139316 166.89094111565137
170.37827185030935 170.6255211717993 166.45146381855503
170.3398257316748 170.56219997811186 166.56110026755542
170.55326377013492 170.80901921850727 166.00251515077454
170.35634156255375 170.64010988571778 166.2235549049484
170.8829604929574 170.9712274356183 166.30153940831434
170.22980644948217 170.35825414560003 166.37607792556324
170.11648176973105 170.3715420036334 166.37288868131245
170.2636535244594 170.39438879720882 166.93087407896806
170.08841026861055 170.31150980705272 166.5640338518756
169.8728449355095 170.17615255209068 166.8562861031271
170.0078456969235 170.19429909865136 166.57628315106146
169.81274800004826 169.99723131735163 166.80812753020018
169.77328554174636 169.92306928003117 166.68345231082915
169.70495144368059 169.87999826049716 166.60650764598452
169.9276251043015 170.0624071501386 166.26712986147137
170.1229193439035 170.19527455573703 166.4345148555151
170.03111210546572 170.28031682127266 166.30612531364892
169.80211812495867 170.01251869746872 166.5433269362863
170.08085675273952 170.4615601610693 167.00697304381112
170.12186133889085 170.55293518623344 167.1387290958811
170.18167606310263 170.51256951773854 166.8099538314359
169.90727726883227 170.3480282444706 166.84793538705424
170.09299793135722 170.57893174283382 166.5619439112767
169.74885812880103 170.27583665460298 166.71084161607936
169.73239511970363 170.15683377518755 167.28673173690666
169.99763605054858 170.20991710016906 167.5339150947131
169.77464029600574 170.05287709138028 167.6308305111998
169.9269091667837 170.1276385303502 167.61566038366
169.7354232594674 170.00880773625494 167.84173270771703
169.9869969031968 170.2206526298714 167.79754637742002
169.76598477690874 169.7436182851301 167.0435578097354
169.5212588138284 169.54780845854336 166.89040780698886
169.53476515585913 169.65163502435837 166.7897733192651
169.21378476233812 169.27588454001238 166.95256229285633
169.64472072508707 169.81773934445593 167.05134145035237
169.46942420643475 169.57946982399102 167.01913761429634
169.41311685249616 169.7171276830366 167.33213379666054
170.09241258348985 170.28715785038045 167.24523175844377
170.0114587608642 170.26975528897233 167.2750774530043
170.47535452584432 170.7191206775155 167.64064599682993
170.24064656009378 170.57206271677617 167.67169637459216
170.03864437997834 170.4827146490148 167.2088926925349
170.26181910511323 170.541035659907 166.93671507899185
170.3935026656662 170.5728464995023 167.44201026263164
170.275995195729 170.50204404767592 167.23688536733087
170.38346216699094 170.6301981686978 166.97844857099543
169.8753102839898 170.14081982378548 166.4573055149919
170.0502651539201 170.2456086274658 166.37461934240346
170.07056306952344 170.3022390310966 166.46287198002742
169.98123819012045 170.04169982578588 166.43772941169698
169.95907082102028 170.24085692048473 166.30349943794016
170.0550530929512 170.30317686992953 166.60686437490017
170.2530819555064 170.51480442792234 167.178737032232
170.3011982658658 170.44107501513307 166.77764177208797
169.81997488429096 170.03910658578184 166.60331768056636
169.90855424871432 169.91327105369663 166.7590733988391
169.7171139207177 169.79546223549647 166.4730497111192
169.83990945265091 169.85065554627835 166.01240502601215
170.11943581465158 170.1619124176973 165.96926558067673
170.12831353970466 169.99937029493802 166.1600422350014
170.05513483680411 169.89125697842672 166.18946900268722
170.3458478013285 170.22883996478188 166.25471335329874
170.38463567659016 170.43156009499842 166.1382933717439
170.37417297814372 170.28272285502712 166.434598914095
170.6476494172129 170.64363659960628 166.61450831710974
170.54684023193187 170.4374982495436 166.26904832839918
169.84236313407283 169.8859954238708 166.21555412696165
169.83531806281204 170.0146975820977 165.96523888984447
169.65332867828747 169.85691133905493 166.21197335537502
169.47055230590877 169.75407259936813 165.77504503301105
169.3924050369177 169.68712591349745 165.65034878796834
169.34274983228602 169.79271001380786 165.76981554232663
169.78189608180867 169.99295861744582 165.9184585482518
170.03190619605022 170.19671477140048 165.92793195292654
170.07833696615305 170.34416573334235 165.56943858908147
170.29479071680112 170.64769786113303 165.67929602833425
170.13786996095573 170.48880762531147 165.823244555732
169.95278096591102 170.31755716195508 165.89035123617396
170.3076954838853 170.52719749326113 166.24796917906582
169.8305307927649 170.13790107083366 166.32977688099058
170.05738976557998 170.42998221301164 165.95446129320192
169.7328275085721 170.13070255884017 165.9866120941095
169.95956830864384 170.40258507993647 165.85773297206433
170.0465001331504 170.50558180789608 166.3207404617341
170.08714853069267 170.63485709398762 166.46886833895047
170.42977854309333 170.87635401675018 166.37812413383386
170.5557710339852 171.141346468196 166.17376453520419
170.634320252459 171.17521776575154 166.12732857931152
170.84513009371878 171.446354224215 166.21002938359308
170.25169488529824 170.698469410469 165.94550664762667
170.2281866620584 170.59118348062978 165.82056708830984
170.27842106993825 170.65939038108874 165.74959032892292
170.20560445951685 170.62968359518484 165.5644761243657
170.3542480125099 170.68137390780333 165.43762556841216
170.72723974093236 170.98587313776727 165.10235338345842
170.85952217408126 171.24583892405502 165.24057539267554
170.90850448458275 171.2595421926906 165.28716880192448
170.80382743660093 171.39173833177924 165.97179674173745
170.6910442497087 171.1345465971976 165.5771001874945
170.83338990328704 171.245066130581 165.75822649879575
170.7799995804529 171.27299820911668 165.81552599302924
171.081654905531 171.6381765663009 166.24656448868663
170.9667668764783 171.48871245658316 165.91383620080418
171.3015950539178 171.67065883106338 165.70633332080962
171.24438537040533 171.6970567357321 165.94971360601832
171.583004523289 172.05493758916728 165.8367837334108
171.71204484356844 172.17711384828308 165.97058901688465
171.55974246983894 172.0801820138861 165.87854323086682
171.33757889972836 171.96093933836963 165.78021549074018
171.571682217097 172.19517318336938 165.8279424263307
171.7003844831208 172.0796974926785 166.19844603588876
171.8273627216617 172.29908650317603 165.96338128313124
171.92337284533303 172.2571344130791 165.85018027770747
171.59971490407176 172.09307766810193 165.84179541044807
171.78787027717698 172.22200079300265 165.67819976931688
171.56509453666584 172.2330524412701 165.27973714237928
172.10370925113105 172.74175532806856 165.411321665071
172.12348886928922 172.74879791803434 165.2105030231629
171.99322265543287 172.62555386755238 165.03870996724064
171.98370558671488 172.59148331823724 165.47756671335807
172.17780520642137 172.66801821087054 165.4460457693949
172.48842960740564 172.97655035860802 165.4626580561066
172.13510911189965 172.74415846022663 165.4019568909681
172.1125182036804 172.7696906003302 165.46966465435656
171.99993855010464 172.60964780814382 165.12711444296627
172.39575785457015 172.90915735514994 165.1033847899317
172.24736642774485 172.75281523770286 165.18958066034506
172.2885798422132 172.86248360238713 165.60978080755757
171.84026996687697 172.52661110003405 165.58847483347944
171.9107721440972 172.69981170404628 165.4689602546709
172.0248685005453 172.86528905150865 165.4158292323506
171.9684908978052 172.62491712313826 165.4177959459149
172.10906658515754 172.87334879889426 165.61203002886316
172.34057229584468 173.0363595834039 166.21388445932254
172.41483476630935 173.10567979378177 166.23229425521924
172.48628936382653 173.28280226040175 166.14108808473088
172.7194057598058 173.25519462053344 166.1897093662739
172.52642843682014 173.14442234590447 166.25866039497274
172.91451020195635 173.42576164229234 166.39137310897343
172.89237639895381 173.40822103547043 166.47146960819495
173.0890172228043 173.61518988560732 166.4410967514037
173.07618006306814 173.46961179953465 166.35541818755374
172.82014194599105 173.35214494980363 166.5101084646603
173.13562802351612 173.6636007248528 166.55777947605853
173.08275489480215 173.62283987638386 166.44535001040228
173.49005522285242 174.05800262863912 166.56586185876563
173.6880288198517 174.17482443735886 165.9274333754695
173.37070301044494 173.9752239879689 166.10069518999134
173.31392697150437 173.8550020608812 166.21169837055822
173.27445220157037 173.8675102000047 166.37923651716034
172.89226895009824 173.5935499665589 166.3422655271156
173.15952290996267 173.80839783166854 166.16932295966848
172.8383409459102 173.53956545910478 165.9012517997213
173.25559994579075 173.6547684120848 166.1234127662565
172.96665312940473 173.43598649346708 166.0983009910927
172.72128934514285 173.26386477765416 166.5585980709557
173.04150786095244 173.40156767727646 166.20391294016684
173.24853420402908 173.62836471729605 166.35747759553374
173.0802253317516 173.35407230753125 166.15659372628082
173.46864490385835 173.7298541327043 166.55856130437095
173.53548340984756 173.8963091447614 166.6202874924889
173.1597618159192 173.48555476019885 166.33116767846198
173.61600898479148 174.0040808776748 166.21175547913157
173.635062053091 173.98673582814058 166.53469904979468
173.75896302785034 173.9851442757537 166.39296133227862
173.87646061904368 174.1301787486497 166.1346312051436
173.83663874611068 174.1176496665105 166.14691834783451
173.85525317452579 174.1415785273226 166.05263451378673
173.68576217573872 174.13814668615672 166.20763794100344
173.71614449099036 174.13823248075386 166.43374407185405
173.82304711157298 174.2524704335004 166.6292521334041
173.61588004469237 174.15788631978194 166.94929962658728
173.52218434339127 174.07198100169376 166.99829130569233
173.67505525250405 174.196216891739 167.18716856724282
173.4534194367458 173.88197553887787 167.0656576383409
173.63273511906078 174.0387787417741 166.67116184138393
173.9018103998281 174.34365409687987 166.8637190859414
173.94262739629767 174.3753889643145 167.31562217982517
173.6329500813176 174.13105297322417 167.13943551838327
173.60308773456478 174.10582958122285 166.90701634489628
173.86739028739686 174.3511325236512 167.041724537641
173.76577575578986 174.17508971270675 166.85949930238536
173.55633841487858 173.89674879402693 166.70927076469115
173.30897540711788 173.8025208385043 166.74982425721436
173.2614462719164 173.7144840114493 166.8649722742037
173.5151809703337 173.98469690323043 166.30420513135246
172.90585801845717 173.48479901476878 166.5521742436787
172.9398856262097 173.4964485252695 166.56316586502777
172.87856511798782 173.52404537979422 166.36885007831563
172.9232193393499 173.46505238447622 166.50127849566863
173.04934662869076 173.43676945204666 166.62110158925654
173.15704541255528 173.6424359655383 166.4857552479915
172.89259317451672 173.20246412078941 166.3925800856108
172.85210378552793 173.25408452833793 166.32999258074466
172.54513935456083 173.09260188563488 166.38649993027363
172.7854233376816 173.24964364850857 166.58500723569534
172.66837507986452 173.0932129484731 166.79897499288532
172.78174411628797 173.3072482218899 167.0410485121925
172.74800227375792 173.26071456343178 166.87507537961727
172.88045748269747 173.4056365900915 167.22411298845384
172.77234280569888 173.25972748282734 167.08884865912577
172.47802645348355 173.05913454440014 167.2867677142197
172.6758925184428 173.3216105939177 167.2043858680572
172.60703632658186 173.25084240379962 167.15200069458075
172.64503420250347 173.24166095298676 166.9452878050736
172.5416919624689 173.0316557233117 166.77794644818252
172.05099318040484 172.51229129660766 166.8797784495696
172.46538150231314 172.92314285132974 166.79430747836895
172.5361727601488 172.97274845245772 166.46720222148957
172.85361043747326 173.19273081859563 167.05778000409222
172.31784542712256 172.83433554680707 167.09313307252992
172.46830717684952 173.03248781146732 167.2330617476828
172.34739856385593 172.91227483097333 167.20877679769683
172.3435980757518 172.94382330179025 167.2353715349726
172.2199558255012 172.81710873026913 167.16952128262102
172.31852491108083 172.88591940145386 167.4514000923493
172.5827818954583 173.13682257163407 167.66623213476132
172.82597596900132 173.35821408691663 167.4976674845408
172.78054599319444 173.4370471343189 167.2786230123779
172.97444559721217 173.6517749646946 167.2852595680138
173.2942164118064 173.95674383982754 167.3622539641555
173.30844177343536 174.03303312820023 167.51153609739686
173.2020936151828 173.97936700091537 167.70359774138424
172.735524105112 173.49105697445512 167.64423800822254
172.5532156203989 173.1869232756426 167.65947604777202
172.80389292073716 173.3092913998099 167.19584357663678
172.71969823393928 173.33270562631358 166.68752834919664
172.97235654164987 173.46956460547665 166.6438969782962
172.96133991355 173.49083601127813 166.80722923657373
173.15048010087625 173.62971007656589 166.9708370294741
173.09324381283957 173.54929140718647 166.8337989487827
172.93437976077774 173.47867141870546 166.61423181033066
173.11962732950113 173.61766900229327 166.61080523506615
173.0943944022027 173.44977133674251 166.5749509135527
172.8150068850739 173.21784163245474 166.61997409850733
173.54078418209744 173.92796292742355 166.68469653266553
173.2212523468823 173.61299959705804 166.55940677530992
173.09119923711717 173.55038519493203 166.70929388965197
173.04921908481106 173.57827626422252 166.8469379869799
173.1555322547529 173.70241012294758 166.7739651283564
173.05616907278002 173.51038512531068 166.57869312331113
173.37500948670564 173.90524163210537 166.95947693617592
173.34556649715762 173.78737078402216 167.16845533210116
173.37816557290208 173.73148526801378 167.0216786679967
173.44506550702238 173.8884801667401 167.12071388747472
173.62728675652173 174.07643770415436 166.8844293476072
173.6151453174586 174.06094631985994 166.69374696989135
173.3989579208763 173.9118858033626 166.67329209908343
172.61688228849746 173.1957610626016 166.2308366068453
172.91901249372273 173.45517479967614 166.48524631233644
173.3062496845235 173.82546531304678 166.90619461603137
172.93447163798524 173.5986912654234 166.80490724630553
172.92926970041694 173.540887250682 166.72159076478354
172.54008347530888 173.09062826851374 166.00726959035325
171.95485410815067 172.69990928904713 165.76328851073026
172.5008052893957 173.12815233642826 165.67915186897474
172.45977321551752 172.9912411771332 165.35353606450687
171.97915342426103 172.46598442495056 165.38061167121043
171.86184500615497 172.43101287974108 165.19842906054717
171.9838946639337 172.58557593958062 165.2712335440903
172.0618301923627 172.6345760743964 165.3502727130123
172.09026828249222 172.6529027592535 165.53205411033164
172.34376529905884 172.84418999925822 165.56707614684078
171.6494294082715 172.20363041203814 165.66152793777496
171.83793325610247 172.2751559945193 165.49268795719112
171.48387625142126 172.02150331617761 165.74282009678075
172.06893800421412 172.6125844683785 165.82744135991777
172.17526526235994 172.51126303009482 165.86999241831933
172.1686747501885 172.50796216476218 165.8876719211423
172.12417554262947 172.60407653551977 166.1452792164136
172.10757292757202 172.6079624207432 165.93557096772736
172.2987064530245 172.70911799582598 165.7267925876171
172.40363119739126 172.79559369198518 165.7212989600549
171.9413019810758 172.37214434218563 165.23163283446456
172.0403128682626 172.5258435126727 165.10544392278535
171.3078104325024 171.81760448193307 165.19081241439957
171.56179133915268 172.1030253326248 165.50872001636873
171.60114253903936 172.22782487439005 165.8472386221387
171.8694058065945 172.43751132300412 165.98072350242072
172.01618398691625 172.63635421534886 165.69981508987877
172.2149079886295 172.72512615912675 165.4119722269055
172.31709152269775 172.78527970280254 165.4828054188244
172.34733387393348 172.79902068585665 165.23896778907223
172.30990828925405 172.7260836820745 165.1735101365222
172.24139031686374 172.697685057032 165.3241186014622
172.28761008120932 172.6919804215846 165.46869975446393
172.87401251272996 173.20555106880147 165.56175682899647
172.64460000613215 172.9788897138737 165.49547892197916
172.49315546266988 172.76643317619897 165.17553142248923
172.30063841764633 172.63912364740253 165.484563649555
172.25399952909132 172.7045423323571 165.5228239953073
172.069329880727 172.55662795894315 165.39046944291013
172.1262198597405 172.64558328168027 165.1797645558309
172.2853414566652 172.73595179086465 164.95072320993364
172.8357591657069 173.20004777285675 165.44883360599428
172.78693494546505 173.3171452577037 165.50990997398983
172.8323833474064 173.32150098057897 165.51572103535736
172.74856028551463 173.30137311367093 165.96396816719533
172.6676495351428 173.11076117272157 165.73346293086732
172.68094626675418 173.0711608508132 165.48894234925314
172.8219545180166 173.16254631372362 165.71653623025344
172.7725531739617 173.1892082983133 165.74664536500336
173.03171041463938 173.42526020286138 165.95650005805814
173.43293676178294 173.77507901613384 165.9229327112858
173.3303360922961 173.78584293627387 166.04586090583012
173.63740594522557 174.10249749410343 166.24125925451636
173.42053238247507 173.96379850592578 166.00601441643312
173.13685399271787 173.72680579376373 166.12342342078753
173.4278606267423 173.90949800564422 165.94795183000952
173.2595516056753 173.68642791477905 165.5923455117688
173.1269050678481 173.47879753964753 165.33948402116224
173.25004381631342 173.53132024112688 165.4165383422869
172.91924092252094 173.3773266718723 165.82378160551661
173.14565172211877 173.5076745477879 165.54776149765718
172.86940718742437 173.1996884639747 165.3085936936034
173.17352227269538 173.565452234945 165.92815606766848
172.75165660038712 173.096231757798 165.9047256800533
172.75060746604694 173.1117921820296 165.92610036570503
172.49195268877963 172.89595234452813 165.9996545923472
172.77143935523 173.21903427951742 166.1432027072238
172.75712189323005 173.06325839518763 165.96517191963815
172.5496357780803 172.944019968662 165.79988896176457
172.29445323934846 172.85915781408946 165.93612595307263
172.2004597035283 172.6206869295696 166.14929057152122
172.1113536451944 172.58441458197476 166.1893832418081
172.37643847108677 172.75505172443596 166.05248855850277
172.51929205945592 172.8389465861564 165.902668066036
172.54932538833756 172.78300614137055 165.73287304428294
172.68498017262303 172.86381563630013 165.8881614741863
172.55139778611482 172.77745839700256 165.7670346938932
172.53380718270517 172.84672005800567 165.93546571197123
172.19835142698815 172.56205905346582 165.67091831929565
172.26817644259057 172.5865129416698 165.19602306829398
172.05898938397362 172.4988766410553 165.34280180247345
172.297462212206 172.71435360047025 165.290621139191
172.35391144583522 172.90843548066877 165.3058957911976
172.2879372827856 172.89495725636888 165.34851499124284
172.68079596298557 173.17412513431148 165.33648253568327
172.65124488787285 173.03393388323218 164.91015980228318
172.5407842096189 172.95439090500935 164.87924478905023
172.34175708670136 172.946876830609 165.37909934793814
172.01610013624435 172.62798325537221 165.15939475767954
172.00091723104276 172.6637780680952 165.3278092792677
172.46508438563686 173.0500662215615 165.42050682900947
172.42703625886793 172.95786850258114 165.26974157787237
172.4309695216923 172.9922440670323 165.35374722116686
172.230751657351 172.69372879583932 165.2001988813212
172.27402208381997 172.75362766027635 165.10341707513066
172.37858048121512 173.0967081854636 165.1584464938988
172.01873774433741 172.72046232148085 164.88676910324824
172.15136463200898 172.85376601275445 164.85054214181963
172.33027857289377 173.02732319449396 164.3740867831748
172.33899991280487 173.0242767357805 164.58127709206207
172.3450665941718 172.99994677314925 164.69273902876935
172.3034795991422 172.96820986609245 164.76305028533562
172.57079491490072 173.1473587270012 165.11910246873046
172.84612927931593 173.2748266548647 164.90743364454835
172.35437252377818 172.9736836048905 164.9583565081344
172.96983921149766 173.57503769616252 165.03199640621642
172.94618264072972 173.453417114102 165.07952788605866
172.47542258628482 173.10344743295198 165.32173767238083
172.76551285484578 173.43851572499472 165.43975393268113
173.19199105990924 173.8850419432867 165.7402434066115
172.90623021373622 173.58913748846092 165.75360388756084
173.28068975680398 173.86162483997776 165.21330990201173
173.08287134653142 173.7307168261608 165.37355339894984
172.77539019856866 173.4776087856201 165.0300819335749
172.66392153352453 173.3199447787467 164.79063180442907
172.91618063139163 173.51483761234002 164.99414874811558
173.2530713513173 173.79371159039587 165.1161405230045
173.17309629931924 173.87800732388578 165.24272465090883
173.39935464115106 173.9190589180392 165.40461267760102
173.33617918964285 173.84890334846588 165.21422648906184
173.5331121582098 173.8849406769522 165.21670548227766
173.39832708711836 173.81198586517277 165.0365306624901
173.33617006383696 173.70362798203985 165.20230687158272
173.52493825089604 174.03282393996724 165.43562607194255
173.29973923676513 173.7454717727084 164.91790537357002
172.8690008169056 173.40174651951793 165.05766531489758
172.91962670066337 173.4661840002918 164.7002384380063
172.7722667226819 173.31799527772196 164.9077596071468
172.49424233922375 173.05258105230328 165.14224266964638
172.3604652682283 172.8816797913983 164.85701760628544
172.51143952727327 172.969237217296 165.21051218841566
171.92909628259244 172.48087198798055 164.77444218218488
172.07185766623704 172.6323013605599 164.53471985938978
172.19060344527205 172.6288426648356 164.86655092169912
172.14942000228478 172.53181746007328 165.22144716811076
171.801768671792 172.31448871170824 164.88368810814418
172.0341734071768 172.57892632241055 164.93265052328618
172.23513231480683 172.72230401521642 164.7471712062889
171.9706163956257 172.4649781041398 165.137211739433
171.78147576268464 172.32734125344888 165.17870646482703
171.56983487406353 172.12698282129082 164.9880823318411
171.5927193649243 172.17573554621876 165.45031765749837
171.28046366456337 172.1237205297254 165.43397380958842
171.3820899245227 172.09235067393064 165.2042100330579
171.6104981728723 172.29967425214514 165.05754870761916
171.37805783896493 172.1450079430795 164.97996620599477
171.21504747202079 172.04368949397823 164.88059318979128
171.0989451813672 171.99012616039352 164.7166444765133
171.22836496758944 171.8390607144016 165.0058982360017
170.99848238826965 171.74046281781747 164.81147142336542
171.48495713822714 172.14040555419564 164.95027430442033
171.34544353617167 172.00225850481792 164.61077302934555
171.81395798892194 172.3847314789191 164.54038508993503
171.7915833951792 172.27080673572036 164.78071798193704
171.55708428400064 172.1398092342607 164.77363319236076
171.6818800435856 172.29751866416163 164.8490340014201
171.8817713745638 172.33746587501489 164.60949473329637
171.964955789833 172.48936908827383 164.4310067608492
171.6658680966786 172.20930366969037 164.81534888159646
171.79062838520403 172.30414590546795 165.10312328083964
171.7360959750525 172.2209508723097 164.98582732521427
171.3520845500229 171.93366983357188 165.32936702195144
171.74144259088573 172.183289879058 165.58078729952996
171.56857615477952 172.0800838251161 165.82011119238868
171.51353432880475 172.03953106285854 165.6176157068876
171.0132014580263 171.6318620173291 165.40961566157557
170.97329113492043 171.4023307977069 165.44835775897297
171.42605719075442 171.88365183006863 165.91596031134543
171.3045385444077 171.81909872888315 165.91820781392443
171.37267055518606 171.9273029225234 166.22927611075437
171.53816398755913 171.99618301661675 166.22480464919585
171.41174640304482 171.8402770078486 166.78712354375253
171.21521622462595 171.62543755823793 166.8376438480331
171.18344604614393 171.56761230915512 166.51360380719692
171.5466412239545 171.90651335593594 166.44569862658443
171.71702404510694 172.1275325747354 166.42198576064564
171.53275579020197 171.97862294745943 166.19605003536145
171.67055322803512 172.1083333093689 166.2496691083822
171.55721232533418 171.97457401306198 166.38042860983722
171.95014744181705 172.3587986700863 166.8425503012325
172.05225626467998 172.50733005948956 166.77648731241405
171.8216295584393 172.42313077982453 166.7919845352502
171.96598043602853 172.392332321082 166.9548321725165
172.09789660672814 172.40556790400524 166.76388913068863
172.09323896306225 172.4747801880899 166.41046186423586
172.16457687509453 172.67777980092126 166.65415368842875
172.66494512863773 172.95517389948674 166.83222542953337
172.49151541285627 172.80567504496366 166.52123647610867
172.05285296050604 172.3388589726154 166.29123382269194
172.27517481359155 172.5426000286894 166.17549973043597
172.36494113428722 172.5875476743725 166.12110412644188
172.0073344505016 172.34710906638142 166.08661098022606
172.17275653990325 172.63886897117152 166.43052322488978
171.7914964589809 172.2276411429432 166.70373675176498
171.9148813272564 172.29927126797736 166.66460675349308
172.07829031386822 172.46030681667247 166.56761344411348
172.2055210893699 172.62148649389846 166.6230699222576
171.95204828876058 172.40666309461943 165.99937384708386
171.5273204902176 171.983356429909 166.07950416854055
171.572720027298 172.0860856367558 166.0117025917221
171.5116205059053 171.96374454148716 165.9243687158838
171.4918601650655 171.95909839203006 165.9725839123308
171.73406901808087 172.29039719780027 166.14955803314655
171.8391541982866 172.21432634127362 165.84968322018713
171.23710660529864 171.79098023805938 166.0387867457074
171.23496111449617 171.72597752948374 166.08009111896692
171.39595326324445 171.78371445136625 166.25139111081847
170.99817701278616 171.56826933293712 166.2465516587855
170.80872720872023 171.4248402683886 165.9853958451396
170.97145552183366 171.53070905589544 166.1617952867157
170.9691236289606 171.47231856641739 165.88071124376688
170.9056016104758 171.34086307814488 165.75251943862258
171.25217065123678 171.68796443293465 165.26849693346637
171.08446046026387 171.4994225670879 165.5510588692081
171.00826188616733 171.49260138897267 165.67088815532026
170.69958740994667 171.29751024310994 166.2184753876461
171.16916081480693 171.54234669201077 166.09786004776163
171.2112234360447 171.60950394833728 166.0329247692469
171.39565944571223 171.78148057223743 166.085396474113
171.27287087992102 171.6692113600172 165.97912060457344
170.91793052283745 171.2919763417923 166.1328998332082
170.90444970155622 171.36017661535473 165.88077967047457
170.7467911513173 171.1603250629275 166.0273232248227
171.00969921500317 171.3498395510624 166.4231106582027
170.84573506206104 171.33465436256546 166.402931684102
170.81357536626723 171.43402992893155 166.422054443837
170.66294366544162 171.2694243388418 166.4871688338304
170.69604663069015 171.17645079756136 166.24906206121065
170.82347315295206 171.28166687227554 166.38774218738521
170.58115296540743 171.0048358729774 166.17450317606514
170.85783057468365 171.27859366505334 166.78505012258597
171.05710646585908 171.4675236646459 166.73410287779424
170.80875422021936 171.29624733097563 166.58870410569355
170.9452441215148 171.54528829170692 166.63075323587722
171.45802668479178 171.91903876579482 167.2406130187796
171.44091183197546 171.99535707331407 167.09326703150342
171.01333475042196 171.58946719572447 166.61006403818408
170.99125742061042 171.54127242180869 166.9497058889264
171.20959583579693 171.7748008692255 166.89399419875778
171.54260410881028 171.9480130991426 167.4827520015786
171.56990684678254 172.0861652395923 167.4514154395479
171.8243701354512 172.3103355247575 167.2508379024193
172.08620642973685 172.57685329926085 167.14570499700076
172.23347919413237 172.68564592685664 167.233539973633
171.9793680658279 172.45010398378648 167.26346666871885
172.0561097103511 172.43100255900015 167.28713524206225
172.3940620286511 172.7769673090625 167.29320226030117
171.93259652496295 172.3383469130671 166.92520666017583
171.8864063496988 172.31572960148395 166.98414104837337
172.10910022780928 172.5006483554288 167.02885449772236
171.6044476401162 171.99525797439307 166.9511538150923
171.76705998663732 172.07863316134112 166.9457712989076
171.61748906319258 171.99202854512706 166.7877043998818
171.64297409125376 171.87003703496896 166.69089339774706
171.86992867835292 172.07572826432352 166.73229978613676
171.68660329988984 171.95780760652508 166.98125115383488
172.01478629030566 172.2541206066193 166.86662140934928
171.9982784036873 172.3341176038784 166.73577330474282
172.342555226049 172.6881346598573 166.78094393982596
172.163198636802 172.50132803495876 166.66869426282977
171.93048847167165 172.32131475344414 166.46007914654325
172.20657700314598 172.48917429839827 166.15028262840613
172.43486438403679 172.76889432675205 166.36015738095756
172.35566037647948 172.72050816195528 166.49606449484463
172.61717316706694 172.8957694483362 166.6379982984736
172.56551306983886 172.78654850121546 166.5524513826771
172.47656089574923 172.76071123376835 166.3808007803575
172.6568062491649 172.95387546461674 166.62296896241622
172.67319428812786 172.93387670331776 166.53456975740033
172.89643737443183 173.2375844376462 166.989858629258
173.00734076263137 173.31663492426813 167.23009015230423
173.06490171792225 173.41733315122332 166.87994793819828
173.102440392796 173.48158374064784 167.1037332631972
173.097427514544 173.64180104193227 166.94853521999391
172.9238859094429 173.3345255524568 167.29432496287484
173.01080532608523 173.4399273943107 167.6657788779552
173.14340354547718 173.5861620801427 167.48669239762972
173.34414968701 173.81708315689914 167.5585057159928
173.20494317026623 173.6534671981081 167.60323644533275
173.28434381291024 173.66195411565036 167.659363333701
173.07859938777946 173.46090400189073 167.57064801237297
172.85102430265027 173.31291539899493 167.58711168268087
173.09859300356277 173.48449013983978 167.4600559908426
172.96835569318384 173.2953068921563 167.44003807886475
172.46132395549077 172.91088738838508 167.5252688517737
172.67120419028154 173.166446452536 167.63128438906503
172.74927613893647 173.2690549937489 167.7065810855777
172.7570218781236 173.1853609573164 167.54790146083926
173.00590695183652 173.34816486973813 167.8042308134547
173.0424217833329 173.40443937062074 168.10534549789884
173.1345239516963 173.4342944083133 167.73107574025994
172.50614473568098 172.8438888942631 167.54668512344816
172.66915579800778 173.20897533038075 167.49073657477805
172.48584895578506 172.94832701614664 167.40612910334892
172.1966409483024 172.53699393141773 167.21637731310807
172.00477470342145 172.30978571472332 167.35903166700157
172.00969586378358 172.31718522502067 167.57871138112296
172.32605023663723 172.7059993975416 167.62213423457266
171.9241786790415 172.31452056111698 167.6888856145301
172.2133341172494 172.50901025989344 167.48279184751732
172.36236289802855 172.6267464291549 166.99555512036014
172.17208222082104 172.53387957318586 167.3759202927795
171.89547280741286 172.42213506774758 167.48852205435279
172.04042102889113 172.45046768956183 167.01672100398227
171.77287199870742 172.22853501796973 167.34857941828588
171.99554462226368 172.4390723807843 167.24346364096758
171.82542889516762 172.2361115661519 167.26634077165178
172.06270776286755 172.45370338936002 167.26593943147225
171.6587022763011 172.06027619366387 167.29546724317075
171.2551429909309 171.72816694991877 167.25489752724513
171.1959165192997 171.6891591700759 167.2549392667625
171.489343766158 171.89879915890322 167.2000331978382
171.49397491183376 171.92535921531262 167.16252295405332
171.70515897252702 172.10445009988896 167.42621318065065
171.49203776105523 171.97336866209866 167.41553147914746
171.877262219191 172.30673340076237 167.66052888388464
171.93176114478575 172.21481409181342 167.4378743018471
171.80164303125594 172.0854004865159 167.65356260276965
171.7345286651564 172.00727591558942 167.73910102319368
171.9941932652891 172.21491233739297 167.81856476405784
171.6615362034547 171.79263943966293 167.73476771164354
171.61739956856505 171.77096212455285 167.5263637750209
171.55497342431326 171.7586366385659 167.4893331316983
171.58868224086777 171.73389653238195 167.37987462008124
171.64567208307275 171.86052896795889 167.34020225863836
171.69063765842844 171.94833378101552 167.6059693096355
172.11614330646142 172.268890280948 167.35234285357308
171.9415704209458 172.13250841017103 167.2311013630162
171.66790744985587 171.899015847074 167.2076713484502
171.88869616432896 171.99823750814798 166.94547169090404
171.89106724129508 172.15583166339022 167.28933863526322
171.8663947454268 172.0948563542729 167.86795506864104
171.6321201852743 171.7750228080435 167.58779620204965
171.8224497280204 171.97882613483984 167.5745196841576
171.7708059534134 171.99078469690025 167.65209125805362
172.01421756482208 172.29359606313344 167.65426649633505
172.15579794637634 172.33131105457738 167.31132461397104
171.95531638521743 172.1072769429576 167.10879951956147
171.99926961056832 172.2642200274116 167.1846465850205
171.45807628762793 171.72770507592162 167.40360155831118
171.76393708862074 172.05450602577747 167.5741463858565
171.7320878844591 172.08240736782085 167.69078503012858
171.66250599242633 171.9396986362806 167.4209387406468
171.70955400355797 171.90748567162035 167.45586488034397
171.31441629674035 171.53365436542606 167.53801744286466
171.54612943085408 171.63854637674297 167.48662517343232
171.68626900369196 171.7846009853638 167.37792423909872
171.80664462038447 171.98581681416397 166.93124975345003
171.65247021126848 171.88322536208688 166.7759329533887
171.54006901061686 171.76472722129984 166.78381043404116
171.61513073771354 171.7945276837088 166.8500780794376
171.3635213609943 171.5756586254469 166.87889754367654
171.2007338726637 171.44807265419496 167.0189477825388
171.70016953371575 171.8976815140895 167.01320117080823
171.38207842974592 171.59005645190646 166.88321847990312
171.32275731838442 171.4661505390209 166.9523060634073
171.51589539184783 171.72082508269992 166.769026569722
171.29735021097267 171.50376601916932 166.7991302280847
171.00125243806977 171.26625247780837 166.7670964500897
170.83757994212647 171.07836800578028 166.56909595257653
170.64710478851464 170.91979813725936 166.4163596617639
170.50294103519732 170.84894201186924 166.3553401035588
170.42131007583194 170.83096652255185 166.0279112674462
170.4965364383295 170.94791660468547 166.4970906255168
170.29851367070876 170.78006614619258 166.1734608998817
170.11177899553832 170.5708344254023 166.13397975150795
170.39213589104256 170.7668777014397 166.353837698825
170.53252825742422 170.98946690812934 166.2226984397339
170.91791753423263 171.19489582875144 166.1069111743613
170.89579145055373 171.1860956957183 166.32055043777746
170.99399917016754 171.3607877910259 166.63906478242072
170.85667202944532 171.26750906264473 166.44291879825383
170.8944392426904 171.23438627058343 166.64163587769414
170.96934283365712 171.3055694543649 166.87776630440126
171.10713655997594 171.4313031398682 166.73312042366098
170.93687339169583 171.43855849400802 166.9069994863826
171.42812555317678 171.83012955890942 167.2485602979974
171.3500423649461 171.6564346631134 166.97739612890865
171.48313142038566 171.81742536369876 167.22440963020878
171.44206654389077 171.74091227492818 167.01136217462894
171.5725842555003 171.85811487185495 166.82999167342743
171.57522756337352 171.80818597253992 166.7492414332302
172.03118307056195 172.35144315951132 166.80621070795496
171.7235978925704 172.0578878268226 166.681584091485
171.84355863320715 172.1467439292543 166.64373269566906
171.96242652002132 172.23380314141065 166.69638790305868
171.8973889406825 172.26298558375012 166.72627255807976
171.57715178877805 172.00562099029653 166.90959682722584
170.87947923467397 171.43084576507397 166.80216452887603
171.09806638702054 171.71686070550084 166.9993667037253
170.9674414494973 171.48782250763054 167.03633752632308
170.95433411113936 171.43999722830105 166.99175037565539
171.05308187204815 171.6325259857064 166.96434598096565
171.2365956678139 171.72600072176732 166.68196765385247
170.78341932221755 171.33550686433748 166.8780039753079
170.89658077072738 171.47165396074632 166.67984758719223
170.9734371255617 171.52960369359153 166.4369952738211
170.9445746490542 171.519949839334 166.55506163790523
171.4087045380391 171.8559203048951 166.48456075478376
171.4487610046548 171.95822713395893 166.76950037977306
171.25650754467057 171.7321687263257 166.60469754370172
171.32719044066772 171.73996460071817 166.56741832192125
171.22526376226278 171.73078388201176 166.73152780895208
171.29498069080174 171.7813115608683 166.4737979163945
170.80998362669416 171.32205188590467 166.55204374760163
170.7362402815535 171.20044202403795 166.21987932079767
170.6629806055506 171.0833881007855 166.2375661610682
170.94275474039299 171.30918433202632 166.383921234146
171.16380334063572 171.49794397377426 166.42354727700584
171.094785340352 171.49171855265894 166.9088258138674
171.0741044629802 171.4354711353626 166.7760113846269
170.53933746653863 170.87368641558447 166.55511785075907
170.7364203781248 171.106734024404 166.80171507116535
170.86266749504696 171.1668791108457 166.54506454678298
170.76768206126707 171.1071047677271 166.6871964692137
170.70411170719984 170.9974676563733 167.00047005695225
170.84393125433957 171.1600470984553 167.22397524927186
171.18729569863353 171.4676221966593 167.2235386383045
171.0795213788365 171.40041209572357 167.2039979778526
170.97873773628677 171.29504964806378 167.45445433098416
170.9818496350916 171.22416535702683 167.40674297642093
170.93593605015343 171.25767233192127 167.17386857198673
170.78218102169834 171.11931658100337 167.4162768689602
170.69482795187946 171.012520077918 167.30666242569873
170.76963364260064 170.9420839988202 167.3188971547405
170.70034350295884 170.9879500262205 167.42899545746738
170.6907398163369 170.94134056890414 166.95275799606867
171.191707391624 171.40042581140415 167.4024755629148
171.12966600192627 171.32604552055807 167.51246815632308
171.179333810111 171.4205272920273 167.2818766835625
171.44604850437966 171.674072248442 167.7433886394672
171.3114559070391 171.5184746618706 167.81733780308195
171.10824893325375 171.32836656436515 167.7875224184898
171.03672405489957 171.25602708875851 167.91476324832504
170.66989443111348 170.9515800851275 167.64511948745587
170.311446025335 170.62525508595084 168.1084727037209
169.763610726917 170.07628302982434 168.03122367108313
169.9098389760799 170.25593821128905 167.84305087039638
170.12371638881828 170.48427627588302 167.84792525928526
170.52268470128462 170.9143366823138 167.4651732150748
170.4607090800261 170.82904030293028 167.670801101685
170.80902537633423 171.19078593258547 167.82185460334819
170.83089718438427 171.20334488806336 168.31863028777383
170.95976244840602 171.25728830020512 168.18108337916047
170.94689614905118 171.34314234952544 168.0629113904319
170.9904940166725 171.22891854001074 168.09664651322743
170.67399296189922 171.03712321717794 168.36997458920024
170.49532179174034 170.89226764691446 168.29562045377256
170.54696014883996 170.95115475886183 168.58535884192833
170.32049092026799 170.83299900211244 168.48368257636798
170.5413284918997 170.90551936363335 168.21576979676607
170.8273588634194 171.26545259965417 168.5356165747709
170.59015254129588 171.18798222663338 168.6168757388218
170.4724344897183 171.12162291278466 168.7669716673138
170.21454599149303 170.66568467907294 168.63084113026542
170.30675240101925 170.61997231387224 168.2921628644428
170.30429027499153 170.69951065581174 168.30160070668757
170.14939719126298 170.57102861589274 168.53140560689894
170.36402909248247 170.67713478088282 168.28246914014179
169.93820854309283 170.28751045621084 167.99483841412444
170.01656777374978 170.39586039519145 168.27899140168975
169.99066492149646 170.26001796297606 168.34061168916193
170.0742551635802 170.33861704543293 168.16631228928466
170.161591835015 170.58388364440552 168.6665747547659
170.34545273451164 170.70321399176132 168.71582348906063
170.17197134574027 170.58062787991653 168.58857443344135
170.20498345779222 170.53096796148884 168.5699426528204
169.6216252929178 170.03453117310346 168.63008203146526
169.39414852508176 169.83746987719812 168.55851735006192
169.43717290182974 170.03183203359777 168.41129511974228
169.41315015683188 170.07601475784531 168.57029610146733
169.68058932870719 170.16746973030385 168.86393200205035
169.6675325195449 170.13199030894538 169.05541835840728
169.66405592942024 170.24639696816448 169.1844407282856
169.5399659148009 170.1157056985186 169.2246682489447
169.31201368293077 169.8882954182166 169.11316043814543
169.1335703843111 169.58493388310293 168.71161053714343
169.48158217751222 169.91860645475177 168.82584994928487
169.61946409983258 170.16849683007422 169.54162609160366
169.95530210321436 170.39033414117142 169.63769801636136
169.74919989319062 170.0953625677224 169.41867527189686
169.49317209092231 169.8040634162324 169.2061213000663
169.723666961956 169.9927546841114 169.02212805583417
169.59672714619361 169.87974688018724 168.78281189050767
169.28136585757548 169.68726408399434 168.87419744115581
169.51459891221592 169.86419684958776 168.9132182528746
169.3058723594199 169.79634645457918 168.92534921091485
169.65583923127414 170.00522550895252 168.92849069409783
169.61598714079975 169.94317663052877 169.12548466388265
169.65334259089158 169.81609756809564 168.8640656478804
169.7709930379219 169.90425069766314 168.9528255975677
169.8654256143348 170.048549229201 168.42013781213686
169.67450573333844 169.78916739461886 168.35024680555662
169.64260020342974 169.8779663502482 168.70391559165319
169.87207292086083 170.0491351783227 168.56376147702036
170.01096016429614 170.23491864678374 168.888952313151
169.8764023297946 170.04223010431804 168.39963776154514
169.79750476012578 170.11445204919323 168.5050833300037
170.00596810113447 170.1901595104105 169.0856093431487
170.08574578277083 170.35936692433847 168.91715104002571
170.31679839435705 170.49604648175136 169.16980787785073
170.31011348234875 170.50578385210326 169.33309270934393
170.39929884276265 170.62686209759673 168.95027531750029
170.0935305352709 170.3620330167107 169.07748366730172
170.06778505888417 170.287092715215 169.23229319365663
170.14176748655458 170.28321069661453 169.02795449351785
170.0699948306649 170.31910096929835 169.22256708788814
170.0361551742008 170.25777520810388 169.23171707898425
170.26015939700102 170.33216741114978 168.7656026097677
170.15497660316504 170.34292657224162 168.84612345778913
169.86242992547858 170.0389344406521 168.8181853006597
170.05903570257655 170.1646598017336 168.42643829299087
170.1311724228399 170.30288522894134 168.38000197145467
169.90459026800355 170.1625411550184 168.27194478313686
170.262178900254 170.44156457450953 167.87203171727924
170.4456739520453 170.72405465839807 168.19409613092353
170.23241881339786 170.61258609327538 167.89013899931763
170.25994270728452 170.6812364186807 168.0039120295575
170.72341799778533 171.04087069285978 168.21786531041684
170.89965062600052 171.17836502334345 168.2036017582151
170.98053280296747 171.19619922228185 168.442492067089
170.7627012999824 170.97887230335078 168.24554169194286
170.90091372630985 171.09893735766892 168.26037543404288
171.1857574347283 171.5480808280589 168.44012059183663
171.31900814848575 171.7578658362659 168.63265469723217
171.5944279999058 172.1430370675701 169.1528423066994
171.49815762726192 172.01297767093195 169.11585571854692
171.35523220891656 171.85900157705495 168.73538924122008
171.3673824965139 171.87256508547915 168.80677296649387
171.4610432818006 171.77823036770866 168.4631981805981
171.52443603741912 171.76243685130683 168.30013727647722
171.23789545243048 171.5331358643827 168.11457010643022
171.24656271868875 171.56092992060198 168.05359285708823
171.4309788687586 171.8077356261139 168.11833674655594
171.47930486649793 171.8413932319147 168.41396113677902
171.38896991618788 171.836282149811 168.57832135026956
171.7939067573438 172.11762064109288 168.22372878774325
171.69081735154052 171.98934452154836 168.62999076070628
171.6416229815213 171.90527281615127 168.52262616086753
171.27548065404895 171.59759327083447 168.49880088092584
171.5269159486918 171.82627518840604 168.6746128334215
171.6049051217435 171.91348091787967 168.4919318682175
171.47311828842078 171.80887839815054 168.50010772508975
171.4133716113179 171.8676369520931 168.2849631488727
171.37219638588078 171.79248232650357 168.30608911545156
171.5422283388327 172.00661152631133 168.3070759303774
171.40407478282305 171.86506967926425 168.4269915030778
171.32913027566238 171.80555962809558 168.5378270044512
171.36489743813036 171.90044098688534 168.59463999418173
171.3116440100436 171.90825808200668 168.88189607068418
171.47563133386072 171.89279606202206 169.01088899375145
171.33849506599807 171.66295740514286 169.32608899067662
171.53911715861437 171.8060377020288 169.17412939224226
171.41844327480396 171.7190340434961 169.14382794638058
171.08480003300832 171.3425933783344 169.39001828256656
170.88921323939454 171.29042654573203 169.517166179089
171.09166404928433 171.42264234662466 169.37776306823116
171.10354945377213 171.38998293829658 169.30128295513583
171.09112633667874 171.48330518024048 169.74265411490273
170.86731333699743 171.24291282377308 169.9034394836688
170.91823392769575 171.2811278418105 169.97347572767515
171.11782331580713 171.51410629823187 169.63958270827357
170.872420048262 171.25003847257557 169.3153981864576
171.15068909627718 171.53628555810215 169.606978580292
171.47885724933468 171.8419464641546 169.69862457458143
171.21269121321174 171.64589743453234 169.8645334618132
171.5968550163085 171.90180487770016 169.77294381935243
171.48766851273086 171.7756431139978 169.81624341320963
171.82520271427353 172.20137167342904 170.4772580326126
171.3313166074595 171.65433089803352 170.1313681787215
171.0705082557326 171.40088213608698 169.73548312126343
171.25288974913525 171.64449826304298 169.63814826493618
170.94356688217337 171.19190750131963 169.46658993541837
171.13413133148777 171.43443263494737 169.01412009441495
171.26303752862356 171.6877294109867 169.2980846011681
171.35443662640617 171.89421594306944 169.66675308576933
171.22112068534224 171.62986895327134 169.55460265369058
171.40602319825854 171.75820618967524 169.61599620492746
171.39067178744511 171.8329001021097 169.7260799924742
171.2474895801575 171.70638551976847 169.1932855347263
171.03931867572558 171.36975202488287 169.09619654843846
171.13868924505402 171.54126631735943 168.93531213516565
171.30486429454743 171.8322585187531 169.0254369020459
171.02082037521697 171.66579012440505 168.79616491085733
170.860307042435 171.56487597714093 168.6084493123366
170.935473435043 171.64947146954307 168.28188304505625
170.78321489577237 171.26839892627558 168.1021871275648
171.1371063530283 171.67323571038864 168.35209569854732
171.2062524583069 171.67224139059766 168.5659795210675
171.30618068933495 171.76222805479176 168.84379748978802
171.50593056303254 171.95134824828622 168.63637510631273
171.51616822981427 171.9874713533433 168.5124261446612
171.34915538910926 171.945652585945 168.47644413951008
171.55535439101337 172.07370422223946 168.17064730798074
171.57219693860316 172.09541857801617 168.49802614212533
171.01797091927364 171.60620563615757 168.4339848794936
171.261522803638 171.91561716397328 168.28109180300285
171.08364461625268 171.71012704179304 168.37028969115053
171.0737792610522 171.71489188132233 168.3269787498679
171.26532900791426 171.7934347693364 168.36169192577339
171.1383360174388 171.788313701723 168.54596161207178
171.21089188078162 171.747122867927 168.66441878313546
171.10557718997043 171.58608196573053 168.46254920847196
170.9941784140138 171.61256120812953 169.0497723160268
171.14502020648442 171.63456545361984 169.25360127455102
171.08165125306022 171.65077734905097 168.91832960310373
171.28671387780687 171.94307742293662 169.11495082004686
171.22814555222087 171.7719933624345 169.3721689486065
171.3414689111625 171.80152028691546 169.63127932120537
171.4837748072731 172.08693521391712 169.5771647451792
171.13563189774305 171.80901438836653 169.87544214416712
171.34766466684718 172.06215263619075 169.92180440065482
171.1168506672286 171.70524814944045 169.64451019955416
171.18662520636911 171.77117195318186 169.7719113246009
171.27617700966258 171.8075658608647 169.47479781419165
171.57661196505654 171.95509699322815 169.49592755910172
171.45233532148617 171.79952098135965 169.58470483974037
171.32296122503314 171.72665906397336 169.67177601070608
171.41770054440215 171.789621944007 169.65205546978996
171.69698133632414 171.95271432819038 169.3015095161215
171.6163583268436 171.87067251370178 169.22568133434063
171.41501795215112 171.809206875857 169.4675041958659
171.26760751201482 171.62064459732514 169.39959757553046
171.32893467447926 171.69944663962454 169.2794581574689
171.14102944315553 171.48650360631942 169.40870021626287
171.4352684126003 171.6184418587817 169.5628761570563
171.3967032573142 171.57912254533392 169.77104965363117
171.60873397218307 171.74649012895466 169.69926018637466
171.15091954754442 171.4704763748695 169.65008976189054
171.12636477597448 171.47933265865757 169.87189935891544
171.40907684814744 171.7344687121033 170.01024973069835
171.39582648961493 171.59171272286468 169.57318950056464
171.34061828543662 171.66466991736203 169.981762338907
171.1883961371186 171.58790459023103 170.12598151958193
171.32792351045182 171.70098749473394 170.10325109476457
171.67049166600552 172.07370800759804 170.26600683830122
171.7475003196287 172.13288361596332 170.4393149090596
171.92470097658972 172.30255407772356 170.49210300064516
171.52491464683192 171.86283925439008 170.64178553750912
171.47481454331685 171.73530521604064 170.27929411801847
171.21565215362645 171.46557909019802 169.9652514598891
171.68630095775507 171.9000946252073 169.94657085462887
171.70690281144655 171.99737050093043 169.6470053970435
171.61056637237505 171.84049961226356 169.81299000353366
171.5744976043634 171.83831156677792 169.74801397632754
171.9957158700701 172.23957515613534 170.03329101934636
171.9388999801816 172.1699480319609 169.70874684747145
171.69667442896863 171.94512934063752 170.00728148637305
171.53824160477006 171.8115651139503 169.5072160245722
171.6048191555711 171.85339102786443 169.3539703113445
171.39822183362796 171.6073494016605 169.21313583034424
171.098261431574 171.33406263141757 169.20210632912426
171.16520115094238 171.35788017326448 169.33969634708345
171.1896662133447 171.449440133814 169.26255891447184
170.81258462418103 171.1198686892303 169.29296433128908
170.96501771444406 171.32473506188865 168.995025304245
170.67721496730456 171.1189934148904 169.41692538399147
170.64298567128736 171.15847740810685 169.47918252212946
170.71434082692653 171.21705088668375 169.55245593915168
170.6052534936402 170.99696713253073 168.97670417973706
170.95853807963596 171.30017275736785 169.15899053845453
170.8299334902869 171.2005761124246 169.08042899493734
170.66863024019244 170.9820999163141 168.86818395550532
170.811352452043 171.1925498277573 168.89517460662208
170.7997890116193 171.18273775051202 168.9627740175957
170.29173818512035 170.54809502680283 169.02798274875747
170.79622688930036 171.12470536960743 169.18223452736336
170.40329557121115 170.70616399967713 168.89169870526763
170.36873347318007 170.65127807745878 169.10625116227527
170.04137231982367 170.33957394118474 169.22081309224438
170.23102283338974 170.3739690112433 168.96265545586493
170.30066242483267 170.3306768338996 168.89473892543543
170.31958467278275 170.48714594879112 169.10152824677672
170.28817674904994 170.4506511780112 169.48910937412737
170.06365003862786 170.2376620167123 169.19042610467764
170.32232111183313 170.53810311783207 169.3905797206115
170.2050207425185 170.39753672293824 169.16350982552083
170.07143033521405 170.20258935052703 169.21256424565823
170.13877756384846 170.37382199104357 169.51587701076227
170.4070472984074 170.5518004984351 169.46897951655723
170.2454218938408 170.44765825573802 169.3558883509365
170.28126788697256 170.5756505454189 169.11439620017796
170.0963418122187 170.4439170636327 168.84441828595047
169.49866303415877 169.81376702855002 168.6801244263763
169.44942964235426 169.8539323808054 168.6636866328738
169.37199549324026 169.83148797666723 168.95380692935163
170.02586713561362 170.32889826734984 169.4178653913936
169.9945443483764 170.37337613714885 169.33539174560752
169.9653342189309 170.26036050058588 169.05623887795895
170.22236047442888 170.65818339790675 169.09771182927855
170.45875770060124 170.88052303003954 169.37161391249023
170.0826234455878 170.4274406869221 168.92487691178079
169.86406090417006 170.30772524520629 169.0741724176161
170.1099340013318 170.50939524311 169.26347479834044
170.14387170643158 170.3744698188269 169.00310122555587
170.08686851860102 170.35336999587292 169.13779683108442
170.21230102252878 170.46518605648166 169.17169339852688
169.90518526158442 170.13996773968557 168.97458053993716
170.2098086462061 170.40911161630086 168.84380170905445
169.83660435148934 170.1295343450096 169.03730217540866
170.31925352428263 170.64791144126846 169.3550181459516
170.17100804918286 170.463099870457 168.81140048428418
170.7031229881722 171.04385495676482 168.76792272872686
170.91120962849755 171.25011071065683 168.5276347626682
170.5029246130942 170.8827244262426 168.60847235484516
170.32282118706868 170.73345985363522 168.8079910153625
170.7192211624597 171.02892743467714 168.9443431737876
170.79531174934425 171.16469030558804 169.06872484566594
170.69123743658466 171.04065176183104 169.2754851354995
170.85320099426107 171.14790071186192 169.25630855205765
170.70575727024712 170.9409320602533 169.0490775980266
170.37373540062137 170.77674759142982 168.90760669109878
169.78485175687902 170.22443328058205 169.01847592773314
170.35544780420017 170.6731505506287 168.71490392197933
170.35209939252076 170.5647943290726 168.8932683178357
170.08805782959675 170.43384175368647 168.6958958521124
170.08118253663147 170.51438736015157 168.41871991349157
170.0517096893021 170.5057666026854 168.4469162706141
170.33971408709417 170.83466630410567 168.64130347434465
169.89003864970474 170.46878052623703 168.36910251712519
169.97827440959063 170.5016662287881 168.03162247387615
169.69717337436649 170.18424668393254 167.95978202585547
169.81922045314 170.38060509926933 168.01274969921386
169.6145544026573 170.1268369506136 168.0306506795501
169.79934574682306 170.25294067004103 167.70897878999264
169.87186847012043 170.3281011505347 167.86960423098455
169.9976148858735 170.46732555084878 167.9519972411469
170.31699013101786 170.77558622344705 168.14090733420738
170.22604452660764 170.60047356324077 167.50364611675278
169.8736191379205 170.22967542448706 167.4797537600588
170.2646849924478 170.59848548180136 167.19293141026836
170.36039122706836 170.81309051346983 167.502810355673
170.28315559449166 170.7911097882938 167.38986036222752
170.30881351662796 170.83217971177916 167.64417312007956
170.41485387825537 170.83555276381549 167.38642520123472
170.31916225850895 170.87714141623593 167.35190958662818
170.51401093723243 171.09615040663118 167.4468386616332
170.49417755342063 170.93446003543056 167.04643688537712
170.36315193012095 170.9315201648063 167.24663199287565
170.30214306085085 170.7735436810144 166.71913434054062
169.9342130725752 170.51764651696377 166.76601361424525
169.763046790569 170.2499098510405 166.87712485257677
169.5823056895484 170.05824990646337 167.08059613923947
169.60059800107797 170.0669940594598 166.78661019894454
169.37774057074358 169.9938891401485 166.83267695628683
169.418359238728 169.96916917571843 166.5501195508874
169.30798779945061 169.93029668097807 166.48712008208193
169.38959625923277 169.8784493982241 166.5986405358344
169.51260547640425 169.88975581978414 166.77679442438514
169.26986679901256 169.70805212492104 166.9056551066984
169.35390978825708 169.80817862980967 166.8153297751446
169.03587146238456 169.45294351364757 166.85694817306475
169.2232197854673 169.7030268423124 166.44026943428537
169.21100212110287 169.77491722055817 166.50946362668537
169.29683578971574 169.8533814271478 166.79763990098087
169.23119678128134 169.7735379941986 166.33424474165767
169.31502655697287 169.84764546238327 166.24860647824957
169.19944718587928 169.73966441594098 166.2464475362533
169.06524442353125 169.5769024391131 166.22034384591942
169.0937709575049 169.5620102645347 165.90885084689143
169.04752650521274 169.46083300339626 165.8275760970464
168.8024465987635 169.28206261929654 166.22074410238355
168.80792032423307 169.28930733859457 166.1982384245685
168.73966550231756 169.38481822509618 166.7970408847821
169.08880720336748 169.52875101722879 166.58421106193177
169.5299540664593 169.97056905082752 166.75279124713867
169.44423473907068 169.89543450615014 167.30592435946417
169.20846007350372 169.4722445042647 166.8337044563257
169.04498578541362 169.46864493873466 167.10313587481525
168.83771739821287 169.31860960645176 167.24028499140516
168.9190407620017 169.3673067307809 167.0317169786622
168.74791564384307 169.22825971965585 166.81993179141338
168.77431425869327 169.2971540073631 166.73816720055567
168.8317431768901 169.3932227391935 166.87182727231468
168.8551769848919 169.31678440853653 166.91614415085925
168.76790252931204 169.23813537480737 166.9740710490287
168.2975235658931 168.69945440237848 166.99278234858284
168.5890209317853 169.0301023793362 166.89184774132835
169.1298633904251 169.47208965965876 166.855802993925
168.74413241986798 169.17157479870644 166.9186987605311
168.7358993088885 169.32705109253342 167.08014187097996
168.6637164897299 169.2822473302138 166.79636087820433
169.08861636171915 169.39293501405848 166.4190925645956
168.88115795058755 169.2031472701545 166.11349785870507
169.05879036520258 169.4474143663094 166.20130475457626
169.10750089049392 169.54662161819985 166.10225990983386
169.76056888694154 170.1891021487037 165.980868736537
169.1116596700955 169.57241285310437 165.96552467670784
169.28986423305432 169.69935940642088 166.0097880900872
169.3852214521821 169.68436678510977 165.8562799259729
169.4649822810479 169.89910816915722 165.8963575172473
169.18866242628872 169.55130787615025 165.7101172645142
169.6161228138387 169.95020903449054 166.37888118342346
169.44802400946708 169.7799537417907 165.6563107728713
169.69390576278033 169.94497940369112 165.7181107623836
169.97020409184825 170.17003016628001 165.70983935042378
170.09013880358336 170.30598036356918 165.67973222166208
170.12752862566327 170.269474146952 165.67701288864734
169.79908333226646 170.03500966933112 165.59439138994247
170.15551703346924 170.23030537281872 165.34317587840803
170.32639748326332 170.32293026877193 165.40590540047575
170.11846412293798 170.30487124810085 165.25461692789483
170.22337225766998 170.43488808069 165.41554790170207
170.12440870857654 170.2888349754541 165.62522182180012
170.31223477916262 170.36660002815955 165.6409608231984
170.26224956087137 170.38772996784854 165.98713865396962
170.1336581873541 170.45594055698484 166.26609325908979
169.90719630705044 170.3420968009552 166.36330858033529
169.94689859460087 170.1989636466104 166.08606632684806
170.27676425947325 170.46316657338852 166.17936620005676
170.10885108972496 170.5741316932487 166.5653142072052
170.4699320001043 170.8908098395913 166.72369258353342
170.39063414329124 170.67306060586913 165.99158082200563
170.7603320204164 171.0150788709266 166.31353415939205
170.74397010388017 171.07313770373113 166.6221539200739
170.72848750565186 170.94550832801252 166.53009090854854
170.6574213257099 170.94429791778572 166.68675249584237
170.28771906060337 170.56465649088966 166.55482363008736
170.4238076878113 170.69291516153422 166.7168240842341
170.6203634036765 170.83907701458318 166.7714922486251
170.99287718113982 171.141173307723 166.75606470275468
171.22684656094444 171.25707074813917 166.62340571299
170.6879243457174 170.7856247617277 166.16709167218167
170.98099212791254 170.9059572225337 165.99010998668862
170.76027326098279 170.80428301968675 166.31789956798244
170.61747325612987 170.6707393362718 166.31696933027737
170.68886921417814 170.69156677694414 165.97406482253072
170.7997634294377 170.84692112452316 166.1707674547084
170.50483388032973 170.7132378542149 166.07110496107143
170.50960078061797 170.7663456773617 166.30829752768548
170.4659241358047 170.71174818771087 166.12738387052076
170.26780118193278 170.62173072673517 166.1583072897667
170.4170716163234 170.67346772052122 165.89845013109795
170.26198370909862 170.5914522252486 166.05269534332734
170.11398289258258 170.47017759228734 165.89979005647191
170.21342230011504 170.55617366994034 165.70821359246875
170.17874045965542 170.55193048531976 165.53857283497828
170.14086655123393 170.55017924432988 165.9478724107484
170.11192342033848 170.34438291751755 166.04746259395444
169.95102401415684 170.1254947285322 165.53923716901397
169.72409864078935 169.8859851345719 165.3709305751717
170.0831428839126 170.23833690997907 165.0096193267826
170.07382614659838 170.3431119219062 165.31734549829932
170.43906607805133 170.6529485521688 165.43283429493275
170.70461618956702 170.97631290133836 165.2449516899473
170.41083206438728 170.6029465776648 164.91013876738882
170.60381363165055 170.76482859393317 164.9259876027625
170.4343053988241 170.642845074842 165.0395414346268
170.58941236788803 170.59842326403583 164.915982774869
170.82582895203237 170.93145016537392 165.01179908039475
170.67131419297533 170.87996793604356 164.83406100631035
170.8288028628921 171.1881580509436 164.83292819086415
170.5352188478489 170.8319099861116 164.9485974814928
170.32892162766646 170.4941919435077 164.89308918665722
170.39252455133524 170.45220895729977 164.9582593392726
170.49229498925718 170.55737415013678 165.08654333494556
170.48052490295458 170.58444374665788 164.42351601627536
170.69934699790673 170.81441154186712 164.41886104123824
170.52946079254536 170.64229815633547 164.7455624128041
170.5433643026591 170.7218595503063 165.0938129194415
170.22128673010295 170.40458383615749 165.0398494646257
170.26203607987253 170.36075718417263 164.98519327867578
170.35950453041377 170.43114396470713 165.0756531968083
170.40365123015295 170.3927711675849 165.17162693417754
170.87013778851696 170.8752934402451 165.53030752019356
170.95673997045316 170.92315731291714 165.26198376712094
170.75610811485544 170.7802419505213 165.64215051148065
170.68198436947483 170.64144235508874 165.37836647611476
170.9792150675095 171.03749194378378 165.871573129223
171.10817537792636 171.1910262270003 165.94408024904178
170.8947204724646 171.01096746136994 165.53244754658408
170.7692582793837 170.86755599842851 165.3995322253357
171.1894364701524 171.15919752022654 165.1447268014848
170.8758108687278 170.80298379339615 164.98947993086136
171.02232255943977 171.11572336746127 165.24342194406344
170.5854185502557 170.75950330197443 165.21453628899002
170.67720018916378 170.93219969177 164.71641472722067
170.69465095283164 170.97853738383233 165.19154900794052
170.68472862261945 170.90467570274419 165.42095547471806
170.5574565732178 170.81342971629203 165.46350970947944
170.16695841507385 170.48455465626606 165.6751628585321
170.43073962549423 170.6489733130915 165.84338900140432
170.28224139717025 170.57101324361435 165.40663570127018
170.65668034586486 170.8505793056325 165.5174731964394
170.73520320164712 170.99198527321676 166.07610499823474
171.30668517640527 171.49577825217978 166.2140119125074
171.21630425790943 171.5561172951043 166.02772519996913
171.59088710443802 171.70265533707826 165.6322524101714
171.4936891295428 171.5294685890833 165.64024049010828
171.03721946389706 171.21385949379663 165.6787395306121
170.96358364676576 171.06421195307703 165.84015438136842
171.07673900399368 171.16172142047793 165.48128485796573
171.29605829446686 171.40689481584482 165.58945808131918
171.16036566488498 171.30983548008155 165.74024334602748
171.17884666701784 171.30606755536493 165.5604185900042
171.061345309696 171.28218617702655 165.76302049277615
171.00203412935068 171.1396074021145 165.86363673479622
170.8864310581835 170.9446363426536 165.98117564487933
170.89942955613958 171.03281244487192 166.0680458496195
170.93777361439817 171.02103782713684 166.3281962689706
171.28329640023688 171.4145816904716 166.30831316193462
171.3814678851627 171.5383786662128 166.17704139826031
171.1325776227156 171.21199760509364 165.77933375978782
171.11035952512728 171.27605947419855 165.96026942972205
170.81859149720813 170.96447347551987 165.6312612493071
170.77352611004576 170.91291403765788 165.45664266838114
171.22830741286805 171.22356707371725 165.56226821220199
170.9309512380794 171.0265250526186 165.76889077858075
170.59114439961445 170.65674357916177 165.68218393452665
170.80274608542817 170.85718427290567 165.39857642021354
170.9676418523334 171.10744925980927 165.53058698845766
170.70883194754796 170.81787595091055 165.71129548875302
170.8888876407314 170.9336197567569 165.41863997412182
170.85715657400868 170.98315289734416 165.6158755670147
170.90936685230906 171.01848893634102 165.59896921377302
170.48518470857536 170.67192734944356 166.00457532905045
170.71126825904355 170.8939275790223 165.74527103109867
170.9076740953842 171.07322208848598 165.68535574411464
170.78006001414715 170.87488831316483 165.8173800589045
170.7760998000509 170.85521587658408 165.5163706930298
170.91398066763765 171.0734951217997 165.4258071477015
170.90196925955024 170.92316530213023 165.08902057594202
170.79503904604894 170.8913500521785 165.62512724958543
171.0986199869331 171.1817801208149 165.78828145198082
171.2115832425854 171.2263024073633 165.7115682810643
171.4668748010402 171.38382687201934 165.45405920312757
171.43814588965682 171.3201717691932 165.6984129770348
171.24299436836398 171.18170774521056 165.22065980351292
170.97961495247824 170.8884605342265 165.3645169522441
170.88192375459062 170.8429822823782 165.67598418329612
170.84160011435398 170.78936899860398 165.52469848334
170.85002456975 170.71789281894976 165.27843343238854
170.61698702904945 170.53498286011387 165.31360320230954
170.27256208068565 170.32362825175508 165.0490086586362
170.26295757498028 170.32888128240427 165.2412565197258
170.56471912094597 170.54635880789326 165.22726338815832
170.42115626272619 170.36052158112037 165.28222443114439
170.36959764957973 170.38606781189438 165.49683154378354
170.29197726284633 170.40233044581282 165.30758401870068
170.2828001599771 170.35491892200886 165.23253404192263
170.00721039722538 170.1908329395203 165.57783193365947
170.293280061482 170.38823190554803 165.66593873345684
170.4259546486225 170.5496156173836 165.75319622507914
170.07177508590203 170.10934669239612 165.64102432083996
170.370985963896 170.46185951785102 165.93004588151942
170.2741172210965 170.29392831404684 165.82739036575902
170.0084276905798 170.1192195478931 165.7909745473893
170.34506309424134 170.47514356840657 165.22368200015487
170.34713031281254 170.53833220290858 165.90882260811006
169.99525444687092 170.0899058787284 165.7945527348088
170.12211458818925 170.13622582258094 166.1100725228322
170.31692407278018 170.34862721233958 165.9026328192106
170.01674764937948 169.95314688216203 165.7110593564345
170.20839719419251 170.26222250415123 165.96743093093585
169.9593280045431 170.05515232817757 165.77860677568722
170.19619406599972 170.3724485751887 165.5666005216088
169.95282521432253 170.07678391536908 165.41390974935427
170.3356569455492 170.54292862825682 165.8306365204328
170.4449345499212 170.58909205081466 165.7686157943338
170.32976657176417 170.4431996793444 165.48281083137465
170.36208096031788 170.44824706762267 165.3984046228574
170.61704087158753 170.64948795257806 165.74212595394454
170.56863967232664 170.59019836096937 165.6004806314656
170.48947957560566 170.56652967555337 165.76056283023456
170.23360305733266 170.38317581101006 166.0674884108539
170.62701082624588 170.64570143308717 166.51255967068016
170.6369984594637 170.5970092642853 166.64628647179077
170.76057874357258 170.65289332597175 166.50917490734088
170.5722182980603 170.51195229747745 166.6267229909491
170.6321599379075 170.61326478682648 166.44447429146985
169.96096197930854 169.93164699299732 166.09809101846108
169.96444922435285 169.92242416660665 166.191920782695
170.16886859443653 170.2052267866922 166.45459651615673
170.46629352438126 170.5400883228089 166.6114950715597
170.34806248759847 170.39737004858318 166.45924956851928
170.05845696594596 169.99451612668815 166.09188886675952
170.14464076696248 170.21248626530547 166.37283348521373
169.86235358537007 169.84338935295355 166.99023874807858
169.92093505174608 169.99337656205776 166.9317151191842
169.61094504129247 169.8305347494649 166.55864285898983
170.0164257693353 170.0023486525426 166.62592899964827
170.21002862248528 170.3246585362922 166.89066122407147
169.87140111136918 169.95564879207245 167.05053460609724
169.88081456564768 169.90975964398194 167.078844125613
169.87625361766064 169.80886934653446 166.9152486241206
169.9003021261967 169.87483741336757 167.15849024224508
169.86770187106532 169.78438546623053 166.95013687010368
169.83135474695086 169.7984440702871 167.10176279748788
169.94981326437335 169.90182185800688 166.93609945408969
170.10683473481086 170.11835621168555 166.96013474837193
170.059964686276 170.14474275717816 166.93881273168307
170.0736455194658 170.0141498720499 166.99090605824136
169.81986707028696 169.9312840096395 166.82284659441677
169.48006547290646 169.62830762868623 166.97002293701067
169.75010455217407 169.81796102082237 166.79630225579788
169.74127043161013 169.94094718664715 166.83697144013027
169.79325210733776 169.91125866619015 166.87174790515311
169.62324706341016 169.69490611042437 166.73203599232687
169.56864298837058 169.71858623411606 166.99089852810962
169.9451581116805 170.03790837969325 167.16485994689543
169.83005186743674 169.8853232922486 167.00286017969714
169.55017673773912 169.8357686442568 166.89581741355684
169.86102862935675 170.21655088938013 166.735251284641
169.91006318332416 170.25481740957193 166.6036099991232
169.67134388393785 169.99254043344422 166.44869267009193
170.00694804690653 170.39855589476863 166.50024867699466
170.03077423153388 170.44867225654545 166.26992577238966
170.3029001528954 170.6859347245572 166.12344546782776
170.38523149684758 170.76897379756213 166.08053060773872
170.58802701700634 170.8614271083538 166.21789510476515
170.1870649523703 170.5174523003408 166.063219436498
170.2002291583711 170.48514878826472 165.64901294977884
170.5111684397802 170.81993413304747 165.91046292119097
170.9029908255237 171.07214709517964 166.23041423491588
170.5178285088966 170.81047714878423 166.2648152472507
170.47250560506757 170.69680377853743 166.32495077762354
170.42433512185352 170.54811000498515 166.00387776402215
170.49178554363695 170.72299375684966 166.02899836981555
170.5728898353981 170.80561806419516 166.42753205403196
170.4949856043345 170.71646226294487 166.3148233185258
170.07718456087744 170.4181019805921 166.3418118328549
170.24420483621296 170.47602421624146 166.052292217863
170.47126248685134 170.65816079968323 166.1793702757138
170.44950306129738 170.61495242161874 165.9923756268893
170.38017706406865 170.61289669485595 166.23428093865195
170.8269378166675 171.04352348030736 166.35649306658257
171.02606152251727 171.3017958931765 166.34799875512894
171.11188400726925 171.36214548152165 166.5134343152599
170.84469922299198 171.15016767659236 166.39824787528804
170.8794887411457 171.18378580208952 166.69495063462588
170.8841530984494 171.2541095674418 166.9272477598117
171.29012094641666 171.59022051859418 166.69271364559668
170.86222333269995 171.01040367808938 166.75048968417568
171.0127892039241 171.19842219978867 166.8679211435335
170.86165314518126 171.02471728187473 166.825719514613
171.05896532258305 171.2027939110857 166.44417843629566
170.71341568447428 170.969303869753 166.4556332070989
170.56269493698898 170.79838470755652 166.21448675773146
170.4246788308976 170.6915445324566 166.56276408076815
170.32639053428937 170.51710210621414 166.20248525981177
170.28910523856536 170.44141208007738 166.27275262929527
170.06828600237668 170.2059137113605 166.21030366287235
170.2611819014547 170.360657117242 166.21017719217255
170.42110410079 170.48819836553258 166.22581690509375
170.24584828671806 170.32218735308385 165.9494075742807
170.47254912120505 170.51774025092666 166.0457268793675
170.5589096487533 170.58239003335723 165.82357993943728
170.30710477461415 170.42903676938923 166.10965684632356
170.30267392255482 170.4073693167147 166.10632941963956
170.40882025456355 170.55979554689347 166.19586235978744
170.3514838519755 170.47820513643285 166.45115021421566
170.22441342662134 170.37889362500837 166.6040715413944
170.13435421733834 170.38152333604208 166.78218260772172
169.94343787581371 170.23193707258142 166.8419757784171
169.63625843168154 169.85795981364606 166.92657491448804
169.32310150601225 169.65477083619072 166.91192641545732
169.02572227795423 169.31440221616262 166.62125247431268
169.16179114799516 169.55576894126438 166.75464333097923
169.56096604905795 169.86110928127758 166.61800111593004
169.7874669726783 170.0139668497733 166.58766826015287
169.6231614254136 169.76804573513712 166.24041337016462
169.359777779681 169.60446597971858 166.24816389439349
169.37050648122602 169.71402648288426 166.13218991082707
169.5607547218335 169.9548003068891 166.13089346624616
170.1090087810118 170.48155691067643 166.26534687765923
170.43976063746334 170.6959966613282 166.22520726859332
170.45072616427257 170.72124109634566 166.7425581314034
170.19537520747912 170.50090494542067 166.1614068358001
169.94447977976378 170.1498084656591 166.12347928334148
170.0439033319706 170.34521051286774 165.96780908103824
170.18411834139093 170.53326293778704 165.97764536692372
170.0627407906562 170.32116238692723 166.01413472629204
169.55618499033645 169.78428755490808 165.9750801014325
169.65724371247626 169.93218764750495 166.56259752534132
169.91831669154968 170.1477456110197 166.1445111533808
170.1011831734357 170.4975930563961 166.39423825111766
170.17946913550924 170.56888259398787 166.48704408414443
170.7099733133797 171.00894718124889 166.55991376311
170.62189633320665 170.9461281484571 166.4647222095294
170.08420697896082 170.49963693133301 166.45488058301217
170.02971923857282 170.57744518836762 166.45708568309573
170.09401713226606 170.61384247885354 166.2825220356239
169.98418265883387 170.4551684226118 166.40683984228244
170.241481726151 170.65081445997484 166.26567175430395
170.32694211137937 170.83429357271254 166.4359825197705
170.38237662533805 170.94026847679874 166.62595846889383
170.5417664019282 170.95837456294524 166.44544089013533
170.56909005425794 170.92626229959868 166.10112907934263
170.36130415621145 170.79218119245044 165.9507243419302
170.2735775243431 170.6314561064153 165.48840733291252
170.2784782724154 170.71810668357335 165.48849471771123
170.31134265997903 170.73577972459833 165.389496870794
170.5268204465162 170.96024095151455 165.604119800758
170.2212314779783 170.59932705480452 165.3820995804644
170.48672721095238 170.75954647713928 165.16303390425165
170.1758328020661 170.50529815424275 165.27893217018408
170.11101360911448 170.41303782952423 165.51408423643497
169.91285462669816 170.3410682309118 165.60587448328917
169.91086505044856 170.36415689609234 166.1859639609886
169.9393869680549 170.38861632571368 166.2678356686139
169.77785399214943 170.26701134061082 166.11756183561403
169.70202212226096 170.3153188147342 166.35233984202432
170.06483667233218 170.66655508179397 166.61403248907735
170.16579805591917 170.6843613804382 166.3595722842174
170.07372424321895 170.58876028521593 166.4626161187132
170.1501924897532 170.77827507916513 166.86944948929286
170.18742192215706 170.9405440500781 166.84875759713339
169.85106292696344 170.42079432010803 166.94928359506562
170.04669856582177 170.58100923227158 167.23925490031922
170.17952657872146 170.61396969192978 166.8985453898124
170.22055896186785 170.66861292331947 166.96616130031603
170.51293839289985 170.94671102278357 167.2968092830239
170.65062397619062 171.15472074301834 167.56400603189243
171.40072012513318 171.7214388632109 167.4739541303377
171.30778500718623 171.62372048082216 167.45073743276734
171.20729284063648 171.6089164330006 167.637009034198
171.06885879951523 171.53509976928814 167.58190316087513
170.85058099347452 171.34955461957688 167.51943830774934
170.8491304594935 171.44636285486595 167.46463244871623
170.504399307159 171.11602825297834 167.2618089694471
170.58600838448166 171.13799932297547 166.94371229392456
170.52594309499267 171.04647435276902 166.80909428892045
170.49053847244133 170.96644035966634 167.03114908044395
170.744410692412 171.25898548305918 167.1794243648664
171.06821533429695 171.5076054334265 166.87554417261637
171.03832727108932 171.5453839206832 166.9755645553048
170.8094678135044 171.2956379080579 166.99879845456724
170.9450629299881 171.4590979611247 167.0834139944248
170.77528277123756 171.38402699401473 167.10779085575666
170.61108855856293 171.06763577167436 167.00640652102956
170.73175163440297 171.17028935052465 166.89588838968672
170.74141808582067 171.15670694153667 166.7437684593836
171.27066105383227 171.59737700146377 166.93800771845235
170.66193065094066 171.09319258761337 167.1366055809127
170.81751941022898 171.13951508670795 166.84273116695974
170.55987537413623 170.87946461237513 167.15043846185733
170.3679027470367 170.5838281739839 166.48079961320403
170.81792489846674 170.94947090615176 166.48285893300954
170.634873363461 170.84625974038929 166.33897080111964
170.6759180221409 170.92880080171008 166.6680840992601
170.81450279412869 171.00197646260057 166.6975207214413
170.3522670144865 170.55430955046577 166.61590605237208
170.2690652297247 170.5645164207737 166.2381865847321
169.94099333087104 170.20247358385436 166.43740134410945
169.93825831587782 170.09784841676102 166.51749628430213
169.9174897295172 170.15333300531827 166.6762481018889
169.9207968056078 170.26020590931503 166.7629696174662
169.66550672206625 170.01347096986754 166.42506198464238
169.97634710376107 170.4359280825085 166.51087895771389
170.05318234431243 170.45005938619994 166.45822207627035
170.14961245311773 170.39410456192184 166.25653013284895
169.90779748348027 170.19163281893302 166.38665765103394
170.10711451727843 170.27450314770243 166.3705748473514
169.75872842760057 170.10100496335576 166.27937762233034
170.1339343920886 170.4460422475172 166.4825339518606
170.2190366037368 170.65524753397747 166.685725354409
170.4385738841064 170.855566828538 166.71095849972303
170.39192172082824 170.92396754043378 166.91311525208354
169.903930569667 170.51453063398662 166.82042609069364
170.0959805237814 170.6078874247947 166.7188596754424
170.3751965343361 170.88315318830007 166.82857439797948
170.05471350434087 170.35305734769875 166.25419214582587
170.1409680427837 170.61205372055392 166.7799739819236
170.696496646201 171.13626250281254 166.91299309732565
170.70259677000513 171.22936085469706 166.9750799953204
170.7600217237625 171.220629148839 167.18260582165865
170.40679310745773 170.95941111857155 166.90474425006892
170.60712163947107 171.08130692955274 166.74849284170833
170.1653583216897 170.67033889711405 167.0169377581809
170.0915439020263 170.6397595420093 167.18675409152178
169.87889059340515 170.46451385734338 166.88959628636934
170.3792790336911 170.88978644415937 167.28468661447835
170.50157457515107 170.93224129590632 167.3914361946197
170.51086149693072 171.1579705511424 167.5775769510547
170.84214776485575 171.33456985582282 167.5011436313446
170.25169668076953 170.95369523096988 167.15310419637888
170.1713652114428 170.91778911374536 167.36631085194978
169.92811005207884 170.54349912346606 167.03185179570752
170.4666692330956 170.9935344388013 167.0775558243763
170.49294698859137 170.99259011542304 167.19265759400366
170.32643301214077 170.8497210874404 166.73544892143943
170.25235601562218 170.67211496453362 166.75098943932377
170.57561146775572 170.93434930445048 166.8810780381377
170.48108921784868 170.87662597853134 166.80240034033943
170.35426926193236 170.80321218687627 167.0325448937644
170.48956172900824 170.90430622615605 166.87110433758698
170.83840437479495 171.22241624150055 167.05758573269472
170.74680972872915 171.1612762056645 167.34796085177285
170.51066151811492 170.91662417652307 167.1408753357758
170.37607904002064 170.8125253871251 167.0252852731112
170.50582619558872 170.9216740182739 166.91608596692168
170.6452876783551 171.0897661273508 166.97280954541523
170.54332721540635 171.1360378332971 166.6642229027631
170.39755701660297 171.04540878842954 166.78639509049512
170.4905504235095 170.99730981453442 166.6135425326962
171.08954038708148 171.7115253035762 167.06394722204053
171.0015810735992 171.6330622600217 166.93404517106936
170.7685858837964 171.43339973462048 167.12128282599156
170.61197468746352 171.24195143339955 166.66217567976778
170.67711089177672 171.26426199108394 166.71714449773503
170.48396616297603 170.93880105941204 166.09226586477072
170.52349208237766 171.06257261890747 166.03326309213264
170.4442311020823 170.95795760691476 166.07876454303468
170.42468345283427 170.90904145161846 165.85886055938553
170.05525446287604 170.4928301862606 165.98657415843252
170.09892672984301 170.57795296622064 166.1901192664427
170.56335887717873 170.84720398633493 166.00483399627007
170.60675433326497 171.07612237976883 166.01125410042872
170.9560988767328 171.40321466008612 166.59994758180827
170.87060844594498 171.373918090794 166.5777854914903
170.79782578796576 171.27249238228893 166.22148426225408
170.49997246009946 170.8974899979855 166.61531644934294
170.33404545690496 170.71506023758226 166.25438454394265
170.20553062021412 170.62801377577156 166.19264457719132
170.20029970443596 170.62237573921686 166.23506653342264
170.38470940064434 170.82055316077987 166.39633156482202
170.32089968252723 170.85947144916463 166.47328347944048
170.25367020502395 170.71454668469664 166.14836808495244
170.70104274751498 171.18840851620243 166.4109616504348
170.80057191934867 171.28075355962727 166.5239357532991
170.36869902450238 170.90080545582586 166.56253756466268
170.26118128929437 170.79810875776067 166.64044437447782
170.47112876703054 170.81775428856463 166.90466260766806
170.2368957090537 170.8047771722727 167.07341731748468
170.38086548632745 170.95963877832205 166.81115841270332
170.61791554689253 171.14980190626162 166.91140505680806
170.6173703454726 171.04652086891957 166.78097906282414
170.4832792978447 170.93824808732893 166.95280492221238
170.44871691066288 170.9016855855344 166.91874962143947
170.50380620399963 170.94710109232227 166.99312876081356
170.58603142404044 171.0030878637059 167.46713511486303
170.58269012438555 171.0075222703854 167.54759769141955
170.82724442815206 171.22912980911826 167.91326834390458
170.67204786510675 171.08370686296715 168.39668967184267
170.93608987365283 171.31487227504343 168.68073932340172
170.83052741675112 171.1986514540746 168.18928344337584
171.01732238102633 171.34957586545954 168.15879270359548
170.9979769295241 171.39755860456742 168.27132001592352
170.81372714804095 171.240521096974 167.8899645967966
170.84757677652158 171.27289599609136 168.10683558906015
170.54736570553948 170.96529742829196 167.70944772409982
170.17893164121966 170.636821815873 167.78296012901592
170.37680239793926 170.7532699249482 167.99990986707172
170.50600697637643 170.93111292396145 168.09528895931376
170.66798459283916 171.09953487883521 168.01741512328283
170.55150116709763 170.93143405509392 167.93638372855375
170.86753328449183 171.2859887968919 167.52952919408477
170.5599724107457 171.0210804675748 167.63039920295353
170.61300628600338 170.96894142561757 167.5848244118174
170.6394029045761 170.98357971188383 167.27039020626995
170.4088705096877 170.81893875063645 167.16185081832327
170.6501548532635 171.09986096317044 167.28952181120482
170.60158911756065 171.00518253276528 167.4396641592162
170.71108800800553 171.04570613436883 167.55312170061032
170.4733992787608 170.96535736840147 167.53891127519512
170.51200872258428 170.92657585460267 167.57312112302893
170.92403837913005 171.1993955049897 167.54693294895435
171.02816559502924 171.3648623116875 167.8433299740697
171.0999685231618 171.39130458548576 167.8203275291623
170.8347497624538 171.24973529877886 167.95807141804548
171.07449804596277 171.48016999776388 168.30800106261407
170.89968177997977 171.15743328009188 167.982892070038
170.63677659056194 170.9131661830659 167.5997129352108
171.04381630130743 171.23449067344305 167.7199747999046
171.04861030094992 171.42608558247065 167.79946067659543
171.17864326525768 171.4889411403983 168.04356159057573
171.57878658595206 171.84834171902276 167.70944731110785
171.72801112256994 172.05235691197495 167.86206239972586
171.74620187689084 172.131265549272 168.20928179094798
171.4446787606341 171.90915136791475 168.53243549360323
171.45040567031683 171.85436068766532 168.3296689798903
171.88325160175646 172.20748055279984 168.40528838027672
171.60121892618625 172.0190056627833 168.54534916526
171.3856858550358 171.7960580892743 168.64156217762357
170.879908437891 171.4393944696096 168.37560453389764
171.1405805496191 171.59263962673646 168.5262569595087
171.25284811457362 171.57604609247653 168.16593509636678
171.00153285480908 171.36720655544556 168.4559701959845
171.18340862744057 171.61420025864857 168.22171418721453
171.31348199984296 171.7268149770471 168.2611081566719
171.74844438246836 172.02567329983856 168.59781854239122
171.5977600348313 171.79412374587224 168.025802180004
171.24016502964662 171.43645780783453 167.82171108724904
171.67965453608355 171.75924591699433 168.09272864294164
171.45655714704895 171.5871809809032 168.42588939877362
170.95453807940652 171.04501525383355 168.00989259856004
170.99218131355948 171.17251864810223 168.21422595011916
170.64385325269885 170.70802599099622 167.9338164365603
170.890542320411 170.88992984805222 167.4320437221974
170.9243247680854 170.95045121329994 167.81673638955417
170.653818171642 170.81639624105233 167.5778481932627
170.67757811623855 170.85192618263855 167.3973012193662
170.43709625664448 170.39397010115079 167.60596950018643
170.39530909971322 170.32843358815327 167.84370939112864
170.37653092601906 170.2655720520455 167.449636464886
170.62766068711719 170.5086265384487 167.7804458377047
170.5202390239445 170.29700410983298 168.06468919569937
170.7082972384181 170.35133160530899 167.67556286805544
170.75178567651878 170.38929663352943 167.42858112496955
170.2786180355995 170.0188072937409 167.42842807703977
170.41282854209504 170.21737528332278 167.65357731773977
170.2257961942091 170.07744154060043 167.90826227323328
170.2873225720791 170.1670622683434 168.1688019235897
170.37585042439437 170.19981352936782 168.0329662835889
170.18895441998518 170.0768451207719 168.1516536488019
170.27094255871356 170.31636300215436 168.75677897850625
170.02691822925715 170.12531704577808 168.6623210028764
170.32777599774644 170.28268490049322 168.77453675122968
170.25577317076534 170.33756969266256 168.7802543970162
170.2748951652509 170.13749701094585 168.16645138907919
170.30864573789322 170.2469129724951 167.91074801508174
169.88020378985084 169.8105128941409 167.42394278762603
169.91969089387763 169.91251797239667 167.88114016881545
169.9789665553565 170.02414611922424 167.81961843141556
170.06199110165167 170.03492532896976 168.02723443371576
170.0888343656809 170.04073943329874 167.84000453964092
170.3146779921572 170.27679736864116 168.14373508481
170.3386953066411 170.41916127977564 168.28891249799537
170.26053597557342 170.38686265169386 168.58288241015583
170.27134936111358 170.28692245948986 168.71937079241627
170.0386975041105 170.23928841324988 168.47286894133433
170.09579288186288 170.17263956309128 168.09053568371286
170.19424425414286 170.1658704231493 167.66835362402603
170.5123246809308 170.36742994885824 167.77062656387824
170.4893599809336 170.50683558304164 167.80655048704898
170.12490403402623 170.01880775839297 168.03741747011296
170.12461820561055 170.01983269547793 168.12585422821067
170.08778751047493 169.90940621503617 167.93323306203905
170.12136053324454 169.95415744233935 167.64352543470187
170.2186171117545 169.94105067749257 167.5268321059228
169.82753867512332 169.76383652688602 167.7179097062178
169.62578872370617 169.58256937012226 167.8005139931761
169.7355207123101 169.50380277895943 167.44172621299617
169.44629977564466 169.25975678253525 167.13138123566918
169.37722344170294 169.15699955673716 167.3873004171239
169.6260861090838 169.30182165683655 167.36209929862926
169.49847661345242 169.27448424820196 167.14648882137462
169.66329401303594 169.35475212504002 167.21974689466575
169.9868528322677 169.56171077208714 167.12982728473148
169.68615192102118 169.3160072557826 166.96919372231002
169.75065792795127 169.37177706251333 167.32793305724292
169.59548507464984 169.31202146208577 167.3587016182833
169.5426526354353 169.25685938936343 167.36241514342623
169.33595858917477 169.24475475070946 167.45564173491633
169.04556923506172 169.068359429606 166.94627804761626
169.19919319733077 169.2544755653673 167.1788555985574
169.60576272045517 169.51029496900765 166.93709967661565
169.02023813665258 168.8388783778682 166.85710940221617
169.55935970321318 169.45134165946973 167.0342110882405
169.4312079829254 169.1950969976437 167.03427494951714
169.2009712108819 168.93849116342705 166.94565687915582
169.3975270114407 169.14460435785813 167.23139850437357
169.24918189720032 168.920303840016 167.33289146954866
169.05237279965544 168.76367259442137 167.53008385525888
169.48490016051974 169.32878119572578 167.6042639782734
169.17277708449126 169.07132334745037 167.54983696903815
169.53295241957866 169.45013819628298 167.96864458402618
169.37047754667216 169.22548944245858 167.69861650120325
169.53716153875524 169.42593825062886 167.7355481396907
169.78186006785754 169.69925482658962 167.7063014567265
169.8168878805714 169.6784115879814 167.7683928756474
170.24239513818756 170.05676550279543 167.85805138851728
169.90750328027417 169.81671347896082 168.31611244959936
170.18625561839258 169.97596778603247 168.3942386764508
170.08764260358822 169.77356542849742 168.14009175514045
170.02441322821565 169.66636332962122 168.07441228583608
170.06595759905213 169.72530619691813 168.0333523052414
170.141030716307 169.7698117289325 167.88009112754096
169.88010176754656 169.47045655377786 168.00932695674024
169.95539187875386 169.67034059965516 167.6497608607341
169.42268201618035 169.22708155826865 167.88386062851197
169.80687695402287 169.61147423330462 167.85332943115284
169.7774590693047 169.73630741174526 167.7686215703549
169.61415152556236 169.55772367259945 168.06904675616468
169.4327855100731 169.32112990482858 167.94461715689027
169.66631487167157 169.41029517170924 167.93726694395153
169.82944523112596 169.6371119846816 167.89027624693742
169.75882713592932 169.5804450202479 167.54920169062322
169.6010979535813 169.4392377514839 167.59066525067607
169.77767533640375 169.62400499610249 167.99990144283112
169.75387581596678 169.6740471802436 167.87789181654279
169.94338029563997 169.87088682700954 168.00981661096296
170.27358959689147 170.2390406827149 168.34571152574173
170.05179952642138 170.01743430842282 168.59586772835303
170.20841874226957 170.02384807098898 168.23924114244434
169.9105214318402 169.78917567172726 167.97557687035552
169.94035326071148 169.8523082737433 168.29599935695634
169.8152903326213 169.6790574598814 167.81926914186363
169.71035372172136 169.5518790060329 167.74056961607738
169.88328393168115 169.77530929861777 167.658854328163
169.69548078102764 169.45766321952743 167.4467084203733
169.56590034458338 169.31759219353856 167.1682553948512
169.8664236571795 169.559322198217 167.2921715182209
169.63678307461274 169.2953795776157 166.87707379629305
169.689289833709 169.38580719280196 166.67806530291637
169.72532447879786 169.56093054264713 166.80850283523324
169.5726454211366 169.3663867469543 167.0504480303163
169.67986537277008 169.6485361160559 166.9731980052625
169.95366760353738 169.98562297631875 167.3606178138057
169.77119257626262 169.79030000569853 167.67436805648964
169.6831257803141 169.71200367240652 167.60816256155317
169.93437809702942 170.0889064782197 167.47808118600736
169.90887028552632 169.9005825848251 167.74973103866796
169.8967192018452 169.92010037479415 167.79192125240488
169.87068649501182 169.82465002594913 167.413679978369
170.2474876062525 170.07986495268878 167.55512161548614
170.30363529140612 170.19213454154368 167.7526604165578
170.16727135205528 170.10873808969617 167.72023403938778
169.89459996188873 169.897199580324 167.70989857840348
169.76285299483686 169.69718875537976 167.5995435900752
170.2039333892112 170.16742580556203 167.3834924583702
170.10530478700312 170.01354550198764 167.12568095232155
170.37601576721767 170.28731141045847 167.5075367338453
170.38699040656488 170.39310431356492 167.7553738560016
170.41006095715113 170.3962466947434 167.74161875240307
170.42444847451085 170.43166897243273 167.9591440565861
170.94896291313438 170.90906073910088 167.9072518979156
170.60428428899897 170.61610765603876 167.71615635769857
170.4226553421165 170.46031757861226 168.00539038668484
170.47210239933497 170.53912723881976 167.8223119405639
170.61396408488667 170.61189351619828 167.83881579824762
170.36061022076052 170.4301035155748 167.98387815274106
170.05067541779238 170.18557945170804 167.86608959361317
170.19088089136366 170.22109044360795 167.7011518645296
170.00346888000897 170.1486262824967 167.39408753472293
169.81141833499828 169.84601702063983 167.34897817036276
170.18198551717407 170.23036759549393 167.17823199869534
170.20637726615817 170.2042257215967 167.11120745199952
170.0085621101919 170.19522586885944 167.2394731920214
170.14850684413636 170.3189665861703 167.67248464248584
170.26615668096284 170.5568659050167 167.61381203091557
170.2958626609174 170.5481789524925 167.34335916115955
170.16745411959002 170.24665512776195 167.8203668632344
170.40433022894442 170.44964347727307 167.51424356684436
170.37141031624665 170.37389470201975 167.7596144601548
170.34412306933504 170.41464623835358 167.33830139370517
170.2861289689341 170.43371737980556 167.15274594521983
170.1682811983625 170.24710149123425 166.97899400410316
170.42839401529625 170.56121644943178 167.0696146989608
170.6154716604332 170.79915131938833 167.02674279314687
170.27016897726378 170.50292900199375 167.37206586990197
170.23507394190815 170.46032573321443 167.41101995116483
170.41362984590782 170.49461378427412 167.24939831195877
170.45296292862184 170.53309802736638 167.06728044201776
170.3721723763441 170.38489844798136 167.42689988985845
170.50258923784298 170.54438145131795 167.0975590862824
170.65198626047638 170.59434553793935 167.67520579640404
170.53304435448283 170.4318313571209 167.83508311196513
170.45458367643766 170.2114779481984 167.9667010148438
170.26142024949806 170.09616545317178 167.77689057563222
170.63344682111332 170.5527005682349 168.0528736050969
170.45380306827104 170.36683661718803 168.17765784468705
170.40918432446057 170.36859696096306 167.84105902668853
170.36754068586205 170.20824208414126 168.19050974852027
170.1855106768316 170.16317326564882 168.12857519098742
170.0409440005776 170.07915157137816 167.90801539696662
170.24982105135248 170.1276797751177 168.19492738425083
170.1193391382459 170.15730615806675 168.2946039941382
170.2832350324155 170.30210542771766 167.7703325525522
170.35608162611652 170.2935525735623 167.19463050324268
170.55346970553887 170.55295921396518 167.39722460844237
170.5518054901186 170.4895767335563 167.0917351957568
170.45940286031117 170.47195701569817 167.50764067817468
170.48647407264178 170.49931035960847 167.36284846578675
170.61044518885717 170.65292235844254 167.4733972383476
170.92335043975547 171.01961906143612 167.55678414787388
170.72087894361016 170.70088565056585 167.4422861665418
170.6214972028005 170.56803706024428 167.32094912425163
170.54268830597158 170.57443434457312 167.43527238189102
170.48461373257928 170.5833125261971 167.72501337405123
170.67780996377437 170.65376303612766 167.79438956679232
170.37405646809074 170.41185589032196 167.63314942424472
170.7585150128178 170.7256543618001 167.8676359214756
170.4551041971799 170.440800505433 167.4888913054267
170.11777491461734 170.0054902856367 167.5434290110402
170.28158370527117 170.19418819674902 167.25052683334576
169.90180841175535 169.82145362685728 167.3316512235021
170.27088551510593 170.2068144645709 167.63485507692886
170.33279791252136 170.18409818489732 167.52953747855585
170.38268322615812 170.27994306292234 167.44809724074634
170.29607427464043 170.16883613580228 167.53204105284507
170.35543019803004 170.26719169286895 167.9594753542344
170.7740163897141 170.61186492370433 167.77047479830867
170.52975159362802 170.30651681325128 167.44156018453242
170.33773241308546 170.2981105864622 167.58739326123103
170.45136063998896 170.36609011514827 167.66991935108598
170.39954306378104 170.32233199725027 167.29161150600436
170.32746240700956 170.2373948841903 167.10080013508505
170.1654023654692 170.20732391220355 167.08841979418963
170.20037637909763 170.21333811455378 167.19535389292867
170.3987349282719 170.43877449151302 166.99840543815156
170.38637274928084 170.35659559721324 166.83724820147197
170.0329071761887 169.9617853563455 166.84985080388094
169.65532388206023 169.64078954997714 167.1190400028352
169.5913204130493 169.4285751452312 167.23533569484167
169.9462350481026 169.84017236679338 167.52686054899655
169.90527478895245 169.9144446698585 167.65054768994298
170.01193365897862 170.04260203619347 167.46818606426177
170.37940446323992 170.32976083457214 167.05872428427833
170.32206171995563 170.33722244525583 167.05107271119155
170.08270026759632 170.21875099732426 167.2373968319381
170.06812719100805 170.13896184222912 167.5281064157324
170.3331184627195 170.2718110867545 167.3913685786678
170.28942601602066 170.10948617293684 167.25755029659217
169.88320252923353 169.76479903523773 166.9517889450157
169.79074971196496 169.78887544991701 167.18431149996528
169.97265305280237 170.04526489427894 167.080509315106
170.24677445867025 170.29242249982104 167.03857277295398
170.55726401130548 170.5317117056231 167.40153448023236
170.2086759404039 170.30021159038384 167.23792411441408
170.2940668945714 170.3100831981078 167.03241394069204
170.23740653765725 170.30488230071592 166.85752556733448
170.28731921794542 170.467921519588 167.22456983357273
170.4856730054187 170.70781069353217 166.96640856214898
169.80910270483662 170.03324207740525 166.73699036093112
170.08794598588403 170.25844967193774 167.06978289131854
169.85207218679173 170.1829997677219 167.4426909925744
170.46507692028666 170.70575184297567 167.8069307642025
170.52481801090215 170.80281776686653 167.89108611870373
170.82716362149492 171.0964354887062 168.09283810339545
170.65157232806618 170.86422739009103 167.53828629277268
170.79106568160526 170.86736381059322 167.59240999694862
171.24999055866368 171.37172517559975 167.72212078057683
170.71484040955923 170.82525841784292 167.2456266070684
170.51383816544723 170.6023622941736 167.2205680695978
170.43631667923796 170.52475227897924 167.22691164342504
170.51438653153005 170.66482591731733 167.79611007759704
170.88043635272481 171.13632392960386 167.9367920639168
170.8488344928162 171.16074114012034 167.85627254752058
170.33740697319172 170.63975528185617 168.06273214767324
170.23153069160398 170.5535492424518 168.31142258410904
170.2214673713557 170.4470651144621 167.9743919121579
169.54740511697707 169.8039960249159 167.596963284876
169.69174504095486 169.90395688415458 167.82879996246206
169.99482469299835 170.31430925841335 168.06681528283178
169.99042026857987 170.3823857410319 167.54048700119247
170.16931387673583 170.49844221452238 167.78868443132413
169.58814408145474 170.00208629218 167.4625277191943
169.83612835267093 170.07436687466435 167.3595531363872
169.73248660771955 170.0026686977498 167.54629629947075
169.80622057358565 170.01451029651906 167.33015135909346
169.836746414368 170.09667306238637 167.47484344489544
169.69776801039217 169.90995958775034 167.37649979428704
169.6838143107756 170.02654644131496 167.3122519152882
169.55140171907078 169.83275491451818 167.102510480684
169.4595241279007 169.72051051027145 166.89414825366174
169.6416265798884 169.8647966846763 166.9768275198647
170.37954356325926 170.49543201029945 166.65620750717082
169.94525473347358 170.0786794421956 166.5544742336583
170.29414001753193 170.33659261565987 166.3079943965743
170.347155567 170.35884992706232 166.0851105327537
169.97110482192323 170.1283142509743 166.0529613950402
169.60081208211986 169.8949854628269 165.9805437783755
169.81880034564554 169.98803113697304 166.2921547796902
169.76504686467771 169.93420940563308 166.47391900909787
169.7210918517201 170.14115228330706 166.78559491525837
169.88047303568877 170.18554072099923 166.76641361803019
170.30965224780562 170.53543373112274 166.70685954122987
170.29503494456824 170.54997771656218 166.42925164214134
170.26181384787515 170.42140942287793 166.690265054303
170.1549911626333 170.31336636570768 166.67229827827302
169.8987695841767 170.07609078871616 166.81181795981234
169.9905307748843 170.15772140417423 166.72381488496103
169.88740567610282 169.98542702183076 166.9070702381227
169.89554985391752 169.9861712897 166.5421855056016
169.46488820626098 169.59337771692324 167.02374952073956
169.3446005700024 169.49424007535364 167.04717444913334
169.3347790287936 169.41942750854815 167.28890525786468
169.32074112017247 169.44873427328127 167.40119368579775
169.52239857472873 169.58754148634299 167.0578388761147
169.712302818788 169.79274187926808 166.95568944111122
169.61978980470911 169.76569805969584 167.113060262144
169.53660525107395 169.65226570673468 166.23925918627236
169.14982738520118 169.29668799880687 166.0118219969722
169.46145114985563 169.6019370703162 166.00065553729232
169.35860268738625 169.45675494711844 165.9897484284896
169.45364903020368 169.5161112200838 166.07825917980682
169.50464983118957 169.6179472832771 166.17040847716248
169.43944570229326 169.56835434861134 166.2651043365534
169.39030436149565 169.5177092982096 166.4798472091451
169.63813722547428 169.72472068711238 166.85858330083377
169.41349649993614 169.3218696583665 166.87814857782504
169.76884014349798 169.78111524275607 167.0870801833369
169.56512541244234 169.6034378248947 166.9008131627029
169.51908971456342 169.4410646533912 166.4184602340278
169.42748858129846 169.36971662695112 166.56955532002337
169.51935290369028 169.5171140413406 166.87863097475815
169.70804073348415 169.66435319939293 166.6880066100897
169.3013886712925 169.22979947411105 166.3921059626837
169.5070813507869 169.37294943385993 166.34150701025112
169.81608867547035 169.63163522914292 165.8746761869588
169.94428905658626 169.7455527191848 166.61119764826418
169.605373304268 169.5617979889734 166.72549018875068
169.8818729634042 169.7722458849474 166.66608487181375
169.75653171878082 169.69899053410592 166.59318658501974
169.79988364298487 169.7374876635524 166.8287645667079
169.40221679648505 169.3573456901375 166.94216066411644
169.71803944167794 169.6847775930155 167.42630771404325
169.79513950099806 169.65407479357006 167.38517055376371
169.27335010490432 169.2148627997455 167.09485976223522
169.68395629335893 169.4593864046549 167.1198090847552
170.03890985836796 169.85987440992434 167.27321185857204
169.92622252606867 169.85125952037075 167.14681812696492
169.91502524084495 169.86442944493345 167.0221344014998
169.73941828947284 169.6871055762533 166.97475700390189
169.9749360056539 170.03605479348087 167.51698710327943
170.19053023168073 170.24909558330143 167.10907895148148
170.3586163592866 170.28472053913103 167.18726651456655
170.89171724515745 170.87966281881017 166.9068669615242
170.72709902145522 170.7705858107398 167.0228203986542
170.70386603679495 170.64771226693279 166.69625146172916
170.63352388195307 170.56922967282375 166.58143518958298
170.14698207638347 170.0401730340927 165.91926547651119
170.05872224885212 169.9265949336946 166.07192885796067
169.67736338762953 169.5741240345194 165.5420224983079
169.785639116937 169.6454624539373 165.5552285712419
169.44645214558327 169.41071801356676 165.66427601982028
169.4769120715963 169.4986817511407 165.8116611307117
169.32766358338492 169.39358212593118 165.55731049185633
169.35075441185333 169.32838537351236 165.54212948194103
169.54217684547993 169.63509244099401 165.9577610678223
169.34690310680676 169.3156308577231 165.67104024402627
169.56273029567544 169.6666039658329 165.68329708731312
169.75527995945214 169.7220597228831 165.73579282398657
169.40041445485997 169.4001982249091 165.12488705186297
169.39581236540178 169.40844489107872 165.49971548385295
169.80496998937855 169.7884844481958 165.62519105241125
169.31902889182825 169.29218760364415 165.72183344177273
169.47299196343909 169.48829567885704 165.87550183345752
169.61588440814484 169.57306506808362 165.8848093785315
169.59986661538503 169.59922790904275 165.73835615053983
169.54028734313638 169.5057792776025 165.791979608373
169.83800171996933 169.73398952149384 165.73523512001728
169.80056586226297 169.7323822367631 165.55772776948928
169.58378737322482 169.46993429658994 165.83331043047363
169.26047828553746 169.3177532484897 165.85546468775706
169.77387862004696 169.8397356862347 165.8556616897843
169.69134615396445 169.6410347096791 166.14390386729067
169.30534839147487 169.3572244867617 165.61223929402635
169.52609378129947 169.51346206117344 165.4973098134799
169.63251272932112 169.82292178322697 165.89179834964466
169.66112212227503 169.71124985066075 165.75368380819012
169.34979314863966 169.46421308061517 165.43579628509028
169.79691805985723 169.7379715219108 165.62584578754107
169.59762870165042 169.5352653130342 165.96572666155805
169.50171962573668 169.51196848729506 166.03396919922903
169.61682638731745 169.57632177320698 166.26247149599885
169.73532529649395 169.69010061549398 166.4150871328309
169.90289404999794 169.95331960386915 166.3745151307935
169.93183834877416 170.0105723977523 165.96953845098108
170.03926022210226 170.06370244160635 166.08944930000715
169.9333922679687 169.98099997118715 166.12140471275802
169.83780428624686 170.0086394217592 166.40720163010562
169.98928518018678 170.0539933647263 167.03962397936024
169.57152294016248 169.82643734696154 167.18754681046263
169.38130501029477 169.54929561310516 167.0181453774158
169.33567425744147 169.55187523387167 167.21099533948708
169.33959865538367 169.51768185114238 167.05657265020335
169.67987224608228 169.99921647231818 167.0142908529105
169.47505459044336 169.8020579047703 167.26801605415602
169.60344827118718 169.897596996798 166.96691252607252
169.64274315834658 169.81091324830595 167.37555354854356
169.80210780303867 169.94635690005558 167.04810142417412
169.9235208317241 170.16692921828002 167.35319057597363
170.18720839437165 170.46551917885907 167.22911028100145
169.93709850824405 170.21353816449235 167.77661193212856
169.753378537094 169.9932443393389 167.66461940481508
169.85940330336157 170.04633047697263 167.80387977796508
169.8496091129467 170.10511710677778 167.96794630676854
169.59488857072384 169.75368171457527 167.84381692182845
169.51610361038846 169.76495637994745 168.229080283343
169.56858599660669 169.7365755643501 167.80767420380016
169.86872827498078 169.99895253624922 167.64101334520467
170.04354579800412 170.09078272636927 167.52783737358683
169.73804252320022 169.92507974008558 167.22165902076605
169.3356178534573 169.33736140056536 166.73943344014697
169.47313957056392 169.38373788249427 166.94583421429076
169.28183194320349 169.34802089825087 167.14167523459832
169.1071026026404 169.21566921894654 167.22640561238276
169.1947289322115 169.23229742119506 167.0257029355782
169.2076602120118 169.2795095130638 166.96707598336957
168.89875315089137 169.0148352335807 167.23244075747155
169.0837142449584 169.043560872497 166.95070530610084
168.72792371481236 168.72068545975426 167.21493329029474
169.00801009493406 168.93690215013027 167.24106243814322
169.08672313893126 169.07034597991685 167.08456114523608
169.0546489296898 169.1080266794599 167.2314847971615
169.05312254426548 169.1225494254019 167.15445801150582
169.08023450918074 169.21927185509355 166.7542619426932
169.04590037158448 169.28086392865387 166.40650967356981
169.13710154644158 169.19657235651007 166.50953105880768
169.22343196045836 169.30088217591523 166.70385898380258
169.22621571765575 169.34530727616598 166.71210519032448
169.3390749616131 169.34718809166486 166.64928056874226
169.37449305670862 169.47570405765916 166.82252592381838
169.31942742078675 169.48162949200275 167.22353240820786
169.4238161236901 169.58060493753237 167.29294022229942
169.34832529629963 169.5581879007562 167.35164417845493
169.17430091495496 169.46068120391135 167.52085033087204
169.30902199705415 169.47374803912348 167.38746203580627
168.9601136483683 169.08171490533877 166.9930900012389
168.91511517647461 169.1848288674019 167.56436925791428
169.1335319004901 169.3261614546107 167.49248339674702
168.98992067509525 169.2023727539966 167.63938834625333
168.63419363436867 168.90871891444596 167.90045085988322
168.70139260838684 168.9243199578176 167.61949750434272
168.8436169885345 168.93235557073223 167.75915580766528
168.69307584160808 168.9608000366221 168.06620687991904
169.1560201319152 169.3520343150025 167.95645617393484
169.23805452480136 169.55569491203664 168.0179692673914
168.78488907493573 169.23014590360694 168.15691522749958
169.31249280285476 169.56172945762043 168.24752475882727
169.54054809821693 169.9207514535227 168.28364057533378
169.30957387432238 169.6326948691216 168.27888045120187
168.97218859762404 169.2005701259255 168.13452447456635
169.18516384893775 169.3997264742049 168.00572004588702
169.55335158086862 169.70474892461232 168.46360571865475
169.50776339444232 169.67992416631756 168.35506653939677
169.36905334434618 169.66950385047733 168.54816380150865
169.13389830982916 169.43439290595546 168.5826562640568
169.10055968915404 169.27358274636484 168.33877582367387
169.48957193137787 169.64981580101403 167.9820674628789
169.2320846694438 169.28609512187484 167.97845106223403
169.4007075846057 169.47477427114185 168.32943620864805
169.51135489997546 169.62884989226973 168.39195965680503
169.22026951092982 169.44023826317127 168.1368903135386
168.79862702966895 169.05290654725965 168.2168358091235
168.91266441448127 169.156516788661 168.0323188090408
169.17070855211358 169.41409446912286 167.91863795886186
169.24958971210322 169.47678320702872 167.86198433833405
169.31671321426424 169.6281853384927 168.0259899816516
169.2609791426596 169.58124602862893 167.78326857216996
169.62329243462185 169.86363225018658 168.05916136025388
169.34084062251617 169.59214521558832 168.08330916101235
169.47001816000045 169.62671072666055 167.9413555513993
169.64973702018207 169.8380688862724 168.17102988572637
169.65503844558688 169.91990499759703 168.05863545136904
169.698044162352 169.90141923276795 167.98466219483018
169.72652711369932 169.8748572983725 167.5787907194785
169.87345546647393 170.0691618338563 167.24584010008024
170.01819650818229 170.24306004430306 167.25653821563407
169.8313134419125 170.05790605057922 166.81066372809192
169.94964721618996 170.2254453708735 166.9825743584913
170.24244926001626 170.63374670571665 167.00919290591378
170.25504613184967 170.67749469753676 167.45519848399934
170.58068119038975 170.9799277286404 167.3444328121231
170.58834953283295 170.97406309076638 167.17676147736492
170.42192465222612 170.7842622030502 167.74151242148216
170.31334526363383 170.62681545079087 167.9376630125047
170.31350271203866 170.64931968820338 167.56463026896336
170.59797114775645 170.775609412357 167.809410209186
170.66178862218158 170.82208470152545 167.81647826330178
170.5823965278434 170.69377834861925 167.79790392213394
170.66644053158046 170.80108570374657 167.4897853141188
170.24342281572476 170.4097123373953 167.07020714399516
169.90871480878542 170.19200140564433 166.8317891224922
169.81487550540427 170.20581990143302 166.8661262571661
169.99619452074532 170.16319525881556 166.76191131776628
170.0534288437648 170.21148704716072 166.5220640538607
169.89023987326368 170.04292651921577 166.84644466910422
170.35426361304303 170.4364176863532 167.0190448535413
170.14426923404784 170.269776090245 167.01650445807851
170.18641898705258 170.29019701302315 166.98255231048526
170.20602775868653 170.38232821203454 167.443865824089
170.35076383969067 170.5194958126816 167.13627355738382
170.12396879538255 170.49458025460908 167.38325338005112
170.4490083078041 170.70796554809468 167.56452611777814
170.10642944992 170.46774630114732 167.83750637116566
170.3179608764643 170.60324912739378 167.8462931176846
169.77628135693737 170.1245496243082 168.0479129089875
169.70771527245373 169.99586644136562 167.920354734738
170.1755263676069 170.35930630052445 168.0372451430591
170.18539202625809 170.35188386975994 168.02631241079877
169.93802523583966 170.24224133163423 167.7610068312858
170.02079541614413 170.14481098989717 167.49055264817233
170.2107106244756 170.36206710949773 167.54936244789008
170.4875744772498 170.66204260089805 167.03704784855026
170.37110634326473 170.58198779643132 167.31764416545053
170.01584271488775 170.33942263218702 167.41881261959188
169.82249502640767 170.20043374607667 167.40374887815295
169.5988114680282 170.12053257542175 167.30582323525053
169.87933008831254 170.3801743461421 167.31386586968017
170.13600927587683 170.55958028218566 167.3550265138776
169.60614397005384 170.16495948977249 167.3127944793994
169.61760850403851 170.09148312439729 167.15364595160463
170.0116273922598 170.4081048835317 167.19853193619412
169.76931209411717 170.14942165132248 167.39387931076044
169.34478938722194 169.90866547055683 167.66205231222332
169.48476391454804 169.9696247096865 167.63315184007408
169.60795755707005 170.13656158998995 167.7916215361779
169.77666241284584 170.29545193046195 168.06475234613464
169.82706703964953 170.223458636104 168.48909561143356
169.45908772507366 169.91360191375168 168.44134371873557
169.95254341883012 170.39620491748926 168.1802793413117
170.18603944320952 170.5382597400878 167.97183163386754
169.76743682141256 170.21025514107663 167.6862951960719
169.9232894677057 170.39859315921075 167.6769453419554
169.99858325664562 170.65288280423877 167.67272038552682
170.10821938355812 170.6819118699383 167.8691650229545
170.4238514907105 170.90159845888928 167.9522438937598
170.0311837653593 170.49748093655091 167.8513518847523
169.87416813669498 170.302114480022 167.54394193104736
170.0160575231821 170.47349334879036 167.19460798764814
170.35661703602335 170.72572320841545 167.44946349396048
170.3612953044273 170.77089053876304 167.3831716595387
170.43707322709446 170.8763390770174 167.97906117743602
170.30390962458128 170.7540281845304 167.61363030857544
170.55001301786962 170.97199523618033 167.6260054032987
170.23879867300758 170.60716122368183 167.44750664066757
169.92972619597882 170.39571552969466 167.5431707867167
169.86235789293917 170.3143190336082 167.89163639251154
169.98508216705685 170.427094128128 168.00207195408822
170.11083458832127 170.582618775036 167.4130891416449
170.06267418500238 170.44728214872146 167.340425612225
170.20905761125042 170.64905297681733 167.1577945831465
170.14271175361907 170.5368586922338 167.30536700163896
170.1276334160635 170.4457093957413 166.96791775517988
169.83224446946855 170.12337801497966 166.82985977664347
170.26761807026793 170.58727925039386 166.82189238708727
169.76597597978133 170.22607693817307 166.85731003457758
169.65721777884048 170.06250007634662 167.11872056630494
169.63262184460098 170.07502377233024 167.0723311171596
170.0030883675978 170.35720817928168 166.75261827101198
170.05554521630498 170.43966729679994 166.95791284405925
169.84409595644908 170.2068101676334 166.90527317503123
169.8470670370536 170.21765849747771 166.9021542957576
170.01125959255904 170.41307591624107 167.05182747068753
170.05781347964117 170.52760910003593 166.79313586330898
169.96997830178864 170.42288939038735 166.5774819739462
169.92661868969972 170.30962954583302 166.73182910854374
169.8631895452375 170.2930101797462 166.6708112066254
169.5646601971769 170.01451083518182 166.73994282792046
169.4549481370683 170.01000105818395 166.78619822515728
169.67574094793883 170.05984471284182 166.8027085593997
169.82629200730793 170.17816611114412 166.8821421340961
169.87242558927284 170.16797370911777 166.75552206771107
170.00538561823012 170.30945065957155 166.5783620278985
169.810424222623 170.22220898891416 166.7572846439462
169.59480017255524 170.00137852217907 166.4506779795601
169.8045890381174 170.13175126354358 166.58933315794943
169.7641478842648 170.1200437061467 166.1215548805852
170.16696250680818 170.44478162307587 166.16903752820747
170.48450142362557 170.6934401143078 166.37762417663822
170.23472095897588 170.53520931708076 166.52183279770634
170.3713249427959 170.68443568268148 166.3769743645775
170.4900276492398 170.8535620903387 166.5496205088562
170.72199948450452 170.95978186591213 166.779725904192
170.99739368856245 171.1954359778403 166.87227783959978
170.8694785402195 171.19996629944094 166.626497051886
170.77944269943035 171.08086679005726 166.74906325554147
170.69843700679777 170.88729372650823 166.75379486150703
170.8227075687058 170.94485760511273 166.4684852801036
170.19819360490152 170.40524235522926 166.52530344864772
170.58154644215486 170.79061917310065 166.75028416092402
170.64471639848935 170.899015403991 166.2850671339115
170.69557512126212 171.00948094447077 166.574433100713
170.86063514756188 171.02478926800666 166.47179441545597
170.74892761630278 170.98597192390864 166.73041811446555
171.07955303515615 171.2539990604191 166.87226833498434
171.00539735818938 171.33631263564203 167.55432253711876
170.68604177629678 170.9590245369524 167.3393933309148
170.63212233983492 170.8754770720285 166.90908052513512
170.50269148977165 170.8037885990087 167.3370801531582
170.39045983667714 170.6877015854476 167.03743097507086
170.40276533772044 170.7594133713286 167.47667669067536
170.56292009893357 170.79156346761468 166.96698801600783
170.8623728550233 171.07953851379727 167.42517976363564
170.91309083281493 171.06881892202682 167.26414603512944
170.70491630358745 170.89580559373718 167.14912681965347
170.64859797470987 170.88629249056936 167.2194831170353
170.20083526959732 170.4298394614814 167.25019779570604
169.92133252890522 170.1294152471383 166.82292199589583
170.1498656213478 170.51323425328124 167.07817864052328
170.2368559237674 170.4956789568535 166.88402407695483
170.2111378116661 170.5373654971053 166.9183868842245
169.82999882769758 170.21252150165557 167.09785830661824
169.84432621128477 170.1015143304028 166.78339620097523
169.9857565515579 170.27200527284106 166.72003371090557
170.01752183820324 170.22587144353102 166.77785774407477
170.09566760259912 170.43148258943395 166.88443321394197
169.92542323022445 170.32041158255876 166.98543012266325
169.97757441581564 170.31169964334475 167.16949064681333
169.9261097811794 170.2930066691169 167.32124452695356
170.31558333644085 170.5821598141215 166.9922234766563
169.7717196810631 170.06392559393666 166.65049224417427
169.79224888739788 170.00195972341845 167.0533106277314
169.71149020037365 169.98844478799958 166.8556512801112
169.81658957181696 170.12511012470435 167.42830399108817
170.1532367787669 170.27592518548886 167.12965664798958
170.32613148895416 170.51513619349532 167.47598288387812
170.01990106630777 170.0971987276793 167.35392124077526
170.24674377642975 170.26219815196555 167.47724115054478
170.13767409799806 170.18318214198106 167.51577294617508
170.47826588675053 170.49086829023955 167.5488390066552
170.2240656021441 170.1822337504704 167.33380264445245
170.38845326547295 170.2536690578112 167.37015446497017
170.04140820738832 169.93500472523218 167.02889062918229
170.0187269734505 170.1604601391356 166.78440622996212
169.82329454870563 170.0611773117827 166.47337830719908
169.87502141842768 170.075288366849 166.90616924594786
169.87026558457984 170.00670431684262 166.8650670296545
169.62646907999724 169.80503193396336 166.9546830818731
169.92745469061032 170.0671254807323 167.06644546698638
169.73694208041223 169.8379099054862 167.16381611234812
169.6193666738824 169.6943209690509 167.04826232395698
169.45933224564453 169.50158134276364 166.7587628851292
169.53817996914017 169.44014266980238 167.0026316999886
169.38420428779347 169.34721356546837 166.68539043627956
169.6815304389725 169.7923010852525 166.75741168642784
169.06427428253318 168.9852998017324 166.50987528334142
169.24882864899064 169.19421100130953 166.84177504176535
169.06808240542998 169.1785061508231 166.68508215515442
169.2306320455089 169.15879277384408 166.6386831626074
169.09870370993772 168.86134033634923 166.65452888549086
169.20869487307255 169.03188493641846 166.88561660049604
169.3771821241079 169.29928591834866 167.11058753850557
168.90236049703748 168.92246319340614 167.20101829043287
169.1945062484454 169.1499035075312 166.94207146664928
169.1994328956721 169.12766032729937 167.28269228111375
168.81409790986064 168.8505652009705 167.53546135412995
168.94911219959903 168.95046546242455 167.60217473318235
169.00124201250892 169.0858087688077 167.52032936747608
169.1323095868247 169.12069986766605 167.7614319251785
169.08132860494055 169.05211625847306 167.6501683633412
168.98895138607986 168.96093026125862 167.21325935833082
168.97525121872914 168.9968164833336 167.27803738093056
169.1013400797873 169.16775335036192 167.21795015378453
168.97495460014702 169.0046550899232 167.00667697905456
168.90086913115937 168.9842005066633 167.2532652699756
169.28683529513825 169.25894841170495 167.21584496456325
169.02378586101923 169.06577214317647 167.33812507508276
168.73376828814477 168.7397581296986 166.93136035336798
168.76029108236648 168.8301770749685 167.27588428021227
168.70034254921293 168.7640636634974 167.12136900529035
169.0020105561756 168.98137409000424 167.28258279179593
169.1562424587752 169.14094320678845 167.07383725696883
169.1220234514797 169.00708036231327 167.1334026977838
169.1314949760701 169.04176698103902 167.02036452780877
169.15545042546958 168.83437607291762 166.95231951599877
168.8323094394231 168.5251425557009 167.2991621706109
169.15492249169822 168.87787907864865 167.61263203775567
169.25547210897386 169.06729025846056 168.00475864367337
169.7261959859784 169.47051871134815 167.89723941660145
168.96461329579088 168.8454010153507 167.79363523573755
168.63536017526215 168.53908951520722 167.72016598712287
168.8782114631058 168.8937943494212 167.43863636707823
168.9407135761834 168.9444456928899 167.29991818938385
168.93958612947895 168.8843358668537 167.06037533546055
168.94246641128797 168.91258284074334 167.31633010288388
168.94625846781602 169.05113354163336 167.2920448416026
168.97284500176497 168.99798939968287 167.27675722501843
168.9848800136006 168.94902508482792 167.3572348773721
168.86080593473366 168.83142489737537 167.13557315938652
168.85516565564518 168.97423642728086 167.63666018460387
168.80583501187158 168.8032584079278 167.49110555371462
168.85681052879173 168.9155448284477 167.82838314526614
169.08431496570415 169.158582882414 167.83365707486124
168.89129557238238 168.9529423047757 167.64477912222347
168.94754241746537 168.90967463517222 167.65886184707847
168.7699577990182 168.75434360442918 167.52758439432907
168.96313617587677 168.9125071288298 167.44082046202598
169.08897699541134 168.95991060323394 167.6420170691526
169.32397945719924 169.187917314668 167.8365388678876
168.75716352653748 168.5844645114264 167.35551280741169
168.73176482091526 168.62837918335947 167.27612091474197
168.86862722049682 168.8427334143626 167.4934646915133
168.8060594335342 168.61436151803665 167.20544699206351
169.26023657660036 169.1061908829679 167.44564851844777
169.2016327140513 169.26116043574405 167.62427894988892
168.94432377931673 168.9844948538965 167.45288665791438
168.79899425391548 168.9062586015901 167.5596663062581
168.29829875832053 168.40669560747895 167.95527100371453
168.30229274940734 168.28102898924018 167.63517688518752
168.5785565068617 168.568017844137 167.8218251703323
168.62769893101918 168.67554020035408 167.60302700366228
168.61655473293425 168.51306422666335 167.40839509544912
168.78137543310814 168.61432492711393 167.29210614820826
168.76265102156808 168.5796442969209 167.269142560968
168.85929973596942 168.69158339451906 167.07174734545026
168.82104527620817 168.70620548770435 167.07564813291535
168.97794122515012 168.88618761417464 167.29916376711364
168.95663757520575 168.93315009572115 167.2678333291732
168.6846530828958 168.70912619068736 167.79497018756652
168.77240926334804 168.78342806694863 167.70464880029715
168.78414672416065 168.59241341765943 167.73430699218946
168.72362980710923 168.55171056206478 167.50749121027604
168.55661113523053 168.56621583956058 167.702039891531
169.09496807467988 169.06202170059527 167.8483725858859
169.08219168957456 169.21961794667723 167.77846405886226
169.13867125139865 169.31086529073352 168.18401403363032
169.04488482209223 169.24963119242128 167.66476723361086
169.08503588873282 169.21369283953794 167.71199977583376
169.35633188351693 169.4365322930984 167.73556537344936
168.96458743149427 168.9528472455986 167.36211835896762
168.95232002612957 169.0656859510516 167.58804091366565
168.98347195807176 168.966675880655 167.58247906613894
168.87677164455468 168.8825478109579 167.56004237486886
168.7379690143377 168.74641887508292 167.68837297953567
168.59921963324072 168.60526094431057 167.32406615224377
168.57485306613245 168.45989123819663 167.44630045735647
168.47244231017234 168.47568075247798 167.57721976677604
168.6653151533239 168.6413032417215 167.28484362740318
168.42737635051796 168.40541963076245 167.3585996300506
168.86488712662384 168.86612457768845 167.53148204940896
169.00262138169742 169.02339103795802 167.9532470770268
169.4043605132853 169.40080058092386 168.3399571546754
169.77415050703948 169.5850510699928 168.0259902610744
169.43751576829104 169.15325560024846 167.78409935267848
169.45840717210726 169.22255140743962 167.6307927104282
169.15760364578074 168.91481236594205 167.18042282846594
169.15262767047543 168.97020266843475 167.17180858028976
169.27602670263403 169.0501677978493 167.2592081359351
169.27948964616647 169.03463130383872 167.14728545509624
169.557454466545 169.50318970075702 167.1994185418701
169.1338379950632 169.0001080532305 167.20658629355412
169.0479819099766 168.96353271648087 167.14908743463954
168.73321259936338 168.4782025792067 167.16526030847996
169.09857057668057 168.86204139175177 167.0129792194819
168.49541081523626 168.35021288553392 167.27215243166685
168.65493199805337 168.49825345394393 166.86577120721887
168.64476065344869 168.4377242796202 166.7914299367648
168.3832211727352 168.1511232246758 166.7676819898678
168.83879590137752 168.85556217849523 166.6799284896792
168.88633150886574 168.94324878237651 167.33527475029695
168.95648448030678 168.95672277273795 167.24104369904697
168.9060938210041 168.8478610021914 167.19348293879824
168.7988211812763 168.79934548542255 167.2299958803441
169.06339078378107 168.89973751603253 167.30646609770733
168.89060482167565 168.67928844972369 167.3677870061948
168.95144099709927 168.7884489627604 167.50406196453676
168.83268256559927 168.7123789542831 167.64596199534904
168.8394620372783 168.82398384161266 168.06172880430177
168.46600046493532 168.36471711809182 167.802340826553
169.28724080898257 169.19669555123295 168.23567746688764
169.0744805982319 168.8780723617541 167.98115873819867
169.518768473989 169.40804415252424 168.0883311375654
169.266411258901 169.24227726090925 167.95280399325574
169.44289443725776 169.3809772115155 167.6677524569272
169.22397888006665 169.28058962544083 167.64699058737384
169.294580049908 169.22343368881957 168.01330836109312
169.23975304547008 169.1156212519136 167.77969862688667
168.96227717637817 168.81755648530296 167.7605912783307
169.08692055143536 168.996621218983 167.91235952412435
169.13708089406347 169.11000535896846 167.75776204722092
169.1734817124288 168.95304056153577 167.6208508968043
168.86191461090326 168.77236576394708 167.46661025389005
168.75527749251512 168.74625640485053 167.3652700945096
168.6933575344111 168.55144062817544 167.4686919468663
168.7956760676519 168.5991041845032 167.92087285938075
169.1542181543673 169.1657094755576 168.12629024098217
168.90024878886868 169.09458352270866 168.31676802370555
168.73958612952535 168.86728274329852 168.17439625463038
168.35204849473965 168.45016196396273 168.0317302139064
168.19673081805854 168.30917355130347 167.96729501172047
168.33262294947227 168.25779000566462 168.14121796274455
168.39001553047848 168.2155302663467 167.9380911637305
168.37533576362475 168.1685548788174 167.75780760119477
168.4022779029379 168.14897277061124 167.7247777068209
168.55101064757227 168.27789470088274 168.04574203088214
168.7182200192016 168.43272374932965 168.12760919103349
169.01350814203994 168.6849142388787 168.0065961215711
168.73435458531057 168.47044349236015 168.03059717985076
168.89169054756064 168.62162941587908 167.78398653753794
168.71047869141046 168.46405830979856 167.51703764519553
169.00304069638315 168.665906732314 167.49976191193576
169.06833664767223 168.79903239790426 167.56044395877242
169.18821270457357 168.94467477077777 167.7416485451784
169.35435813494396 169.1386793741263 167.82138071165647
169.26130584495866 169.01995002447765 167.82031714590235
169.14584789930078 168.84940022650125 167.65963844843284
169.15034209908887 168.92040092907877 167.42779853665766
169.4307346670208 169.1831936279517 167.83658744817458
169.70669858755477 169.45993255452464 167.83196368679464
169.67394468176406 169.50707727890057 168.16346146397447
169.49275025947904 169.36771548230107 168.1955918914046
169.0700979359834 169.1252248095246 168.25504937096096
168.67885286599153 168.62928965953577 168.0126575102996
168.68742650671362 168.64793335550922 167.89760517700725
168.86996062114147 168.96579201584063 168.11079664161682
168.83900865332737 168.72711332071356 167.9263599576127
168.70090039411508 168.80255476785732 167.72230903389203
168.96891887043287 168.943545439935 167.98789371916405
168.7684214862936 168.7800598576104 167.45818667226968
168.8594922639293 168.83155643112732 167.38991803148647
168.62704732422063 168.4829931627917 167.4838410346654
168.9701498121449 168.8024765312066 167.70167003031835
168.65855430239796 168.46513381976303 167.55050728044404
168.7295930456973 168.5562506905791 167.31941601529851
169.07811690187066 168.87959695350273 167.45885236248185
169.12366176587133 169.0683091869161 167.61462503778196
168.96439937449875 168.89104945457763 167.5260426063182
168.76149458518708 168.70957779014046 167.62131145350023
169.063637422164 168.8870219957257 167.58096385016623
168.92600924969318 168.7669093915889 167.29693276232402
169.04790488579178 168.88691643431494 167.50817519188223
168.88544467820137 168.78829333306746 167.58432467650593
169.2034223007217 169.1772587022954 167.54571259024144
169.50448569158516 169.45422127941984 167.41716257206213
169.31935457928216 169.26430706798809 167.42769940062362
169.6170718086112 169.52754472585326 167.78833717053647
169.87804774265908 169.69297895668944 168.05102022077645
169.43756093376084 169.396449136349 167.6915495937982
169.41548561437415 169.2936393333099 167.81564275860637
169.5502304204056 169.4862573672296 168.21691045687538
169.4029870754301 169.24708276865164 168.2829855955235
169.80393231028967 169.5293162018511 168.09266886967734
170.00040038199586 169.7402047750929 167.85781494576676
169.53685390397374 169.27340088346816 168.30440314014717
170.10842579877763 169.715531029008 168.44426379434427
169.95229519850162 169.72584397327591 168.31379008732898
169.92593070549327 169.67084124764062 168.18057614515655
170.05146884527855 169.7696713756385 168.11289668561403
170.0303501659309 169.77890971151794 168.24304354585922
169.78391300358467 169.7448600321735 168.66945198479885
169.8064824319583 169.76291020990308 168.50930252625963
169.9384309581952 169.73342243262513 168.33900839254215
170.03423424437162 169.79226739653973 168.59978386692651
170.16458388425647 169.92069252109246 168.36861243108473
170.44634149773512 170.2215926640928 168.14513690524
170.26455872859043 170.0003684172328 168.02990141380496
169.92251832815245 169.59521729051008 167.97568873992662
169.98054764936697 169.71751990013442 168.2886563475623
169.8579460674758 169.69372247728555 168.50411549386982
169.90490863224585 169.59371627309196 168.48323303871825
170.0227070812191 169.83986857675055 168.60582465201978
169.9918402496702 169.93435105814012 168.47824272632593
169.88823977105332 169.8561469941626 168.6710773230821
169.99191253010474 169.94459375341415 168.80942697720204
170.1721458682949 170.06425398574865 168.87884103640874
170.35391563529456 170.35908865067464 169.02670378312723
170.5400741456271 170.61158312699226 168.8902792208448
170.49445736618577 170.65323592401464 169.2143344043166
170.3029123099281 170.4351570094365 169.12043291945855
170.36506839951386 170.43299934402413 169.30614910482984
170.59316794944343 170.7273617941236 169.22607501276497
170.7538338083625 170.84003674614533 169.7343595028595
171.0423692293373 171.09365764580977 169.30918437901207
170.9057200880967 170.8761639214801 168.84076445402752
170.73766375033674 170.64236761417783 168.81075273158658
170.71803065067306 170.69021350869542 168.59220389709574
170.72312169180347 170.7332017475916 168.66510070912125
170.55009915385705 170.59164691764443 168.60619047549287
170.6986788194417 170.5790836700844 168.57865396283273
170.6448282084514 170.6608564209065 168.66322597215094
170.3012497569879 170.38382653657183 168.67120276026185
170.24050658751958 170.24917186435312 168.9232617032712
170.2508885475316 170.3045648775495 168.96053722996902
169.9337223932305 169.92419206241834 169.09071121518167
169.44513112001752 169.46604848846735 168.9226753859896
169.54231000661267 169.64717243778816 168.97020732747075
169.69658291855387 169.6312350075404 169.13433446667267
169.5867045404201 169.5721528676283 169.20406550760262
169.4056479227041 169.37856880952782 168.856942578872
169.7281603852903 169.6686386131499 168.75095375346365
169.6907205111635 169.58640323623823 168.6792143232047
169.61776892537213 169.5878861992765 168.58226928629185
169.8025267261156 169.68256638977115 168.66087148933553
170.0417474311888 169.8863140232828 168.6368353702635
169.94579516717545 169.64890870179326 168.41646816869144
169.7073863365696 169.4123604685054 168.2323092567831
169.3553148436492 169.05198317530696 168.18696855543095
169.29682511510143 169.13405300709886 168.31470865833847
169.0978222076069 168.84695486161334 168.15768596783911
169.26525545022918 169.07342354611225 168.10532444431715
169.43481329667281 169.28132984670523 168.1955739938582
169.20849620180036 169.07943039892183 168.27599544648683
169.4124669919219 169.28777459853936 168.27383004155016
169.18641177879232 169.00950093413186 167.79258973139238
169.278230619589 169.17874005306433 168.16410573566435
169.41850112463482 169.36528115090874 168.19982382658608
169.17580504472826 169.06120413161912 168.52659522304182
169.08161740156797 168.82480925079656 168.66814302599934
169.3770227533301 169.08046271656266 167.94547073416467
169.56421267769625 169.3590573345826 168.074406642477
169.50577726485128 169.39625973954026 168.18318805121135
169.6220608510222 169.69369617417345 168.5046384948425
169.88505505881716 169.85769342689926 168.4015832253366
169.7029247422463 169.64275047848943 168.33829697316685
169.52961163315385 169.34836742614826 168.0876426802309
169.22491112499947 169.0583545898166 168.28155984475504
169.98062751863066 169.76908610576453 168.81832971182052
169.5324029403482 169.43093809926245 168.90916876219748
169.31951433707587 169.26703222725365 169.1110796021216
169.3294903790576 169.24582402315892 169.2388032633379
169.16914019678666 169.02981112852515 169.65933041182632
169.2999319281396 169.162712389638 169.7549975154359
169.31784876525268 169.05205493655197 169.6059617734677
169.10497337143076 168.98092435883183 169.75351258278548
169.18131645704923 168.83379678630038 169.54724277161503
169.2770863158007 169.01852539920938 169.3772176126566
169.5179704256654 169.3330661331395 169.82724471529244
169.45285944494074 169.31486252809046 169.7379472160306
169.55843796457833 169.3758324749009 169.46907839501785
169.30754392316118 169.1098902243855 169.301201001339
169.48278109716367 169.15622807751177 169.39557844662497
169.35758182238334 169.20377871193298 169.65711631940863
169.23945371019823 169.09692672142918 169.4772191077672
169.76027452996595 169.64800320931732 169.18727632764228
169.94098989798638 169.6692757775734 169.240079419341
170.10365047038474 169.74838550958248 169.5388587656238
169.82662859539914 169.6607966940006 169.13656227148658
169.83228507296016 169.65082669170135 169.65439473570584
169.90532637337483 169.85514064491886 170.2370543118167
169.8133959526097 169.64717097199582 169.84228092560443
169.9506323499676 169.83833935744448 169.6251383404319
169.95588187597005 169.82165209293942 169.58347994656745
169.9301167130763 169.73425994162594 169.44237719248224
169.92726575510255 169.7535801008486 169.60505934002424
169.73970313771432 169.6465562029532 169.79377486201798
169.89949665733747 169.83804098300638 169.81466822329924
169.70714316269027 169.71589164031593 169.33311459007982
169.45515568336506 169.45215002240494 169.53664838560687
169.35129968622283 169.28875161600794 169.5569267495928
169.4824409748762 169.53194545786525 169.6747695357139
169.84172980861106 169.72624161773126 169.68234891309933
169.50784914751935 169.35110769219858 169.5476670181013
169.73664378587145 169.4610897425989 169.33403408784824
169.65632958144684 169.4568333956459 169.22424498664196
169.49520753435252 169.27703924949466 169.4612856096852
169.69226630373058 169.47439417507232 169.6652557271811
169.65653102093236 169.40612392439948 169.6051154013934
169.63267283214552 169.35519288803877 169.203684589227
169.79323322132967 169.50769970816143 169.35050973794293
169.78069258859165 169.59309343651162 169.14082336344586
169.80122607513908 169.6166192215064 168.9712952409498
170.07396082617086 169.95212619358935 169.01126847288396
169.832335404414 169.70614225057597 168.91488276837055
169.8680586328026 169.60575663567923 168.7898146071784
169.98676769961938 169.64986710082442 168.617855609711
169.9183245554802 169.60792874465645 168.52356117360443
169.98753432719727 169.64204036421683 168.35493536384155
169.7220133130543 169.38077424067555 168.3122111571367
170.09380019927957 169.74454569165732 168.12209059938314
169.80958478110622 169.48858602174747 167.98581476044205
170.1643800472543 169.90935962453042 168.15035630997323
170.1462205869455 169.94149160106872 168.22515936727117
170.38726936868727 170.10910014736376 168.24147328120316
170.08377495682282 169.8669347623035 168.57253054288338
170.1939642559153 169.8840578667351 168.39305611399092
170.27937470931352 170.02474243851773 168.32477070971547
170.33227113887293 170.1449117409495 168.79660057679394
170.57832956892034 170.38346107922186 169.01096587994084
170.84323521331777 170.6670324602163 169.29234673625604
170.49472279065648 170.23124877978424 169.0120916855745
170.70526429432206 170.46146084678972 168.83740138968196
170.61250955841194 170.3350300342605 168.77678741027617
170.67969906245662 170.3455923892221 168.4517658754326
170.5980357048737 170.39824873263734 168.40583579708186
170.50152405287304 170.1983207033673 168.51376452211005
170.2540165159639 170.09846074022428 168.51090523411892
170.43765283767374 170.2091878665703 168.46968023585634
170.8621962534724 170.63510215405145 168.7923801633441
170.69338452965715 170.43643885864824 168.61324032914587
170.77743372767497 170.45158167787042 168.50783488427578
170.5385426902743 170.2101160878696 168.31425595760916
170.4134618598786 170.07267142886724 168.2106303801072
170.65336461955198 170.42031607617903 168.22810075453702
170.83463663359794 170.52715630438774 168.23527242240843
170.53573479924694 170.23967824595678 168.13600384211122
170.93531308050382 170.66935466206255 167.9867687905688
170.5629341921084 170.31140920294771 168.24976433258522
170.72463657100428 170.43323389129705 168.12259918834877
170.49657427910017 170.28428238438127 168.45301188627724
170.3425912715592 170.13292101462983 168.2437897083667
170.3413158482007 170.0031286614229 168.31969267143887
170.3142540313111 170.03673875239778 168.43971257555418
170.31555324793322 170.11536845510116 168.58399467046578
170.27806094637336 170.0703487687948 168.5012255533802
170.69388982057026 170.48049137813464 168.65064170161628
170.75799194276334 170.48733156433005 168.95936411099558
171.08288925533003 170.87333471726475 169.2663233850173
170.9406964669885 170.68814438170563 169.16260006158282
170.88592053296205 170.59761155608427 169.19526748172348
170.88522015485034 170.58859912904754 168.92077639509802
170.56161921849073 170.34036724610638 168.15249666098646
170.7301571617763 170.50077251639098 168.2809156554664
170.59887564941653 170.31955279250562 167.9128905292776
170.59231678411442 170.42509307920963 167.86437259930892
170.69962312316355 170.54226689639285 167.96256701791881
170.73192456994846 170.54487349777102 167.7047112124041
170.81281739972582 170.6090053746693 167.9753577578722
170.82165185076178 170.56084948858566 168.08691989706693
171.1653358219347 170.94763877789575 168.31232401318564
171.50702361382014 171.1733444757436 168.17979975825247
171.6179271316355 171.36076749679782 168.1476560734971
171.4779977778785 171.43047678355452 168.8560656514659
171.01877834410573 170.87422793524755 168.7123087917605
170.88703061857868 170.71621709439484 168.34822939198338
171.10070172888732 171.0317458465699 168.94387345269422
170.6143865491237 170.40647306243878 168.49754938368932
170.50281339827308 170.43145563806254 168.88697777167675
170.82043384119086 170.56128441338876 168.57915224422734
170.7345018571655 170.50053369432328 168.3604063723791
170.51542674357066 170.21717367306547 168.27418863244603
170.5096169451695 170.22292710544707 168.38184707459064
170.58842616287092 170.35574325528887 168.14565785245836
170.63345340661556 170.40783315065687 168.58450408727558
170.79319614474952 170.55989828268872 168.6487563730065
170.79900385442835 170.52901719006297 168.9941238636681
170.72337820500317 170.52463648505503 168.8247937366092
170.84281858500316 170.55966358885271 168.96792752645075
170.91480269099586 170.59713243714268 168.91053141019376
171.02207511324113 170.8202446649223 169.0236470730325
170.91984128658584 170.59366013908195 168.8166086684004
171.10043091624203 170.83511064067318 168.8220739009324
171.11435212652458 170.8336634957659 168.58820768097561
171.19932249904238 170.99196342384468 168.63204648559574
170.7704926681632 170.6088246096121 168.80275965193505
170.85661452713597 170.59673726637874 169.00806311813548
171.07285772171596 170.93535890351998 169.15167218957782
171.0564908918148 170.96520649288243 169.4424127682797
171.0903842123303 170.9703217801886 169.16923740567768
171.21510923175325 171.1453928064441 169.1673476582776
170.8368867286467 170.82956627633575 169.36837283011607
170.8122080891498 170.7121038908572 169.25136415254582
170.88147212392735 170.83228037166165 169.22473707754
171.04482363237727 170.98653211224067 169.16956060824904
171.3867015924409 171.31036237135584 169.2680567046441
171.34713431358648 171.24322040280265 169.1410473901543
171.2590503913622 171.28204747338168 169.2025289094897
171.00442851260374 170.95338905051014 169.23386059044438
170.93137397622823 170.76104709091874 168.50193173513932
170.92313966012782 170.68570172838608 168.92481151012933
170.67677419892755 170.43574854452703 168.73637671218785
170.59195778600156 170.3657533218023 168.49831576558637
170.56187888726154 170.2956973485428 168.8155610223954
170.3731374737738 170.1728890664304 169.0420522178695
170.227746819945 170.01584557449542 168.50777689491412
170.27493646210965 169.97985208087013 168.64799693726167
169.9735985836012 169.80222742199925 168.86185969060216
170.41275287524763 170.2183723927226 168.69845190346916
170.413886305176 170.1589784106096 168.34030218387247
170.44752179529655 170.07642963528372 167.96301614186297
170.47536032297532 170.13183372115745 168.0240581082711
170.44997021951525 170.19555639859553 168.25735686171365
170.674783475371 170.4565961430633 168.0467487373683
170.59879868528856 170.4215566347626 168.3923825372508
170.79423054858938 170.58785457068626 168.34536614360044
171.2198917762904 170.92648139845724 168.3283905007632
171.05493137489017 170.7245299469325 168.37380417410387
170.9286522323617 170.73481111451858 168.1919479104206
170.89572242204142 170.69123905372976 168.42290351139619
170.755704313472 170.57643485354237 168.2165069942266
170.29255046272843 170.17651474367094 168.45286376877496
170.41733031517924 170.28751970267916 168.84671118350167
170.77811217194017 170.62041639554909 168.72609501700344
170.88111885728367 170.70061124460724 169.00048854714714
170.6012120193497 170.66032510109505 168.92895392014876
170.51093084189873 170.5910458038623 169.04518200297912
170.8961469354136 170.99160659844645 169.37238087341944
171.19482511203327 171.305666990442 169.6346084407851
171.1379295539151 171.23213366987045 169.7947839539894
171.19495908115866 171.25627225260413 169.64158849043503
171.3053910361417 171.27082116406763 169.25314241905434
170.82820854945615 170.81052996004752 169.24053664947152
170.86194326404342 170.8736944548726 169.0206563244168
171.0883178321712 171.0779183960104 169.1619424307099
171.10828791151505 171.02233970341564 169.3290499071492
171.28723685481876 171.11818600126205 169.27836756003433
171.48290201519433 171.26960697936326 169.45671152088016
171.28646117437123 171.0763638777331 169.34714237153528
170.96232307525455 170.7640174929432 169.2099978886306
171.10867373711474 170.84490687537811 169.036473146235
171.4243452961158 171.24338248696506 169.3386905907078
170.75737409386818 170.52334661048457 168.67337545539567
170.93356820172923 170.70255299798373 168.8254829457052
171.1241459062634 170.99048200663515 168.99937114414868
171.290771258968 171.1924490717574 168.94874151396988
171.3049194795769 171.1946658283449 169.23253614796016
171.21800310357295 171.24332397232092 169.31712465664967
171.30033077810637 171.2718291055157 169.4674701284964
171.3115847258079 171.13007360003735 169.3048280346555
171.27838642759573 171.16994623792257 169.3828661224441
171.33557408077283 171.2157998664784 169.6132827767982
171.65444130279025 171.55478863072707 169.56754316021141
171.74796361269202 171.73176293732655 169.8554777566476
171.8588963554951 171.8798083264042 169.74640616487144
171.802031946797 171.88671560458653 169.91996132861084
171.41108804043614 171.45427733185832 169.89552057475157
171.7541332114539 171.77574341793382 169.91675523631204
171.95339881126276 171.8912410608052 169.52212312214874
171.9742480094078 171.9893768806581 169.61970870666332
171.86495148186265 171.8920372727524 169.58853310529702
171.73130988691722 171.67953312318727 169.29122668283338
171.82585757845828 171.7300706341244 169.2864743709977
171.77230307746532 171.70344894455448 169.233561803764
171.5371486612283 171.4891650297959 169.66292237404173
171.6535581282095 171.53976150320437 169.47294850877734
171.81394414881703 171.7252648731214 169.28042094383142
172.03386969733546 171.9515740458218 169.26975626503008
172.05562828082833 171.97353307873598 169.59781964368645
172.09979834309354 171.989354661211 169.33642846018455
171.5226376855442 171.50861967144903 169.67307512890696
171.30895379522278 171.21454502256404 169.39729133074155
171.31723832646475 171.26847603309793 169.59112158870255
171.1875359748975 171.11094054912232 169.3839148818416
171.0939616319323 171.02573648946796 169.69716074929718
171.21801919529338 171.16167919805332 169.6942155664162
171.09675052696005 171.06994256538465 169.5148410743417
171.35020578961294 171.22672560361946 169.66429817652278
171.69919510148844 171.66711038511403 169.90143409124607
171.81167728371278 171.74344029281147 169.94085954483208
171.76907904168348 171.68304499675412 170.21839646659004
171.78409689781822 171.72821931670873 169.98984321749333
171.26709218128914 171.19088495600184 170.20596284027766
171.31720975086685 171.1835508512105 170.38299360422286
171.31731069099467 171.15655739196617 169.55409778765699
171.1847197866614 171.12796525932302 169.52958963189414
171.33380597117733 171.2728147179932 169.58512868602313
171.6354572610904 171.53850504542703 169.07421855233233
171.4036440125942 171.25346085273642 169.30201134956067
171.5959100830716 171.32409213794216 169.23050649028576
171.33298150689257 171.10926518709005 169.6392829235718
171.24416010534435 171.02138666688748 169.32045946564418
171.16876837475425 170.98948235879737 169.44585235106035
171.36487633888134 171.26709701469116 169.76253894432844
171.33581867425025 171.33667997464207 169.8369679181454
171.45107428021748 171.38182902015362 169.99512536225905
171.36501856800334 171.35292764220517 169.96335192165924
171.46668813714697 171.38650846831604 170.09207231759567
171.34782207226013 171.32455423981577 170.00221386599304
171.4152608938405 171.42662333439847 170.06321551016632
171.3427465051465 171.3413637620589 170.30373885764945
171.30248907940648 171.2261389981339 170.22903315473312
171.21225460471402 171.16635289093202 170.17321387811933
171.16785716244263 171.12215187572556 169.82354398121095
171.04682470923768 170.93118016386168 169.76810235266507
171.07695896095316 171.05526398826638 169.5803803173755
171.1265873662563 171.00685619322337 169.4975021395032
171.31704110831186 171.1600618488362 169.0244239817869
171.18439288103949 171.07459701410835 169.06105341239152
171.30932521570418 171.18566781806123 169.07907113996882
171.2912285955887 171.18139950127173 169.21803191220926
171.3012934340393 171.13586599410354 169.18439442340062
170.97924776251585 170.8634135516651 169.20000293174428
170.74555616419113 170.6916967639918 169.08722691658255
170.81039796353997 170.6984949195701 169.64334003419077
170.9582967979983 170.87206303569417 169.18167744739537
171.0434493757357 170.80875690051164 169.076451857779
171.20088858485428 170.940495692273 168.786208164533
171.2881462377158 170.95394187232202 168.6416616197335
170.97075716279775 170.67825740691222 168.4684707252779
170.98498194388938 170.83338501407042 168.6718211148862
171.33362168674202 171.1703328081049 168.59938930903024
171.4932322613878 171.377356705849 168.67964443631692
171.45344538301785 171.37723189518627 168.84616358033668
171.17305777291918 171.03605022961554 168.68478242116907
171.31892758806077 171.1098692196743 168.81808032792568
171.58390852909756 171.5497375946606 168.982865141285
171.4014358245214 171.33233049328402 168.99953319442983
171.39707435636086 171.23128779934643 169.00079128868182
171.11703630522913 171.00426360958411 168.8669569664948
171.0090568765884 170.95149714900776 168.94711684633745
170.81504544542332 170.71403253635097 168.92541653456277
170.96624440077545 170.89986038718504 169.16526012516042
171.103084264878 170.9342961641418 169.0431320749359
171.10518330693293 170.9659260369875 168.88049742666044
171.06034587323308 170.94406611114334 168.78788602162152
171.26327715474713 171.16738801472528 168.56166214882376
171.3494314622632 171.22115241503667 168.17735683884905
171.5211900981036 171.2912109665908 168.3455569388582
171.39427402382356 171.23085935495712 168.53689625894557
171.364772383697 171.09914860289624 168.17982482143532
171.3923755231873 171.19178468084405 168.39067147315595
171.43513802489778 171.1562633738212 168.4536592997785
171.316510101783 171.1536806294189 168.49261918485578
171.6207522181875 171.45859966932179 168.77020003616173
171.74722682419707 171.57609098516645 169.00666834485665
171.60417562463323 171.4515510511318 168.57470940164836
171.49717463904386 171.39949831805782 168.39437778567012
171.42737804809687 171.32145619541527 168.71553279336106
171.59388477245983 171.4168632451483 168.37590315868863
171.63869248624596 171.43982378368133 168.55206069417358
171.49896067296174 171.27626381376797 168.3091925558509
171.1824747114694 171.01746736739017 168.3436993564113
171.17905758191142 171.0683262293924 168.15142669663004
171.00396853823645 170.96219782587903 168.238409108701
171.35186533887912 171.30154579709685 168.43834275032356
171.5445483182933 171.56412410712858 168.53259769415882
171.52851789298302 171.5286938532111 168.56786416650232
171.34560159912644 171.39945290394593 168.62332897659152
170.87557825529257 170.95478847801562 168.34682551347356
171.32030183392536 171.51259664252547 168.55602772252843
171.26081200873702 171.4528009733891 168.67424326558978
171.50215747541355 171.6721141275728 168.77415029795705
171.38270524405638 171.4527905043165 168.73886514903722
171.50203675410052 171.59862992839004 168.63723745921047
171.4022613337953 171.4457242745273 168.6095015227085
171.37773199444447 171.351394733921 168.29095864244417
171.42875516298938 171.42696527769667 168.1758141648862
171.5851028965561 171.49292743655414 168.2701964091625
171.7320750900459 171.63888869496932 168.47524726857236
172.0084677999181 171.93661646181 168.66687791951733
172.07030381613407 171.94918404487748 168.80584485223866
172.06323069266423 171.90710417545688 169.12409546446963
172.25101699312793 172.09630913386445 168.80590877377514
171.87816103990073 171.7773251921642 168.69652714251302
172.12842724552212 172.0206986877325 168.71662940121695
171.90952216791965 171.8892128618441 168.78102410896426
171.8056744733416 171.81359750171438 168.68345308956287
171.59277470668846 171.53951213036083 168.46100338533796
171.48847092331718 171.53779465459942 168.3211363647208
171.71152700455895 171.68580766491394 168.31290632312502
171.91785861840322 171.76044673476983 168.19373401560335
171.64274467932344 171.45485655418327 168.3061455762624
171.5226285235149 171.295186306145 168.23196462894987
171.62325836337033 171.43251516588592 168.16950133749614
172.02364966123358 171.78414835237083 168.26841819553553
171.84525813436952 171.59610624826297 167.8839426059998
172.16487263892955 171.8981371875757 168.14269256261724
172.1481042795428 171.94087126343365 168.27808962205722
172.18547599675247 172.11845046620743 168.59188411980205
171.9542337845914 171.91130851743682 168.1829931957694
172.0402611395843 172.02011521130945 168.2971487011993
171.71883393815182 171.67380204326128 168.21431738090214
171.805727871946 171.77535817695895 168.23240825378005
171.70402006101986 171.71098556475994 168.19625113070816
171.81458133920367 171.87134945330783 168.1035987791181
171.67182804022875 171.74389254541526 168.10696413030874
171.78238514856477 171.85866643556008 168.34137177247504
171.41955121074037 171.4676359542023 168.04020475967215
171.14962984740168 171.17092217934712 167.95653957912353
171.54626916733986 171.6322694939456 168.23652008285262
171.335688033611 171.534352697952 168.2630507174319
171.26419232656198 171.53127067866777 168.2396119483894
171.11724115035113 171.37165226352639 168.72974579297946
171.19681399052934 171.4210588845804 168.7819324962615
171.03440582546048 171.2229326205589 168.39620262109295
171.28406802415418 171.4406444385972 168.39787663278275
171.54725560914582 171.56808457352878 168.64958425071987
171.5143704447846 171.58405647933046 168.41576542622056
171.16036319892706 171.16269571897263 168.2168187805937
171.3015885162611 171.3334946645907 168.24006765297335
171.64544030714038 171.69491085153857 168.22085833592823
171.25019146470473 171.24451149141316 167.9840098551514
171.43045808678028 171.4722712085786 167.57443878058388
171.36062223675646 171.3745649370419 167.8142532308739
171.3244199314348 171.32075189642043 167.73439879538833
171.1226746431809 171.0949570875332 167.52851267360649
171.4889020975948 171.5625223192073 167.32595309231903
171.5894744637377 171.58648195118712 167.54860443886562
171.52755949808542 171.69578834500305 167.34821201886973
171.65783334985943 171.69796407801473 167.08440367583339
171.85147939057802 171.80750601934295 166.7997500041543
172.25519040889097 172.42472198887498 167.0497359898535
171.79695075867426 171.9624547763958 166.85823294761184
171.92377016816812 172.06325929941087 166.76336310889232
171.80505873404212 171.8280314169535 166.80225013246067
171.77888000501633 171.825492304673 167.05267365547056
171.75754107995596 171.78004959016772 167.123541573459
171.59039199798013 171.5969499324792 167.47490327717986
171.80355216396947 171.90473261364713 167.25818887297237
171.8191337981481 171.86863454754064 167.36325878506773
171.9328348361596 172.04291878696776 167.54476641644243
171.40435734046522 171.4821093037601 167.62925880310252
171.1708545688621 171.24827667200697 167.63574759817928
171.52191598032678 171.54066814697774 167.79332604587785
171.5050393952777 171.50270651881934 167.4379402323556
171.66503136177758 171.79332658709953 167.3203803243132
171.30882831441824 171.46539205916184 167.40254462276616
171.25708815993218 171.26517697639602 167.5511947488568
171.07411667538946 171.0775362082833 167.4980781068256
171.43136887111817 171.36978868134256 167.45748182843892
171.04835323391916 170.79192600385602 167.49116702356474
171.4928674366709 171.3854568899937 167.16093851135903
171.3514927660267 171.20191363237015 167.1454616552413
171.41358479525297 171.31242934293442 167.0039257777411
171.03205062891857 170.91001291443456 167.07326619983928
171.39654174112243 171.31751892446658 167.38696134361106
171.1566611586956 171.13019618457213 167.49987415859115
171.47519833842645 171.47710436084424 167.77116749707235
171.40293812013334 171.46378896842788 167.92965453894527
171.37236526182915 171.29643989713776 167.73076841103338
171.1661825909571 171.13762344184275 167.99002482162174
171.29872916811175 171.31538444723842 168.2688965553217
171.33200516623435 171.30505958040126 168.32302890705523
171.28435334216152 171.34009273659242 168.83602128793044
171.24546213390923 171.29551412999018 168.6576560299945
170.96951672414014 170.96130522275902 168.5302560118215
170.74904998603816 170.79710827569826 168.32450027235447
170.54409726716972 170.7533402992623 168.72160391070975
170.6750662433239 170.90280382062554 168.97009186314918
171.1010395664848 171.26276208976233 169.03959810361923
171.55523648988085 171.69234898221976 169.44295868102742
171.51765685745607 171.57838844862562 169.46061976987494
171.64253372895993 171.74694379075012 169.45688519555512
171.46104443690817 171.54105173702868 169.48406043937337
171.4677275262339 171.46569053636912 169.0785375344079
171.23548330383437 171.3136440835028 169.25722881570036
171.24597078736537 171.3755933117465 169.7212789681626
171.2613261059141 171.38012671382387 169.56895750423675
171.3406140243393 171.4955292246327 169.51810986244993
171.22594736042646 171.2677759878625 169.18487661366058
171.13573568067127 171.22113439031952 169.09185809674122
171.13056676828938 171.18806063390014 168.68374417190378
170.98121224350598 170.94311556182757 168.61001774456503
170.6706933525167 170.71851058437477 169.0101500669168
170.91391138458835 170.8853666395635 169.097339707037
170.7714340098857 170.7867226154863 168.95994507680626
170.4399740662414 170.33484389420005 168.56770759009044
170.58077625595652 170.4832483583315 168.48397453919839
170.388885692843 170.42744472945992 168.59428443058792
170.1393139441802 170.22732210875722 168.6954039971474
170.42780622848346 170.46700501106005 168.8725485136129
170.40741443206062 170.3369061061534 168.44906431876095
170.13313260608817 170.0961679368385 168.82167822787676
170.74302753295072 170.67265641739428 168.7217636313742
170.6368449539257 170.473684918179 168.61457740288466
170.36422116119797 170.28234605357133 168.80975185770305
170.31959309417715 170.29243581837903 168.87196381516375
170.1600639123957 170.2157238576798 168.8076474242573
169.81704447379238 169.7483316049562 168.1658241133772
169.85707564657784 169.66183117015905 167.93942713093932
169.66357446786392 169.48237897417403 168.3299948838674
169.86399095289184 169.63443542673846 168.28267863890375
169.7764461584181 169.59140150145072 168.26629560761688
169.97636772479174 169.79856257492528 167.93614137306108
170.1007647179887 169.94618227556236 168.19517267387633
170.4392454258654 170.31907679359972 168.2660119996315
169.8748744460597 169.83122803863506 168.19644225709035
170.10234963222862 170.06751122084313 168.28343100962374
170.35117677145882 170.23928689785254 167.92898598408152
170.16396962735337 170.10220979626587 168.28958233247073
170.19623638507824 170.19657383798207 168.1820159267937
169.64103278731918 169.58428391217757 168.04921406438442
169.83467046537672 169.86478623177018 167.90514954100698
169.7967424719641 169.65128237836674 167.75122038850697
169.46929720611777 169.39955333655345 168.02587806421096
169.53502056328443 169.43731926519484 167.9035767665003
169.6347645086836 169.80484013725754 168.53975201573724
169.6873864955395 169.7062235707755 168.3586762844244
170.1915940475656 170.19744922208773 168.6707436168211
170.26246520922038 170.3776974245959 168.80884988090253
170.54824546877853 170.515847241239 168.58280047805252
170.31511616922262 170.33843913244132 168.82887143430858
170.14558729713323 170.26094181399202 168.6795611980568
169.8417543042072 169.84962366814338 168.28644500535043
169.62067253716395 169.6976375597479 168.37347886473992
169.45742880073703 169.44207690420234 167.81152924978963
169.58903885074565 169.59769097974052 168.27983826171996
169.6787196929561 169.6912054006241 168.22708674152017
169.7477138619801 169.70026475356107 168.5981223356066
169.44441384138554 169.26982772652798 168.4104848814713
169.4774196199882 169.27347282517383 168.5437451769446
169.33357076330194 169.1200076018952 167.97330031280566
169.55692497639927 169.47418927294854 168.05707247938827
169.77211461523063 169.8373433950388 168.19835944870422
170.04150419222398 170.04303484040562 168.2519421506872
169.9423822783322 169.81728247600967 168.23439485564302
169.79799651428408 169.60944558180705 168.00363678141358
169.988005145802 169.74412445088888 168.12242604898432
169.79096384864502 169.62492285036424 168.10145397264256
169.76011656808686 169.63190814724933 167.9225988476172
169.741565303357 169.5357489512731 168.4110714061807
169.66165524796534 169.40237898502468 168.35307923831812
169.72400503398043 169.57706702712758 168.1947943322765
169.56110214549892 169.2899996828304 167.94714535092598
169.23254486009654 168.96900371352368 168.02291244366978
169.02919737517988 168.71439628768033 167.66349611129067
169.50856515827408 169.13517231091316 167.64990814178952
169.29363312235424 168.94366454987698 167.7373140416857
169.26687619807345 168.974121705872 167.80142193875827
169.15346459995675 168.8449487309836 167.6808339829895
169.25251697689853 168.9308790569974 167.69797879899636
169.4162857481537 169.01971321205028 167.96462053276787
169.454564335266 169.10841541252915 167.8411345955127
169.59662899258865 169.27380549528903 168.16091036955416
169.47777125925796 168.97390884235622 168.30003778901954
169.95951013328792 169.60088034561986 168.47535777304668
169.49559007848327 169.03877927420777 168.5498811022122
169.33810494374592 168.9079171913036 168.63810834553612
169.4526806952128 169.1884123487962 168.53690997880554
169.4321434372789 169.23061020143754 168.15041088982028
169.17411247778944 168.99716264116014 168.24989453108836
169.24946272283904 169.10619171538758 168.21233411683855
168.75428385735182 168.79736827695518 168.10403939571464
168.78694728615446 168.76729151723717 167.95657454657206
169.0463007781969 168.71993561612737 167.94007705063882
168.8397592672626 168.56017932837622 167.67321409096598
168.78305112383853 168.59323950403592 167.87474858633976
168.7282628895373 168.4952334446531 168.2260681056057
168.92566083485104 168.70467680478637 168.22673484578016
169.02628621434067 168.87970013648842 168.2432030914987
168.9500635423194 168.8961918150784 168.51872871426565
168.7552928493738 168.80285449771026 168.2816760928894
168.54482188547718 168.53246787939605 168.1152058957053
169.09939165818759 169.00972588211366 168.08319932355607
169.0743792139787 168.94089557126034 168.2035638547879
168.90023950706984 168.73069129517097 168.1762666982521
168.85453009455614 168.71425378001345 168.25282072918137
168.93073034308227 168.88080110724212 168.31912333198463
169.00481474764925 169.00456891718252 168.41979408072598
169.19052749124998 169.1752387348579 168.3400406598224
169.2570811301005 169.25393688936342 168.49401030461837
168.98234251878634 168.85637509578808 168.41651648270408
169.15044067312004 169.01613134311282 168.50318153417135
169.0092055692588 168.72658936666912 168.01988430659867
168.90466751331982 168.51079423624466 168.0978666252158
169.1440571242165 168.77238349886582 167.8541928123071
169.00729803098628 168.79396260378618 168.11213567216424
169.0966209573474 168.7565948522254 167.99029459558145
169.5320713358099 169.21090053390185 168.15522318576615
169.06058352343823 168.86681159342763 168.0700165081776
168.938468698943 168.74443015101554 168.340024526053
169.3605748549281 169.18554542145645 167.98959239693167
169.26738284074295 168.96994775697476 167.62179331822816
169.18708690554095 168.88369620467074 167.35120557941946
169.3650905328203 168.99667925054916 167.0387383409298
169.38880239338897 169.0829123931265 167.0152862721555
168.88659575614506 168.5974077454402 167.04090576528873
169.06151620135086 168.72387063241817 166.95489551857713
168.84731483687037 168.47668438009822 166.55050146974094
168.7713525152091 168.43344101956882 166.09103846285603
168.74142460205545 168.6118161621868 166.2984901703812
169.0142569252252 168.80106061168044 166.48927403041998
168.93364381374656 168.81415214528548 166.07459985704398
169.24242117853436 169.11362048722492 166.83567587507264
169.3056478288121 169.1111254665973 166.73778077704816
169.27755894850864 169.10752434429398 166.90018338108555
169.29141002862065 169.16468546234506 166.87991793889282
169.6499749004488 169.3190926949733 167.3008888185516
169.73544050727924 169.43060180258274 166.92879256296814
169.52326764805122 169.21376529056775 167.1928020506154
169.0469205211563 168.79014807505467 167.28924051420887
168.9837853277359 168.84431297967149 167.5407103889865
168.9070320954978 168.71103103829554 167.09432276880904
168.94583881331982 168.72634861672765 167.28421559338383
168.69080787579378 168.258138740457 166.61649483413188
168.74363662467525 168.57602966855723 166.50532990221996
168.84364354002486 168.44278918856816 166.1075698740285
168.87205612306096 168.64184102564067 166.73393234271904
168.9943919798852 168.74316326836785 166.70994588609557
169.14375970805574 168.97660796875186 166.5732222669348
168.81504785834213 168.68487919527558 166.89251655760134
169.36419055588408 169.12028343665722 166.8853773125082
169.37470493725127 169.06102158161016 166.57554315502887
169.0841265998655 168.90627334990901 166.9354910248985
169.13599780956076 168.92749903263623 166.8695147302588
168.9374651185569 168.79002885746922 167.11273793190537
169.27996976260405 169.12608137761134 167.2603480120529
169.21628959440415 169.0725519463389 166.99956909850914
169.170256484679 169.0184625579005 167.02222428387543
169.60256994058264 169.43333883866632 167.11931779887337
169.4415847439879 169.27386493271035 167.18727967034027
169.47510295267426 169.27768928628143 167.3366531772106
169.53651735405174 169.36710941759338 167.1492885726277
169.12887890382507 168.8929756093819 167.1073605193268
169.10017652362023 168.8997211852128 166.8933552617202
169.1656063978009 169.01292137137284 167.1902164210619
169.3369724706329 169.15102722937002 167.3263450538729
169.14647582163983 168.97163217510283 167.23146857840936
169.27130381074502 169.17978841862305 167.47335138054606
168.97294538849508 168.91435121328274 167.48190200324902
168.89992126466944 168.80817496714772 167.55584028267387
169.42235245359515 169.1961294741634 167.6064910840547
169.29194764552184 169.1032986272484 167.92827395714886
169.4219834363266 169.30253521928014 168.14666215360805
169.4967606313767 169.40428252219638 167.96072810234992
169.1832605745325 168.95647241886024 167.79346552666647
169.11650880650384 168.79903747213567 167.4633904270536
169.20900928754278 168.93932914848924 167.5690443900734
169.13857955066277 168.89237163707887 168.23614280606992
169.08431886336112 168.8833775744475 168.07708042433416
169.33539852042594 169.06075936596721 167.94001647813056
169.23352090722608 168.90302580201143 167.87325875697428
169.33949196502854 169.13885635254783 167.5183054316265
169.19787223332423 169.03141669941834 167.4674006533342
169.10261770831985 168.8238865345859 167.5271727522263
169.07953955725813 168.92745332084542 167.9497808031608
168.97868838009782 168.8562769015646 167.77861220494984
168.9149102485916 168.79269887054167 168.09631125753842
168.6530535391759 168.66290706695918 167.70269759266333
168.68427779294066 168.50359608195694 167.28713256767534
168.85341231917147 168.56606074202992 167.49815738752292
168.44924016183575 168.19802299152374 167.40854809292028
168.86633829270875 168.5395270485212 167.72606296716012
168.97450026399642 168.56145906350744 167.86337106998886
169.09731902836816 168.74501894511835 168.02869213098242
169.40493575600138 169.0514546518162 168.03631001205534
168.88628795878878 168.4464490035305 167.81065150911655
168.95373177855458 168.68190732413447 167.62705935023584
168.998699527514 168.75909426232633 167.87442544094648
168.74429897982574 168.62177783960155 167.53211484603074
168.78781411005895 168.59136929843777 167.4227419967966
168.67079188436338 168.53749414870893 167.76980822128616
169.04768880280082 169.01732636134398 167.9019906534201
168.99328904284093 168.83786513039368 167.9482976866706
168.89745730999732 168.61744184628046 168.21250221399865
168.98593741055035 168.7407164990158 168.53160185681253
169.0854097991804 168.8110273918271 168.62415073387848
168.99155058946522 168.6936288514383 168.40447330272303
169.0606774701655 168.8054169310891 168.22272667457602
169.08550287261895 168.87852254366132 168.36091098727763
168.92065301863036 168.83445416795846 168.54602667076404
169.05067487518235 168.92418763424513 168.20118103560503
168.98300901176626 168.754728828012 168.2279464365387
169.07781234285594 168.9281059092729 168.74203818821772
169.15498701137852 168.86566522640894 168.53769788545992
169.0375285410501 168.69537644292336 168.5102773853593
168.45665388688158 168.20809876338836 168.33760251234193
168.5480483387368 168.1755276674668 168.42030174414197
168.61813706357412 168.26654078458034 168.26969615920444
168.62780963165622 168.34443741291867 168.4982536915841
168.75952657087035 168.46091676794745 168.24761179480208
168.65350325954046 168.47066344110118 168.05251836972445
168.84569799980378 168.63638976385417 167.92875763846237
168.9170805404166 168.69334439580658 168.18877252698096
168.8004793140843 168.50740573445628 167.807811022284
168.80361559225267 168.51291722057485 167.8986930761636
168.6174864668777 168.33783217679803 167.7082023239128
168.30002724967568 168.11109508875157 167.72702266253603
168.43492053834584 168.27092810645706 167.69120308262205
168.48629892369638 168.41419183236275 167.26519613193042
168.4132157706945 168.40685110880844 167.5781400813551
168.6521727064369 168.62405455368196 167.85015597327862
168.913491478096 168.89609943779664 168.08451028762437
168.87408743786435 168.99005804558087 168.0251000755579
169.17102442566153 169.22186707023715 168.31120092296922
168.7500296976014 168.79815557792134 168.67379370520175
168.8861279617024 168.91304487993997 168.67748050440267
169.1086105785764 168.97912310168877 168.78016578163954
169.27100264307154 169.32838166264034 169.21832938399385
169.23158359688975 169.19472743346248 168.90439037739597
169.48237394004855 169.4969103657384 168.85371610680238
169.41314288486666 169.28478369807885 168.60645545681976
168.6395994458598 168.59251662558978 168.37949526820165
168.7289429197363 168.6682578461257 168.7627035068007
168.5675342985317 168.41345438263363 168.39941541253478
168.56421013091847 168.39995942390226 168.3527400148294
168.4611593542041 168.3708088469144 168.30833018566977
168.61615823289335 168.5148276355138 167.83172469032635
168.80619060123573 168.79840696970786 167.90389758455967
168.53274104042666 168.45595446416903 167.67205158388947
168.45471707168392 168.4799998595748 167.64274196045716
168.90550573065224 168.7556263489667 167.89613200630782
168.2616775981443 168.24465273256453 167.63795872018156
168.4942025409388 168.50894911419908 167.63252851409524
168.56258805763912 168.57913969209415 167.64592812521113
168.70235851314254 168.7416267307118 167.63488724517407
169.14021815769564 169.11749202570556 167.70956927291112
168.82266647434506 168.81139793559146 167.7254161264352
169.2680029523587 169.15872133135346 167.29081425136033
169.1606875491543 169.10418247478302 167.1247100167
168.6300506633914 168.70707723520812 167.60282268847263
169.00755718258543 169.01645626807576 167.33958794793156
169.2140302293314 169.18486994034825 167.96902415418734
169.0202711884761 169.06773490145662 168.0769153877145
169.19178824744807 169.20333877250704 168.0926854610766
169.4335115425459 169.47125193027003 168.1074911676952
169.04577322508956 169.13997524730135 168.18492345762738
169.16999172016918 169.13381812803866 168.3004512286086
169.5133148906659 169.47045575905548 168.41544001977857
169.61245956126876 169.58530597930795 168.5418391714767
169.42437300056116 169.3927721568009 168.16987566904407
169.2951655861304 169.26629372874038 168.16136358847518
169.05720676713244 169.00022660766155 168.03281684058433
169.07658856604974 169.09000169173626 168.2514428984285
169.17549035189325 169.25055431291437 168.48668343303277
169.00517750479003 169.07404797292497 168.16753668118113
169.22597797814606 169.3222782095193 168.0420274197812
169.01572383715651 169.02546795291335 167.93247760575778
169.5428673265727 169.43901431577714 168.19701326829409
169.54542804083596 169.44358420238763 168.3413586934516
169.33543675060682 169.20759244267444 168.52220005335246
168.84909552486968 168.83786832392423 168.29268074188101
169.23479996618542 169.13967049006544 168.62186708449295
169.08846637105188 169.0073827827662 168.84169197165082
169.12300957427163 169.00145280011483 168.59910608643503
169.10687437442755 168.96396149747804 168.4572046723653
169.20094388906963 169.24214709999913 168.6654359930551
168.95019786602435 169.1623161646793 168.82774649707113
169.24988042998712 169.4141622531199 168.64016587059731
169.62003891891868 169.63000998819703 168.74403411281807
169.52301625510134 169.68152144797918 168.581324590298
169.53235127682143 169.6597792693462 169.12497410501834
169.47938305616594 169.51002552291672 168.74027411932036
169.30344545579945 169.42700139730962 168.8513625269213
169.45278397464773 169.54869613436804 168.51005137900054
169.0284799956311 169.28592662837136 168.75022542663078
169.08867195150856 169.34509753307623 168.97657354771894
169.27299058659491 169.36373025006458 168.61714188801156
169.14968672054007 169.19750999388222 168.62644051493513
168.87863793620093 168.939665632817 168.78435113262347
168.75555465404136 168.73819843879198 168.58327644806545
169.37434237430156 169.4365709404001 168.98435237722407
169.38268855934916 169.39949564510172 168.34974787646033
168.89587216221577 168.8808124382445 168.0093999094866
169.14252763085287 169.20475766919625 168.51081625312682
168.97926246602057 168.94436296419926 168.3793978663453
168.84313898869976 168.81484513877072 167.96900800516715
169.2626741652713 169.1605202097146 168.293172692274
169.07201619461696 169.15580169954072 168.2878395103666
169.2426403363516 169.4267654462125 168.52729924179582
169.1717993327416 169.26144794147973 168.52178865738355
169.1440545223287 169.06344234029254 168.4699924758189
169.2280910635994 169.2195175379266 168.61063852008357
169.3739748900354 169.4169991901156 168.65182689059267
169.41147976594192 169.4872079940293 168.69302259173628
169.6259123722014 169.63811828406867 168.81412767402134
169.50337203607126 169.53356656951547 168.95185272621464
169.50465123923493 169.52930268527143 169.4724367316912
169.53115199705314 169.50412233697955 169.00108960542215
169.64781360188798 169.539329852703 169.02570812674426
169.20785332367674 169.06211155897034 169.15564682999303
169.19012586094254 169.13481472567534 169.1374568982786
169.2037893790132 169.08830444628902 168.90864952022918
169.14844284551103 169.09866067256334 169.1538848433604
169.3673489883693 169.19501242000968 169.00698538149106
169.28900308660704 169.1959890889989 169.3080461750542
169.4191793898498 169.31685308630722 169.33310049724903
169.3320943816488 169.14791167420864 168.77983771045942
169.22486259298324 168.9975789020713 169.14945678648897
169.29395791039278 168.98512019453722 168.90648445192835
169.47162207822436 169.23998776753018 168.91970107518998
169.34455916397536 169.24178364676555 168.91955297668656
169.01634007217305 168.8835266599861 168.8283828540094
169.20097566584593 169.03789608158098 168.96882449325247
169.29573219241982 168.97987380735464 168.9282924407131
168.99204382591867 168.70773229651687 169.1435460378692
169.266073699698 169.0519135542279 169.2536151469216
169.12049191672693 169.08158718317597 169.2118996542255
169.12308648797116 169.01760071126705 168.69965974274157
169.1961216318037 169.09716856121386 168.8427384336365
169.59271401362543 169.51559502128242 168.77071890852625
169.8270907475964 169.6673862447043 169.29421766095027
169.5328649899241 169.4252976444762 168.89282589937
169.56926630138318 169.39770444838388 168.75258664903072
169.2716695019587 169.16540926231767 168.91265433205473
169.5572061973221 169.44842430266124 168.89675231957463
169.5719255200617 169.46685927425813 168.5388911277472
169.91584151898567 169.74316708358262 168.46052148500965
169.7988723622014 169.64042956430416 168.53333699714577
169.6828506679528 169.64947594411953 168.35237601088008
169.11420190001886 169.10003344597135 168.2412568588796
169.43701704541877 169.39934126952122 168.26921423939115
169.11271028578562 169.12243347706863 168.78725731396057
169.41109778615944 169.4900709310505 168.9080170171924
169.23980753747895 169.15510599174706 168.52758846672026
169.41340423980643 169.28557815464342 169.03743085020147
169.41965475605977 169.41605670934212 168.90146908375507
169.7552751832656 169.71384030240986 168.89756683509304
170.0080121750737 170.08080809636434 168.59895279767295
170.0798206170331 170.02264290928042 168.21744276609238
170.06180086692603 170.15475126274535 167.8622846535201
170.01303116178227 170.06799732296182 168.37435749108343
169.3834595845502 169.26198799313946 168.71805388758727
169.3922197262433 169.38657663996406 168.79688589331082
169.4940177212554 169.36557922667313 169.09404130467306
169.22664957997995 169.41007427997945 169.0429838554123
169.35530589197634 169.6003601086163 168.51297967612808
168.9214500800617 169.10573784128994 168.59136240236867
169.54083392430124 169.6885615797095 168.39921140949883
169.39401358364088 169.57956355425017 168.2355360479609
169.29069321501936 169.31236868124827 168.27736142353282
169.86811685819734 169.9124451288707 168.59861179261543
169.52091871805865 169.75879318974546 168.54393428971076
169.7123762555165 170.0095577120941 168.30454425359318
169.72235603761993 170.07660345651675 167.97976754829136
169.89644094107953 170.2665732553489 168.2475382416406
170.0574410710755 170.5449457862406 168.70362277156013
169.92675091678504 170.28554696059373 169.10291961197177
169.93935987461583 170.21744172499936 168.95178246311656
169.73766935478622 169.96395447962243 168.86937553842
169.73938285616072 169.93309823175136 168.8739444551849
169.83946422916728 170.13862443739572 168.5457876107713
170.18815849133918 170.41793257842914 168.98984256513464
169.67741298631086 169.86272221399838 168.9110983762312
169.72969068060908 170.07997843274498 169.29634837653083
169.82540944493286 170.14789611929763 168.98877194260194
169.59905717258195 169.93881354114927 169.09990593736472
170.12748506850645 170.4385482799192 169.06180610015736
170.21397822368647 170.31650075295263 169.1049486374588
170.26975530570877 170.49098780832387 169.07160585860242
170.5857897485907 170.82274315277166 169.0370170923391
170.11315851491037 170.35486420462556 168.9514579585665
170.03456332354983 170.2436067805388 169.244930442716
169.8702782881087 169.92219212126315 169.2391232345154
169.7294007559917 169.77585871962702 169.6810514812918
169.9640145468908 170.00880134340258 169.93976784382923
170.01425320063458 170.06433040741166 169.77293132220916
170.13138660349873 170.21080682159024 169.61730523727215
170.11776233312085 170.06060992948895 168.89359772897902
170.08441655722916 170.141605341298 169.16501645650837
169.84667789708317 169.90591827595256 168.83383796108637
169.8137508248766 169.8689628395395 169.00258842226938
169.83641374705107 169.73740879692758 168.70670187818308
169.60020925800663 169.53257236773294 168.55107143314
169.479349795975 169.32960585670358 168.70059452816545
169.55788477099745 169.4761643251481 169.15477067249424
169.48958451453782 169.43027671918017 169.1186695810047
169.15270767677617 169.06157476645242 168.98114265096797
169.23478731214541 169.15215386955268 168.98112128481048
169.22763283629715 169.30098488846625 169.25440852143365
169.55944822016684 169.58376801753062 169.15947735900733
169.4738596889842 169.56667952191543 169.04331445300102
169.75563359334174 169.87699424124358 169.26829529165815
169.98105427562578 170.17066164657712 169.56567786777666
169.8707363907649 170.01788141379376 169.2469882829894
169.76518274753337 170.0979217517135 169.2261657443596
169.89734946413094 170.07638819367475 168.99166248061465
169.94739800198528 170.14201230828613 169.39200675996
170.11163894115793 170.3858298057818 169.38268657737243
170.4559300559723 170.62202519247424 169.27337003951766
170.34099260543636 170.54269708194903 169.04349763749138
170.19850994685052 170.3740798736953 169.3538460359064
170.16071460063193 170.34378362272648 169.26689784361665
169.6879726893679 169.91878550877777 169.4931346482044
169.80622343580393 170.0826386325295 169.5201333155767
169.8090395234161 170.18380169668703 169.284533806105
169.83105034043723 170.149757677284 169.25070277991637
170.25209302600783 170.47946197067614 168.73556771545293
170.00896094945668 170.22469290110277 168.8104348744742
170.33996248627548 170.56978381715368 168.84642454426375
169.97295990206675 170.14187343654126 168.44007728798073
170.05153767805473 170.39771816330722 168.72999646380146
170.33790010482195 170.72856470931492 168.59626559165795
170.37734811695515 170.7532524584967 168.54320946914405
170.1156630826863 170.42665388574756 168.4711620283966
170.21402334839854 170.50524981563157 169.05081339514112
170.2982734318567 170.70408837169862 168.53295908741723
170.34193591274476 170.68449762003394 168.59484385974437
169.9187109289338 170.22894837100506 168.6066654645138
170.22176659858056 170.46899272838053 168.42714095346128
170.1663584531522 170.44106909483298 168.27315473413745
170.38324473429194 170.62119300884132 168.42438738058604
170.25183298170546 170.6147588812164 168.65634782334791
170.29527153804278 170.6863912112402 168.77613114404593
170.1840650845474 170.44210236505475 168.89916361875447
170.4822568324876 170.89754366377312 168.76116047035046
170.2745012162591 170.74021170710552 168.7387112784964
170.23825654839519 170.62339083381528 168.84199692466518
170.157431279021 170.57943178905307 168.79507805263623
170.6147733105737 171.00700758637916 169.2233511211485
170.6857712340451 170.94667433027155 169.24152253365864
170.96994302385448 171.41278147482683 168.93034638037025
170.8203334933923 171.1721851603883 168.6112947614446
170.51219715187324 170.8012347911523 168.44468304412885
170.4320969857055 170.66362049442716 168.57615610571457
170.4534027879055 170.58056496135558 168.33159641643687
170.06077750334487 170.14202965648693 167.8823798282059
170.01451872306976 170.14805331547052 168.02321702496488
170.00277321741964 170.1403193403652 167.99340666097245
169.96960130156572 170.15681776522715 168.24076918836369
169.97091102414797 170.1807091423533 168.7278343485577
170.43872861328373 170.78970005086035 168.53333649802855
170.0099034413661 170.4666171624482 168.54589063666745
170.05532724718378 170.344593761781 168.3436292451578
170.40178889172526 170.70269935421246 168.75547299250937
170.09470463231537 170.49740378196003 168.83814224255573
170.17432336695964 170.5854227974581 168.66787380847552
170.0829126827277 170.4962988763564 168.57675792917917
170.31551503647353 170.64411756102788 168.6348936473677
170.604981251438 170.97501397562857 168.99405387516074
170.62165888591537 170.8163474719034 168.7748922173663
170.98402199025006 171.28473250577466 168.9206082237042
170.87780938649934 171.28296362183792 168.94983236952777
170.832578676472 171.3075741952861 168.83489512619286
170.91602323486458 171.1754906711217 168.81879514629227
170.60736066298853 170.9575009000358 169.277476168265
170.36146038828764 170.74514195760065 169.44475877798484
170.4999499403522 170.89045806139768 169.03981796271194
170.4560805125237 170.8452158178067 169.03298150451297
170.63007108005075 171.04512844056617 169.2957811244026
170.64244303852348 171.0356272351004 169.4367213060574
170.77024896632523 171.14437733744722 169.21502759981223
170.52479610072558 170.81796818221073 169.60285417080027
170.293371550296 170.66408013190792 169.38855090326862
170.65804290333278 171.0218192435975 169.3770342300761
170.1440696527653 170.50838280546847 169.03920642972878
170.45068050340953 170.72444048146247 168.98718560930593
170.2121290744104 170.5099316950045 169.1958150558469
170.63819008669347 170.97048693583125 169.1399253028508
170.81649564403497 171.15908641305805 169.0450331600749
170.9544500294791 171.39752750054728 168.9943413369499
170.83169927086058 171.23687772881038 169.2055542599533
171.0866817854098 171.41975471033118 169.48765710157085
171.2843378018709 171.62618765849183 169.55119850446147
171.409318934388 171.7582277361434 169.5099155600579
171.55506120144707 171.8677317986713 169.31969336708465
171.18628129992618 171.60949926596766 169.24513937786404
171.38529462141113 171.8890576421496 169.1907550333365
170.72611805876326 171.30393416451523 168.84318798569225
170.871104961757 171.46514614383642 168.77623132060648
171.12808222509187 171.66149202042993 168.67028916625847
170.87517987981334 171.41266763439447 168.88037347103068
171.01703726873146 171.635377111153 168.85383857545224
170.98908133357338 171.54937731176668 169.08952474718345
170.8527503777285 171.37534483263696 168.41006763915033
171.23516795437288 171.60647999159016 168.56066452327573
171.20144744961308 171.76022886608624 168.79837395682267
171.14337004119022 171.6670976376231 168.56672964691538
170.96639848747256 171.61497618605705 168.31141468019484
170.8788652578796 171.3922198441967 168.17136417068699
170.66375074714506 171.24170019432128 168.32059272238314
170.86447241389985 171.3987727629229 168.00651209918456
170.65881371877188 171.28362081026407 168.19476750050143
170.55385396847055 171.08658328053187 168.18813318117793
170.83921961608738 171.28592369788842 168.4671962798591
170.4874489478501 170.96001451936039 168.3678301113561
170.10812739096966 170.55462997796718 168.35189219079
170.01452754993437 170.54620416512495 168.00113345178815
169.4334560817954 170.11832915514242 168.46346708656841
169.58883332672457 170.24868710715245 168.30302553325714
169.59176290039363 170.24512842862495 168.39103280519026
169.63888017692017 170.3517374349397 168.24723750956315
169.7703239799804 170.47122243873062 168.42984152752146
170.10701879791455 170.80924831069456 168.80995056045074
169.82645368431685 170.51364351558456 168.51827307480247
170.3233441257737 171.0144647272552 169.14148048025893
170.1862565789273 170.92975067984284 169.09350831403668
170.16807879258766 170.85459410352064 168.82368172886396
170.26690527269744 170.92137500679533 168.91051847966733
170.07175888020961 170.8018798555411 169.00406109615656
170.3319540906259 170.8364777399278 168.90891680272668
170.485795217509 170.92336099021364 169.01906366948182
170.52632890981286 170.90435809758353 168.8091674634539
170.6016052164749 171.0063142232345 168.39999944442587
170.26297767383707 170.63632301178666 168.32802231792408
170.15661175874564 170.65283659248183 168.5590640220587
170.20779524836672 170.67400992866823 168.33599257907716
170.32108211742704 170.777205485916 168.03871201477932
170.88798631083768 171.30912227112927 168.31279000667058
170.75853799334925 171.35222303031972 168.77150388412463
170.73519455612447 171.38354255746583 168.6323562232707
170.84863553206034 171.38523085245495 168.93680894199915
171.21702972135105 171.57115427621827 169.34028673547246
171.21225316040588 171.7583212262634 169.61217631169663
171.10699927845133 171.58954425981906 169.5738458313597
171.21150765905423 171.75667676032558 169.60288966309258
170.74195611991757 171.47063930632848 169.39207767446123
170.62018175706913 171.241917506851 169.31597165326974
170.48392189878075 171.21489446918469 169.34922126144022
170.33805202040483 170.92562272540482 169.25388129075765
170.5200459425217 171.08672479957946 169.3120238444132
170.46341006532379 171.09576281364625 169.44264756880634
170.43071640011613 171.16264767417408 169.37782504621714
170.54486819968787 171.20618828633297 169.5131155911169
170.75214874824718 171.3933916578652 169.37316673223498
170.50350775925807 171.22043719303142 168.98065621315828
170.30209860011007 171.11902279729716 168.74893489657248
170.59832325811465 171.21896996293734 168.80420108718786
170.12347537484993 170.89726284086265 168.6192545547002
170.7097979415775 171.27012760790504 168.8661914881061
170.606290485648 171.2868077152756 168.7591407504424
170.65743326356758 171.32244774216076 168.93886211453412
170.89008674049973 171.4068786557587 169.1953873840822
170.64020858535426 171.3343914705279 168.7354838101763
170.61597394699774 171.1679541812064 168.34368843098892
170.63229738285406 171.15537061303618 167.93056114016517
170.9126917083056 171.34244341606038 168.10169132385664
170.86554563093492 171.4771994349636 167.71987550574897
170.97871855746004 171.39320307581468 167.41652013172526
170.95473452209066 171.46416304193616 167.60660165554643
171.08370081474982 171.6059708664247 167.3322640871769
171.02068241774788 171.40595993047626 167.538449691505
171.12810877740662 171.43057419891096 167.1802392758316
170.77888702162946 171.13722381224582 167.51972114514356
171.26513816941068 171.58415041448467 167.46475991138655
171.25923091432932 171.69856404310477 167.9939296474037
171.24806839103064 171.60967718484815 167.9205031564976
170.88365614611635 171.2487049064661 168.07238294391408
171.0709012152151 171.32311326887356 167.8295805921573
171.10626398162034 171.47283041866612 167.90945331987032
171.16182722558355 171.6282573067186 167.82064677264378
171.1797154896743 171.64585108537622 168.13197050731617
171.15699769636888 171.887382965078 167.7056528235046
170.40655597605664 171.22630921506806 167.98871640963418
170.81413263975605 171.50191591764815 168.2392196159598
170.82729572281391 171.35831462245613 168.25402739515775
170.98126143467223 171.4319141229663 168.14624489168426
171.00439288466214 171.4846929853031 168.48324805450181
170.69384451564872 171.12530887572413 168.30831676830752
170.73675556338918 171.30246756431495 168.03469743086873
170.32311036238605 170.97710528866156 168.00215519916446
170.35215253500843 170.95914747326083 168.38076427955278
170.59559723447416 171.1495718074841 168.7009739351649
170.50843415325633 170.92568542731757 168.27560341715454
170.4061695049609 170.79438282864822 168.46974382025707
170.61944182946732 171.10933261112956 168.6971286725015
170.78969478837863 171.24705344127244 169.01975887680277
171.0576263136607 171.56228802502724 169.1216483408342
170.67841020546405 171.17250684870098 169.37019385479147
170.79945041061106 171.20994680195273 169.0749113430468
170.98969923413878 171.313794707663 169.39357231462876
171.19063863192278 171.4935038611002 169.23586519345335
170.90315280882555 171.43844833228877 169.07542213250036
170.7971253443967 171.22946347126998 168.798878780455
171.0695602792999 171.4140410754603 168.86834428686362
171.12916752439747 171.47287666801736 168.19966071395788
171.02335769990282 171.3972984157263 168.17486780367196
170.8686127657055 171.3082641662118 168.3901485146284
170.53260671060073 170.81141346773282 168.3215970618973
170.75680340651184 171.05474326111252 168.21092802567506
171.3883807576205 171.53765994869894 168.0627731704328
171.16685005018869 171.44416381184988 168.0635779485064
171.6552030974632 172.08466655129237 168.30599866754523
171.95617408836392 172.3117868623868 168.390458520892
172.3472759851334 172.5829188531152 168.57616625816317
172.03292900538727 172.36291671249865 168.40062134454294
172.18654948647034 172.55157554079688 168.6873640630224
171.82003512081434 172.24440670406423 168.84882581851997
171.98956487951884 172.31806113287212 169.0251700589585
171.75009931497215 172.06781552758267 168.85766384094978
171.80574185266465 172.1580131816655 168.63490074562483
171.62190167772007 171.90097326926383 168.59699036545402
171.50108764839413 171.79217597687403 168.57897518090502
171.36389137352282 171.7595386343715 168.6158663135148
171.24095610600597 171.7286733626654 168.61716049928228
171.44386149238863 171.85649790998312 168.68490860044702
171.4065689653107 171.99444236793966 168.924147117422
171.16147377028105 171.87162368966924 169.14509078237433
171.40057554890112 171.94404054162024 168.74773991369574
171.25428395616277 171.79401542949532 168.75440907940958
171.3839579208726 171.8348165497524 168.6697610810183
171.49675924575348 171.93441574331152 168.71088495276828
171.3223010410289 171.83607151808982 169.28672787292123
171.2834121800373 171.64297011726126 168.88235796817082
171.0420173488919 171.32814525746528 169.08280708855756
171.40012388860575 171.7990500090196 169.15925496173818
171.191037448429 171.635084102671 168.89303607833986
170.93513832087967 171.43713427947628 168.6429943663963
171.2019876765949 171.72195398517326 169.22113464999444
171.264062634502 171.7879178925565 168.68283397243522
171.10041184685687 171.65395985233783 168.64794438880077
171.18376997553477 171.7721057453738 168.82447654166324
171.22643506146306 171.85706047854134 168.77634144062583
171.22118321046148 171.78757106766875 168.9719233616323
171.40825846184745 171.95848288743176 169.1007143367896
171.40865993044721 171.9172970235405 168.82022813870728
171.28030162346172 171.70687165868827 168.46223550276176
171.72913287654973 172.28950397288511 168.68415411100352
171.82878711315905 172.42660657684678 168.43362135498253
172.01833643062068 172.58959941521994 168.68880593859123
171.60985935518693 172.34577918448085 168.62279329803027
171.81362742726958 172.46734223802258 168.93797027832608
170.9805593570918 171.70218051907543 168.8081363748069
170.92005331772344 171.57947258866037 168.60731322871072
170.82127825291303 171.59383035646522 168.54128865256828
171.5603098337271 172.17043121800648 168.71915551277647
171.1735717864127 171.76222743578006 168.57598227637024
171.57488496941545 172.0527824354771 168.62288648881636
171.63286823517535 172.16703652328363 168.6014767297933
171.36298409342209 171.9756936479534 168.4790373791342
171.59683643385642 172.24306220305996 168.4885811192991
171.50643052027803 172.12832643513366 168.519885165811
171.43242812961992 171.9408678415169 168.58587451280326
171.24587817176655 171.85409829282048 168.746847574894
171.3575520886716 171.7760541280501 168.26664898800405
171.42916395310547 171.8729726542263 168.54207840395236
171.22895384972819 171.76599109674382 168.475015437571
171.90065052546746 172.4867605413106 168.17936076031162
171.65624171927968 172.19778332940925 167.8420063455761
171.9339699444207 172.44556975377313 168.14820872713213
171.6299293363595 172.17559328109135 168.4560819200429
171.36953499533536 171.95817214083158 168.37298419448706
171.34667331189362 171.97841774080027 168.41831628265564
170.99295963579007 171.64182451964135 168.185167568974
170.382059690017 171.09523325422415 168.14471364348836
170.82460752791127 171.38058731090476 168.06102173810766
171.01098838317668 171.5826155097801 168.122722469378
171.27947343745763 171.91716742941375 168.20508148232884
171.5976582632341 172.20619323699546 168.51712984147943
171.369776990309 172.14129642368914 168.64636401040298
171.6395629450148 172.37238852993553 168.57222568140682
171.53903462638004 172.2945060567116 169.04987553628285
171.3107426229642 172.0518779944216 168.92392975384905
171.17789818166236 171.8294623067122 168.88007153934177
170.99139437488833 171.64903195726555 168.7020652451017
170.34353797063713 171.02889916502266 168.38782390790678
170.8970696218329 171.47267242462613 168.3382167605577
170.53042852533963 171.13240352207018 168.29773749403216
170.68354464144184 171.30592305620576 168.47375312372122
170.54904120409088 171.28157851923288 168.51776294350276
170.54717091490824 171.33542259673254 168.2204763026082
170.65168174251136 171.41183419438 168.42690283903033
170.48675728198648 171.35075210001077 168.27655241747033
170.45489577693345 171.27646304143025 168.51988528167158
170.26593470840572 171.18004461138264 168.5093707278092
170.36552284804114 171.21875271632067 168.4909802518139
170.4486115801914 171.2629699989897 168.439907737737
170.46224705823724 171.28465398275029 168.30583718649834
170.0138443817177 170.7559749874462 168.05179408650469
170.0149138392623 170.75124151534698 168.1946467950593
170.0883158143885 170.74054940465481 167.90714680710133
169.63005967000558 170.3633389062531 167.83934706154236
169.8019362409195 170.46287587091052 167.83404048626417
169.69469127505403 170.51109632445534 167.68988981298642
169.64310883937733 170.42269264264706 168.01868430992408
169.79335843576067 170.48646966853093 167.90351363834455
169.50273678147119 170.1579162753028 168.0237061141899
169.8808220417679 170.48594561301138 168.0826473264975
170.19632576324784 170.8255410945139 168.10477231104292
170.42560646896507 171.11888043119046 168.2780097179555
170.54460472195802 171.29143914316825 168.38349898679107
170.39736148322442 171.06547541333507 168.26329625058042
170.36823196411535 171.10495595394642 168.39839441560832
170.46025698833205 171.03978956983735 168.08220353654875
170.3508943783929 170.9197596388081 167.94200955783273
170.79375245014907 171.22932253468423 167.9052605059842
170.38512211511232 170.83244095115523 167.73628770611245
170.6880012020931 171.07255226361983 167.7485008097346
170.42673384203556 170.87763583698984 167.64738519640312
170.2290415085978 170.7208970454919 167.57532780985656
170.40796593975185 170.8603628938171 167.3723725462578
170.49428385391664 170.98714788936144 167.56242245617915
170.85617603243463 171.34289616231763 167.59101096460327
170.97119405058854 171.53201108306874 167.81082073439893
170.89507969863692 171.44612698908196 167.6042248182376
170.8978124976706 171.37477326418622 167.6698456735648
170.1924985128595 170.7635992660874 167.52801172639118
170.68328172771677 171.01560987114706 167.03221879850108
170.4256104992964 170.7958040957887 166.8845457142573
170.49322368527967 170.78026177459373 166.61145422315354
170.54525143301282 170.88950704958185 166.52796254556134
170.1593451788409 170.58379632458463 167.03230028647116
170.4993095484962 170.89948178164616 167.27414952558252
170.48861637718474 170.94334820311704 167.01670958648833
170.37486152722673 170.9095540657157 166.9410875127943
170.74979205196126 171.28809873271211 167.50199373488326
170.4953876723499 170.97962552567967 167.59067858078888
170.44348712319587 171.13533589613516 167.7190852308879
170.42957072943483 171.11318904539317 167.99669275612908
170.87813947373678 171.5185347310746 168.27641059500561
170.90207026212718 171.54752369742664 168.166629923697
170.55157325746254 171.14847952500153 168.348502963324
170.2910547316049 170.9367392595995 168.06777881917557
170.203176090401 171.00879543820193 168.56952258057945
170.23152877456693 171.00241710603456 169.08323052968015
170.20561279047604 171.0357812356255 169.09598974021233
170.46486913068455 171.19383038908475 169.0984108985238
170.50521028817627 171.2254442228157 169.04368763792073
170.7162111173555 171.44935818667818 168.87131165708888
170.87989127218984 171.6171294945041 168.85827584599545
171.05418961303585 171.76141271643118 168.83879359012025
171.11502049228469 171.89428180203214 168.51216936567386
171.18734022405116 171.9897676356446 168.54029871907247
171.17782517964176 171.8597005622072 168.79077205467766
171.14649626084054 171.81101322236634 168.70798781089348
171.05936304017507 171.74756114644023 169.1127359594628
170.92846378442835 171.58956911581612 169.02578378895677
170.74887118001166 171.43359687315035 169.1829262539766
171.2170849984576 171.83667818795547 169.20349712293515
171.11901819572202 171.80987444091704 169.39687135489493
171.34084258061122 171.94100218418637 169.32359373952704
171.41164318700686 172.02662787710028 169.07356624392048
171.03080444986782 171.77531761902895 169.11745931117002
171.13375251794892 171.81641178120685 169.16730021774018
171.24504298017888 171.98981231924208 169.35584138279376
171.34482856730097 172.07065845551674 169.66495092557835
171.40664292651513 172.01114533209696 169.47251853313867
171.23308335498635 171.7184259262597 169.19579321981365
171.243184771672 171.73579541646893 169.26779250243618
171.581054317497 172.167711242574 169.05289551182304
171.4721955213625 172.0958183911555 168.85796295975413
171.58607528052534 172.08284236239356 168.34315737611482
171.84304890541807 172.34945014188287 168.11559804608822
171.65317987018608 172.18172813496753 168.07566674683412
171.42487310405775 171.9874854492191 167.85214707310314
171.42469274910076 172.06339848604014 167.60298881275543
171.29200422731495 171.94240443893443 167.57845108379428
171.54709618905756 172.0568851851952 168.01221186293756
171.1837559707723 171.76907324492123 168.2264135394057
171.3427405530137 171.87775001579712 168.4706933760199
171.34674824298122 171.85101049881007 168.5827733636113
171.08011921500952 171.58754298522433 168.1543934134047
170.75440670382827 171.44276747725218 168.16659702399923
170.84041665692897 171.46125271218963 168.21479159158315
170.79038257909005 171.416761070497 168.0891340931112
171.10049738281748 171.71851857083263 168.44418528067416
171.11862996454389 171.76602549579542 168.77004550089023
170.91535507426855 171.48969753670877 168.34647193715583
170.86734115146865 171.41105971866682 168.35233717723548
171.11345661716143 171.5298718314031 168.3561309405414
170.89015183144215 171.51754979132434 168.53498711259417
171.01520427897793 171.4799823976893 168.496470467529
170.9519670352195 171.44354695063834 168.6392183195439
170.8943173563897 171.43426374519504 169.02484108899566
170.7953291691144 171.4811187453348 168.95628879789217
170.93584067164244 171.63283039949118 169.04346593147073
170.94803015628776 171.649344629899 169.17917089808032
170.87576160066754 171.55946172686492 168.87459491087498
171.11700028777472 171.73012224629204 169.03380724030234
171.2008087341566 171.83135791861778 169.53666869654026
171.1216561527622 171.8457033416499 169.37721375801846
171.346553673142 172.02788615406445 169.23043922720115
171.66118569795123 172.2352412909996 169.13768222836265
171.53669629208548 172.13461061957423 168.91304815211257
171.16012170515765 171.81764481285157 168.4397485472337
171.13442719471882 171.81870183304528 168.985578691665
171.61930187800826 172.14649158188303 169.3189462526558
171.45142923888045 171.96383873932086 168.892675219658
171.46208310722696 171.9742004010783 169.0259213166068
171.67123592549316 172.35176545654042 169.10512469048803
171.48473218517873 172.065132373869 169.2656722302909
171.58878524483407 172.0907230486718 168.84515872667114
171.92385460981336 172.61968281380635 168.89734742132026
171.77025912793715 172.38917824755788 169.4004946775462
171.6763832399011 172.255270122432 169.00819105958757
171.88222800736753 172.54052344941942 169.17355138409454
171.8672391067349 172.39142161560844 169.34164703674904
172.20969173448387 172.7819957312959 169.01739243750615
172.43725059118702 172.8899389992211 169.03134202068634
172.2145321713774 172.69767138296544 169.3498248125828
172.00862806886667 172.55901046707535 169.15756955521246
172.02488661573153 172.47054408198548 169.30539555399164
172.0868849172507 172.59743782928376 169.35034326396357
172.2185175979356 172.65894846314774 169.6802721488368
172.18054130344223 172.71934389364284 169.44572988428982
172.02960026554467 172.6566019484886 169.41344573680058
172.17811460194656 172.61542067517192 169.14097200493325
172.51849807291018 173.08700733419636 169.50524238793042
172.43146568186341 172.9041262584766 168.91250373761403
172.54375070645008 173.01054064066045 169.09238422311634
172.41374516707594 173.0862652270968 169.50967388249836
172.4508589053724 172.97753391327973 169.71394437506277
172.07749813297943 172.74381880015628 169.58967111778293
172.4101171200914 173.09231191116447 169.8475827072634
172.3650081995015 172.87348536942423 169.93412260710625
172.30899503976582 172.9490427019164 170.0197805274117
172.21126392630174 172.82718270293046 170.10235423028777
172.145403073112 172.75609723317268 170.14145166136635
172.03108836201324 172.7232151134865 169.96740937793038
172.25943193531415 173.02880922528954 170.55754542411705
172.30706894935963 173.0099702732714 170.7549278408363
172.350796269423 172.97674019782963 170.79279422354352
172.7145383530218 173.3917372577524 170.94594105362722
172.49249404585157 173.19963947602966 170.71971805488883
172.50188235429064 173.2041006291536 170.8204202424936
172.70965184485448 173.3467119769466 170.785939481482
172.9390444345617 173.48499719290027 170.74446700917474
172.71703968906078 173.3272531888428 171.0984979928416
172.70191699428045 173.28135151683506 171.31716806567323
172.37760800340754 172.86670643833241 171.4524141146539
172.70913607472175 173.14563183567282 171.4745433742124
172.76061881872437 173.24627051871275 171.768061690718
172.2911912837106 172.8927153700717 171.75027366047962
172.17845905156025 172.71911202144378 171.5336782435386
171.97520182333457 172.54939177062514 171.6449510094283
172.21130684688367 172.8178610258432 171.73476441808805
172.2162321678072 172.80693178928215 171.86335393533167
172.2725227219562 172.7775647455631 171.9613295118087
172.25715535143226 172.8478995623191 172.48125348111108
172.2253293095636 172.80584740966566 172.28411966920623
172.14751783569986 172.75193205247723 172.41309235283376
172.51156223788067 173.11433246164998 172.1749991306002
172.55880784162648 173.19196077847377 172.1545228735867
172.5133667528606 173.11927050746556 172.121625906325
172.15685409606914 172.80408761721318 172.03852318696113
171.98424945869215 172.72819564373145 172.2785120983046
172.2885113887911 172.94862387741313 172.3098141445199
172.1715890239602 172.69500313006594 171.97654370585684
172.23130152379113 172.89550538627424 172.6154033911807
172.3455299413274 172.9529040150806 172.6002161390677
172.5499922759289 173.11080822312252 172.41299363300598
172.63023140746049 173.24832371308233 172.2233576578748
172.7515703440845 173.2278531946303 172.41246783592288
172.54389117133582 173.16007285405888 172.62089096347339
172.3900499916491 172.88923804392041 172.28756426462132
172.37532696876954 172.95779616236857 172.4882863869
172.55521222840238 172.99972285353735 172.75229020119218
172.47124830803605 173.1179298708608 172.73946303474045
172.23933659444418 172.7758560317229 172.99138712797946
172.59533382362082 173.28072043867974 172.96912847672928
172.74660348507692 173.42545026119092 173.03136573121765
172.80813524404758 173.4905583994047 172.97729623819157
172.75500886298977 173.38480714910196 172.95291966332505
172.65709833439374 173.2738759315922 172.553082825696
172.62735731698763 173.2891892200058 172.7528199382325
172.42340252846023 173.17430358711732 173.24424709073583
172.4947589591145 173.06188127653596 172.82121048207173
172.48492304131042 173.01589149175192 172.5804730665652
172.1014432753173 172.74436607609098 172.59076270093178
172.06513657021446 172.7773167160144 172.75051999436718
172.20599103858507 173.09732297455244 172.36377505254842
172.42097483147975 173.15305010546075 172.13869647799868
172.41239370928244 173.02193678602535 172.10870315696857
172.4252033809832 173.10665007812213 171.46776503745915
172.40775269002245 173.07916466678194 171.7993503366928
172.04128686119645 172.61806127472062 171.31765329728947
172.1747208440077 172.8385277785035 171.44232966793575
172.30179647396264 173.00635172634475 171.74100038388076
172.75400704454873 173.4038311470407 172.09438676237625
172.24108874911852 172.95785405367826 171.92403544324767
172.07406925672927 172.78796797230697 172.07479479103296
171.94552731197638 172.64327689993726 171.14578563669616
172.03103657160295 172.84244066650749 171.15929275317563
171.65309006813018 172.6021195084464 170.52606716930916
172.23569879816347 173.0409801787224 170.75798369658827
172.32531712152647 173.04499310721718 170.97208377784457
172.3318482506369 173.04741845544876 170.7271186152165
172.3371524426825 172.99870214381818 170.72836610014537
172.19803932657425 172.8874480402137 170.6693981694534
172.1141624485369 172.76347637292506 170.45957638547662
172.14836999990524 172.71963431256344 170.77795929808107
172.29144374794575 172.92297416822274 170.49228516364406
172.13340339654945 172.88826756585635 170.71178824812628
172.0246537405792 172.74436684091137 170.6300755974704
172.12985297637584 172.97058754117967 170.9222737846313
172.39822535512528 173.0340603854359 170.3420460002209
172.07987894036938 172.91728773432052 170.11971095137318
171.91810149408866 172.76519710109488 170.09625257928803
171.76527506655813 172.55059046319346 170.38925062770826
171.89790712517853 172.687183199386 170.1558308646119
172.08510302131012 172.98124094945373 170.73221364028316
171.7933956856405 172.79376398699333 170.61046439278337
171.92169882815855 172.75831744425065 170.95000035408466
172.15620635368393 172.86171504685782 171.00800746980474
172.00025480406657 172.88138766915264 170.98458418650438
171.9656270167454 172.68399678512566 170.8143846890319
172.18700198544724 173.03439495713332 170.55127080919306
172.2486967950894 173.16618013709382 170.79153872989951
172.03870028439434 172.87921577891242 170.49275548608574
171.67071431179426 172.47387461846895 170.42966994933502
171.94273201285196 172.65307222040013 170.83276865432484
171.7257792806382 172.4202093160401 171.09468522923862
171.60834632203364 172.45844988807903 171.00305406586654
171.57384621403523 172.50634142317716 171.17444811597497
171.60979523757786 172.4321472886134 171.28383435276442
172.16544181917752 172.82059986273887 170.98391180657288
172.25802120569986 173.00690556131178 171.11021922281964
171.98062219190788 172.55542406173402 171.16056959218616
172.17087490308563 172.90999724573496 171.15645241004816
172.53179336850977 173.33429153677181 171.49709109538193
172.99723290922307 173.59989340899227 171.4220230333392
173.31207130574666 173.87627799745425 171.93869538805586
173.20484072935457 173.83975334022617 172.0714687976093
173.14263643611224 173.7274198103288 172.49246005383665
173.25841012165571 173.93545293568272 172.31282544761783
173.26372658770006 173.8917624813504 172.19110526798715
173.03595851926661 173.7432728894107 172.14747763166622
172.81361535765654 173.66238522240906 172.07889527950397
172.67492323018323 173.62256766673414 172.21025773325684
173.21492527029758 174.06611369795718 172.33596016967297
172.98299857964722 173.92001958695064 172.67610446855136
172.7672044731612 173.63518733204555 172.8335725574237
172.76803630979967 173.6278648518644 172.83227709998673
172.73008713347227 173.52495727210314 172.22262133564539
172.51301933540356 173.3175682460273 172.7533790962168
172.6312659295647 173.3495042729764 172.70610608308988
172.71484115124986 173.39159159370666 172.59493909825454
173.16432310588448 173.77260249435952 172.61089607813886
172.7448161203129 173.5707435053456 172.7955419805578
172.90583138827893 173.65717372319236 172.63759006464105
172.5361033950569 173.261902209518 172.3261952309668
172.71806250435856 173.46786686465268 172.248323036004
173.06995476132693 173.88622435680855 172.09605931844666
173.26325378563425 173.99641756817297 172.11397547324628
172.9398955995399 173.72943511928688 171.66768893158698
172.575966376438 173.42202287281114 171.43648667886018
172.62782099126255 173.45597093424817 171.09937512643614
172.413044667266 173.21944901332114 171.32737800949891
172.20045530060932 172.9504469416905 171.32582757958548
172.00211830674226 172.91888082942765 170.99621645916199
172.20400093372837 173.03675258447774 171.42901382583707
172.02377396044437 172.81753926261638 170.9668276387167
171.9127646473797 172.78485793262774 171.15815363493243
172.26345599133037 172.79768754589495 171.40678754165688
172.2532102199671 172.83772432087957 171.4702147900688
172.11410018984492 172.6244002545822 171.4292127886373
172.4299518666024 172.89480683338817 171.32757325637348
172.4733283783876 172.98456413963814 171.40159443758202
172.21372518793711 173.0430340199759 171.44941925471105
172.3518833100142 172.9925932473879 171.5209798426774
172.87333408701997 173.4803123937657 171.6430546608452
172.27714421174457 172.9721951776235 171.70081132504805
172.2030541224662 172.95939899429587 171.77790012436606
172.52401849992495 173.22973404655067 172.05489766455327
172.47778620625465 173.0388407836732 171.72589897960987
172.0224386454048 172.6989162635337 171.4532180315952
172.2971834223369 172.91537517373845 171.65848311980886
171.86452672468377 172.53858185853684 171.8201876717866
171.97891800268934 172.789897756453 171.91993175885185
172.19328695337487 172.7481640526125 172.21445278004026
172.43740499337406 172.84873272354253 172.4007414862263
172.50447194576785 172.88657379715318 172.7727088734144
172.78391341579797 173.1675037000272 172.25486266842856
172.44188798894882 172.8574481580369 172.01530590658027
172.30759034232574 172.82059316437588 171.78722520676138
172.1249921310183 172.68611216120073 171.75231523885842
171.93366303680688 172.54774279328728 171.9792924083979
171.8593331586593 172.49966099720558 171.87110737414568
172.01225006767072 172.5720291326649 171.56106597312157
172.027309096585 172.63875189200883 172.07623222767793
171.71019666533812 172.41992048426414 171.7301483356237
172.02849032175604 172.56320364405042 171.63548598085492
172.38525457185568 172.95184115777502 171.40002444241975
172.55679723524594 173.10380125732388 171.38804391899222
172.74404674599677 173.48749003757845 171.23175004227107
172.79519389596575 173.42279531243946 171.3690372426884
172.01165805325894 172.8666641353283 171.50892345098043
172.13628092109167 172.96861108745264 171.5349702909579
172.66992325967445 173.2973584527048 171.82371304566075
172.3962436276333 172.9752844724174 171.78861431959825
172.08036635966081 172.8508899640666 171.87736585516961
172.0184123288987 172.8506456942447 172.14764515757403
172.07030662465755 172.92038400613163 172.23639407857578
172.38927987831687 173.11588647821245 172.4568085286838
172.49522762268515 173.05983335317083 172.62556837126795
172.60690076738317 173.1074881166674 172.39006581826595
172.55467886494 173.08241278631826 172.2725278996585
172.85574280141887 173.33017371343917 172.24523247425066
172.28948037254685 172.74231662462424 172.19517622472253
172.12689439357078 172.63780221666326 171.91187892376792
172.19952465387445 172.75126671064712 171.79825588294926
171.99682163036275 172.54629583352934 171.68040818962106
171.71141260497055 172.17528199916097 171.29414284383773
171.61597275510692 172.1806283397643 171.21978636101662
171.99172662350097 172.4152411327572 171.50631875377243
171.79805098718708 172.259645323257 171.61386557942853
171.91237768289437 172.47989747394087 171.7099907751154
171.94358960444197 172.51069590704068 171.71740253752208
172.03971271199572 172.4939979640538 171.43558316383928
172.10767282661882 172.71748310227827 171.73378933877146
171.94495642655815 172.5676269681114 171.41409958184133
171.72019056125404 172.4075324572392 171.2971351018943
171.63973235792216 172.42155785085896 171.2383252287973
171.59089613524284 172.34015092274433 171.22042832631948
171.90305303039426 172.57564010288255 171.57867983733354
171.52755777055987 172.40908745221196 171.3269604608671
171.34201187140246 172.24043093974697 171.20029180719075
172.15927507016954 172.96550902254583 171.199129244584
171.7478848684864 172.647623239204 171.38408869698753
172.2152369738048 172.99883655837377 171.2711452454774
172.0978601307022 172.89734323713793 170.97925572423455
172.31737020117598 173.11395413966582 171.33139723321952
172.3700384036495 173.1206557800658 170.98468172324587
172.6900186098445 173.35234949866216 171.27669064586462
172.79058402539957 173.46497607591178 170.58351474414675
172.7249211337 173.53124105435379 170.97631897088468
173.06970240066028 173.812066801328 171.05613870378173
173.33098031688718 173.9634848180845 171.44749813708057
172.46137595379096 173.22032153906704 171.14150833191536
172.49008105197348 173.18896285449105 171.12042004970317
172.11199053696436 173.0927509681334 171.48861064813022
172.64164745872336 173.59677364093713 171.77453627798263
172.7166256511026 173.71353371301487 171.5012584623865
172.95854728318616 173.79531739552928 171.34955600775646
172.83325139936818 173.749787652399 171.52531362009617
172.60198800106988 173.46935582492276 171.464793080722
172.78773103218157 173.67239545114688 171.8329646832133
172.7968473212708 173.59295895840017 171.40088126964062
172.5890747686642 173.500832781405 171.83084998234062
172.99521619800564 173.74478353371137 171.8812273652992
172.46810259684156 173.12870326296954 171.96092475490872
172.76413244736966 173.36346291856393 172.02396556804595
172.62993363894358 173.181669928931 171.54777496823314
172.68698413538047 173.3125071862263 171.51092610030406
172.79762768349502 173.51526025562802 171.89986219512366
172.77021137252402 173.42145660017675 171.65833836292325
173.01068180487218 173.62719078622558 171.96004636145327
172.7479720438844 173.39200802047372 171.97478888302123
172.8140565538642 173.40751946525458 171.98438065022313
172.70885535788585 173.39551676466232 171.5222895237358
172.59094712290803 173.30898745455912 171.46183811516661
172.388541109273 173.12005981793413 172.03211149777462
172.8881323643182 173.53592021777968 171.79268422182432
[truncated: 580,950 more chars]
