# Supplementary material for: Gating mechanisms during actin filament elongation by formins
Source: eLife. 2018 Jul 23;7:e37342. doi: 10.7554/eLife.37342 (PMC6056239; doi:10.7554/eLife.37342)
Supplement: Figure 5—source data 1. — Helical twist angles between subunits of five-mer filaments (A2–A3, A3–A4 and A4–A5) associated with three different formin FH2 dimers during all-atom MD of two independent simulations (replica 1 and replica 2). The angles are outputted at every 20 ps during the time intervals given in Figure 5. [file elife-37342-fig5-data1.zip › cdc12_actin5mer_twist_0-200ns_rep2.dat]

# A2-A3			     A3-A4					A4-A5
170.14099247565628 170.88198470652995 168.813622692165
169.97029671263493 170.72476100977414 168.68631231607924
169.67159997831644 170.4358217528468 168.92452433873854
169.84421391538802 170.6882122108306 169.13781174406932
169.66468407190365 170.4589490097685 168.88482708115248
170.07445770737903 170.7732562132677 169.02108076108013
169.71195358274622 170.58876714463963 169.1158902191906
169.5920202151605 170.31434300826922 169.07173327538544
169.6137778244253 170.4348837638886 169.15255221436314
169.11703401824963 169.9487047574192 169.47420827282966
168.97016987439187 169.6671965705162 168.84196455495675
169.03323065373863 169.9084724226443 168.8137375875971
169.2703931069487 170.07647472690908 168.8969099582272
169.69668255030828 170.41377604804666 168.7202796492167
169.53032529615118 170.2398486770931 168.4179163473489
169.49394224338997 170.14398929306986 168.61600679307975
169.64304054490216 170.2095320149184 168.48612055481152
169.7137744900885 170.35497026222154 168.41446369778458
169.6178823289377 170.26718986442305 168.26825006230425
169.85876187062007 170.42946542579787 168.29449501477018
170.015953483403 170.55220136923745 167.99574508334481
170.10397235906106 170.66881714538485 168.32727368135514
170.17122685192027 170.65739852881256 168.0330928910517
170.0177889682179 170.61622930325686 168.1037591365254
169.80403576414008 170.49251925983413 168.24673452325456
169.79772729390865 170.57085046043102 168.23093540870295
169.81248219397162 170.59706802919555 168.62471741714796
170.0872296282969 170.79135700492614 168.52316484926018
170.4164625354683 171.09348130246465 168.74687949284998
170.4396519190766 171.04379681592704 168.53464527612476
171.08900807137246 171.65184654676526 168.52571566848974
170.91091219058669 171.47294809025297 168.74659483761585
170.83682092584286 171.44482054956117 168.7998855038737
170.47936438405804 171.22143979078166 169.08138067666587
170.20371079680726 170.86621459199586 169.15993713094957
170.45889468079935 171.19770502006347 169.3512341155122
170.42974990846622 171.10195876653978 169.35469673137808
170.6121788282632 171.19949621594094 169.2095868888979
170.16980954471202 170.94880700280862 169.17927758343598
170.40315582419964 171.1162201867935 168.98926628286526
170.51711072439076 171.1430836939776 168.40251305930082
170.66528029118317 171.28445859986763 168.41728536965277
170.6566277722665 171.2139041163686 168.54539064190652
170.6534501122092 171.14770287756875 168.5801002784476
170.65917623202276 171.09806708153067 168.76105792285534
170.84419925036082 171.2212631658697 168.75419506881133
170.96388021945103 171.37743472080925 168.5271222205111
171.01752042122152 171.44998551626665 168.7551609082158
170.77910800196048 171.362171018017 168.5898000615625
170.8401791954062 171.42675115332005 168.83531999723837
170.449178907035 170.95834347449053 168.65900894649548
170.80628130787377 171.2662849993428 168.5983984163418
170.58787920553945 171.05217693727568 168.4992080218136
170.6914240995653 171.1171722017795 168.34210010032436
170.70997897927245 171.2362290521769 168.47667561086735
170.99600194398462 171.49187627704518 168.4769634451868
170.7179796514893 171.09542031489593 168.13470300979318
170.66441676282273 171.04815810130017 167.69725977457773
170.37387498008684 170.68119528313167 167.65210303017608
170.07987627144766 170.41046559370594 167.4746932256369
170.17603917709033 170.55786669506261 167.45800838288355
169.9742390395703 170.36893207565566 167.2649818631664
169.79833671284618 170.12070902531042 167.12259524848082
169.7563694301725 170.08829958855165 167.08477535637448
169.7108932378325 169.95700694312058 167.0284843730838
169.98511932728337 170.26467733500232 167.5747977415892
169.68572756696358 169.99688062201685 167.35371193128663
170.13484594380236 170.35726083520228 167.45801284107745
170.25848842670655 170.5219408096569 167.66274580741364
170.5464741407234 170.7463700979268 167.44026652893848
170.46449735128914 170.7965046102874 167.78577813161328
170.03387788474922 170.2076541225302 167.71408398264
170.37297688342824 170.5981328874649 167.9156905319746
170.1219937306943 170.3805738286225 168.16762585568992
170.03254496306442 170.4591159506415 168.0720691030951
169.9193998981728 170.41190276149797 167.75692201977506
170.30397156946975 170.65524554542677 167.45860791069504
170.4200414394873 170.75856981453802 167.57578078283228
170.36490479096418 170.6172775624656 167.71720241711614
170.71756785316188 171.0167023860768 167.76493404605267
170.86692354261544 171.15638836471945 167.78809842856728
170.70026095928503 171.08849776082317 167.74966883171876
170.75312520988606 171.17715704994734 167.99883135863786
170.34915634866235 170.87485270231554 168.1600232926
170.31488874911872 170.8928125220828 168.48733964239358
169.99190919705293 170.57691233757004 168.38526029412824
170.1666560804973 170.69743336365218 168.62792828648952
170.06290370017564 170.59167572358606 168.363093824836
170.0946677966172 170.46506308286135 168.26767797105052
170.4799741302991 170.78005901612048 168.28218084302938
170.36095101771082 170.52470185819845 167.91388821828306
170.24887783607775 170.59545394873905 167.7293503903395
170.22663519287872 170.6142899198184 167.7030965645044
169.7621201235069 170.14880226824036 167.3214463936604
170.05815360234644 170.4615086626481 167.44317943425236
170.37388079926743 170.8227158166542 167.39594070052414
170.20248754908684 170.66895563193233 167.6286153097163
170.09363599843186 170.45310015221818 167.32007141876255
170.2551446827743 170.67961542923427 167.2801183418231
170.053521967857 170.4814148248163 167.2906954213589
170.42495176514015 170.74960199271655 167.68937820387464
170.2707310745851 170.73903365695358 167.7041305000228
170.5389241067672 170.92367353986384 167.51443323977597
170.51771647088378 170.8703975546348 167.1149875671158
170.52240711883144 171.09055797850513 167.88257767090025
170.42280579933026 170.9577626653642 167.5424572348599
170.0564710179127 170.82906998205453 167.51451516871074
170.48850827007044 171.11709860660034 167.175002091248
170.38483542795817 170.92180083260328 167.54346108652695
170.3638152798826 170.90105602672955 167.3480170376443
170.64713868955252 171.20509486038193 167.04438275882413
170.6789793641277 171.169887451797 167.52590886180147
171.16339673365576 171.7250230467738 168.03795968053413
171.0047639272461 171.59499476009435 167.87610460761027
170.75269886001317 171.35920722390452 167.7503336505677
170.84291513860296 171.5727091623096 167.61739573776012
170.77084206524356 171.34951448644068 167.53952166175083
170.81594612678603 171.45009406107488 167.760827635474
170.60772925317045 171.23434589309656 167.5106340055387
170.96237518633228 171.60447052902117 167.60672061319502
170.6581156579857 171.30317017468656 167.67425697712807
170.74093296048713 171.41203736685912 167.71428091252153
171.1945479664072 171.76904829457538 167.3126784876063
170.9523637276532 171.44955890521712 167.0172482117076
171.04314726499084 171.59605335776743 167.18624289131327
171.3190555165782 171.86750425874789 167.36244027780253
171.03560864292862 171.62084835261334 167.07356721722203
170.9595807745298 171.5630682639983 167.26890507243314
170.99481358927216 171.5820678420946 167.18244488878963
170.80641287917314 171.5642411734094 167.17621382961366
170.84942496660724 171.63785723275103 167.40781036933805
170.92579184323566 171.60548217387205 167.57154229291194
170.7423712094648 171.5786881429553 167.50013641375554
170.99838652634 171.70915238078118 167.60351895771197
170.43130163571556 171.1969012308994 167.15850405031486
170.72281679846893 171.3922913249686 167.90430421387535
170.5432334516818 171.2130445381587 167.39270475551245
170.83148421991828 171.49289406218975 167.47367444754784
171.00083613082717 171.60374552047904 167.59761134176614
171.13073615263616 171.77205382161853 167.63335318498952
170.41489145585558 171.00860659037474 167.84173871249718
170.87306858956597 171.42742068153566 167.8086399465307
170.75722618812475 171.24470963556772 167.4052666250986
170.86255414426302 171.35967379298023 167.35350539008016
170.68506772949237 171.09743934820852 167.36519347478074
170.71354671003422 171.10883818576656 167.56725767806012
170.6525451271104 171.16297411723352 167.71860330572878
170.58328413016858 171.11166679841645 167.61376374470763
171.15041800839433 171.56764460038255 167.60802689252458
170.63846624386812 171.14283157652937 167.39248113005178
170.5880263599447 171.00465222923654 167.67514530644684
170.71148866810032 171.21486701120494 167.5530947010027
170.45171814774866 170.88319848230017 167.41111449076897
170.37913571922564 170.9028300708818 167.48204383585272
170.67143421173114 171.05615725314306 167.66470869886749
170.65920059079727 171.09143816615094 167.80765232353542
170.14802060167082 170.70496002372352 167.63382169981605
170.4965294840912 171.03894946181225 167.64676035742795
170.83591564898708 171.28870741579516 167.83246436196174
170.38245383539407 170.8767207295921 167.89447842363404
170.06973317493635 170.64836254946948 167.92582700798502
169.833356042971 170.46948066486306 168.17081310086394
169.8397008967449 170.42272696491656 168.33407780646849
169.43841806549958 170.09604775327642 168.15015487463523
169.5224222991803 170.1600099805047 167.71624652887309
169.41629422641526 169.9563426342434 167.5293111937389
169.65555205070493 170.1184059696032 167.50947252598348
170.0941680244722 170.70866723086414 167.6781357886476
170.15111573245358 170.675609040659 168.11154081867764
169.9726119364124 170.61429521595542 167.8676723595163
169.95024383624585 170.52555384462457 167.72760460559704
170.21145531863456 170.71043223098212 167.69143345845598
170.30000662420298 170.89026402433586 167.83780970223293
170.54405096254345 171.05569887459862 167.75276457959006
170.72085616771855 171.0932882963267 167.45592161974898
170.2666792330796 170.69025877762837 167.56367536551681
170.29682941982634 170.67254158469416 167.67340779467395
170.43861744017047 170.82162296528801 168.05333378873615
170.65339884782293 171.02622348291604 167.79918909102577
170.6216565956411 171.14630735518838 167.66238148667873
170.45691712283858 170.94488555664685 167.78443880160467
170.33230278655654 170.88551615779147 168.03303670421076
170.44809415699606 170.9058047950036 168.33332286137033
169.94708304147812 170.48350205331622 168.42221576971926
170.61795053798656 171.13095906668087 168.52976686022862
169.8022728373873 170.43675296186782 168.25755753625853
170.45238643074453 170.91110805177013 168.5208203561486
170.502076877492 170.8205932660407 168.44669675451308
170.61903136450024 170.90852626276325 168.49592493826344
170.71158941903263 171.0727583061451 168.35947822825364
170.48006128868235 170.80185455848343 168.43378459250633
170.87026281462843 171.29665778658446 168.76381246793366
170.83179852077296 171.27124051212533 168.9632202752474
170.38831626980246 171.04179830756235 168.69767254920657
170.5612015558916 171.2230567244598 168.54714935051956
170.4959342545823 171.12128823918044 168.59628820559175
170.59988471548246 171.18203220363728 168.3504803323747
170.73034445888499 171.31202949429246 168.31940161221013
170.87906861092193 171.47197799680404 168.1679388937846
170.62621199250924 171.10357707163894 168.1678444852906
170.84939878112544 171.34075105089823 168.07011801185936
170.56661888746066 170.98203135030332 167.91236358931062
170.61931994195777 170.98427855328822 167.92263686609525
170.90664099732953 171.17734622481115 167.4964832954641
170.84319159412888 171.15609193316007 167.31194710382047
170.84970871692505 171.14730894069186 167.61071554883705
170.8358825589117 171.1729186759916 167.47376513924496
171.3132429572612 171.63608483586924 167.36377245796433
171.2046473312847 171.55194677943243 167.35499513954886
171.38650282589617 171.635820424487 166.96101701520274
171.48417383840552 171.73245696951352 166.74633780796916
171.509040470991 171.83227167253557 167.08933918390048
171.2613500246652 171.5349182316916 167.17128642703608
171.4397264767471 171.74300155220254 167.36734651100818
171.64866182146574 171.83657103366696 167.43142159473024
171.24376337437658 171.544383476317 167.4316246969709
170.7199291773976 171.04873454180375 167.29900466636474
171.03351423031376 171.28482679741802 167.30683871392964
171.11400741540766 171.39454113008222 167.4681468684188
171.1518136563077 171.31541075865317 167.12027618065048
171.23201471447615 171.47680843363008 167.15803116310474
170.65729867239827 171.05727171700056 167.30697585607408
170.830798649429 171.1587156213767 166.9394828189583
170.69612249019838 171.0858894655198 167.0396087001671
170.95279203425866 171.32175419306236 167.32809447216664
170.6744834170328 170.9721564256375 167.19031979605407
170.17998814184054 170.57783415386183 167.12537178193097
170.47037084129116 170.7614405165344 166.9916516012328
170.3019294599641 170.5640828621056 166.9586167809399
170.09122845816904 170.37749824915923 166.68016948993954
170.24106875413742 170.56426898631057 166.73325832958795
170.39168681294927 170.663322638468 166.7627136504325
170.50046141958438 170.68744188309543 166.38275714959738
170.36814378848493 170.6664865645682 166.45625094956395
170.1387183948104 170.4639820542327 166.13824756984806
170.3238928989969 170.6300174431934 166.33057639922455
170.4929905043498 170.6645528425005 165.9470432083875
170.3486317139909 170.55819086323595 166.17942698375919
170.31792276417025 170.65147952971796 166.27801037042258
169.9390797836995 170.26136150810814 166.4314486324982
170.17533663681567 170.4835215448292 166.39682186299288
169.93308906981724 170.24232707131694 166.18469114283636
169.8429224981046 170.2661627093672 165.88989545630508
170.23521805889024 170.70230845889446 166.20289694793854
170.36538258450355 170.73762389149866 166.31957587010538
170.58277919438976 170.824385169518 166.49269718466084
170.51783972463943 170.7634455418537 166.67384124322976
170.27105906404614 170.64713321510746 166.56381209355777
170.512365615272 170.80079282492602 166.6807091853526
170.61021278780674 170.81840578027706 166.70869746281343
170.6265139372563 170.89480364547904 166.6190194868041
170.54771872360448 170.82535632416872 166.56647374477814
170.20159124194595 170.5139496595693 166.49353793924539
170.33002364016107 170.76470968750976 166.45193288948172
170.54645546229082 170.94617511335713 166.57796174413278
170.30873252023036 170.73580054473334 166.80286597391543
170.03209754324268 170.6009350971245 166.7359033187155
170.6532171218547 171.10225117961159 166.65107585454132
170.65046578768676 171.24037567135431 166.59100799182715
170.4915217296325 171.1253707830035 166.75296309348002
170.5760878350416 171.14002269808304 166.6944565963433
170.56128160399572 171.0796628188265 166.3764823371316
170.94863871572255 171.35795226632735 166.49313461278942
170.96487378362542 171.35663961261875 166.10221265493064
170.8899310582217 171.24313719282452 165.70196870983875
171.0123210532718 171.33269186280654 165.9135679035062
170.6277912332006 170.97102052817718 166.0468199085485
170.43854590722518 170.76170458917426 166.26109856909267
170.36859830326236 170.6382117847043 165.9557003033817
170.2535057908378 170.51554002648328 166.1605796740098
170.15242957304193 170.44519273568693 166.095252003499
170.27646913332447 170.54812598703717 166.01042405082222
169.9839395381547 170.30263264125924 165.792962914866
169.9886734962106 170.2704985783255 166.0023510536981
170.41756306891006 170.62917730842878 166.03901306250785
170.15545318457737 170.40339980671135 165.8223203446399
170.24992438957017 170.54647959377684 165.65260039094167
170.08217564793816 170.3248649922243 165.5639029584188
170.14533837261118 170.34493350870474 165.583587416908
170.36496558550795 170.58138774403994 165.74945604822688
170.37925357807487 170.48467966536657 165.948842992796
170.50578230852614 170.6489467305641 165.4647641277365
170.13368575979865 170.3550946542209 165.36542944291307
170.20788034504685 170.43870348582817 165.55274891085173
170.33082935470333 170.3151577291027 165.44930558943463
170.1606575081161 170.24572226076947 165.0449349582852
170.27677192340275 170.30650162808593 165.03911730016287
170.50428238593628 170.61802901951745 165.04367743825114
170.4341877162708 170.48883767115476 165.45694603109473
170.13453872347984 170.2674382551244 164.9942240679944
170.02765887113313 170.15211461110056 164.88913061118336
170.12790221686646 170.2825162819076 164.8582544032975
170.26896567287818 170.33973950616706 165.2223072577639
170.09287948293013 170.32058120807253 165.3843340161425
170.36611720965092 170.68241902123833 165.67316532375906
170.1005147119652 170.3887327930636 165.17337165455066
170.20018258592344 170.52876835343545 164.96044187850472
170.1984786551243 170.4532623515028 165.45535755784275
170.31541631658905 170.5977340524256 165.2933506086155
170.05234875628645 170.32960400928476 166.0317409788727
169.88533388633314 170.2693180505135 165.90819869124232
169.63684833053566 169.943890387555 165.67977786383324
169.68307189432846 170.07040337908356 166.41623442150868
169.7236778693955 170.00709602888685 166.13955523579983
170.0393551260812 170.3268300054632 166.1352438317814
170.1045360707037 170.27934906107794 166.05902437224785
169.68992104482334 169.9920217515626 165.90576304207053
169.48215543371305 169.8026677278218 165.79787311404868
169.6337441817969 169.86975250485884 165.91300122435317
169.9297320231992 170.18657705060014 165.77049943437692
169.7066033493833 169.96340588431622 165.84732126608816
169.99246396991092 170.19159008858537 166.130939370968
170.19789856585894 170.47733065105913 166.2292046673577
170.17452600196654 170.48757241338367 166.2614793884013
169.93343935416814 170.22248466399515 165.6140592075756
169.80985941615043 170.15475474239423 166.00416529908807
169.79190184798304 170.10920546499054 166.00760592542244
169.45862753787588 169.8280653706962 166.26895982590588
169.6678070978872 170.04332501212215 166.13067420006317
169.5432062416787 169.86983396062908 165.9815462356609
169.73706968148218 169.9511774393432 166.13634956757318
169.77213498082568 170.05719873162536 166.29817107328861
169.60484150704482 169.95697440753742 166.35454808554607
169.59395949791602 170.04067567703498 166.39860544676722
170.0206934671847 170.3949010803862 166.64769129379636
169.79728296364678 170.2214413991151 166.41425282462077
170.19083315901807 170.67988454609565 166.78742142276474
170.22880891319122 170.60623213521677 166.2403495886996
170.24013583166308 170.68987539728045 166.12502098448726
169.9496928905784 170.3863232089759 166.36652074976976
170.30041753787253 170.6188886374526 166.28142330696667
170.2959389535315 170.73842882253751 166.11351118848825
170.18926413456308 170.51018881255212 166.49776967862604
170.3079516041227 170.62289312767555 165.976667940606
170.2297436897855 170.497821647034 166.33266870910546
170.36357950572332 170.70544720341036 166.8222566131674
170.2630730259906 170.52639866185078 167.22096181313117
170.38749203432343 170.486963799228 166.88777853898068
170.64495396771784 170.73399850681895 167.14621295677244
169.96625737460158 170.10092148894455 166.97411446021934
169.65564531073886 169.80943848504214 166.52087369716037
169.8946067077846 170.07758095665818 166.56815382995015
170.02391848719853 170.31496158741157 166.76644089234236
170.38089655140794 170.5585342536577 166.64939347138585
170.31221581733502 170.64510165656307 166.55612014948505
170.21155666446552 170.58381510793618 166.37966290923086
170.03289171652207 170.50289624277198 166.23476493030486
169.97632068769175 170.40398759799842 166.46981907566928
170.15045219489434 170.54517737321288 166.63459650139197
170.18333787210028 170.61338422579018 166.2156130913108
169.93594907201165 170.2734090123098 166.15435717761497
170.03293234899803 170.46382904780685 166.55775554317782
170.2612640714795 170.6789973263278 166.41238320476947
170.38042339884294 170.82422465953223 166.23615718323921
170.18652119675272 170.6225772935205 166.27596153191158
170.32358545795677 170.74460074232303 166.0528035480169
170.2092218583045 170.78769118664835 166.28240858607847
170.50542173138615 171.0111557368317 166.30636343354476
170.18093406999583 170.56339038886543 165.99920175342507
170.51978306873542 170.9279739763341 166.43085242020416
170.7046523970475 171.00472462567342 166.48590229962167
170.39328799308595 170.7165036187507 166.22319859134868
170.65148719235904 171.03767117086255 166.2995202159542
170.69543381049004 171.12192687416567 166.14962810667046
170.7776264239373 171.22713960472637 166.39514270389674
171.30970991473237 171.6425665711219 166.44649327929594
171.74968866724006 172.11067971224767 166.1580097337562
171.50214870877048 171.82159245086143 166.54918361519162
171.37995468798852 171.58934018212548 166.42453279753838
170.9554739900795 171.27027913637792 166.6088548127733
171.1160036271892 171.35943903082864 166.13652510577518
170.98348623706772 171.2751027001374 166.23511676535952
170.90933720876785 171.33648264209782 166.36285793859858
170.66877539881295 171.12031803613635 166.33417231266156
170.37948723700114 170.8418293455821 166.34112264565348
170.6428119377514 171.01297076756762 166.12320974415925
170.90763741546522 171.12126415835198 165.97617601225153
170.66365974051783 170.93754675112064 165.93807326731678
170.77801784902368 171.11148614916948 165.87424661071987
170.76633090391675 171.06147126139967 165.48178656500673
170.9431436351623 171.21321001645944 165.9039944667575
170.96612017587847 171.2539993945837 165.783031853014
170.5901534715385 170.94720146676963 165.8693258919994
170.70454873951732 170.9832359242812 165.79782690348907
170.7024575844163 170.9691596921767 165.90426032488674
170.87212128236226 171.1667813502814 165.74174625840521
171.14699086866975 171.50352471279976 166.1752963235933
171.301126672765 171.66767369815418 165.85758465941393
171.34879538813468 171.6128868344272 165.71744151841327
171.28336930931596 171.38629816284194 165.266085986437
171.07821990479917 171.3167308763488 165.28724908300978
170.82266834346746 171.1180248324584 165.23800569731722
170.77054941121295 170.97762693236461 164.8619132219008
170.68748406781012 170.9037750178516 164.80861713295593
170.91259509852256 170.99201304456332 164.92271772288737
170.52927428800885 170.76015573372132 165.51698226834458
170.58395091028152 170.7172746532781 165.44370213211786
170.51240221481578 170.82857228592133 165.7153042931489
170.65113017985365 170.9710998848018 166.44722995377876
170.94596703170248 171.15468743778038 166.30289151224724
171.2079679869131 171.3566891897067 166.1515400401738
170.84309054861276 171.15326115904745 166.0832829564377
171.13948989596955 171.40625327943445 166.01633120457308
170.45953950537248 170.87724492536793 165.86133298827332
170.49728358663182 171.10514187794715 166.3420134250381
170.75658905518222 171.2455488092918 165.97519646385388
170.88661523985837 171.2956368334768 165.84669651592344
170.70332770220693 171.32492776097789 165.81417649815282
171.1280259868385 171.75156574653371 165.7295430764908
170.86757782234895 171.4978792971949 165.6661335099574
170.75953197940282 171.2467392864973 165.51517460290054
170.86461394999426 171.4054795155127 165.49562157740877
171.1485196217841 171.54129015065956 165.78024301518272
170.78235090333695 171.25960077189484 165.8014530176503
171.05795777816644 171.568949421273 165.88938994693103
171.54318211815212 172.14677199257454 165.9555466443635
171.2681994147645 171.85315865703 165.90507660773278
171.62123008141094 172.01155299091397 165.7239554653905
171.36606075293804 171.89623097460466 165.85599972145354
170.99796081935733 171.53241335058385 165.72126270280748
170.88202626838554 171.4703218874989 166.04624821059602
171.35499335791133 171.912676825675 165.59923945539313
171.41685211285926 171.88376237816786 165.7709805550442
172.1288782550309 172.68519200293423 165.76640344836176
171.9289980986946 172.37307547379157 165.4954487177889
172.07196180322998 172.58290345026384 165.99765914335475
171.6148314726332 172.10300741322146 165.945644029339
171.57376696472875 171.99070470403578 165.71410704550127
171.471541849746 171.7872181256747 165.78987150444476
171.690822416409 171.98120926348471 166.19608248909537
171.5582030199565 171.80092541839076 166.33720210361605
171.48119693724522 171.7088980145971 166.639242013026
171.718973613882 171.90744539937705 166.60205173952266
171.41314706521516 171.76010943499074 166.58296566494406
171.50017125109025 171.83837051353885 166.66543509771762
171.46928950987925 171.89981157297603 166.80166154374623
171.7198629146058 172.0022190427913 166.69880803710612
171.72576472698987 172.0984786619233 166.46490951573443
171.8476706630148 172.15573254440523 166.51412638850817
171.8687807197357 172.1803506980265 166.6312503886876
172.03427162634475 172.30918459451917 166.76682210360644
172.05568289863749 172.32447357687965 166.64488031240748
171.78189929282485 172.0678646969805 166.55028521250276
171.51148027099495 171.81093234411443 166.1848949170337
171.79478835515368 171.90749803100184 165.9024347308057
171.73875647274082 172.01869987016042 166.50751734481003
171.9919296292204 172.26467173776712 166.625930523234
171.75132295830204 172.07959041616988 166.27107145535004
171.76969224001493 172.13477475034048 166.33722125257682
171.9907360818642 172.27754335127082 166.46092135868057
171.81317271891172 172.16136461249505 166.55708715847405
171.70681714281034 172.09416553875826 166.50347935462813
171.85443978187485 172.24417246337327 166.81191343498747
171.88968890275837 172.30350342704367 167.101101963193
171.634461220523 172.02900967784754 167.30297957437844
171.81685299186725 172.18517448487893 167.27267658572384
172.02907691365698 172.37171626770268 167.2770557322867
171.61180310398038 171.99108810737027 167.41033294921792
171.74473509844466 172.23297455481756 167.51721948269105
171.59051657762666 171.99822683428053 167.7196747283267
171.64797864480283 171.9893911934884 167.70949357255915
171.51795338518093 171.98544072079008 167.506766943518
171.35452782089303 171.85426794707712 167.66194060270257
171.0062857334767 171.61118165705446 167.65201546403435
171.57000883755293 172.0031148559134 167.16653260438386
171.60130567238545 172.128655590925 167.1926674915378
171.68955990491872 172.24678545771488 166.92580165299557
171.8992796124746 172.37395041051425 167.43734194224896
171.82842187028749 172.33799070630263 167.8057232450746
171.77563607241163 172.27580928092013 167.5295356141057
171.94369698175416 172.3794991410323 167.84943290932603
172.16133199310292 172.57856656720688 167.85291057988013
172.25159880489522 172.63161518300393 168.01691407179322
172.04594163677828 172.42149181038351 168.06451340419363
171.82115654012324 172.27862102471843 168.16265610573203
172.19671078518732 172.56419324925142 168.17455555600066
172.41560239402196 172.73838522994808 168.04979356613944
173.03699022454606 173.35222855866698 168.218167333338
172.65332140749015 173.04081592248764 168.099383955696
172.85788320645543 173.1929662337611 168.39615469652418
172.72655040937133 173.00983162879194 168.3585760107734
172.5098234814658 172.86424367051958 168.34964666888675
172.56309025364874 172.85336242912288 168.03798235105208
172.39781654297354 172.6945427190359 168.0784971340204
172.50621892829892 172.73451089804377 168.16855208670566
172.29916612959974 172.56398497236415 168.36498814957622
171.879492473319 172.14441541077696 168.05079224409926
171.63684832300885 171.97713063420585 167.93604261503097
171.76976181233172 172.16464685266965 168.5632676030629
171.93810530755908 172.2406095963673 168.27131814021064
171.59130799269107 171.9589545929665 168.20421103048494
171.70477507231072 172.05232877631062 168.37523832788978
171.7052296721156 172.0549231179708 168.37177671366234
171.6640524545154 172.0872968384126 168.51087270108553
171.78874660049553 172.14534760424579 168.20663022943742
172.08907623606092 172.3572158319314 168.34379101550792
172.27640379611762 172.55947192108545 168.47910183714095
172.34328436687275 172.62056118261236 168.87916111632575
172.3431690788549 172.63865417457663 168.8229947411151
172.5127387137786 172.8733410454197 169.14370735408744
172.53794030110458 172.90102733509403 168.88303972491317
172.36356874677784 172.70841640762836 169.22995533164143
172.56505648731232 172.9135719944415 169.59158866078897
172.34633685404847 172.7127582552128 169.31670986991747
172.35873091360384 172.7050966399857 169.37118737963647
172.10750780540678 172.47897820312028 169.40439601335797
172.17692985062823 172.5358167241164 169.58813810193723
172.27526620854826 172.6728634756224 169.69480925770713
172.18804528849554 172.73491550513367 169.46524161808304
172.31316344739218 172.6876239227723 169.12752093490877
171.96020844860584 172.38485362213916 169.3790916417999
172.30242932647965 172.7295594827838 169.46787315602103
172.20357687982792 172.61369960726788 169.69197396488403
171.33469881309253 171.82454948095753 169.96582256792107
171.02969041500683 171.56192403291627 169.82546613572939
171.08481306404488 171.50864497060246 169.5999702436679
171.17441081849336 171.58884380652478 169.37324889714037
170.98923556884134 171.53190541642894 169.3834431718804
171.38802766622894 171.96827780409131 169.25115240545657
171.10171570308648 171.71447457854424 169.15996009791957
171.11555978075518 171.75946836987546 168.84551065609335
171.20255777036164 171.8694492867666 168.621512709977
171.25356383392935 171.91380066264142 168.6226481338626
171.2989289921222 171.88358899113805 168.80669420811043
171.42602220030463 172.1089674196399 169.011771620057
171.22953239226447 171.89875992119212 168.65943348250067
171.51589494352936 172.0525093575724 168.6796873139365
171.57776527594766 172.192489106445 168.76518187938183
171.8850480982568 172.42017991266374 168.79904260904584
171.72714285264854 172.2342322221629 169.1148488411101
171.64080434005947 172.1594365106372 169.21504885592458
171.70846825591755 172.20005200489769 169.16730176645345
172.26207338908208 172.74761732468372 169.18883497313723
172.00515291934093 172.40512956345216 168.56773526051998
171.83456889981676 172.23245827811775 168.558846572103
171.6056211637231 172.10728024349467 168.67245140472002
171.6307106291126 172.19441020333377 168.9694240806986
171.68291305934787 172.25488745857388 168.7068538660298
171.67167566447603 172.21504180312832 168.71354662199315
171.6391123698733 172.08943418602243 168.49129016291658
171.83423888834514 172.33850495246483 168.57210808346125
171.75129322164665 172.2375560930283 168.59240918893323
171.9724973486261 172.4205335450194 168.64611720736391
171.71771567835398 172.22200979303207 168.6818035598217
171.5966195205088 172.0458862490967 168.4232504539109
171.54157337309917 171.89834535120764 168.56615424389668
171.61011921587144 172.00253115054758 168.63433522735914
171.1640709940439 171.63516540696853 168.33493099517457
171.2406756205217 171.7492235135733 168.24817520913828
171.42029894807126 171.92352075097418 168.34511827737165
171.3085687391857 171.85071482162502 168.68999136523456
171.27971194271908 171.7968296877761 168.43667850744708
171.30351548213406 171.81979533911905 168.29466120073036
171.0110673850461 171.60007845214844 168.64891650051982
171.15419532171722 171.64106339112 168.5644683800944
171.34729687501186 171.68174985697115 168.86435128116082
171.4279828215491 171.83763843493 168.87844731424082
171.50895257915434 171.79882863972318 168.48034010720053
171.5475469676257 171.7933686259292 168.93533896563417
171.20990231401177 171.59675103579875 168.79324688354825
171.15680982196002 171.45099000088146 168.61309391631914
171.16309173805044 171.48515927618956 168.3407939425159
171.1542576813912 171.4970384248214 168.51418925135167
170.5708398918771 171.00454394164012 168.15040612897886
171.0461192682614 171.43426982404768 168.32475952764423
171.43746653408022 171.71674731782957 168.58871708336875
171.22998595136252 171.44652444682737 168.71876370653794
171.02360013499845 171.22735783176802 168.66964330194375
171.12069615553196 171.29663993619587 168.73294876738495
171.42793564706662 171.50864146149073 168.39562815449563
171.5269699168473 171.6666911126305 168.32718168817743
171.20542022297732 171.43993026786924 168.66650284435025
171.1476136681338 171.45799088902163 168.5558607531435
171.0626668772132 171.33168932543293 168.37384207725125
170.83476788488164 171.19371563072897 168.47662301309936
171.40187969024657 171.74734593196519 168.779484634563
171.25573516611607 171.79845952562084 168.57859999785708
171.0118110167355 171.46399275517246 168.48877155857855
171.07742739000275 171.68676679004318 168.47255674529222
171.22723236575405 171.74394639333332 168.49312585166177
171.6377491247292 172.07428393571115 168.7480458144256
171.6031520592771 172.0983199037043 168.47160498286954
171.62379876495288 172.02547953078903 168.6684920453204
171.73314758536256 172.1116145067827 168.99369069337257
171.80630687349662 172.16674779072784 169.0577867631809
171.72623750603324 172.21870307653725 168.45270706829714
171.59747531064306 172.06541519557857 168.43989752161977
171.52749787954025 171.89938364461514 168.04321435409065
171.66823492994575 172.16834413038245 168.06026527513387
171.21970865317277 171.88523530945793 168.20939608800262
171.53868273958344 172.1616073114438 168.6300747151734
171.57396919111525 172.25924099408297 168.4810240331656
171.41092355853422 172.01744417196753 168.47133841521836
171.62271122168332 172.17482434384215 168.58015890442405
171.34126817217242 172.07527802006737 168.85512513693223
171.14777232626676 171.9514142331607 168.089015178655
171.14790288382238 172.0376615364566 168.2337534031647
170.76971464361105 171.66743467657406 168.50704443613174
171.21076611905903 171.99576493188607 168.36476829336848
170.92375337199354 171.72201552477622 168.40703258785828
171.04495061056912 171.79184975597477 168.6092146802304
171.21576053618196 171.9838965861953 168.59968006330743
171.41063422663618 171.99035949788322 168.86799094387197
171.55351119447704 172.08154346131298 168.69242781290552
171.7759853366232 172.36926813101903 168.84129454015067
171.81146415442475 172.377046611443 169.1391736415373
172.03845451567733 172.64657720491923 169.1986148520916
171.6862534721023 172.20130929003815 169.12652115874863
171.5689024252438 172.13958795607212 168.86821579785044
171.34649088060908 171.9011302018479 168.43786446974968
171.11770080842984 171.76647453959993 168.04924573784484
171.51669909894645 172.1811472364295 168.20595130076964
171.31159824555104 172.05991617603158 168.14603205141432
171.4234151734571 172.1338200954759 168.16944172530143
171.37396955060584 172.0678952619502 168.1511932543765
171.36564851745953 172.0803889505403 168.22456006610096
171.6746233097917 172.19899008480763 168.10457466183934
171.5449323472115 172.06395324346553 167.91214731176333
171.78149127794788 172.27029354448572 167.85505256080077
171.99537008666087 172.47976596559613 167.66116565706744
171.97267101127943 172.48765271111293 167.64844407168675
171.59545386763753 172.204448165006 167.92265244849727
171.54534327841182 172.20746504268874 167.95707444189108
171.62208762107562 172.30844281095543 168.0325526314364
171.55961717732652 172.30891940901537 168.35337464944598
171.27949023389965 172.03125130351737 168.66718345776346
171.67653921257144 172.37705390107558 168.42359756026576
171.78863133778358 172.39056297075652 168.43556063176908
171.52379602261746 172.31236492054595 168.18659140623595
171.49375967911612 172.23568772558116 168.32842513536588
171.57022101564814 172.4245296311537 168.16751941957358
171.86468977179962 172.56595646855172 168.1308020090626
171.8675761798979 172.49819206668982 168.1439175717305
171.420702850869 172.1281258985471 168.4657930534583
171.32968991042284 171.99544684999063 168.42513169643482
171.36806063127437 172.0268185988368 168.2020379964703
171.5356080024647 172.2702816854356 168.35082393351348
171.74202788342632 172.35835601885563 168.38607679285073
171.92679207443112 172.50882107525717 167.98575049899154
171.35890417162815 172.14233892257965 168.01611124699784
171.61953781492352 172.32859539599897 167.9887580657441
171.52304020504636 172.34470123108193 167.7662533420247
171.43937980486018 172.17723723895287 167.8610843420678
171.07378104732177 171.8202435794967 167.44246962514404
170.8177213219708 171.50184796737554 167.12730877883905
170.7793722027697 171.4096405475384 167.63322822821115
170.63591552962328 171.25999160868247 167.8451434496654
170.5418929322073 171.3008685020367 168.0428254560965
170.90881574315188 171.56470421500077 168.1334741057239
170.93306325020285 171.62734462258493 168.23916986127892
171.36458674979258 171.97051300150977 168.26258381623842
171.32541730292266 171.93707560107498 167.97734943887232
171.5255777615781 172.11794185691323 168.32154713104123
171.48924481667186 172.13653614947467 168.45831812148623
171.1975085780833 171.91613191645487 168.49669074664467
171.39646165585907 172.06790137351953 168.17114193968303
171.06245904504487 171.71073085660845 168.3613406672226
170.9721628693185 171.63638956772672 168.35621447183595
171.07071911206722 171.79204569886758 168.14336369480793
171.2274424604499 171.9012524747812 168.09017177197524
171.61763853526344 172.29832858443822 168.18185371536273
171.7211887373792 172.4135387869946 168.48086609227556
171.38988331947644 172.14280661394235 168.41163116801292
171.42191388123118 172.1388130205096 168.25857805719366
171.36031839792435 172.10762557070353 168.58505221169304
171.15614763044138 171.86615860588583 168.76029659403363
171.4563567275586 172.16378905077494 168.59773324788137
171.43865122570847 172.0978204996082 169.17629691228572
171.51454000840997 172.27194817364534 168.97407521768284
170.96825257845612 171.79144281102836 168.82226170579662
170.80004447162608 171.66519273096876 168.53128026305578
171.1394367174278 172.0069696087517 168.80088291637685
170.71429151786205 171.58631284638435 168.6690948591598
171.23076734805102 172.01657768749214 168.72491901988892
171.56317695648985 172.18383281606626 168.87998116920073
171.8931458494248 172.39718641922545 169.06723694060312
171.79091293544369 172.24328635177224 168.86333995221466
171.89726147602283 172.35920011907035 168.8045354556183
171.5422814564182 172.01255629745802 168.69103743202376
171.88538207911083 172.2960084247299 168.92359746909946
171.5447891948559 172.06415243755285 168.98036972729008
171.9544381374595 172.50117124161372 169.13312903773857
171.91538852972073 172.42360325752009 168.61283814174257
171.76245250309142 172.33764679089526 168.73068742818117
171.64004986302993 172.17148545801268 168.89987652675302
171.9609868000733 172.4298843120871 168.90610811044147
171.6808771460033 172.27151160729662 168.69097810792798
171.54064935599675 172.13438786783968 168.46356544889528
172.0530801777231 172.59087927550914 168.31832487932678
172.26839392013605 172.83622434060672 168.48369432502844
172.03031157928876 172.55512703319053 168.29258965511232
171.81761137623863 172.32784269952194 168.42252756504513
171.88596563698368 172.32392779983059 168.68191040014494
171.8331494208838 172.22329051657493 168.79365536354467
172.00470948096816 172.38104654564498 169.13345344121527
171.94688754484142 172.31439885157985 169.0859794731037
172.00561220991491 172.3558293758684 169.05707229481771
171.36038038250567 171.84050441969094 168.95802824621427
171.7642583930004 172.20498404560314 169.07574371753972
171.46318359440215 171.7754352524282 169.17595390974404
171.1401792186108 171.50311900931055 169.24660457572085
170.92797224386985 171.3131939712137 169.4508759951228
171.0462185648761 171.30765660147344 169.2991370081684
171.43085730696305 171.6016278007732 169.3633651539223
171.55178247472764 171.79665391840493 169.31171858349558
171.56172593484231 171.81354621491053 169.20100608474388
171.64228293246427 171.919785080842 168.7878808285286
171.6747028287173 171.95562803632504 168.95425647708785
171.93857672895305 172.14934796633156 169.1154864202765
171.85353927731575 171.98463143252815 168.64559499450144
171.87511501215806 172.00295350058818 168.43654686769344
171.95237361219833 172.08831601206742 168.39908652715036
171.72317488573754 171.92080025936173 168.38098397368867
171.74963782366768 171.9219451338395 168.557627695397
172.12613041065964 172.32731316775002 168.53639392540927
172.00071826022602 172.18338574500876 168.79537161132106
171.75057162246003 172.06431769142876 169.0364565463611
171.36413668007611 171.59927359927158 168.93738817851371
171.83560240972454 172.0744358470994 169.31535571846476
171.6903107707457 172.00251004427167 169.34028292367017
171.61837173156047 171.91708638274034 168.9739491333101
171.52394126760385 171.82762385847167 169.06242627404686
171.19978713429833 171.62356121687998 169.2055717463022
171.33139815049853 171.82744733072204 169.44433796239687
171.13653403968735 171.58388009733537 169.0752385514665
171.60315260285088 171.99806886943688 169.21986201071468
171.83999186571995 172.2837375272394 169.5790145573066
171.54938785907467 171.93682753160917 169.44593977426157
171.43478419911995 171.87686502489558 169.52446781950388
171.02390367258832 171.5284160501046 169.42913360652938
171.46269745567625 171.9937831315521 169.51029666851122
171.6379900570572 172.1077269096549 169.82053143812934
171.76985374664247 172.06611946497287 169.7458341430895
171.85829239569026 171.99628600963104 168.96989132726404
172.4117790881468 172.49402258246602 169.0529374445578
172.33651441097828 172.47469377644717 169.12339005598295
172.29266754269685 172.5253864184005 169.1538277112726
172.09340158876805 172.38221251119083 169.07408221153395
172.03744247366183 172.28575103177536 169.06932370170617
171.96891961166494 172.23331859956005 169.18475661113217
171.85251998873827 172.25133779907614 169.05836690355122
172.2724184802146 172.6416940833466 169.23972165632122
172.0679662628636 172.2939040831846 169.27931433959623
172.19375042906492 172.37036194624798 169.25165393380314
171.86127375797614 172.09303988177757 169.33336917933647
171.65404496653957 171.93429274418946 169.30562715118492
171.76840670418116 172.07154810433585 169.29946929160664
171.66563020325486 171.92715384594806 169.07345179668715
171.34271974692288 171.56130150278403 168.8775034926666
171.3676502372693 171.6803171741809 168.68648536332523
171.4083908824882 171.70136026300466 168.84540077313326
171.3045750310979 171.62269618130736 168.82445545194636
171.50282531459476 171.83080932556211 169.29180800187297
171.63910504538683 171.9451143997776 169.427711023603
171.16964227686847 171.5783758259589 169.41329625890415
171.22173927271416 171.6203915401445 169.40861505914458
171.27590531255777 171.69097733925204 169.23136451831493
171.19456161972496 171.6495939265118 168.8772680651646
171.11529538120854 171.58387167187925 168.82969050701067
170.9472446035891 171.42658120544735 168.81971792518522
171.21841981002868 171.68765443967752 168.79400178210582
171.19421705244565 171.51903588452961 168.94059503618163
171.13636254502543 171.48273663358532 168.95427220106495
171.21749248729753 171.5135789169391 168.9789406596218
171.27506831523803 171.54007054986786 168.9151898401711
171.1919221490965 171.5791306145155 169.3350545086207
171.37014707330758 171.8168692864 169.1369291855681
171.18085749649237 171.61168260365457 168.92128341564725
171.55148216444073 171.88709843052004 169.07988279844454
171.52178108670196 171.86191117393562 169.10374088014987
171.39095955710727 171.65494873301054 169.11637123564034
171.66864237489995 171.9205970356411 168.91307664511282
171.78352100563603 171.96481236576955 169.26388824397128
171.55893041844283 171.70568575391655 169.2745857761088
171.45503483813764 171.65714986459045 169.0702333349481
171.40651184201903 171.78235541154126 168.95879460713206
171.4652032315962 171.82701549421654 169.0495703530413
171.38458413756834 171.72717411012061 169.25839913145006
171.54123221802132 171.92511503279994 169.3323897249672
171.7075219055223 172.17456932338104 169.4637998638675
171.8190295988335 172.3353504403763 169.78646113553611
171.64275919516584 172.04585841843675 169.28682938110612
171.47152125504402 171.89559835345463 169.28061422579455
171.64421521147707 172.11554330443383 169.66580532936277
171.28973880701136 171.72231789519918 169.60907512341635
171.69172921974763 172.05751018854002 169.7672095868943
171.70819340973097 172.0522625461829 169.5612887832771
171.80758706397103 172.11358474282667 169.77458787056284
172.1516851302971 172.45142808693868 170.08466273402067
172.01081637440168 172.37104527316583 170.09296852678636
171.73891396252517 172.06324980491823 170.0843107980547
171.59139306909975 171.9720159124463 170.2829125428499
171.59251809796572 171.99189092507936 169.96879347125738
171.7941553563576 172.09887551286434 170.0465548549643
171.51375248322404 171.78143885474447 169.8872830605205
171.36619292126642 171.78176399118212 169.97042541316583
171.36592856677098 171.67849506781107 170.39395106268805
171.37585461659472 171.73322191784555 170.75028911953942
171.2321614839998 171.61425486804237 170.07889023610073
171.29865920271004 171.75887610732192 170.0531747241815
171.48466007563866 171.86314589934648 170.31238150991828
171.7852651295841 172.10351758136702 170.21903540787872
171.49530457621074 171.99437675954627 170.02155344084943
171.2350859212919 171.69946844854715 170.3246973489972
171.74542019318602 172.1073505461129 170.51257539404548
171.83416677646557 172.27649177794316 170.55374312517102
171.94751018046978 172.4193203932254 170.6091740413737
171.75952272818716 172.22353979643077 170.5506106576728
171.83228205084683 172.23420435799272 170.61246934324362
172.00012283362787 172.43254502054617 170.57310435168623
171.8566658261133 172.31967224188662 170.43373539589678
171.96820504788232 172.3948964440641 170.30772949131574
171.42928701364755 171.9298875738726 170.2360838524711
171.79079955766704 172.20060147616942 170.46217806774325
171.77156523919655 172.18450971446777 170.66329158470126
171.47533885135658 171.9766291007695 170.53602219798148
171.32001808841466 172.09038729254206 170.56016592939474
171.6756150983064 172.24382117767092 170.58605781203173
172.16278638702724 172.73038724009342 170.05942202384546
171.96963014985977 172.59048364136973 170.18739438125817
172.21125283050486 172.74593273274533 170.23715099388875
171.9510757713256 172.422930024776 170.43574305311336
172.19925995079754 172.7278800374818 170.29837069149215
172.03235098840145 172.46353306030804 170.3352642012479
172.31521878564314 172.75280648465724 170.34462585288583
172.21553957082554 172.66000878558978 170.48934260043117
172.18097773811553 172.64799139178476 170.1321306656792
171.8531256720673 172.35691743645617 170.08118991998134
172.1076695592201 172.5415133389154 169.91219537524938
172.52425187822976 172.91163877124777 169.63437319865932
172.1786103394584 172.51614086183602 169.53329876806686
172.31216073858124 172.68255948958796 169.7829733884223
172.13353389075303 172.5769673435605 169.88319556239418
171.74585192422 172.13379957217703 169.59135553854773
171.8620932463124 172.34281434297864 169.79323467647015
172.25070566290438 172.65614916213465 170.07077927402216
172.2289441916344 172.80917644685655 170.6671391511975
172.00839271933782 172.58323718441 169.90934559106617
171.80350960829819 172.25359057325107 169.73306412195316
171.48925910489143 172.18731483167517 169.66731093152708
171.74545925911457 172.44218908116846 169.81271890663805
171.5078182518408 172.05469328875523 169.9672941472706
171.18152497331164 171.75805184703114 169.78161984349944
171.16920688235476 171.74250351980805 169.79334386381817
171.2436546275058 171.68683425882733 169.33291732486802
171.07857285748076 171.52667601171083 169.4731607566789
171.21210798566338 171.68748874079333 169.3760377529525
170.97900373175708 171.41518993204218 169.43059893581963
171.4405644019867 172.03440464841117 169.5686839461929
171.78075604831292 172.25617947869395 169.40523817925393
171.3673071052355 171.7909986966144 168.9373756455404
171.6355662392823 172.0450667307346 168.93936768431823
171.75510892177343 172.14588909857764 169.20678947593913
171.77423544427813 172.13007054079662 169.39289705518235
171.84234168545993 172.12881866325478 169.0997108053195
171.98401927183244 172.29374126604012 169.17088906889256
171.98960559221777 172.2970442870164 168.6557961273983
172.0079950559507 172.3520801910652 168.88869285011583
171.90613695065477 172.2683899939831 168.86491086752943
172.04047408987793 172.3349264881488 168.73937947933752
172.06556568774036 172.33691366478573 168.6334019822859
171.58354305280753 171.7841269918712 168.5889688488244
171.41218683283 171.63183538526857 168.25712518454108
171.84522674166098 172.19196589173652 168.50211426835634
172.0404398143502 172.2405057880735 168.19132928806613
171.73565807136623 171.94386800289982 167.6418830107724
171.504239143922 171.63613087632086 167.55619095671707
171.5445880528442 171.775904133862 167.8151366348439
171.4601980346937 171.69271078222852 167.73768909814385
171.61520883230793 171.9242221705907 167.82714958243028
171.61892451698722 171.92062882018226 167.71403227681523
171.64619903236928 171.88301200338287 167.55874054777092
171.8570784368944 172.2113811277561 167.95381757515517
171.61898199813942 171.95496181234995 168.07558831501964
171.52916074001828 171.81027907397552 168.1661269788574
171.37842300285962 171.65287724557658 167.9624611819686
170.8524039268726 171.11775439182512 167.91464806350234
170.92238734654833 171.27233420434484 167.7234774784439
170.72881519115202 171.04916310066866 167.55066684909886
171.06023575145807 171.40857523147164 167.6415260379911
171.27459625724745 171.61492773321248 167.99869031843488
171.32607849041565 171.68178128709724 168.04246652136882
171.3224056665068 171.7853957635877 168.21649080072928
171.23961573722565 171.7574584302889 168.70956106365864
171.66332194457812 172.09293409420073 168.35807739463033
171.58442329327312 172.11928811789136 168.45750932238684
171.88189364563624 172.29740218002058 168.806014894889
171.59942821405158 172.00645273468908 168.71227326920297
171.70985101185616 172.04776585401876 168.36857202073725
171.8965369897315 172.18851716615376 168.3564569913533
172.07402950637973 172.39285256096835 168.37655323180374
171.9241516781988 172.24963144042763 168.3616603294465
171.872545073164 172.09632302591544 168.41875646360612
172.12338692816778 172.41978029255316 168.7184683280682
172.18013860596528 172.531447614221 169.04761969049275
172.03174027123046 172.47738237018368 169.16873959055195
171.73893194175068 172.25755990175352 169.02663183770824
171.97434965580834 172.44200103177258 169.0747871833943
171.668093480008 172.2063200278727 168.83314805715088
171.6638717176525 172.1793898247046 168.74409673621352
171.82575414922007 172.33229278591878 168.88553827435385
171.50476576585564 172.07418480603425 168.76200204266271
171.6096854815033 171.9809056744011 168.63191139637155
171.4269231742484 171.85839170646236 168.4748752498934
171.52812768144733 171.91478021576714 168.7083658653856
171.4732086086516 171.84222037038984 168.64753881289533
171.62014938215086 171.99331319559872 168.54877160273733
171.72891774499922 172.15850157990502 168.8840184402258
171.85849619125906 172.28948780613428 168.56159956088467
172.32589229771457 172.7635764879237 169.08961982619465
171.94924800389697 172.41057689780607 169.08840504959534
172.11858259479732 172.55567838946317 168.85439200232437
171.87564674796045 172.27902789849182 168.8191695136148
171.51812964550282 171.94323712929838 169.02663913912866
171.59727564462275 172.02770208972376 168.87344566809162
171.6498509908768 172.07909013674995 168.94210093724308
171.46048959611323 171.91036217438636 168.9383771673252
171.67646646059922 172.15190354595083 168.72390083343114
171.66570060765244 172.14547926934958 168.8844528419519
171.8024798168934 172.31023775455637 168.81273407575713
171.70217380152465 172.26813947953278 168.81871136809792
171.38100025893854 171.96234068673695 168.89964791432888
171.48160447578505 171.98872876036643 168.38610893535824
171.58584524215465 172.11603249892792 168.35431803250475
171.51235008333083 172.05168876116156 168.20249810544917
171.1404180525055 171.6921067305189 168.2855755808678
171.09712303751746 171.6393708654796 168.27137839213316
171.19172428123804 171.7286247335924 168.6818223499739
171.29615196659984 171.8319190062027 168.77576184348456
170.7968703253222 171.26775309604912 168.59446985966673
170.6263663091489 171.06000218278783 168.4414260839263
170.56003872398333 170.96826011426748 168.58176191458284
170.84791318644096 171.23131518584512 168.8005571314485
170.73586643786956 171.20449416066344 168.516718693886
170.83446418175436 171.23297395204878 168.23373664049237
170.8338686052809 171.14876589218753 168.3652246448376
170.89540597196537 171.18844568432164 168.1912346467216
170.82638360473007 171.21113543757397 168.15018381894848
170.8518785992374 171.22572498485215 168.38928903047184
171.01460975543029 171.36548036316216 168.294686429459
171.32485205442984 171.66329185791778 167.93459376878803
171.24569614117075 171.62041348336697 167.59037552694764
171.1387175911325 171.45489980660486 167.95606684175053
171.30526088526605 171.60624816204142 167.9766100602425
171.4112085504656 171.6836283328015 167.7975676641297
170.9922425272114 171.33613731670846 168.23544164507382
170.97261783032667 171.2809580682058 168.63835683422982
170.76436819602975 171.07696782755173 168.77309197362754
170.68655384833494 170.97009623480216 168.62190248869126
170.807255103392 171.1152893752688 168.5104766983123
170.76993680548898 171.0749540762934 168.54652658233368
170.63112334408075 170.94344547963772 168.20229836142826
170.39898010311865 170.71617444928967 168.2623899680156
170.21499343079913 170.59244845875435 168.13973568396145
170.72457797759026 171.04994824863815 168.27695998960584
170.71645721979021 171.03420426340887 168.306798529151
170.7282833571576 171.1268516610202 168.1847650752688
170.70306549793582 171.06530479436265 167.88850754009295
170.55720124262976 170.9626897188599 167.76552746320343
170.75438143147343 171.1165145550067 167.55894672850437
170.96438295559597 171.24642485797276 167.55500993714404
170.84826675712878 171.16619348104587 167.6958488208175
170.87527379805374 171.25993678494308 167.6011820395392
171.16889025543173 171.53300638850172 167.58863720015827
170.99841899378703 171.38093657186676 167.63793662015433
171.41487934203127 171.80307831079955 168.24293147941967
171.77719816206348 172.04871387267127 168.1320827007501
171.8076795984041 171.98378737909715 168.07991643555744
171.84310143967028 172.10540413953092 167.65153861768735
171.5994825320186 171.95565886366498 167.7487811749412
171.5269145465343 171.91614011527395 167.81404121815655
171.6829403256336 171.987838296546 167.90590641790402
172.06836025124562 172.28673846271167 167.7090959721267
171.788091469198 171.98218839188843 167.5290729170689
171.7067759163917 172.1024803284943 167.93595035943915
171.31011195347224 171.67346986067955 167.78187619459374
171.33547879622603 171.71029029298128 167.48984497592534
171.36026156430464 171.81157829075264 167.6493382787502
171.6790551446224 172.12589833937363 167.87189465783953
171.41034483402365 171.85912010059945 167.99881946994023
171.40463137519106 171.82450989420545 167.67524452091553
171.48765653438358 171.9975223263337 167.78817038915736
171.1295612641114 171.69006401254188 167.79134160441427
171.25021824663543 171.86258701754258 167.79552024751476
171.37742690379562 171.9747451780674 167.8131678943376
171.69260661622113 172.17570360078662 168.55435756284493
171.6421550661227 172.20468913066767 168.60221399697497
171.5757086035267 172.17987860009796 168.38423023315067
171.47802360918052 172.06704254694446 167.91525345954136
171.5285345677313 172.09206175295267 167.96613119709008
171.88120105383126 172.33329828552968 167.7074733782928
171.644777178412 172.1027283302277 167.52479517537907
171.35016602493377 171.91356672954825 167.65582477303852
171.02099673399792 171.65144884849894 167.696003035746
171.3925415453947 171.97999642273936 167.95670306289998
171.7975497518361 172.38796940928904 168.09078980969872
171.3014885157507 171.9770419587 167.96379276929187
171.81824874971102 172.4157043923185 168.0982700997692
171.53490868448634 172.07960373019824 167.92838580229923
171.98643279922314 172.53541203544415 168.35097365967314
171.51520952027303 172.0490116270413 168.03804773992056
171.24590054896962 171.80994144717786 168.26089725832415
170.97097748563164 171.59615405415258 168.36971126182257
170.80773322033522 171.45071244659422 167.74761434309505
171.26973321724063 171.93694023273386 167.82309740001506
171.4564242428327 172.08923310709406 167.54679953891238
171.80501554615108 172.49276139438123 167.46169740135608
171.93859952222567 172.57321772101443 167.38536717752774
171.7453062516242 172.33008745870632 167.3102889320654
171.57489251423488 172.28089072733675 166.71855790891013
171.71318421495306 172.26616129330353 166.83642129558618
171.30413695382515 171.83022687901922 167.0395981977524
171.7224319948572 172.2527808205996 167.21631909555023
171.90211462391738 172.39103195878366 167.29573152920173
171.83240701723292 172.42958402547367 167.37711654207195
171.8289165278431 172.42422370281946 167.3879722061875
171.43921440590543 172.12821543039036 167.10699393452944
171.64066137225893 172.2787451733971 167.16233854105158
171.8708492217305 172.38381763505149 166.90776924544423
171.55306376962986 172.1440743024723 166.82238428918112
171.62286721099855 172.27060086147134 167.09204416500415
171.23369916666678 171.77760795336727 167.20510711205318
171.25530264371386 171.90745144955554 167.1882346645152
171.82479660834042 172.3917543055521 167.0385248518549
171.83029479399997 172.33330715625752 167.0748726391089
171.67009270978306 172.14955966295923 167.3315953061273
171.6212244938069 172.01484256365762 167.29086086254858
171.517083928634 171.89224648455544 167.0697269010167
171.21180345430545 171.71851749481854 167.1756611438207
170.96937725449152 171.32219049895795 166.80031037684074
171.4411807166021 171.79731698307407 166.97416204159998
171.2477110869 171.70190579420694 166.9559187559915
171.0137736363411 171.47132748051524 166.6052538031593
171.09307033208881 171.56435234081164 167.00244099014253
170.83953455386572 171.38185815208232 166.95447691040596
170.6236067359792 171.05959513043825 166.64690175200354
170.81352382119488 171.29142577952572 166.46472363412457
170.68957190016903 171.09225167750006 166.41144013152336
171.18403190793282 171.5011209366019 166.73803467623773
171.16275186037183 171.4955399462214 167.04956521146713
170.96612178364515 171.33222790676757 167.1083887552144
170.76583744730982 171.14157465423952 167.16449655987478
170.90513891926912 171.37637538640385 167.13704968954235
171.047403322645 171.56768738365224 167.18372233981404
170.76673582374016 171.21012013468444 167.048884097937
170.90807540992793 171.35124889722286 167.23185359765608
170.76823423253413 171.2324562301097 167.51056102552553
170.91175756972922 171.40527665960417 167.51880551755892
171.16860122433596 171.58339343698296 167.63759166385086
171.32413551973232 171.73891283352398 167.7670797815335
171.328481296146 171.66413291183216 167.78066329036832
171.4922069966836 171.89670328426874 167.55447404261577
171.12242538543114 171.46533242774737 167.1510669876801
171.2856601233831 171.74420680431288 167.21167126923353
171.47043662777818 171.93915771297364 167.50883935963677
171.2460559584346 171.7101005806229 167.58174301444558
171.65849358370022 172.10244688709645 167.51611499700502
171.43445756027918 171.88947325093082 167.15958256835472
171.440711679172 171.86142907972788 166.9756089204478
171.2041356180553 171.66561687348207 167.37061425650768
171.13080251639948 171.68624686813385 167.58991869785874
170.86272330231353 171.3700135953861 167.64614497964448
170.9720030401837 171.404911210377 167.38586417260302
170.76573531285462 171.11018531107072 166.98643938242014
170.76630016199354 171.05072990909932 166.99341683113488
171.10581535019588 171.3876625254199 167.1642403076517
171.13352497110057 171.42708638579887 167.0025880020916
171.05603916911065 171.5723648981951 167.0959351758234
171.45938997595943 171.92303702252556 166.97732819736015
171.32324917610174 171.79386168229854 167.11331025473646
171.63175188307017 172.11696460468164 167.22224260998507
171.28379539598336 171.9219114166704 166.92771698529896
171.4468723612618 171.99556941059308 167.3180560459029
171.19793386605878 171.86552115773677 167.3842246664517
171.22182907400537 171.81657310131462 167.10863670632355
171.41041258998638 172.02827492313608 167.45370618921075
171.09228353930217 171.7266181149804 167.31944498405
171.58837797355656 172.11754799329248 167.16680622141376
171.52276661653946 172.09595996878576 167.30779865015413
171.20151252632695 171.96548739090778 167.4379614528521
171.39863507215026 172.1397820482908 167.79712351505725
171.7581337497669 172.40148295142092 167.9870021767713
171.64894838432437 172.3485540635545 168.3546437019038
171.66148450439974 172.20410889586242 168.12326497498879
171.2980225954912 171.9209488894597 168.08697543442963
171.70149667570053 172.3338784699553 168.7395308829543
171.67313055525142 172.28014840081855 168.52868854185462
171.52242259564343 172.24340437787933 168.4763410157096
171.4480689866658 172.0565367385086 168.5409098354727
171.59762970016175 172.1241651019718 168.6177901925127
171.94473776245667 172.39622900235014 168.58558870305473
171.88417709345435 172.33950050096746 168.85903135162854
172.2636039343171 172.70331091868255 168.44077501559315
172.17929317535118 172.6261472910924 168.7045827381531
172.00486023364735 172.4110396719372 168.29012696923806
172.29591026811522 172.77417220502625 168.11899577548405
172.31187564890732 172.80855780774704 168.36714115065269
172.40981046158421 172.8618099066917 168.33797923396563
172.11387089448635 172.5659348442194 168.30227459983124
172.3560204051038 172.84222975067365 168.63894913833406
172.4578388872362 172.98112788830105 168.78207340975024
172.25957155304164 172.6718262291864 168.5355134403525
172.32348300625836 172.69707094724083 168.46814937741578
172.26377021497382 172.77531674747053 168.77688726498684
171.81412586277753 172.38433114775097 168.49851190514718
171.7306675641651 172.38361115932582 168.35966325385976
171.79348045371435 172.4673865493084 168.39083701209492
171.96059942748582 172.58569503625955 168.66855385134687
172.1986094963518 172.79864933189282 168.44261075491352
172.1522921483133 172.58290443658936 168.18771897004962
172.50288340180674 172.88994798204322 168.43513098467372
172.55795691170198 173.0226336102617 168.26592503271775
172.64081721207043 173.1470998726898 168.30719250054048
172.26223618238015 172.7172596860559 168.08917544232807
172.01921791976847 172.48128212575818 167.79054649191102
172.24718891091098 172.81574936684757 168.1891557249916
172.4265827539936 173.03644412660336 168.23670872868885
172.31849766530257 172.8860439180916 168.64567222689791
172.39149330588413 173.01223358065724 168.7390190627039
172.5220701292606 173.13220316268558 168.71397358426572
172.59138004342924 173.25400317442967 168.57438358866327
172.38994972125124 173.0005912237682 168.8573123698231
172.34999997910018 173.00573324193059 168.61809047019125
172.47830114464492 173.04514915929795 168.50274985253174
172.8161260371898 173.32393148149185 168.39995471197267
172.70250236660104 173.1997023341089 168.6307546166731
172.6778972919905 173.35314429096545 168.46999151976223
173.11182646646688 173.60927763041596 168.62190347475294
172.45296909634672 173.03658782752925 168.31703949961926
172.5131289661483 173.2008227014273 167.94158617283273
172.15912716590086 172.8298845571486 168.1369548169579
171.91717942008583 172.4580347608171 167.95687509684078
172.4534224437739 172.89380407591432 168.1464746007304
172.45347163361893 172.99920956934733 168.13157242230855
172.45785133740517 172.89967936515836 167.92762665592747
172.4622591643939 172.83136316346182 168.09946624556724
172.05458064041775 172.59505379481956 167.8385938905981
171.9705169937034 172.64636902384365 168.07929890137268
172.5641955560631 172.99785345957045 168.05295225555483
172.747679181242 173.16482447237775 168.1876040536411
172.49066265493227 172.97714816162463 168.19524135540277
172.3521765092299 172.78806637534186 168.097389069072
172.4339214078305 172.92035351230533 168.14796819184892
172.12417219582207 172.52185401351963 167.76292022924554
172.35673373019608 172.72273086887458 167.88209100124166
172.28864688379858 172.6126974538854 168.0911400031964
172.30160468415414 172.60925888813713 167.9770751046081
172.16021492306416 172.58888279399505 167.98263325755312
172.01531299876237 172.39184559035104 167.8134448479855
172.2624514390854 172.54732476687653 168.05990343426078
172.25686292569404 172.5292307288662 167.5676121248076
172.74766377259965 172.96934637637688 167.0839049214709
172.8002359617679 173.03890493543736 167.25539652483042
172.50485244662607 172.90710170978727 167.7509329769143
172.52591437475292 172.76266944675268 168.0393625648043
172.69810141040998 172.91686228553377 167.89814452302866
172.43614928600448 172.68385292085512 168.00860974677317
172.5465965827409 172.8921577269546 168.22007558762888
172.6790965025796 173.06374523679983 168.15611646376377
172.9103765269572 173.30721348183496 168.30954583749607
172.8245993435206 173.10646543301027 168.12117033491717
172.59587544915223 172.8166091588207 167.96700510928073
172.65482671979208 172.89277527764813 168.20595976216796
172.26479512980865 172.58680386530946 168.385005367323
172.17579467432037 172.49472250939388 168.8751062750895
172.11613341910484 172.4012222371411 168.82166644945264
172.1526803448679 172.41836411833762 169.1658638908925
171.69389183090414 171.9976307463254 168.8720290401287
171.98560424669148 172.28599634437077 168.93516022924305
172.13592727257213 172.4275391945068 169.12229009626574
172.2403840875754 172.46489547163097 168.82724141899058
171.97586641037424 172.28609576451157 168.43110520802261
171.69124221179564 172.09632196957804 168.52265432550703
171.79535466338035 172.17512371775862 168.1254231600534
172.00624453298363 172.41561299331264 168.36792583507847
172.25529146479343 172.60957919412294 168.07733498017464
171.99136433035633 172.31918707480799 167.87173483852132
171.9398755985405 172.35099304306442 167.43711933472557
171.9715918784026 172.3864277794006 167.34221991903786
171.91282381760578 172.28261175446093 167.51401739568115
172.23931103242842 172.5343295066675 167.12879765243457
172.23434631759898 172.54131669130928 166.85785825354714
172.10850855561844 172.43416608100296 166.43808364751672
172.06489253558246 172.30712408826363 166.34676544417272
172.0547044777157 172.34371573475602 166.36258006441062
172.29919566516705 172.5930759728422 166.60146515666375
172.46053134795824 172.73974455088614 166.72755963078626
172.28506388657541 172.58246104716656 166.67533261743017
172.34917335602967 172.64572941051904 167.13357468017054
172.15350314220456 172.59256081111369 166.88929035217998
172.2061028955237 172.6972984299661 167.29673720246606
172.2636222337263 172.79858585917205 167.15806401988004
172.14376474715257 172.724847249653 167.1911962224214
172.1427913539215 172.75827666881847 167.1968421443264
172.362008622004 172.97275237522385 167.5837377505167
172.19313067371493 172.77331924954822 167.29723103468874
171.97091712060902 172.61719289614652 166.9433119794117
171.93048918675024 172.61372855701273 167.14441040257276
172.09617726097247 172.73094157861462 166.85107462356984
172.02796644535383 172.56674791737433 167.05059470004528
172.44882395563556 172.97944765621293 167.23188565890592
172.1430754736823 172.8936164469146 166.80560498124078
172.39483576020126 172.96412513699352 166.62975420008877
171.99727626595705 172.5047312924957 166.35093063429872
172.13680983527928 172.60043545538926 166.32330656888806
172.33252470174705 172.7801624436701 166.39748538777366
171.93562584594227 172.5194980381402 165.86697662706572
171.9484364412072 172.39467062185463 165.93001241544485
171.85852322729627 172.32795426061074 166.2815248668945
172.10290150800625 172.57737797725514 166.8166158534124
171.90359998104523 172.39182719257838 166.54650624942897
172.0367167636637 172.5371353769868 166.80967079058652
171.92420424642168 172.58351153224402 166.6324483234187
172.02761040865718 172.7611795182434 167.07375412799018
172.0107099773905 172.69233222952826 167.31617385589345
172.24985522713533 172.97394510579608 167.12687789756308
172.29450217021676 172.88775975994176 166.88501389383174
172.11338291055552 172.79892219823944 166.7525869676192
172.137233986732 172.8175609913686 166.55352068443415
172.19917850184666 172.81729826443527 166.65298593786457
172.29465106885814 173.0160529347769 166.79868562905094
172.4057664064777 173.01108679959597 167.17341730354926
171.8418792313526 172.52171911162498 167.22225605382164
171.88528189983023 172.59329292805214 166.92710669398548
172.0602462806261 172.7619168371355 167.23742608303624
172.03345412259694 172.55736477270418 167.25043006734467
172.1699986487029 172.64059940828182 167.11144539878282
172.10373019457091 172.63276541910972 166.65820200390368
172.35479987661014 172.7384563780503 166.491911321399
172.71963768549702 173.1076776758356 166.60720507589593
172.4784892511096 172.80304670539013 166.54995032354796
172.8710593165899 173.17774888176098 166.73077001516316
172.88991298560433 173.4025982766808 166.87356928816217
172.7283407820142 173.1847276911929 167.26167892899963
172.32597000275535 172.84987030818382 167.19493083908378
172.40271561536073 172.85792830636657 167.20754663929864
172.41517485840183 172.80336415248152 167.24036530139486
172.3617020602279 172.74367031445897 166.88242302223637
172.20768489217252 172.5642540978411 166.96023913362956
172.19426692313144 172.59306993338012 167.1648013515293
171.5570116731166 171.88978764482366 166.98305497279685
171.4331057186182 171.86974174992739 167.2403203039912
171.28073620022778 171.7590308390893 167.20106881783536
171.51132939213866 171.87841110539713 167.58689183707304
171.0270005512942 171.4302076118734 167.11677611590864
171.38633621738637 171.6968276959928 167.82015885859514
171.2614229205557 171.54370810258575 167.43318139882
171.548635678718 171.73076425721695 167.46887982855125
171.56102961546287 171.69128614464424 167.28152401776157
171.37753311640182 171.58812218376207 167.5904966196606
170.9965770653374 171.2760009742397 167.32491349809405
171.14445169337287 171.49643209555052 166.93464576713362
171.2595329720214 171.67628770499857 167.31100390641626
171.23267939806277 171.80036864386938 166.84321450012592
170.90464645516877 171.3586375726698 167.2106735708594
170.74568281903288 171.2784942341156 167.28288294475533
170.99830809641824 171.53091274805473 167.12491137503463
170.97646306170398 171.46627215408628 167.25196969182764
170.94066824586187 171.43777952004172 167.36837246269846
170.77132762589187 171.24389186599223 167.33440192671804
171.21327520663212 171.6148684076019 167.15711299139244
171.18620908856096 171.60076039701508 167.37418523098367
171.0026746049902 171.33327310545837 166.6734085357511
171.24749303504575 171.5650066455761 166.50948326897765
171.11960906297085 171.44596608903237 166.5709851886411
171.10685128650408 171.4258076074752 166.7804898039134
171.41357923147265 171.77263074079892 166.63346074448538
171.179444979898 171.50940485022323 167.15244388647767
171.0140840817398 171.28853813181456 167.24535871753343
170.50405121763364 170.78404425213745 166.9863714226224
170.69196472101282 171.04457673239747 167.1436815716023
170.40286709324127 170.72218504777274 166.91901510247743
170.28572326016615 170.70321677428848 167.29781788124205
170.43784053810026 170.89649326104842 167.43629163159054
170.64069005522626 171.06329935281977 167.3807783682105
170.49695689670315 170.7523156253151 167.20070444190233
170.7087660416501 170.83797668608472 166.93837378884095
170.7641750311511 170.86754026589108 166.8867014507792
170.6447003923993 170.90439298667192 167.1367899837202
170.61512340493044 170.70902753722575 166.85183192117339
170.4718299702179 170.67123247610053 166.97447971140446
170.47387429357133 170.66071521486796 166.85128881514632
170.57075390135407 170.69217353292538 166.6874258850217
171.04055423672017 171.2494079783751 167.11969753425566
171.20361177100713 171.34945688944885 166.8434592866479
170.91040819993856 171.04757727613287 166.66016490681952
170.890615476644 170.9790655618781 166.44965898024972
171.00674399331933 171.2227023002601 166.52930062310972
170.76439156688176 171.04758814891645 166.4942107339452
170.30497381610027 170.64991193658966 166.60396102741998
170.45557594233497 170.72287081531107 166.6563680306728
170.49830730336834 170.7863588010018 166.12066688728459
170.35850215860106 170.59632679429626 166.15346461821747
170.23806675846404 170.53439417488448 165.86985686679787
169.9044561120956 170.20311659090657 165.81210736900866
170.39490768422456 170.6234092768393 166.01695028078865
170.74506175720816 170.7900598694643 166.25463758299372
170.81001968323827 170.9856419845592 166.05633090145145
170.4092771703823 170.72511502006492 165.95760381729977
170.46634045075982 170.79560792728424 165.78819221649687
170.44917648903402 170.68852792074546 165.6796430652144
170.69495382100376 170.91318158321 165.84259442067685
170.94880070514137 171.28695964464785 165.505479690237
170.80522303537816 171.02868475719802 165.4897001705469
170.73644065637802 171.13449450070746 165.60387547376502
171.0829322612086 171.38196853125208 165.47651746224574
170.72311469934382 170.9912054215014 165.40798154671688
170.91955501711263 171.255677722269 165.56033247072617
170.56350380714318 170.92541893242537 165.91198117544775
170.54290708142474 170.8563554589051 165.94902673913683
170.90131590844015 171.20529451232693 165.30912619374217
171.63816180525697 171.88371695655366 165.56601010035428
171.46743668061902 171.72943363522708 165.97581193859511
171.35173511677678 171.58069612564475 165.7895192416232
171.5956812423801 171.85341047801595 165.8901392637239
171.41477952492576 171.63428176977277 165.40124186179526
171.2917557033566 171.44543302234433 165.59388660863382
171.46801010285105 171.6111583677472 166.0683808690095
171.33801302784008 171.45891049222905 165.47986460854432
171.11060598390955 171.28600503005964 165.39559905702137
171.12741850812 171.21881603364784 164.9717676260357
171.448795797877 171.66721156360975 165.59766067490514
171.16539548523434 171.40834556641502 165.5399404717656
170.9273502144717 171.0937195409684 165.51815577057337
171.00946145925337 171.29481196240621 165.5902801198432
170.90505208451862 171.15857114695248 165.43222340767542
170.70964182588838 170.91296086519048 165.56247777076624
170.64463015866656 170.94191108019683 165.1903530737492
170.8839309345053 171.1276025063428 165.24208807358076
171.01228252116158 171.28923390398026 165.11301997109746
170.97620225852944 171.1374508566125 165.07202090675867
171.02367482955788 171.11752863090146 165.20758927419763
170.87109035236645 170.98997383329663 164.77887604218853
171.20035686530161 171.33449828823294 165.1725643602275
171.11020490679383 171.26453178905277 165.16847854739677
171.20679717394958 171.39613541734616 165.52448658477013
171.26268910617486 171.41279761397772 165.53248959540514
171.20355862736983 171.33498272063824 165.99397182643148
171.2359985929486 171.3438098993888 165.8500977096038
171.2208665269769 171.43701921984663 165.83840057303658
171.33762627198368 171.61152287479604 165.95708397689427
171.23279303900537 171.3809209273326 165.9417635942323
171.49446276190315 171.62100346140875 165.96567760149674
171.58302593726012 171.73789024289817 166.36052324797808
171.21427621640203 171.3620406186617 166.32991071333586
171.01896012524588 171.21117607400024 166.1072616241225
171.1736075241408 171.39202214846077 166.25261290965815
171.3173844841418 171.30740238539386 166.58517741460673
170.83602721437487 170.98139458101844 166.69662237056073
171.32723492196683 171.469352715996 166.519157668165
171.07485213467527 171.37975710720994 166.3077733347175
170.95402561664565 171.182226279247 166.56400082187196
170.64077987125282 170.87178769967068 166.85655008897646
170.7058818656483 170.87499785720533 166.8046266520283
170.37442188374303 170.6983722001192 166.63074390183226
170.81110283681204 171.0598984141955 166.71084941867488
170.87852503148974 171.09983854487453 166.16952117272157
171.0162304335307 171.21489948738636 166.22504770390276
171.1396594142864 171.29242096719423 166.56632729932204
171.17560072273486 171.33514373013608 167.0144947214748
171.34345948514274 171.56264278687203 166.68810581045062
171.73608908207532 171.9578699113695 166.86206956918053
171.79201339203567 172.02478106570834 166.72110214853595
171.81903564527875 172.1336178007449 167.01388500167351
171.67318526255318 172.09192739718057 166.65329340112635
171.79527548129164 172.10673667926685 166.7406712602181
171.96835518175084 172.24831346199792 166.75706004562045
171.99860524857888 172.27648053815167 166.95908773676695
171.89500719097947 172.21926720878272 167.02546985066792
171.75444925225324 172.12169361464825 167.1570526405316
171.93833769384182 172.27038490314288 167.35209085789876
171.82621495878803 172.09833260862325 167.30749250978195
171.8328744341631 172.01541033786904 167.389119806691
171.77617313814326 172.1431457214749 167.53674986470972
171.78594755495948 172.20774017675942 167.41824566981958
171.08969358930838 171.74247891861444 167.15169317044857
171.20525509975184 171.79590661819705 167.02272669019297
171.35185684385485 171.79079360308293 166.9186564095562
171.54812276821784 171.7919078929123 166.90223755372907
171.11252838250692 171.52434398892618 166.7409931145323
171.37595561422256 171.83095671571598 166.67540717047518
171.17156019444948 171.55783835945851 166.50201808318437
170.9780165694542 171.40901335989514 166.3437526289115
171.0599450726189 171.41997646097764 166.40745710357376
170.71134741771357 171.1454109601685 166.06473990983042
170.84342860395873 171.3102013216381 166.20533048063695
170.59178668747214 170.91425584642593 166.17732556691698
170.9041837002224 171.13495457872062 166.3165848918807
170.85293637024682 171.16843807114378 166.3931790185974
170.90216526981018 171.08783891942142 166.57266779373546
170.4251446691676 170.61389063377447 166.4938457858984
170.4770977910164 170.69125039575678 166.72567109512258
170.00382762630858 170.29138320560918 166.84156135262864
170.57304279886617 170.88706351889036 166.88268457856498
170.41738099871435 170.60892102740686 166.58029150394455
169.7584964909618 170.07229622616714 166.64450924831257
170.13139514238316 170.47316794939172 166.57587580948956
170.23699124033342 170.59855844920327 166.5608082271122
169.93931024018616 170.28218562408463 166.8110663666251
169.94295627860438 170.1165952925598 167.17868111803767
169.77390014067834 170.05180382874096 167.09162560286887
169.3892755326891 169.5753399725302 167.13280428865446
169.48311206048282 169.5413822031395 166.92556585807438
169.74216674738776 169.92349608056838 166.95181889097125
169.27976140509762 169.41354206890037 167.20301881909455
169.5237497998844 169.58053556609448 166.83213714443775
169.78318110030247 169.719770963333 167.0979355086878
169.92365014827467 169.84218656640655 167.35377071001884
170.14389693096123 170.0703993887539 167.34807976419725
170.32462029513127 170.262103948976 167.76933829201093
170.66540673770322 170.52544079626244 167.20088752858052
170.4485072902782 170.35350435307672 167.46035744206043
170.3064024348578 170.1769198569755 167.56202170071157
170.2630586930123 170.02601288010996 167.92454671263795
170.10895589019225 169.87157142154342 167.71644172454208
170.38187757011747 170.04370136606667 167.51376456436282
170.37458034951092 170.08342694698467 167.70357341794707
170.313875918725 169.95968145774398 167.63313896033395
170.24414474304302 169.8676908452953 167.31756907743576
170.33253026142816 169.9668128546536 167.58990035506892
170.39762884198888 170.05637963192558 167.07897883934427
170.2276683785954 169.83120904923467 167.50294167382503
170.34742288806447 169.9487830910464 167.58901365662248
170.17969503732533 169.76565381531023 167.40060312711952
170.05770658714786 169.85999190885758 167.35048712067015
170.23681029925368 169.99254561088827 167.43305746471876
170.90946699409741 170.64079359786763 167.29015750425935
170.7944435528706 170.55302645262856 167.72096073566578
170.5085084403963 170.46040242850648 167.40357102094583
170.96440848241727 170.8218697671092 167.86449595128994
171.2311733595921 170.9966102847727 167.6656770087901
170.80206164487123 170.64629182395106 167.5733308239625
171.19794945974036 171.01367159259988 168.0729188967199
171.02623975438638 170.9312790900903 167.9110314138392
170.89813159113677 170.7175135738628 167.8434695224257
170.81402685053342 170.73292675883647 167.87075875906046
170.6993489547769 170.58564729505517 168.11801234528542
170.17672354184194 170.10859144173395 168.19291902457798
170.0731968186467 170.00600546373843 168.08271693440705
170.25706201202655 170.20149330066724 167.90918550809286
170.3026871807933 170.33786749693243 167.91545477121304
170.57363085082474 170.5507537207945 167.90407969367703
170.4520616230145 170.47018340937163 168.25339016858206
170.36569416183596 170.46674236946996 168.3206493354143
170.59310109443402 170.67325513992284 168.34401469554592
170.58998489301237 170.64146373037678 167.873525100031
170.8150226253359 170.90856259840825 167.69834123614757
170.65460064729194 170.64055109537873 167.48171936866177
170.652086781123 170.65715927046958 167.6199909889479
170.77446933782804 170.79208011689389 167.82199728235543
170.82764446479456 170.89710258227214 168.03727242411725
170.84950623578177 170.85793029160453 167.8632308309532
170.99090549021338 170.97903489606657 167.99234190173436
170.96965680805965 170.9352595273444 168.1571520242687
171.19269160100922 171.2316733820707 168.10941483599842
171.0579415440302 171.0165171184283 167.5268958766461
170.9881310641945 170.93794920502626 167.88740417305132
171.3911038608543 171.36791409702394 168.07562524380782
171.25917147569612 171.28307837906644 167.90132871450822
171.01641703712318 171.1168343819968 167.79973063983178
171.10319935895694 171.34863887956078 168.00582243454102
171.57279660913048 171.79162100568766 167.94684299692707
171.4892357340819 171.7034817011816 167.97152322742693
171.18355147703406 171.46096533682393 167.96523336857786
170.95329461589054 171.1955319636304 167.63908761307832
170.73807895062092 171.05970847045748 167.86404292767898
170.51677276660172 170.92823529785184 167.94670821243935
170.60088418663017 171.09517913409803 168.270273597476
170.35311495922724 170.950715009941 168.06895498962194
170.6056359350511 171.06562749145155 167.6623181794979
170.80112502392046 171.35117804115362 167.7042055603267
171.11731713816812 171.5193727899618 167.5968818212257
171.02257091919145 171.5402103677032 168.0962958779637
171.0135846372557 171.65188034666937 168.26580755341055
171.0766558349999 171.87003162055598 168.19591487651425
170.8670390992688 171.6141127470114 167.87693712999447
170.67649001819098 171.43500344973376 167.78304965286497
170.6990100678303 171.27826325092173 167.6423369873186
170.9102206087876 171.4204197991214 167.72956003684902
170.87429166498796 171.46653118816351 167.80884869974986
170.54014056142714 170.93243663521002 167.8807645942039
170.43909978360054 170.97437736307904 167.74847311921465
170.3561544602349 170.8525316543092 167.46408693608893
170.43220284239845 170.96475117890338 167.33828524757624
170.6094802772695 171.15669541846736 167.53500930442215
170.44494520945256 171.19816387519202 167.58919005543345
170.6574061699442 171.27304642751835 167.8451222196486
170.40522168085695 170.9852813436433 167.961097305289
170.42432372145345 171.06587636620074 168.2130530979471
170.77171289770288 171.25140391235266 168.5121495263542
170.14854122286846 170.661904736244 168.34459774582396
170.2512258907045 170.6867845128917 167.99954327798483
170.52620936987793 171.00596389404913 167.93398484188535
170.7093107589627 171.14815005631877 168.1382878632588
171.02374570156022 171.38666997558354 168.05421442057474
171.03725874364295 171.38302866104357 168.01550296242695
170.87247308466377 171.0712322366653 167.66220999528989
170.77042331703262 170.9874512549064 167.70637738237045
171.1418561860572 171.3878277602883 168.16503710330463
170.82803727688676 171.0167701562101 168.08589284428183
170.60753955629994 170.7803562725179 168.03013991114162
170.9030873566251 170.94787620918055 168.15055870481308
171.2024158748164 171.27171860482989 168.10426653175819
170.98888507306486 171.17982025164773 167.67689695813405
170.90766223430336 171.03190425262574 167.83963753787484
170.62412943664918 170.82432539325097 167.95791068323254
170.68668642107372 170.92007754417838 168.15207492477586
171.0324740026046 171.06095886776654 167.91654023314572
170.47850961862954 170.5586429738022 167.90754560168867
170.15529191547142 170.3922919489279 167.7687775208467
170.23035851402457 170.46263096345686 167.8619693192716
170.0527133288247 170.2215010328898 168.21703223923433
170.51514609803652 170.62815149669618 168.2985432935705
170.59668205813324 170.7265407106806 168.4216173896687
170.3021200878611 170.22274507496383 168.47799575905256
169.93698812950691 169.90259643609727 168.76122798797414
170.10473394370294 170.08409740613462 168.69384897567534
170.06263952466446 169.92483183547878 168.5021504988675
170.25369082789405 170.2194277928223 168.45040092233094
170.23234338563208 170.23871620097464 168.49919991135602
170.5325139283171 170.55015878630272 168.62943338410759
170.42651704189674 170.54176046527675 168.78527265571077
170.71851988429137 170.79795133805598 168.3752742032783
170.41076952331184 170.53419426673835 168.17442055745207
170.16903113926077 170.29791638953245 168.0769196743879
170.06220277510403 170.3417742204304 168.1709774512452
170.52636424690073 170.7841021848035 168.20583285321396
170.27802913510791 170.51573588891918 168.1377696736071
170.30194315289106 170.62130275598264 168.10040592561916
170.39282250452746 170.52187292296225 168.06243927168413
170.33581029455098 170.52000935622922 167.8259204117533
170.4384199500859 170.69386531581856 167.79694125136376
170.1062467394391 170.36099806388404 167.72231409457976
170.2205508837023 170.41068995379752 167.54104071616516
170.17683916211712 170.2857559509013 167.45383576743166
169.94665620932582 170.22184981005435 167.82757814723527
169.5850878638811 169.59992949606257 167.66604419328544
169.76714293430052 169.91621686723525 167.37421672876758
169.66566533739518 169.63301311386292 167.34763796518703
169.95496406514957 169.91310675303615 167.0740412058989
170.1542541068308 170.17564445398403 167.6129733826265
169.75412645024534 169.84827965728346 167.2019273229931
169.64950437724647 169.7988284636448 167.5136753954313
170.00547433080064 170.19935895078302 167.36872353789303
170.193353623626 170.30880664767204 167.31996623209238
170.21567017197782 170.34005570580098 167.23902457469146
170.27610288363263 170.36301929212925 166.99131391010798
170.16059644820203 170.3044422064109 167.46607673081726
170.15904587568716 170.13586081620159 167.60881403638928
169.87682871804182 170.049022109749 167.65736801776347
170.17061616887153 170.20037784060622 167.91838647300503
170.3362703625027 170.42541644007312 168.31728696217579
170.17177444289194 170.1821638454443 168.23094911931912
170.39311624515588 170.53655529848268 167.99329963750193
170.57727008252476 170.72779097147753 167.99988728449085
170.6034876291515 170.68465764768789 168.09194897555884
170.81376983663623 170.92235739649476 168.26136945603713
171.02405981703478 170.96338401528263 168.21764225962693
170.9147213150644 170.93472703469254 168.35570978111187
170.81768191504227 170.78478268533124 168.1496656122638
171.04074707181272 170.8805497008791 168.28199419744877
170.37232442346303 170.32006299700146 168.05608909036224
170.52079611910426 170.45366562973553 168.6316420751298
170.5989239000767 170.6762676286565 168.67816711164772
170.6564360455927 170.78250566319434 168.14969006638734
171.24213690843646 171.28513436498875 168.19030089011434
170.5942721081844 170.6065893220885 167.94579687164747
170.52256723156654 170.65797927293346 168.38719989851282
170.37299662294345 170.58548153253048 168.02483283170233
170.44185722932403 170.6106530752975 167.9272910808774
170.415215788098 170.48193439337717 168.0371607430599
170.8959318458428 170.78248927161408 167.84913594231028
170.64335160379747 170.5600526471895 167.6652249221488
170.74725515328763 170.79826957578496 167.89585238533954
170.68627660040997 170.72545081076936 168.08478860708465
170.6666083646428 170.63627448367788 167.66338368121933
170.61886934316087 170.68008085288469 167.23599162655302
170.47141535309825 170.5404454036734 167.27679349140791
170.6724824858447 170.77497050346676 167.91999313865782
170.5309083770136 170.63464908826165 168.3074780003763
170.56991631902352 170.69800320588234 167.85989643719796
170.40135941617532 170.59936161201472 167.8561283389944
170.1432159337423 170.38926768635338 168.01892737135412
170.08666516678042 170.34315630011682 168.20936961023904
170.00954983238213 170.31503101668008 168.2211914920425
169.55954519030658 169.78865475563305 168.1479163885164
169.85619356567832 170.10463224639489 167.98050584953398
169.8020075289641 170.0560586182395 167.90917646362067
170.3302288788296 170.57588506917625 168.31191810780822
170.78800996878738 170.9298925363231 168.07175808152718
170.76058050489254 170.79725566205474 168.19653952833914
170.9550047204896 171.05158788373532 168.4080946767561
171.1774109468602 171.21371355120328 168.34263209236684
170.87104197335958 170.98062100356094 168.83479085020153
171.0985204328556 171.09517341969007 168.60626188635788
171.45323462342085 171.55025131319817 168.63090925858722
170.87036067176945 171.09455309680393 168.97729073449943
170.97251128143375 171.1815202726607 169.1546008230291
171.06033617943953 171.24569108288617 169.19339373814185
171.07107268211362 171.30492462432682 169.32099852038294
171.07893518073453 171.35377294964323 169.17326627742477
171.2401668919465 171.48730273527963 168.77519910161297
170.81061553932696 171.10667356212736 169.23581482804474
170.81726351020578 171.10901142547428 169.38954688315965
170.8169514485776 171.00214191916706 169.27305855030005
170.7672604973177 170.93944627550857 169.03261425410182
170.91716798837007 171.1254803526284 169.29063604277732
170.7447698410592 170.8884513997935 169.05224121130072
170.66423626580195 170.7147205101054 169.08860139039453
170.76929610944896 170.8571191617909 168.65817547294668
170.46439361689013 170.73801971980106 168.7879441437355
170.24717538325714 170.7662602827712 169.32131764283812
170.2772089867575 170.67893766534024 168.95070143833314
170.1155868547096 170.57980586059642 168.82598843787022
170.07183427752042 170.32744197296478 168.36439848871566
170.1436722801787 170.2889308751034 168.40479997024548
169.97620014956934 170.1678425620023 168.73977535245467
169.87266918736674 170.059390364702 168.51888331025822
169.72122664608108 169.87338476430926 168.36946187719298
169.96894852627406 170.145942055418 168.4774441270382
170.37308771246245 170.4640797420433 168.62284541471226
170.37912546762013 170.45570345786766 168.44917856435717
171.06329561568336 171.12378362661153 168.45612851608132
171.04440056978927 171.20728085834597 168.6828255866402
171.16203259869988 171.45038823800556 168.49318773977595
170.93444273928208 171.41154928236563 168.47214370089074
171.18660615346906 171.62595845946254 168.26767295378508
171.25464073219135 171.6652802074432 168.15776390311044
171.58244330735627 171.9816886248624 168.38356812404837
171.323461026562 171.66951470428484 168.12397849367125
171.41371618544878 171.87188439215063 168.5497853389253
171.6160815638332 172.01073801033195 168.43836965689798
171.65737866778113 172.12732847654317 168.5183905488333
171.65450904564054 172.01025373696427 168.91017084614754
172.19909681182162 172.5089918455225 168.75916055250474
172.46583037413984 172.72090778612431 169.21116405102634
172.26042401402322 172.5207493847352 169.01405517780768
171.83834594689927 172.13975066630883 169.01468557963221
171.83164084003485 172.09479675060706 168.9044973108689
171.6765816911523 172.04828453282076 169.21980139306982
171.509370962195 171.9364008882053 169.14376282976338
171.18666948038125 171.54817026583743 168.6027209965407
171.23105310480952 171.50270282848908 168.4096551792847
171.54506666043693 171.76308130451991 168.56458249070147
171.31884264755828 171.5775006735233 168.58302605209747
171.34673474704164 171.68034689637855 168.76071816632293
171.5005936805221 171.74024124682973 168.75728750464899
171.62781352535654 171.979279064355 168.97611622567604
171.75549580797951 172.14515892875283 169.26736528911377
171.74346436952132 172.11372685884052 169.21183740258735
171.69800367520827 172.18740759034083 169.1525334822885
171.62797889310679 172.05822703778338 169.26610829591525
171.76965218072297 172.13691482579608 169.41880003193475
171.77534563638014 172.10297552163698 169.27577885504968
171.48343344721619 171.73180386524683 168.90535268675958
171.63611841944854 171.932956978678 168.54428683951338
171.3161623173029 171.59091029961706 168.49350259626485
171.80905214320734 172.10718103467914 168.88517550334453
172.0013958534534 172.28013272858053 168.60619123337534
171.963276564567 172.1742632226951 168.5320435440896
171.72793849849978 171.909783062917 168.63126637618635
171.48554972437555 171.61676323908364 168.29846826641102
171.6059229551393 171.87686089779328 168.12608467700488
172.15428109840295 172.34671711337296 168.27775455007017
172.29646593698683 172.41570077447577 168.0860326142378
172.18267469359645 172.27761456637134 168.10641730517835
172.52781138974166 172.60201680680564 168.34993720862983
172.71262184382033 172.78338073089353 168.20396794755072
172.5917531779288 172.60634725650758 167.91554279734902
172.59199598068324 172.5567914604464 168.44583429721774
172.76587025625994 172.71162997289179 168.43242077406114
172.62166794725746 172.73011527669408 168.3049964818968
172.27503073059742 172.27864472614064 167.8995823281853
172.48081432132022 172.48458904423657 168.09520274550584
172.52349608968825 172.54417128024696 168.12732559943288
172.49345821557037 172.503647444442 167.95266543127326
172.5232822754523 172.5871333030542 168.30044769116324
172.57813291234916 172.57541426613255 168.4321195822488
172.87224611107973 172.8975588361793 168.50265368775058
172.75568717642108 172.7574251664521 168.17237924462373
172.33469547743948 172.3799405532439 168.004367768929
172.27679887472007 172.32999331955222 168.31257626724704
172.64206007465341 172.65030496579223 168.0213635697179
172.68869422903427 172.7847749384926 168.26775832042185
172.78552733879366 172.8832021010877 168.28573544955867
172.57008452780426 172.68469259666963 168.0610921831755
172.3063404368727 172.38658247520613 167.7758130763754
172.55752771768297 172.58954698855877 167.8557596193612
172.62522835411906 172.55092754341814 167.9875780312356
172.63314557961345 172.60341974967977 167.99087040603803
172.49796824047752 172.44300946746478 167.68533507171173
172.34467197647191 172.21246253350742 167.4285158454586
172.5171744956279 172.4978705877943 167.83724640857645
172.55347669849007 172.56544358688825 167.98561632940817
172.03272556823703 172.04840055525366 167.88182683128625
171.69324617083524 171.80052982254506 167.94998382533174
172.07812748629908 172.24679376446025 167.72029694756077
171.80254684573893 172.08421445609525 167.40039719581173
172.14143760835205 172.39627082811774 167.42333511693153
172.11768351907875 172.36498649770851 167.10559597523286
172.4738004887152 172.7451845730048 167.39737311622326
172.11756423803712 172.3556449633462 167.1788665382023
171.93717191129323 172.22459842935913 167.3207360327916
171.89210418069024 172.20228558192588 167.37704441346418
171.71564297459975 172.05410330975334 167.6370448865284
171.675328991016 171.9752448234259 167.75433002252782
171.9856936588334 172.29422334040322 167.53925628497325
171.72877494251875 172.01484462566486 167.79187330391883
171.538467513821 171.814175438049 167.9394393655176
171.29386950568994 171.649689052843 168.24505937162294
171.3912134444024 171.68942578156188 168.31771758164902
171.31763974432434 171.5964072767924 168.21268790355685
171.2307805387184 171.5885410909511 167.6681374880114
171.12696681538438 171.33875035569224 167.42842098397574
171.6157959153589 171.7433533897923 167.44517435817426
171.59378320898392 171.7054671101194 167.4711241016273
171.45016944060518 171.5092573288883 167.1883180496889
171.7202817601973 171.74183199375068 167.32960003692853
171.77985595514215 171.91824988645538 167.23798635499276
171.6496782582715 171.80137360438405 167.5224853466038
171.89193818244706 171.8985301185606 167.42679546487753
171.7497170388495 171.77253787065092 167.319583747795
171.36779249697028 171.467957362217 167.27963224079036
171.29818155233127 171.57264853326424 167.00108494141048
171.27590960735398 171.43027352085582 166.99214485097139
171.04961324437946 171.20521269617976 166.9257720323282
170.93283959868575 171.11820412665796 167.47603311903666
170.98955044279967 171.10835798796427 167.51743855587057
171.00635840527542 171.2602206025597 167.49013932945851
170.74864839799568 171.10876330415346 167.37541619830768
170.68318142746912 171.0950031378194 167.60100864366996
171.09138494295473 171.4798663383357 167.60584427460333
170.5928500984115 171.1146001551117 167.53079480965317
170.69174581221537 171.34971728699188 167.56218257963323
170.9286172896891 171.5461267538007 167.81856728316822
170.73338427221643 171.32933706690466 167.79615711214518
170.7342688837154 171.50077691469411 167.91925625142972
171.0163939113688 171.5886551835943 167.77733483613318
170.73732007038393 171.28960476734423 167.5708970101054
171.0324132028085 171.56952211584996 167.53144169548972
170.80310160096323 171.33307117905554 167.4181970219982
171.34699814295897 171.90666276794096 167.77399498566018
171.20018359705838 171.76484259792085 167.40513356029317
171.20862446925258 171.71578262931263 167.34610345305714
171.24533234671682 171.69819175663207 167.3775506107096
171.19167938671902 171.71380691329423 167.76984936892413
171.3139925486572 171.93245881013337 167.6461427299685
171.38687973595597 172.0286034777044 167.15458773467248
171.51971577115737 172.06453302394578 167.13616694359237
171.2480817435463 171.77732054669218 167.3687180977702
171.13174530036324 171.68300196420162 167.4827379498468
171.29977211572867 171.8383359636855 167.36817152764007
171.2551301424497 171.88008373958726 167.54852899186238
171.48972993537737 172.0219651497206 167.41295341577978
171.27378988062767 171.84102431752038 167.250868600389
171.41641150179092 172.00401815343193 167.47797288706542
171.24352513830289 171.8075219714366 167.3962864018472
171.37790470118446 171.94287150247408 167.32891969292146
171.49500552297636 171.8756559205665 167.28147875785334
171.61255707173083 172.01589391051724 167.27271428044617
171.64718551406952 172.08603880019692 167.79385033209422
171.6467516846114 172.12697706886314 167.90669931185417
171.24060326008592 171.8150794482337 167.8746354509372
171.26986159045398 171.73252425790056 167.97112595176523
171.2923507984693 171.63643130073564 167.79055281238706
170.97238389000765 171.40143982961126 167.52123339192465
171.38014309480482 171.70079514511278 167.68934154742897
171.2997503873454 171.7536635818029 168.10891841195036
171.14425790659976 171.62622646420803 168.32008446666788
171.12309593170488 171.59355189843112 168.22256235785247
170.78290774846946 171.24079378225883 168.4041424564137
170.70729744141786 171.09521750357285 168.40331802141526
171.07358375855938 171.5417440444769 168.5583905188475
171.51820549781402 172.0916789596991 168.41069331860834
171.41830422987286 171.96809785148085 168.28987786502415
171.37821122115935 171.80033565640767 168.50863325384663
171.24277502832152 171.62446223877035 168.83045996886347
171.19390390991668 171.61898404858226 168.8490672757376
170.9084276352556 171.32313108769273 168.60158593453085
171.0170436921044 171.4660183496429 168.392570151489
171.21079453080537 171.6352814821956 168.09706091147393
171.0387294537859 171.4451752407949 167.93143970163442
170.76125493252644 171.1018033341669 167.71928877561308
170.86909526071057 171.21097425147312 167.56480467361436
170.83142847383922 171.16553600386774 167.95260837899593
171.30355627552282 171.68215767780683 168.1405125560618
171.11826489448248 171.6744764525892 168.20836183618573
171.18546878980362 171.6923727689312 168.3137509263288
170.9825799299517 171.5154775251161 168.34596135084806
170.90716684517588 171.4637962217736 168.68083246982218
171.0005393399229 171.63262915367125 168.53499270913827
171.21417762956168 171.71815257975197 168.4656323099674
171.4078777533313 171.86807207478745 168.36118006173933
171.40428813974677 171.78839528672407 168.45279099389188
171.35620199288664 171.66334391980746 168.049831239985
171.32942400744037 171.68867765226264 167.95327364427982
170.72680932228852 171.22781505277894 167.61791117211766
170.85993429361164 171.26527400272383 167.87405816685538
170.6303640633594 171.0716066339571 167.92003698903622
170.7797484584097 171.22039206758478 167.7806516012161
170.4240005523006 170.86431674389823 167.834372252979
170.56105823069225 171.01431887650392 167.79372109011325
170.23220828364254 170.73942285431727 167.98622731088096
170.42364709691768 170.9527499032682 168.36850546355222
170.18055666954518 170.7887947983778 168.2929947917864
170.02210251335862 170.5371586221273 167.64414963673914
170.45432601592003 170.87860444861977 167.80699722137987
170.24291350129397 170.6427680609818 168.09456021343786
170.3266030711899 170.65950362390805 167.76660030831894
170.32253993977923 170.67165543910744 168.02526312416921
170.47101565585686 170.7304051326814 168.17730570890743
170.54596577016835 170.82540753485992 167.98891316933273
170.64329582775522 170.92572900571778 168.30265869329472
170.67877100673138 171.00969181228908 168.60671991411635
170.79151274726183 170.97640316221998 168.31064302172942
171.03533146446196 171.13854577214758 168.05964538700175
171.07207136894928 171.27713531159534 168.01608117119162
170.75054044506308 171.0400623282792 167.71251959820555
171.00702616749604 171.3756386652149 168.0076624555494
170.89246356897678 171.2686720304089 168.11522313221522
171.34330692621293 171.70128265903526 168.37931319218066
170.69552162744907 171.2469149269927 168.49120997258757
170.7723193108079 171.3827500851471 168.93001213629472
171.06591836673553 171.56785427909384 169.1944296237337
171.14253089033042 171.46809254818413 168.96317637513505
170.731371625222 171.1593001309967 169.2316291835097
170.71579538939378 171.10611430484107 168.96845135015647
170.56644187456206 170.8543687572015 168.81368496962145
170.91201678260438 171.2719406593703 169.17997313542025
170.84434930178531 171.17376005837113 169.42808077968036
170.59865102129015 171.006972749061 169.68092505351152
170.8721606817409 171.21200400497062 169.78186092668878
171.0784539078688 171.4435609153243 169.90694006106807
171.39883522598345 171.64360141352515 169.98294142595037
171.19062281217808 171.470788022203 169.78849941354866
171.12947069423603 171.49472524671467 169.93010122437215
171.53112099999387 171.85302484015224 169.80194774160626
171.63896107555954 172.05801618579548 169.92994397589715
171.40383959990368 171.7126633211687 169.85660470192298
171.21716060867635 171.55892547057675 169.10955666140973
171.6627694328175 172.03765678625618 169.75520204645946
171.62724457688168 171.91663407686735 169.53587587569038
171.76930010383637 172.13017987585056 169.32492979164564
171.45790004454966 171.8859743780354 169.11444029153515
171.25963054122067 171.633075127772 169.31474085468747
171.61243086911233 172.07916573283623 169.8382462506342
171.28316836805493 171.62881818423529 169.39337658371966
171.4046231877267 171.84065223392457 169.21001484542418
171.21531903410272 171.52317056294683 169.32053832149913
171.46460452668404 171.77838437450887 169.42939454121125
171.54134030127707 171.80635445857772 169.06567268721824
171.2714790736071 171.45050702199822 168.8465466331999
171.53319729654888 171.63107877399 168.58646396546752
171.61112517222412 171.8008112923151 168.70381733093666
171.58775696743666 171.74414155595727 168.8804151402805
171.4074898304497 171.60126320694087 169.01206641906867
171.26085537557265 171.4172612984226 169.02835324074735
171.44848162232555 171.62857434354078 168.82822957433677
171.50488904494807 171.78778164144748 169.38682663695587
171.55748401197366 171.91318064364594 169.8532204141546
171.58577552985346 171.90748141262233 169.66711669463305
171.3647142638077 171.71875804409981 169.37164843108664
171.71503085672325 172.06236204420347 169.25791240942686
171.61156681912246 171.96297800686156 168.96258704261248
171.98761507588353 172.22520609472454 169.1070975649414
171.6268337912401 171.94161712475469 168.77458242296515
171.4855865759052 171.77734376225573 168.94366644723632
171.44355787048016 171.71039033436554 169.09475740833003
171.5483963762688 171.8431093107913 168.78612735543192
171.70619065676863 171.82602501890227 168.52809429330338
171.1854823463732 171.37054261690463 168.6020366295089
170.87184856522802 171.23040332208578 169.1481764075957
171.30609324518724 171.63247522670167 169.25507527456548
171.1802894425269 171.51449540347247 169.12088098391757
170.58013371218016 170.89958639200708 168.71971695653764
170.46659766092196 170.84549702914114 169.04954287205487
170.15802103747993 170.52607082156274 168.69605539779295
170.65021843647366 170.95793050696003 168.47152569652118
170.78774731180826 171.09269426231242 168.54423554643665
170.73508745475883 171.00120279590658 168.4421080798346
170.84259894806624 171.17610849074512 168.5843579478574
170.96951049062858 171.44935202312777 168.38217904890703
170.77423646240516 171.30932869841703 168.51432460996622
170.43627239709002 170.9995024799812 167.92107829960833
170.50468456565724 170.92059047628655 168.02800904772047
170.34393472256258 170.8265571336553 167.95860542968128
170.5874288387266 170.8605621484427 168.07018882720945
170.2120454350918 170.54436325264402 167.82493543023557
170.83118272391818 171.2204258871968 168.61905964881407
170.606411408027 171.07930768033117 168.7829091861924
170.38923335981718 170.8486982037803 168.41564447122627
170.43210584790555 170.91222976077867 168.69308343457706
170.53134148616897 171.04178909055898 168.7864911046024
170.97650011776366 171.5160077791014 169.04166992645662
170.8382578169031 171.30108764179107 168.59145172631978
170.89282812178027 171.3216110455376 168.60604438285048
170.6775993981664 171.1247672401652 168.62308672624886
171.15076765769618 171.61413363328026 168.50846852797835
171.21370406378276 171.6548726896101 168.56257291825284
171.153067143964 171.6692989464359 168.26903512144622
170.78325361881483 171.2755823667456 167.88539230981516
170.7405707686498 171.15481889726297 167.60185245239003
170.79677695062296 171.33865760849778 167.27195861894418
171.17528148167548 171.54824756566006 167.793141782424
171.105831675832 171.4120032493286 167.6620064551448
170.87504557113547 171.1884954609749 167.4620226123675
170.44001788365907 170.81994244690446 167.52413405291574
170.50260441742324 170.83618624329463 167.138115921153
170.51989527016886 170.74434421084564 167.58538523166573
170.8076632356878 171.1636765330305 168.00828383052635
170.33615356782218 170.7566055069887 167.63691614196813
170.00284531636285 170.45635816422205 167.5573439582541
170.14370472945293 170.66952651439067 167.53351661693603
170.56090699284755 171.03643032753553 167.60882226507525
170.76771803898086 171.16512364674455 167.58811162020854
170.8182360413838 171.16961229802163 167.5861707383443
170.30636936180267 170.57486090590186 167.42050348057097
170.5238830551167 170.774206243873 167.2614607760488
170.8319646348004 171.09803649199577 167.3217416034751
170.6307981111789 170.896469934602 167.0638699360799
170.84530040025845 171.20277960643503 167.2798948145784
170.8688898146277 171.19574746872527 167.12561663105728
170.47728963760332 170.8879378794676 167.29732912492756
170.94683142346017 171.20914389337813 166.81701745233983
170.92621117518215 171.25217633960244 166.82519955720895
171.14673431568812 171.34804293324788 166.316082023236
170.88856551037176 171.156882984434 165.94857403683102
170.55710505514102 170.97653778847015 166.06394232195728
170.58578886764556 170.99516050322245 166.14898990966736
170.67415218487227 171.01403692687282 165.8970826933212
170.5647770455363 170.82023557421311 166.11545220473255
170.5199051305397 170.73218340668814 165.69537777136685
170.59887014296072 170.8271653856555 166.34490724851804
170.5612543616392 170.8616744485054 166.2262180650056
170.01945602342983 170.41324721372618 166.00174990083718
169.8256027472323 170.2888568054978 165.78107830016242
170.09369839787328 170.65319120440574 165.867159693316
170.12570874974458 170.66576609259548 165.7676399843354
170.57832429858678 171.08390388565263 165.4466304750003
170.76570419709185 171.17166328401962 165.34801176283977
170.90720282958674 171.41184212418892 165.2133219137025
171.10346371803618 171.51168005809433 165.31673703108717
171.26088611765633 171.62089650852735 165.03714327220706
171.01606564028558 171.42337429456188 165.51573402223792
171.08459914780096 171.51811859269543 165.84428826787112
171.12094387350047 171.49036086306387 166.00984394907738
170.92313494062853 171.32097190073299 165.9898004302207
170.64891436568206 171.00004024669275 166.03441533003428
170.69798340743083 170.90425643712976 165.936010079021
170.6720679099105 170.92349193044032 166.3614552327188
170.6402364028367 170.8010285412029 166.52161647280954
170.8101375248485 171.14403482785556 166.6620012065549
170.97328730058837 171.3239739495055 166.55434363525228
170.91811030102807 171.2102133176507 166.5566067114224
171.07315951252536 171.2935551223374 166.5995423886803
171.23181905922192 171.5435933584306 166.84177757374368
171.08925076516394 171.277836534952 166.81652767003928
170.72211868857724 170.93460919808504 166.66807036067874
171.21944715600893 171.30616633862073 166.68604841910363
171.19778326790768 171.29963418641572 166.5940697955635
170.83410226496835 171.01309479595147 166.33555597477363
170.86836634530633 171.061650678143 166.45760357164238
170.77007315237387 170.93711255828552 166.38289884487907
170.90634736046576 171.22586255505416 166.60605693650274
170.87148394643103 171.09907822953164 166.78299304296442
170.6276508057413 170.77305968760143 166.3681054363923
170.73999310635844 170.9138458272635 166.34053815638083
170.77747540548611 170.97103636503746 166.516853808161
171.16001291118772 171.28243251761262 166.6016645670573
170.96559305576767 171.17380643604628 166.50756583018338
170.9622441798139 171.11436985926002 166.57574288979168
171.01197706603602 171.29617152278422 166.83983522049476
171.19076240874304 171.5105231050996 166.83678069714227
171.36692402517986 171.58010379990722 166.63991310813017
171.34753003423867 171.58163085033544 166.66405137748654
171.051173394418 171.31947952547293 166.67117156180637
171.44067852381966 171.68033537068686 166.76324766479192
171.0347526313243 171.3945557801627 166.86075190869582
170.87581798796526 171.3546579637827 167.06027877296773
170.73196727097232 171.25249078516603 167.1862165448056
170.7970708956761 171.23115886462065 167.1444016165914
170.67756339886554 171.1022128982283 167.26982224003703
170.85676335999787 171.24279245349555 166.87541376554879
170.29087145276938 170.59261163148392 166.91961738858268
170.2550368457721 170.55445054851074 166.75759311080256
170.01548778306162 170.22007432518575 166.43774376278367
170.44285626848858 170.7145371776675 166.53348601203183
170.66896663055812 170.8447718154541 166.361794729537
170.73134926264075 170.86289061101644 166.16139103519367
170.4393371941075 170.6470725814857 166.2782789695703
170.7185725876743 170.9453765200152 166.7248767251383
170.8473360367796 170.88382049719021 166.85257686923384
170.8258497724147 171.01437842238798 166.7261264641026
170.708996008262 170.92623768590133 166.94202462706392
171.03872416678527 171.26426175229764 167.17368759325623
171.39470735595538 171.6336920689014 167.703878302359
171.34339833906031 171.68078159054272 167.59943998032895
171.5479555764201 171.80738468019132 167.35274894321353
171.142812605494 171.45502712747387 167.6921198692702
171.41387696171589 171.76778079349094 167.75796342485
171.36061713110888 171.5948997229848 167.54378536057948
171.22871688798395 171.44907104991756 167.5715538999258
171.38708272158343 171.51173176678898 167.73692082722542
171.3351254040973 171.62885282970626 167.96423105959838
170.9483277164028 171.18935635521922 167.85334972388003
170.80603592411228 171.02141499106224 168.04175785965086
170.82912852962554 171.12732519678286 168.1488624559241
171.08498157835513 171.56154209143335 168.23752742182887
171.06600058374838 171.47343331235476 168.1220251760023
171.19287195661448 171.56532881515972 168.0201627662145
171.13075776081314 171.5432979633084 167.95690747462962
170.97546516554635 171.47848260663756 168.13021111042508
170.94778655647485 171.4070439802487 168.2551150555651
170.97679115643703 171.54362293249955 168.70714203217506
171.17319673472207 171.6110078710484 168.6965502964975
170.92795810010747 171.23888621095404 168.3299411557019
171.12749161574254 171.39842781662097 168.33251638562552
171.40136626625488 171.6363136459941 168.86379759109514
171.07696260502124 171.39171276148076 168.71889998671557
171.7041582749589 171.89996531623004 169.19109925338054
171.2964803119588 171.54458595335845 168.9723610292411
171.19889440462555 171.34515486781467 169.2123227184762
171.4711014389748 171.62640399025298 169.06059567122887
171.36440432892496 171.72571520028487 169.13837634354257
171.45030986455208 171.79466005409864 169.06429109744818
171.5900592247178 171.89500902238552 169.0446098656851
171.14438916250847 171.52533673811547 168.71825354652373
170.8429947361848 171.28018748269267 168.51695772555775
170.98635675320156 171.46249428030768 168.6289261010835
171.22190812195683 171.68046722678483 168.52704338308672
170.8880950325239 171.30986752728856 168.16249286806695
171.16936166872108 171.55422967456786 168.13762542898138
171.01725927954075 171.44770724904575 167.8620272169614
171.35379262002783 171.72774875153743 168.12744410658445
171.3435741980804 171.57670118356336 168.01897714904229
171.49155261085488 171.82921821821037 167.93027519556705
171.49622645556587 171.83958996139182 167.76943942761002
171.61621468404851 171.86912979604978 167.6827642209048
171.31488882861993 171.61871752161207 167.6223861557958
171.52844256284817 171.7302570747899 167.77723843260702
171.21288207260125 171.47664747609883 167.7880302616124
170.97940462632266 171.3645966137593 167.80825960080725
171.0454006306206 171.34443676365535 167.44837591376452
171.2633534390247 171.60167827605844 167.93864689068243
171.26000525288597 171.72867305380018 167.83958332205168
171.42616485866722 171.83002378123737 167.88666740074166
171.34034094713274 171.79142309997874 167.9988699386875
171.52914171947486 171.77440518529048 168.1133283080005
171.74922325061385 172.0186379731816 168.49687525366284
171.88098804922342 172.17738249206948 168.48941682152383
171.44881788911968 171.8847451314472 168.35233944292628
171.63575452401844 172.04649821855276 168.03137499804444
171.7268291571142 172.02669317477327 167.84856516529587
171.52335037147387 171.7827259786372 167.86508415227263
171.3918068815396 171.61368665539095 167.57285985741734
171.35799812539275 171.62256410865987 167.64490919057934
171.13653985165223 171.34655752848545 167.43639957678377
171.12654821355332 171.3467091540394 167.04943990820672
170.9330305318154 171.20955379174703 167.39142286210992
171.3290686522736 171.51116129102206 167.1664861285964
171.52707494136448 171.69939364959632 166.7962429873881
171.29547248797354 171.53972335280054 166.91160962944986
171.0934424647929 171.21119020702255 166.64859195138476
171.25108784173196 171.33252009849485 166.73967710159818
170.9994757713896 170.96296631338456 166.59561261010643
171.20256258487134 171.41682627484826 167.0443224980722
171.09132067718838 171.24617643575033 166.88292570625885
170.97898076587896 171.02662888269202 166.77448441802244
171.16993327141387 171.27817320744492 166.8242202119925
171.0792248586417 171.1183940078571 167.15956550007533
171.3226041916091 171.4577706889472 167.54942770477842
171.4226757835699 171.5930018361872 167.13273673043054
171.2347959682571 171.4198963312524 166.9930240990318
170.94307538058322 171.23452408150567 167.05770788417126
171.47722401686525 171.77243648709458 167.27140520431124
171.53154067540774 171.73701773043751 167.1791970647789
171.78000116308263 172.00182326575603 167.0055974692004
171.93923101251414 172.2264532603691 166.88090535594856
172.11766898210317 172.44659316111228 167.19914667000631
172.32919038949908 172.56192663418997 166.89758863724416
172.2607812857588 172.51864596532334 166.9310165196082
172.1495998933191 172.26909893009972 166.96734744656507
172.12421869389115 172.42682029778646 167.15969086519522
172.32044112881502 172.61339238581843 167.14375680513544
172.03931238043174 172.4871144832667 166.73056248435807
171.91544840352262 172.23648794603682 166.93248011468336
172.27748682717416 172.64590085371557 166.95529894171742
172.44081075277595 172.7121338735515 166.97661657305017
172.58740594857161 172.83370099758022 167.21218258370158
172.42323661114372 172.74518344888966 166.92287057128755
172.1562731169156 172.42860031588486 167.07413807480094
172.01928808207748 172.3408362773558 167.29458037319938
172.0455586576394 172.22924230189832 166.77114610811577
171.83711116667888 172.20639508779198 166.9369550318941
172.04041012569678 172.41532108418093 167.4640023129486
171.762657341505 172.0708765734723 167.38618732016118
171.6138329590164 171.97055470781123 166.89682770039624
171.5842261668073 171.82395574658008 166.7734350302605
172.05049189513505 172.27705994787797 166.89928386519045
171.9067737790875 172.2083777875115 166.95211799412098
172.1893378163166 172.46577572779344 167.30502623408663
172.20205436058745 172.46786235698417 166.77840186004315
172.45239990743187 172.78427744403643 167.33406648086896
172.57830233102788 172.96238305468785 166.9668393304315
172.37546162808255 172.75460706226028 167.13699891124406
172.2824945380775 172.6108317931998 167.14438541079082
172.10491243554162 172.28967520081545 167.02664800994833
172.15421095840878 172.23771355943936 167.1296138547645
172.12726144245488 172.39457707893843 167.2444910434163
172.66573757363625 172.79432643918526 167.36759803051362
172.55330620698007 172.69844261705552 167.1780697840965
172.56372008044875 172.7532585405994 167.34697353844317
172.44041657809083 172.63437973530833 167.23150465182462
172.40248040627188 172.656683061649 167.22624625267235
172.38193210399677 172.66384230924223 167.15496914288678
172.77327121164296 172.98398188219403 167.32921781361824
172.38758697988374 172.72006886618686 167.6240290905358
172.6160933061778 172.9309549135592 167.64785056913962
172.53985982739317 172.82133228604397 168.15714912046747
172.54620383717392 172.92680144463262 168.0921486193669
172.6865625725743 173.1141760233295 168.538447313385
172.37012674907572 172.75936269569348 168.47388103570324
172.33799969216648 172.61674036525034 168.26434187237788
172.52060402780532 172.92585087667928 168.16945232759113
172.65356032613036 172.91721027707297 168.2325934768566
172.77045819606596 173.0759453240871 168.32067790221296
172.9575772757765 173.206767216731 168.21011966083248
172.3914316959266 172.74259898415605 167.6896556199118
172.89215425186174 173.28214475811777 167.86225473188685
172.81604150152558 173.21579692513887 167.80356300910208
172.4495915138031 172.8792749781898 167.8370387440504
172.4317061402142 172.7634315763059 167.90573643611256
172.84974326191295 173.198381833759 167.9528586781461
172.8240079604426 173.21850784076136 167.7599083802666
172.61030060738094 173.01705431318467 168.07904166062704
172.42434837311743 172.69125319324309 167.73823026929554
172.4862348702098 172.85160705697197 167.64995321233513
172.39988209429978 172.79899815298705 167.7961363693251
172.62344139045643 172.95114540735347 167.60175036488877
172.88655472097435 173.17058349412332 167.43167465032417
173.2574074973381 173.47798752660154 167.69756569515445
172.73098751792753 173.0157938742211 167.31753266973425
172.6698516632759 172.92142627242754 167.45086990058397
172.60262942712922 172.8041024744201 167.5393734504882
172.71431598736692 172.89737078111867 167.37825346377988
172.53107115852634 172.6930606852931 167.4065306233888
172.56117088870727 172.77117749124625 167.4508490161958
172.29224909565656 172.52972569292277 167.45811360765362
172.0972041308367 172.39813271959284 167.40927426796875
172.13748779744645 172.4579591149009 167.34964725208008
172.31686968693833 172.60661540985936 167.16689356886454
172.02267693294158 172.3328676950824 167.18097964497895
172.0379164845449 172.30772797819805 167.22878444594483
172.22493526246157 172.48494449283706 167.49220140690656
172.3556124988021 172.55785988991843 167.671304931704
172.19787165659952 172.4112554481578 167.73149106134417
171.956562704737 172.17692872698456 167.3039331076477
172.17421677877437 172.45686148767658 167.61406136535265
172.15642707069975 172.4935249011644 167.34936687358922
172.20701989976462 172.54185357127972 167.72075382138723
172.04618965230543 172.42488530337926 167.44734363260451
172.31658811685259 172.53097505786639 167.29291534499438
171.78845131386905 172.04601784933215 167.0390110255056
171.94336033195205 172.29733612657193 166.7937220849561
172.20045422931264 172.46898413508742 167.4731289911046
172.48334823936253 172.84235597886797 167.2409638681358
172.46239157961253 172.9051358376592 167.61938682220855
172.32524156780323 172.68379423554725 168.0842004737819
172.58792929896987 172.9358047292805 168.10516184986798
172.62121256526072 173.01215417379856 167.84766832431825
172.63250316024207 172.94698436288277 167.61709872932494
172.69057466458608 173.03713310416046 167.3492808658776
172.8203063839456 173.33281319443822 167.67017425541295
173.01887968845693 173.55677725074827 167.83394985667098
173.31051103670708 173.70319411065515 167.68339843442638
173.71073424388737 174.10161354398178 168.1419874456908
173.731354425799 174.12969817952134 168.11043808181634
173.44675735048747 173.81638233487647 167.91172269286338
173.52136572336303 173.74182004736673 168.10841700231168
173.32689688674537 173.5238899250758 167.9311164897603
173.15031572427455 173.27796012204686 168.00808712534467
173.58888448130574 173.78455585640518 167.78793399469208
173.0804081347877 173.32980147056 167.84487599822353
173.1522256052898 173.31627056570142 167.56622048284686
172.67650263972766 172.8695212408252 167.57797686789837
172.85196810171777 172.99827148413925 167.5141668720898
172.90449430155064 173.20366692508546 167.85111165791238
172.63161097774287 172.86129585118124 168.1012258597994
173.0193319338674 173.14625533156087 168.40388550183465
173.0801786107325 173.19999885055776 168.06274478126562
172.96356719455866 173.03496996181732 167.8695781772953
172.92179971145066 173.0794874802978 168.19214672261265
172.92210633436926 173.0724150105122 168.5426143890269
173.13362190740116 173.2563322465551 168.37356127279014
172.9565653082051 173.04322949772475 168.18735441011157
172.79081253115453 172.8642883023576 167.95577801099535
172.43143635339473 172.4866419678247 168.07574769090303
172.74420466114708 172.861123328669 167.99692325530384
172.85688381716025 172.93903336015606 168.30847050236653
172.89350089298594 173.0605344947941 168.58127250037072
172.60991645586614 172.8259838918866 168.33544322480262
172.77788490814396 172.93564380596044 168.39539272203035
173.00682717427574 173.1586841050788 168.52979733732565
172.69775981206453 172.95730381301257 168.51654040227885
172.7326860210602 172.95243190958954 168.7260724917365
172.32238027840074 172.47906321461278 168.5806702475451
172.14976261200388 172.41156631061386 168.8074430833115
172.07596663134458 172.22919237382422 168.83197820703646
172.42609004051582 172.5678905926878 168.613191814885
172.2916163767197 172.30652719738285 168.44174115538522
172.4270628982834 172.5677076122678 168.75120557576759
172.41671750970215 172.56099137836733 168.75307068728029
172.2445430479847 172.48087026848918 168.39113333080158
172.32631316475337 172.57609252464428 168.23398694027574
172.76950222220225 173.00441024690008 168.37700146646054
172.62654489977956 172.95160103684063 168.23043496407948
172.56032272421263 172.87928021017288 168.23054357098277
172.3545678200659 172.7402183789628 168.2129957975033
172.58033022633103 172.99328963301863 168.4886870148799
172.40278122338236 172.77312966896017 168.7890227607038
172.41164110364375 172.82935652168393 168.52072685307706
172.4867046311874 172.87443303260906 168.32445438255496
172.25465594437694 172.6674229018071 168.05776341416416
172.21293496978691 172.5256875609603 168.14463169191336
172.16493156115436 172.44280599572843 168.01351725366382
172.21267927134147 172.44298966176834 168.4302109602282
172.278119920836 172.44178892204366 168.13780754786342
172.23806820161602 172.45141606893725 168.35010221667233
171.9835439067568 172.17235422874128 168.2628953252735
171.710980136133 171.8860912175161 168.24044725672243
171.6460611815675 171.73450746787438 168.41427439664557
172.12015815237234 172.2634652672059 168.7639334947777
171.93536396903505 172.09628281227089 168.68455586911148
172.2496380473922 172.3699968071519 168.58457361078797
172.4302707406181 172.54597416904025 168.59210767841577
172.26715922236454 172.43951668146656 168.7855353160937
172.4369177201529 172.6111234412614 168.8288504042599
172.43390620539154 172.6558753271354 168.62482943905292
172.40052672496114 172.59081093811366 168.76359669730908
172.1768712830475 172.49579640937372 168.30909580236437
171.49560243649458 171.71461282524015 168.10832485067405
171.69816657994863 171.88331524796712 168.6275736913567
171.42873389305626 171.72027473496394 168.57204154098093
171.46611613300541 171.74568709193008 168.49163831815898
171.90525098724532 172.28497085198805 168.4856844414827
171.54230350094474 171.904017954931 168.4576122880853
171.5584342910757 172.0268988919723 168.6385403751066
171.56955250525812 172.0239007905253 168.541911497118
171.44407870543571 171.98471750674696 168.2993923065974
171.27356438864987 171.69258522124676 168.0039938352687
171.24043286712117 171.80435329566865 168.3172187106806
171.39583656500807 171.91825754160456 168.32556222223354
171.33982672136028 171.92770043950708 168.3103177210848
171.14967481645488 171.5791671962854 167.9885641308488
171.22723293639666 171.60358532979527 167.94522791345537
171.71728203186444 172.0851427817826 168.22228167110543
171.4411770861766 171.84233954321365 168.31826477767441
171.3014246995675 171.76231727963736 168.18891220749697
171.37501805000485 171.75983238776828 168.48403937629064
171.58958786202737 171.9263390322361 168.50233776356984
171.51633159606988 171.81880421346023 168.01768107090362
171.25348124044453 171.60630712422588 167.86948367223735
171.24240891276165 171.61708057145793 167.60009596993027
171.27251797223855 171.6521307127656 167.7138101468269
171.60265119295644 171.97140406141511 167.92224941472855
171.59233206402112 171.8473525111316 167.55484236314314
171.29838198774877 171.5873085133526 167.56503463043128
171.18251668749713 171.52609316342625 167.8283972210957
171.11736360683167 171.45847676881917 167.890315118517
171.3625234377248 171.6066505638378 168.16808612300588
171.42548525527062 171.69348131726275 168.12848310515992
171.47808493358033 171.82158488702385 167.94530314574942
171.59523335406774 171.89015873588923 168.5147768325818
171.61094766565074 171.89541869212823 168.73225408980295
171.72707381675042 172.0920106048097 168.45837744497177
171.66830961157646 171.89699684322338 168.34332249232594
172.07321832986415 172.33396776769325 168.3989438483716
171.75259643789602 172.04770851129803 168.14567338721682
172.195128430215 172.4249798805205 168.2560554408982
171.95303401381503 172.11185822442584 168.07405020022972
171.91766400630394 172.0191822196148 168.22569741723083
171.7683994345445 171.93064231676186 168.3796556733722
171.53572918972387 171.77848728660345 168.70831150648516
171.59399267452423 171.71904544265436 168.3274510172818
171.72926384573327 171.8841534498048 168.3189737770994
171.55283551761823 171.70318917561625 168.62485341254543
171.54222858695994 171.78993344282233 168.40563129572894
171.7888500528233 171.98289705934363 168.5109400645087
171.66174130482662 171.8498322225034 168.38208107168225
171.73106520069047 171.8943051356923 168.42824197621303
171.59928720108357 171.7150707108818 168.39967100895413
171.81727475988856 171.8899013080555 168.148177281521
172.12201314097544 172.15286747889812 168.13783467648923
171.87290795788724 171.93055208079423 168.42534225972173
171.78201653669146 171.80696634560374 168.65881211337808
171.82223756334022 171.84548908801818 168.8135788276943
172.24615616257395 172.24497925877768 168.79740980313426
171.91643175944495 171.8385724380122 168.75239797325102
172.1570632810926 172.04423004496348 168.62853125321814
171.75691455681988 171.63197246082566 168.27292119612886
172.10541217851343 171.9803235176075 168.07512787088694
172.33916876106258 172.22362106281457 167.76016494420082
171.7157407664152 171.72815576037578 167.73196694725974
171.70115946467305 171.7977038528133 167.26918561359443
171.70071929848217 171.66677041124677 166.89748474093795
172.063314364829 171.97524696318004 167.206913849038
171.86717975218505 171.80815016927124 166.85940602933036
171.72204530250778 171.73481598694204 166.88551375300685
172.01998465617714 172.01576393448343 166.9678984940227
172.11364590825312 172.29033619889836 167.22151294299437
172.20104736474968 172.30095291691995 166.9867621546798
172.53128933933374 172.61874830503305 166.93611486758726
172.35530349088273 172.3687436166768 166.6341325025523
172.55216393322468 172.56367330516443 165.99239149760737
172.67584500843464 172.7111567399618 166.42169719928086
172.58414116801023 172.6487928324624 166.69792835988656
172.73066826415732 172.8178640874086 166.78606748560716
172.3913778232693 172.51891653951256 166.37425837526254
172.7565668472075 172.88898910160063 166.6977488431932
172.77185172097438 172.88976820533213 166.89686128682132
172.77915633028394 172.90417899153582 166.77650555806898
172.5442429853132 172.80881751043808 167.1401476521965
172.36427130992033 172.6880255422038 167.46027902111626
172.24421040726023 172.55811718419338 167.25782399224073
172.55092482198472 172.71537403867708 167.4915457620429
172.29803968109806 172.5316053830407 167.14693043496624
172.502052192406 172.7711530026624 167.44140183916033
172.64065011506287 172.74167359506848 167.23166426206532
173.01181904177406 173.07768467536286 167.29188954017218
172.66303186323557 172.76149444211347 167.58161782111418
172.34495425091052 172.5369647150508 167.4808168160191
172.36244355765703 172.6147932333353 167.5784782436274
172.51522603880116 172.84746214638415 167.49216497756584
172.54944101631344 172.76428431881098 167.42558736865956
172.2791964845626 172.59330986839063 167.46336620494063
172.4151934437044 172.80233125129877 167.51393705855378
172.23188784669145 172.71226281855178 167.27918065972798
172.63299898273848 172.93665114686553 167.03840506526305
172.32188951850583 172.74438133432488 167.05934855153816
172.51123953046354 172.78817971289064 167.36157337807813
172.33873072884592 172.6796603461757 167.5047223302054
172.11230731195943 172.46590894757145 167.36858767823142
171.8063092434157 172.29569294632844 167.72138908616
171.85166076277156 172.2725712136704 167.66608723617625
171.75579578503692 172.23214398350459 168.18158648857028
171.6569297313073 172.14327270475962 167.87447830677485
171.80316342569668 172.25919667731765 167.9490865212348
171.42821582858255 171.81768093384744 167.37005235304633
171.45765452162362 171.80078620204438 167.66400379415654
171.32084786870135 171.61375015213454 167.77772106631778
171.2292922375915 171.66300433710714 167.4370302758489
171.2388690743168 171.53357929476996 167.5302193677143
171.54879117652956 171.77937225007537 167.57756575345124
171.35658799585502 171.69946764035046 167.602161197127
171.46479563222897 171.77291647760953 167.50458852263964
171.2015485444566 171.61911234442934 167.88701520107188
171.04190110215023 171.45424962101623 167.89971628632148
170.6087200263197 171.06223708205604 167.88482966733946
170.73853091773017 171.2791677184188 168.10139332336286
171.07320731830245 171.6308726476578 168.0562352826937
171.02991816553254 171.5809654490231 167.7716486039017
171.14571325839145 171.5716239834977 167.5961898971608
171.32413277150573 171.70661396952457 167.5873862823987
171.34795795382954 171.78603936290415 167.5878845698391
171.1981925408194 171.6867389328951 167.61480598405515
171.07617661791957 171.59997273230175 167.79463215032132
171.05423767321122 171.56264414741148 167.85038741923523
170.88403765299788 171.52495707207495 167.85237174942503
171.19167894516588 171.88546945584463 167.71489158390204
171.44232511254745 172.12551286033818 167.5933931904168
171.8027818647174 172.21926566939806 167.32582544873358
171.93877686115465 172.33054511391043 167.76523904548978
172.24029609001278 172.5245523306314 167.62890202078324
172.16175474358195 172.5218771311566 167.40786979625608
172.39159718660989 172.645780559891 167.6798751313237
172.42743124197716 172.63956703601676 167.4698366939052
171.86317950213763 172.22387392928502 167.59914886402518
171.43080887039488 171.80255101390935 167.324215879763
171.5957303838987 172.01188258852144 167.95187775145357
172.27174346372826 172.59238251969384 167.90555979411846
172.06131699178005 172.4559533587479 167.5393809030388
172.2433643347805 172.54100913780889 167.7151314926526
172.37626742640273 172.66273686438416 167.4841977007576
172.3429889229306 172.64616611364855 167.64462273138588
172.46305281645616 172.74298411908015 167.88524056945852
172.3341738320648 172.61602319941142 167.84760080591028
172.48651246578166 172.7792272427275 167.6569110549623
172.7586042470493 173.17822803668403 167.90002882312038
172.53612053502212 172.93001001463662 168.16965521830193
172.58371132499454 173.04264455848343 168.44741042132907
172.66697801344725 173.16836444130726 168.42136544890758
172.4814545067974 172.96671302927132 168.12684989930497
172.27943082881393 172.7603660737826 167.93323013872194
172.60331046271673 173.159488252975 168.09531784824546
172.58598445532988 173.0681886647751 168.1938790317517
172.66672504678178 173.09125798136316 167.60363702392888
172.6421794852722 172.91822263836903 167.7810404844057
172.72927370247413 173.0226505934537 167.5312697105425
172.42410853876154 172.69921620329677 167.06769105902097
172.31556555897185 172.64532651405813 166.98771974862015
172.30997092811262 172.5697012970866 166.62620716086073
172.14254561883345 172.51420655799078 166.70445941909625
172.472945493038 172.84867073860306 166.67088090547344
172.678107580395 172.93368579357488 166.4850473546367
172.6747094863229 172.95073667862297 166.97785849767303
172.73695481783525 172.95759553922056 166.84475335429366
172.75766302816058 172.96813345674045 166.71155728365767
172.60529104415417 172.71260133570928 166.6924631486987
172.4640783923951 172.6401054647884 166.87551526364047
172.6451759615341 172.94580310885453 167.0185935071434
172.80209280117649 173.07956801930928 166.8763390760225
173.02276117616339 173.27411695433926 166.7428131135023
172.997357605442 173.24641053573205 166.44494936530475
172.93109742647448 173.18581377392812 166.53987943870752
172.8517141168705 173.03899726266977 166.59064748292627
172.82560322822525 173.10717688450538 166.77636332942544
172.80080886644475 173.03932096807932 166.52003953875064
173.09589269293159 173.3977239941814 167.11293701762216
172.84108383972585 173.11927549076856 167.0140740402167
172.79271640456415 173.1954891522218 167.17846150639215
172.7063222212671 173.01249908546288 167.13994761646097
172.30465568521763 172.62707781260156 167.1691031090712
172.75803546235235 172.9456002018934 167.184768879948
172.38978145257346 172.59317122593714 166.91028690055026
172.2084081128666 172.43329693547963 167.09694145644056
172.415759671981 172.67078603638146 167.08913716578294
172.48379255869767 172.6267492760912 167.29308756479
172.1899638432581 172.27632659902528 167.11199996411204
172.4532174844411 172.69000889659992 167.40658600959884
172.44939599447548 172.66653377177562 167.4107166420353
172.63413040630917 172.77607749518288 167.44325028106738
172.52399306077095 172.71822215676812 167.94282655458508
172.74066081240272 172.99477582374826 168.10391560871824
173.14569699471653 173.41014478268292 168.05708784508158
173.0647989984322 173.35768903297213 168.05577437342257
172.93673855349587 173.13488589036982 168.05296435634713
172.82573429648596 173.03537799358554 168.47269065977713
173.06258683549385 173.2014839708542 168.34407971867222
172.6223151233429 172.80804048989248 168.26256415194547
172.4840335813694 172.61801219948663 168.25805293121115
172.64238690679932 172.6936901362986 168.37038005477592
172.13126612096306 172.29729531963756 168.65709075322445
171.91137596997388 172.02320074799906 168.19239083631194
171.79496899444732 171.91267611879232 168.13889126824984
172.17461507253446 172.2650044575741 168.01371102330197
172.42252358829552 172.49469074523265 167.9822063244817
172.6915714682761 172.81648288320815 168.1738304441935
172.85296869097346 173.00282004980204 168.4788352968278
173.15478360658676 173.32019857055715 168.27768552630786
173.03647960554497 173.20485463476382 168.009188851841
172.78424059179324 172.94977614041454 167.9175419604805
172.75520038341114 173.01933433575948 168.43127742239093
172.5318656443867 172.83795621338044 168.07243028255144
172.55021862786668 172.89320497130046 167.90811247898571
172.58987991012427 172.94259920398122 167.90023400638424
172.5384935113162 172.74128104501762 167.7591658006939
172.22352856231294 172.43545731680013 167.81899720475099
172.08876245282377 172.4954155860676 167.58897730737434
171.914999595668 172.15281111091613 167.39756686389578
172.09182377721754 172.36992784765835 167.76493909184038
171.93873919443763 172.2845858602629 167.80914937959116
172.30476393809994 172.64401884144456 167.71325759927257
172.38105433431517 172.73687279581017 168.23209762852437
172.00139971764312 172.24058554917153 167.71771933190476
171.86852886477934 172.19537872464122 167.92186116519764
172.14809437325619 172.45447627600376 168.27587354878986
172.3928480670598 172.50546446632106 168.0878885390869
172.6419316167338 172.62353674053568 168.1303908701101
172.21554239170447 172.26316893002908 168.11875858808435
172.42855453333763 172.47687696183354 167.83344180576756
172.35770545564617 172.4782245710337 167.72125294609143
172.0522693617908 172.0534805264983 167.80077343206236
172.19297281639993 172.20552872690448 168.05828700201437
172.13165823718086 172.16637771082344 167.90415732351062
171.76319911957432 171.82174575797956 168.22806370302263
171.87947365154935 171.94119059664447 168.21598069767404
171.72110383018614 171.81504390145838 168.07811936284742
172.0340342827276 171.95947121393286 167.6448569599853
172.07240672003502 172.00177011478667 167.74932469390046
171.8500099700104 171.71077872881074 167.57162356580935
172.46330584119437 172.34737947989686 168.33913914997063
172.0487163964975 171.8256380632635 168.2554885233474
171.79155526791808 171.6147902215399 168.1431676843024
172.11196364365662 171.95087591808277 168.1067281802487
171.7843677569975 171.80923764172806 168.0208113804323
171.7953935825976 171.87359135065313 167.8542733727189
171.7671221490425 171.90262580523196 167.79000105709525
171.71300925775532 171.91418184119487 167.92683095990267
171.90688809866975 171.90443771238643 167.53749909818157
171.81146173452174 171.83893743300519 167.32313851421648
171.36852565343963 171.51413936470908 167.34619221115372
171.3543781647942 171.55160113867043 167.1623674514181
171.4216037357723 171.70027311857598 167.25325816980117
171.45499300316513 171.7680282268627 167.5493547208971
171.43943509321977 171.69535742962705 167.51171545122043
171.62992547291847 171.79759163369235 167.5027121650733
171.5280757998166 171.70661869355794 167.45064766073563
171.94093660565943 172.153348313245 167.5736810605454
171.92156706045938 172.21951566319697 167.5952206372818
172.05054390228375 172.27531857335393 167.6878567270695
172.32085329895284 172.49247138296502 167.3205165964144
171.9198482264579 172.20996139430235 167.38532205860008
171.41276371135095 171.687338570474 167.17338211037674
171.23136319691247 171.51241004647787 167.1560983539718
171.5280212522555 171.73022227987556 166.80650655150245
171.58027703344976 171.82167318276785 166.78791732516868
171.70188435219194 171.92569865578997 166.6970466679963
171.52258438688983 171.71923962897108 166.56131316302537
171.9877476175689 172.20932497469812 166.9762993315175
171.72494819801946 172.01374116706205 166.7189429876014
171.56863167438672 171.89792951108885 166.65485404417905
171.661411965465 172.03445473497734 166.69999369419048
171.6742305215699 171.96621524898907 166.219473342464
171.6929528675635 171.93147003355352 166.28715297028583
171.5371886678345 171.85790021271413 166.16258157266364
171.78106487641108 172.13290860959077 166.24550536007177
171.75196117738244 172.14585359321097 166.18258337872416
171.56369410055572 172.10656030165444 165.72768181229665
171.4547059980206 171.89644837859512 165.77999486910716
171.76759451122544 172.2225660639157 166.13523742094168
171.36705043869205 171.96027111605798 166.43282250431096
171.55326115568224 172.15129041839168 166.62686453936323
171.51968998663466 172.09300333821378 166.34857714068514
171.14867322508545 171.68380874248516 166.2041275859639
171.18133226000194 171.66354059958542 166.27420040148698
171.2295315773381 171.81596234154244 166.5347673899299
171.0540800009511 171.71111077918303 166.9574564057894
171.03374960783228 171.65527725072275 166.56536930471526
170.98723854433356 171.76027361251082 166.86278212401498
171.458524147352 171.96606521779864 166.43564711783117
171.66278330700945 172.1392325288676 166.66941842528595
171.44603399323202 171.90509371958368 166.633593433168
171.2162168302891 171.63886428706513 166.52330636815606
171.27600335377684 171.70315148170243 166.65828503074985
171.51999124657888 171.8425208061716 166.7199564041163
171.34687937689438 171.84335676073582 166.83904421350894
171.88291718738176 172.13256059769787 166.457046222095
171.6200980294726 172.057378050178 166.29659738424039
171.6173797995064 171.83579174449702 166.588018449715
171.63705621893746 171.88528737244042 166.49121396291912
171.45492735583522 171.81526425581245 166.37732594269522
171.92494332447936 172.2210674339517 166.20373294064038
172.03704153944167 172.39912242710614 166.58622564402447
172.20550750412528 172.54531416635325 166.5371461676535
171.6055187362884 171.89814868414373 166.07002805233554
171.37620905814796 171.63843475766274 165.96951100736172
171.7902744157062 171.96462684051846 165.77634111441586
172.09497724981182 172.2658793825716 166.0919558263908
172.10777502014892 172.1931503746933 165.8887243903924
172.0926873677515 172.26505030496534 166.1363011786739
172.25152289019826 172.65616668667658 166.33992773405177
172.53531724158213 172.88654225323657 166.64664070704276
172.08707054506084 172.49023121687222 166.60871821131946
171.67317796052677 172.0238879662099 166.34917330894
171.55335871241132 171.9807258404822 166.62956530189237
171.57057652123112 172.11426644256878 166.58818896183962
171.8227533761246 172.31846820273304 166.68324460427897
171.95864528380503 172.49385823954302 166.45342854155598
171.76230835177836 172.2279812852964 166.37552196858016
171.6199412955327 172.0720892911483 166.20501776895966
171.65860135608045 172.11725877821274 166.42375061229478
172.02444723584665 172.44632460252262 166.38549015480132
171.8974508918039 172.26128312163118 166.2198022950034
171.67353022138886 172.07873685966146 166.28247598759046
171.63018750639088 171.94362851636498 166.2545314878857
171.85404750304508 172.27821622614763 166.500077520625
171.68904162553457 172.1377684697015 166.0209129251014
171.76837904356296 172.41590774773442 165.90705190625232
171.666912687246 172.1705451613882 166.04074968493555
171.92190939458186 172.33577664840047 166.2289570302361
172.15264274720175 172.52287972790452 166.24650290734795
172.42060048655858 172.83240619789547 166.81014135488562
172.38146437306608 172.84314029259139 166.74095994206397
172.3033802598258 172.65420569934017 166.7537639195229
172.21650941820658 172.4713774518185 167.0750089710482
172.1060933579379 172.3486432829026 167.07748682802418
172.1120373298976 172.43115737737844 166.97365719439162
172.3116379300216 172.6643584419772 166.96222923993625
172.2232828452576 172.5335162052306 166.58746140925865
171.95711884358752 172.32247834233453 166.4817950749169
172.15402990803625 172.54119170791225 166.32247165442158
172.32878132551954 172.85412681208683 166.09785433497262
172.00472152399067 172.5028053716579 165.65272347349173
172.05338825624483 172.51743004087405 166.2700644123574
172.00724017068143 172.48589117862912 166.18665412387202
171.98125748645577 172.4584681194498 165.94080462392844
171.84928309700925 172.3425849497443 166.13807690837388
171.75262436244537 172.2258021622255 166.20161073500327
171.6188142572699 172.05180892830361 166.5571925052837
171.63815586200474 171.98448976173248 166.26833653597714
172.06320979958457 172.35565103593345 166.47412673722255
172.10750979031627 172.48423362445502 166.43681349467928
171.72423699726252 172.0144559482216 166.40442509267032
172.07687944910535 172.40312388825785 166.57569532635378
171.9205520381716 172.36540761185924 166.4149032349554
171.85972113482416 172.21930334945048 166.51191376859367
172.04747175831116 172.25858704100204 166.33770051213799
171.61660399284938 171.9391334118965 166.36282856342783
171.38865066832304 171.72419432709245 166.3338995660536
171.61748522571693 171.85513905148034 166.31369533043988
171.61891100364704 171.8512230552349 166.51322422887853
170.6960217849866 171.18555101150602 166.6105875385385
170.47823734504044 170.98910207907818 167.07138531112847
170.81939612105498 171.2565758067866 166.94212638069567
170.989060820246 171.47135304487466 167.1306167231841
171.08706412142797 171.68426117173397 167.15110388020145
170.8155284780347 171.41242344853208 166.93576325380872
171.08292367775158 171.59339110841114 166.68557800248328
170.924858491726 171.55846876967598 166.94805669652243
170.91579724584884 171.64799933220917 166.91012418062476
171.22794931396237 171.82468008609732 166.85274995647018
171.57186843516726 172.08481466733508 166.92485604582382
171.35488968118307 171.9742731460406 166.83136534266987
170.93922426545575 171.63318075991697 166.87293145958088
171.1722220104248 171.75041686933562 166.79689675630965
171.05560031902544 171.64246658720992 166.6970894621559
171.11796219722103 171.6594482270156 166.64281361787496
171.244956993806 171.8332969327317 166.71573557667085
171.11909120379582 171.67403872231412 166.44782098962617
170.99896543852523 171.57075163352175 166.26559067767593
171.4584721639588 172.08116382566888 166.65697245499956
171.5830068693861 172.12571433549462 166.76351708081657
171.6050912117209 172.2156420594303 166.83819153130455
171.69727652397935 172.27351061811282 167.06860732050797
171.8518202117583 172.4049689183002 166.84944911706776
172.03137967209753 172.58719099035758 166.83125655934398
171.67242928030112 172.12448683835242 166.94297810102915
171.83119673745634 172.1550670400008 166.80769710848193
171.87664352835853 172.24879390242552 166.90661515590472
171.83247715793132 172.30157281803628 166.7766563971521
171.48747049750722 172.03975110517837 167.06702678123688
171.44667325037832 172.09963028271596 167.67320169682205
171.61245125813076 172.1145170574736 167.72663094770073
171.1679384656906 171.74765631373148 167.531821248591
171.6373591996143 172.0386429550586 166.844126809672
171.95964490704702 172.38603250775034 167.0460958949076
171.9678121460108 172.46907556389309 167.1695160492543
171.95754923813078 172.53774199063764 167.1794886127858
172.14212039052552 172.73389656081187 167.20813071604397
172.0168221354251 172.62270715378588 167.37262928370126
171.61819122315538 172.23642306036766 167.2334232385052
171.5600509330885 172.07391848084222 167.26367538656453
171.69722077056235 172.26778582033435 166.97827593098228
172.03038304156883 172.62549454491605 167.29409001957532
171.931550605614 172.46125067251162 167.08499114764177
171.8530384294116 172.43633617229548 166.81129357740315
171.6936490925971 172.2893983654214 167.01716037075812
171.58851255202254 172.12957546678285 166.98192589586722
171.4606879377809 172.02211410726605 166.7444975327475
171.3787522988313 171.86596332251236 166.95123927642302
171.3184181462955 171.83712741375507 166.6616524744533
171.27206331329907 171.9299960031031 166.89266849146006
171.3719621075043 171.85673903929103 166.9049750842188
171.41848970969272 171.86209262747724 166.5339583777665
171.71533969379627 172.10509253301183 166.5816395139879
171.56550522658515 171.94487280041687 166.54889114007125
171.41948691274467 171.7874010274977 166.4706415920735
171.4357948293588 171.90170486627073 166.63204766862341
171.31379045574784 171.8229223005961 166.14027512817964
171.09025034187877 171.5438808782948 166.07012096389875
170.89197654600886 171.3939071567715 166.46952191392975
170.86236784418995 171.2252027013048 166.83646085947615
171.27332168156576 171.6474719812675 166.8203322129163
170.94540559026515 171.44893690667936 166.79984618682133
171.09822385617537 171.53886205440955 166.33262771659372
171.00294131316195 171.46152548269507 166.38888277647163
170.68244963224473 171.13432770814157 166.10399029454277
170.60095436136712 171.04450380601295 166.2771276648131
170.59224196592785 171.0329573917919 166.26934007734084
170.78061157938004 171.1770266229246 166.1224517755197
170.61311074386617 171.02274776821568 166.13041720817208
170.85403930900532 171.12974837075464 165.83943344000778
170.79414261179096 171.11434173038714 165.54200544195257
170.7013653840473 171.15624936869088 165.40114594046818
170.64618826859757 171.05955511867194 165.46543925562239
170.67283212358467 171.15435104178698 165.5184154710909
170.7775684648251 171.17601310559493 165.10307618170657
170.3299706410597 170.8303037558564 165.46101408263254
170.41188112943436 170.88937366851354 165.58157345121253
170.58515893779872 170.8649839147818 165.0550894906388
170.12928700790445 170.61742485125362 165.08934041735156
170.65167224284286 170.94318169012473 165.189559313949
170.72734748639382 170.9791633479887 165.2961168900008
170.61997297075848 170.91323341868525 165.26849058911023
170.7927239152635 171.09479212075752 165.1992585176432
170.59192706082698 170.88380840211565 164.86057060168403
171.05663722387325 171.24007909384028 165.14972039384918
170.7894770748515 171.00977830737912 164.9830531657563
170.90892887542796 171.1996802818075 165.5740431737696
170.90153613399565 171.16338193693198 165.65728034944811
171.1121061676855 171.40855356276452 165.7945192101718
171.38480942774558 171.7412638877786 165.77214248605637
171.47897158968271 171.76056996224722 165.61851773872496
171.02594636275114 171.42762456082488 165.51900985690895
171.28887306501667 171.4941210860382 165.47059197950347
170.90374698393495 171.11696925098636 165.51105919498738
171.01227918309218 171.22851718799467 165.36608851674205
170.7995143096512 171.08284033174573 165.49165081593836
170.66695709607595 171.0867866998013 165.2324666788727
171.108594330945 171.58549914672847 165.74384783549297
171.17377722741492 171.68366229005028 165.55814515092058
171.0784668382271 171.5988688451989 165.3716709974365
171.40779802636226 171.97890819045318 165.49974616744845
170.84978391988955 171.49282327932386 164.93374260056459
171.6457371548385 172.27390157984792 165.37221079926258
171.3929844360158 171.93997052154748 165.0057503295306
170.66761784787624 171.32499939659021 164.89047591860432
171.11344468863777 171.5775530803151 165.49834083986863
171.12563030193567 171.71290094603907 165.78027398151497
170.88781590498076 171.4016674546398 165.6266561773913
170.96238555957677 171.37580654332413 165.1387692926483
171.01809209583513 171.36877296186063 165.17099655825103
171.0540444293118 171.32187730683245 164.96919400632646
170.67764482642983 170.9551828512359 165.44341146443432
170.47385839837602 170.64398637952672 164.70947333861548
170.6872769138812 170.99888465913696 165.0620071276239
170.87135146733772 171.16302173691628 165.54580383378018
170.70507181239273 171.06509580036817 165.58050420571902
170.85061040631228 171.2198473613755 165.75263692713943
170.90406311086608 171.30047251267507 166.0127302229698
170.4145476242749 170.91840500081696 166.1625334388955
170.42137050765024 170.929549924713 165.93467410884324
170.59883441129668 171.1513717542105 165.78325442983802
170.3224774001316 170.79077279549463 165.9717949666464
170.44960362998663 170.9304827610611 165.90333618379125
170.78522376515636 171.36399307005578 166.59579519491643
170.638211913227 171.22946299817755 166.69694152936617
170.90930351623882 171.61091252893732 166.83963342488192
170.86361789171013 171.47779664988872 166.67366328032318
170.74788007132378 171.45343894931264 166.78713169480162
170.91284967994716 171.68347231165805 167.00863149526705
170.54257342193566 171.31355979827552 166.88597534346292
170.7118377548826 171.66492095390856 166.9000319429709
171.20136414290766 171.94967566173543 167.08900056750852
170.9401425922054 171.61069703229356 166.6914685461827
170.67233086316332 171.39045980191062 166.92534554634787
170.6938779690313 171.3899434371715 166.961646674034
170.8612187020191 171.4498544547714 166.51455577281908
171.0580433689832 171.75336104091468 166.73961141923584
171.05796243564964 171.69717743034366 166.48432766085241
171.1745930957344 171.7299617300002 166.43127851795617
171.1107381736059 171.7794401686613 166.5622712398291
171.50730673825578 172.02668029882503 166.70815004581755
171.00704617036203 171.6396236285447 166.4124079466577
171.11207613511345 171.6689448024502 166.31615674681612
171.11377604107787 171.6987473715572 166.3779518770651
171.0127377528611 171.6175144304865 166.8268445210965
171.17964026360457 171.73878877225332 166.7106816411038
170.8845601687496 171.38523929404963 167.03691053460966
170.84924014570134 171.41081176663656 166.7908415633674
170.95820616568506 171.47619302208204 166.9906872842906
170.63018762377646 171.28698323916558 166.45927568337757
170.23729499058265 170.79915949134428 166.4511866678736
170.38928269205016 170.96259465995465 166.27917308972138
170.33711984544144 170.87669067058044 166.48415831144638
170.4611398557915 171.2056655216977 166.50298010463356
170.45214289547735 171.09585378958946 166.5125728075643
170.20286149564092 170.8859835063079 166.47050676225965
170.1488299866105 170.77629098538011 166.2199931956457
170.1501005902749 170.84155734063322 166.27722893676773
170.30159693678334 170.95800579219295 166.1367126488522
170.38836714268314 171.07630205434253 166.44810076215413
170.7663366526329 171.42928780258217 166.62284676012112
170.85683953194268 171.65872299009015 166.30062922402098
170.90221899806446 171.56783330679616 166.47003719923057
170.877254933365 171.5554933696146 166.58028300059337
170.78603014290445 171.49121433489495 166.4924885469004
170.73740503254223 171.42442807928322 166.78808298358194
170.6177542728022 171.26138219538814 166.5417333406593
170.10591205201436 170.7691744444858 166.47165982803048
170.46129817189242 171.13256324237312 166.341102641695
170.30126784247463 171.01252932356064 165.883563890285
170.80849964851905 171.35648276318267 166.06068874943838
170.68886022197813 171.27427216983097 166.0765038128557
170.90868948421843 171.4379151752702 165.71312281116454
170.4806622568854 171.0012762529167 165.49782059625983
170.18322860236094 170.7923914609481 165.60784125371316
170.48538920862234 170.98259866741063 165.37504566322886
170.69893684170458 171.16635112542667 165.400285077745
171.1044568869181 171.48688185643795 165.38795276789926
171.20858698524472 171.52518344969621 165.1369785015217
170.7469659298973 171.21838603426744 165.10204335708502
170.88421931373156 171.38194363783478 165.24192012344662
170.9001492091384 171.56138490721003 165.10073148969929
171.0619917821719 171.63177091653458 164.94403257402078
171.15754063811832 171.65855279884408 164.8226612020307
170.9429417570793 171.3972541292175 164.56886065183124
170.864860027108 171.32711578893287 164.81268488964324
171.20941430024584 171.6283183251163 164.78013921824947
170.9985835120542 171.4182322670275 165.003206670662
171.07055897149468 171.58797349884875 164.92949363499218
171.23519167331102 171.7026940750039 164.8856882139811
171.51915173146818 171.97026744601445 165.29628256006885
171.83425063711655 172.21621271522386 165.15893284367556
171.98185202138563 172.32387229713015 165.4929756185942
171.81569512564784 172.30840313275695 165.3789269519021
171.77199256095798 172.19293824461764 165.3546659459261
171.27715263304404 171.77245444451708 165.47315115311736
170.84839210920083 171.34952788345097 165.18754304616797
170.85624332066538 171.30874594686054 165.51346358518208
170.77545231822998 171.3117087260887 165.32651060667902
170.61796812515487 171.17960749921747 164.8735762308362
170.39325126194797 170.93177980730093 164.71892039730622
170.4229575298603 170.98184315648047 164.8022146919891
170.71689703789337 171.22954974788527 164.8731343576258
170.67389646285557 171.22272087594501 165.02972926802423
170.3670866758532 170.8582943017518 164.6332554162881
170.576209118203 171.1571091350907 164.8002000398306
170.71308709657305 171.23635544774723 164.9380948225156
170.88228460464762 171.4698057088739 165.00067629668544
170.7949156691279 171.3751562682948 164.80196114469027
170.77744532918274 171.5186075501376 165.10166425403037
170.44582862135653 171.21046677450886 164.87655153328234
170.57864412718268 171.21462082316512 164.92475674007864
170.56486994031286 171.33281834572583 165.12961670295195
170.47900631668318 171.03625030546553 165.01622539330484
171.1419142975524 171.641034292501 165.09368146258555
171.0541962881527 171.64645666716714 165.1747654046631
171.02250454579823 171.5474492478179 165.4469286094935
171.04522185687995 171.67568926281962 165.52001711072043
170.7099898891497 171.33372355448583 165.49999873430826
170.5820655808952 171.14452757075463 164.77235935977185
170.59188657267518 171.08528376991396 165.0683025314072
170.63135629160578 171.1340953336893 164.87690877654038
170.84599922860173 171.25494652401082 164.87054128506392
170.36512298561402 170.86376782636268 165.1374469852368
170.8442233489602 171.31204745682732 165.04636777881996
171.30341391447192 171.76942984126964 165.09971458004108
170.8123119740121 171.37254175583698 165.0302224871549
170.87123748676206 171.52810354749818 165.56586913584064
170.853079078564 171.52691793339292 165.54093984053546
170.81975072557927 171.36183784674773 165.3231569837111
171.07045484436262 171.58252440271764 165.27375467189555
171.12685228491637 171.6180192458074 165.27915109239282
171.298008212364 171.8818705998708 165.89768378242252
171.1154190270372 171.6861710021338 165.8326652447948
171.55465135246607 172.17106530771534 165.9491778228884
171.3849705440844 171.9607781336037 165.6985538702189
171.1416892633198 171.722943384822 165.7713383117978
171.11085114787608 171.73013908239207 166.00896141972325
171.2603473952503 171.709249172015 165.5280389363499
170.9209937892412 171.46882537034952 165.80810066749402
171.24049175957896 171.77436701141056 165.69599028729206
171.3316138547951 171.83680320629824 165.6948590612817
171.35081042992516 171.762065592607 165.34079528649207
171.34561095837756 171.78952038846575 165.53543205810223
171.54445630901697 171.8923395827713 165.7739195069286
171.4612775260029 171.84310482949002 165.9366726695771
171.4546866213118 171.89199693879274 165.74584635976038
171.29617749142514 171.75840840666405 165.24224434039454
171.5700413838059 171.9388195268919 165.20232507424203
171.32180795548942 171.73222539492016 165.07762217477753
171.82836477838913 172.05999566788944 164.77790212509566
171.8201759872797 172.1410631448731 164.6860221050112
171.60803411399237 171.9622495583788 164.54759295229337
171.96640342769936 172.34567710500096 164.5654892353705
171.7558060206719 172.23462808139416 165.15544291538913
171.95049656913378 172.39462953923393 165.12979646806207
171.56107645804883 172.01130932819518 165.0048535107575
171.58336387310055 172.040411571713 164.9647645452207
171.54841776586053 172.06015552201112 165.17469124170572
171.98380696904587 172.4765307901997 165.19245012883343
172.11681371745766 172.57492844995105 165.26284306740686
172.1968806887534 172.70863099157893 164.98385364948533
172.24340604958374 172.78575414954585 165.26674071260183
172.24780244635204 172.75337466126584 165.67020564124394
172.15315278420994 172.68700942405985 166.03044391215803
172.27023441316072 172.857272870134 166.00426641509512
172.32819775576968 172.76174319462717 166.04196232892443
172.1548311893691 172.71963624636803 165.8298846022787
171.98114690560934 172.5703384513142 166.04094172770004
171.91218525392227 172.50823083666472 165.83924536273716
172.0742920778499 172.61943578612357 165.82327309479788
172.542369354347 173.0191154357105 165.99925647941808
172.16740966269825 172.69871794107024 165.70625392751637
172.03624163268435 172.59660751238943 165.6842786090563
172.10677654945948 172.6082649313222 165.61586463585178
172.54348000464418 173.01151528508865 165.5092240559225
172.28786201259942 172.76712933740558 165.96228872913585
172.0774435155419 172.5939224973489 166.30870623466794
172.3642054494227 172.77772685802293 166.10010609284151
172.29211695417956 172.7317382030285 165.91969233395096
172.22648632739444 172.78802480175324 166.08512191492758
172.2956016597862 172.8167163665781 166.32076793273382
172.91710321209402 173.45585623309077 166.83049702642066
172.48167734190923 172.98025105370965 166.46316151494025
172.49027699500422 172.98963829032573 166.7781466649581
172.83031904516088 173.37686261261524 166.65988571863943
172.26108651758435 172.8355627430014 166.191902462321
172.53339010900345 173.0721652875009 166.35999506146103
172.2174804885384 172.69014575438032 166.66131780293264
172.6181995385726 173.04698102617309 166.77922356861535
172.72174529607312 173.07311832849 166.7953760434351
172.685175160806 173.08743006335303 166.9890844421825
172.47361376061738 172.96705204692424 166.53246902262723
172.87988592788773 173.38126028900297 166.43329415945632
172.76134615573918 173.2410201855864 166.28104774474048
172.84290901460523 173.3070080140239 166.11479404730648
172.87224439161082 173.32877922422057 166.3235550079977
173.08151975107572 173.62479992594317 166.41465589335442
172.79398943026052 173.3095134565991 166.52548466980497
172.91266910125677 173.4837735300653 166.80677806000784
172.7490381705175 173.4316474174688 167.0773951052451
172.78597191929086 173.22295428349835 166.8308259905864
172.75122597075315 173.25620355490557 167.14509353049706
172.72499445513984 173.18804094152523 167.33967830850088
172.53137517475554 173.07410474228257 167.08111161318192
172.5830380757396 173.181782752143 167.43039216065802
172.49260103635072 173.05831136082887 167.6186946111849
172.45398985054567 173.18135601091785 167.88014095533086
172.40078404765674 173.0976603849668 167.47953705658293
172.748516207235 173.4481399151437 167.3518655887768
172.7779393913688 173.3951619580535 167.2923584061649
172.37698341870495 173.107892795312 167.42906047797686
172.79968623135235 173.46717810129994 167.36497258032358
172.99660197502752 173.6483432504154 167.3766505883962
173.0277019246893 173.64240378570705 167.32996020680844
173.01514466136848 173.62883025864673 167.45784847903164
172.98956119880543 173.5607065213766 167.19626298361547
172.67123779271023 173.24154674322477 167.29750967374676
172.71816811110787 173.1980200957967 167.11262254205602
173.01663175210967 173.46969158843714 167.09987283241858
173.02678726977877 173.46886697254115 167.00102934019998
172.96596606453937 173.44108627843528 167.00242901620678
172.60864500879327 173.13447791334357 167.27866721770872
171.9979513838006 172.6557971620644 167.32119842868062
172.14048460554426 172.88604274465064 167.38441386429312
172.34638445699886 173.0440562870059 167.22216065913955
172.3158961443991 172.93078145063407 167.0940843492234
172.35195194001727 173.00400775865626 167.18017943866263
172.24089827069122 172.91062815824353 167.10126869205152
172.5669689149052 173.1956111394687 167.16643147654403
172.61950710434624 173.2972098213707 167.5447042945987
172.67861843080496 173.20829697071287 167.6429431178013
172.63585785822826 173.15258627171175 167.64164333498812
172.52772578200168 173.04277026477948 167.77373339230095
172.61933875272672 173.1481664670823 168.1200915633718
172.16288054054218 172.7223140388166 167.99125456002503
172.42457352991886 173.0836476742551 167.79195932200074
172.19558188304947 172.78171508478147 168.13766818925598
172.4219325730327 173.10561674393776 167.90886947763272
172.16703055896164 172.8188416892374 168.09051479979863
172.07611419688706 172.87030742918756 168.16987688593446
172.03216655181214 172.84354479821343 168.2855734960249
172.32007655778293 173.10392712959674 167.94846803392952
172.0123678469319 172.77277346734894 167.77724217605444
172.0846772080149 172.8629495851252 167.97277262593838
172.348848183553 173.0309013297396 167.70656030308544
172.24937204266075 172.90008000334092 167.17655659169438
171.95162629404447 172.62993959609983 167.42479766928676
171.77572662986378 172.4725744296344 167.69241076424376
171.9066964118863 172.64438183903692 167.40747426736635
171.59655940510916 172.35284674508065 167.3342333367328
171.52946666155853 172.31299892815088 167.1963198045764
171.62772366192826 172.22850398775208 167.58866296675262
171.7536134262254 172.34643541027296 167.58211736862094
171.9586242151834 172.54513171518366 167.4192337212399
171.87178395265718 172.5536789332889 167.4215596630795
172.05362657572184 172.67695255467714 167.3304615902116
171.9576458414483 172.57293561763194 167.25693570536112
171.8868130886197 172.57857139988909 167.13849786980344
171.9423601579503 172.63394612092563 167.02554052259077
171.65766004032358 172.32801146403446 167.17756156526227
171.57159930624695 172.31912814916603 166.77169761630012
171.52414550429552 172.19103180783674 166.6821874570244
171.79886097534362 172.36077095920515 166.87346453620742
171.50893549504121 172.201068481874 167.01270042093776
172.03477902092436 172.67171970535034 167.16661337394615
171.79527253941927 172.36718179552 166.8543067584709
171.14060705976323 171.78088722397743 166.90651026681294
171.2261270697697 171.89561669317243 166.70792017406933
171.69017708596363 172.28508124594978 166.66562984380073
171.72175969099888 172.3754246179343 166.54251285906417
172.12251114365012 172.92084613058242 166.9187229191566
172.38592024810796 173.23631521434538 166.90778181798512
172.65367784530713 173.40876516894863 166.93807667685022
172.3142547171486 173.10995731344957 166.6153218999479
172.3339905037614 173.2094218770754 166.5394780123739
172.526840866543 173.15926340715336 166.67069944834395
172.9476539391727 173.5737343762944 166.74530457849548
172.70601175539971 173.30041607403723 166.83137237065637
172.90421616250086 173.37615267519945 166.88790939196397
172.41446281036568 172.9031864465286 166.63197855462437
172.59862823846026 173.20136234980484 166.86157812799686
172.1503894499143 172.88712921940527 166.5163924831181
172.25515841547713 172.97742093919894 166.84310874268252
172.51317657710547 173.20895584252978 166.64036277994768
172.03986576840066 172.92695097924056 166.69505844368487
172.4240138735897 173.35654674248886 166.94050816993203
172.06237682189322 173.04799534868096 167.04475384850102
172.43621136938452 173.35070747949106 167.44883820456343
172.4586029350656 173.27002765354786 167.5836651459302
172.44231169502874 173.16055822635477 167.57134864123321
172.37899153963238 173.29040648012136 167.74012638922312
172.6497854443826 173.38058402404025 167.5722505044147
173.15352036821358 173.87994903431462 167.88022620571277
172.84700441867517 173.5767988993102 167.80251888853184
172.9142008741758 173.6223857139593 167.53835017660114
172.5397503662457 173.38172440314713 167.78166655342193
172.6131944830735 173.30251822263222 167.32917031969225
172.46693528921938 173.26683602068618 167.40418411885994
172.5977847268472 173.34032642760778 167.38159939181517
172.71893803773776 173.49566883646872 167.19286191230844
172.47829168560602 173.2775864766365 166.73317009403496
172.59167405208387 173.51535060018273 166.98320412768535
172.86104906808234 173.65002570640596 166.85343298184785
172.79527490080872 173.66357871372975 166.5995279390467
172.91152305293818 173.7370069005015 167.08874003902477
172.6085728620545 173.4201404923074 167.05075336383584
172.56101665656783 173.43165565973726 167.15530608246095
172.84770081632192 173.67681417471263 167.5199702113554
172.42299166668542 173.38971824411993 167.25965130932693
172.8627751170947 173.58620839631087 167.37637016321142
172.94265246079047 173.70648673468028 167.1695042949021
172.99886381902454 173.70816583716777 167.34906493990118
173.26301982531817 174.04919956297462 167.7294888062153
173.32919132788058 174.02340334774706 167.26639903606687
173.33177214348848 174.07506976821713 167.53111022559762
173.32443931364352 173.97515175588666 167.63541468479423
173.2162309459378 173.89018122226202 167.27855474822238
172.75961771467183 173.5671882953593 167.40992800895253
172.70442823072167 173.4351107347123 167.59990729137667
172.74609286728204 173.43149785263543 167.58844012565416
173.01491241891097 173.6940568750126 167.35763781227664
173.0764181475876 173.72959954522017 167.17969612796958
173.20807363466068 173.88296233953292 167.23097553273684
172.92948096024816 173.69505365231294 166.80303460674745
172.38516054288627 173.2078643541418 166.48858497450476
173.0782457966037 173.83043039662675 166.9508207955494
173.3182504112981 174.1158234001385 166.73243225779268
173.01485155012236 173.70768087553657 166.42351358481235
173.14030968626298 173.86350097115306 166.27951138226223
173.5108221214066 174.09699105114473 166.22138528183146
173.72763849118462 174.33248831367447 166.66749803249655
173.68857230136263 174.31087867654304 166.55188120277268
174.1655514074484 174.73824391489734 166.41412990198194
174.41221810447783 174.9304492558194 166.35747729148062
174.12588120466785 174.66732575785872 166.5541684350418
174.20633464634275 174.91662965893778 166.63638018586738
174.2986827354901 174.88899303794474 166.21059955990688
174.32271566204912 174.80328257050144 166.02831330052982
174.15491633591222 174.69291497400386 165.99488368765827
173.47750466015637 174.18311409475652 166.0499146898335
173.75952061617824 174.3657024160601 166.21279742592736
173.6165597219328 174.4088042143261 166.13216064997977
173.15060674850366 173.85932585174172 166.00749073656726
173.4465579299531 174.03214986346134 165.6929856944979
173.10303888504447 173.73640182678142 165.57927408471227
172.875133793875 173.4886159608332 165.53201336543438
172.933286454254 173.6167042331928 165.4822722020489
173.17752774219736 173.84831220806947 165.84764025831566
173.68273100986409 174.30455251572542 166.06714289951034
173.6476200486218 174.2184943220203 166.080706714945
173.00814660072868 173.6491765539702 166.68566628875502
173.32013106366216 173.9454937593025 166.1730185924853
173.1278815210786 173.8277474768623 166.12203873746753
173.0440100389738 173.7278026207916 166.4193728275398
172.94787299438536 173.60012782536882 166.55997675393243
173.08194554242542 173.72245347473432 166.51254922696995
173.03668980447182 173.63161854589336 166.5560938813689
173.29176350142967 173.81342243482288 166.62272841507306
173.05069615574075 173.65849447889954 166.5557811173345
172.94285268111946 173.466772387931 166.19191874182036
173.19065500314377 173.6697779830324 166.47349400572014
172.9245058304591 173.58044506740467 166.27541366430432
173.16008722298722 173.7199088330564 166.74846147107039
173.11595213395577 173.63148199545367 166.5974908216603
172.8101366314517 173.38059124162868 166.28437371900594
172.8056593009368 173.36751622535309 166.27114231021363
173.23664513177 173.72039901484305 166.35459419740323
173.10301466186488 173.68664918666698 166.50054867786932
173.36320897404934 173.9491283577598 166.7343762240547
173.33750905110952 173.87870837869374 166.52726121588154
173.6100368605492 174.17785608313986 166.6152979020848
173.29572838807223 173.93135109301824 166.68044590073413
173.41386587768457 174.05444222887343 166.8862783113011
173.27320423029065 173.8691308440927 166.66356148895855
173.10686255808497 173.6965231679002 166.68905943588828
172.9821130914424 173.5169748794905 166.5197599782709
172.87409738762105 173.51840881653922 166.59177600593645
172.8973191275194 173.4719841696294 166.32218545381545
173.16713448984254 173.68022046109647 166.22570624678806
173.005769120322 173.54403708690526 166.5746323442148
172.95393077652292 173.5681170935205 166.446939172271
172.34036833157703 173.06384972835048 165.99564633884896
172.69740426356682 173.3956102546386 166.2073349211243
172.67223598064263 173.39018387704763 166.41290373696626
172.9790008322946 173.61375728237581 166.4527402388802
173.04702808936773 173.58172900193944 166.37551070618778
173.2899692673079 173.8221511500583 166.4031596624353
173.0504781240164 173.49890390199386 166.15758499793367
173.05147987346643 173.62218654016885 166.73193564243635
173.5398423197621 174.0120540472739 167.07691032056943
173.3116765370914 173.76406818225988 166.62442188420556
173.74280015887078 174.1807536833663 166.46957897246622
173.8033238523374 174.16187059373573 166.69369940382458
173.27803802379063 173.73945311982138 166.51802105544675
173.4452096995444 173.97577143251425 166.72425298024075
173.11165705115033 173.65797423267196 166.5982508350427
173.37418094277905 173.8457560323467 166.54690438125505
173.12342879398383 173.65089300020233 166.5597321837177
173.44701998388274 173.92654171263467 166.53151981499613
173.48986726933398 174.03357650584033 166.31310818160065
173.72033016454 174.25066931193885 166.26874585904028
173.6752981079834 174.21420678012402 166.24963043691474
173.57317704773914 174.14581706468115 166.41042719561102
173.56751282137898 174.16364892090095 166.11079419140157
173.58400188632478 174.13991435092098 166.0836484458734
173.3754981926483 174.03490518155184 166.35716528173717
173.33670821663003 174.01141183952225 166.1072113645788
173.25557811462468 173.95369288536375 166.25462170161683
173.4422267180913 174.2344853889037 166.38752335594273
173.46446014792474 174.10077683068067 166.07961861550464
173.19148879689033 173.7856035957239 166.25012743530442
173.25308428400385 173.81824599402566 165.85990452193542
173.08222177662398 173.66401725663738 166.04058462146443
173.15640411535944 173.70899034032723 166.18284696812535
173.2685358803044 173.80150407029535 166.01453749319677
173.04790331470073 173.6629476529128 165.76014887467295
172.5275559928683 173.18368987123773 165.54267364410066
172.76546596891663 173.37097230562344 165.71674320185323
173.1760582002489 173.72290223109061 165.8758792233509
173.18123007432732 173.72980139919116 166.09577184423432
173.02078069815568 173.598551869845 165.91743832912084
173.12380389470175 173.67015364525977 165.6309800376968
173.27325374539805 173.82934375986503 165.89474020240314
173.02810372572662 173.60923444078847 165.84104053860938
172.91747764709305 173.5354079642354 165.52449941330642
172.47307283235511 173.1680424164515 165.54350131866892
172.28010519547948 172.99816063423813 165.4952301270891
172.75577510371355 173.2611311044247 165.36577235154593
173.05115842135962 173.57526744678262 165.43218836327944
173.26907490022893 173.862195113846 165.7964092453347
173.31161486371192 173.84230831533992 166.05761241934212
173.34012890649115 173.86478209639426 165.92411716186797
173.37867119175948 173.88033231601068 165.79502225770648
173.53678272947332 174.02307081599216 165.57737276892126
173.32034942270425 173.78858793538245 165.86864996704657
173.45448265936326 173.94965797513225 165.86779452857215
173.39576758422388 173.87447354829592 165.71009295219287
173.5531729002779 173.95330823268276 165.4287653754031
173.18502133221287 173.66731852017023 165.34202925035856
173.02002208878918 173.35225096829186 165.43377225586875
172.89660783299374 173.4267928545548 165.37314293098208
172.95746753412283 173.4555510383597 165.5181494266506
172.65878263671271 173.33380924770506 165.74740438626122
172.7751837243926 173.428021566003 166.03058236782883
172.63333693404078 173.25502046380618 166.03687901862503
172.86321915003867 173.370334950548 165.4848768687163
172.86729346911005 173.34952509379536 165.20527605546818
172.7875737923827 173.2952954297514 164.97595903283343
173.02167154980893 173.445966623931 165.09302389160536
172.4746502791224 173.07960709476603 164.97418831185297
172.4806821923208 172.9701912317625 165.3435754786164
172.5016958410284 173.01777941743003 165.5989768138597
172.3492618288478 172.95007172017543 165.67440569555814
172.6669928251946 173.21402380358873 165.22531913336837
172.7082618838739 173.27238103948997 165.25442090662713
172.77503841312148 173.35032579677318 165.38109815255336
172.39687162168684 172.96099704177564 165.48663111467187
172.47164032266744 173.0044151063113 165.39135938565727
172.48518438070244 173.06343820653828 165.52770342829822
172.46156239893645 172.96324449500875 165.64951977852039
172.40676311833712 172.9181984324406 165.6208300642945
172.41088339537578 172.95357592024354 165.28817003581105
172.22291634978234 172.67886673978305 165.28753592081122
172.4226931012512 172.89100631446794 165.1724888883529
172.317727031064 172.79466309589498 165.335621991218
172.3706936744976 172.84057460495933 165.2171821733498
172.5551159054402 172.97503453205212 165.12513921135283
172.4269902761101 172.9046739618316 165.05164693231882
172.53696066121321 173.03543073688988 165.09811962882418
172.6075395568286 173.1292463109162 165.3463211879782
172.8730297407886 173.23121495916942 165.21588462696067
172.78608199529643 173.0562503566661 164.91053416332755
173.3049316387446 173.63247543216397 165.20244943003362
173.03939228568686 173.4724087766782 165.38999051494025
173.2272857034477 173.6006863299786 165.38614783855107
173.03521817880613 173.3180095648423 165.1941449837814
172.9674390831844 173.33321918539016 165.12631233290003
172.92873340929827 173.37287735328894 165.02685836310505
172.93997317790414 173.35525734865837 165.10184784660748
172.92957396057827 173.25568717318276 164.78460637845978
172.81566991894982 173.09982831564102 164.79318236600912
172.9829166237717 173.2782731917727 165.00951289505048
172.93333759870055 173.33509420397186 165.21440364809942
173.15965992103057 173.49357597037147 165.25809700936787
173.34388102584356 173.57780668473262 165.19727101459395
173.55822634870458 173.82397545577854 165.18679018645523
173.7559310858005 173.99432603222488 165.50217683262107
173.22208631274495 173.5005568189681 165.1462517525935
173.30972513842585 173.593237578614 165.2930373830386
172.8995237366929 173.30866459328246 165.3346320954059
173.04795706068418 173.50601436463683 165.39326671146313
172.7784273973271 173.3175594040142 165.07677669844898
172.67928340860138 173.2778120557875 165.35243169647657
172.87373461663938 173.35688215656208 165.3336284597404
172.84984775296786 173.36392168506936 165.22678850270725
172.91550445018004 173.32122305873096 165.0318324537175
172.9497465909617 173.23651259005126 165.10984983663715
173.05757287909418 173.28189135337962 165.51988281830626
173.02954167075072 173.2249357987071 165.45918115697398
173.02512797727786 173.1938278247434 165.1515059822617
172.73759003389802 172.94759929304206 165.13535738832067
172.36842214882594 172.58625506905852 165.2426972613065
172.18252103112076 172.48559863331053 165.0948793878899
172.11820023199564 172.41454771074336 165.26016860488167
172.0854282122648 172.36820020763116 165.17252144822933
171.84506006031967 172.1903733340371 165.10572372420302
172.07730806535682 172.33014683851067 165.3355895661204
172.25166778601942 172.58586170091993 165.67076065604488
172.5064430426734 172.8253450192983 165.85898208487197
172.80509664403746 173.14281811740724 165.81523281815825
172.61250563016483 172.99908956513187 165.78338836577908
172.6575541729153 173.22426250899855 165.7144351274409
172.58854705084764 173.0678545909208 165.43074119314045
172.31393467025723 172.81316927886078 165.1999730526185
172.21739827026866 172.80517374723206 165.79337073813318
172.1817758648756 172.75872164056526 165.41184165149204
171.8095488856514 172.3743845003446 165.63106700148623
172.0507212727155 172.48905808802238 165.43943517472476
171.75841919218547 172.29099605190746 165.14837264780385
171.74887382779409 172.37884196715896 165.39262199325535
171.54874159653585 172.05026708857048 165.26438189441458
171.39106276038504 171.95847448703873 165.09572883738616
171.4384351435168 172.05728384964564 165.10508290203163
171.34105496703955 171.84245935995054 165.1233549220653
171.17345067725228 171.63942526300235 164.80307986013224
171.50697479458833 171.90409341853052 165.25249148320336
171.5270883038551 171.94576981623607 165.16401707746257
171.22454043426882 171.62204780565173 164.7917113938004
171.42050611429775 171.7721029021702 164.77471669730602
171.72365258524556 172.06654076948521 165.2932954743867
171.57856488677226 171.9978864915108 165.3380373979466
171.47862618503262 171.88819383963693 164.94353008156335
171.60122964876882 171.8698746089507 164.99162479092166
171.31594068673377 171.6922992782269 165.07536531191897
171.46530132684416 171.87512180330106 165.01030862039246
171.71839081180585 172.1263866183487 164.8252848420812
171.56371402723678 171.9969405328678 164.4112197704028
171.8450591875158 172.44276947583793 164.79363397771456
172.05934353854403 172.51650128183604 164.60459539704067
172.13180449123632 172.6585572684379 164.4644683531533
172.02861331870483 172.55407904061136 164.67812818729044
171.79225511584207 172.2875076010833 164.52762109694072
171.8385309625509 172.27809597926318 164.39013320254514
171.7371228138584 172.17969392234997 164.59461286625316
171.47761755504092 171.94716257942554 164.862806312494
171.48881583280843 171.9210610175422 165.02814209079912
171.59228584142585 172.0230600482928 164.98635042072996
171.26871114813488 171.76049678240105 164.91946088849377
171.51778206709562 172.10198658643066 164.76741001231852
171.63198912661798 172.11409980110432 164.79273513183324
171.53712293208912 172.1286044545172 164.46815702972714
171.91963521022998 172.36166048069293 164.77153201016245
171.63008463340216 172.06007098817824 165.0190541324838
171.7368164684085 172.19076516205905 165.58683606959127
171.7970579035716 172.30274135196598 165.53308711601034
172.1013358097542 172.55590535111057 165.88153466495564
172.00057878216433 172.44983025160735 165.85081950056914
171.83965352762115 172.34546947038476 165.49042759200537
171.52561874614636 172.1203359506629 165.69822855291426
171.54152894688005 172.14699551922354 165.303108147464
172.14333342041235 172.74132438622854 165.27383292869345
171.9332010812359 172.4299659561144 165.06257611958011
171.52456809799307 172.05732764985942 165.2707551757053
171.4776797575188 172.01192203656944 165.2389853275772
171.20715836689143 171.79544779729588 165.79068763091777
171.69768859898454 172.2216636775497 166.40285359816465
171.96910361634366 172.54271643533647 165.86413679723984
171.5362720814182 172.2153770128511 166.20097413280837
171.5200672937836 172.08405731545312 166.27961979755565
171.5343229766289 172.13900333055807 166.04676420951267
171.91358394279698 172.40169259723 166.1676587784303
171.36949129494644 171.93671536144754 165.65856147239552
171.70171144247112 172.14673589204747 165.7612150520454
171.6674241022007 172.14202252054065 165.6224891881888
171.79168627133873 172.2462650299824 165.77485928280194
171.58505807679853 172.02876457760098 165.77105040038256
172.04242813116386 172.43238097282207 165.5691843429946
171.6569732839332 172.05028836780323 165.5517773840692
171.7651163961624 172.213386531897 165.85873570089237
171.63705552860145 172.18226232108958 165.61480258451093
171.75922405141583 172.22228673847601 166.04067327722007
171.77045038188885 172.35105406277617 166.37463734267598
171.56086062008862 172.1497199534509 166.18213899271854
171.45160197529378 172.08496350637125 166.43935933136325
171.21747027042218 171.71062541178367 166.57302647135418
170.88451320412796 171.48991038982334 166.50272315076458
170.93009528433805 171.43308955088122 166.51524525422127
171.00837594942567 171.44923499354834 166.48795517799937
170.87463367459924 171.49076024541972 167.06634447461502
170.99699181256398 171.61305574944762 167.1281073155272
171.14809269658417 171.6410730826447 167.3863181864114
171.46636229886926 171.89616046256796 167.34981303706735
171.32886364601856 171.78061639675212 167.38783526975448
171.52633552960617 171.90588749501325 167.33812289157328
171.23506073335673 171.79363263126172 167.38928241253294
171.47788822406704 171.85099726506868 167.53730697512387
171.82847068401728 172.10602365529434 168.0972767964979
171.67248527499154 172.0414001111181 168.0596470040828
171.42215444955528 171.86821551127852 167.86094802533128
171.5012098210418 172.09621287714506 167.87336485474765
171.55093238295643 172.10526995579266 167.84025925876108
171.31474383576887 171.8080951542162 167.69665058953768
171.36012193140851 171.75266476352715 167.8156210586826
171.3198766966365 171.67474561896117 167.9898182688756
171.38622448641667 171.76300663662659 167.6923336917838
171.00742315684647 171.42899652055306 167.4518280790227
171.4497880494205 171.83583345667483 167.21041467060212
171.5703761023945 171.86979088672237 167.47989455764687
171.30587063120356 171.64309140930897 167.10448347824183
171.76205579447262 172.13564011066583 167.5803375018194
171.773698437585 172.1708025315269 167.3359249370132
171.75601529244176 172.10646783973533 167.2484042147338
171.51334649626267 171.8780110852986 167.2864336302414
171.16071170161248 171.46694608371195 167.16349609702007
171.62753744488845 171.8606704465622 167.19598162022302
171.57750127087604 171.9975955680904 166.82098087212677
171.6645789471448 172.02067970112796 166.5044877732649
171.32713054832314 171.71614930105386 166.32252775271758
171.0667692822639 171.59866318853474 166.3494813064407
171.14141287037248 171.76325104949282 166.35642623328403
170.5230230939092 171.06620109861836 166.0075462632297
170.44214576898872 170.91709080541943 166.21551502475566
170.75874123812534 171.14161515544615 166.05769420296446
170.80678606869432 171.03580777203715 166.1523180097472
170.7132485052421 170.99029509920905 166.0623682711138
170.9688824313636 171.29260328604153 166.13647881352384
171.29448795583176 171.59180831648345 166.17335057953628
171.3222822459158 171.70734243189844 166.37050484449446
171.0322254386605 171.53450504327895 166.3669139323127
170.803741616785 171.29214126594243 166.72005053699496
171.3073587886356 171.77193793680178 166.52475167791806
171.38505053133736 171.85191151229512 166.74205170646383
171.6510534256174 172.12221955142786 166.40048317679134
171.71841348279312 172.07725658586457 166.5146590290758
171.62368144875967 172.1063571514598 166.61306036678783
171.96796287298395 172.37499386687517 166.61740198902783
172.3479124753948 172.67865308147992 167.03516393419417
172.07359123886792 172.5106637709768 166.5972615620018
172.27538536980848 172.66550263892728 166.80512340823225
172.2266963265372 172.48108646021842 166.87788872966223
171.90093520226972 172.1433347614894 166.61737603071623
171.66719974960358 171.93515694444886 166.87252769235835
171.52290547900293 171.73475715575634 166.7906807264616
171.79407239110316 171.96699409123158 166.50935560819406
171.63327126367167 171.90055615601472 166.7192588049397
171.87926185075116 172.10054526356555 166.44070122680247
171.91697906900237 172.1398866023553 166.37889537388068
171.60043527327431 171.87974622011052 166.33293405444005
171.5166907026628 171.8518235658551 166.23121417691752
171.71823826033665 172.09672249045377 166.8264263505655
171.3541803248288 171.7328825878247 166.34502665509555
171.2748349640708 171.79221680521746 166.42760805989613
171.13714897124254 171.87354767708217 166.45584837481317
171.23216881559932 171.93120763786828 166.4646708709505
171.04794745114532 171.67065540887873 166.30029900227748
171.2327647832749 171.81953598070356 166.2396776074329
171.48837345875467 172.22026900428654 166.59850142411423
171.69273522423316 172.21799812346435 166.1841427719512
171.912506339964 172.42442733681074 166.5082315938029
171.63801101085625 172.20924183145718 166.61051819205204
171.89312864973923 172.44875489268273 166.45388363273935
172.06715412751555 172.43276379836635 166.52868482689016
171.7132667789108 172.1177561947262 166.61930428931305
171.77220359134392 172.21114674696784 166.4224862483388
171.64765442119122 172.167893494065 166.27427167123767
171.79488702349607 172.2530244434945 166.07601675320984
171.48316444819955 171.94485006818752 166.22097294692827
171.6818204755428 172.14664278978483 166.33021490732096
172.15863042144625 172.69725216998816 166.4987366876654
171.55864374664796 172.06586541149827 166.3614556740223
171.639300447957 172.21024233674274 166.508153076209
171.73002627302571 172.29011428481343 166.7565042435777
171.86439552903144 172.42002947139775 167.13207472374197
171.80712341348112 172.28059045953177 166.97858560383443
172.06161520107355 172.56106667750862 166.67696898244475
171.75156609499336 172.28822270663963 166.46985006269674
172.2451857585151 172.7794693857756 166.5857999311128
172.43102368702273 172.96883879170014 166.84531491470062
172.18994274691988 172.72096552329396 166.76417331902186
172.15045224017595 172.82413709760314 167.16334388186158
172.33684253489506 172.8650062708897 166.76841429838638
172.17531336647843 172.79267399909617 166.4724497797251
172.54337621008185 173.1547837166599 166.04860944334544
172.50886047188519 173.14091096084414 166.12351855800708
172.34750316641046 172.98858420415365 166.13341176461498
172.47383179581269 173.13547504168724 166.10269352953148
172.69203287341148 173.3078288132083 166.3344606293112
172.54938161445094 173.08082290105833 166.43064604841967
171.9715025174227 172.56240911046328 166.19372659472387
171.87876913701766 172.3857166365214 165.77931460274291
172.23572484988372 172.74915677425756 165.7107084328171
171.8216720225612 172.33185508887308 165.60125796429136
172.08740545221178 172.4813768144991 165.43058511539556
172.42973136744067 172.81040017322664 165.96419754171322
172.09840395797073 172.58422689627076 166.28579558205453
172.19235031546725 172.73363841560945 166.41439085213594
172.58483297356543 172.97859153315244 166.13103789175483
172.44436599798817 172.86028686883836 166.1663665549433
172.27724313636418 172.7327047492314 166.14958984121918
172.70810289329165 173.22965868688158 166.5209729364235
172.8285011679154 173.35191669019264 166.6645288274609
172.59241583892555 173.11633820057713 166.20185628486047
172.3130221690153 172.81942040508827 166.36099554695156
172.18543059985856 172.67744690121157 166.31721996704843
172.08042967091075 172.53994352580273 165.9109734140801
172.31254552225303 172.83258163174733 165.84057220861777
172.1034461075672 172.6756428100819 166.33877617046423
172.22725177108023 172.81045246429574 166.47686410268366
172.3629593067977 172.90619663251263 166.04238288641358
172.75453969531532 173.26125317144226 166.21119564524165
172.2989345314794 172.78838434417705 165.8624727093506
172.44147850338086 172.96833434627183 165.90606322653431
172.43354489226206 172.8478935511832 165.77291998242382
172.45797149800893 172.89069513280634 165.67584108514677
172.57019110305882 172.9672667157207 165.31328355481568
172.24696785936595 172.73761374374968 165.79264296421246
172.16662733972393 172.71251326511302 165.67272693839274
172.2691124208473 172.8362657856261 165.56028445351623
171.67020616015785 172.3051270310095 165.85806870170066
171.50509111169887 172.0836889747432 165.5378735868315
171.50077122236118 172.04141119861572 165.32189893443055
171.5764839879698 172.15460613887652 164.89063626884163
171.76550775829017 172.17213236033797 164.9833047674803
171.65020841563887 172.18603728954415 164.90520313301275
171.5427292863793 172.02046760890903 164.7362452027774
171.8366905490838 172.33716782827636 165.21869329474143
171.46976781542637 172.03569134834115 164.95849848786878
171.714202518493 172.278497945308 165.07538103063303
171.62142969144884 172.03818219724786 164.7751906632882
171.80891960804433 172.3718532323798 165.11888190634662
171.58824734912773 172.11838947042614 165.36795247509212
171.67296219552733 172.12777731819958 165.08140158344668
172.07974069364278 172.52010676831372 165.79381336518375
171.91665652127145 172.38695602181483 165.7046678705074
171.73476671561843 172.17855358805315 165.71711382280535
171.63036196446885 172.03522185571074 165.5288626567626
171.4779860296638 171.9545391687048 165.67012723984718
171.23708020349764 171.78273344148778 165.72894121898008
171.4250364757795 171.94788211265345 165.76734876906195
171.10420182584045 171.6524891570762 165.73483065177248
171.25396948594536 171.84638963354348 165.6208809221188
171.48936248452677 171.9452673467408 165.52714300953332
171.4971142811601 171.94697169664607 165.80093020672587
171.1374816548125 171.47994897026766 165.54484063947672
171.1739590664392 171.61528212210519 165.54309946684882
171.12388100172083 171.616827179143 166.26421226646866
170.96453352115321 171.5794898739107 165.57435306819977
171.21072554046546 171.85079514000887 165.65808813375915
171.57786845574486 172.21173789474 165.9930886849075
171.26954858619 172.00834875268288 165.87674609174817
171.05045051424136 171.77815723708957 165.64275240286494
171.10680024857612 171.77295415386158 165.19003248778753
170.8297586353759 171.4516708111963 165.15162725054802
171.2065925595525 171.82789050337342 165.23633462681252
171.23675225442668 171.7724195409962 165.7119573134699
171.30558397656364 171.79554451351967 165.47313940523728
171.28713219595545 171.7232231795573 165.38636445090927
171.41668699575644 171.74740188042776 165.5579303808431
171.14380419029445 171.56328221242472 165.64044402984018
171.12239199932188 171.6997115786676 165.68807354020709
171.26254658554248 171.80629563536579 165.44545319820872
171.42532916298293 171.99779548516292 165.73356511100937
170.78587007859952 171.5117687219345 165.350883190736
170.99650844867452 171.59213654895441 165.39771432356838
171.14284902602157 171.61214553010043 165.7308943474109
171.2845333950515 171.7794376487219 165.4698565106964
171.30582300530494 171.77723905544136 165.24331605926758
171.43898952264237 171.87630315008428 165.28341798231662
171.33480795867195 171.78165087677962 165.13518451435039
171.48040016080174 171.80462716017877 165.1100577954901
171.0748786518812 171.3921125372278 164.976713002554
171.18543380334063 171.4482730136633 165.15822106096866
171.2922872674033 171.60535563958 165.237712909671
171.12825031097844 171.52123508016751 165.2640719013678
171.10336657333474 171.53837298909346 165.43670604769065
171.23880833897397 171.70426056454545 165.26745037791977
171.16327228168143 171.70126243602346 164.76266207219751
170.7812733397716 171.26105278379032 164.82100575497049
170.44091819024186 170.7921413059441 164.74944496959156
170.51915427133986 170.8904770113159 165.0227279291906
170.66539572995595 171.09495280113782 165.20716784163548
170.6219664522251 171.0935492210355 164.96871067203338
170.7996283251225 171.27838459955473 165.0708589982919
170.75145332421963 171.24935293463585 165.00579981108876
170.35424182383213 170.92205377657197 165.24684174804037
170.56865971092768 171.09970039793834 165.08216199374817
170.4703598346726 171.03513875790588 164.87339361378582
170.8231124561284 171.33743376148172 164.8629009000321
170.59636073824424 171.08467459766203 165.20455204812748
171.00348600096007 171.54028635197574 165.3406989880306
171.60617614313122 172.02800353177835 165.52887108553367
171.55705283435006 171.93814124626306 165.3165593051873
171.4286522067884 171.77941892041127 165.1055095034672
171.2816371985042 171.72012246970945 165.3296047885158
171.1170006909161 171.57271080838242 165.86022668122507
171.0621371782556 171.61113103901556 165.91106015817246
170.65533546054405 171.15511962073802 165.586261371356
170.74413846016736 171.25480604436848 166.18113002577192
170.9060904057567 171.41736694780843 166.32779259319952
170.77463593606467 171.28524675057247 166.3512843282527
170.76032079781186 171.11008178866342 165.73905441695845
170.8877541668621 171.28200474559532 165.96311978816826
170.74420812145945 171.06435022728112 165.45941866681193
170.6717741366702 170.95416344758513 165.21693696494907
170.5544790044395 170.92708202611138 165.54953407542453
170.5834447199657 170.92913721877295 165.44362980625198
170.6104906227757 170.9956184502913 165.48630494346156
170.7952474723978 171.12004952248498 165.53373107454092
170.71355826501193 171.10097295583975 165.72007779816843
170.75847241597847 171.08914525594344 165.37379840880286
170.9488407368661 171.13522454579788 165.1683052702819
170.7171592992007 171.0359863529222 165.23338234067586
170.7644253469934 171.10850506345804 165.32566483963524
170.94511775433097 171.28850746917624 165.25084180111426
170.75207170299552 171.17589945236605 165.48001969579667
170.5230458598964 170.95253483023222 165.63059404182485
170.67068377128098 171.01731357296782 165.64622030638682
170.32785225818682 170.6929489752687 165.12665293996213
170.30936498112086 170.87763165234404 165.10069749715717
170.15201396456956 170.7485734985206 165.371801584978
170.25672183593167 170.6723507746394 165.23741385396832
170.65200004417525 170.9952957355683 164.9206960211482
170.80277399822904 171.24114137411388 165.72014292448483
170.66787754666532 170.96581110674373 165.51096500979753
170.73649130991416 171.10451903483275 165.6678671063009
170.90788167553694 171.28320320040382 165.80214568396323
170.95926708954963 171.28672641494228 165.70087548199854
170.820621013813 171.17465981468413 165.30493849336952
171.198488589396 171.4657610555038 165.58914438018903
170.77871320148634 171.09854458637747 165.25115116773154
171.0711137697199 171.2643892979635 165.2739987425296
171.20013767213123 171.4904063894412 165.1767385991238
171.43674754380703 171.68523489679416 165.05232615412794
171.42358559401163 171.76708209236278 164.81363293771545
171.50281258605725 171.9301760825272 165.2849906016989
171.47216346983456 171.90068507504927 164.99311464274678
171.45863948026437 171.916186347964 165.17904638981952
171.5017850154274 172.0412433586986 165.21350725849283
171.4279591756101 171.89993959362647 165.149391291528
171.4374778360153 171.91102410489552 165.4349581871497
172.0325247851651 172.41870746964779 165.2351197484738
172.10717436813366 172.5176031506343 165.50894253459688
171.91191488528537 172.39636102714377 165.79192101486194
172.1786895200465 172.68368760723533 166.1193488405058
172.18424182739875 172.60267512315562 165.86576398881166
172.50431659679583 172.92614453333425 165.69838504696025
172.63437762411434 173.0439648793825 165.71494288173852
173.02442197345343 173.3659987072705 165.68729469696947
173.2964791623869 173.6595899034495 165.92955636002895
173.3886372896163 173.7626520710573 165.78388581228654
173.15473033128814 173.5382512455647 166.12710511785855
173.3867088824586 173.72560269309056 165.8755782888344
172.85411153739312 173.3684644025838 165.43748691550527
172.34133622449525 172.97214379270525 165.6904862100437
172.48778399970922 173.06633051858128 165.4677310051897
172.63177074928083 173.06095639997315 165.55768114999262
172.6186207817936 172.96560317744954 165.71097785417433
172.5193600942209 172.8450545545851 165.66385686836574
172.4903017515437 172.85058383655843 165.3426705359425
172.62145303303316 172.9084786226643 165.00916429093033
172.43376319385052 172.85643582944604 165.10527137022157
172.51595796995701 172.95564983018673 165.29996125031946
172.60165743632967 172.96816877659433 165.40571069246343
172.63316842629953 172.94575880262192 165.38923686305995
172.6844692773896 173.0862557735639 165.39839164363494
172.80052878580082 173.17533633442196 165.4741372798168
172.78719050177318 173.1919714199284 165.4083593185774
172.77420672024786 173.14537379593398 164.91151502525534
173.1288547046058 173.47536619582456 164.68200769034593
173.06423053699118 173.41952077662415 164.84349789845447
173.08707287083956 173.46129625454807 164.77543060997743
172.91816150363064 173.23023621397294 164.55194858231405
172.98820308651966 173.32352110928403 164.88397047230214
172.5635725557278 172.9843178739995 165.05960045188135
172.74529782012365 173.22651026200285 164.8791490143472
172.57802261501467 173.11834253974496 165.21168098075015
172.69187543757477 173.15248292684194 164.7808147065398
172.93477949898013 173.3939425389581 164.77502202621488
172.63897624861067 173.1163385122637 164.535354911603
172.75075299072716 173.1782637295916 164.1952357212394
173.07727686779003 173.47748491722265 164.6026538951778
172.95804365118343 173.3733333930643 164.5583930626039
172.946147914528 173.34153963009527 164.46322483341726
172.97817575021207 173.45464498808124 164.5365285184077
173.1327494670867 173.54310559255512 164.20433814803002
172.8891575122691 173.40251730917132 164.545872070476
172.478989034396 173.09064938182857 164.29364044043527
173.12743278227344 173.58830584856858 164.34576156047237
172.6083877717747 173.0425246580123 164.51698275085346
172.79530473238657 173.24332007330926 164.33581192167475
172.75907467176557 173.1430826933416 164.0603124624412
173.02130320449882 173.42289764688937 164.0732308382896
172.93267608396755 173.3097010298366 164.3806433953651
172.89844194231088 173.31244449773905 164.47608432636954
173.01793861447499 173.4368829610869 164.68723440075652
173.19485862806434 173.5749455184394 164.73091654702355
173.26714141024422 173.6732124541725 164.65323258684026
172.92493597478693 173.37122081138529 164.52265840714836
172.88272061612548 173.3056757787454 164.4696522184172
172.8501984446182 173.27027810928476 164.5077490233084
173.3285230764516 173.63222015977132 164.97090295619915
173.41876109071987 173.75551647143803 165.08947100435313
173.67167672143586 173.85374058364079 165.10194265158947
173.44093898606084 173.66604686912032 165.23104043376247
173.46916553216937 173.65580431372396 165.2442970917801
173.19995296486204 173.3592529272619 165.08937259814738
173.45201348913542 173.56167438526901 164.44224839601628
172.98104071323323 173.12916602806857 164.88969247153196
173.16825383283492 173.35519239960823 164.79242666648682
173.15629091583665 173.36169143445275 164.56234679790126
173.3448290885839 173.5014977648037 164.53381638687588
173.5990233365146 173.64820335212778 164.49366812448324
173.42433130237742 173.56236017592755 164.79859554818813
173.36772061918762 173.54389620494126 164.6206768593658
173.3591813765893 173.52412829201236 164.39688944500895
173.40502809695488 173.59614386070427 164.15506191410933
173.0501258948794 173.29536510516652 164.11314354487385
173.60905307798936 173.79805178153765 164.36286132011722
173.95740432566373 174.17006392457873 164.2351752388119
173.5071461902911 173.7481595487347 164.52819260840673
173.45784660456974 173.82031939121129 164.4534700484279
173.66602715385542 173.99534893700203 164.61437082075298
173.6659064112701 174.15833471280385 165.2469632861592
173.19676890393333 173.6710808537864 164.97912741856996
173.42496950664494 173.86223902843244 164.99242492655327
173.44435693099624 173.81850077545096 164.63193313125925
173.0858229804916 173.55194208899724 164.69936879641565
172.8679678506591 173.2613377485399 164.48961759138066
172.91580114635016 173.32392108632362 164.63740741721318
173.2716982444053 173.58125450852626 164.3151164918061
173.61403457004633 173.93071262671197 164.1143351528043
173.65854757396497 174.0157863771313 163.8514672102892
173.41497323654121 173.89444633256852 164.03377570069117
173.49141830263352 173.8496353281771 163.9552461043811
173.24625393895337 173.63061554292815 164.01426816833637
173.271451724936 173.66501738603534 164.1351320770047
172.9980178255199 173.53456873106077 163.98590441849424
173.2271580837106 173.5898592390774 164.2227532877709
173.06222529903602 173.29372463237996 164.11030432031708
172.76809975083393 173.07893715396224 164.05369129701222
172.6797833193498 173.02234237279268 164.07884537742743
172.3262497602323 172.68480703399712 164.2297604123206
172.53452791106633 172.95075937340803 164.32085160791553
172.88878811761242 173.32302706716328 164.6729956780523
172.6762043732738 173.15341606985862 164.6997023507825
172.49118748654988 173.1093231095065 164.4487979745927
172.9293070442858 173.53740248140835 164.6928893412648
172.6789159554023 173.39151907094595 164.71217538530047
173.0330550331734 173.540185381728 164.74231270330506
173.2041888692341 173.6720500740226 164.81064375967298
172.8897432649859 173.35200923496788 164.450654185305
172.98063530612384 173.3397355294099 164.44580140288534
172.99112430182956 173.32227449415046 164.49438695934919
173.45620002449698 173.7807185965625 164.87911450911483
173.04248784223654 173.48356816552385 164.6758108885795
173.31360570879121 173.70448804217028 164.9218398228692
173.04520081393332 173.38966140333218 164.66905127344745
172.92244291133798 173.28944880257322 165.02075751653308
172.8390855424146 173.21509595873997 165.1693754237859
172.67372546373002 173.17665953146124 164.93744897117415
172.70936186457132 173.23221353033338 165.0639936798572
172.65446747127936 173.17473939545775 165.04949227763248
172.47376674229423 173.0925014901245 165.01247910220525
172.43689227669833 172.99284894221688 165.22260665291864
172.23332612253697 172.87252684175257 165.54158374637313
172.16592260227378 172.84988173115403 165.61274869977922
172.90413017332912 173.37101286501917 165.64648362904086
172.86621580111049 173.3962043518675 165.3927539384799
173.2872568583698 173.7185013202564 165.09452792739714
172.61352397680855 173.1033962244026 165.10428512546125
172.85755180419633 173.3177875163969 165.24886095998053
172.4441341452496 172.9635613745381 164.8819485276085
172.44624026735733 172.9912568794213 164.8341176934887
172.40912551545696 173.00737731113136 164.7607810643618
172.44339143145444 172.93858467117428 165.05893905520267
172.56733011779414 173.04600911950004 165.16024915330678
172.5537796132395 172.97961509544146 165.2370418660664
172.8277380132927 173.26511737848662 165.32329512998595
172.8744666156599 173.32015795937394 165.47521834427096
172.66839117411644 173.13270176804986 165.2080741531358
172.62921614347925 172.9991140808574 165.29673721632017
172.5012945081937 172.77579556589092 164.8395499893475
172.6985298922465 173.0019833550188 164.58616453392946
172.65245900464714 173.03253697073743 164.6050899854316
173.047013861282 173.41680913398253 164.52462401714803
172.5974322186954 172.9450796460324 164.41189326772522
172.7726158726807 173.15902153124952 164.51678071539146
172.5755672864234 172.94012894608045 164.3206528065218
172.63560364961273 173.03042234480574 164.34351155345453
172.62583549709493 173.0276713085955 164.66835552326444
172.77136280825613 173.19951528941584 164.64993608500004
172.88562492889258 173.25968390905493 164.7156320838691
173.12296321750532 173.47928081061025 164.2416150462225
173.45198974799345 173.71159048671265 164.65781341020906
173.38837007297124 173.63854494012233 163.90713027224243
173.18484577177824 173.35518320538569 164.06985446707904
172.93609638196085 173.26501053234978 164.09946912858177
173.39697738161874 173.52798298411972 164.36282824359733
173.53354813825572 173.59383808543046 164.20917073441368
173.2141706183694 173.33894826239293 163.86808814071742
173.09264716322156 173.3326532979208 163.8959608915483
172.8051084854488 173.18135460592205 164.2432271010821
173.0509356213324 173.44854534417408 164.11092441088593
172.86236850900812 173.33182228104732 164.40115256563243
172.71999968271894 173.13349934152774 164.76292089803965
173.26076558190226 173.5541487495474 164.60497495909152
172.9378395788445 173.09941980880288 164.81260776357936
173.11729351939198 173.3281939988205 164.78200779550994
172.98449886230992 173.14873952077133 164.69826838502658
173.0081954207885 173.2737353479109 165.06357262367547
172.7614519691456 173.14918554123096 165.34966468278932
172.97057878933478 173.25120939244383 165.61222004515884
172.61176796639745 172.88219301481996 165.31684910740609
172.51955196362528 172.8282029691539 165.44636876657003
172.39607207437044 172.76272152831328 165.32071253953464
172.33494554646097 172.723411793177 165.4527861707855
171.90703519378988 172.2677069651271 165.1868763173999
171.9904596895229 172.26503040783638 165.27136240881626
172.06306731154794 172.41699015543705 165.57542334529623
171.79918865313553 172.1764907141722 165.03306629335034
171.71826356031562 172.07854296534728 165.128838179013
171.7376633830386 172.18940618237096 165.3323614614837
171.73312647458025 172.18331753670367 165.22648824424246
171.91220451642138 172.4049138592231 165.1347885291988
171.34049600016752 171.9119428394169 164.93767256708574
171.2335708640931 171.68322868848531 164.52220186506347
172.08424847191156 172.46258584098842 164.85551454108455
172.142451561676 172.49751282111103 164.73821296967245
172.18492946401207 172.51461646337071 164.85986001542216
172.57780264114902 172.90225723180933 164.90909632408062
172.45379988224775 172.75611199918055 164.51112472912
172.43094886747394 172.74120911343257 164.64085282998334
172.12831791773604 172.39883907655383 164.34172205506238
172.32215098777044 172.66777543257734 164.60350087584547
171.84168798452978 172.21637468723154 164.5041004877131
172.07320696650066 172.42520454709546 164.7061089949979
172.10953091624336 172.33825255201788 163.98734327379205
172.18852684040132 172.41298876075942 164.5375770133947
172.26823875839133 172.58205397264717 164.4343036085173
172.04286359121343 172.385375596278 164.19540122488846
172.42067809336 172.61183212451755 163.9497599000251
172.5309489637996 172.80916483564306 163.7288075136564
172.53369708270023 172.83409235173065 163.49086845138288
172.48807391943575 172.82740905989178 163.7640575320215
172.59672132816016 172.950915228813 163.7180298167585
172.82117034873875 173.16040940522453 163.57004602728634
172.29396878428648 172.67633556036392 163.7248642750645
172.2205899271345 172.6627693204302 163.98790133802436
172.09349969890113 172.51270657817992 164.04851153385889
171.99009767688165 172.4609637307316 164.35642639044684
172.1711299374639 172.55176065826527 164.51960818010483
172.1466787986939 172.4973250597907 164.58914835246
172.1312915982038 172.4876463218294 164.61594438104447
172.37592362222927 172.78397541966626 164.651121275629
172.32849423799408 172.78450525485584 165.09517482806584
172.24518502655883 172.73116072044826 165.21063062870024
171.93730254811896 172.32629210128516 165.0831345397354
172.13695640634114 172.51791225819784 165.06366433388516
172.45334789151005 172.8625838994297 164.86353085245295
172.67758374794735 173.06917645712315 164.71718230341443
172.66707694476824 173.01683583523248 164.69951183107787
172.84889178754412 173.11759251835147 164.3889936586979
172.9994328106328 173.35228277938228 164.59633539431823
172.7023217648906 173.10731139787524 164.44950594001273
172.20855256027696 172.59817527791336 164.8224437855271
172.2767709602574 172.63720242688032 164.6605896901038
172.34473104609006 172.7117883011075 165.2076562924843
172.32479307088332 172.6101300627121 165.29295277754974
172.29849896842967 172.65545948431247 165.5766722754433
172.41647716770964 172.77431231011633 165.610689657565
172.62372100279467 172.97359414109098 165.8259959689668
172.83238295561648 173.2590274189828 166.14812865676322
172.4165851740403 172.81587008608153 166.20233230622424
172.2121324719927 172.60496821540895 166.0419200489203
171.9306535219753 172.31037736231062 166.05780445830143
172.294609267998 172.6845439453733 166.27322396430597
172.27173955024443 172.643067845201 166.06661730836979
172.499513903649 172.85489327347037 165.97394025466573
172.40280113370378 172.8065634221307 165.85905615729146
172.43283956584207 172.91484520187234 166.10123497406963
172.41608032604165 172.84461142202784 166.3116096904436
172.58038036984638 172.96562270136582 166.108092610542
172.6463761616178 172.97647816930544 165.88094598208014
172.31731599708024 172.67563336583098 165.90539323007744
171.99551581050116 172.33310018363466 165.5358075156393
172.33117214559206 172.6843725055403 165.68580323132943
172.32370593948838 172.68929986336815 165.69866264394372
172.19605886291396 172.63516701321444 166.10887802546372
172.46049131437434 172.731407655205 165.81074962270665
172.72161484737595 173.0390114885247 165.93074520599527
172.89149328686335 173.2758556377746 166.27971257451657
172.6065951352242 173.01176961907382 165.8808137754116
172.5315522263863 172.91979765523774 166.04870630256772
172.49280994082596 172.86924684038502 165.8355250873284
172.40746924036566 172.73329403781256 165.7158282901311
172.25117598988282 172.54498400814924 165.72068274646642
171.88696154460916 172.1972185748818 165.6350368088487
171.94111853100213 172.38806321733426 165.87206491905698
171.98878194398156 172.40899662617892 165.72804209598675
172.48544202628233 172.77441321349696 165.6046876965545
172.527616476736 172.85038236658997 165.56713958953614
172.4449621460553 172.80372955598367 165.223348564903
172.78154471131114 173.18812558731537 165.26366169581107
172.6946839156995 173.13289648710628 165.15037909934188
172.459963689661 172.8681912499101 165.53458202945617
172.3887380392111 172.80075519944393 165.2540387242437
172.36477676845615 172.75110509974104 165.4072869470553
172.22226704144956 172.65429811107433 165.26589058187986
172.387114566617 172.79038225322282 165.24239630157356
172.0297710486974 172.51543579413496 165.39488645914983
172.44227565203977 172.85920562794968 164.83116900921775
171.86982757298824 172.30199926624812 164.8917095841583
171.61347661506755 172.1326447315017 164.9405043177641
172.09507473509174 172.4747983057951 164.89618245917177
171.78224392912577 172.20969401177743 164.55838702554928
171.96827662457096 172.43291746616603 164.85297910215857
171.86849522474765 172.32870688656774 164.43996662886548
172.18291942752475 172.54876550247025 164.52700682057989
172.2235817997982 172.54835469605422 164.53012453862834
172.04053987555065 172.30631247524465 164.18370253677185
172.2526139074555 172.5041394790098 164.3096412735934
172.14753751915504 172.44726250137708 164.24442832752317
171.9246265689062 172.31310121155664 164.70281184653547
172.00780091263562 172.37037524350393 164.83373138709078
172.20618129400722 172.4649632462445 164.86222769490294
172.23231414588764 172.48927873805758 164.70637351682677
172.45413924797134 172.664994949679 164.71910717666665
172.33020877323304 172.48853135686653 164.54867918292615
172.1262755918325 172.29489141856035 165.03242778289058
172.19050860384854 172.38804301623728 164.83153581174165
172.0448884130907 172.19856874049984 164.5956942237832
172.06339387755608 172.32904806402024 165.0152128401047
172.09336363909725 172.44314311277444 165.1392073703295
171.92592686201567 172.334661463875 164.96802841576948
172.31921421639942 172.658773458146 165.4513932191065
172.1214534907582 172.50946677188725 165.54502044369147
171.88526582945596 172.38952318800696 165.70572999163227
172.013521823241 172.43130204709738 165.70236066661536
171.64012649860936 172.11867692020627 165.53988612909487
171.6754927877368 172.1282890030897 165.4170710076883
171.98274509001345 172.42762026013767 165.41175577638515
171.91131502668821 172.34987807696584 165.6014600202238
171.9709824165645 172.30336536459407 165.4098671501224
172.45676314546506 172.78084410212512 165.4584612056529
172.25960665131626 172.57151019426436 165.31829569536515
172.37396845553675 172.76476675149937 165.63036328170435
172.30298878637913 172.7955001859751 165.44369465743893
172.3654118308977 172.85541850402814 165.7585398843944
172.11483100393048 172.60408924251004 165.54214200308294
172.17634965055515 172.78656290539087 165.78894179505465
172.26153168582613 172.74002865316427 165.80996858328461
172.28809269214116 172.8336046399189 165.70720155643008
171.95778223372957 172.45478216971972 165.8464208170666
172.23913148951948 172.75181707349424 166.12821246772833
172.0725007710296 172.45944778810727 166.05914871487306
171.8267862666318 172.21593437728927 165.72267428909547
172.02996152219922 172.49872095666777 165.49525095335974
172.38315807939745 172.86971879860383 165.63308485205724
171.82713491081282 172.39961658510592 165.8238807337399
172.1629199999526 172.72887894203893 165.58684181519527
171.892531699536 172.53870268802382 165.27636029845718
171.8072148445165 172.4629191133636 165.1509160661632
172.1714792727202 172.63343203703383 165.03573034146066
172.12620791298812 172.58700884174107 164.82173752692506
172.2397854521132 172.78053665128354 165.01473709255552
172.24362936064202 172.7322405535945 164.98446293889856
172.44506437940743 172.89316822248864 165.25489656797322
172.42338974597277 172.93901532834755 165.28180886356378
172.66199105057962 173.1910894439528 165.23573385244794
172.54022496200423 173.1302445361246 165.3848408165895
172.3322001090237 172.89268147228216 165.4510592912997
172.1240802452931 172.5361451891677 165.1394015688314
172.28488872166042 172.82053977844862 165.32393591649793
172.33538394803998 172.8564571091527 165.38030369123362
172.04646323337334 172.60423054818102 165.38280044951594
172.0968423833649 172.6075610785516 165.21068007535845
171.8937394598561 172.31690074419788 165.67418765190732
172.04629640213182 172.4250217705115 165.35902919972594
172.38593722927573 172.7699676329592 165.02953087138985
171.77580438257115 172.17956075599213 164.82228920513742
172.44926587700965 172.82071742862274 165.1827431400596
172.35031923075562 172.852611313759 165.18679759736202
172.05101470674805 172.59483057510622 165.38441081959058
172.07546969251325 172.68829079040592 165.53114173488302
172.69233807652887 173.18628106434502 165.5977966345224
172.38173420829008 172.92762056854087 165.48141447310235
172.61728785428258 173.05316217775055 165.3156127614274
172.8742924825295 173.2919518454302 165.1882211391824
172.90105908404323 173.31404099074732 164.7941881558908
172.8217820932291 173.2095429514996 164.88248271812455
172.01322748889874 172.4861790297685 164.79392894011912
171.90562243886964 172.40832317422675 164.6042618875161
171.9033955632112 172.46351141897162 165.26571141055624
171.71463901798302 172.22351071027694 165.3633473882069
171.64965443623177 172.1238637137526 165.31612896639353
171.50655467562387 171.96157872854445 165.14736335082605
171.6887524024672 172.10586941302853 165.12270204435382
171.47515828746174 172.02903276580724 165.1101356755861
171.17559629122573 171.83462083241926 165.12269238525687
171.2686152215698 171.9755758285273 165.50914591860234
171.24895732533702 171.989922049527 165.52157748289207
171.36586043145124 172.02315040223922 165.43662152825056
171.14734808090293 171.88173409537046 165.07696415049273
171.2711147349906 171.97444396410097 164.97161933284576
171.52628075271647 172.1974524767673 165.14948773791056
171.5398052431201 172.2777493065813 165.33779353542323
171.64856616727505 172.29909939359405 165.30589395569822
171.5579833340382 172.2310360080702 165.42383740867115
171.55152819627372 172.12997493418456 165.80102497691112
171.33630828884543 171.9575333180011 165.4955189789963
171.69332044687908 172.16752937799814 165.27413754096855
171.9641304911552 172.3241649913175 165.3799271129897
172.25712116815228 172.75816549414614 165.70964401143658
172.5064750939656 172.79969039026895 165.5069045203926
172.8301465877599 173.09756441608982 165.4431034408344
172.3815719393561 172.72582414434336 165.2335095747782
172.64950039496517 172.9267952998008 165.43043306194565
173.12071608617896 173.39850981045734 164.99373277399414
172.91922852128806 173.17197092348658 164.97346521925243
173.4607175353187 173.7205467131951 165.1440806436548
173.08172584739944 173.43283336891648 165.62950355587378
173.20917343526315 173.61266005801633 165.98275145919374
173.55970135265684 173.97931817042615 165.65302337871057
173.30884918181837 173.87879388966024 165.9527994809505
173.20571726264734 173.64330225607858 165.73110793508422
173.11637689041697 173.53139966753005 165.90608576154412
173.28962645953624 173.7121577805923 166.07630234728774
172.64078789945432 173.14106026205687 165.9548514325035
172.6975691167936 173.20704869518914 165.96075707466844
172.88484715898602 173.341636581227 165.817471830991
172.29690665084664 172.81237055749992 165.76220949231367
171.6200118597828 172.13471837933378 165.73301195108846
171.91077412382032 172.31023631538173 165.84952075893042
171.64714097194224 172.01334959659982 165.45421422546733
171.79011530413356 172.22994737982097 165.39990304165724
171.91843977541527 172.3972987204002 165.85101939872735
171.70454100395244 172.1066269021099 165.78064163166616
171.7588242846574 172.23219688313694 165.85696296487922
171.59266265442702 172.14223715614781 165.6521140934705
171.6370965326371 172.14543460805658 165.40827322820587
171.84521785469158 172.29755083223154 165.71994447531375
172.1900938149357 172.6110555524303 165.7283454573765
172.28575505429825 172.7541756473354 165.92836449220206
172.22895083757035 172.70010762562575 166.02421376232974
172.05455115064353 172.65206203317769 165.78026082438518
171.9693531705722 172.50615013218345 165.56348550475735
172.1198226873888 172.72638476957226 165.4374629681754
172.18565497837264 172.78882478695655 165.52529366753217
171.9289474740455 172.45294200703316 165.17887183212736
171.75473391343493 172.29901955046535 164.80205123377792
172.15496289645347 172.67641966966664 165.19012163514756
172.13051239993953 172.658940923889 164.9520075847879
172.463935614673 172.91797656931038 164.81296025073786
172.47271168468387 172.89053612492125 164.93008628418193
172.18869908291606 172.65480136797504 164.83886289784965
172.04383587598676 172.55763755897468 164.75793815022297
172.25872170657914 172.8014338779528 164.8280613399608
171.99857303494386 172.63058250673095 164.818376419914
172.12309878948525 172.68334236531513 164.7657254943294
172.4471661316454 173.0735513622046 164.9636415175714
172.27101898732428 172.8420692280206 165.166167237687
172.2165073049065 172.75688016240736 165.23766252501895
172.07216263347482 172.684718486816 164.99549976877748
172.16911802420486 172.78447980176355 165.13588357222548
172.07882343267184 172.67176228128008 164.82940893157777
171.8620892145121 172.51107736962277 164.79038447479948
172.11339728351166 172.71713822262527 164.82455191324422
172.17610171029662 172.83256916696712 165.14124325660052
172.05510069521105 172.7101517937498 164.8955292781798
171.6741025412849 172.20808188346936 164.82782765201793
171.57898136150237 172.02270795847303 164.94820644799069
170.99775655434297 171.4407387205113 164.99162877823125
171.00378523315624 171.5197971899769 165.16227473823463
171.82489283918477 172.22178623473854 165.24182483582234
171.5994196739297 172.00367584880735 165.5316017256306
171.68060773081652 172.1234210354694 165.13534339962504
172.0797816253114 172.41177886166943 165.22640797974606
171.98036846216513 172.3223430239196 165.35617282274282
171.8847557910531 172.35595964498825 165.3437896084117
171.8838868716756 172.2806786052654 165.62020826381993
172.03534634607104 172.34779884861916 165.99281036152595
171.93045518687725 172.34981280646522 166.05198158683595
172.11784205664438 172.47767840084347 165.8137107651722
172.0618575610534 172.49732708060216 165.4561582179531
172.16888995732725 172.54586757959643 165.48322402047185
171.89562563500743 172.28576605690907 165.37945241142089
171.72134113458506 172.0877598852617 164.90809938139623
171.78221031513775 172.21960471282011 165.11087409900526
172.0327489448079 172.55475536107957 165.4374084844422
172.06278413522747 172.5905668101765 165.3545621994914
172.46387090747234 172.93390019068462 165.5621089168256
172.3409949158135 172.76300619046805 165.41374974924122
172.3982565690178 172.82202278043403 165.2764399057877
172.09069003768565 172.54398811427458 165.2160933611019
172.0043683072796 172.44391889022728 164.88562183953007
172.0965382460492 172.6281852543099 165.14002951618417
171.87693525614 172.44423310258296 165.24737488942554
172.06364417556168 172.6614173440994 165.0447088729247
172.38685734643164 172.91227153442446 165.25716382791916
172.00180273584408 172.62998323989115 165.44397873891424
172.20643560684104 172.69800964617113 165.42050019458543
172.12446413222733 172.55282848428277 164.8993048974647
172.00945446092487 172.44130226444818 164.98831960061685
172.28098497946115 172.64624117710088 164.9651334236768
172.41684412219786 172.80501086371956 164.6270120668011
172.46133821253218 172.88731653021654 164.4583430331712
172.1477687202628 172.56408073522667 164.29664373316925
172.17974318966006 172.7393082506019 164.43899259967196
172.27731308801688 172.77793717656346 164.66191477178228
172.3520618165396 172.9547548736155 164.63026483771728
172.2503366374682 172.86130228279816 164.49159298954976
172.37559257743388 173.04773169375622 164.52261891600756
172.80051608433277 173.37297789009764 164.66968567496153
172.78299955751223 173.4726578461416 164.51977143481452
172.2694155525879 172.9147489633823 164.05417534650783
172.78984945318788 173.37137006233922 164.00127225400524
172.6775660546024 173.27577276228578 164.28405752831105
172.019601011897 172.62003976565268 164.45310419335365
171.923280509641 172.6091083835734 164.57839428908792
172.13048582567097 172.9040595223327 164.57636640374864
172.3182651361013 172.9395054741849 164.3064941407369
172.32946766618932 173.08333024631506 164.38492433372724
172.23591499523093 172.90082575338766 164.29511666456804
172.09512222873522 172.74289514538285 164.41218646288516
172.23744123956737 172.90412423047175 164.93433742925956
172.89780225158788 173.4293220798147 164.83353686484114
172.49343808579334 173.11347067204593 165.14310077753802
172.41779272877062 173.0778238983866 165.05219579416988
172.7154487075911 173.4228846055196 165.34777860176987
172.66835524255555 173.2631777963626 164.90559601097914
172.43141446962233 173.1125962632036 165.17594504375654
172.85006724441797 173.30800097992494 165.16462536061326
172.54803917126142 173.08843326979246 165.00670112878396
172.28664089060277 172.7893690722234 164.7671500245553
172.25006820713085 172.84999724582718 164.58147713655663
172.1572615817817 172.81715550101487 165.01036578891382
172.19298517636577 172.858672089114 165.13359409924803
172.46184445750373 173.05396772724285 165.23753476368535
172.04665867510744 172.70257872668842 164.92207903550502
172.09054833048464 172.65623080392257 165.1320912647359
172.16952607386025 172.79647849410384 165.07430859916266
172.21757468397124 172.8972634285501 165.70421351943418
171.669795358307 172.30687437680936 165.28659815039475
172.03171214244566 172.66584857870382 165.19808010744362
172.3263997601044 172.92930535211076 165.50727908081709
171.96914342469725 172.60384137584785 165.43310785015342
172.02132864041712 172.64849487695992 165.1000648986606
172.0426113869317 172.61209110414472 164.7437135485679
171.8930512355814 172.45933189866207 165.03373688801182
172.24181561915407 172.87522461629428 165.65960424823447
171.93780839364643 172.5821213905794 165.52618404226482
171.4889760273121 172.3001046704914 165.14211944984274
171.84903654484194 172.51172886717706 165.2374687057409
171.45051476218714 172.22742440620172 165.47959149673076
171.65236000756695 172.41327393052657 165.18375686661196
171.25368618806223 171.98501383915138 165.3769561912294
171.42526286787984 172.22306981060248 165.49172145941895
171.55512286058024 172.43196052732023 165.42876624192695
171.6376842211756 172.50574076594404 165.7555940332781
171.5722774081803 172.40145772584538 165.96120923910868
172.02342390561546 172.69122618330698 165.8896038331128
172.28595606979349 173.03064785480316 165.9801167337595
172.47451324830953 173.14406502128026 166.1654881415736
172.39235590784176 173.0245969678322 166.4175323568714
172.63317382106797 173.21097618107854 166.47683979497816
173.05357172774896 173.54885333757053 166.8500316239433
173.26257911148932 173.80970672070177 166.68561596698066
172.82054028985758 173.38044192815215 166.43404884977264
172.55283201027592 173.20995928580658 166.32649411739416
172.34484475799988 172.92434524599966 166.39880760769597
172.9296323656265 173.54697652839658 166.4082194115431
172.87477757609892 173.54470488985828 166.53663429174355
172.70290197711918 173.40459629201519 166.76949249693928
172.20815384239782 172.92562994730196 166.51899193524346
172.38128120496714 173.15463776469124 166.37859993292412
172.88286620614508 173.58939328669715 166.80256460984148
172.97927924000655 173.59480011647454 166.66060374536602
172.72034062606681 173.42415235501 166.4491255025667
172.85168419804265 173.58078683525855 166.5691670254906
172.63384299956778 173.40154494721014 166.95337062637603
172.83052949423376 173.50717266350105 166.87928211604202
172.63436084710833 173.35405509538748 166.51125928597327
172.71076575738152 173.39656358652078 166.30767522916324
172.89572338423426 173.67395488531844 166.29522518568137
172.4911584773842 173.36136123762367 166.00240604755356
172.89958797274693 173.70439923597823 165.76846476557583
172.42042753267287 173.25603171123151 165.92633833044263
172.2733325751823 173.1069435828433 165.79220280582493
172.6764297330229 173.47807786421416 165.99211273441463
172.49742929319015 173.34034092412048 166.08248619363687
172.8406447996243 173.5740956595635 166.12215996344216
172.7544877152674 173.47898979730633 166.05532067261936
172.62849135601707 173.33276135754662 165.82230731194625
172.88039692306427 173.65543497699755 165.74145298252856
172.7707454321553 173.52625047838166 165.8595779124488
172.74113413046814 173.496949297063 165.71346289744054
172.8183662954165 173.59506296547337 166.01285599282198
172.992413111856 173.6636183510669 165.82978829909018
172.83760174335188 173.44344345649515 165.4169542696522
173.23600607064773 173.83690808217713 165.8341006814995
173.05734656742948 173.73558602863122 165.84704047885313
173.59924569157172 174.12779315133906 165.91159245196653
173.37620201362287 173.98841378663658 165.86483799714557
173.54629660288307 174.07816666998835 165.83905801098444
173.40441346637297 173.92305448426794 166.162758273957
173.0051309872728 173.5485124984239 166.39227351352102
172.6336462836538 173.22976211133792 166.06403639118025
172.8084426040071 173.4876698284332 166.0763160785208
172.90570703757632 173.46276809972275 165.92356127210658
172.99568560146494 173.61112086993444 166.505896506566
173.23009828988359 173.82811854270687 166.43717624534622
173.52525761052442 174.06780567104653 166.416914520999
173.17676585144747 173.77563037204902 166.0406501106736
173.03033096745241 173.72103431251514 165.98487858236422
173.41535483565795 174.0608707565511 166.33521591362606
173.28408093523547 173.94510675456948 166.2737072341055
173.0143176949872 173.63532979324896 166.4698957427613
172.82320223780573 173.51173466828945 166.421771562869
172.8721589531512 173.65056693075505 166.2370843345269
172.75492970724355 173.45949585066109 166.11177780700092
172.83059124430883 173.4748564962564 166.473263457289
173.4103049901799 174.02423816099906 166.28199483326313
173.25041574384935 173.83749540432362 166.17258906030847
172.90542332958688 173.5976290967402 165.88505173376376
172.5330949177171 173.30580952098245 165.6935731334406
172.8140403889999 173.46824656205584 165.34377583357642
172.7345612851263 173.3949749411929 165.3231921958181
172.6366328052005 173.2090524955035 165.30093140308122
172.7091228870557 173.2135744535376 165.29306118917177
172.81208666874204 173.34779635917158 165.6873461159029
172.49961620023572 173.06861562827285 165.56759136931242
172.79382491340485 173.3624507130456 165.6548759034917
172.9578120961026 173.5152815832677 165.4681060205324
172.79291349528654 173.36595530280596 165.09410934944427
173.16489744126548 173.76525407389332 165.2900791211169
173.03735974278675 173.60221919250927 164.90163845738164
173.4030649679036 173.9338850915945 165.23228505805633
172.9606944093721 173.5217050134147 165.30712850153856
172.88359021522942 173.36726190713304 165.217110203308
172.90252928097016 173.4811269612939 164.8784305756757
172.60196305740854 173.17449115542743 164.723622220223
172.58690308041983 173.0851385317838 164.74235433449215
172.4424844204392 172.94041491235913 164.67105536205432
172.90470868768656 173.34629501977025 164.78034390577204
172.6456704057906 173.15576453588375 164.6811432004998
172.901976065748 173.44598372091357 164.73711177781442
172.98848152689192 173.53707118268883 164.9339337856225
172.40407011229388 172.9910783921136 164.74012065810928
172.32547016063953 172.93792902060258 164.52183698354585
172.44948009540357 173.0916641293354 164.9721350830786
172.29150742106376 173.0690330441359 165.2506038864329
172.46593290808926 173.19691852759712 165.30757867173287
172.18746458402958 172.99908363067394 165.44370335567416
172.41059466384164 173.20866759949183 165.4451452580789
172.75260308069969 173.40044041658965 165.1721107229796
172.96824764138097 173.62116256143202 165.08808013633688
173.3878067096452 173.94136220133123 165.01017497684464
173.42248272471983 174.0604637531316 165.0871670140068
173.5534429738371 174.14185123943156 165.0052192110933
173.88580040665045 174.36797806971475 164.93816891509272
173.67039984861609 174.23185175889108 165.25064794996587
173.52520809852885 174.0854258158354 164.86466513120624
173.495362529543 174.15466629696968 165.0150722175969
173.40681354874346 174.1146184222199 165.46293430380177
173.4462797439873 174.06040012433382 165.52582736308023
173.9180087357108 174.4850807602244 165.49753504229125
174.08857300225677 174.6582268261825 165.17063914086538
174.25585285170158 174.7138895581721 165.02658322616492
173.81272370964766 174.3614773809989 165.01880870120692
173.76502747218436 174.24060593327545 164.90378178198816
173.7515473844571 174.21148557331782 164.96741647020065
174.3513515582939 174.82448622229717 164.97131910786436
174.21381825840442 174.74500005806175 164.82972447461356
174.19249094401746 174.69174366851897 164.46424398368765
174.5221772254026 175.0110318526673 164.4800646287349
174.2412474468405 174.67997807420153 164.58947947364754
174.23437026799874 174.6791458358054 164.2841202929461
174.36590966862133 174.8044994669351 164.8967504706287
174.18467405977248 174.57517014627703 165.17105626221928
174.1882272148385 174.5846714574514 165.5445538990706
173.86690887352677 174.3151440621798 165.7822241583232
174.16081420198884 174.453806066827 165.60084817898436
174.26035536558018 174.60749315491333 165.47912017938302
174.36926858402742 174.76840214153202 165.6110320866493
174.13287868785383 174.61256291141285 165.4925436919265
173.79350210094032 174.3157884497292 165.385548191709
173.75288788247695 174.22129771762664 165.07873070068084
173.74775147072882 174.24933037701774 165.4526051024784
173.45813328186873 174.00851823919928 165.46988549526196
173.5076754152354 173.9858948638819 165.23515838279013
173.42125599562164 173.86785952940164 165.01654128286728
173.46255473572364 173.9634577019565 164.76691161905308
173.50723334681214 174.0428071121714 165.08509348328022
173.38992104875967 173.92383113606797 164.93573215436442
172.90692702420938 173.46857332142395 164.75951803324858
172.87406281872353 173.49750124621073 164.80079491364424
172.69954946098653 173.29759664581655 164.6361255567805
173.2735868369742 173.8315021448101 164.79877534697565
172.82568013883466 173.4129518685718 164.53393257406353
173.14011780581708 173.65233920208416 164.54743925600346
173.2564545845676 173.7641498758329 164.88183715151223
172.9744984845334 173.45433964113812 164.91843295452165
173.46363652022978 173.94739093058973 165.37336376703104
173.72957976335002 174.21938772123883 165.34165381545824
173.86178983902735 174.2933345757559 165.28010712289029
173.61322112449247 174.12318715588236 165.1895367014928
173.62930165195013 174.01117628838148 165.13029981159465
173.8580729835174 174.28934077876005 165.37005156846595
173.637186204531 174.05929332268994 165.3341819841993
173.94306927548064 174.4234678280815 165.23411268676873
173.51197717247172 173.97161891945888 165.16358423300173
173.71113716770057 174.13898424404923 165.37473434545012
173.64142797707544 174.1394635404286 165.59523944503778
173.68360367748667 174.24084562105625 165.2601990592721
173.84925440220385 174.32024140123838 165.13947702435476
174.1382572357173 174.5463419466897 165.46350265659322
174.17593848141695 174.64619636822644 165.60495600991064
174.24685753020464 174.73408349968994 165.3257713225764
174.29602311500506 174.70884282188308 165.41573050677022
174.51588509090826 174.94243894847136 165.63854435319902
174.1755002453361 174.6235348197134 165.78777124624563
173.96211835950737 174.3866976256637 165.63776857312536
173.90897494205524 174.37824336026384 165.3502092996631
174.04347444916402 174.5051558093229 165.38939576058365
173.92255748887024 174.41636526870667 165.21838162626946
173.82572426293964 174.30031889869014 165.5915417732926
173.81188805550198 174.38506114815598 165.74130668166572
173.62337423472943 174.1339766561754 165.8825890473713
173.28523384981872 173.91480984567414 165.86756524135265
173.19999030616478 173.89930592532718 166.08611776350256
173.62360784146765 174.13453518984022 165.99627079178188
173.10181169348493 173.67897944862585 166.08409224455562
173.24240680548453 173.812574420996 165.89016883326522
173.11757814827163 173.56906113518383 165.76821485040134
172.8725799623686 173.41670542197946 165.72274872263085
172.98313813307672 173.63811690295603 165.78721495798695
172.84348881701612 173.5603518624303 165.75735534649033
173.54124938980888 174.11791989166096 166.06376825206516
173.50034213924562 174.10214885155057 165.61870850223545
173.66188712121917 174.14712926949724 165.77129703018923
173.54505028715957 174.07875772524235 165.75891195677835
173.44081879706746 174.11652172735566 165.71961012017906
173.36241482995294 174.07569560117497 165.87944509886572
173.42873656438812 174.14014782676963 166.14222848031915
173.0275759932506 173.6984534443679 166.17166213885804
173.05328834134232 173.69723460867695 166.1289676614976
172.73816050092367 173.3756816327926 166.2513354878246
172.53201337048955 173.2469525439806 166.3740776808043
172.63878371516364 173.39051277376728 166.2961329893216
172.77322001355802 173.43022380849743 166.12589050561897
172.6339679637306 173.23808269579627 165.98093138667826
172.52300365908187 173.0963201034701 165.82319218718035
172.5234935396733 173.1168307350788 165.68522198474855
173.1286086530689 173.71513883259013 165.64900351586263
173.25376056070434 173.79537187003132 165.64262710893658
173.27719125357717 173.76223981617494 165.81895038142036
173.3968134032901 173.913499453953 165.7078153795231
173.7007060469758 174.27420273006925 165.91903441211468
173.17652610895195 173.82537384026773 165.9023686861531
173.60727542776033 174.1179903445361 165.88564087974726
173.6459329254783 174.19869203850348 166.2360036997807
173.7361133234472 174.2275881367086 165.9919757565052
173.8598537961893 174.3063471676549 165.8665319748814
174.05179148685403 174.49388810827244 165.9751154985691
173.9605753995838 174.4335090718907 166.03507783616115
173.98352721213726 174.4737729353181 166.40598054195044
174.10465491405773 174.54083515019323 166.09775239056756
174.12860986453984 174.62045593963015 166.3321591872452
174.1410481519055 174.64530649199378 166.36900568174636
173.9406124998508 174.56915042447213 165.99914744078285
173.67488888729133 174.33584015607508 166.31802420863815
173.64447604563915 174.26425530091373 166.08435048988545
173.4776288867722 174.04476121513363 165.63330110998444
173.3437344645581 174.01974425426883 165.5232473152092
173.10022553846593 173.83679337423192 165.79258463241584
173.20796087333372 174.00835592614635 166.07482902481013
173.1589887749068 173.77646048578802 165.79226410092969
172.86134772581838 173.5505953284327 166.08331103304525
172.75405408656144 173.38616058239117 166.20463302654954
173.02164947205677 173.61025043603834 166.39382864323392
173.17298546670668 173.72045913722047 166.0975927815704
173.34706622321397 173.82441879974553 166.06379003932847
173.38235645464744 173.88803665459324 165.9212274678493
172.95176816039384 173.5397287348271 165.73388620268327
172.6906638261776 173.24734474737727 165.50380954359792
172.9357089214272 173.39558277850426 165.4865535748019
172.68464564704422 173.1763903058478 165.03614870665737
172.99629257415563 173.46210759931287 165.03570513103654
173.05678951713432 173.49541884671947 164.99778986969838
172.71386865058497 173.19119048322756 165.1109313112723
172.75826368897884 173.11686918168695 165.25494025166603
172.9622317552283 173.36641068319628 164.89878111445046
173.40475726249582 173.79845135927562 165.5449814325667
173.34431131571193 173.79114648104573 165.77363263943306
173.30369080680455 173.76913001853083 166.0867120609534
173.27707462707542 173.7129984065497 165.66027902984482
173.22091784489683 173.56109920447383 165.54215838784964
173.48006555295663 173.80950951730918 165.3430984887975
173.26940097785206 173.65524081253082 165.46120941250706
173.2982251308247 173.69866976242037 165.799087735059
173.5383695996817 173.94308996113583 165.57547548773158
173.0102841852096 173.48720071350084 165.68677070924804
173.11991269622203 173.6528841438596 165.56961030961054
173.3143436533365 173.77634238498442 165.71104139599015
173.3991075550315 173.83522375176776 165.77883524245968
173.15740988581732 173.67168652493442 165.5249104657025
173.22908527941834 173.6201595513645 165.6304828398225
173.10335729701745 173.55262614607207 165.74939010516286
173.36862127308905 173.795665314366 165.6275689065131
173.22961945994243 173.66090063886375 165.90921711392565
173.22101584903174 173.65891914075075 165.74732297956865
172.98151877694448 173.42906859013664 165.6160432362421
172.63726876281532 173.19931816833142 165.26975683325344
172.4611154701358 173.00141258634503 165.4308651963705
172.84424509838192 173.25592911760404 165.13303306043358
172.72225448123385 173.17686084625026 165.2671771836043
173.1327378640676 173.6253727744003 165.23565280406567
172.89724616494402 173.45255658700032 165.00108537192295
172.69175291805425 173.2622661256253 164.99439902758752
172.8554069845426 173.42896780584104 165.54965237064093
172.9347817967618 173.43276936093406 165.44927133179345
173.11994233539167 173.61928050631568 165.62489629234057
172.61423606408118 173.09049306412476 165.40289822266877
172.65488320372611 173.12399221247867 165.11738546734702
172.8542838453738 173.3152995917474 165.17125974488437
172.93725592682253 173.3487350722117 165.20562558756814
173.0780781715534 173.47702238482725 165.2125892161263
172.82070744375721 173.24392060017053 165.41826750525206
172.78192326556064 173.05485614948077 164.96425614159918
173.4200629197358 173.62241806157226 164.83830699470394
173.06497008781352 173.20856250266954 165.12247209089682
173.0495641430421 173.18036066764708 165.33709278817543
173.16518929606468 173.3536469143072 165.38085111069148
173.05967787380092 173.24057130947259 165.47941864786554
173.10277098356372 173.31026165671656 165.91073355678432
172.84452534036862 173.112616326044 165.88163413283957
172.69917401546803 172.97870791063593 165.72803517405526
172.4752207231307 172.78321468492706 165.81240338786333
172.6598887696058 173.063627632274 166.1714266211904
172.57812411051472 172.86371557107645 165.8024256447433
172.64951294636666 172.94195248118376 165.77225312461994
172.6798432863895 173.03794378000617 165.8619987847638
172.82669531054154 173.1290665338817 165.64655666697806
173.25375336505354 173.5137635327208 165.7467489427466
172.83561481609755 173.16720837479505 165.72564204648697
172.91503693623335 173.35146722355054 165.98013568348057
172.76941294379267 173.14582293003915 165.8359865713713
172.8766379422209 173.19602271049325 165.59493979642644
173.00382694486336 173.3615115156439 165.71719088530008
173.1255464494712 173.43627162477833 165.70942855794397
172.97946634300175 173.29745521357898 165.96037788564593
173.12289901885688 173.4468447433349 165.89087059134968
173.33572470349952 173.63470982901356 165.63525581672215
173.66951257914783 174.05020266396295 165.567751216979
173.40400382662972 173.74443745287005 165.7345604829507
173.48069778155184 173.7774122465762 166.07868083327722
173.90835048207205 174.19106357910593 165.9088665467948
173.64682325033417 173.95861619203956 165.62581945497521
173.76712349449252 174.0930183396228 165.7697119721887
173.49877818971422 173.91661526063893 165.65457270297273
173.33589430164616 173.7872580045081 165.8755576120615
173.0690898800695 173.53786225923295 165.58686741321782
173.4491744643979 173.90961947587306 165.38900709949428
173.59712524007742 174.06433241938996 165.20820749694266
173.6884505571964 174.0276052059112 165.42090724201336
173.5787012433676 173.92544318206654 165.23463245187497
173.45824354126503 173.73435840628878 165.23248690696335
173.1893392217893 173.5654968506002 165.09311502126806
173.14038622777244 173.49386907316426 165.3248725397834
173.06118535598245 173.4473093967648 165.59359498434625
173.4919697457681 173.89808047711557 165.35940114050592
173.5230119340794 173.90563710660444 165.349942468464
173.67318250379148 174.07002418702325 165.73354605543793
173.44418735441005 173.78479895323986 165.3712922327566
172.87309454224427 173.381649064969 165.28507879198048
173.05432217559112 173.65033018100496 165.36210952456986
173.13696992401074 173.61460421676227 165.47596350675937
172.90584638445839 173.37999575478335 165.4103433622389
172.71619431997206 173.24141582868208 165.63003176731647
172.53410499499861 173.0519643876438 165.364038116258
172.74415555164612 173.22740716952978 165.3817979805326
172.99250021512623 173.40552289774982 165.71745169031064
173.0061831018217 173.43772083926456 165.4045693853215
172.5711384139849 172.96341609594032 165.4163546039777
172.94402927646533 173.24720180515595 165.34596813040034
173.201451417162 173.5295652219309 165.31598009278432
173.3036633588805 173.6498787852692 165.51491111319814
173.23037018597392 173.6092530539827 165.43479400425105
173.37445077953416 173.78593431609212 165.1501732874448
172.76172370758547 173.10623012035492 165.18508405152136
172.68847561879718 173.08123177611907 165.05830846358327
172.71972194593425 173.10162705485035 165.1214622112163
172.48728552648421 172.92171563972744 165.44893085382114
172.24455413090826 172.77037676775643 165.55586289434376
172.32983223573532 172.91152920418267 165.99365278535043
172.24357946891962 172.85805580884747 165.78986317096474
172.2902332598221 172.926195555426 165.6736642784566
172.303202657888 172.90118350526902 165.62477267881707
172.23390750596826 172.73127384365557 165.62333226660763
172.41941902486138 172.99854085104067 165.71113951880523
172.86817704257666 173.39069929458796 165.62816921567014
173.04924036404435 173.53678749965616 165.29807531762003
173.20865386235232 173.74328308046924 164.92183612252754
173.35801949320896 173.85714974812393 164.94021687170363
173.81044296251656 174.3190522885036 165.0381444695499
173.65737989910335 174.09087530278285 165.18742824050517
173.3683947450538 173.87786248635746 165.37430351348326
173.36374871277073 173.96733082935162 165.78453081035104
173.0168256995721 173.60855337765116 165.17902729364855
172.86181509234248 173.46613015526822 165.3316406484867
173.0546258071285 173.62434760367498 165.64441117292205
173.07055468571144 173.63464665094713 165.48593431606673
172.83375161807297 173.4240596603412 165.70479659320924
173.094599565291 173.59050705607442 165.7704794080327
172.9019307402867 173.44170845004984 165.354510807777
173.18009694725075 173.697006843763 165.44734569923932
173.2078681099556 173.70969212931365 165.30130675856438
173.30316251747158 173.79640763717876 165.13932079154424
173.15671711898312 173.6547102365735 165.417414058493
172.8696763262727 173.31775467329814 165.2298312642021
173.00291131175035 173.42890300850237 165.2504188493927
173.32142819786347 173.79489892730984 165.42680042687456
173.14544253922054 173.6783895543577 165.27806829876937
173.06305455583606 173.46404584951742 165.2747974932267
173.2952220792409 173.69545378735515 165.3417979092008
172.9876295540856 173.40758204835672 164.865891150107
172.65173349121304 173.16978319731783 165.07149878364106
172.8951698993668 173.34436195497028 164.77655426306853
172.75475076684495 173.32134444686073 165.2879665190557
172.69480169971098 173.2906836850858 165.0206909458238
172.47760371602098 173.03136052291924 164.73251708609058
172.42433080401017 173.14108836835487 164.97983256422117
172.92061070207777 173.4449213713461 164.6573320097891
172.62290849962218 173.13171226560178 164.5635119177363
173.12808405426082 173.55538187947653 165.0951317180684
172.5917373403614 173.09342052250668 164.76067179711472
172.89016489182404 173.41476945892745 165.03828705948635
173.15861153036585 173.64664301775437 165.6006501307065
172.92804515264694 173.29664245005142 165.8085746856741
172.7482890230238 173.161740766183 166.1376686146315
173.03414480577032 173.48380566490488 166.26607649971496
172.92172724331473 173.4927983663527 166.3680435856621
172.4996704089359 173.09616858128186 166.26261345935987
172.63662525637037 173.1375837727928 166.039837116817
172.82135899639493 173.084412452125 166.31696826657165
172.4298679286881 172.88107458090664 166.29554140439933
172.66345837334873 173.0842420257267 166.21197449315207
172.7644820574974 173.10605851085364 166.1724964414792
172.50793982774059 172.8060753541123 166.42612674725478
172.68055028984517 172.9832136243668 166.1318003730386
172.87598492971526 173.28499869246428 166.35821018372073
172.79974060383628 173.1297853126141 166.0958687829067
172.81898408953066 173.11854894559127 165.95588478430082
172.95685914086778 173.28757868041944 166.3521118813101
172.85872988308992 173.18462530722215 166.3089524956671
172.70976409380435 173.10224863286805 166.50589720948832
172.7110909852556 173.10777161945688 166.32732443180407
172.50736834801276 172.83384111493726 165.90053088745276
172.32435937777728 172.75195917094902 165.79163726850567
172.1506231762736 172.56743228771995 166.11405913384306
172.42456831079724 172.7568343825349 166.02920993163093
173.2044857710583 173.41461984673847 166.22589562451734
173.02983395730382 173.2071620061172 166.30320518280328
172.72160181950525 172.88968491673776 165.99883869345086
172.85669864213114 173.03468716008618 165.79070585401814
172.9332841035992 173.16342593914996 165.7359494957602
172.95693656068119 173.14127278087088 165.53839030960367
173.1248049685995 173.29508972855626 165.7530703474436
173.05694404532147 173.23257559210333 165.9628290200813
172.8835126520498 173.15537399748285 165.8208886831151
172.90181817812436 173.15630365756888 165.8314209251326
172.99496817294633 173.22897263919936 165.60786047753555
172.81506077284067 173.0641077687817 166.03716972165344
172.9733167859972 173.35808985993216 165.96370014517007
172.7060156935727 172.9301362789967 165.48362467683944
172.7554063745049 173.0190369344455 165.63574560636752
172.8555538987254 173.10400691861196 165.88376400155875
173.2464739086959 173.42352518759958 166.2034058563805
173.07845893870322 173.19956413497945 166.51344462338875
172.59541418905613 172.76149361966708 166.85777377844948
172.46912550884224 172.62673764823674 166.51167250231725
172.14715506027673 172.35492844569333 166.55551792326835
172.3627854942909 172.5564279782409 166.3793169341669
172.19458437135023 172.36358246430316 166.24679829871474
172.48534769964087 172.5968030175213 166.2760388231569
172.37530248734882 172.49211625594359 166.0967326727432
172.60571591863314 172.76063351768292 165.73356117105416
172.8598970786863 172.98496663435952 165.66982447107554
172.5177687270455 172.67868767403647 165.65602822232748
172.15645340269728 172.38819928812373 166.12492743366386
172.27274199937727 172.47158566592142 166.1576479611563
172.02750197801188 172.24206777601356 166.25820128599392
171.92604670399805 172.23096093506228 166.4243301843786
171.54783103410384 171.8647176960912 165.88295494836274
171.97009038150048 172.19685027306804 166.06809408668096
171.99116557932163 172.2110696690361 166.06551866503315
172.01822479091211 172.2152659890095 166.2870607346819
172.22070170191006 172.4118327613734 166.3636081198675
172.31532777840673 172.44203405519553 166.0961981721254
172.2181877073175 172.34224908951668 165.71904838474626
172.0569507382174 172.30257810451724 165.89958070353808
171.78483141254304 172.1440210760412 165.9903387058129
171.86234205713063 172.19653828655822 166.02721841807355
171.6916832269899 171.95490418255977 165.81016281364006
171.80517957494 172.0557846129614 165.50405809688263
171.71351657445376 172.02624204528522 165.69528124607976
171.63119338451034 171.9425090934366 166.53185984528486
171.82685028988328 172.15194250268905 166.46358448360883
171.7641464490745 172.0357016544095 166.38827461613727
171.6002911681735 171.8780262687101 166.1864789530694
172.03564747565503 172.2806298958483 166.21904842197495
172.108056977487 172.3178022294424 166.42682830280933
172.31038081894152 172.54060546334873 166.11565883593553
172.13853924332975 172.39808139518263 166.08555189595737
172.05277506746552 172.36103137107733 166.41967988475216
171.94174385260655 172.3325976442867 166.1086986883262
172.0620884365758 172.36364656700488 165.64709941258616
172.6577731544222 172.90320343030095 166.36023678349224
172.69064458804309 172.9543011096151 166.061467410887
172.36057405336058 172.56670457419935 165.9658096627312
172.23926927550292 172.51488652155948 165.71502840051835
172.0247379285667 172.36089707188975 165.89876482419587
171.94470177945257 172.28325315069273 165.92480008646203
172.01903422889558 172.2577675661485 165.87979452320275
172.12297484600984 172.38322873002988 165.91288687811524
172.26559172183966 172.52456848972145 165.70405281034652
172.37526082556985 172.68220022257304 165.52650366599858
172.1127640106779 172.3527253718018 165.6099661956562
172.0567762412558 172.29465068269613 165.5237656233094
172.190181621901 172.4512197075433 165.4701641281557
172.19101444182908 172.49995533791895 165.44335891788182
172.05956594072418 172.42944334562463 165.86872007775355
172.32075977603893 172.6015102299466 165.96578873936122
172.47278373972915 172.79381202184865 165.77885694686938
172.63335008601535 172.92243905393806 165.8470283645136
172.8575713810144 173.2066053359328 165.37755392480838
172.82999569147773 173.1911988592837 164.99488338526575
173.06109368143626 173.30394172865542 164.5353014601456
173.03637647977465 173.3218976390672 164.6851410297595
173.1578385431374 173.51125206152778 165.2431020786037
173.29490360994765 173.61124077529342 165.1140091764968
173.46144946894574 173.79432537625087 165.05966696631071
173.62621351587492 173.869855739976 164.8640753650067
173.74406586509016 173.90841532481977 164.8797314728281
173.910953446454 174.04780428003366 164.78739995583197
173.81977627080465 173.97202374026585 164.93462760899502
173.78877268059009 173.97906950266383 165.38721939040235
174.1394016286046 174.19770766410238 165.2196308317087
173.702464510083 173.89253701384746 165.30713841276648
173.9830677342023 174.17936871931315 165.5339020741158
173.76877516924475 173.97454773773285 165.72608008443456
173.62346651357885 173.8553002396468 165.47920541301397
173.48300240790456 173.77434135199 165.33468172073802
173.2239643100809 173.51645248940076 165.09766714946696
173.24906368268034 173.5191673270102 165.0240115896608
173.38032777569651 173.62758404728254 165.3726150282586
173.52503325832654 173.7712367113068 165.30762069645442
173.50874547154586 173.7904011381036 165.58077207407268
173.57072019751476 173.79884224515814 165.4520344452652
173.5959382281782 173.80293212260668 165.44987927262625
173.67211944623045 173.90801958874368 165.63612280143394
173.58077704887273 173.81858911057353 165.728161641588
173.15375245177566 173.43503547901443 165.42815691144477
173.6044438376471 173.88521061724416 165.463589900123
173.79096081837164 174.0565410111034 165.44491889114096
173.7878236822559 174.01817945243454 165.6438500488907
173.98928357168913 174.2348524715508 165.85936642844146
173.86464026732457 174.04940481407027 165.58968073695712
173.79518867321423 174.04412212878748 165.8821696390559
173.96265401039636 174.25712956330582 165.76931982359352
173.8122250366428 174.02685917261365 165.80855651936685
173.73421665353732 173.90079031448548 165.65769399977725
173.96376483775873 174.21606378979166 165.58289083944035
174.2385546351914 174.45983809008433 165.87143303452171
174.07726042150102 174.29107497222776 166.14657293393591
173.54026403176832 173.74669948759728 165.87676673414825
173.71972952324282 173.889303515931 165.9791741670113
173.86486112569335 174.09348029467398 166.37095857898132
173.87139359523889 174.07971361012662 166.18361469788152
173.77746987594884 173.98365128045083 166.16460636389542
173.99995706599384 174.19956353242603 166.32166202895428
174.1046410883325 174.39470809830456 166.15451598294666
173.78200377545858 174.14551250398077 166.04422712688543
174.10679042132807 174.38044554371416 166.46027945442773
174.27167931757506 174.45717893476575 166.34303801391107
173.86209139392616 174.1706804316746 166.5140276069669
173.85573325938316 174.1673342721602 166.96783702081265
173.74979458886483 174.0379791911883 166.67876278554337
173.71399969347533 173.97630257825773 166.8056145061692
173.53858880844192 173.7875237520144 166.11468474644545
173.54675216332805 173.69472095605158 166.12848824519827
173.41249921943808 173.53350587334214 166.35376018665667
173.303050684969 173.41038768561253 166.2488674327898
173.24310476505542 173.32788220223728 166.16527994559806
173.31137307516477 173.45728607290235 166.52691270498613
172.94007669680934 173.13995722094498 165.94872983983356
173.09673096984247 173.3606994820949 166.0805754847821
172.70469300968122 172.98444592383083 165.9169221818201
172.5397998257748 172.83351139398818 165.96199606916412
172.95048161038946 173.2066579660801 165.66240815536057
172.57793461524415 172.82213673348045 165.19635900027035
172.739321593268 172.9346005900056 165.37208637343548
172.98782094382153 173.21197313457452 165.65216075539522
172.76177247477767 173.02645062517544 165.66421630701691
172.73744321755555 172.92121129362948 165.92023810634453
172.34115365109247 172.5808721213767 165.6439051691881
172.22984895723727 172.50870683999216 165.53918006487035
172.77715260535066 172.91385923157856 165.58580771223654
172.87802598084525 172.98713436362334 165.19640547665676
172.563079024194 172.69906003223602 165.12269039228494
172.583430533066 172.67110357036407 164.7464423690203
172.54150314392064 172.53613180976393 164.9185790710136
172.85204250805026 172.90081057395827 165.27809830301322
172.37350997316722 172.4732266705206 165.18723724959378
172.66762086854115 172.81395769678628 164.96491112547037
172.73386302944957 172.78172423074503 165.05844151271904
172.6734652835322 172.81046019914922 164.90651286408897
172.40341116273433 172.52657487181165 164.88060595866762
172.82561530153913 172.95538463966648 164.92483406118032
172.8315466659425 172.96384601687492 164.4039493988521
172.65203849421778 172.96036605958392 164.18222612583335
172.57243297109017 172.82750321012787 164.13168430379721
172.4499411070375 172.8024695908267 164.24805110473724
172.46379800426558 172.7338988986811 164.50252126682574
172.67046610518898 172.90651125941457 164.5843814279956
172.81185585736958 173.0497321256482 164.5101075460792
172.53120641393195 172.8971504185311 164.76682958428242
172.78834674087364 173.00565051542225 165.08944425416846
172.66009817289887 172.78709828281814 164.7121000275153
172.5698974848375 172.77036209872173 164.6124129431794
172.61106961256684 172.82820095948787 164.46030879118234
172.4139370885558 172.77555510779248 164.71093058951388
172.44393762827036 172.89102399594873 164.99070392312439
172.7403460186643 173.018590943819 164.49441431855325
172.22331909310478 172.50654190752857 164.35636534746266
171.9291330171482 172.2742342792172 164.55791244487438
171.86245206839766 172.22368646040067 164.70657853137834
171.7132902666442 172.1257949213535 164.5503676795514
171.83931504884924 172.17228488814226 164.66339131854025
171.7461432179063 172.0755120545457 164.45900333799463
171.90331495844876 172.19991383644148 164.4743157503381
172.26657407339636 172.51780254390462 164.57365233114973
172.26936896128265 172.55291139289625 164.82841268661133
171.9790771654011 172.19089742047046 164.40722168136105
172.19976248260036 172.35892572978065 164.5224620175016
172.09933629265376 172.22503804736294 164.21374984167142
172.14815607278925 172.25094734390152 164.13576336878438
172.0838398117849 172.2091532668215 164.59983182068976
171.79346367848302 172.00269294275094 164.60924986384808
171.8447466732273 171.9922307938163 164.42205788149164
172.0834176939753 172.21299863694915 163.9998594792629
172.21332420826033 172.296742719771 164.1730623723061
172.1498269282221 172.48281764019342 164.46821114762747
172.01799325844823 172.2520175842033 164.79494710807097
171.98545042770888 172.2972092386499 164.7228749628179
172.07557751645413 172.3189915415457 165.07083193879043
171.7647618607812 172.0015560985269 164.84979615170715
171.65509651437165 171.929876992099 164.98251041096523
171.58574029531013 171.84378776839904 164.88160800572766
171.35526982872756 171.6052283898249 164.75579911114562
171.48429401748584 171.75127066903474 164.93503338709962
171.56061649135236 171.9002994631089 165.2943938185076
171.53841198155155 171.8137356737459 164.85063112821
171.32013595309877 171.63263812386975 164.6869190095055
171.43105197560715 171.62393099972545 164.47645215460386
171.3166452118882 171.5135064029392 164.79204363553345
171.23008932691607 171.31100487979245 164.73972140597417
171.1214485437878 171.28633439820186 164.74785050172963
171.04348054213784 171.06651135597116 164.41346723177847
171.41456440190947 171.48713631719104 164.63832917733046
171.0307039319138 171.05597467389478 164.4976031531022
171.03496760212332 171.23362260400788 164.8626154199069
171.07417294271522 171.1710895597259 164.56799540581426
171.23295641568978 171.3664363350286 164.9053256105083
171.0799762765849 171.33264870745563 164.6847754374069
171.19647945731384 171.31311810255053 164.42664357793512
171.40322383994055 171.4999729489573 164.37166694613921
171.2248074490994 171.38944777209497 164.4442963422338
171.4016154346027 171.6204686374302 164.58957612106553
171.11300596685547 171.30108134663263 164.60440737105753
170.84458907771392 171.19177768959136 164.92009866664824
171.03970927912823 171.32960476917788 164.85860708888939
171.5267982508869 171.83957940862194 165.14586656736162
171.50227403609617 171.81093419925142 164.86468761971122
171.3280835392939 171.7267504095738 165.1924963492093
171.7861200525225 172.26592275649162 165.00693625789444
171.60481776177497 172.02725230415624 165.29591693889634
171.70067518977748 172.12490471451363 165.08792463998327
171.94092696271426 172.33920064514285 164.63080312374396
172.14040231329216 172.52222316537728 164.55678645886832
172.09585199151462 172.46542953557184 164.65190424358323
171.9375489831829 172.29750802734472 164.59319320625445
172.14404515306683 172.50936761271637 164.28649704703176
171.93993331288786 172.43187345069336 164.332420113347
172.4069803286825 172.73093738093638 164.42406015589435
172.8967905380486 173.22633675369346 164.88541335654097
172.52181205792118 172.85171206255995 164.76196616290287
172.09218276102672 172.37362127882488 164.30924083921224
172.37681392667076 172.617261502632 164.20518088631138
172.06493403540446 172.28558863237208 164.16570804481356
172.19290261871646 172.38785063486202 164.37347864950297
172.26133594748796 172.499898537941 164.3674582429009
171.86833156843315 172.14462423743313 164.99473164179855
172.18244803903926 172.44078796436247 165.13428200557166
172.223095740486 172.56238598583897 164.94036733132668
172.31646697961136 172.62498294666054 164.6884403027164
172.45916158987512 172.64772525905505 164.75878418829433
172.81270721171052 173.05447399273982 164.72358048241767
172.7646560919282 173.03620097572528 164.66325062134592
172.77374419234368 172.93578821285084 164.40260617746063
172.68648902984023 172.89744509240975 164.61943120633936
172.78560143456912 172.99007434577493 164.52440384439728
172.57113557992207 172.7518544914682 164.7199919889208
172.62827595763846 172.81974581234843 164.8522116745968
172.70191250750298 172.9795971582167 164.75103225692277
172.54633137825863 172.85850798066787 164.82164707552883
172.80752199541712 173.07361493563505 164.68249811116016
172.59664337157668 172.92014865100748 164.7836197215381
173.00908083702487 173.23734966211768 164.42307784053233
172.51571637730828 172.82968715589053 164.99361366049666
172.54996647768982 172.82899701259606 164.66761148938755
172.33097436235073 172.60913072740104 164.5843922936058
172.11257672654156 172.53275969979046 164.88131406567751
172.7979544338896 173.13333580250006 165.04389464739836
172.51545366969617 172.85343804952603 164.8698200752526
172.5342059335012 172.85520639300498 165.24843881968872
172.3455955157803 172.76388288425997 165.26526744292298
172.22671018099982 172.63744187872976 165.00128986103678
172.4473794167555 172.92804865018036 164.87501443560794
172.64321577643406 173.16406902451217 165.12176495561215
172.91856099584956 173.29973939658336 164.83785231544115
173.04945671382646 173.43919592432152 164.68207218793125
172.84091567586665 173.28321980923084 164.81052482949983
172.81632787083873 173.20443857288427 164.53019775230888
172.47274182088117 172.88062656866808 164.55181544040613
172.29879773258546 172.72379400024323 164.3404516796481
172.10231858820939 172.48205763644035 164.43700494206854
172.31699110611234 172.69049513805115 164.2350206797637
172.14245082448394 172.49551657338063 164.37663546627903
171.973372788807 172.4432433421117 164.51235335396393
172.18540812439974 172.67179828495705 164.8338974625172
172.1632984214223 172.5460736433378 164.2938378367111
172.47618544059793 172.8443202557242 164.49177418090784
172.31609441345734 172.7473624650136 164.32499378566985
172.1935785046329 172.68302632797383 164.519444713393
172.23594817794813 172.75347851827144 164.59566359619836
172.32970815208796 172.7541756335838 164.65858629942107
172.02574949579991 172.53641739502433 164.6258044880237
172.4424428825568 172.91201917468933 164.92585219069665
172.02727697023764 172.46979140581965 164.479507494538
171.98085867992285 172.38632143544146 164.56893353653476
171.841781925585 172.17646338007734 164.31176981350782
172.09457687533154 172.40714435288683 164.39314920585807
171.99539089189372 172.33612339601245 164.24591962921627
172.11718415158532 172.54824818433525 164.29582937408804
171.7873719366369 172.29714266576332 164.27932165895555
171.68357937719415 172.22477687771087 164.42744443660894
172.52388105564413 172.95053990696147 164.43524545281946
172.70981307183692 173.16325515230992 164.44387861275433
173.02154602441917 173.3941368493305 164.57680737651503
173.03984748424656 173.47329301111714 164.750203833836
172.8986623055221 173.26947205960573 164.53241688472642
173.03102289310365 173.38243397874814 164.9169051965661
172.5064135319575 172.8148587261995 164.45945063985806
173.0949915619188 173.42341977365072 164.86789934682102
173.12150543681716 173.4558219753037 164.89824994717893
173.2756517543815 173.60020647146223 165.0856461090484
173.31086301403323 173.69971135548187 165.12887801620684
173.2557154677053 173.7346256933575 165.12803136142284
173.42215901622384 173.82281754969543 165.09823933106938
173.40411696440927 173.75147439232597 165.0913560620942
173.1109756468629 173.47976292443786 164.88994034854682
173.07858595554936 173.36484353239175 164.4929875147703
172.86153686308873 173.22643589715608 164.62574821082882
173.1910577503786 173.51581574860836 164.36573788492584
173.44736102199917 173.82683196584333 164.9275539972084
173.2728470377799 173.67659221243474 165.1470178035604
173.21022625485617 173.568284679429 164.64693275087353
173.29405970427896 173.68225505941973 164.4497641709244
173.77691983474438 174.12795219084813 164.92490707567828
173.92932881462022 174.22751077021766 164.83292818297778
173.9659370198578 174.27029765716887 164.74956777487603
173.93231052070527 174.28543096007775 164.94525980941947
173.54109111389735 173.9206674235655 164.8203077760295
173.4837753916449 173.85711256633317 165.1326873099444
173.25333965391795 173.793803179453 165.03671928433795
173.89384584061912 174.32291738475092 164.92249680767742
173.40099097549796 173.80130947413508 164.6819773908246
173.66150518981001 174.06040966644645 165.12592900489088
173.56428314617676 173.9856544679091 165.32226307875686
173.31441911351877 173.81653767746397 165.57652425161677
173.39436429827106 173.91617081155286 165.53075473831314
173.69504937738014 174.1503293871815 165.29909062942463
173.45413874716212 173.95335659899283 165.19422303729786
173.41646359130303 173.940197579918 165.50688923091488
173.57710026185055 174.02679946999692 165.11420048270932
173.81544256588043 174.2891640947964 165.30189243438602
173.97729663078573 174.4189353294376 164.98577723161222
174.1842256554058 174.64421488473752 164.97904185959808
174.58627992333217 174.93311003370403 165.4640505049564
173.9814495085309 174.34936422234645 165.39378222380154
173.91570193698917 174.2930020965135 165.41128665699185
173.83686160881462 174.17170821323603 164.96896567220412
173.71213935451104 174.14775884620127 165.21441579793313
173.52636147447666 173.97915659367652 165.45214089123215
173.713302795808 174.1446493094146 165.33606193025076
173.40246798411084 173.92008342542763 165.64367752242646
173.7168586866886 174.2049582290294 165.62532004479218
173.8833494713828 174.32756301798486 165.54101892273613
174.02350468185415 174.45641765229595 165.51431580070133
174.12697208090555 174.53117190814217 165.70335904902183
174.39522007276767 174.7406500953912 165.7233442436117
174.44099730375459 174.87587391856277 165.6525157051864
174.48099694996804 174.89681174100525 165.65030131112283
174.19634870038624 174.60131602581836 165.87958235415877
174.33777946127952 174.73894188911078 165.63710399686408
174.1873990646386 174.59214837943557 165.68028769158346
174.48342858866815 174.75441566267315 165.99396892848804
174.68881691945975 175.0070795688462 165.7141013118764
174.40779205044353 174.7001744044059 165.31355124505046
174.65803615823756 174.96282326114877 165.47121615152966
174.76207465055637 175.02984202813437 165.6232175412655
174.82511722753347 175.10386409495416 166.08740534916646
174.71023475183497 175.01900661588937 166.37941162452765
174.8547265472066 175.10831865003397 165.90160656345176
175.27789475385185 175.56890829923267 166.24992134365516
175.10212503638243 175.38540855274113 166.02446612427033
175.09028038924626 175.37075050639285 166.32159525717256
175.110974816914 175.3864205009397 166.28573581848462
175.02965307407703 175.4004070203597 166.41256189229614
175.00492696121177 175.39231898636825 166.42692861903072
174.7923970907299 175.13476944933538 166.8114232316998
174.93544839608913 175.24261677801735 166.6911504314041
174.95793624543356 175.39965749538513 166.35744068234763
174.87192766808133 175.29362037392585 166.27254928968694
174.84433849087623 175.29696674091812 166.37536093589048
174.67150239590117 175.11634660110985 166.05851190136235
174.84012106841567 175.22553224942632 165.93335380469955
174.92772727619862 175.24890178732676 165.81296250465135
174.71856220419681 175.09253742843694 165.89655538227964
174.38731021610027 174.79670132320578 165.37575274543534
174.35877292486293 174.82121789693366 165.7323882264663
173.7920123956451 174.23000843800187 165.57338229681696
173.94002918027707 174.45425093940065 166.04381327803873
173.8838651501114 174.35341665113478 166.08135671083718
173.95648750282822 174.43504301365894 165.8643773117266
173.93304635408808 174.35366107941732 165.81292712262731
173.6101357172879 174.11675945535367 165.65422123023802
173.42009903783205 173.86034506320686 166.06996793393253
173.93251531739875 174.27327086534913 165.86937413502264
174.00054871118542 174.36376820912878 166.32672138363463
173.7175843557648 174.0459949554158 166.1343638677738
173.42132405964247 173.72887155017463 166.22791335169424
173.5731314282083 173.88433623983545 165.9898893807656
173.47664188430687 173.91031596722678 165.77535671153674
173.36532010984203 173.73887312185664 165.91188307573617
173.38830843249102 173.7790465949022 166.09409702799073
173.43964304935204 173.78032964951376 165.63395953585712
173.54678885197788 173.9263471945415 165.5040394349772
173.56246474012548 174.01409104008962 165.72972654712885
173.07515866428233 173.61122329894403 165.6336456709239
173.3381663989136 173.8527711750785 165.53430862188742
173.23946997328002 173.7213348301375 165.34837069852375
173.74349469673152 174.15738845957563 165.39273467926472
173.49557240215282 173.90625249845 165.21358723925522
173.6659190391857 174.08936064326258 165.17711341327
173.79257546618453 174.2463737237401 165.21463149001556
173.14140875565184 173.72512327782712 165.25171930058926
173.06167297861475 173.5172787239656 165.5182781028067
173.58647509092413 174.08634821145816 165.7412238627457
173.1186472354967 173.78845273663475 165.8105745088151
173.25723673896246 173.89261402600678 165.43826150578622
173.3702402009495 174.0643928023968 165.40146496050406
173.5387364979089 174.02912456486908 165.22426970907736
173.3196086146804 173.8406249301194 165.31968067335205
173.2391321844698 173.77808667924822 165.2842717652803
173.4771741985419 173.96076474238475 165.52136033523627
173.59474874979966 174.1239575244695 165.37567160610877
173.48314944425397 173.86437939459128 164.94840378604277
173.4099982883227 173.77305515517293 165.16994221689998
173.35528140152462 173.6524138456742 165.2233937465751
173.21567093354332 173.6440457123526 165.06616718730155
173.3707304540299 173.7451831750206 165.23341447396584
173.15595224017906 173.58106897245545 165.07743952320354
172.95464571653986 173.3570090264132 164.85891138521814
172.84540040623506 173.24721903311487 164.77604170492884
173.02770565650832 173.37107124247345 164.72487286073778
172.6993876553355 173.11782435287736 164.76180267337196
172.89846896521001 173.1598332663972 164.54045675767705
173.13940499359418 173.39794811681756 164.54138354228053
172.9552026933051 173.20831783901698 164.29069872157612
173.11738862955653 173.4564375444098 164.66400091339565
173.27704376276273 173.63403446659026 164.6984523624794
173.35053039756497 173.7378097793908 164.9889649095566
173.32835597112737 173.79036473957345 165.26552182628046
173.11276101001405 173.54743049770394 165.03546372677414
173.1774912959014 173.68724081620792 165.18271494957875
172.8926624516087 173.37318483458418 164.7422120736509
172.84360140576408 173.17205451202307 165.0109491311327
172.56965902183111 172.87816699609647 165.1630369695642
172.64894273248967 172.9328487187501 165.22732619764952
173.02586031443894 173.2544614927684 165.42939420904733
173.0586747365264 173.32500195140497 165.23993614495066
173.10594208183764 173.3257414904027 164.9579266216517
173.0920887346014 173.35196876175175 165.2545317634315
172.78287947810435 173.0861381288147 164.94077366005718
172.81549101773592 172.98992108457304 165.00122454034667
172.9202376315943 173.14151805762054 165.1502194023167
172.73757256605518 172.99398968626 165.0940872032153
172.2496239210799 172.56088333973818 165.02848068414343
172.33885559154103 172.68986930736827 165.06337494314997
172.48101568481331 172.90517863075922 165.07236569085327
172.68853792490953 173.014224417019 165.13942309518677
172.98620452340975 173.23376236369853 165.0161445780231
172.63474861789788 172.9246626097579 165.01745006631648
172.45605855658116 172.72733116775012 165.00293303085354
172.56856630930574 172.7461603882084 164.81139566261194
172.8701746492074 173.01363265476525 164.67158689017484
172.51907232084162 172.69359191027863 164.60769399671423
172.58109441671888 172.77417407027806 164.71961477651666
172.69678614738064 172.8795150958127 164.7714315840204
172.43677536873992 172.7259333866653 164.88911093299532
172.6585813726919 172.9262049437863 164.74358820014103
172.5971416724896 172.9283115386484 164.67296939150665
172.85266838708714 173.08408598377977 164.7356146877305
173.2469452883452 173.48132638275078 164.79161014171154
173.13340770463245 173.23660319154146 164.4268502026109
173.22426917673002 173.30932641510262 164.2544306409208
173.23300368507233 173.24549989078199 164.62133881669516
173.16351894696965 173.19863198046275 164.3847486968507
172.79675319180194 172.98405238576888 164.91841386245076
172.66821562382967 172.7960270924726 164.74670994634894
172.80542944292108 172.91990377348648 164.68423803945424
173.08975713246537 173.24305665096318 164.84467262233616
173.0600290230686 173.19769877296105 165.15207658884233
172.97712287345618 173.2015786084239 164.8372577823803
172.87702461810397 173.03854354184276 165.2105877677249
172.97384893468086 173.07994173483843 164.90911568171575
173.07461145224391 173.08513382759008 165.1359081744106
173.16447477719217 173.13039020581198 164.9107906903511
172.94229863744235 172.89033649700133 165.0888140939695
172.80519146522548 172.714416587095 165.17741008170367
172.6802430562292 172.61572297438352 164.98034837746096
172.89971612917174 172.88347244454002 164.84821658462684
172.69904106658421 172.51825861363716 164.549987809935
172.59938538529636 172.56179558989825 164.67731563288564
172.2212877758506 172.21913796015437 164.80861244993784
172.40990292830676 172.445124296676 164.95020373337752
172.3546524283159 172.3856277053992 164.66724910492374
172.40666012550275 172.28317796025544 164.79658339028276
172.38887844243362 172.2643035530066 164.91924593901098
172.44013984484738 172.35871032386072 164.83781535460432
172.37419977841128 172.32536343871965 164.82346172100773
172.42695356363782 172.3596035695835 165.12169611828503
172.20922468411203 172.06261097187607 164.66035863723653
172.41748645888865 172.36068922901308 165.2449847126723
172.4198976629783 172.33845038747754 165.05168855213887
172.8828307275532 172.82628996923057 165.31649627768357
172.74187127120803 172.84274282560972 165.34295482934976
172.47282496441562 172.55263553955095 165.31113489501763
172.476980932216 172.58529170598123 165.27701963244078
172.46616387537176 172.49594055480722 165.00044070313717
172.19454343431678 172.2351351146593 165.12843430676566
172.39523509985185 172.51392921999818 165.36909192043726
172.15864479418968 172.28991179609332 165.59848748006456
171.87461113761682 171.884806168785 165.1994682514492
172.31354090869948 172.294783579495 165.35557388824637
172.01133418587966 172.04626524659346 165.22822341815018
171.8264539714189 171.85936707687307 165.22704664286303
171.81295706974362 171.74224811919476 165.08351362592663
171.75889371528208 171.6841911802195 164.98445353933405
171.64000851957536 171.6926214025057 164.93930428697473
171.7276041939321 171.72268418353977 164.79232297126856
171.6130523986745 171.67684616752635 164.95346874236853
171.37995126804233 171.43751856257916 164.8323470090696
171.33543741850968 171.34591871225388 164.98980319473853
171.25278704289937 171.20954093603763 164.7363557122536
171.24596475610005 171.2974984274213 165.10979789979487
171.2126926254922 171.38959739042014 164.68685964071568
171.18614968734286 171.46409047064603 164.55478646583816
171.70302620527605 171.9979177433322 164.69699163265494
171.3016319471061 171.69707615282803 164.43001215562123
172.02880902943258 172.21613489533388 164.19642787601154
171.7707324922003 172.05991300667156 164.02325303456072
171.88527216052987 172.18060299839814 164.17393924646862
172.0596413662158 172.2456683879759 164.13888121873453
172.1067461264221 172.36198502416238 164.26446527427618
171.95538703176342 172.25775996542677 164.31271893338328
171.84037466874761 172.1901063072413 164.40102159652812
172.03743364259708 172.43059771183263 164.4398285314782
172.10095325388494 172.40369690314216 164.36203982921887
172.46239507103368 172.59693151107402 164.21747757096995
172.16641754887263 172.3770006390245 164.1861154188301
172.08386833026103 172.45071827292523 164.463355004129
172.066314122207 172.43068418618745 164.18416571002462
171.91613845663608 172.03227808588667 164.3467424149489
171.9133694004098 172.24264672919725 164.57546361759233
171.7749117768609 172.04522111377057 164.29578561574206
171.7973235983713 171.97831989360395 163.84743796110496
171.85792194740148 172.0710007437407 163.6550487176204
171.91845888516957 172.08531085345433 163.64382801759717
171.5793812547957 171.73844994329156 163.24385626654558
171.56588079325167 171.77441962312687 163.51295883090063
171.55157961840908 171.69442566694474 163.5614948878964
171.28840244174228 171.48750059588772 163.56865355029612
171.42304999671165 171.43921763574392 163.58523845230405
171.75220588254695 171.8869335421864 163.535323695124
171.79119718977927 172.01734746315168 163.72762940951012
171.63881363688088 171.87123589707448 163.6029244015263
171.52016822768545 171.69431918888543 163.60267774494528
171.5773086684667 171.68865417989844 163.3811219999175
171.28134217666386 171.4509882191134 163.34404895869415
171.35912916085024 171.51712264783848 163.24584371125235
171.71011926012176 171.84305687102906 163.4726398706305
171.55579552691847 171.7802380326219 163.9620874921365
171.8399770000206 171.93871100940467 163.92516550383425
171.90024910114437 172.108993566951 163.96702060259722
172.26965822632536 172.49224671558255 163.78129579905655
171.9279743626446 172.2870872332696 163.86636218583988
172.3793937009537 172.63490221607753 164.2720644083705
172.12070343090653 172.4978081313566 164.81198918408006
172.5705471589786 172.80222058257525 164.81045820639733
172.42866188494858 172.5681731055687 164.8341622174494
172.69355530838266 172.89999228628702 164.22977878044898
172.48123615108207 172.8133415769291 164.25709925450326
172.55759846695494 172.8904239672658 164.47513364481466
172.62144960909637 172.90980616042248 164.8429376370513
172.93154502021497 173.07708403651293 164.50039523309025
172.8455541545936 173.11733516380343 164.7392789075321
172.73706589733683 172.86724676284797 164.49075659891272
172.39754607308834 172.56897546103167 164.62917976198253
172.0612613010203 172.23248007572036 164.21022173719555
172.16749535636575 172.41292242100684 164.64435018747153
172.15327417808055 172.46634187829085 164.36091579995085
171.8562066508638 172.14712974107388 164.29304531701058
172.08147260350398 172.42584705494104 164.75925702134475
171.77441361236194 172.01527622961515 164.66108271086313
171.6033561799132 171.9522541448272 164.787306935011
172.0761586992952 172.34232488932733 165.07898097407912
172.25346539671025 172.37661733119077 164.81024489355926
172.07633173737304 172.2570979543339 164.59839028823848
172.20311789892563 172.35658067063127 164.3632570524592
171.81418000196587 171.96348493771842 164.24322760748527
171.88718740060378 172.07537868041175 164.19805443606546
171.9671457539957 172.18276999553143 164.52183952954007
172.38434144997834 172.64509694479517 164.90517722061054
172.3345622425986 172.4435061392906 164.59511455879246
172.26639931933235 172.34340105443223 164.64710992939277
172.21547311627893 172.41243933455561 164.73452880893237
172.49718591756803 172.66574758142065 164.81226998524153
172.57220574174508 172.70593310402145 164.91140378362076
172.1781834039849 172.27089572681044 165.43073334095916
172.26575895747902 172.3388814924523 165.21266764647063
172.010192494016 172.13717543388267 165.16740480743576
171.74324009550253 171.9150795676099 165.28283685357502
172.02836492068838 172.11132431209595 165.66714939004737
171.69720266669216 171.8380768384953 165.3654827398004
171.90667637821852 172.0224705661246 165.09218028136175
171.67295421600662 171.85668079981082 165.13105274182777
172.00728111320595 172.1429985851683 165.11058829889362
171.85413151145167 172.1240157728095 164.50005564626903
171.97658792673835 172.1778800993791 164.64975407037164
171.9270710442188 172.1931883610793 164.62427877560805
171.91530958754407 172.12435026089952 164.7498613689098
171.86501119939678 172.2290177946447 164.4622867465239
171.58076449186245 171.90645652799924 164.51618154168187
171.6442025814514 171.8537767059536 164.7727017085559
172.16963816149203 172.30801957251583 164.580407188846
172.36646017861494 172.60683505582563 164.61417590178675
172.32902485464544 172.52835111979476 164.5767277709667
172.2953897169533 172.3635738989298 164.8040965785883
172.1955183167046 172.32634904155861 164.22603581954772
172.26019016256834 172.37065671842566 164.56562742187214
171.80160864553332 171.83980822506442 164.3520035665171
171.92536025597926 171.95301283390108 164.73619056701583
171.77432567599638 171.83036443474384 164.43893053920883
172.15274908751775 172.20942597788098 164.71155477608053
172.02443177849995 172.09313028462213 164.6825523493566
171.81934789126146 171.86508140283283 164.70568805666863
172.12011787137146 172.12258730802833 164.8569982357555
172.03857244909432 172.03304982128728 165.00685262193903
172.24006430024681 172.32448182016626 165.10068202651385
172.036791887164 172.13407489651686 165.32086773733678
171.9907211801518 172.16529497946487 165.32339742093598
171.76249395948884 171.96726481973488 165.13725769464293
171.2182871738198 171.52481784134548 165.19803325639438
171.18979344261865 171.37608727101565 165.13837651565763
171.68984633312186 171.85545801837912 164.91449523228945
171.6451016322109 171.93695239045638 164.96656085849995
171.73862865734054 171.92014673414533 165.3016518056449
171.75117582057473 171.89554225683597 164.96698567656705
171.56923866917168 171.76617453123995 164.76222044043732
171.58553488280967 171.76250135671333 164.5816545292039
171.60111190176693 171.7159315362407 164.56707655198008
171.77944233766843 171.9340484590017 164.91711679080683
171.77502669979256 171.9126213657534 164.47513996384467
171.44523433240775 171.57711463748845 164.30272938504515
171.5772217442281 171.6439348978086 163.98887406365944
171.7187489622246 171.82940533311572 164.400667936876
171.52300386985186 171.67122268890168 164.2514369224038
171.4091730108216 171.4981411634565 164.59919315206005
171.4189380558216 171.60869609602096 164.89223446480094
171.4998140014677 171.67555976993754 165.05413267773912
171.62197924075176 171.7205516079519 164.56396260131473
171.71786994938765 171.92577800403456 164.89202784766977
172.0039262736117 172.25795169338443 164.86807678568687
172.34774643265996 172.58233434667636 165.3284942742824
172.19495020717486 172.4102492373253 164.9852155055922
172.39745390122357 172.50028335282425 164.84806363099932
172.43346557154777 172.57503249891639 164.75996256685417
172.26849760222726 172.4652865336858 164.66017037760895
171.9816442111908 172.08799395889577 164.8924131689115
171.94127634879703 172.05745888346564 165.12373002309366
171.89100354092665 172.0723014545642 164.8221567852901
171.59645517985686 171.67593359311851 164.62090350137527
171.52268356901808 171.75470701826598 164.69746125349377
171.83250850527733 172.04047804524055 164.91786268748112
171.64877488584224 171.8701618622746 165.0679639795656
171.42350267632267 171.5568875805674 164.92780995000598
171.5283055343913 171.63112396697312 165.1264019933984
171.36494971039576 171.4749531389045 164.96773914105535
171.40375401991272 171.45951442154447 164.80670813683622
171.5064189624281 171.66715940009348 164.95534030304918
171.7331499258249 171.85119972443135 165.0238922445649
171.6546223327564 171.91569535067686 164.90100276937008
171.94925767314135 172.11065680574865 165.30515418753362
172.16587459293956 172.2280755287259 165.25538248846
171.70250536079598 171.81907502512772 165.23884565549017
171.5810330863295 171.77667274452457 165.26487271116775
171.46932074019517 171.69040763762004 165.21620943241476
171.65075774583522 171.80779375956314 164.84114182969753
171.9059610861446 172.06852442507872 165.0850420874563
171.6572700503789 171.76561578940712 164.84576278696352
171.85340414646842 171.9507353988867 164.6767130470728
172.18938351680694 172.31960342977922 164.89913293317784
172.1309433037515 172.18349495023165 164.7518912106275
172.06472120459162 172.01072099817975 164.61302544481146
171.7819299709811 171.7284658626514 164.33606908697328
172.1880323178043 172.10216117555404 164.60216863686364
172.20598090451992 172.1022970200608 164.694055019655
172.43081308955104 172.33949877665515 164.81582635209426
172.87571974371102 172.77739875157167 165.07934029136726
172.76502114348335 172.66159589450547 165.37818381980605
172.8194070180748 172.786526136608 165.35813559194736
172.46695169985767 172.39169133902547 164.9138726673472
172.47236453746993 172.44220340713895 164.65683409829708
172.28188328478421 172.36753157214557 164.93064767729877
172.15409963808244 172.18775282636634 165.06146010160236
172.0302863741354 172.06181082438786 164.92239220811067
172.04949009928848 172.05247609685455 164.66031001711696
171.93613053397385 171.8746360673696 164.6440263393359
171.80184356961303 171.7513504291717 164.60885380329591
172.08507688662175 172.07281276542537 164.58552605721434
172.2770694403852 172.14747124922488 164.5243483058497
172.34985504080856 172.2521121773033 164.78233399320982
172.42383838498316 172.39047763097045 164.7827954030473
172.6405350206071 172.55986657716602 164.27944342561224
173.20401019741382 173.17908776206448 164.65292611809434
172.8782831211439 172.85047186152633 164.81523132983577
173.01205915872654 172.96886320174877 164.5297629268994
172.7057662125872 172.7775326047025 164.71424094225495
172.4340681806296 172.52072809937727 164.8362907732798
172.79023953470386 172.84311818014476 165.1604554925723
172.81986093632605 172.911694137285 165.14853170784227
172.7131992892836 172.71897143301103 164.9994848120149
172.3463291001893 172.31014269302653 164.8292469746237
172.29058082498977 172.22523669725712 164.6834753053128
172.51969657661988 172.4818201761301 164.47147256375473
172.14775087064726 172.0782337868758 164.63340734538133
171.9141568106595 171.85072625410402 164.59453349307148
172.49831030948164 172.42026559509407 164.77571772660096
171.96803862966317 172.02285412534815 164.85054821711546
171.99699412726372 172.09526068904466 165.02484339807296
172.1581405796336 172.17296923598715 164.86494036101757
172.26285748773458 172.24500561760397 164.42066873862248
172.41756635479538 172.38661361171773 164.8170347294618
172.48775352792313 172.38727888403585 164.88909517020215
172.33287745705812 172.21951448701907 164.75994884502722
171.93889586250313 171.9322037377674 164.80737204875462
172.06281913996597 172.03997062061148 164.54647535793643
171.9709994532129 171.97419696056863 164.5769049612646
172.12979340228907 172.05370754860365 164.62891993846202
172.05436244797994 171.99803820734343 164.83641759288398
172.4303456468108 172.31460892378058 164.9393197557287
172.1171561656853 171.90997353755387 164.76011647695864
171.90277360666357 171.69999568291976 164.82979170272878
172.1836635936974 172.07122973821174 164.61760044960187
171.94759846480343 171.83258435884707 164.5490674575456
172.05631684548962 171.90674109193722 164.7571278735211
172.04985046706022 171.90176815980143 164.34503108044046
171.62029656819564 171.47171000716682 164.22529363396708
171.61257642932438 171.46637364634017 164.35263439131873
171.81209467015807 171.71600257242488 164.464182124887
172.26227208253175 172.2183658063665 164.43271909869387
172.1315258794443 172.03762173436144 164.27114540629788
172.04941185546312 171.91348130177428 164.32881301994976
172.1974505424781 172.07156575179678 164.20986091860073
172.3368534559728 172.27708114779392 164.4785663873999
172.25985130516983 172.20742326680906 164.6344847130911
172.30951382563936 172.3422632733402 164.49278437538692
172.51519300713295 172.59912800301328 164.35352340350244
172.2421159279845 172.38134823176827 164.51088974357012
171.9690629085422 172.17363524664637 164.82353337987738
172.0463433909026 172.23478950441498 164.57997199583966
172.01371166491654 172.20933606920863 164.63026074835537
171.84878159845152 172.0182641073208 164.69311399235113
172.41169125882288 172.49191969174666 164.67137067717616
172.28530872733543 172.35103189192526 165.08972012638375
172.14580208998757 172.1625033551994 165.19455950788767
171.84753392445185 171.8731296014899 165.29765903368337
171.778113584955 171.87085869302263 165.25634219085757
171.53741373876176 171.6837218088654 165.2363621990555
171.61300591902324 171.74093079844917 164.81358028677923
171.47172698866171 171.66963744045603 164.31093551839305
171.60333795314216 171.79184800524158 163.8735894197079
171.57610925726382 171.77181137083187 163.9251750243488
171.47934586214123 171.73732025752648 164.06576300355803
171.5320239338131 171.67786835624452 163.8792919944559
171.122354696971 171.31549753339996 163.96521505747947
171.28625960794324 171.43770144963162 163.77335943842905
171.56606787789485 171.66781462404526 163.51305709026892
171.79813244395052 171.96756958488268 163.59851642490878
172.02706757911176 172.319159818524 163.65141203278782
171.76733981511543 172.0425121230034 163.24172296659196
171.95213692668648 172.2388414019051 163.18024505337524
172.2044628609543 172.4150025434071 163.12241443114436
172.32249202469393 172.4615558945546 163.32403226964183
172.225421085219 172.33232943325459 163.52172864637203
171.87338484573752 171.93539810069498 163.3174235364678
171.74639527094433 171.7647651180833 163.1464578752772
171.93352226951947 171.94742239507687 163.07560104714312
171.89296407908446 171.90835745356165 162.68371555087458
172.23793514555643 172.225883447886 162.76152083584805
172.35283559898525 172.3810533987058 162.99041348220436
172.6726143240931 172.69858754541858 163.0764005676461
172.60328871048685 172.6222779065799 163.2380351115419
172.52098951773633 172.54589763867386 163.09184656777543
172.31269815744417 172.42925496384302 163.07216568560156
172.63249223376945 172.74761021023926 163.17262447419498
172.66343656617096 172.752416404341 163.0874794829641
172.8871794416238 172.99999516469842 163.26807111230679
172.45444501716545 172.65905492575823 162.81541895042034
171.98539028930549 172.18907469756658 162.83723880382672
171.89994008288045 172.15573906462583 163.0070672429974
172.2363533911702 172.52092451837865 163.26573511634592
172.1026675711974 172.34550534907322 163.1182086434556
171.89807896626291 172.11135544879218 163.0629992854533
172.08575592223133 172.39376792371317 162.96155493522272
171.86993535564673 172.1966646699781 162.77223921976386
171.83294087194122 172.1553303003327 162.85444713366184
171.8621672992146 172.16331276040316 163.25938017400316
172.30457090749468 172.66893235081835 163.4356616595168
172.17387202383202 172.60668950371047 163.71435174751073
172.0854128514997 172.4522063016919 163.6501649670195
172.00582824239288 172.39788193997137 163.41501634692872
171.9617577874474 172.3250106155979 163.569708836669
171.92626332058302 172.30594163895142 163.4131021597227
171.7379661333734 172.12974850303604 163.60326099248798
171.47838895814422 171.95462043323658 163.58297937044418
171.24665491940803 171.72435290496938 163.44336714918123
171.07030165797698 171.52030475608242 163.18772264486134
170.85480375873084 171.4818422507755 163.52842484574398
171.44597393272352 172.07067611347895 163.9248285649886
171.34183521289341 171.91800510230638 163.85860882077233
171.49496738332144 172.02704533558773 163.98154674351468
171.44010587804178 171.89173676384073 163.5890658492595
171.8691894801927 172.17409729544337 163.89386066668834
171.45165946421994 171.825002406296 164.24471134805393
171.44237996649773 171.8973164310354 164.08004909128869
171.7963517181991 172.30321573525322 164.28517650661718
172.1356841684076 172.53113925900442 164.08682614641384
172.24258180210026 172.62326759991333 164.85286529192655
172.14113267008796 172.51422329872358 164.54497807732065
172.05369579163653 172.39005328211513 164.44496420990106
171.94675188201 172.3307802517159 163.81417516806982
171.8519207734183 172.2781253884072 164.20187821993756
172.05822327936733 172.3967026015163 164.1331747394033
172.26852976763024 172.56326201476372 164.0254717582288
171.829847536383 172.16310018991769 163.70597060468305
171.82375574472704 172.1375807322962 163.67519124207655
171.99413303402656 172.3718207563214 163.72810577288988
172.24293125317607 172.54040488421856 163.41630491726283
172.4968635408743 172.7509162222249 163.98023979237425
172.30152930578348 172.64104645073067 163.76962145632362
172.2281705122428 172.59861981523932 164.0777838435866
172.4115206942029 172.81924460117725 164.27118243303175
172.18983244740585 172.59608548975143 164.0330383663058
171.9353857462119 172.42871094533385 164.0900999552219
171.96874418625757 172.44064154256813 163.8253006858134
172.1149679946108 172.51723801070432 164.00771316822252
172.1438785863714 172.47215596867719 163.82751289660965
172.08092214204677 172.39362896121003 164.2611805299231
172.37959210024803 172.6533931038434 164.35118104062593
172.0338694509155 172.3309557821812 164.37356905502898
171.87505740612443 172.06662447015418 164.1892511533357
172.0755959637828 172.33481913230239 163.96061514056245
172.53140522568143 172.90869032623806 163.76668133179285
172.34665045408207 172.68288852748404 164.0610844162288
172.46192762091988 172.74864375663972 163.46887280290156
172.0060221164465 172.31739408919208 163.46100366245955
171.97959282738324 172.32045886165605 163.11970739095284
172.19749099953853 172.47871029385124 163.34170840938745
172.27762679995826 172.5219262370638 163.2318813438003
172.46632342166052 172.6787107952965 163.26407065189136
172.02963668989975 172.2208614720347 163.69519810567647
172.07609596538322 172.1999378542763 163.61297727150563
172.245736545296 172.433701238018 163.46251546201506
172.0211976962893 172.27744585853176 163.631507306694
172.37482541365722 172.53820682200126 163.64478450278253
172.26036869594313 172.4246637088112 163.93920058974945
172.32941156800064 172.52262100623832 164.16349655119532
172.4610336169435 172.6822344863337 163.842498855835
172.1156333388964 172.44397189112942 164.0731867317981
172.65369449391403 172.9672178639362 164.02238115115495
172.83728239298372 173.1523088188508 164.1426348519226
172.8304320913729 173.1356643699401 164.53833325786007
172.8828394708322 173.16497932872275 164.42283851139555
173.16822977487166 173.46491509881676 164.2285628303782
172.9874748427088 173.31749051264558 164.3174629485867
172.99013841534247 173.31874040447704 164.31572816425415
173.25912774420254 173.49465875820044 164.92145532963386
173.03197597482028 173.30708564358991 164.6157438170938
173.11867858124444 173.34974355951047 164.9027035191138
173.51575081370703 173.67197822630737 164.94411640702796
173.35515537511318 173.55245311001357 164.69300914507426
173.3736090717324 173.496096224027 164.80046405074694
172.98173386591557 173.1748817071668 165.09793688066995
172.99488105735912 173.21479366040396 165.36351174581324
172.8308268159294 173.1087616866505 165.249717686386
172.9154590525209 173.26817560305628 165.35949188505475
173.19433108196344 173.46293840933515 165.4391937373708
173.10631895469038 173.32784983066108 165.42111974401408
173.12618810181627 173.30385499875862 164.97651937917607
172.96188697971215 173.15515219640338 165.2328789145947
173.09703085290312 173.31031623227855 165.4746478588484
172.91128422074067 173.13976732245587 165.43731940579113
172.82992033170072 173.05286541246792 165.21929306180436
173.008681400457 173.36459311726009 165.53416439269938
172.986012987524 173.31046232912962 165.4776014784592
173.246762451286 173.60233630168847 165.39700107249845
173.37688618422692 173.66664433132314 165.2578351406235
173.23980902861442 173.4322878067204 165.10603498687226
173.43149634215175 173.6125084120058 164.71299511656744
173.41268551676956 173.55258653304742 164.5176923301335
172.9383281047559 173.0467430687327 164.2961649034
173.02169084188816 173.2215308411986 164.73494575722745
172.77102247255345 173.0082341063384 164.92261784651743
172.60026139515284 172.77128309094888 164.9718857856414
172.69343272667726 172.92081641219906 164.9863636099264
172.85686207347328 173.10512115976908 164.98431643672754
172.95719431629902 173.23889494953553 165.35889933695566
173.24664433729205 173.58623021810718 165.38297551804462
173.24499943810952 173.57364226609891 165.64081276513744
173.45343374889046 173.6881368287874 165.92071794820967
173.0717821654661 173.3067830740081 165.61229257199938
173.25124216125067 173.512169611645 165.67398074337115
173.75483972550794 173.94667925049558 165.74514235936337
173.68687740362068 173.9623874100985 165.50695136880853
173.84259978073328 174.17101383085316 165.16821790378228
174.1696996780218 174.45516761698667 165.20661899950804
174.27292467464557 174.58119836880388 165.34715003021316
174.26442876255945 174.45659045156827 165.35581529537637
174.1084236910677 174.2833129460601 165.52156835588738
174.4441156874152 174.63113483820442 165.80911447309128
174.68030506093618 174.8921877654367 165.8123965321664
174.53543667216195 174.75687606505795 165.78625337991917
174.065130680524 174.32250230218293 165.67901087888433
173.7582437312182 173.9932132983414 165.45244060141872
173.46945495263063 173.81955950548192 165.37105819899625
173.58863657087622 173.899340716609 165.3255950461574
173.63832518781192 173.97217170169657 165.5552739999637
173.22622690328015 173.55868467585944 165.49466629309072
173.3344391608782 173.74754224360112 165.58421365780197
173.76389627199035 174.06961586794043 165.64495173760116
173.6251536691482 173.98661247761913 165.88698149064317
173.53526922690787 173.82781045581285 165.25226191295542
173.5493095981666 173.8099757500207 165.15293270907958
173.60337121889484 173.8097841021905 165.39204109679702
173.44841858213172 173.66750653788822 165.2551764751011
173.0663591462883 173.2816219656012 165.05894159423798
172.86915969118627 173.02162413017518 164.76961646298048
172.81999007394418 172.96596135310384 165.02775725679356
172.89351392664526 173.0550852906344 165.01816532309434
172.6503369561223 172.82758105949992 164.86243571734718
172.7774978667841 172.93842806389526 165.02365526156004
172.99454998117824 173.15132779036244 164.97344914020638
172.71677788006906 172.88702868286552 164.72511036005733
172.46593361678387 172.68676053797716 164.81279540177385
172.3918398058459 172.5717927470418 165.05460932066447
172.58946717669423 172.80222730218748 165.04548368428016
172.7560037061358 172.93035825110354 164.8077130196824
172.5231483889562 172.77321483191446 164.75087793463405
172.36333262483294 172.6136750218881 164.48373060438053
172.55627844029547 172.75205431088568 164.64972900226277
172.5559857532418 172.84115987223421 165.0675948970786
172.05927880954494 172.3108382422906 164.94427316208422
172.08204332953278 172.2595556727097 164.81856684797978
172.1374191147032 172.30714863213132 164.83973865640723
171.66458359212004 171.9175203641653 164.41052880482047
171.99962847853251 172.24278921905602 164.85226933853392
171.88076519605383 172.12900191711248 164.2717570367844
172.09099928877646 172.2695320703009 164.6907317678263
172.08937591501441 172.19745663912556 164.57026112600892
171.99981948236743 172.19725535553584 165.12968881982843
172.12788023527662 172.34126893084368 165.20758534991086
172.20570177735203 172.43441239074687 164.99299231164372
172.28580366048115 172.48875389588798 165.01310022472927
172.1191667033905 172.36261037160733 165.2262969643199
171.76537052637724 171.9431175117409 165.02012511203725
172.05791452714672 172.21956745854567 164.6392067850446
171.52330810144798 171.8672499070259 164.91956000197217
171.94235773135432 172.1769186109033 164.65394659559414
172.03902136382143 172.29600808230933 164.98988894574984
171.9345170713977 172.21279669262066 165.02235935232636
171.99243159476526 172.3350010282797 165.19774965554754
172.01369074160058 172.2847094820181 165.1096009608849
171.97163582325928 172.279655952359 164.9027295266204
172.25685983194202 172.42649866346534 164.48430845627752
172.394000641752 172.62813948368384 164.6721295535865
172.26419101925453 172.47332982566178 164.69104232027823
172.26398141362972 172.41246790046455 164.81755693274584
172.2415685764739 172.4198054342687 164.9159475177979
172.21763097152552 172.40353979734533 164.73741261770598
171.93523698017256 172.10133085955604 164.66650252728397
171.87162574788817 172.05575355275042 164.73176453994327
171.74963545081013 172.02562288792305 164.2261667434832
171.83143363084676 172.07198135428558 164.35356480846744
171.92022471405767 172.20181716549243 164.25328911966938
171.59104582657804 171.80253499763765 164.50953748962345
171.55659524798696 171.75839722313623 164.29609699238964
171.6290948060386 171.8943487202087 164.57550842228994
171.91389711472604 172.0914059221925 164.66119215370523
171.9811796327853 172.23849604389804 165.43253095099007
172.28699855614354 172.50315178628236 165.22387098037964
172.14272184770095 172.27550598693267 165.24489812908155
172.1147628263803 172.2661049832247 165.22924067625027
172.17799511501954 172.4081032404496 165.5228261105266
172.1386166219201 172.25669494059187 164.95712253619268
171.92552958238713 172.12685181346862 164.88300162101447
172.27557750871853 172.53237799704095 165.2528289486965
172.27650249527173 172.50371465540437 165.54297412472107
172.39503658391814 172.68849718276047 166.02806492798112
172.55799280072677 172.76061871977438 165.71887588324097
172.06592521535262 172.27920782929078 165.6297521589944
172.19109662259567 172.44314267741373 165.84180687298743
172.3723157003446 172.51182218895053 165.52906251221748
172.24950198003972 172.39448694936107 165.62559230016458
172.45912574816498 172.6090194304457 165.53104698554282
172.53329802635972 172.68810889809615 165.28158562382555
172.54302592005897 172.7038098695136 165.6889309468383
172.70602078628417 172.85580106366407 165.81748690150079
172.71543071117176 172.85020578848528 165.23351974341293
172.36340707612365 172.42648319145277 165.23439132981352
172.1406294028995 172.22977642295072 165.0585816145348
171.9712260192745 172.02151213608462 165.05983495243214
172.14683146701455 172.28715884917384 165.38043604650235
172.35387886691964 172.40099482379298 165.17010083985062
172.63183208004182 172.6864168783583 165.2979708075113
172.32736395711927 172.28845328740732 164.88780034366434
172.50526184112528 172.55525554184436 164.7969774795636
172.68474034957833 172.7463256586642 164.68866610371884
173.01688800933914 173.0798633292853 164.86599087174386
172.59310920277306 172.7086537790466 164.8143791239719
172.73152796769003 172.8921772974818 165.2099765036126
172.5403249059476 172.6881609189081 165.34138874683399
172.73387321095538 172.92093873053514 165.52016471863962
172.50007147167284 172.7013289061418 165.5174092141265
172.43097086623268 172.7480597153751 165.43408934800556
172.48711785479026 172.76154901975326 165.78505025119773
172.3489852641562 172.5724987657662 165.91237489576292
173.00384642053083 173.1479912655603 165.8382240258171
173.08234043418045 173.24655707355276 166.11577084412644
172.70514085230934 172.82617696973784 165.5426249981503
172.77520449855157 172.8617569575709 165.6759996312521
172.86552113820827 172.96080713303374 165.67556839419768
172.72186556130936 172.81351573856205 165.25309692614138
172.6717925644375 172.7528515526632 165.2871598582369
172.58010721385904 172.67700740585192 165.57930751864862
172.78375820745154 172.97274974465344 165.34016868322436
172.74538305489776 172.86539454639464 165.350426605125
172.50719379558709 172.65212828370403 165.0963028331967
172.57977300804242 172.67508145111057 164.94363889752182
172.58949337519383 172.71591767483736 165.16267897268378
172.39010354152666 172.55802111780588 165.41513692591772
172.64960035870791 172.8088632129914 165.27886802107108
172.76917385755928 172.89823857313218 165.2413502913297
173.15410118436833 173.28511188200815 165.0162367799422
173.08605619838372 173.30785865518735 164.98862358163612
172.93177967210968 173.14651605102569 164.84693283418127
172.70816132468724 172.90747415242217 164.5055519089447
172.37051678024002 172.6353298645061 164.50184385057648
172.4295352683131 172.67445296492747 164.24806626327273
172.54004277969094 172.66259932853774 164.29776170225577
172.58816594748458 172.8479874885019 164.64396095565394
173.0331397408236 173.330819252175 164.7269566688568
172.49248504419967 172.790200785296 165.01405859923597
172.03489665277306 172.32305044627964 164.56379954435
172.1868809753722 172.4669999141455 165.12615846667063
172.2972961851213 172.58119849835725 164.47764987663805
172.6849558973498 172.9562071726826 164.79432027316784
172.40754104196975 172.79561919850184 164.97212584078568
172.2310821213291 172.71173144988896 165.25036183626173
172.49124968353453 172.93999474891652 165.27340807267421
172.9781641124211 173.2655182969499 165.44315047042375
173.0029247790106 173.28167870925157 165.5120125950727
173.17389123227633 173.4199526426511 165.39649570208007
172.88604404426925 173.2684911773689 164.93906460099132
172.95121697480312 173.36715842459216 165.12111137807761
173.011263437564 173.42719068563767 165.29873809524872
172.96906378236264 173.48575512977757 165.55548644527033
173.09557439579362 173.48808479385775 165.7925658847292
173.51954102239185 173.93257820413257 165.9653090123153
173.2716674109178 173.66884889490834 166.14025995058307
173.16016578522832 173.5114396093863 165.99568598157103
172.89789348566794 173.3256238746844 165.76051472305915
172.87604646933127 173.2356537742122 165.62688355709193
172.93986799564175 173.33731992330854 165.53725030090052
173.06192781139407 173.44786004533398 165.47219797857397
173.60582901456948 173.8590935099678 165.3653534722499
173.280919404393 173.56307656101833 165.52961391205335
173.16990280788812 173.5279793343473 165.50541683324144
173.3231586233427 173.6274167081297 165.41291251691888
173.1861263416925 173.49879928293458 165.68407686282924
173.27153200846436 173.64228060822788 165.23827173044452
172.94794132824882 173.34952999632313 164.9286292195191
173.40803282434226 173.7047956874629 165.33436521636193
173.04032976023123 173.33825139335192 165.0230597370348
172.92562140653695 173.20627580193528 164.76602265097935
173.36861023278914 173.59789999634603 164.82596336772355
173.20159984273334 173.3930684627351 164.8226008150949
172.98837172806242 173.17137393360088 164.889486302792
173.08663713513496 173.25022346783913 164.5834497608514
173.09915330749936 173.22643906215495 164.56516512585452
173.03029104490196 173.15746447152813 164.70610121971256
172.81836639070943 172.97599834020681 164.39276387253085
172.87424030730207 173.11693111294213 164.66283073524863
173.21391637662214 173.3705091698248 164.54988915466083
173.6164849318016 173.78439415424168 164.85358857744322
173.52766240567686 173.65755858678625 164.6787234676662
173.2884324749682 173.42709519503242 164.6423971324987
173.09859205546056 173.28589102246437 164.86406812002957
173.1933268569276 173.41848552651786 165.18478099360064
173.0182792593386 173.2331461624048 165.45665641774198
172.93572293465957 173.14268837298093 165.15493977795134
172.77483713797682 173.02878984228505 164.93776492515317
172.86299233547456 173.15239327040996 164.89990550175503
172.90328084087884 173.1825799869824 164.96136799439657
172.27916362286098 172.4486380467696 164.48038547860688
172.38853343464712 172.60304307875472 164.59741527979955
172.41561550545381 172.69377772643563 164.94667213968063
172.321363993521 172.52814159430767 165.35481900867475
172.60506857532835 172.84592704040287 165.35578072979132
172.83313814121547 173.01547593335778 165.02472748677386
173.0758782836985 173.25705836379674 165.36886199677198
172.77970740541298 172.96747498503012 165.29619380579288
172.40508307067694 172.60315542510844 165.11889554773643
172.68353979901755 172.9635812998732 164.88858138248116
172.6375981285399 172.92455880528158 165.1146189350292
172.75137365446443 172.983207876594 165.4746630135266
173.5581601297801 173.7754414894436 165.63883827789488
173.0386251019751 173.25632209605652 165.4240543835654
173.21015538863068 173.43098203003515 165.52975696224118
173.2196976379599 173.39981648671628 165.292913814843
173.16072830874114 173.34003119207662 165.3703392214685
173.00227916808055 173.16751362306297 165.1565951523012
172.73271252806626 172.8967477301077 165.20211970126368
172.80548382744976 172.9841401750416 165.42673879630357
172.83338409327536 173.0231573892219 165.6337695929056
172.88036486813994 172.95971024292308 165.275733844656
172.9882850014414 173.11615905396445 165.65783951045375
172.52529474182052 172.71796991986454 165.70491153758584
172.49377757179568 172.74998921916747 165.9069152283492
172.335885443319 172.51833995298372 165.80747505425035
172.62329389120384 172.82257138720507 165.77105806503846
172.5575498121742 172.74283886186697 165.5754552089686
172.2380549969618 172.43420042922432 165.71016694827563
172.43853040895365 172.60243210475733 165.7437665088035
172.82849427756506 172.91148432194757 165.49624162315
172.47163510360178 172.5959406761985 165.38879444254505
172.54523975074335 172.60739593005206 165.3639064818611
172.08476644643042 172.15954857871583 165.35191291005077
172.26874196538404 172.40960482616404 165.41798766945828
172.21150767240812 172.42202895683533 165.61780416746092
171.91031489407192 172.11668057994734 165.33244856275743
172.30144764847984 172.45826261634562 165.43097792019148
171.96321127805547 172.16652031863418 165.22376805467732
171.84225525145385 172.0339666553979 165.2966250546041
172.13616352481316 172.4432883991321 165.44461885005856
172.2430108795978 172.48463986169625 165.0769761001671
172.49870732263724 172.71319034304346 165.07058621831013
172.34449740676524 172.57555640648337 164.91873428224605
172.4387764135027 172.70950700708156 165.20947238728715
172.00296308263458 172.32392650136316 165.5427454810158
171.966492618351 172.2714717699419 165.6352931710452
171.8438941994386 172.10103099315603 165.35217349915342
171.79122488813366 172.03515529089762 165.50331793826575
171.90799509793487 172.17166607325296 165.6690372001742
172.0400545550805 172.30762793372307 165.5614812408311
172.4925145869491 172.73276927428063 165.79735135983847
172.6098272169415 172.8083414907445 165.93773870212806
172.56192084996036 172.79678158414197 165.57571013418112
172.57590373444563 172.8288700129905 166.09405089963516
172.67784520496974 172.85441417386932 166.01411644118528
172.47050989429576 172.69988852449274 165.87749820557167
172.39704975309107 172.64964249581317 165.84494396413768
172.17970420472963 172.433707412784 165.6186681688427
172.17946950975326 172.42201809084426 165.54132577608223
172.53702217484636 172.78344662669642 165.45357454865515
172.5909720833694 172.8842207961793 165.51142346173856
172.7797512350303 173.05341717222947 165.42627773046257
172.8369920077148 173.16502237706175 165.35807252984168
172.48011883252445 172.81120496170547 165.20471429306386
172.19795631534404 172.5884553095474 165.3172483149818
172.31969581486615 172.66198396903295 165.11187383005696
173.0519439868881 173.31139608274478 165.11643400169285
172.89338049717026 173.23240892484722 165.50772285235152
172.459149745411 172.69215489180857 165.18150809156901
172.24508869872747 172.44129936721833 165.20258373419017
172.45176295357064 172.5990076656782 165.4701636595515
172.34850354240768 172.5422774475085 165.55891688211375
172.17346275831983 172.3642420032279 165.55110621174603
172.26203198697925 172.4071536001726 165.3501049275237
172.16877778044838 172.2251897788083 165.54151451939876
172.14530032862126 172.18813595408554 165.58685089797603
172.3720206481149 172.41572411269593 165.69755604136978
172.07288450061466 172.17401716371583 165.58966278781307
171.82244413147626 171.94768636951247 165.9410941602401
172.10715491204294 172.22523593441247 165.31822216332384
172.16722445062987 172.21632993557282 165.31687067828315
172.00083438925796 172.05696303048526 165.28975446274123
172.1032078840218 172.20165796569154 165.51139909824659
172.34040154739267 172.3630411043353 165.5047175245343
172.38088093222476 172.49315541676353 165.27527035738075
171.97900757210743 171.99810209466628 165.34683421725563
172.21336324232558 172.24123570019577 165.6248100521031
172.810214402256 172.7776580119947 165.47068895702654
172.31380556706523 172.27640365181193 165.59857812056427
172.22806553040385 172.17625445677996 165.7690232815707
172.38813124485625 172.42773116073352 165.73970693946274
172.31885372544374 172.32259263660563 165.5633308567463
172.2098789339616 172.2008690101701 165.15481051234076
172.11771145615293 172.19841263918846 165.47221115770554
172.13432293619368 172.21280660224028 165.12398877128
172.22645234064933 172.39145886557188 165.29224508059502
172.55331375650533 172.63464951913204 165.01432966562297
172.56190890684059 172.71603151384934 165.22820015257565
172.92869116597097 173.1594817690383 165.62395810624952
172.97619995675717 173.1020517954068 165.71707303687475
173.15159534830002 173.25952295886634 165.60978714584084
173.3619590400593 173.56973441289549 165.25527234311784
173.40313302287925 173.61988370336215 165.61294680163698
173.57828964257828 173.78990942862086 165.90963137954358
173.23680705502642 173.45952235316273 165.80578809144427
173.27205320455863 173.49061860991907 165.8252139424961
173.01616366265063 173.27086722851084 165.75871379874306
172.76714026259083 173.1128926321786 165.47736239233114
172.85080056969596 173.20940793320287 165.45340921684175
172.65882611712095 173.00866626653772 165.2382934203361
172.56475594901286 173.0077834719815 165.3603322990512
172.50495409472754 172.82266735103445 165.20557593088324
172.53686278236952 172.8545069240368 165.4434251909575
172.7925899310277 173.0107141676287 165.51269777846773
172.75009625805785 172.93592733064665 165.23203908786311
172.24686316266065 172.51290963864253 165.1450579002247
172.40088516131635 172.5789212880215 164.84479360365663
172.5730860480146 172.80306971720586 165.31910102266355
172.92844364201784 173.0895532094832 165.3265398313952
172.97884747154367 173.1432740790184 165.44746229665967
173.09854980806833 173.21852907690703 165.24613484661
172.96143793942198 173.12679769431497 165.3516018883898
173.15879751755494 173.29990413251895 165.69547642917982
172.97745685155175 173.10594793807783 165.35741454050373
173.09919014423556 173.25840863267652 165.73899126534707
173.2459064883433 173.42391699916405 165.44499369833423
172.58030372757327 172.75367503885022 165.0360815193276
172.5938378786409 172.72139182239664 164.91126420339245
172.22918213489342 172.34141291328208 165.0154913564376
172.17719183901656 172.35951297037795 165.16447795352602
172.40232085766527 172.63914628153736 165.22678997814754
172.33657449807316 172.56965519030308 165.20238180545132
172.28355691057968 172.44568424218355 164.89113553972155
172.2171555513469 172.29728851541884 164.8993654536917
172.23203430351242 172.3169269414829 164.85941858489014
172.17537915872404 172.23555838812587 164.81811510341365
172.12184380940775 172.30708018401927 165.2020207662251
172.59634955561287 172.58128284166435 165.21889167686248
172.48126296192288 172.5072653660214 164.85911044542925
172.5225380346696 172.54247311574875 164.6563050740633
172.4728641683457 172.44758532703833 164.53805788973904
172.23923417536858 172.23074519144407 164.40894492238164
172.029498269089 172.12864502996507 164.49044436519623
172.2486498557787 172.30857897915726 164.48613901602215
172.22263514250528 172.27806931995377 164.7424154063608
172.33132571470364 172.30504725570304 164.6291175709899
172.3207053309712 172.4124506587501 165.10441434895915
172.2716262540788 172.49659554225448 165.31992883405067
172.09264654070932 172.2058998048779 165.39629357979328
172.22647611707322 172.28477102382232 165.43631272354085
171.6588207138499 171.75122922279706 165.4865899724434
171.75734078776603 171.7367112556036 165.12521047502878
172.1863635627827 172.19587712879334 165.26266209391548
172.04101810532566 172.15765940843136 165.4870894216815
172.40754454232663 172.52630674909753 165.0992015280184
172.46249898990575 172.51283149946488 165.53886960141642
172.33690744102552 172.43975964066328 165.3724428758985
172.72708522427675 172.82932174768837 165.73444654061288
172.74162599979027 172.75326504746434 165.46354140446812
172.81000373117655 172.887351007804 165.40946507386005
172.5593453258863 172.5778929424997 165.44172710759062
172.61643649647135 172.58256387522366 165.457650028474
172.23999940330566 172.2568114803793 164.99336959457017
172.36194440368453 172.3684660375308 165.11125952384546
172.41667122071337 172.44800045771242 165.420461373606
172.80817333472984 172.8854087489758 165.39719790732858
172.9674041669841 173.08862656753882 165.52993964354908
173.0261822729664 173.09386017825037 165.24031405868544
173.06430840462767 173.05310770590344 165.45184151928345
172.8934654932112 172.93733995479226 165.7554249631977
172.56021428719507 172.63214866697686 165.5332135944483
172.33361426928357 172.40749127182175 165.51668601220538
172.17385390253338 172.22564430231265 165.56885272748823
171.95593825193268 172.0140733278604 165.72049931857273
172.19225823286368 172.1594006532137 165.19750769969212
172.04541896349394 172.00934141321412 165.16566929469533
172.20847895134386 172.116284505934 165.55770130194097
172.4395958279854 172.31213633990566 165.19115801439636
172.68836724740515 172.49160939416575 164.62659003014946
171.92481499894203 171.6772679690634 164.46890218739267
171.84823193492284 171.63706553050045 164.27049498011925
171.98700742065475 171.82094455653575 164.29899106421922
171.81890617798726 171.70176440456729 164.30700110969636
171.96204319845884 171.8714280856402 164.3672809253303
172.30294097679268 172.14501853775246 164.52216740209022
172.4226225884643 172.31830057692864 164.4252882003224
172.1459305763541 172.01977889936225 164.06714911864367
172.09485053594514 172.057653183903 164.35766772932485
171.71397282426526 171.80890318375657 164.3710760694175
171.62061981120502 171.60035923236916 164.2509215516963
171.8289204066282 171.8710694571616 164.62028029273074
172.10880395909035 172.06921885103867 164.49287134907817
172.0804518556532 172.0637903318728 164.4647838503463
172.04263877008083 172.04829073231755 164.24809651374363
172.22136156226682 172.2770545284806 164.00023809030083
171.79945745468672 171.8054758891717 164.24480089991755
171.3943359866212 171.37338889949945 163.93934321950064
171.34605644977768 171.3776066425704 164.04019545071125
171.59800363561007 171.58471574626304 164.1840368599028
171.3768956372297 171.43676129529993 164.24615533672375
171.01763971161398 171.11590873064938 164.33210593925938
170.8341002022689 170.9167106534159 164.62065648804233
170.97608858046277 171.00167874984845 164.81881239531447
171.5508776577412 171.541518545294 164.933149610543
171.53609447883613 171.5305884772678 165.15827804562812
171.24059351114403 171.26294592421527 165.02310775295356
171.48919056737552 171.4815899504342 165.13652299257188
171.52989966376867 171.52294126749257 165.05537502983324
171.92449115021662 171.8425142148801 164.7898534736453
172.016228566068 171.9242328045013 164.69301345028575
171.8093036098502 171.73050359515852 164.8863094216716
171.8586259298467 171.91008383439475 164.74355720838662
172.09616009280353 172.22195913097823 164.5834651049416
171.86813660253566 172.0494640415076 164.67765550485916
171.89723502095723 172.05071277837507 164.57261574218083
171.51057655711838 171.6682163394328 164.49922284820025
171.87888739997553 172.02126197395233 164.38369327902802
171.75545675527934 171.86952903546592 164.14999819829484
171.46120732833094 171.62336518658523 164.46807543268164
171.5565806684539 171.71089329158903 164.4294823230497
171.4895270879827 171.66211766234656 164.49461554930133
171.37009092814756 171.4711966919086 164.28391470396213
171.37715261676385 171.34187078278023 163.93305397200285
171.57837670698896 171.5631198619218 164.23230407377164
171.41368372084418 171.41144226627932 164.093043646836
171.0602108214996 171.02327796249966 163.66294500395037
171.01567255291576 171.11852025813573 163.5770240086157
171.56812013847141 171.71745271497787 163.57315095981443
171.49468511972933 171.62781121061585 163.5221034429126
170.81365342443326 171.10729208904795 163.9038084973293
171.22637834611044 171.34781675767044 163.74304597645602
171.34179883988782 171.44691277120438 163.8032005138909
171.22941777528254 171.30016378731852 163.85522984052858
171.1622820131472 171.2216753068305 164.13813679919866
170.88294660646937 171.047836264527 164.26232003409538
170.8384154562184 170.93015849384295 164.4337485841598
170.92892310933354 171.06960568643282 164.46379191183573
170.78066519259076 171.06001580342513 164.72408297510157
170.5186489549914 170.73651928145216 164.41976805681026
170.66049054185916 170.86243216728144 164.30440510499326
170.78184406217798 170.9603116340636 164.15060775681565
170.9163776320585 171.07366633331102 164.39466902649932
170.87584373816148 171.07782917951548 164.7137988451012
171.10411467895278 171.31427140578054 165.05932518751874
170.9837677770164 171.25322047963388 164.8224179147517
170.84461026461943 171.1066501716721 164.82193734931175
170.78020214411018 171.06052386247487 164.96223037482656
170.49734151851032 170.6852247028401 165.08630627352773
170.7545129414206 170.9692116868776 165.30222979085286
170.86720973796307 171.13239179157674 165.6245276946767
171.2580015231871 171.4594487151276 165.12319210275606
171.64333691446933 171.7527642507718 165.1053311647838
171.17431427008225 171.26188284413746 165.3073342341379
171.4218185681128 171.5237866916835 165.2742541016064
171.75391443158858 171.80886623697205 165.13233781791328
171.3518988323882 171.4093727088075 164.65925669926938
171.45570144773424 171.60601009749558 165.08839259935942
171.15694576219818 171.2774110904454 165.12806158142027
170.8169782238373 170.94271168571805 165.03862681862213
170.77136769667882 170.80372952940843 164.49268391590564
171.15929341542204 171.1927733985593 164.64357398783883
170.93377947208424 170.94356834644768 164.44747723621077
171.12481569893723 171.08541635585829 164.51218343910978
171.1537150777992 171.04343930896985 164.21820656219677
171.22341648418282 171.21041076112942 164.65987698937016
171.0864154850956 171.0737685644648 164.79125824077525
171.52243448676623 171.47451254282666 165.12568423979033
171.6096917433583 171.36286012851065 165.0986175562296
171.96737427811604 171.83816288600724 165.2743118740162
171.94357137935614 171.8069323037998 165.33566833806435
171.77889693025105 171.6756349772043 165.25486275991724
171.37560785864414 171.3471368142893 165.46082280669538
171.41036955590107 171.30539518679132 165.23281335781903
171.47955358836137 171.45290639899923 165.3522596622201
171.37011268509875 171.37111672202752 165.5430352463306
171.22331646233815 171.23467605044482 165.44222233429022
171.25341024371843 171.42834246278602 165.67561214124538
171.00524377991937 171.270955611142 165.7417987950091
171.09387936297827 171.31315225777328 165.76589038494447
171.20826790438713 171.4276610728183 165.89751447475422
170.87890693071606 171.16533552247074 165.95044779792585
171.04698936230224 171.21257435591542 165.73860358403167
171.22869732757204 171.45443624098348 166.00174099670727
171.00901642232168 171.1074245081671 165.7390976790032
171.42201972982636 171.49021005391282 165.60432220868032
171.25834575004956 171.4459247246146 165.75989841802672
171.02761403575 171.15867599401736 165.81845063635302
171.06791881709285 171.2599099226138 165.64314193650955
171.0863010534044 171.21086120495693 165.70724760399102
171.00897851068993 171.14226250502193 165.8639090191218
170.86880685579584 171.07065274366983 165.89653078322615
170.97138043674244 171.20990643897528 165.9747171102176
170.84228790266977 171.1230547469538 166.47255489298178
171.39595689629624 171.64071751982166 166.481106808658
171.88159036116514 172.07349481815854 166.3652416147304
171.84816857392173 172.0733199333503 166.1895997938487
171.5514943133145 171.69217439988677 165.40664864291315
171.46885587235755 171.58410190710103 165.37945278428725
171.2602415283747 171.3139653041552 165.12225453042885
171.2768770488704 171.339098855992 165.66523163416986
170.83726334881737 170.905653734754 165.3794218348488
170.7179679953451 170.8576069087053 165.66957731072054
170.59215577496468 170.7783179019246 165.82378242000624
170.8393189971426 170.98135572320749 165.89019000671505
170.97250635648922 171.13091702733809 165.85735534009902
171.0062457170294 171.23258530365882 166.1043900760848
171.14843898418542 171.32965309668145 165.80142784736302
171.4951536733982 171.68162998465607 165.9160014439277
171.5927365973306 171.75614077077446 166.05526552255998
171.5967355501809 171.7603271236772 166.1690416537151
171.1564183811437 171.39854177216398 166.06550432485508
171.4117366656083 171.5422394550177 165.89550942431862
171.6257272021226 171.84616378064499 166.2236716626538
171.33235265746856 171.44455809918273 166.31421592037765
171.21976062593572 171.3907550936852 166.35914566381692
171.19710956877026 171.43456295043418 165.95867079170088
171.13876731330123 171.3414390391017 166.15915294727506
171.01192184488093 171.247711353189 165.92659594683792
171.20778144935196 171.4596602086081 165.73574395907528
171.00480044625505 171.32920931695827 165.83509404436072
171.23061893866975 171.499025710129 165.68956748733888
170.90979582968885 171.1502756016366 165.24814138472337
171.0912950178027 171.3338501922391 165.56214695577336
170.82290901881828 171.16573575125713 165.85165542133547
170.640756372774 171.04016671533617 165.4457552070861
170.76556676812783 171.08600776162635 165.74548392356527
170.75329321658037 170.9908886581745 165.82889639509335
170.38512688677935 170.69823736858498 165.52054612125335
170.78371341454582 171.03988892630932 165.43217511534635
170.81172736978544 171.13435013235608 165.36222616784204
171.17384332843608 171.36751680620162 165.19845429242977
171.0392854604205 171.27492816960492 165.49502371268048
171.05345485664074 171.1958260966069 165.48650570546758
170.94146420698706 171.21714738520097 164.9337555019043
171.58057729203566 171.83979868664957 165.37792033161216
171.2607997284584 171.44482960757188 165.21146708143849
171.2730619606211 171.5103238509704 165.5507018108866
171.1738749033788 171.53178366030767 165.47142637343902
171.02959455549666 171.2931756285686 165.5836699461765
170.77372255366137 171.02870050709814 165.90731305640202
170.9173517064528 171.04701321222836 165.48140904963577
170.95470715655642 171.19251064450785 165.41749226129522
171.06826092287545 171.2697861726718 165.71508892386342
171.18626710697123 171.36962019843787 165.47414217388413
171.5158495244269 171.66876180201194 165.85401513580334
171.1681903082536 171.21769279847058 165.6872168521379
171.0500670880531 171.21376264429995 166.1157169609519
170.8458298622032 171.03357869241538 166.09659000623617
170.842547140387 171.02413320010157 166.35444934730492
171.0128891796186 171.1512154449538 166.75829589086732
171.36617677274825 171.453403187105 166.49534841938058
171.18882274688795 171.16327170510272 165.81352050673883
171.39826046877576 171.40589084144602 165.44598845703072
171.31689446674332 171.28818968919532 165.02334734723843
170.80237812892298 170.83618604764038 165.1123508368224
170.70787550329166 170.74179521682564 165.28800567140124
170.733924950636 170.66782859444345 165.3195154396136
170.6694121565018 170.66186449235082 165.3055106199823
171.0006865993465 170.88013011166618 165.22777342791395
171.1817885450507 171.13263621558687 165.149724166821
171.2760648756268 171.2131602771978 164.82354613220892
171.18730778358963 171.20963415230537 164.96680817338046
171.0713615118838 170.9190844317287 164.80541287956802
171.22891260621492 171.1842968705486 165.1449409583707
171.25023825296714 171.23859134137408 165.7307361731565
170.81429976234344 170.9079212567572 165.6230746908008
170.73652366219298 170.72905672333974 165.40736585907038
170.68942920591476 170.63600937023935 165.3444006055523
171.17618617618663 171.12153034212156 165.2653955769536
171.38302777822378 171.30286042457345 165.59529893567768
171.1162058982054 171.13322170999493 165.46585963348073
171.1743676728632 171.09701532242227 165.54656373571495
170.97235721545084 170.91773154307296 165.5348202210701
170.9768397985132 170.94519440825832 165.2002072840313
171.44051562906196 171.43123740439668 165.09423646354745
171.0689324544003 171.0088220639136 165.31918080625417
171.36338366309045 171.30923532833546 165.20779103724595
170.97483707817517 170.92123359024026 165.16134052715506
171.5828721685249 171.5921607869442 165.15415331206597
171.58418124274877 171.5751587964314 165.09570187944985
171.77990585068667 171.70119219103836 165.07061214567028
171.48176536529056 171.60372126708535 165.28247851462783
171.02375550498527 171.1178557282932 165.12411656804542
171.0871510863362 171.14583198764637 165.04284072393742
171.1352184457604 171.25414371752058 165.18426165453064
171.1675127525007 171.3450022467065 165.17104094527133
171.17307746090182 171.30709774513304 165.0653894893914
171.1602584534825 171.31418918108562 165.435118637569
171.15593184452976 171.30396220838895 165.35756610856637
170.97617348873698 171.11512837574088 165.3494957617203
171.04439821926198 171.18229636912716 165.51480706063475
171.54830680817702 171.63330562037603 165.39731889396208
171.47184454457815 171.57332135613888 165.4387944553465
171.4863410479722 171.44466656670346 165.2943717062767
171.748048270573 171.76892836287655 165.19423151348144
171.5108719847933 171.45226173111007 164.8105615355236
171.0990548161587 170.9706963212502 164.7736076637698
171.42291712849013 171.32633876825588 164.93039134110435
171.34157414069986 171.2318146308774 165.13935582349964
171.3072383871956 171.15378380893816 164.83586013673897
170.8202101455467 170.64307810553706 164.73048404410306
171.15920775187624 171.0542646611393 164.98181051015888
170.89120607614782 170.80137882168898 164.89753017191785
170.8621431923251 170.73788400006634 164.9081616232161
171.0338438786313 170.95018597435185 164.8841589636556
171.21192401900387 171.15912115420514 165.4073664971412
170.73737029005983 170.75085389229406 165.35829209361128
170.95726626550348 171.04500677197953 165.36075770591705
170.9971810552686 171.14719278674056 165.68074153296962
170.97272956124513 171.1049700525871 165.40138824300536
170.70198831325288 170.77120564368144 165.19431999191542
170.95934066903538 171.09735045521052 164.82184046443973
170.8635645199049 170.99895544242233 165.39591019484558
170.7330164772604 170.8994581732031 165.66588030484428
171.44206025858202 171.55606315756694 165.57456209865109
171.1834467556308 171.52840993940555 165.80452045107023
171.33938075655888 171.50473586030304 165.9202051884603
171.40796639179766 171.52040846438823 165.92496070535708
171.373254862987 171.52231941061805 165.95941769450255
171.34865023278581 171.44077402838522 165.90457355277198
171.19910952677154 171.29133282031333 166.0992418723095
171.52184376770117 171.60194775668268 165.58580641383622
171.48040176645338 171.54993555025976 165.44773984002242
171.73665086903424 171.78586779387356 165.61600360411876
171.41850641126305 171.47030361591692 165.49231530892726
171.2831268188392 171.32819211055718 165.53117381028608
171.10571604076398 171.08595216980308 165.69094874101808
171.36040704379488 171.34047056021657 165.70372901773084
171.57715478931866 171.54161600888526 165.66045503445977
171.6752286423428 171.7171744205497 165.81084836910452
171.1422707038528 171.22353237742627 165.627264946983
170.91549696735527 171.08698206165678 165.7762829806849
170.88570533547426 171.00706052287234 165.40905347267733
171.0005815394717 171.15448050236282 165.36611882848956
170.7815382607855 170.92264371149273 165.62721021704817
171.05319806544315 171.06586837029155 165.85449655548632
170.92989197742975 170.8921424927593 165.98395637778756
171.0198321502668 171.02612328786003 166.27416061946695
170.42063432496002 170.47006975951024 165.9117746474227
170.14652010032748 170.24984217572873 166.10719156816265
169.97818909584743 170.02894746352737 166.050175056382
170.3074215829646 170.38286951166592 165.7095066502224
169.77532007453758 169.8442402165749 165.3611062398858
170.110924052358 170.14593084293725 165.63173756999527
170.2866127568129 170.36046358341582 165.8963018722817
170.04539166302254 170.23877943128753 166.24672323526516
169.94827150436876 170.10340408539992 166.1741033113787
170.37887405353766 170.4276180724427 166.3601459796865
170.4864031695851 170.48065587225312 166.44203143279913
170.59109199050397 170.5708748165205 166.51521179405322
170.5880228131634 170.56611651156032 166.14687580762563
170.51456698503145 170.5566267823721 166.0721678261681
170.33766112502695 170.3719469508264 166.04093448904774
170.33414202633907 170.31911713843922 166.0523842012979
170.50010117180716 170.39753384534373 165.4612378195869
170.35149479524063 170.37891281777348 165.43049753803592
170.63477182644203 170.51874157209818 165.77697864337898
170.7393405432864 170.65495461499552 165.98703976669495
170.8172427017842 170.80806410479173 165.8825516364868
170.9042750571776 170.82488084335563 165.72273040817598
170.8226331591342 170.7040872676558 165.85927287964867
170.94253512653722 170.8634450203761 166.2840381432486
171.03302082801775 170.90870134431515 166.1923796029473
170.96337256781413 170.84806024755335 166.45905113397092
170.56653703054187 170.48838983144054 166.49716820921898
170.5506525230954 170.45363179417785 166.2061970195807
170.67102828124183 170.64329146901326 166.37954806582934
171.27827625316692 171.16769929297664 166.636184288812
171.00980016468714 170.98441633696524 166.92861710245867
171.10231022779843 171.05182809281283 166.81098416382025
171.0903493576262 171.0823956726619 166.87024454084863
171.15111436834886 171.0787802074562 166.71567305725947
171.36478299045157 171.3019782240719 166.5784180455492
171.13304511977378 170.9953876216152 166.4983854612865
170.93559212488768 170.7940025709784 166.51063647035267
171.4276078242213 171.27074417271746 166.5432930593057
171.51525342059472 171.38991876016544 166.71763706702188
171.56711992566304 171.28381867372622 166.46611502448144
171.45877162875922 171.23167150946665 166.55344179720197
171.5085707379693 171.32446530581691 166.8514407548147
171.33306755560517 171.09082383286122 166.90049764630905
171.37555408926107 171.10211018835233 166.93680932611417
171.1790894764298 171.0095277545652 167.1446906308789
170.90139678789404 170.77484715139065 166.9175798515535
170.99505799335094 170.79814717767317 167.06838805314936
171.1216807588584 170.9500099559355 167.38625253990864
171.15398669062606 171.00851082021683 167.26400420199928
171.16617246621382 170.87499520359228 166.9682716781935
171.12075226974326 170.7781143903731 167.0315757618349
171.0828366102185 170.76873497472414 167.06238190698323
171.28742239527162 171.09962805192612 167.2635438075789
171.11790133055595 170.9286250633954 167.00832834733126
171.108446435432 170.97847559455602 167.07850982059938
171.2969601181494 171.19031104814354 166.9842608728743
171.51812630746053 171.46093263912212 167.19189293328537
171.48585659556232 171.35717546931582 167.09193211923028
171.60438677695095 171.35339333715234 167.10123080265362
171.73093293680537 171.4833741174679 166.987331278013
171.49776168221496 171.21741536651075 167.02456499538005
171.6316625885345 171.3861077127047 166.79108055311355
171.42731408475865 171.23862226676346 166.88733976128495
171.45586541306054 171.2827894247744 166.15819276384224
171.36798812771647 171.18669824989215 166.46452019621424
171.4749390457442 171.23252881391176 166.84157516979107
171.41777044403705 171.23965529234738 166.97293797876475
171.318384159715 171.19729845339597 167.0309229809029
171.10424443143953 171.02511591346615 167.2005784394832
171.19286268909514 171.17140112267458 166.95647558129332
171.10293990233077 170.96255187569867 166.9662427628074
171.27559196545727 171.2053412257581 167.04541811572017
171.30452614220994 171.3044422234224 167.11661407587846
171.69587376415768 171.71733312755268 166.9576094248619
171.6303654199656 171.59470729734943 166.50304913744299
171.45640856238484 171.46808519314774 166.79035066943945
171.35785740640236 171.4965615386304 167.081719191488
171.22848313714078 171.35221668006344 166.99913026207938
171.11397714483832 171.18910984021673 167.02287007139836
171.40012643743938 171.47289422960372 167.17330745834118
171.6260471738036 171.51374632344377 167.2900895927225
171.62618156027057 171.58239768489153 167.189557509602
171.16253983210876 171.26448230845847 167.08134491305083
171.01678351550186 171.1060864671259 166.9045170677115
170.94822540674772 171.10099388631195 166.79153670700887
171.01940164422965 171.15396749177987 166.89230268132948
171.2726702481146 171.2641986793479 166.7955714614965
171.26542323146626 171.19550220271415 166.86396140793573
171.32508918810672 171.34739224093843 167.27923823380635
171.1940094534403 171.22620229579977 166.82389010108554
171.75999837500004 171.7729621124626 167.0798484189917
171.9309201602459 171.86292073647633 167.00988693092458
172.13579040054466 172.1206024240887 166.8140619256031
171.98617185522227 171.993711660789 167.05446832159603
172.16756302898006 172.15622094709397 166.83893713084396
172.00233847012984 171.9888074822509 166.57854995881593
171.86478845827517 171.81016665531513 166.5264673473858
171.5016396216701 171.48183942439158 166.22123103286333
171.48901062343356 171.52074901814353 166.1859454656644
171.3030304234581 171.40303587808617 166.65375921033592
171.6662917639581 171.61303340107 166.96170305718175
171.8562243751235 171.84922175909114 166.68354173452883
171.62717147214343 171.57049680689838 166.7608590096065
171.5481637370217 171.4073143345276 166.44242612922238
171.2711407617189 171.201718679234 166.80977453507398
171.37570617582 171.3602606069316 166.65242498704472
171.16379773585055 171.13122635232665 166.38414942446835
170.93426719269806 171.0458589808425 166.61859811802225
170.9908791350464 171.07073292652706 166.63161640006564
171.28198662759127 171.29892366080986 166.71929865964506
171.50393515752972 171.50571635737043 166.87228493624025
171.56995856782748 171.59589717502362 166.98012727472627
171.498575667177 171.5068551494005 166.47192161650403
171.44753097186873 171.41298795420548 166.09502309256632
171.56014492668186 171.4937103664062 166.17217769659104
171.09118797035904 171.0325079148002 165.88945216820665
170.98106411754156 170.9486750035501 166.3332852336389
171.15367229506774 171.15096104298163 166.0211881174495
171.0149185962228 171.02002215591588 165.8687449344775
171.26168213364195 171.27676841034832 166.2931961793589
171.27685526991743 171.2338404548312 165.8638189709695
171.35032519767898 171.22269108692225 166.01652154221836
171.49734978532092 171.45657732921393 166.452572393738
171.69032441091193 171.66558702532478 166.2787370406964
171.6463250521145 171.62364533533685 166.08123258543333
171.24506110507994 171.23569132613343 165.99272090377713
171.32322118783645 171.29445071496883 166.33213330289652
171.04155257076783 171.0838265152641 166.5941662502162
170.77497497774112 170.89436170335213 166.75645297057903
171.1521307123604 171.239294062531 166.6541343774332
171.1534375703093 171.19994858726682 166.51594742461094
171.44073059452342 171.4399150001099 166.8986457559545
171.28108192625703 171.25459294537313 166.85981985979072
171.28838525907403 171.16370895262628 166.19952960880119
171.41963422872232 171.270045898007 166.24696210923173
171.77468385375457 171.6359747518787 166.58998000471078
171.69377934706452 171.54974167894565 166.65668686221383
171.45932950481205 171.4220323681398 166.8284417439015
171.51045512119637 171.43587411448075 167.29136270653845
171.4824453270545 171.4348406892416 167.23870249116226
171.7991611353812 171.71819428408273 166.8982215648205
171.47998452092642 171.39048054572 166.88522300828242
171.87956700589237 171.80909166162508 167.52664891999882
171.3355633822211 171.29638027510225 167.25193334687089
171.53380232206734 171.43364877147286 167.5647002062622
171.3900612582549 171.2975458373268 167.65011843031172
170.93013870177919 170.89684186304848 167.5958394072755
170.8405330205383 170.73016881430812 167.43526893856384
171.07493590868543 170.8884872742361 167.3069369304732
171.13748590733806 170.89737896916628 167.2965001267771
171.08207576365285 170.87743513869688 167.61408556768524
170.62247114252156 170.5432447174508 167.62014491683345
170.6980403834424 170.6974136937943 167.91625292656082
170.250166166634 170.19441988404176 167.91006646997724
170.31798378845698 170.20408280950204 168.09049990857633
170.73934674879544 170.72149160106193 168.09757852919705
170.5477527014375 170.51731089581574 167.6476755892578
170.68800066253334 170.6026533510502 167.49798931129428
170.56878265082315 170.48286686946926 166.968769822702
170.41110700913893 170.31340906414493 166.882257494953
170.57065234659694 170.54387465927763 166.99740307287945
170.64779663138108 170.62158313202394 166.97153986123894
170.34803285811637 170.3010322953263 166.97283606329034
170.58758309172026 170.6639190248264 167.3205071322894
170.5214773110294 170.43604383050427 167.4042243420334
170.23465061728578 170.2692805523095 167.218230611161
170.21091125260585 170.3002145104765 166.853459118793
169.808912224323 169.8671560783651 166.7718909637458
170.15436030283772 170.17813454024412 166.84187213975986
169.94020828839936 170.02199272809816 167.17317908867315
170.1931239973124 170.23620830505 166.91767985267433
170.45811946574597 170.38884986209047 166.8419871907835
170.80614491131857 170.6939098267201 167.05418152909445
170.60693200512432 170.61817459765365 166.93833030113194
170.6387691667954 170.56628300920826 166.6775793209391
170.7645001555344 170.6331949367109 166.81246054842583
170.56802282237808 170.3826561154422 166.77351111494548
170.50743316972103 170.3307879543846 166.4724144531791
170.76104827947944 170.58194087181573 166.50953235938525
171.04537661607293 170.83134726868383 166.97378934168088
171.24593286816588 170.99948583496732 166.69704860498084
171.25428098085794 171.0760830566331 166.55925773855924
171.13098512848245 171.0004339239273 166.29938772955632
171.31864491815145 171.21657837807552 166.31180460622704
171.25757206386106 171.1964841396781 166.6645737717385
170.98713915163378 171.03627676316646 166.7720466629065
171.01253827572174 171.04670324117578 166.19342851012598
171.70744592103998 171.6135163909801 166.1900496158728
171.2771048187903 171.24180276094881 166.1089659564758
171.25580722981576 171.1192292588779 166.2466512586483
171.21300850976263 171.02576520325675 166.2497582303017
171.17158351074795 171.0559587170817 166.30056226658377
171.33406678927653 171.15734746558923 166.65529812144058
171.29288690313044 171.13324065610703 167.1978659965973
171.3488856078838 171.21844754386294 167.21519887744842
171.43404745275254 171.37512398509068 167.58010855391282
171.2636136978655 171.14390291057884 167.75437724414027
171.4293120618737 171.31858144154904 167.63330020046632
171.39996021034534 171.16999883676553 167.31403020363734
171.31488156655428 171.1799834145717 167.17468648072233
171.5714487870994 171.4148040682974 167.05626860316167
171.47555862868268 171.47341048410635 166.9597641050223
171.56201882866193 171.5310465841041 167.15212265792724
171.74503508854082 171.6864445222684 167.2467067034814
171.064886903533 171.0325965247601 167.35737247403318
170.76896480141082 170.71028900880106 167.169980587342
171.10426660783904 171.06993609074271 167.1345587760774
170.96645209339226 171.04133649062337 167.00018312698882
170.88774400230488 170.95028060646194 166.75406087826423
171.32249017103015 171.3454871879838 167.02396733560354
171.26250302524525 171.28256162315859 166.96794892880322
171.3723675359284 171.4214494951749 167.04228354855215
171.11048760951348 171.16514691717276 167.1090362001389
170.82320361460924 170.86789368123115 167.05735505468942
170.79085042346458 170.78513979328724 166.62976968379385
170.52606816023393 170.72045395206473 166.66858030602233
170.87647219310233 171.07929760355066 166.18286106555266
171.06403760976653 171.19730358308797 166.36090988372612
171.0246435994531 171.14469882903845 166.52304609138594
171.06097031410945 171.20693091378843 166.74891722013973
171.27636525199702 171.38582512003273 166.74832277061827
171.07698363497698 171.16966781179244 166.96256640275286
171.16533068623946 171.3179547626413 166.60771528367295
171.28999519194136 171.4063920752775 166.19928113774355
171.307389157307 171.43999623248232 166.70800712421294
171.70328630161364 171.77495511790738 167.0094610070086
171.25250148446247 171.31020974220084 166.88864867345512
171.2648323141328 171.25167060870297 167.11737601660718
171.43308814011823 171.49988539657207 167.0208528806751
171.76910726441108 171.7535730826601 166.69848528599738
170.93225432341535 170.9385169766941 166.4756309736083
171.0616231538534 171.0819111461486 166.51361077684751
171.13281918463426 171.15853859724427 166.43372704483235
171.49679192921 171.50071282591293 166.3021098780958
171.2092117367207 171.31040353025608 166.27669209203924
171.56516188225035 171.5948163375625 166.10678063028857
170.9688697294244 170.97649613782383 165.88374177637755
170.98837629071062 170.98106591800232 165.85209132282233
170.50850054213825 170.37827518355158 165.64695601578347
170.61853983807572 170.48837396637782 165.75494784466102
171.0098599594332 170.72002308213777 165.6096535467984
170.4276182771443 170.1679481035136 165.25311124518947
170.47423227566304 170.22882724908956 165.81499868796763
170.13371697568837 170.04875025182895 165.86233855950493
170.6227170301453 170.56483852635515 166.20052963478236
170.2490842431947 170.175214099399 165.99212192875288
170.48118719789366 170.4571688575004 166.5238767467712
170.4814057551868 170.4151665406756 166.25894261852338
170.4234597281398 170.3688588923238 166.21353912067946
170.41571359674012 170.42047812000277 166.04210956248096
170.2496408807381 170.24243311269973 166.20255313407728
170.39518447494743 170.31915511530408 166.17384067917467
170.2845289516757 170.2209896891324 165.93864675195698
170.01790584700476 169.95324440112495 166.04974798549725
170.05501284711042 169.88749897219145 165.8261677602228
170.10172099971697 169.96227355821947 165.6056989009481
170.35348239034366 170.2606786533715 165.55682964728163
170.69549373614197 170.7269367150612 165.66906332068848
170.4471927953113 170.42205137542715 165.5065559589488
170.52426725614268 170.53449693595235 165.6791383346704
170.6011781898943 170.70707423422002 165.87108554900217
170.64793986116962 170.70505278604165 165.89582130960878
170.85757365620987 170.87164322721904 166.2220408206872
170.78429555463137 170.87928422498055 166.1240551220802
170.85243632208838 170.8536502366878 165.967892454023
170.60220982370294 170.71328364493158 166.28050283655637
170.90197086313066 170.993407010621 166.04204867664407
170.84926565988732 171.00310725873007 166.46813324643338
170.71441899428535 170.8996865224703 166.17917580689218
170.68684516082624 170.80649784732262 166.36493098054817
170.67692800120872 170.759779582354 165.83349229684933
170.69370382937188 170.76369899541967 165.94286696901608
170.8795106586179 170.89085142311666 166.19469161273804
170.64353988883576 170.65837906488156 166.28122247387563
170.76138995560396 170.8238581710177 166.45507079648291
170.6345637474726 170.72134067408552 166.20684476030416
170.91831460931954 171.01151664262463 166.1687146413594
171.06929367103484 171.36591105797612 165.99868462035082
170.9564336490721 171.27433862906236 165.95105055944774
171.1346498389828 171.47228745417985 166.2426248036089
171.44279688639233 171.81950560082225 166.24968560331436
171.26119072527726 171.7700064226212 166.3088066668496
171.6832555258212 172.0504660774537 166.45581385695127
172.01082613782305 172.26888112572018 166.50941014100007
171.85859089766916 172.1277105626322 166.3583762581355
172.20143338244907 172.43790496878663 166.48127067922158
172.0397439961928 172.22176351530763 166.00568463765174
172.06949144120497 172.20531434619437 165.55582059907087
172.20077725628025 172.32832971415633 165.62567283250294
171.8635666279451 172.06449846553434 165.88409941545737
171.81545063189316 171.9910114511568 165.59685602484083
171.53729284229598 171.63811955671062 165.2651186113551
171.4924137799612 171.60643025074918 165.89040014946144
171.3691006658824 171.49956716407644 166.02110245470845
171.5972569992358 171.72055862916625 166.0074192514554
171.3993920585831 171.53157186167968 166.453231243572
171.80082524337226 171.96542400865113 166.54388821731277
171.7186490297959 171.798848641794 166.3277649851993
171.283899003377 171.4002422876283 166.1578341740743
171.51784119574896 171.56744329112684 166.20322315050976
171.73782405299173 171.83600499642137 166.4428831548485
171.8562140009131 172.0070579083042 166.26644130066845
171.82014782217132 171.9871533719474 166.31731238782922
171.57079317360422 171.6463770258917 166.27482034225935
171.28971635611913 171.43562616186404 166.10849123558722
171.42951886811 171.49665142358387 165.59667773237814
171.54781688082562 171.65504118409612 165.88345257073104
171.63166603865977 171.59067424459892 165.55003034687462
171.37245691297352 171.39163410438695 165.69637347514202
171.51835705613664 171.62086623191288 166.56081178008054
171.72712302239123 171.75642157113367 166.44220258806584
171.61127468044285 171.58878802566815 166.3058360151864
171.14028290529217 171.17886526916772 166.51864249975364
171.2397083604766 171.22808719325624 166.6365824137356
171.33075256975889 171.33753381151067 166.27315636767185
171.72269331279202 171.7395336658559 166.24375747959357
171.3951058223421 171.59744604649197 166.49171203773227
172.08637614240934 172.20780679319623 166.67417159552244
172.02651731872044 172.2495631564149 166.33098074601997
171.90199276770193 172.06949513630357 166.27510583829263
171.88008319725654 172.09611315037637 166.2536219751875
172.11596114456268 172.19377071681214 166.19820000847426
172.44414584941686 172.53518386724713 166.1391293954892
172.25712579612616 172.41924078219805 166.0232826223285
172.0478254522115 172.22146513625836 166.15106833702532
172.35781050452508 172.3946495383398 166.23103583229837
172.0985241351246 172.24515697116888 165.86168010372683
171.94567162919716 172.0935301786015 166.4074624944437
172.12617094962872 172.30162779681953 166.82717564605662
172.10620708378912 172.24900481929558 166.44790640407044
171.76596473931153 171.90543516435855 166.52785015555517
171.81159237574363 171.9324698786975 166.62272363728385
172.11813929517183 172.17092435885218 166.28684949914253
172.10147292740433 172.14442295072718 166.29443443709332
171.98508276864032 172.08580651159537 166.01318431226235
171.91019108854871 171.9387587454531 165.98128302191736
171.9366020339034 172.07695288174844 166.05995990939132
172.25887807740497 172.23981540182027 166.03753923382246
171.93761739600725 171.97464780873395 165.94429155118925
172.1951994676439 172.31910407559943 165.80143486128216
172.39929223157142 172.54009238627043 165.5429340872373
172.34374067456898 172.5990478596988 165.67589785736652
171.80742016151893 172.05673855744067 165.89285557662245
172.0107448426567 172.199896075043 165.9344794633631
172.15427618194823 172.43429553980684 166.12196538941174
172.30909528085752 172.35114418337292 166.2591650238474
172.41983585422585 172.46788268505588 166.2951925360814
172.16399945037483 172.18318279559134 166.31287735458122
172.2489524020632 172.3090766703885 166.0336623905883
171.66800316283053 171.8177862397098 166.1534889095326
171.35262097290743 171.49641790298847 165.78886812450042
171.62991198828965 171.76743667766345 165.6348318532187
171.79142000843552 171.97356031554668 165.9300323252538
171.75525594838882 171.8648240627327 166.06251997622866
171.52678880483853 171.63170876963284 166.17848650744503
171.40234212386102 171.5230937727838 166.2418017765204
171.59107516513345 171.73053053393477 165.86623702240533
171.75344865310427 171.92279695429735 166.2204770465861
171.6795737574408 171.92606358779088 166.46580068225174
171.9111019974324 172.15721580811598 166.43179442337788
171.86162216769924 172.0483962775921 166.51502396412778
171.69697286091218 171.97125278718156 166.34861322474526
171.90428410045928 172.0996295521102 165.9608747232758
171.71059202052672 171.90853224918084 165.97780329844016
171.44860146359625 171.72200088444595 165.43709798366731
171.69081696495562 171.85822311430886 165.40076493497128
171.57124790595756 171.73589094084082 165.1842068739603
171.3486024774805 171.53501877140613 165.04941289450053
171.61235570717815 171.81033636260173 165.4660023143764
171.55383556518942 171.80633136873433 165.5431682837079
171.48497488121515 171.60931088007666 165.64008190554233
171.11628729644383 171.34191932574782 165.56729806279432
171.52767595380442 171.63096614832523 165.74495187113553
171.32854475135122 171.38620724391967 165.85386295837094
171.40003792365036 171.38611030525544 165.6562621215635
171.4370575788964 171.51504095855077 165.33458191392893
171.5825934428522 171.6279953085332 165.98559432152354
171.39598234513687 171.45919226342136 165.7101963400314
171.49237901751457 171.56499485915054 165.9820623540274
171.5344775676772 171.59487086299137 165.90580219253823
171.71908146863666 171.82493101167185 166.32322452693387
171.8849877124507 172.0345763795171 166.81851983135047
171.91101325245228 172.07851622156232 167.14785964221565
172.42964248637182 172.61657146864863 167.21882274360516
172.33704552851844 172.53491883790784 167.31334358384635
172.80018292286826 173.02101377637925 167.83584134519234
172.73458646027876 172.96955054083216 167.60251785065276
172.85395687477964 173.07457866474192 167.774947514192
172.94970000749228 173.28668756314087 167.62240945170225
172.80539845602496 172.93983869445404 167.34937967279168
172.77513451387324 172.98861167415853 167.43984643488145
173.22125026930777 173.40673992571692 167.40760028629143
172.59835495899662 172.7701720124795 167.80862545208308
172.41500298897984 172.53322619274732 167.43819416793667
172.90391649586002 172.9120241312132 167.62767393917787
173.142410170869 173.25428752754266 168.18123791491942
172.80779696943918 173.0585992339862 168.29378320414776
172.72635838418458 172.93706897933268 168.80661125933221
172.89985247998564 173.10117681705316 168.1562055088069
172.43940287445432 172.68087468528122 168.50964445306298
172.53962954952635 172.72861449631088 168.27633361562923
172.479686956755 172.76220869278578 168.35929487502926
172.4046380581856 172.6110457331509 168.70606310075448
172.84873412089888 173.0661748702999 168.81464113662443
172.93980341288437 173.13381727172538 168.5326517453192
172.59853758165426 172.81594015934502 168.45878668624033
172.32371913313963 172.5851932620018 168.58660457759373
172.44986545907776 172.68666499836297 168.4590212209847
172.17373640239896 172.32918688892303 168.7917317621535
172.49451561944568 172.62789929323276 168.70766406480436
172.39169406996598 172.5677825792367 168.47197629262467
172.2613943922807 172.46426211291447 168.31520512627415
172.4557677374317 172.5788835471029 168.48767572151243
172.68304057514766 172.7023687421865 168.13244531887182
173.07082506157172 173.04214896563442 168.0901971809082
172.98190518605483 173.06892464595447 168.2813158898933
173.3484282659481 173.34904464448303 168.31776982410491
173.08924151602392 173.08395235206615 167.98578630295776
173.51613014267213 173.57140583360157 168.44397138420138
173.33388264870973 173.35347775554789 168.6639333276109
173.23221984536318 173.2609537705829 168.5469152277353
173.4562728853881 173.49958097287254 168.2854481508025
173.3585030106536 173.39520460154696 168.22290295748775
173.27023393916897 173.29448126956083 168.01138829118688
173.30894639486937 173.3061478344324 168.2511384769423
173.24032935915145 173.2103508560886 168.44366335141675
172.80434170190873 172.86223583040257 168.39657534044144
172.4900375575633 172.48402532028393 168.26992363266496
172.11774629405033 172.21858820380356 168.20993015817155
172.5280911566408 172.63615257061147 168.09308276296485
172.60235965359604 172.76950671955856 168.42175240711842
172.46583606683183 172.67831880560095 168.42579582464583
172.55783581386422 172.77769350406638 168.43798830268724
172.61271024798552 172.85760751085627 168.28818841001612
172.60589125133214 172.78938548279444 168.17956799112
172.50728117717074 172.6841965676219 168.29225108516712
172.57488378739873 172.75860012879895 168.20690637426105
172.83327655517763 173.05962181737024 167.8778136212118
172.9306152986211 173.03201356756568 167.37608580556852
173.00433312540798 173.09840588175652 166.81067851297814
172.88756382188475 173.02665016586099 166.9338935668318
172.7762519568938 172.9765199202138 166.93435297645073
173.07823257661755 173.2362421491371 167.19501864144934
172.91515790832662 173.16940240592461 167.27510156603637
172.49661585753506 172.7411354004983 167.199577896456
172.4720246864468 172.79262566017474 167.2611518942219
172.72531027128016 173.05743868324802 167.32532276004906
172.9655412029474 173.1788594917252 167.12408589031048
172.92564639071588 173.15742614852618 166.80263322107226
172.6942189688914 172.83723578969477 166.7976473786211
172.82039820817053 172.95223752764352 166.67623380304
172.83107351400406 172.91292891161714 166.41231850043425
172.60636222004752 172.72437210711104 166.68168916823646
172.66937771088732 172.71485317823905 166.86639165027188
172.76608898761634 172.83931233089862 166.74254078103206
172.84673708632238 172.97054048639865 166.86150535390186
172.7962582441929 172.87375979166555 166.8888087945223
172.93731704112577 173.10245926781172 166.9064089088171
172.83352146918742 173.06508984414495 166.54074956295904
172.75105178081276 172.93380331633725 166.90579781198994
172.83807729791238 173.0660697795117 166.77826656493136
172.72911926570558 172.9038959597496 166.34867671709387
173.07504925713204 173.2857246356234 166.59842159778478
173.29347620624713 173.53765081628777 166.4678188634076
173.11998655831374 173.36773537480502 167.13270362541616
173.21197009699205 173.4225288220828 167.30068265801992
173.0042569394753 173.19409283417082 167.3865447952542
173.11781744514244 173.28928702306678 167.03789099143634
172.9394139423488 173.2048103186251 166.96164963785293
172.72346583014024 172.7833747966122 167.17480809877503
172.7034454627522 172.8144307138882 167.30246665128183
173.02919477058018 173.17696199471175 167.06662492874946
172.69486421368256 172.85537654125923 166.9676619273508
172.7907501048 172.84907139666385 166.6115788100199
173.01889811937417 173.21873926556245 166.4769573493697
172.83521571606656 173.05209611040482 166.60899205228827
172.80228853243116 172.9629821210084 166.16402494806871
172.5790569893879 172.8158389446583 166.60471463771626
172.39919454724617 172.64913592354117 166.50219390922965
172.47908812375374 172.69772759957058 166.12829213011705
172.39427009412876 172.67408391029699 165.85471448409686
172.53167454827735 172.6713708773023 166.01763294982604
172.49679649382819 172.54726538182638 166.2260213521982
172.48490638608538 172.48414127345072 166.165743673392
172.69922148108066 172.7375222398557 166.30091306437802
172.84607598277702 172.99098668256931 166.39038265100913
172.9269671302649 173.05444739504085 166.50671314474423
173.0154749850352 173.16568102106612 166.59686138092874
172.5321879974073 172.7438127369844 166.4267214595374
172.73832498427862 172.88897228346414 165.97707880601465
172.96187034373 173.14773835603572 166.20657345803718
172.76011226881963 172.88067822801378 166.0874622343436
172.8792556905954 173.0352296896048 165.93495108402627
172.8277903698016 173.06105005321243 165.67632133096006
172.88615071202375 173.02996944651363 165.43079696350856
172.64059118425388 172.77364500455909 165.48323040673583
172.4498048798243 172.65988852162909 165.53072190735548
172.38436932257676 172.54791657672413 165.58636624775292
172.67646795616665 172.72814602511 165.56927177767358
172.72928670910963 172.77694514303283 165.60872364986855
172.36411688697626 172.46763846675398 165.58994900473485
172.8748232589962 172.96082672850167 165.31169990810648
172.9375703420026 172.9579264316314 165.34280233282888
172.8443833533755 172.78689375551517 165.5377621259195
173.02673785892176 173.00826850764548 165.76031400216849
173.1280611712985 173.14192757780108 165.65202078290966
172.9251252024878 172.89450762528617 165.99499282968227
173.02120742971758 172.97479678928642 166.09783539749037
173.10296780628008 173.0559992958057 166.38335617343776
173.02847539948846 172.9922387313522 166.19760127304818
173.19852159098033 173.07374206751825 166.47380379400104
172.7151593670419 172.66458655625277 166.25431399954525
173.15309249039208 173.08633717801092 166.67693568992829
172.9317203366366 172.8893704783291 166.78556549938224
173.30023046355467 173.28981822093704 166.56406547094213
173.183718129174 173.16229357151857 166.60617315126223
172.9477585656614 172.90517176896225 166.45301805664727
172.88845819765822 172.7955403099465 166.22374445348396
173.0434888513896 172.99865423666807 166.0754844079963
173.08351792150975 173.1760659415102 166.3709373116325
173.5931029119012 173.6659953971825 166.69239061377874
172.99677110587868 173.12302211376124 166.52700216714354
173.01137293646036 173.16418252818278 166.79208390294488
173.02419315653273 173.19398791823002 166.803692112526
172.9982589534039 173.20894470494116 167.12235901578654
172.78308129452833 172.9606985071151 166.89792476771393
172.63595214627014 172.89105124489836 166.766365307236
172.5158974246374 172.66960553094916 166.1791981869938
172.60151869050662 172.7827077374319 165.76756392283596
172.44456185800627 172.58445719882366 165.72925849713047
172.27829986030898 172.39483863099878 166.10645135463696
172.3238287486073 172.41630801890193 166.13039754574632
172.06109864628323 172.32976765914984 166.37012876214175
171.9474525253558 172.1084007587652 166.0973071849381
172.01218001912818 172.16067266862 166.28492054500015
172.0978713925665 172.16990205878542 166.40992772797816
171.78561427554706 171.86476545572373 166.3835393725743
171.7550064615657 171.82446832778396 166.1735609427023
171.83626917519547 171.90512894804078 166.27806557412785
171.79979365585754 171.8310657758029 166.12933293970724
171.7962386073113 171.86405966937392 166.04580831781252
171.64556287886035 171.8239255689223 166.09331122995573
171.6465622405923 171.76184736142355 166.2669687375144
171.8634924026297 172.00567835379343 166.2005707638647
171.91755079311366 172.21011632547115 166.71294667006254
171.96962075399946 172.21800639690895 166.66630750878664
172.429673502253 172.59982421412315 166.45895002327708
172.09346355607008 172.2549747168052 166.54282961787328
171.91568330165276 172.21391834819673 166.74213680942464
172.2815613023708 172.53292594840127 166.75671849136984
172.16486839046698 172.39605362357648 166.7992029681607
172.0548975528894 172.28411897107233 166.78365349522218
171.97057901438708 172.18754761662254 166.6032924984076
172.27232315566116 172.5058705042686 166.59745566148518
172.39219051809795 172.57465910966752 166.50512593768775
172.3850833879965 172.4996479194225 166.83740020893083
172.33503580624412 172.47748605253946 166.7415137850796
172.41715788918606 172.58277833193253 167.03370997653525
172.09240897507289 172.28815673287892 166.95305328519098
172.4012029357234 172.55698056623405 166.91919042947245
172.8260113984419 172.98139479671127 167.1035423572956
172.02446450492528 172.23531650598676 167.23163436165845
172.30352019819853 172.49004146431108 167.1253666430283
172.25082335925651 172.39859646634 166.8626991471895
172.18519082999467 172.33146366078145 166.90439979905602
172.46877093116646 172.62781449007292 166.72186323018974
172.604812124012 172.76026896625524 166.9554948107865
172.4335619483482 172.6545520301547 167.17845662402826
172.345092826942 172.502734764871 167.16357803205477
172.04610302215139 172.20051316052786 167.07076926242544
172.55823557481222 172.66560381910577 167.03857733984617
172.3548777748046 172.4701762133793 167.2519667766879
172.34180477090766 172.43966577386394 167.17047451088115
172.28033227427537 172.4878210561866 167.08262380009143
172.49831457069553 172.6224576796557 167.38643343309803
172.24135095516925 172.4228290671151 167.06423553177888
172.04650474002037 172.36158157765286 167.17836772720185
172.37706076399272 172.68449692829435 166.8113821784481
172.6495772851602 172.95668302618458 167.04301808659278
172.6023799170343 172.77572013950797 166.7473675785357
172.5168113674981 172.63745053389192 166.17827615877303
172.78462343542918 172.92504864290586 166.60531620636795
172.9626275936504 173.08213589728715 166.20831961985868
172.93570748221356 173.05407410866695 166.16161551394416
173.03555516174225 173.05592674183487 166.0675853321874
172.92509402877266 172.94706277450496 166.24139856086302
172.98206700004857 172.90021254971685 166.30263608327877
172.81096244836115 172.8320255484652 166.09270457634622
172.89080525841794 172.99006747505342 166.34533490366456
172.81606098024812 172.806039525724 166.0429131443741
172.53643622571536 172.6086143910715 166.50429735591769
172.73206175598858 172.93380633584738 166.40337888723056
172.6208149812457 172.83984966650806 166.38997290008854
172.30487605863343 172.5136001937813 166.4429119773778
172.29820555631522 172.48124202654225 166.32178746378014
172.59803741017728 172.7923441540619 167.06444611867892
172.18993459191174 172.38407946682577 166.78448447841944
172.1081622942439 172.33243745237502 166.45350956462855
171.9270679065829 172.10948829122424 166.36489702628796
171.88510698988077 172.1027562824135 166.52567860143506
171.7663958062286 171.91167389206228 166.95839149492096
171.8925633324889 172.0980622690769 166.91906291156968
172.1855115952146 172.35900558980313 166.96070994399994
172.2469003508917 172.359354940406 167.11516569680285
172.32508798733474 172.4644202904978 166.78537328191024
171.90574196321754 172.12802225202785 167.290831814874
172.52084195428762 172.71799762922373 167.3959155666091
172.6376812752102 172.75808935645318 167.64785287509824
172.5872186005567 172.72182689559875 167.3757225675099
172.80673253132431 172.88755384795937 167.3268576720334
172.42145002495695 172.5923550384443 167.30317050832664
172.3463093382274 172.58432569064033 167.30148152495937
172.01799937024256 172.33986036409357 167.89366784193388
172.29177289380792 172.55774060098437 167.56180098021946
172.04316915621155 172.36133155636668 167.09409558375947
172.0328730592186 172.36382260394066 167.50084729908838
171.8641859697506 172.1455491509765 167.17915142459364
171.91907810512512 172.33470440990465 167.27843531069487
171.84378951417838 172.22014140789418 167.46244718719427
171.79562811862343 172.1137274054884 167.35783478511172
171.55933085222745 171.89735472832666 167.03023190141747
171.73730342314545 171.97460920212498 167.3883548187852
171.51220024664644 171.84678537804834 167.66501487142742
171.49458708964949 171.79577938313582 167.62032523991596
171.23826784242934 171.49746877388398 167.50277518618987
171.45713106426192 171.76666980483887 167.4124560462466
171.40367201740656 171.6614748112777 166.9536798302646
171.2819092486819 171.46566906674576 167.21136084560342
171.21619103928018 171.52034364031775 166.93624033976891
171.3296375033593 171.6263512624555 166.90970324753837
171.10530404631834 171.4499565819344 166.84855357895586
171.30127444978282 171.58808067243064 166.91907044659777
171.300456149452 171.43909067196412 166.83320609918408
171.53551139115544 171.70033829257832 166.23167541177241
171.31814912847017 171.48856912201532 166.34320376130174
171.65775689064174 171.83527446024843 166.43874553168962
171.92158414251068 172.048494043246 166.60901948443836
171.8202339782743 171.988622134262 166.41934467475602
171.68133264170808 171.88643825825284 166.05299594316335
171.57648434310295 171.74315179964145 165.94866568629342
171.79971372288406 171.85565603742597 165.60199408106024
171.53249576216217 171.58683178403325 165.91130781930823
171.78133752130802 171.83301011621862 166.15781372382162
172.09078593992 172.14959692569875 166.39808662142372
171.94708907463038 172.0399732422303 166.4116429594151
172.1293538258341 172.3229932571776 166.86966255966826
172.02025105897965 172.27462936512148 167.0041819898507
172.01964136344102 172.19275169307164 166.71427580154466
171.9076247206584 171.93001764494355 166.68834187930534
172.0215199652255 172.17556848554284 167.01564247105136
171.99812897483284 172.14388282538948 166.97347026035516
172.36773816363714 172.46970372180806 167.09053460403862
172.00557370695788 172.15177191218098 167.1558410641712
171.59031483604818 171.8126551374507 167.07174088926547
171.91515232908378 172.05007389798982 167.01948432243088
171.92302752385748 172.14751096516468 167.30809182023282
171.9463875865189 172.24152643458262 167.20131620889862
171.81384317271264 172.12851336989368 166.87624273779855
172.04537055484857 172.24704429974292 166.53768568850407
172.28956624355908 172.44123963457696 166.69206028219529
172.0092698266717 172.05846883572102 166.53392497724082
172.1272854450833 172.1740753779175 166.59342054064473
172.32777431981944 172.43388287368276 166.70994546263412
172.209574959721 172.30591486437925 167.15102153611298
172.1308600928303 172.25574483721476 167.25827382522675
172.4208678672732 172.52118489717338 167.63996640609562
172.41167492386364 172.44086654616754 167.63489981199518
172.47291489583785 172.49623284293904 167.14915050074305
172.76142795927026 172.73543619304718 167.06918884957446
172.61986943161256 172.6108702630637 167.168795793883
172.41118147741017 172.3066122807501 166.75533463867217
172.5699460675123 172.3881475511908 166.93352371893198
172.4339166588612 172.3468973915072 167.24690870783718
172.35618263550776 172.20253706903986 167.6529094666959
172.5096940973131 172.26831566578787 167.60350597658896
172.5372040077402 172.37076281901915 167.79120597108536
172.915633632194 172.7665114132333 167.8247967683017
172.79916775253625 172.6095104209834 167.47754449885144
172.9432243070508 172.76745675223535 167.89635320463844
172.90327497532607 172.83109132408558 168.24059178664749
172.56939878076867 172.3984537846679 167.99812970154284
172.23964846974792 172.12050339509022 167.46443937353266
172.48905057046912 172.35662269133115 167.76705750069237
172.55002277231983 172.41922200371297 167.5508107008226
172.55207370404133 172.40521188924245 167.32684034040307
172.61542088842964 172.59371155623023 167.37146138006952
172.56970906863242 172.51986194026227 167.3535292631315
172.24621821790296 172.2083084259932 167.28929998312134
172.15768092182654 172.06190642041423 167.3244505117517
172.3056548045841 172.09887401007427 167.04102942142143
172.67750181862735 172.4997195504344 167.71605739298312
172.32391054161852 172.2755849395626 167.7103579744992
172.38117156884553 172.33082931056126 167.61710294813682
172.2459764904415 172.14240687294233 167.60301592194983
172.39047920892156 172.25590169333168 167.71835750789273
172.30914414731376 172.14950033175964 167.558513509526
171.97394588700422 171.84663827040936 167.64874970688726
172.24392311758757 172.05431072678778 167.63054215158775
171.86006555110603 171.8027337008612 167.75215493128186
171.67385337663137 171.66210793810416 168.18872354027894
171.70996450375253 171.74109900173127 167.95622742207485
171.8316354877315 171.9904533832501 168.26529859805018
171.94201101959095 172.124381957075 167.9039982556936
171.463445314799 171.75829015122162 167.71536996791434
171.9425424520387 172.25883544236413 168.08162967121305
171.60235903327305 171.8115400087902 168.21693140978323
171.65530964272224 171.81544414801502 168.29488768660985
172.07999038926334 172.25525356254323 168.39849648089694
171.92585469597134 172.0587330168569 168.48431657688428
172.03601874982922 172.16360590617325 168.0250526704349
171.8516918526353 172.02605771988482 168.13080234577038
172.1386864860248 172.28660529578622 167.9393251832241
171.87897594190372 171.96554372423353 167.99896009916395
172.12451925305479 172.14414732869483 167.68591643010595
171.53797985263935 171.5821248188049 167.26701133181578
171.6799140447654 171.79290512184247 167.4113146410671
171.94106967503052 172.09739485002493 167.56386535620427
172.40617327421552 172.4566288724704 167.43912148978896
172.13306916585177 172.17031024136767 167.5153386139362
171.77899394986818 171.7647056976624 167.23102677988234
171.98059234415152 171.92818518960547 166.9616457921508
171.61423447138156 171.6424119825302 167.49704760545274
171.27306646320034 171.253163652066 167.49073213659673
171.49359298599666 171.4001558891046 167.19575516566186
171.36983011188516 171.26933764469203 166.86325236289565
171.39964060140053 171.29104643987714 166.90389694541187
171.2956142144053 171.21523716795068 167.22088245975533
171.4071237617044 171.29525942365234 167.50316651734462
170.92504130770988 170.68509710343625 167.18598928196715
170.97567442038235 170.7486585372686 167.30862502562687
170.98263482063527 170.77555964876416 167.38587458854212
171.03644430398217 170.86326922103422 167.1965753150807
170.99348328343982 170.8300951699447 167.21586033015382
170.9556478196856 170.7145460638446 167.11933493222077
171.09035346512616 170.88007373869087 167.3637044037215
170.6242857904527 170.51782906181833 167.69364327915295
170.61711720350695 170.52308416887072 167.8985577864553
170.34882273566373 170.34684213129216 167.89212899825563
170.72081864325247 170.53621054203597 167.93832829259554
170.67170310450328 170.57316936359592 167.9147366421267
170.91662175499155 170.81259549740977 168.22855619341087
170.93226771622346 170.7995470405072 168.23494811685677
171.00606150872082 170.9654177120913 168.2654417824804
170.96643688348217 170.82726014740172 168.20051121066766
171.0775218485432 170.9520231469883 168.27857843526812
171.04525312229396 170.95081311893918 168.14082171764903
171.12784275403456 171.05897567118697 167.86505517029673
171.31757169919425 171.23455071765136 167.92238598002766
171.31240429377252 171.26050311684057 167.97034671408193
171.47697406466446 171.57126844916417 168.25457745040802
171.521747286391 171.4805685990096 168.10932406616232
171.58369659850084 171.41998389745964 168.30035457616225
171.5944740882785 171.53528841132004 168.1558914590464
171.66947059490496 171.54356682191295 167.83077955324373
171.68632268203953 171.51788608850538 167.57945061175064
171.82223401894916 171.75231446887193 168.1328702529728
171.74528851088928 171.684388296954 167.99137869989573
171.7562439495261 171.7846936269832 168.19932591412785
171.3073810326656 171.28524132549782 168.1320863418823
171.38778610966526 171.26893883545785 168.05460053464736
171.18867244746002 171.112183764221 168.00572793438718
171.14408397906095 171.14397940401807 168.01366110746835
171.22355275756578 171.30033103485064 167.70035111148727
171.2473016788748 171.2163268570654 167.64773167459347
171.24793093151555 171.24541572328405 167.84393019030406
171.26766409310778 171.18695273698086 167.96000619670153
171.43323667098585 171.45508765209627 168.34448819715675
171.6175702085083 171.59567596910225 168.510604666103
171.42987636438775 171.40481905114868 168.47103364582478
171.45110366129322 171.29317429230974 168.26999577509986
171.3350176742167 171.22450126756306 168.64779307337054
171.55102222223726 171.45659140438724 168.99155660600124
171.37241533047856 171.2221794011468 168.95796893009458
171.21445751299828 171.00873823958437 168.80956941941952
171.35285031420574 171.26532574078288 168.74694098320663
171.2139935750651 171.03965567821822 168.86160478408897
171.22779368823728 171.20491965935156 169.03007396946285
171.62466732581322 171.6878984077924 168.82967177843835
171.65357143249327 171.64749678950346 168.81040113761776
171.58436549117295 171.59593590599454 169.05657196388165
171.2533272579995 171.28868581949135 168.87765125673283
171.3054370516011 171.28154818635028 168.5776039835627
171.2376098201408 171.22409001451587 168.9338518351628
171.07714267881423 171.12201270351525 168.98897952286816
171.31603571431236 171.17206253987584 169.28254878721077
171.3649737430632 171.36686233414042 169.20477533522129
171.71461618230802 171.6574244678438 169.30156052983028
171.7942205494774 171.78533764546094 169.13934574158702
171.95110491577032 171.95273846704993 169.45103491682102
172.22155224233478 172.178596388877 169.41828425053822
172.10928245232753 172.06778038580742 169.45158456648235
172.2718694060066 172.29401953909067 169.1657264667976
172.29312717623841 172.3447613967491 169.16103073686355
172.34193596576264 172.2061696599067 168.83115857388026
172.2493213425297 172.1911711573619 169.22486330001882
171.55643181514287 171.597102348221 169.13275543273176
171.7275520751871 171.81983530461972 169.4680950145545
171.6620769556125 171.82631392733714 169.02556139642655
171.67640673896975 171.7937908653345 168.93460599331414
171.75710504477917 171.9896544080434 169.16998561035192
171.74693588351496 171.92380486312638 169.52856734909653
171.8956665470887 171.978318005536 168.83696042872123
171.87720773329508 172.00316343076832 168.51347829199975
171.9184563079226 172.16217961041215 168.6644604160311
172.11893110087792 172.23552827278866 168.58614578532936
172.4603200660015 172.5497179533014 168.6372684184663
172.0414317520292 172.12456679514216 168.31621932529592
172.12751186329356 172.11541986551185 168.35867393912383
172.004366181458 172.0321692760217 168.21075058209354
172.31150520198707 172.4081816675501 168.32598535763768
172.3718964023397 172.48915986733266 168.41292551839496
172.32074017486775 172.4328649390685 168.61985714617416
172.27733504348942 172.4098906558425 168.50988655709483
171.98693306691578 172.0861702564744 167.86503714706143
172.0153102112366 172.0657234433129 168.02623710633316
172.23653308729905 172.24698360907118 168.26717054835512
172.09579221768058 172.16350746401883 168.39361620227479
171.93725001192132 172.0191600307436 168.14419711714285
172.1209226639512 172.35762164092358 168.05245860895585
172.50308881884615 172.68228888248422 168.47301402138413
172.31749212256813 172.51796077131797 168.62648753800732
172.31141797052646 172.49901288911795 168.47442246236648
172.34519199548185 172.56397946473447 168.7772351461455
172.74119347885122 173.02149679728998 168.96687076633594
172.8034064148767 173.08387807819096 168.82894981218243
172.92810590845096 173.19245341455968 168.7001007499185
172.66220448629034 172.82603164731395 168.43333007355466
172.13098956064218 172.2908517710993 168.05724621993537
172.11035004270587 172.3278222672873 168.399019740984
172.48657371027056 172.63309800019888 168.37079313312475
172.51965450865947 172.75462689921028 168.66666080259057
172.27973816236968 172.44926892612193 168.62870839297295
171.92866792084166 172.04101412178946 168.71288544143616
171.88810014438272 171.9762980442257 168.85725226527688
172.1820483772622 172.21513876061053 168.2508284095004
172.2480065599601 172.40377678950082 168.78456112176312
172.65150054966372 172.77527997032155 168.7024224328205
172.56039321634051 172.68635239364684 168.8830449619793
172.81254501572528 172.92674705755311 169.16842960024647
172.6003130178533 172.83343387766757 169.25406993251198
172.67434069365652 172.90601226220485 169.26271914551248
173.1506100450944 173.22825678671146 169.23745103796793
172.9892259698534 173.14528287670956 168.94676114780177
173.09186372013446 173.21654963010803 169.48793012012462
173.04743037270802 173.1691023945225 169.09499362741815
172.8685967501603 173.0964465706861 168.77139685860138
172.7253410562268 172.96079446582883 168.78084379346762
172.71324753926055 172.9945237307729 168.5840046283234
172.88793789917335 173.1238746065763 168.66306364948605
172.496217522359 172.6682954034278 168.27538782392242
172.76478670514632 173.00239606303592 168.07122424179835
172.69159606516223 172.90413026104252 168.20831812857378
172.72496446034827 172.94953646438697 168.1092513874964
172.41504684398953 172.4971941634547 168.1094964484959
172.35111868728467 172.52037562032206 168.38335865340096
172.15823922517552 172.27155556999602 168.21662450073933
172.44727948301875 172.5610651737236 168.37585842043723
172.78737728331157 172.90235692670922 168.5387228306589
172.74377295757628 172.8691905610557 168.76181992566535
172.5654885775656 172.78000613130712 168.84353757257298
172.6244416249613 172.8406531840815 168.81619103263918
172.6510655590394 172.91144249761618 168.7017498935969
172.27256881333878 172.5926511562928 168.73438321769325
172.23583690759105 172.55735592565895 168.7833996630435
172.29101208056886 172.68345285970906 168.972462924599
172.37850001330546 172.78235557797365 168.4985272858662
172.10450450663205 172.5704106299497 168.22102057421836
172.31739231845057 172.6503348560825 168.52236961354225
172.33092841666152 172.64074888384977 168.55242207113008
172.1508812615963 172.4257071567913 168.56364095945332
172.1316650064638 172.41739912533365 168.44062771968822
172.02034888766354 172.34111305664962 168.46841339976163
172.38550372066226 172.67128593034633 168.70769227882369
172.78659235697222 172.97379974353404 168.43715716937615
173.00059769535665 173.11585265446604 168.3850236903544
172.8238067134431 172.9743335617879 168.25024356553976
172.59780209332285 172.76572112334878 168.42361802073344
172.71365307118947 172.86702495133733 168.95646044422264
173.07294140859253 173.20944765483893 169.15729777075308
172.99065522056242 173.10376621905363 169.17881528828968
173.0103786225682 173.11859081923035 169.44151893220484
173.3755556955175 173.4462399848364 169.2236725208688
173.50358576365585 173.64636365155704 169.41472038193257
173.56403188882584 173.69545476398645 169.63287296911108
173.5575354498989 173.66890878706147 169.6112618441359
173.54633356254666 173.71618756689003 169.83586583592762
173.2703844988113 173.45248010991662 169.7279282680671
172.96287409271193 173.23297436918554 169.56218552335957
173.46412102646238 173.6742695985575 169.7589120747083
173.4293626858647 173.63655991971478 170.040235684371
173.63144890701193 173.85202264202735 170.38606192813774
173.56840305144644 173.75573170040494 170.1438326204449
173.34397206914238 173.54665369774509 170.41727193640196
173.31213734877804 173.4543821408415 170.76981548553843
173.46439166397667 173.51512321069688 170.01927168558385
173.38405628905434 173.4899373531096 170.18750390320656
173.70563345841217 173.81735936966092 170.3625708068913
173.7142195642569 173.7990045469077 170.20253178152538
173.59164189536872 173.71052752946792 170.18962550034354
173.4748190504683 173.59034788745817 170.5616223057598
173.43566881913569 173.60721939593455 170.30711076462165
173.59714591200216 173.669288157429 170.1040389742682
173.5055684204196 173.55837026874804 170.20119995999454
173.16897271967278 173.2808867354749 170.6240802106519
173.38710717744664 173.47018776356063 170.26063819607955
173.25734712038786 173.3344286967263 170.20776692481581
172.84014394372105 172.94295281713428 169.77450874621414
173.29875143404246 173.3742281704592 169.95983272019717
173.1041249984234 173.13408682663473 169.88208693365166
173.61085959758245 173.6750554731414 170.39255203699452
173.81112293337105 173.78909755456996 170.26351827947508
173.84198294037745 173.91141615565638 169.62079364869032
173.65683525384773 173.77976489183266 169.43255663234646
174.05189404812927 174.2185767499552 169.5519297984064
174.24908951628666 174.4004455163528 169.67426203268963
173.97867915468663 174.23215402960417 169.59582138379747
174.0793138473506 174.30124598601518 169.53422508965312
173.6938106217551 173.98874053522576 169.53525469290517
174.13826117376075 174.44440319252212 170.02466564720635
174.08881217845996 174.3150069676226 169.83453738302316
173.95454967002107 174.150199424222 170.0325841086018
173.77170103095708 174.03162391356855 169.89539141713016
174.11486103229998 174.33456405453882 170.02758972103885
173.9228467204905 174.2094524408346 170.01408110516277
173.84758036789597 174.04809368104742 169.8855398106964
173.9709418682936 174.20982168010113 169.37449111968849
173.3434749036674 173.66531188186678 169.65641870305447
173.5823362399544 173.87162136133938 169.71494539185642
174.20341090909776 174.43647429810866 169.5527426645474
173.66586150647944 173.89268746688265 169.27098971425352
173.8844373726355 174.18164646119928 169.14440965662104
173.70213651813594 173.96495534518203 169.32553732108914
173.8963243797252 174.14023860943146 169.69070757913227
173.49048439740147 173.77166752068393 169.48643623374684
173.38294518090524 173.62605714209352 169.4079544237422
173.64750838113125 173.95337888708917 169.45525132255247
173.7195240897206 174.00712227546487 169.2755331165294
173.9360539074352 174.2401862080449 169.0216916195672
174.02190605243172 174.28652119981706 168.85047373091754
173.89696467206352 174.11510953158918 168.94186317378436
173.71360083889041 174.02110458911704 168.91208829245312
173.49959438670223 173.83594447381918 169.0158280986468
173.5130140037565 173.90540311394145 169.15103271384774
173.78080576156387 174.21434280959232 169.16288599993052
173.57851840294333 174.08985672104438 169.04884414311795
173.8057121619211 174.17409919396056 168.82614190689984
173.72632225915277 174.0784873417903 168.39687224208205
173.99373125760442 174.42590707631533 168.94803274489925
174.57839820352999 174.91370328822532 169.40783486862063
174.1209367326842 174.41526071193724 169.82467888923867
174.17344490971865 174.51576507981835 170.01661441219196
173.76820207021365 174.21389435145014 169.92217078251727
174.2679825444654 174.63015837244689 170.46447281819783
174.01862742789783 174.31657441005507 169.81875430955225
173.97636846002 174.3526841979084 169.81011034293834
173.6996274465256 174.12564692375085 169.9844129122392
174.1137528699065 174.41352232980427 170.18655321844605
174.31110899310954 174.57033765626338 169.9362115278633
174.25599604311913 174.44279775784972 169.70755019421534
173.7713956543772 174.05082423004413 169.726988022215
173.49032014980085 173.7413305444272 169.92163596771024
174.1285452476364 174.30124286233342 170.12906242216988
174.10336480985762 174.24284325133533 170.10672063426955
173.91347809180178 174.05617901605243 170.65883427727468
174.15991546349628 174.29777298672886 170.64122772503094
174.36661067997701 174.56280853500152 170.95361803965147
174.18218567430412 174.39917792739834 171.16379033460464
174.28426602742422 174.46101499684804 170.89307566482782
174.41493287183727 174.48568565132797 170.62522672902628
174.23277690452616 174.39307476548194 170.8680285159248
174.08279946199457 174.24454959242516 171.16701204716813
173.9960378653433 174.1535011825247 171.04019840517887
173.96442836292744 174.10836982944292 170.94160570249463
173.79506424619132 173.9557060232697 171.0035834026242
173.9333853695557 174.145519656231 170.8459508294523
174.06189240956513 174.25669733116334 170.65819756047412
174.40465422999006 174.57756295899054 170.42159672125632
174.49131930509725 174.61952812061674 170.3573814315687
174.5288023397359 174.64718661658844 170.60316838235215
174.36454034821114 174.44526115547248 170.6000513869387
174.66417415392465 174.72087543591041 170.87518793613648
174.65283348288975 174.76508051585662 171.07358031056583
174.79299297314185 174.92409094423098 171.42168875512712
175.35155553658518 175.4203269955444 171.40196959490044
175.1316565468996 175.27043827754878 171.24635882272992
175.1496246633306 175.3170505863462 171.44138617704678
175.20910847013036 175.34244733347745 171.49295864490057
174.99461014525468 175.06676836121815 171.48796666232266
174.9708072727749 175.0295927415516 171.30802354405736
174.74562119362483 174.8047170006258 171.00284310440082
174.40220750778974 174.49680877173438 170.98448000152325
174.48020829005867 174.5928898970294 171.01588536349445
174.37093469579926 174.42455404812958 170.74641799497826
174.22274430884775 174.2294210898128 170.3101442982814
174.25125529596642 174.29173651957848 170.34760832620003
174.17745593652174 174.21615159775476 170.22609533033895
173.8058932118118 173.85648296829038 169.96447052600382
173.6192987153587 173.66079349784144 170.50473738251492
173.76672170736177 173.76926294090032 170.50331642195002
173.48058383272644 173.51237008395665 170.3499090178519
173.35043013703532 173.3058867000294 170.30878794190477
173.44109519963092 173.3865555863552 170.57021384399604
172.66884166116932 172.71828819780924 171.11551241437724
172.92151749275516 172.8288476030967 170.9861004606808
173.13068235673785 173.0988178259386 171.13255995969232
173.47684180863226 173.42428365400377 170.84798645235009
173.09470693785792 173.12261113684627 170.71460990546777
173.10230911386904 173.097822701544 170.68656921989864
173.1947888792058 173.12675105762006 170.92860227765345
173.33181834938713 173.3441514371036 170.73267833468208
173.3528810717144 173.31639613567035 170.5678256632903
173.02600924658387 173.1090544585863 170.52240278291237
173.36818704450263 173.4563411456166 170.86261516859162
173.44078535873473 173.54800541327256 170.849258382966
173.48787874699627 173.5456194595972 170.64615594440184
173.64748432163412 173.7417887408249 170.747922015931
173.9191444446151 174.0477730566395 170.521316650745
174.20309626733635 174.33597676538898 170.93390367026538
174.2835666762648 174.50850808214742 170.84716975433886
174.38834508730372 174.59442846274158 170.69112640524972
174.25880446167616 174.5378339517115 170.7489869596017
174.79600579324003 175.03109211465608 170.92778411742654
174.61626386670974 174.89379713025994 170.8639057364955
174.29359195005864 174.45715036759478 170.61611789854436
174.02920089698975 174.09570624031304 170.89749277007834
174.43701638498237 174.50147176659502 170.93633831642757
174.41436916285122 174.53264650474787 170.9508974102666
174.73778759918108 174.80496201879475 170.97330086895067
174.65297973145337 174.65084263591174 170.81922241568316
174.16762202138116 174.27013574136413 170.76911579750978
174.6098044787761 174.69685320779007 171.01426869794022
174.46539641822991 174.49162284869186 171.07605886413293
173.81418318032297 173.82713505930826 171.10412681721186
174.27181518326884 174.31351453206926 171.16939877646752
174.11738505143103 174.17436005891176 170.85680522360883
173.6269932665061 173.69624779267983 170.86313420616463
173.983119501833 174.02209457404513 170.8656318929773
173.98639339448238 174.07912335363568 170.94080215950052
173.9345218913278 174.0221396897289 170.43266476625143
174.03442050977762 174.0502917750778 170.6832187252368
173.7089427744167 173.77788678899495 170.82952468928096
173.5587829753406 173.51421047618754 170.36721037609104
173.61595355032458 173.6361518525256 170.53733678977426
173.29775772808455 173.33266854284207 170.1943934795985
173.20348489038045 173.25518560761344 169.8181373156614
173.15046606845075 173.31232805868257 169.8944721753172
173.0680539369836 173.269627367562 169.87685389458764
172.86518595050381 173.13807035345414 169.8683574384748
173.03562693841147 173.26539937244678 169.8953932065118
173.045372508098 173.29871106600578 170.149413828619
173.2963272316664 173.5947406589233 170.2062682669992
173.50358402394625 173.72884857261607 169.8076305143162
173.06518192028872 173.34348573802734 169.54330064661357
173.0831975711944 173.39133227627084 169.77505798844618
173.24962910588272 173.55363285685362 169.70476853513742
173.07029738105496 173.43746608653476 169.5181472123465
172.79642911179351 173.0474437730537 169.10493526973573
172.8950359045551 173.233279606451 169.01605031581366
173.06891520485726 173.4159728849189 168.71996874238008
172.75814299871533 172.99621873225132 168.86697775776992
172.54401908318954 172.7970569694676 168.8626709183191
172.92530756078895 173.1859463218543 169.09157115458052
172.50808776574456 172.8276542884212 168.76120889819225
173.0699543208245 173.3020691592067 168.70178072982588
173.14481951212926 173.40516918847783 168.6311355360049
173.27466639807665 173.52429547626176 168.6907626206066
173.51051997815009 173.76090346812398 168.80349756184967
173.3687029069217 173.6745476888293 168.52329427412442
173.4213666745713 173.72961047688736 168.2427830469367
173.0286863405455 173.49740986569233 168.1976959512193
173.17839867150334 173.44559482586934 168.10727529020036
173.4637787375259 173.723253230306 168.1925968778398
173.20505168614613 173.5317163393019 168.0363935040938
173.4575580539649 173.69505392889266 168.12861468728838
173.90317891951733 174.15041564783783 168.37673747227126
173.59132402084063 173.887620274665 168.31271342013153
173.46482272838185 173.6673635452443 168.34634383664053
173.44424849204105 173.69497299285715 168.56419170113733
173.3466043771851 173.64260018092233 168.10298928499543
173.2049962725848 173.4905061039581 168.35777246828016
173.32400386768543 173.53018167324487 168.5593170081009
173.66216876407518 173.8400368039843 168.67436782829654
173.60017502275466 173.74729266680245 168.4897044210374
173.5160622804637 173.72737013435082 168.29518738572838
173.47879794601982 173.73307279384474 168.46522318661636
173.32242919046254 173.55845403021945 168.39304322497117
173.38049660675756 173.67845179458018 168.45809723238102
173.32925817068514 173.54218703023756 168.50843583211145
173.40329356295544 173.5306229940821 168.23939655545698
173.1907982326782 173.36229857113335 168.25835262101384
173.09965494286112 173.32483314447373 168.28934312731405
172.8773303973825 173.11952405889372 168.00563966625097
172.68524360143485 173.0085615365102 168.197559958703
172.57433562463171 172.88017812763832 168.21280355119865
172.88938727159066 173.20019626058775 168.07411987206805
173.0219001606182 173.33912766322499 168.23246868861517
172.96884572787326 173.2482140497307 168.44355196444153
172.7649293093377 172.99348444047752 168.72458092695726
172.7640523259709 173.03051387931094 168.78029548537526
173.03920179354193 173.2058918564552 168.72360845839935
172.93989640792822 173.11275212940112 168.54623403797245
172.67767782416172 172.89549361763346 168.15025700354394
172.96907318554238 173.2041495035472 168.15476797276673
172.6882508366526 172.89571994503729 167.63353520361184
172.32429988881557 172.49898755288004 167.94667301747577
172.05839304701806 172.1627486846035 167.7907390818085
172.37225741582697 172.4601803272064 167.03473195847886
172.17049135121718 172.27986151083493 167.07712253533066
172.4923132541659 172.55727932940255 167.39198734865369
172.4857592474638 172.56264002416916 167.40735798448935
172.16106874892674 172.284209983276 167.80785333100286
172.36033390101505 172.50950785550322 168.1259333817005
172.40118096303758 172.56853720570356 168.0844849460869
172.471404981887 172.58571524317105 168.10181325136585
172.0673711984899 172.27088529850255 167.73897758645157
172.4781901032011 172.78022646269696 167.8760974632011
172.49319016603283 172.79114960493146 167.94568671781258
172.49586086153562 172.75169271856254 167.39140374849944
172.5022526440335 172.6583394536685 167.32239441181324
172.56444609995944 172.83818457077314 167.71495822849212
172.4672462086367 172.69077699801196 167.55961256158332
172.84872387468405 172.99487144805516 167.64358475013145
172.67741722182708 172.73108379757565 167.7871094030184
172.75272192074482 172.72232745817632 167.49881411832035
172.41128202685024 172.46764440188127 167.6152493024783
172.4994687677889 172.641701447879 167.60907037611676
172.0875536111258 172.35849958717554 167.95614918213036
172.49417294396466 172.76818537821063 168.2045823673324
172.30091397200042 172.63726766513304 167.73864442558664
172.46072219862515 172.73330448562982 167.63812026056488
172.02278571811672 172.2760950673467 167.6942133684774
172.31355962564592 172.54707410867735 167.9463048992261
172.27636835518084 172.45966425708954 168.28616371175144
172.65580466585675 172.7778679633243 167.92795421434016
172.21069287063213 172.32884259585936 167.97054757684012
172.06219268965194 172.21532268115595 167.8493631612584
172.18858408606974 172.28092860788215 167.5460140272127
172.159590736244 172.2198939878425 167.6767435799113
172.41418613306888 172.41685543250262 167.80633570946415
172.67288697894332 172.7456678877499 168.400913263405
172.78909954306718 172.88512236996317 168.77435156992388
172.7020467283945 172.7800650123429 168.1986009533025
172.7672756429939 172.8358857573384 167.80494016632562
172.59342031219202 172.67194993070711 168.1370416118484
[truncated: 160,735 more chars]
