# Supplementary material for: Gating mechanisms during actin filament elongation by formins
Source: eLife. 2018 Jul 23;7:e37342. doi: 10.7554/eLife.37342 (PMC6056239; doi:10.7554/eLife.37342)
Supplement: Figure 5—source data 1. — Helical twist angles between subunits of five-mer filaments (A2–A3, A3–A4 and A4–A5) associated with three different formin FH2 dimers during all-atom MD of two independent simulations (replica 1 and replica 2). The angles are outputted at every 20 ps during the time intervals given in Figure 5. [file elife-37342-fig5-data1.zip › cdc12_actin5mer_twist_0-350ns_rep1.dat]

# A2-A3			     A3-A4					A4-A5
170.14099247565628 170.88198470652995 168.813622692165
170.2004883566805 170.91423697564653 168.60189688112015
170.11351109260303 170.88046059275365 168.86729180589487
169.76596757039792 170.57813438611151 168.7152596866679
169.79473188990443 170.62072142523002 168.75682398927142
169.31314002077474 170.1100350074224 168.88869376195206
169.27354977832294 170.0916532034842 168.98740416366266
169.92842179324984 170.72370282416537 169.37031172963552
169.84249674148987 170.6533714804117 169.1191534755964
169.44083853493512 170.28127574522784 168.8080868359567
169.71016781894346 170.4003901830806 168.86054555830677
169.78356747551607 170.55716401275254 168.90210460584464
169.78357690359468 170.54072454460086 168.62830179028327
169.726174798468 170.4516364623615 168.88217163831277
169.71100024125047 170.4169741412463 168.5733211916453
169.59215663963718 170.400373694985 168.94827007346393
169.80050532617676 170.41633471202155 168.74645865077707
169.91538365598748 170.6252897195639 168.75587409668066
169.88177011391682 170.56025105829224 168.94354982110232
169.44084343944067 170.11665651303932 168.577298668973
169.47858397144617 170.2139003515886 168.06648800369277
169.53625846021376 170.2963592562197 168.2353398923605
169.1992703862732 169.96076896024283 168.26760560299402
169.4091429510783 170.22204061494966 168.41212796321238
169.54581032093793 170.29523551673157 168.37022205034157
169.80131678817438 170.54183289432788 168.17251884364893
170.10208230045944 170.80408255600324 168.55010187229576
169.88002637062735 170.76444418251313 168.2043727094787
169.90230513767062 170.8009851062063 168.68930935194567
170.05239141945896 170.86893109600163 168.39644171546414
170.02492163255368 170.78057246842468 168.05858678392386
169.9314253056271 170.70286435146022 167.99705832105462
170.24135790609415 171.1057159912905 168.02818612981756
169.96771373353914 170.79826069084316 167.81458954386972
170.25831082949173 171.06179399197143 167.73906772320254
170.10498566049486 170.9280580401489 167.6916020553759
169.87165750118945 170.63574617908196 167.60875672463047
170.0676749242922 170.86209823080625 167.81552566097017
169.9664055666872 170.68480610528107 167.58977587045032
170.17889030243668 170.9038047838571 167.6740027011244
170.16189066609203 170.964181183491 167.91762784073921
170.1738659796585 170.777438056255 167.87606201850366
170.18686482925025 170.83900504277062 168.1293412355701
170.1788257412032 170.76308886215102 168.07441999316907
170.0417349504571 170.6721224680797 168.30883269908506
170.0315416237903 170.6017808533503 168.3508169017523
170.29432742950075 170.94882164055247 168.24530604739516
170.4019375969333 171.13140265591542 168.1052318176721
170.47298794650848 171.1891061584986 168.32692087632097
170.2898443822351 170.83990468706435 168.06342880317752
170.20991373546713 170.67234828918635 167.73664327918064
169.95644918061433 170.50235781462092 167.5052707227807
170.09590155314268 170.79744217713102 167.0116619080567
170.11899154670706 170.709913596914 167.02892237595753
170.31178375651857 170.7911059867939 167.0642357388339
170.38334744341796 170.80483529379325 166.9132082740604
170.4287989026083 170.8179492383374 166.72979804721064
170.10718227054943 170.5651172135302 167.1655957806056
170.2672522718918 170.80094259357168 166.96760446041438
170.35630942575912 170.81093786646272 167.01788621121116
170.6823063866931 171.11823944697042 167.00163155234281
170.267928342817 170.663117818364 166.7524797254155
170.63425916640213 171.04444245783392 167.25900082424005
170.25019619121377 170.71143300394036 166.87774948808195
170.41368035828637 170.91450103018593 166.81343671834694
170.28984887507892 170.7689223622518 167.21594663221487
169.9623467654642 170.52780093844405 167.14278303367772
169.90241025860777 170.4541619061389 167.25328699550784
169.83517199702268 170.37942860376486 167.10262089984164
169.60692666658525 170.1031491412877 167.40978152124498
169.52129958399095 170.00872983559978 166.98011012199902
169.69877436291574 170.21854244787139 166.92274804997814
169.7647626891599 170.23383464024698 167.12672333184125
169.6258345867379 170.33363872456542 167.26808346741177
169.33993357391364 170.110821808553 167.60086318705606
169.53272704212128 170.2712075228357 167.57614630725288
169.60736643271034 170.09724873855043 167.42804388138785
169.6043751020234 170.1794320765935 167.7571225189469
169.6464063428722 170.20543411127557 167.5617900182758
169.5397175611709 170.17002800302282 167.27554529933337
169.63268051795404 170.37360290659086 167.24165375262652
169.92991487688596 170.6881610285613 167.2180788485215
169.9397095107079 170.68528953688872 167.18087184524285
169.62156110903285 170.38365844859953 166.73704854769778
169.49618495685974 170.28600631318088 166.86111452270177
169.93310186831044 170.61088903332532 166.97671912700648
169.4117494682928 170.20286643730617 166.6465831241106
169.343592395585 170.1968339339756 166.96452902063712
168.6849993311019 169.54469059748496 166.69160496114029
168.47869154933542 169.38822433390104 166.23253003801472
168.33626134720643 169.11385608399408 166.28828689909818
168.46957301700547 169.38178760738293 166.6176370018862
168.64708340835284 169.64077003313324 166.5716115350764
168.74914490514863 169.59983795431788 166.36110540286307
169.03308958811593 169.75529533986085 166.42601903278148
168.99981276307346 169.6841863960362 166.2626430387126
168.7638901291929 169.53731593509949 166.6948756850084
168.8673648978077 169.7120988930806 166.33661688031492
168.83838232026872 169.6839289613278 166.73557993807287
168.7641695355476 169.61998201852833 166.49190963635283
168.8463215707139 169.62127760040246 166.74976949090208
168.88078692385642 169.56538362171608 166.46566287904852
168.8871212145293 169.68911009909735 166.38507236124656
169.17595442767913 169.9940969957575 166.36335486319354
168.99921778636048 169.6550022285632 166.58662000119867
168.8572435137771 169.6632214704208 167.13389271724668
168.63418003364492 169.6482685783248 167.08134418534263
168.76073581032807 169.7540284042445 167.1702028492849
168.84185819516935 169.8214790171516 167.63594783660417
169.0744177753795 169.99133852137084 167.3565402718948
169.1242282558207 170.00594261433096 167.39680380391857
169.29581699828583 170.2310614099894 167.30768835160288
169.32282086810915 170.36271610763134 166.73809633908766
168.9544298217122 169.96680171634887 166.50522867362844
168.47135888145593 169.55113214561553 166.4767197105968
169.10331792135142 169.9861537538072 166.5740008691741
168.74382686017125 169.94268723657393 166.38000960162273
168.7543638363755 169.71574678305353 166.05682875668293
169.01597544317866 170.0812473462627 166.40602647536926
169.31074574589587 170.3510972024774 166.51402623641104
169.08786489314187 170.143979611427 166.4864654702571
168.9147029370366 169.87944243644196 166.5856095367639
168.96838656923424 169.84540706784773 166.50717780008034
169.04798283140028 169.70209259551177 166.41249976191233
168.80797449225147 169.3536562010921 166.4387202699936
168.75333583567055 169.2688716665947 166.33862727906987
168.77498794148565 169.34550657095986 166.10540331498416
168.66884422249188 169.2281620702824 166.24982053832554
168.6863254707312 169.24817264334743 166.424103435752
168.74026933981085 169.3237241892964 166.32448653576603
168.7180647845077 169.28802372826812 166.3975865253986
168.695077684712 169.29575225695925 166.43165021712358
169.14961423091793 169.68884017015904 166.68869763119406
169.2980589925161 169.8151334648903 167.1867937323551
169.22718793154326 169.8310964947225 167.4720096676547
168.9044595478498 169.48549311149608 167.061955722151
169.0114255671191 169.58130030861005 167.0341322021286
169.0267692318374 169.7238714482758 167.2713573496177
169.1679480635772 169.91371015151478 167.37818140280547
169.08894979947038 169.78594716190057 167.5879441226758
169.09913635793848 169.8258434386418 167.3812743888832
169.1579640533512 169.9368256241119 167.40925122466294
168.73151783856355 169.53845572986708 167.33124830235312
168.44076938082452 169.22872200393908 167.16498001879623
168.46861963391845 169.1825551334234 166.85690291753528
169.10137695526214 169.78516143727023 167.5229413390949
169.1711981533646 169.86821297060067 167.6582524351699
168.8939487115149 169.63778874694927 167.46420949588898
169.27670191657074 169.98920937800338 167.22848492746107
169.21492735629104 169.96048678789873 166.8681734272253
169.77120108549914 170.6072915723376 166.9338596025094
169.59705487445908 170.46100129627376 166.78187467987314
169.468469263096 170.1735707323731 166.93288530659683
169.31160801627348 170.1145971983071 167.01998803317176
168.90617183677935 169.84456159130698 166.94036340696894
168.9863646782277 169.94469285133042 167.11434184412323
168.92830587406442 169.85470584622638 166.7758786541978
169.13119591727644 170.06025602660335 167.00164256827904
169.01031079972174 169.8210218776723 166.79357506453763
169.068387449131 169.8361566272473 166.66997089242022
169.49710819241122 170.11541080545436 166.75031191221672
168.77998619212647 169.52371996825153 166.6619634576152
169.3709912619498 170.1355394831074 166.4364863913108
168.99904214381513 169.76495260419162 166.65853056684327
168.8713935269276 169.6276242974502 166.25340040435495
168.9020863602761 169.68866496595146 166.12845181618067
168.99923107374144 169.74264523780465 166.32499995723418
169.12650246698843 169.92592747422904 166.37377148081953
169.6809233625986 170.44656997421848 166.7912469854617
169.45947837184391 170.19350549997915 166.6881781098614
169.39652239342425 170.13718118636052 166.6043247476874
169.44687123093257 170.22295063989623 166.4821636303026
169.54605241766092 170.51269459545975 167.03401917466383
169.41587325431786 170.16616121398806 166.15904034341625
169.5293940312211 170.29464475454893 166.10840385841425
169.52010437583175 170.3940163893796 166.16552878485032
169.41907466735023 170.1921909170858 165.82171060064965
169.46613793839208 170.20682540636346 165.92481698997685
169.7941218360094 170.55268758176825 165.77177996193467
170.15257724214666 170.73492710428678 166.12507459790427
169.9619667758198 170.57239624459552 166.17802052483478
169.81478428445206 170.43575497855957 166.1500050827293
169.81906393563057 170.36199551373707 165.80885021358168
169.8112574357833 170.37851880824795 165.7796217329911
169.8840629425715 170.36602237824079 165.78236630011222
170.0119234844212 170.5275137375838 165.6644843645048
169.65189497693132 170.37808802782092 165.618084017513
169.69312202817932 170.30639206739264 165.20717255939076
169.83024964624943 170.35279394966128 165.22854011034974
169.97840547213204 170.48621404811644 165.21625341158662
169.78052459379788 170.37556361440147 165.2243638018051
169.70445337037586 170.4530945205221 165.10554217338446
169.7770166592431 170.491719985119 165.4111954054361
169.59892989379696 170.1714321819308 165.64999832330105
169.75823253781223 170.31268451965173 165.89888231427105
169.4041777179276 170.1706356311175 165.98835470707007
169.48668176188215 170.22471710937666 165.69741337506431
169.70782522782872 170.3638284645341 165.71902336073893
169.71017334130468 170.43088971067368 165.7001561733457
169.707883938484 170.40234375409133 165.7269327831183
169.6856547981916 170.26694892027598 165.56122955322022
169.71172875089695 170.35391546974307 165.63782239480952
169.46511893771577 170.22845884610086 165.3821913965413
169.54748707304657 170.17855027239793 165.59505621379807
170.01073388678034 170.80893631258195 165.6782911571909
169.3766088744179 170.27317799414453 165.6570280687448
169.387701869566 170.33726038154524 165.9381592906007
169.46336896308168 170.48339114873679 166.2808613324034
169.49763735292836 170.58618955912374 166.20899701732188
169.87022142624892 170.89807064236388 166.35233857060612
170.08034602554295 171.16733345041135 166.38069944995874
169.82280268648378 170.91971254751383 166.35133783621225
169.82716686373956 170.8201661309363 166.17681690393619
169.84977130787917 170.92805521205594 166.4953428871438
170.01516477963858 171.03936378804144 166.54104105489324
169.9876563585505 170.94573250277983 166.5868480914908
170.12296305400847 171.18336445375527 166.4220630593497
170.06166096499695 171.13572881116733 166.58084427450146
170.09296917347888 171.08738272919118 166.3042652024344
170.6324052605575 171.5601404870571 166.3429994594855
170.3109139336835 171.17540117018925 166.25489109702758
170.40959450872418 171.42868368303274 166.3215920712713
170.28850810234132 171.33895752650795 166.44857640463277
170.21667481433272 171.22397348626984 166.4947237533655
170.07073269846055 171.0662366026104 166.76202449305686
170.07120620780668 171.12753004024023 166.69491224629257
169.9802173565171 171.11073071033815 166.4433484291216
170.09917604818176 171.26834669681216 166.78329532358896
170.448094333341 171.44112729586317 166.9158781366614
170.42521217117584 171.4528177095794 166.91739434896303
170.28271861656677 171.53979531414615 166.75985245912983
170.62458408395145 171.79211894752024 167.00768826881009
170.4429218735764 171.63787328481595 167.35692693392414
170.23286601387971 171.39091404632168 166.90306137021875
170.17303407039128 171.23505196756287 166.5769518955646
170.19806099322577 171.44283055654162 166.8803786878816
170.36788485336484 171.56322722551775 166.8799084064434
170.35509622783036 171.47831543559585 167.38249819056955
170.08537852378987 171.24160534727582 166.85128270553582
170.32595594432672 171.1832794327009 166.9484691879993
170.42216837661658 171.23594102590863 166.70761466705127
170.69660739120295 171.36536285282997 166.82653174946856
170.53509591542897 171.39274918678996 166.72967331340269
170.26083092420282 171.11316326180446 166.73671007965876
170.44295544345678 171.2867179241322 166.71743126207616
170.2765050935972 171.22162432129304 166.6156038190393
170.43953721388698 171.23567642029784 166.6609630446754
170.35558538580895 171.1330538877133 166.55903930488796
170.2352337997 170.95850105469341 166.71581131173542
170.42688318130064 171.0992888586968 166.94184909819356
169.86010701124206 170.77631296200167 166.8834652695509
170.23186815244046 170.95103984156532 166.49778970899644
170.0150822687609 170.63494298383762 166.14308974803467
169.79770582541218 170.55515801036555 166.40661132205307
169.647814211929 170.33364860261628 165.61868795879425
169.60269584761625 170.37417954751788 165.77350710347397
170.0578630743375 170.68802116597848 165.68872967701614
170.22323625224791 170.7685824637358 165.59633126250588
170.03369566255304 170.53622953732045 165.77712037509576
170.22786287543502 170.68252887836442 165.57618056781277
169.74475427380096 170.34596179417602 165.44702542336245
169.8907910859237 170.59779982570387 165.30303092874146
170.104846900401 170.65847731085307 165.38128807807493
170.3696609558417 170.9409365450961 165.3442583692345
170.2289339681776 170.82742882431555 165.23305911714448
170.1375680406479 170.82733008376238 165.69720981828615
170.40210287506937 171.07994865067678 165.94621780614847
170.57950527044875 171.04982983024615 165.78186185004557
170.49180031575423 171.08532313919335 165.39880156836762
170.1695870297181 170.67753830469425 165.3397541642454
169.83026792718547 170.27804887210576 165.0102373042407
169.86937738993842 170.22122079587277 164.7201399078327
169.6634569721969 170.29725533201056 164.09072029509753
170.21741390052247 170.5502962547677 163.9216808715544
170.3036109570218 170.80739493343373 164.33527748621134
170.22658305636844 170.61123623316644 164.52168197011912
169.75013433436942 170.29850878768252 164.51070630695787
169.93265801458398 170.50582478769067 164.71923349809578
170.11013295005418 170.58933446391927 164.54499051808483
169.91798436305905 170.24635723767406 164.28443808891103
169.7892425122436 170.2175538163476 164.0403244307685
169.52434859711258 170.105951066137 164.28032158423713
169.6568726881364 170.1511206177728 164.25047653040824
169.97246584275325 170.42244849986548 164.37757560554175
169.79932940983306 170.2563315393599 164.7427951310384
169.5127390098163 169.90747301427064 164.4144043824964
169.87855358086875 170.36808742354538 164.50821403951687
169.92046565477563 170.30135477208069 164.6140464991064
170.02702967157916 170.56071894283426 164.74148959079994
169.8684012437664 170.3681070814947 164.715185571372
170.07306120060593 170.71281074744056 164.5914409236733
169.88879653903658 170.4352668388811 164.29643671518193
170.04355923645525 170.48039464805626 164.21157147772482
170.0409555497082 170.5654895010692 164.52189320008804
170.17349708227937 170.67112344138326 164.57635524012633
170.50649791410038 170.87258905013678 164.11343821818105
170.52429245952885 170.84163193216443 164.06522650942279
170.8430242607434 171.16585925347601 164.19910243597482
170.110668909056 170.36478890218373 163.79451733678573
169.84899871410698 170.3072975580531 163.82164628116604
170.2716365919956 170.6411646633744 163.6553344982806
170.04135982542067 170.3749893691638 163.90780766363727
169.9990469264799 170.4335480898724 163.96717401369617
170.15922551259783 170.5396533622318 164.27715530456783
170.0552282490838 170.3763002274804 163.69066341495406
169.98921805324034 170.3982641430902 163.9971009318
169.61322894669408 169.98271748388697 163.96188877337886
169.6494241180147 170.2334466829531 164.25201591445395
169.48732590609504 169.8317791338883 163.80405786159588
169.8837504729985 170.2916763870882 163.95397079941563
169.63399645130636 170.11829011635885 163.93914732945757
169.88513428368188 170.37171061390995 163.83148521829486
169.54346341619365 170.06616832041325 163.77082787895515
169.99188874262484 170.39847560872767 163.7262054936866
170.03672353169324 170.495320819547 163.66430761618736
170.1839868691345 170.5316881786082 163.98182778027487
170.2397848437062 170.60342910001734 163.85797916920276
170.28428401777447 170.6163985494355 164.0627491437182
169.9821954156004 170.47644423071443 164.00903808801144
170.0595189878205 170.48439298639522 163.84374204366569
170.1863793640965 170.61948558644596 164.17609053779339
169.88477281628326 170.22316995851244 163.95850345960807
170.29187485900076 170.68596966916112 164.06209149782615
170.5002920949703 170.87410667242634 164.03430351999268
170.43203829098675 170.803407922846 164.12045080704715
170.0396511501883 170.4568983059936 164.46327591765615
170.30522020624048 170.76112816281886 164.6804685430938
170.75567229457008 171.13657306282605 165.18412101041994
171.18273709249354 171.58033955116264 165.0458962097889
170.86419521668068 171.45668992524992 165.00412941796748
170.88050701045597 171.33340317251586 165.02280486359706
170.69315270271872 171.21519332733368 164.87125026918548
170.80786547321713 171.43169062416268 165.45022641125576
170.57263916688743 171.1475120816295 165.59336410570086
170.7275685459422 171.42307978479448 165.63137493280948
171.05817981061847 171.47841715969577 165.83475229637025
170.68166147113743 171.0006411651966 165.97009130951764
170.47256576064063 170.91340146786087 165.7375153780171
170.3865794298301 170.79926807008556 165.70231231091194
170.49923887807836 170.9776846135116 165.7463364495782
170.42734928629238 171.03446947986947 165.9345243377899
170.30545302041497 170.98006501529744 165.93923056716952
170.5227317018889 171.21994320336046 165.71711078607868
170.43892599969433 171.16292645566105 165.74479498574792
170.41909371261045 171.03931440725324 165.72082496904588
170.11148098082109 170.85047861446674 166.2903791983576
170.47874076773817 171.01319408017997 166.29326939256083
170.84245932010165 171.3501555279329 166.4235932686009
170.8827165760723 171.44769823285455 166.51028550095324
170.63606807204832 171.09964424170727 165.78338900348723
170.70048471946157 171.27839621097246 165.97269849065896
170.71250866146445 171.0381338958946 166.12011893367378
170.48236569424137 170.83766323686297 165.90796391471793
170.88281722090545 171.22404725192257 166.11506198234352
170.88521115959136 171.3590786980429 166.29398993891635
170.91476446837416 171.3533491844962 166.73302861853003
170.83556194786314 171.29342435520488 166.7163855641863
170.57768876495325 171.17960615077328 166.81220751894324
171.22321642861667 171.53939031008144 167.25037535500647
170.92708763835765 171.39401003347376 167.6524291255687
171.13893927348852 171.55954145221767 167.45840352071417
171.25238995178967 171.76657317789235 167.7147420259533
171.62440626999546 172.1714326843225 167.68815072732164
171.2564078248949 171.77205365663377 167.48650842498841
171.3492657606221 171.89019994268713 167.64459099726488
171.36100100507198 171.92469769096806 167.55471764537907
171.2525752177742 171.82973470486607 167.50210598133668
171.30028335518043 171.95195176026644 166.9251242501077
171.1079748892754 171.7314639502147 167.18963420878362
170.96681650482375 171.75512651830812 167.39735878927456
170.71718320719506 171.5729356191201 167.24665948805207
171.15731263988647 171.8991409932833 167.48981227689706
171.15718591882606 171.92410348479532 167.1076500765627
171.0134985810843 171.72227077187605 167.0247478704334
170.82397950367394 171.52762979888703 167.2132120864548
171.04873815857206 171.6042423297882 166.92495960936043
171.00514098398713 171.57429034278724 167.09935987941523
171.25894345198225 171.86155191963508 166.60682707398882
171.21953456452664 171.8582453898655 166.90271790028262
171.11820507822716 171.79762069474407 167.27620768099277
170.82459913603176 171.42709221786373 166.87335663310841
170.61593545728584 171.36098294672234 166.9385028877
170.61551466893616 171.38237939626882 167.00927485501032
170.54542392126936 171.41843617027433 167.12251856278328
170.9126361373239 171.65243762585308 166.67174070969952
170.97739602217018 171.8066606922219 166.82999062217215
170.95014025770558 171.6668227608984 166.35525328129063
170.8016332762109 171.54237792284948 166.1676897326448
170.45934422579973 171.21025839798213 166.25347666112728
170.66294491757264 171.3644102804922 166.14388690891604
170.17995335221158 170.9121021184541 166.10018872632904
170.30241709329857 171.1166776359795 166.2661613881001
170.0752263670133 170.80746283996424 166.223689970343
169.77363833302041 170.5710354138676 166.12745656396604
169.98981676979756 170.9307871205632 166.30686531638315
170.4608210105138 171.34214596860872 166.38157121658602
170.50137359923434 171.45436882822517 166.7413322064422
170.39129378102075 171.50999413902568 166.68067354603295
169.79718627810055 170.9008696352383 166.6580310347709
170.0165751183321 170.96026039712356 166.70390315476027
169.7801933888295 170.68531739306601 166.66713617956208
170.09994200983675 171.046612575058 166.8987496287889
169.80577868517423 170.8095239312412 166.70332244024976
169.78167577272933 170.77966042723094 166.7778958037217
169.72889795625204 170.73399513514585 166.77412094405443
169.70270220153932 170.72635022415133 166.7434507089494
169.91429651103988 170.81164922077613 166.58504309318306
170.3655173248509 171.20904904413487 166.81758679248594
170.1093030591809 171.0024499213644 166.68101753312206
170.13172387931732 170.9044996007574 166.61237471918096
170.27748094048835 170.94593143444857 166.7874306447996
170.28780513222404 170.95616516946492 166.6276551239207
170.54992764339374 171.16585450875473 166.65710449931
170.39981852024073 171.07937124132584 166.52301767880587
170.34191503286092 171.0752656690138 166.3734676633745
170.189801744605 170.76186441605154 166.04998017496436
169.99256605576306 170.7646875208176 165.5675348726239
170.11117032013115 170.852389047809 165.61222303453047
169.93422356881428 170.86860686257168 165.912091284587
170.31188068329865 170.9790109026403 166.086640237732
170.3720996316853 171.16177950996516 166.02689149085694
170.13464228093568 171.03850241619912 166.22407117227618
169.84650071935081 170.764277724051 166.1749196738578
169.68595389896709 170.64269149711455 165.8665898478003
169.8964077107254 170.9920367238918 165.85413299082202
169.98873450256937 171.1217178646122 165.70970029670207
170.1437686799541 171.15064594857347 165.51334999900016
169.79658101312918 170.7437609913863 164.9172068207635
170.24069186862954 171.12350891784195 165.09553048085814
170.02804277600293 170.91008533315716 165.00125520984227
169.92262723229362 170.9381035254846 164.99434583410263
170.1240092372271 171.15614897118797 164.90363936945266
170.02473627331685 170.91708184814482 164.94487203718168
170.2461734597694 171.14313032277192 165.32535166337277
169.9324119748026 170.99515260251644 165.08730059997316
170.08772707016735 170.89540133998653 165.03583599102245
169.9026734929099 170.7329697836956 165.1546472783801
169.39888121796056 170.28152352030742 165.04012922580137
169.4085927591999 170.35414599155925 165.13025671716403
169.66001479604108 170.595300176646 165.36730721636218
169.86823313717093 170.75732381633975 165.94054048554065
169.70395319514265 170.53270259638694 165.57651009426152
169.67316898311975 170.5908479205012 165.5608255779752
169.65151459333256 170.5301829344605 165.72174479195223
169.80297160666342 170.59251624895617 165.76491742723474
170.13129795195965 170.79062928866873 165.80852896800917
169.89063591129505 170.69469539347907 165.68249005848594
169.53833300276054 170.34540566015536 165.11793641477593
169.66062643511026 170.4062931613564 164.97755164926124
169.4329890776854 170.17578403586015 164.94375187619914
169.3887064683264 170.1030018813171 164.91350597645322
169.7980491757816 170.28702475564216 164.94963609192484
169.3847282166228 170.10329497463144 164.68069826682049
169.17476660390247 169.97370483687655 164.69064488733522
168.91422624180015 169.6688478457338 164.45431614167381
169.0832643664104 169.79168075958322 164.46307968131035
168.94684319052234 169.3882736945361 164.48242567975487
169.3130271150341 169.85502715151583 164.3488526394564
169.01354532286663 169.71422758209832 164.4721786105547
168.91200192577878 169.6170227191572 164.42227275701072
168.90653182874522 169.52962130184352 164.35063194669993
169.0094657167297 169.70184497585365 164.26940526918077
168.83450648417679 169.63622908438447 164.52273533446564
169.04324744444781 169.9727040028754 164.8675318681547
169.0806244718489 169.9878236219749 164.83217320990076
169.28435188214553 170.27905355488286 164.8453491336818
168.7302805982247 169.71380649900675 164.85642338185104
169.2114270524531 170.17194357972252 165.1817298265196
169.6034171899545 170.50594190399138 165.4385456869104
169.49711600398317 170.17795985675502 165.60116033127272
169.35021882217603 169.86193652124925 165.32326477322422
169.60754896758547 170.21921226586304 164.97140896320633
169.3255884858788 170.2228700472172 164.91528650662195
169.32732982392025 170.20681535313457 164.62472530982936
169.62339380255017 170.59495942874517 164.7342902172589
169.74419899652926 170.66466764970775 164.67948121283504
169.3547666579334 170.41536161766203 164.64108128262043
169.4196060362646 170.42744603899135 164.65058468083467
169.60517035381653 170.46582364428698 164.19119485258992
169.37115420947353 170.4330535681745 164.03968797944023
169.71624566739325 170.8661914207878 164.03916334630108
169.8175247570276 170.92350016594017 163.68831453836603
169.73321280025513 170.74497563071432 163.75728502422538
169.7839310798834 170.67247134531195 164.29679067639816
169.8173702241787 170.6656842127418 164.61360389776573
169.8955286003968 170.75056190535116 164.43019649125623
169.87194400567705 170.57632808394692 164.03325630759522
170.01765456742586 170.77722358067248 164.09987502915482
170.19053988595851 170.79093772846383 164.26033359022162
169.82013042270916 170.52084806582388 164.0270216978605
169.99926322950287 170.54143206996517 163.74925610231458
169.81093903324756 170.4957753012215 163.91561898064418
170.02996086303637 170.72592719618908 163.7369471975605
169.706070263987 170.63330018244642 164.01157288407595
170.14137889187256 170.91880024344155 163.98714143733957
169.97247849199888 170.66213481935137 164.0772511527306
169.80850612303615 170.55636353706225 163.8744376691311
169.77223020063883 170.57869279710468 163.79674530708675
169.90060950240868 170.61056847702295 164.17954001169525
169.7172916277604 170.43703372993653 164.1591757863011
169.78182020969456 170.48999253347995 164.20239307672705
169.85332702136287 170.44014578476418 164.46011085051072
170.05736256281637 170.7260736139848 164.97919828706407
169.85737181481866 170.63967139352604 164.8114030420892
169.87163195348387 170.72734038260364 164.85548757660027
169.98399416978756 170.69619559709196 165.25350502474956
169.61687319366402 170.52173716469585 164.95953472203425
169.81850456635308 170.88014758724924 164.99089387003085
170.1218909337949 170.88606782214833 164.2325039536895
170.1065830881033 170.97225539047528 164.3378969144905
169.99350065037595 170.84660714881622 164.40863046425912
169.82165151262757 170.6879528405379 164.39348757143827
169.63188370758252 170.62481278940317 164.60462142968308
169.59500781283265 170.77603452228618 164.85320481593385
170.07273033237078 171.09304430097225 164.73975776497895
170.48180703317064 171.388111841155 165.00465625682932
170.1789101541805 171.17684013053514 164.98987932458041
169.98608082578235 170.95671025046778 164.90672664393438
170.22184925268837 171.2656480137954 165.05472412221772
170.21832567719008 171.36629110735203 165.16554172481656
169.9426838181518 170.9433989500104 165.21602493832634
169.79012098516128 170.93044684225677 165.4793229702982
169.916865407762 171.1197705697057 165.45903871181284
169.66921379861597 170.67447039274714 165.36756683434731
169.36838766747329 170.38107925455876 165.5057548022763
170.03063529385568 170.87717537646327 165.77675738520185
170.16305560094708 170.995909248169 165.68776531266968
169.9898675544655 170.90882220996798 165.53410558621962
169.6494874737521 170.61252097314653 165.34428668399315
169.96300951055784 170.8503327064816 165.3970331156705
170.3550491881388 171.1769402285084 165.13776684777767
170.78837236579133 171.51377407401245 165.10768622882915
171.0097264811636 171.675636017866 165.0371273904523
170.96929548817607 171.80648989816115 164.78442216828094
170.6883000095104 171.57748233029872 165.01404884436374
170.78366326194322 171.61163432658026 164.83887966091507
171.008557549639 171.83317768764678 164.8796058602632
170.82946787061303 171.62747243728802 164.81070263808934
171.2851569192996 172.0489030612603 164.75924462581602
170.82536570988046 171.6564133591163 164.80222775914038
170.834857914936 171.68259051899878 165.28810599205025
170.28925687974558 171.26623617260935 165.11590943160456
170.86650724862997 171.65064957605253 165.21579540350086
170.77288534470264 171.64224414275265 165.37595852493743
170.74743208018015 171.48831334663822 165.76489332517951
170.79429128931363 171.74060075284078 165.55883791369965
170.77850710559855 171.66763775278565 165.72057828494988
170.76619504859417 171.55525233756043 165.22103084873572
170.77622444103378 171.80424751116524 165.32252548762656
170.90193803033299 171.9047316594778 165.68987181764882
171.1234840029179 172.1322171096047 165.69154652515195
171.50005123788262 172.34105534893396 165.45074016445514
171.15456790927314 171.97518549196795 165.44940282671809
171.1180819142261 172.17596770561485 165.6237895783018
170.9471659128696 171.99336426113004 165.559878784169
170.7778709144058 171.83376586480003 165.9114420956099
170.83396300666658 171.91222851833345 165.93676509863025
170.73636305851124 171.71091609432509 165.41399563135894
170.63734977025 171.9769184243591 165.59761541438144
170.72317904695922 172.05397749764515 165.50017594716655
170.6901592640551 172.14365524009463 165.71676117699653
170.80714928539723 172.19210986031896 165.49892647392414
170.79850825727863 172.1819616531273 165.3445889302175
170.74688570653188 172.07907305991628 165.41749933599726
170.68426092010327 172.1270383193491 165.30807563710474
170.67960715034081 172.1476077438491 165.25247458426202
170.67465800060006 172.00654149458094 165.42504732907844
170.78293526506903 172.38401294081922 165.2052537216912
170.8248536717766 172.13285594979672 164.9826699556162
170.80328936330488 172.06594647880348 164.92393447866485
170.7238033070445 171.93697608848794 164.95755779854633
170.5658038790233 171.80912638315843 165.01508563989975
170.13950961245507 171.18191622259386 164.63555107481267
170.15078607012106 171.12510658409565 164.5253653083659
169.9050525452078 170.8615483140077 164.53329298933514
169.8751324673304 170.8038456259253 164.2971023108722
169.53952631465344 170.65149024002739 164.65102865337593
169.49130515010884 170.75405451612215 164.73882947888143
169.44012328123458 170.83897520644476 164.30896197127868
169.48364462928117 170.80328486006985 164.37254588053966
169.80116375781625 170.97576878758113 164.381821856355
170.00186935697556 171.06949277385561 164.44606788487394
169.80594581845278 171.006507865322 164.33161981912676
169.81239491698102 170.91669494734947 164.39974397343047
170.4972215538119 171.45395022083343 164.26846430663065
170.31095739667333 171.44068911561197 164.48494574561366
169.78172434117766 171.21972412604907 164.68235462792381
170.06937457446455 171.2810898014243 164.9030720802566
170.04272709273607 171.12530770355784 164.58393142847166
170.11835717123867 171.26097720858263 164.99995516381068
170.24116195138143 171.32286383342887 164.99815106467594
169.59544722560562 170.7243798489757 164.80869814702993
169.49003607434435 170.64368858356153 164.6803584523213
170.00794435633946 171.21835711362604 165.24161025556995
170.0174230522085 171.03770060309367 164.94577545821124
170.1920384930123 171.25505424803237 164.67662102607983
169.72137148776918 170.87921515951595 164.67411083264346
169.50354043283897 170.60021665710892 164.66203534965672
169.21152554159323 170.39413493276408 163.98071244775895
169.54851615295283 170.72253966154958 164.33522309605158
169.84132414100134 170.886791497933 164.83275317601652
170.23351479666636 171.17592602627278 164.92428764727586
170.15305346126962 171.2198676504639 164.7330000317063
169.98815104936295 171.14965609430587 164.70763979452238
169.58973699226706 170.62578118827045 164.59477704343576
169.5785110890287 170.6009114242564 164.8849456371833
169.70691124004514 170.65467696964407 164.88271504651755
170.07935070834938 171.14219630710642 164.78751301692736
170.4009422426998 171.3141341791879 164.60006304486012
170.95453463536373 171.81784941917496 164.67594040728068
170.34749363068568 171.31112405768255 164.71307037679352
170.37252091114877 171.1749204436539 164.79991713723572
170.344944533549 171.20211722901666 164.51104481123116
170.53480126991613 171.54670976216497 164.6977119458513
170.39384019847682 171.39093890868804 164.52475290617818
170.45671025790492 171.5778163964406 164.2484327263589
170.7491762142386 171.7360881914912 164.52551787323392
170.8319188947371 171.7683678659782 164.29134132439802
170.77634438183603 171.91450419426587 164.52877327581672
170.78491040220402 171.75118159082214 164.83787983761937
170.43060493898102 171.53860167945095 164.62215686008517
170.57373295926703 171.7184887881243 165.26429034016616
170.80701001091086 171.84977464404562 165.2689898281884
171.09467200988874 172.06079028020918 164.98144830542836
171.1452710047743 172.25840394661472 165.0538364460081
170.46378342352125 171.556226883558 165.06052427123728
170.08024868022287 171.16471527114868 164.45135915941458
170.27631356724956 171.34349973585947 164.89933939040418
170.06287425067316 171.14208270442785 165.12421272964698
169.83352841567853 170.96936110094205 164.96771132805264
170.34530401298528 171.3008697634539 164.70637308289864
170.16623146706925 171.1790979525565 164.7113733291248
170.09965387445448 171.1659742775626 164.52729118400615
169.8033484254257 170.96429670493356 164.541194188819
169.90444997822465 171.0461536002483 164.70945486933567
170.0058471090995 171.00055972051652 165.1518964864258
170.04692968549048 171.02365820434298 164.9525896549401
170.33620732357159 171.1028682963757 164.6486329105729
170.21339386400976 171.08657609154062 164.4085968164872
170.0736093512187 171.0393731534851 164.55423381001094
169.88622084094868 170.8244349180961 164.56635605386884
170.24188948674063 171.256022303734 164.96304598483496
170.3628490298534 171.38012831062565 164.7186052443049
170.11178977824665 171.31187331024293 164.83777025409262
170.3732316435537 171.53810765984176 165.54586004625148
169.88862867979233 171.05448946605634 165.19924239019548
169.87748034865953 171.23130668082044 165.21760232039983
169.87591209648033 171.35371818365084 164.82918592000638
169.91742812307592 171.38365692331246 164.40261315348437
170.1309276773591 171.4366558904494 164.7826799936123
169.80643362966393 171.12112775969968 164.60001710033123
169.95944246986295 171.30647609832005 165.06328765856497
169.62426151682433 171.03702386288109 164.72896453599782
168.94647608710156 170.49674156594648 164.63075198354497
169.46230997267497 170.70333139873446 164.67337749319108
169.25122015327443 170.56306854850848 164.63952935838458
169.39843619078852 170.6314365236625 164.43157193244645
169.5972896688371 170.9400071064831 164.58164943857346
169.56619855546785 170.77384680236995 164.6005615102367
169.98157457108098 171.07866407025585 164.48384591499095
169.7549598470929 171.09147090568374 164.9121373275612
169.92454393857886 171.08949489733382 164.9141039820818
170.02711339036566 171.2935807010197 165.6257378974818
169.9873697959766 171.07964823142999 165.1258172725511
170.3958174576908 171.35209079198336 164.85948313711552
169.97266298925933 171.07051888774842 164.974204589458
170.18255629712453 171.08175548672986 164.7568413972089
170.25709512275594 171.26009419027247 164.6772187306028
170.20596602092817 171.33931527459194 164.7367086694398
170.17250046647126 171.193147705927 164.64226641434098
170.14377302911433 171.37782840387703 164.81742656238373
170.0803027894633 171.43256995885372 164.6793237815972
170.0889600991459 171.38290466905886 164.89492896411932
170.04314106761822 171.36380922766506 165.25032615858223
170.08319289572765 171.40665893533296 164.90024685573454
170.33380121985405 171.59144911088214 164.48938814313914
169.67116614688584 171.0333380569396 164.5771503210572
169.80480546882018 171.0383399746908 164.46993140407557
170.6048152993535 171.69362705118363 165.0679638278119
170.1981287168813 171.3665540565363 164.8375447245068
170.03306122206862 171.2580573262411 164.7800231250523
170.0119620011261 171.24147598980153 164.7149711054664
170.2936015265314 171.49299292144198 164.7939402667366
170.2325680875579 171.31734308512193 164.8275510459664
170.52285903472657 171.67152736221382 164.73866426104752
170.73581468661675 171.87383278507014 164.7293522788644
170.7429544664313 171.73108564047388 164.63850671679762
170.48930584978865 171.65024556927492 164.87595752868003
170.44036540537007 171.58139763747707 164.66084225912235
170.29552042099837 171.31961968848617 164.2703413425999
170.63794482027205 171.8403847081873 164.33630544997948
170.58859479119113 171.81194626829387 164.23621272799446
170.47819182278374 171.57834211018067 164.17047744390194
170.62094881717022 171.69351153221268 164.47229764263926
170.85375839991895 171.8154148761758 164.16797855175076
171.208591064071 172.14390961657287 164.39686807131875
171.07768652562123 172.16960428012945 164.23940719228216
170.78569192209633 171.85216973045846 163.836846250271
171.0573053837033 171.98514001824321 163.81013871475375
171.0022094504809 171.88807745796666 164.34079010835853
171.06903765449172 171.89617577584235 164.24309486635804
170.6315999683031 171.51730212219545 164.1692968286926
170.42084036407348 171.42253430228882 164.06949144496713
170.46908324002337 171.3563321026383 163.95168524489122
170.34154633184 171.15358393216013 163.75037228069584
170.4006051906173 171.23231648695298 164.24081120516416
170.16530193844034 171.13630753917158 164.1202639476196
170.99415063853033 171.818928766181 164.31015789230938
170.7869711543533 171.6376718394489 164.02583977269563
170.55852606953704 171.33552517855867 163.95956146108813
170.31476821872567 171.17850495828336 164.14842431359165
170.43947263107046 171.25900360680285 164.24489946537912
170.39342235755674 171.30252840958275 163.90629216800232
170.566625630423 171.44862464841987 163.85505215031836
170.77530532833478 171.69110710687704 164.44803152104132
170.5132677080734 171.51137408366736 163.74030852699386
170.27055413429073 171.13515207259414 163.66061475856475
170.49071215542378 171.51093533851616 163.7094897046682
170.17320583194754 171.23310764780075 163.502275522659
170.31968665156768 171.28141255130075 163.59900025882902
170.21462661024623 171.2166150785271 163.6898006381214
170.31219046459879 171.29315718804293 164.07499766709944
170.27872108143137 171.2705092342401 164.08432006741916
170.66885782365486 171.71830468757315 164.25093300254153
170.73187882888794 171.77952627859395 163.80547303985168
170.79491982657677 171.77173020144238 163.67550477311863
170.78832658648037 171.71099001642077 163.43170140472202
170.5041122719709 171.47346072533438 163.11200113294512
170.71926058856982 171.56916934666853 163.21053853486077
170.76344212422381 171.67796521672835 163.0366939493863
170.43679719564182 171.49828168970672 162.7735612290292
170.2053898115762 171.4547311878253 163.08238249358118
169.68611465329408 170.87312018140983 162.8981381114385
169.96583679014014 171.158323944577 162.73311783890588
169.98006054614612 171.24513636156564 162.87853309279427
170.104923757123 171.32235500818234 162.8576124152312
169.72614531615656 171.12976907533695 162.6612224516134
169.3835380112922 170.8176360757697 162.57770835301548
169.6291484932215 170.89916687741123 162.7457615426483
169.7956698859131 170.8593359605069 162.73593039532474
169.81164494878763 170.79456030304235 162.71822991733515
169.87682560987122 171.0350701104448 162.97339373488632
169.7049569089535 170.99385826889647 162.6860627229137
169.70028193658868 170.82511079644468 162.72044066539908
170.02706093162044 171.14406185055026 162.83924521423168
170.38016580435584 171.40315287098286 163.3433228697127
170.20722576206504 171.22329193819564 163.46849605191002
169.62147307373905 170.65735358026768 163.26938678812425
169.6416580556023 170.6452923191552 163.22412115675445
170.0343949935071 171.1128427658405 163.4504943244108
170.18391686378666 171.35784597832733 163.94804211377027
169.70010767339468 170.7696715609489 163.5454542718969
169.84913450879014 170.87108780809456 163.8974041298139
169.80186708826258 171.0388030776351 164.03925177582133
169.34876770299928 170.3886334653607 163.51752187223394
169.4777184780973 170.5365675643954 163.60072420212043
169.4256669978968 170.56797101872706 163.48413650337318
169.42166713770473 170.5026454085144 163.86921917694298
169.6361211702882 170.5326513619375 163.8682222091066
169.41075491193024 170.3563058233395 163.42933133452428
169.60104318253548 170.4718756976403 163.60476640648764
169.47622635385184 170.25290883392714 163.1998836952113
169.1637488707157 170.16367245921407 163.42803552849387
169.7430869495582 170.67072874281365 163.6994756758587
169.51596785189668 170.58377489446616 163.95444979225547
169.61759955163868 170.70153570309333 163.9796139282163
169.2259652911359 170.6423290235059 164.1334645017156
169.85233012970434 170.93964955523356 163.84001001277758
170.00107091160405 171.16213431219776 163.96507632520758
169.9062530799704 171.02741472904555 163.83294826808526
169.97009679198555 171.10205546999038 163.5066401910792
170.12842757269155 171.2267001608999 163.48735483763772
170.1510221305218 171.30038451447882 164.12135076186956
170.2845743873455 171.4003205402133 163.74473708860668
170.4395401433851 171.50518161184388 164.19946762938386
170.1516479280478 171.14143769573963 163.99046033628568
170.30366594589938 171.35602002980136 163.6281052946265
170.17990855034066 171.21410380081824 163.33297154346099
169.74654991388942 170.81261107600864 163.34171693972874
170.0648842969036 171.16567506957065 162.7874868200197
170.13188008511776 171.2015524488506 163.15447435645896
170.34663810251251 171.39277446030462 163.32538167261393
170.55197354232638 171.61622936476863 163.6482770812567
170.4266844668243 171.51668231092606 163.55161287070868
170.0052651283185 171.06507328882162 163.32406665036328
170.08124862061013 171.05580180913992 163.38202939520338
169.77702130964659 170.7957854984913 163.3390288267367
169.99088259220065 171.09664267074214 163.57810462213362
170.55729032182973 171.5701295443625 163.71859024297788
170.13252656397128 170.9935387388551 163.24980913735467
170.6040056972667 171.3869771641586 163.1694269914365
170.39334908131414 171.20623373051978 163.49226986830797
170.18443197500577 170.9818858248232 163.44752157254769
170.609531909454 171.27485464782978 163.65911803777416
170.55121920412464 171.1811506952497 163.73158230317267
170.2640148013955 170.93846000065162 163.8397245709254
170.64084058717705 171.29779256230663 163.48321699143003
170.60576713988416 171.28071998233145 163.18633481129274
170.67895257479097 171.34545533926462 163.1638746151203
170.68053593955042 171.53513721597858 163.06095611986768
170.83738302034445 171.7153302758142 163.09681480014248
170.19164365702795 171.2140486825477 163.25011133233878
170.10700051781305 171.2231408907687 163.50872674058652
170.154253929823 171.20351011818477 163.49422565899013
170.28705546247716 171.27817035079727 163.25885599704836
170.5341900492896 171.67696914006132 163.87120117705086
170.14447033134684 171.42765616497348 163.8591020013254
170.30182821365915 171.37852248738216 163.9416542214297
170.25554714196073 171.2990465210706 163.92865400678238
170.51165612712865 171.47295261223198 164.29107848791276
170.203997419727 171.29196905154444 164.12060314931557
170.64602534847572 171.49575413161116 163.99597677363042
170.78920970900282 171.5783541044305 164.04142959862486
170.53356605238065 171.3798931418686 164.1082029686923
170.49851949453776 171.4556979689801 164.45657967221217
170.2182747263764 171.1454473144775 163.96949318511736
170.1456054982128 170.98098395662393 163.99718702972595
170.40815518110318 171.286095615008 164.50543082211135
170.4375084183465 171.23767652432156 164.899687357316
170.28598200485976 171.09178076845853 164.53640454131187
170.43757249664142 171.25951912564358 164.8455317468718
170.07312913071272 171.03541431513375 164.71830188901777
170.4504224090883 171.26769956272634 164.393398289728
170.74546336418237 171.67750348845595 164.64582549442798
170.58400884909165 171.60335124976433 164.52707837227453
170.82552218651307 171.64642010171218 164.16954885559014
170.96857090931007 171.72380747406325 164.60112432176484
170.7220426955742 171.52646079747018 164.5923199833846
170.5105097404139 171.43473826441493 164.22633847116344
170.74245063571507 171.4829570551878 164.10278592661874
170.7715976412775 171.44066958835685 164.09023455008605
170.5779775230243 171.31716466649792 163.81324776151388
170.39394728576528 171.24332476760515 163.99206125631835
170.30754078283522 171.16905158933258 164.0538115370009
170.46981834400435 171.3297758866036 163.83839450014835
170.39520889614084 171.29302146311625 163.76786509240912
170.4770857911202 171.48185937100442 163.95825682396313
170.14860665237742 171.07910659124497 163.56462595422005
170.3642087369404 171.2547541345894 163.95626438067055
170.49986247121475 171.35337598556234 164.32436418145403
170.20426902640594 171.19890942999777 164.34036983721265
170.19851024213057 171.08857637964664 164.1481021312194
170.64456947865236 171.49711452930694 164.62170296703383
170.4361320416421 171.3655314525483 164.41381591890942
170.2405994110173 171.1118455904194 164.0866812492083
170.35201631131727 171.11628348577108 164.12108020865273
170.74928968252343 171.5169599151886 164.56351250368894
170.71524418634039 171.48699145268 164.69799795864424
170.61317978395743 171.2661452884441 164.5364941219511
170.82869166693857 171.46963212984542 164.85736688443782
170.54836132675328 171.25241354571781 164.59948059590823
170.59301468395546 171.3210594080091 164.67374045731881
170.51117675811926 171.2240766563283 164.34991255720234
170.88309428491456 171.63195917986613 164.56861397849383
171.0001602324968 171.7790969583636 164.33499038039508
171.11509352857513 171.72735645077483 164.12522767933064
170.90564551331903 171.46371528980492 164.11113519388033
170.8896685711721 171.56417340389208 164.2910598223379
170.89821546681716 171.35705817391488 164.42735995251428
171.03294654092892 171.59978340750192 164.24858316023864
170.7332506339395 171.32459457332575 164.1963103301153
170.62854993219437 171.0607301608926 164.2384330527225
170.6783097156598 171.23066730930168 164.5048099515535
170.6120850661194 171.0697859160701 164.92504617854178
170.97367245978714 171.31841049008474 165.00747603125288
171.10581973834897 171.50737888737834 164.8732002525647
170.81260954909877 171.27635031371693 164.53839907802828
170.82053236417357 171.2751273050178 164.90388252059512
170.5586649968854 171.0195952960172 164.74689142883173
170.3486229113364 170.84994204582085 164.70092004386441
170.5977327047771 171.0303986720094 164.71759263065192
171.19597647830872 171.59368079924715 164.71377058270647
171.03526279640798 171.56579316276165 164.5410914879843
171.21518103043445 171.65495723559945 164.64313299028404
171.16522388642613 171.78597981017603 164.6462370288247
171.3003511209507 171.94041782290319 164.34463881076334
171.37793579354658 172.02360196842497 164.52415321043202
171.33541152138278 172.00950754460743 164.5912883993496
170.94591154548516 171.755112854011 164.7167282880979
171.12768812411136 171.86876945385404 164.38476067075058
171.16350149055364 171.92642203409477 164.26510465199758
171.27164726471565 172.14175523025415 163.9892251085618
171.23865091397104 172.06013775647384 164.07356014981175
171.0830512627309 171.88999897328213 164.34650830107154
170.7565650935023 171.54368726763943 164.15081273997384
170.56611518596748 171.2799795579324 163.87494848077478
170.4917867307036 171.3016619608008 163.8771822303808
170.19569279364833 171.17066517036048 163.65177587327753
170.44935170055263 171.52183985312152 164.09954494621695
170.1952517031879 171.2982753307978 163.86964229556042
170.38001212816027 171.28316821747774 163.93933805610908
170.30586121576164 171.06966246580944 163.54406477210037
170.1020660019855 170.87659423881487 163.95527674247998
170.2776368203497 170.9174458359366 164.04158173137233
170.24120211499215 170.74806837961464 163.94744578633134
170.0330815694629 170.59186455604546 164.16986109117832
170.310860101268 170.8441174117082 164.18304667550603
170.29883447765457 170.7910830042502 163.8680101962418
170.21261280002935 170.79385043424895 163.70366444366098
170.43838538732732 170.8443829408132 163.60079348957026
170.12773959741358 170.7088192361535 164.0855618882036
170.25173977775242 170.87711849423894 164.29341123037904
170.01670717584668 170.8208392614543 164.0001161049698
170.2934446014145 171.0841297741236 164.0026860738177
169.99401587761756 170.85939879103574 163.71429727713092
169.84429339464504 170.8621761053596 163.95218103005254
169.66386282507145 170.75638362850646 164.05518836808912
169.82973751645886 170.88607998805324 163.8751557817819
170.1257777424337 171.24378975188765 164.0381569113062
169.9589028300322 171.0818693441497 164.01058827442196
170.00330275240827 170.96742670523477 164.0311402978126
169.99979398381066 171.0007496195 164.0076629008682
170.43634332628622 171.2713398996989 163.7261863649275
170.0863679362041 171.06170523653105 163.96536286567357
170.44331882135532 171.3468881907414 164.28470366749713
170.33582810138358 171.33072489131087 164.37450164145082
170.5352091006004 171.5320560480242 164.4057515800275
170.4600260801399 171.5784983090972 164.3053338253678
170.30902820888727 171.2462785544537 164.22203654697526
169.85934315269597 171.07103592249308 164.3183882340575
169.9376042515562 171.01647487354924 164.20733310030084
170.07634974588444 171.03353548407196 164.2214585587937
170.28618524875307 171.0331940652003 164.12381554420483
170.1602794612556 170.8592561614446 164.21699541006038
170.09270223162838 170.87282317843687 164.0976276678635
170.2817990946035 171.02211085478905 164.13935200513697
170.34770929283602 171.00808685748567 163.88246182897166
170.27737156773955 170.89808071140558 163.84169637788648
170.38583078295403 170.9978194100615 163.89773260051712
169.93532299388517 170.60439662642045 163.96483423018665
170.13047049792655 170.94902291390906 164.05529563058604
170.30564745045208 171.0679033765626 164.54858285570765
170.01733638542495 170.70564601883612 164.59753116695643
170.03832060209163 170.6957261134205 164.48370552445303
170.0725598244864 170.55791542526316 164.44047570252275
169.80464605356084 170.41395284552624 164.40339577754693
169.76546919462658 170.29774382411173 164.39260854961788
169.99373937072653 170.38728719981512 164.34264067216355
169.96985175556554 170.51485582929755 164.08567099494906
170.31639884315797 170.96319136030922 164.4370481786707
170.19533380464065 170.93219436350358 164.3888960720519
170.35041061353684 170.91549266891482 164.51078783132377
170.41578909689505 171.1632005866965 164.28584289602
170.38871606022713 171.09788377314663 164.52892783151356
170.09335867888583 170.79338990132518 164.48924897413315
170.15940479331144 170.90341766251902 164.49306211597676
169.974057509931 170.83221337583504 164.52487800560127
170.19033917318342 170.99711533653846 164.46963713381177
170.631785523434 171.5964786859848 164.8711183229711
170.41113110233908 171.49149130430635 164.3996340514184
170.9619064340787 171.69350424709432 164.3319525672006
170.63725449662437 171.32208351998784 164.63915615091875
170.76105440925716 171.6371528240634 164.7146584170138
171.1831829428824 172.09905666470064 165.14481027140945
171.23791513550773 171.9400274762733 164.78571403134498
170.8217143045361 171.557929308038 164.80189948421292
170.68318354077095 171.44761883297326 164.72653127575967
170.4822130200215 171.16707987144562 165.1281600182464
170.50309717852548 171.34735132069326 165.33484731557317
170.85860182307349 171.51605320058795 165.31972020620523
170.961145481055 171.49213445887912 165.08124447672856
171.15789698288023 171.69933996585124 164.99211079923867
171.15905173558795 171.70075373052168 165.12366772954246
171.11396736205904 171.76635869906596 165.17914704727264
170.59110972940456 171.23221737228985 165.29465505363947
170.9464518351618 171.41959852167156 165.28691809407542
170.87593381401425 171.39782106886648 164.84144209800436
170.29482382982735 170.81032333378795 164.3346448427647
170.6136115834567 171.01855012719977 164.3470077273276
170.6941906127407 171.009898188452 164.41205864684247
170.7936088803801 171.14904069121812 164.32695237709535
170.69457469311575 171.2177833426523 164.12909781308605
170.60998272080272 171.22155702015814 164.12599628376634
170.4296669293532 171.0228018606424 164.19873908307255
170.2944829032008 170.90581805399555 164.13460034186733
170.32763323082827 170.92288831869914 164.4968349782359
170.34695967122514 170.85423640712781 164.12860431942494
169.78546268246566 170.382038900198 164.130969927121
169.84024709939052 170.45040918007322 164.46884608177865
169.76999673103708 170.3070485223147 164.32898668840346
170.26267594699897 170.5585179915135 164.52302410699795
170.4117871852913 170.86244536586196 164.49791190656703
170.5557767653853 171.00996843344782 164.13604263350464
170.56773648705197 171.02088114183658 164.35018923740142
170.59684645633095 171.00161626984573 164.05280493205737
170.70536768444038 171.0391353674897 164.0765606159588
170.5841667440148 171.027969693558 163.96414405569746
170.7837428800006 171.15276660486688 163.78126119988895
170.81964631184618 171.3201075626462 163.81423074503186
170.68445602528067 171.15407371167956 163.68777287158892
170.54948043732972 171.09456150401522 163.64552457209018
170.53248806293334 171.1139584180718 163.81350407296668
170.12249124736667 170.77636432270774 163.99342042956297
170.05981176526134 170.6339780595228 164.0069905293261
170.21540429703515 170.789969597468 164.00976547219017
170.1999141265578 170.73358636738422 164.0877653186745
170.481032391642 171.0262882368733 163.86502575655456
170.34713991170653 170.7991211475467 163.78848999274283
170.6556001442431 170.96523309017937 163.77147311857232
170.37176106453992 170.89137857491195 163.46783288183286
170.20571112395535 170.6080736740355 163.21390406609538
170.43250165614242 170.90959957595697 163.48362283794197
170.6139546599898 170.8622339648461 163.83651036467225
170.26543997123082 170.73458970359403 163.80079747151947
170.52568939815038 170.92413191848865 164.2972916960727
170.4969946420306 170.88117278042384 164.23986164110087
170.68703400803537 171.20821970968007 164.3178459993685
170.6640283358997 171.04366530316446 164.52718545127564
170.46962803621838 170.9181758540482 164.11432992908306
170.2160879569485 170.69447167306865 163.89798644767455
170.3055904312314 170.69537955390408 163.92352291514996
169.94637991101573 170.57908984154747 164.3517705479912
170.1938872580675 170.794580760147 164.37913101752252
170.31742151619667 170.95180866224163 164.41546975659344
170.1494016773968 170.82088011847463 164.71987121130834
170.54563720808815 171.2169506153779 164.7411573545844
170.69587953399954 171.41615433040258 164.48259320347424
170.14205906296291 170.98192394876867 164.50817304651505
170.5204967657843 171.23164985941918 164.6440299043265
170.27925311977057 170.94595421829206 164.8829779942319
170.24931840581178 171.00448084650438 165.0566672202738
170.0685937978076 170.95023372176095 164.85069507435205
170.4456361916606 171.2471416156687 164.977493391112
170.2850848707587 171.2312291450117 164.7364664414656
170.306419737507 171.40985750056657 164.9492138530267
170.27496215921002 171.3987250937678 164.67504100797996
169.96367552200073 171.1000495905133 164.23699026307395
170.29867558067343 171.35362956641512 164.93137491495196
170.3602749654469 171.41479714604114 164.82292918942244
169.7278415490008 170.95187745581936 165.01452423918738
170.15965666952573 171.06133423381223 164.89580126700423
170.14246777219878 170.98170267065245 164.58105889890703
170.10452198884414 170.9207212802106 164.95944938297265
170.38084500211437 171.14886110397939 164.771154027266
170.37719386320978 171.1271337474061 164.58339117972147
169.94048531783096 170.8006925729219 164.56879137406875
170.0392045711645 170.89926091057885 164.3063910735414
170.2043103059616 170.9307000015055 164.58081363488733
170.0142494449212 170.8399849507225 164.3105440336887
169.7840349410954 170.6394379802053 164.75379776858568
169.87714735035343 170.70970593870524 164.83490184834525
169.8884033328029 170.75526010913674 164.62083492189228
169.78537595757078 170.74868026172592 164.78893162524267
169.53243650139962 170.3974952847167 164.90082090921535
169.65161751093225 170.5564542004354 164.64006084959198
169.81946697471668 170.7651418094311 164.53746155334414
169.71769241477836 170.63525976575662 164.47000294869773
169.83668926821827 170.93131333889383 164.59059948710737
170.01529904401812 171.0029247022495 164.41790547165732
170.11117468575114 171.17389761997995 164.4334466383141
170.00372936258105 171.25529611921777 164.85583776769678
170.19471497886823 171.23479662047058 164.6699753404103
170.14631263303968 171.1662216854827 164.62003209887678
170.05458118538152 171.12430692868716 164.67472258206362
170.22276627302594 171.33148338371538 164.90294119116683
170.10124943010553 171.23087455380747 165.11448009322308
170.48378032612572 171.40451422058555 164.71191572239798
170.44835988833572 171.44690494421891 165.27014535396572
170.48518310971795 171.49371068965706 165.29813311577726
170.75801088348342 171.5843013477036 165.44230843977553
170.50653812618503 171.40902320559485 164.9185262047958
170.33603462041765 171.27480108819125 164.93262962670852
170.55990458996538 171.53293485198157 165.27798639206978
170.41708732870822 171.42785275710483 165.2975059056528
170.4831612249261 171.41474274601364 164.93628924790343
169.5451606325147 170.6363577401077 164.80017962476603
169.58058109487726 170.70214258359897 164.9233402602022
169.57616246686487 170.80797209946576 165.15214186697668
169.71631782304482 170.9366645543797 164.73173689154467
170.10188923094807 171.14338567606217 164.9370084076334
170.23664294358582 171.158423188537 165.36576034367178
169.9872311058391 170.92610126915432 165.75581993665187
170.6314153700936 171.47139525222818 166.0606982641336
170.60974829497422 171.35887522954738 165.51157601478963
170.47931206717826 171.29151740143448 165.37388265499888
170.21107690245867 171.0895161422297 165.15979386766747
170.0249284276673 171.0247950884957 164.60069323352454
169.9509131243516 171.0640254253606 164.7088531445517
170.04973920224595 170.95814785006155 164.45039318446706
170.13785120938977 170.93895236586388 164.73855225225898
170.35719892010215 171.14774314969802 164.96107576408818
170.0657405912798 170.98015553351328 165.04595042276085
170.14635015472734 171.0343388743473 165.11478488737026
170.03745160054618 170.9788250314442 165.41506549150048
170.24576609042683 171.0917928420795 164.92897974430406
169.82392160378063 170.58945732757746 164.7769147038825
169.72371141935648 170.7025698400925 164.51846557115158
169.41747658027808 170.44621061781953 164.42889504241586
169.7325033397606 170.72900926248525 164.4395803996279
169.79717807001856 170.6893202984393 163.99136547642993
169.95220245227762 170.81489962780168 164.02228381029752
169.82120898166278 170.62554960990667 164.17316640124739
169.9425107127242 170.7982979967455 163.90526617169743
169.90699469562898 170.87174366298026 163.63676293499606
169.70380305990656 170.58033048274945 163.43023382007905
169.39180361068097 170.46568122323737 163.24856195302803
169.97593131122375 170.87414477693017 163.55054434531783
169.651434618708 170.65984314488972 163.82511458790214
169.53714406406982 170.36003889304592 163.49811242043037
169.50656701469904 170.39104802710193 163.6116252864546
169.2376407131666 170.31991767370488 163.86826292248
169.19973123584694 170.22894422122212 163.34523666590124
169.48895012946022 170.45580160285004 163.16499851691364
169.35022390984295 170.3236453375409 163.1969796542895
169.55517340721752 170.5125373635211 163.26162359387158
169.11084283371537 170.0833386936368 163.14618562877666
169.00250694613942 169.870341983902 163.55552349460044
169.0230944267509 169.9359237646985 163.80018348937986
168.9702339441308 169.95721401718814 163.69862622977755
168.77533383062894 169.57287883510827 163.46891234308788
168.61460290311456 169.3334672771098 163.42861106180092
168.59686283731617 169.3163843753043 163.59684368996858
168.66537066900213 169.28028157933426 163.75143797098676
168.91103826111126 169.54788659503242 163.8393745742031
169.0545551757824 169.83291460999808 163.99256054943524
168.96711705422604 169.6116475047809 163.90320526323154
169.10588116314446 169.64581876540723 164.03155543836007
169.45087754316108 170.00829248208242 163.90056514168464
169.14408315049238 169.70734428870546 163.6312232609924
168.8939746417872 169.44317178206992 163.34024351830683
169.0532585244516 169.7076307745775 163.36404348832124
169.27138540772978 169.79142247250192 163.55799646409068
169.1202843723676 169.73542455900088 163.3512147515757
169.0574743461349 169.77353888388387 163.52862046153672
168.782634384776 169.52244487135337 163.4586936283383
168.7944776175201 169.47507222094117 163.5011985158015
168.58863958455046 169.17799335303678 163.29080542703718
168.36989201674868 169.04087872698634 163.27891746310905
168.73057868541397 169.43333121616377 162.82885432280906
168.84876729726352 169.67869088629686 163.0346428642748
168.53232143915992 169.33338373809843 162.89396960229817
168.8226345729019 169.60969880598842 162.88211043174024
169.03043316536085 169.81379288878662 162.87349900171276
169.0220617407676 169.76478202616522 162.83021327615114
169.03105818058364 169.9643542420494 163.34753129352762
169.30472474912514 170.1219732106193 163.34234533704088
169.1793533041807 170.12259562747866 163.60616531403898
169.47981452376686 170.20599187484802 163.37589885644138
169.3532528702257 170.17405743091493 163.64843436060676
169.60956888316053 170.38760065438257 163.6784480497551
169.41703324172246 170.31877304209303 163.1944951767721
169.60854768545957 170.48459629881546 163.1786656008217
169.3921609323369 170.49751525113632 163.72910975946093
169.43783688080293 170.46695991334428 163.41578076065633
169.23562921099915 170.1617534277829 163.13414300155503
168.9928720480613 169.85841945358686 163.4920811904388
169.19411597165924 170.1200659773908 163.25847202739553
169.08217634223527 169.98757037562586 163.14532433181458
169.06600516038316 169.885319918471 162.88040974321035
169.2921926484235 170.16830954588823 162.7781637365774
169.5802460283382 170.48494410382392 162.95379367654195
169.60799953752385 170.3272839095958 162.78196587503874
169.62770166494602 170.3201333854827 162.58834132158083
169.68817416087344 170.3429431418481 162.91856341404437
169.71085757989803 170.47070278400392 163.28191203163703
169.90715885788407 170.54754224518683 163.25057394727077
170.01539961540968 170.56936625190636 163.22687917626658
170.04197947828274 170.67583636207345 163.146143747542
170.26354739939444 170.88504538399206 163.42486388201706
170.25402116750675 171.05016568991488 163.49994412953268
170.28427140736235 171.18007502432275 163.29769856743215
170.46298860355654 171.30674989053395 163.23222403426416
170.17111959938921 171.19426902307765 163.19694649419807
170.46436419976808 171.27010261038217 163.50430756592672
170.35220829838758 171.1253985636006 163.26622275240615
170.40382309379828 171.13967729134433 163.2660622535358
169.98601181149107 170.6797709202428 163.41993457168132
169.920927411819 170.620105633918 163.69138922498564
169.50507317715724 170.59516408487764 163.25583781591172
170.07425646010407 171.09329431623317 163.4756677073869
170.16238803690746 171.2705601250852 163.83847924406726
169.84561058026517 171.09323434003545 163.945220809224
169.63539902766556 170.8447211815177 164.09672353208586
169.59945283544272 170.84951533395062 164.3671590979559
169.50835427048872 170.72327399281687 164.22638177969245
169.86712517865553 170.75751814054152 164.38011135717167
169.83215116132865 170.82581869616206 164.39258752492125
169.80854818904402 170.56956268363783 164.1754686732873
169.86450666482736 170.65926428034362 163.95354303148045
169.85110570992725 170.60557211294636 164.15941599947521
169.93354209842266 170.7958582894995 164.34388997687267
169.69776309660287 170.62580502504784 164.24931392212247
169.89895165305867 170.70284922230465 164.3380891277798
170.39356161010994 171.27075553834663 164.37090738154305
170.37495825679468 171.17832717792157 164.20625643929264
170.09968755163163 170.8912379625979 164.00813247315517
170.03716315822922 170.99508423157175 164.13702487825665
169.9158469877945 170.81271502672766 163.69699585363358
169.48645100499925 170.29770964582713 163.45927300586683
169.0960737324741 169.95857192165462 163.49267775992956
169.40813597300377 170.2161945760843 163.6117546437688
169.03717319032145 169.8508702569369 163.65358276017372
168.85959167184132 169.58762566266225 163.7362653722528
169.27159486708686 169.93900515102618 163.9772275175315
169.96031016169783 170.51749096327976 164.084187206286
170.0148645671483 170.67772251232518 163.7394859777734
169.9877362252215 170.57237982548457 163.65779664632618
169.91937304845897 170.54221048760027 163.55645132400443
170.0980511948768 170.86144933763248 163.33610413587434
169.5904187210448 170.60310177888118 163.55653758022078
169.87141988658126 170.77059844189588 163.4207319078581
169.747257379583 170.69020042377142 163.6397474955414
169.70561649673482 170.60804316489467 163.8403998270165
169.59630262541387 170.64682117321618 164.01544028605406
169.56537109562183 170.57357855695653 164.07655697231962
169.65875828841087 170.68900785507967 164.08298682042238
169.6421861246666 170.59767478072914 163.7509689369354
169.8732522637863 170.7358762971185 164.1900333239935
169.9247959255634 171.00513033298307 164.59485421968714
169.7120684114358 170.83909793320896 164.37196995143984
170.0222597285997 171.00976762726452 164.0096395581111
169.5946115295226 170.52233053509977 163.5173848265646
169.70954298294407 170.59578929159173 163.6222308206453
169.72586400809803 170.7350337710282 163.67218009784423
169.81358549571036 170.832863199915 163.77021792349043
169.5932581956209 170.66388018629462 163.63198606236017
169.44354313602756 170.53009371043257 163.71378649681995
169.6310198307005 170.7224534449753 163.70515547312738
169.4079017186517 170.46479637005945 163.72383826226346
169.6425574412604 170.64157752319542 163.6893323454849
169.37535780278463 170.32704909880445 163.67647930951753
169.78986922043484 170.69142686887372 164.0160675723444
169.78987710928544 170.7008908536173 164.2272792606942
169.6057955770246 170.49398438294372 163.93177847661946
169.72545460271405 170.57619959324617 163.80021716871505
169.60700026558405 170.61773988533918 163.64495703760534
169.94983034466057 171.23520781691124 164.3531075674282
169.80834211788292 171.1362665276869 164.54698336430337
170.05545404285746 171.48273680319988 164.523163102933
170.0012879454029 171.4808774505317 164.198277817982
170.00154313010216 171.3300396466334 164.29499619527985
169.856209498356 171.17037720332678 164.00026694841074
169.81381333260393 171.1263208937447 164.00618857143508
169.6686977317691 171.04826421750107 163.65331973857596
169.7769000109317 171.1497257875248 163.72603998659912
169.79059165172117 171.0569295686388 163.78165404834337
169.92853636291971 171.10893461001407 163.93825126568242
169.72610369754457 171.0195352643463 164.04180022294142
170.04730004062378 171.22479196186407 163.86285170537212
170.35924520527408 171.44450135599345 163.8354165774186
170.28959901120788 171.6314212490862 164.17109384589713
170.3291172581547 171.66529893339802 164.02742548265402
170.61169623000765 171.77273799988936 164.5133543626494
171.05253443620177 172.29485698210934 164.27903255731724
171.1311993829004 172.1768081213966 164.12488104946283
170.59661267059386 171.71905242812352 164.0462373088833
170.62230182838067 171.58446420581964 163.8366312236172
170.32672357482858 171.4339117234975 163.66469034262815
170.6324414060103 171.6663383677032 163.7695637092114
170.62598855847799 171.8226966853968 164.28746772062874
170.33220941708603 171.63019923121587 164.04521235562925
170.895337922705 171.9063337530298 163.90513636708863
170.87079035390468 171.86510803749908 164.00412180080133
170.88488660814906 172.0571937833098 164.40154016286883
171.0822603770557 172.1631016437472 164.22724955110047
170.9418764857153 172.04317507882266 164.30515315892595
170.56114792041765 171.80686473270376 164.47568408658975
170.75538879807414 172.2042959764536 164.4757887084166
171.3197005843688 172.43443741687338 164.551925111709
171.27902559513612 172.27876076172285 164.61243827722467
170.86257437211006 172.0460600153314 164.18902866825135
170.37149580259876 171.8019787804841 164.34108984269793
170.6609789894786 172.03303492243327 164.19648872942727
170.8330572928802 172.14962705534492 164.06080096838812
170.81796703577643 172.21552812500923 164.33802390158584
170.4591772954495 171.95323313314506 164.92183652999537
170.6896809367819 172.0387709692991 164.43184402653395
170.2315031664719 171.59325608554596 163.9753608553756
170.7060518679917 172.0330252038669 164.10833819968025
170.31243011481342 171.67142574736494 164.19380630864742
170.45590187453195 171.68304602778747 163.86902517897744
170.2199354966516 171.32518415413762 164.03024279830763
170.14283772828404 171.39796281534342 164.2691849056039
169.89250368750746 171.4705840269368 164.46221101203435
169.52276677139722 171.12859505617416 164.39951918488325
169.62943113814603 171.30576640079806 164.27515309699234
169.32477390183604 171.0392768357907 163.96886576512006
169.74391534725274 171.24892330665637 164.08188896095416
169.56922770589247 171.01967723770983 163.82276947351826
169.3827511704429 170.97053522003503 163.91713577575314
169.4452745536789 171.0980391850491 164.13991489669868
169.41400832544898 171.099722869581 164.0557957984885
169.5552121413816 171.0838561898622 164.16762845145726
169.6544025685208 171.15078002856364 164.20283484936039
169.18655442379065 170.5622993895271 163.89028271524487
169.18246875689164 170.4574928930442 164.21882500684094
169.30337807069324 170.72255806438295 164.40424142229836
169.46662177542447 170.91925718537158 164.25538849627725
169.5269673839669 170.91915705426692 164.29767405298227
169.30761241248882 170.6415177523936 164.3071794472711
169.0390308908041 170.5420318272049 163.9805140071704
169.41172056969197 170.75609429950563 164.2008044273936
169.2554440223655 170.63493164394478 164.11874557066733
168.93036194994534 170.39435360021366 163.9690768722928
169.13189710558657 170.78385824318786 164.15735181599516
168.844982940218 170.3874674300988 163.940447176732
169.104819390148 170.59620978561267 164.22637319653677
169.1986481921376 170.8204807691479 164.4275538028694
169.3409798272853 171.1214359625518 164.4104610921926
169.49070521486348 171.21696293585498 164.33271576590488
168.83676100898472 170.70515189826924 164.25571660227888
169.21919200124617 170.97143819683265 163.96147897709037
169.04844077587558 170.67276156145363 163.9776515605131
168.72409372221318 170.4653637468729 163.7863462272961
168.84834075890438 170.74843001299683 163.89407859195234
169.2347707972037 171.02345779602675 163.86633634780154
169.07785971660007 170.69547739271576 163.49420708258256
169.42973577772463 171.11518884814515 163.92565404496463
169.37351246477175 171.02475766650005 163.6703343543455
169.04397147816817 170.90977053616538 163.68798851149063
169.34912934725034 171.06706592108642 163.80399237439627
169.153925869512 170.94857219456176 163.94858689839063
168.94924219976383 170.66756863702042 163.94999804160193
169.04649072132233 170.59313787152024 163.8778775603079
168.2270869671808 170.2269174562832 163.62472279137762
168.25955824411406 170.12204235778628 164.1132026870936
168.14601803586092 169.90754188234456 164.0053316300001
168.1886549893776 169.72811139339578 163.8277069000821
168.23911163099316 169.68605519003975 163.8215911438193
168.4953425330007 169.76243385709924 163.68628519369003
168.59960567273902 169.86165733568143 163.64097694957752
168.21075929086015 169.40048114795476 163.80461512881692
168.2235011880853 169.3841829445932 163.75220783769828
168.25247252654535 169.39860008253834 163.5789816055049
168.32349199963738 169.6544992769749 163.85429024700082
168.85541352408995 169.78684755225888 163.91779356679882
168.7548494231179 169.80546263778982 163.9175211955635
168.61526017574315 169.68842961544726 163.97240086403494
168.82696817745304 170.1120171157349 164.44352355432483
168.6775254537315 169.98811490275625 164.23207324610263
168.72461557211506 169.92146161301034 163.89018255082055
169.43328940816943 170.4170553907474 164.2933922036774
169.2019543414881 170.32603284390825 164.35942936677998
169.32744274679897 170.48082500632583 164.53938879169684
169.44880503899327 170.5372573256112 164.28753347126275
169.45034916486418 170.51611383495035 164.29159446280295
169.59126035317965 170.64202889121643 164.1840758246195
169.32700661117912 170.41987750979422 163.8565641816578
169.57242056567756 170.72903485269197 163.8018585613904
169.22662313233351 170.41890299682194 163.83452656103415
169.3198394058696 170.40851161200308 163.73075691991397
168.93786961508394 169.94059886078415 163.56535679011927
169.29881944922917 170.1871124642648 163.5450359001494
168.96975630930072 169.94840106036307 163.4738567788343
169.17035635957095 170.1655008681503 163.6798269324044
169.56487407255642 170.40067226848237 163.44965224509258
169.43268903802812 170.51171537029083 163.89275366050452
169.25337748684933 170.4608356307902 163.81096626400614
169.4259042052061 170.6812857471567 163.46224367803745
169.82316445112278 170.93756435250805 163.59198909132093
169.67403199790456 170.87223757243393 163.7331487065214
169.8940187727217 171.00493323869347 163.4817718263822
170.18534904873957 171.2753107358137 163.60405593500158
169.8632181452761 170.95795137846397 163.48078832590298
169.6834292100788 170.85439378576146 163.06483913553944
169.7900286776335 170.9340739156933 163.54095829643722
169.71983872043097 170.86455441347394 163.24096705849234
169.771931701636 170.93284671810443 162.99482066484234
169.77641526794454 171.00900421264927 163.48760935718911
170.03015250619984 171.2832876277021 163.1767786481199
169.99171241986548 171.15552766710888 163.14249112476023
169.56418960003506 170.74817896216368 162.95267754068405
169.95212669919093 171.1828282305717 163.3682035431531
169.98911033097036 171.3806904361367 163.60454867002167
169.83228215654734 171.10083814360357 163.31307686569681
169.71713411155966 171.1019873452071 163.55393338249706
170.05215201570687 171.52390709121426 163.86418976603122
170.02064433816724 171.3850894691003 163.85123587036614
169.808994342826 171.0931627662623 163.94820432627859
169.7329578209445 171.09009921869048 163.67831350404293
169.75704267238373 171.09325404431763 163.98264010803427
170.20035786972147 171.78923873461565 163.85849289023562
169.9590563977348 171.48378609689172 163.99445797870288
170.00795668637568 171.69827994993483 164.71551292218837
169.9199010679601 171.4004571137611 164.5604033355465
170.08980321346505 171.42221015226028 164.49177747726722
169.85306376545418 171.1821545960323 164.3754977503349
170.35179995973732 171.70854742541977 164.32758714019963
170.13732480045138 171.70897690270462 163.98100526039298
169.68330413584258 171.2747541195743 163.8197348365867
170.2118472256169 171.6522688731328 164.19805653212836
169.87771414786883 171.3567407744879 164.27827153997964
169.94563952802682 171.50316193692547 164.62524831630515
170.0389704291641 171.55920067688132 164.52401579385415
169.9020562813325 171.40553142700148 164.29266707323566
170.02025095805323 171.47968157443327 164.66721952424496
169.86504024177518 171.24052760042665 164.3795317209691
169.61174085236502 170.9569541979943 163.8455250225517
170.29081142699698 171.45262365717554 163.6043814576566
170.08863834909266 171.2449967633017 163.68512962777103
169.9607405555894 171.19778791481912 163.58451296563308
170.00149671662498 171.214424596525 163.36095905716158
170.0249177839907 171.31142256080568 163.23784395433648
169.8801839510394 171.1800453941912 163.7320285620202
170.51203521703914 171.7024144007027 163.48572967360565
170.13805740776905 171.61584738969572 163.58248861411752
170.4139650324943 171.95126173841186 163.82489957085866
170.31279327402856 171.64652555237575 163.58823331616196
170.1541861555368 171.46692057955445 163.26351245460756
169.6243765931586 171.08254068421715 163.03462652377578
170.37687107861774 171.63037750936192 163.39001657579436
170.35324781355237 171.69166599129434 163.38104749111264
169.86704344456493 171.35097426200332 163.12950028533746
170.2672753424218 171.68469941836298 163.08075408019712
169.8391864300031 171.25773115993226 162.86481003579976
170.18868228685724 171.5877964584121 162.7427735553881
169.8389056743166 171.39017253165022 162.8580442908388
170.15874126726806 171.60030231579603 163.39531831852636
169.89116547787 171.2864895445414 162.9351881057026
170.38346905078959 171.59282669721955 163.1160439160238
170.64749742097604 171.8502823085502 163.60244024893788
170.70002841318833 171.96316086859557 163.45801154174
170.5411449183957 171.80242378314534 163.51524124572828
170.58860368565786 171.78219545734768 163.14873692738567
170.49759929065021 171.70196818042234 162.8758554425499
170.2243464658874 171.57615450118766 163.1158169298058
170.1579160437163 171.63012312822443 163.07994936863005
170.38522368103438 171.78741265888388 163.49404543369812
170.42162744121143 171.87491623552887 163.55438361380442
170.13989553480343 171.7771265066039 163.17028968005013
170.29765857983813 171.7682449310037 163.15303488670472
170.3989754503799 171.785741423654 163.06349970803248
170.446621507046 171.79224444069783 163.03894743731996
170.5908963171555 171.83616637649965 163.40576087693154
170.58871842254945 171.94397220985059 163.46405871035554
170.6444047645045 171.8754215917705 163.54210170748482
169.93952282561997 171.50574860592775 163.5200862360866
170.06229620334167 171.46971269863025 163.93810014827847
170.17548459215527 171.4666605246551 163.58232647876167
170.5808777117527 171.7411661825866 163.22542981743166
170.28592945475236 171.4632954455488 163.28107612987952
170.3795842910784 171.64215614798718 163.3177971634449
170.4058909239536 171.67882708517158 163.09962946496782
169.80479140223136 171.15065393649976 162.94877192239886
169.71865393223283 170.9595787495847 163.0344878898754
170.0029081946103 171.256878742798 163.31545681714604
170.00885147412478 171.26707561217384 163.40357153747786
170.17000808276163 171.51393557736586 163.3939925077238
170.88862546439213 172.1335505134952 163.188881454335
170.32192381796952 171.72913698794045 162.95934792492102
170.19233302161683 171.6773194562517 162.94412361788235
170.64397465313363 171.88448859743514 162.5115653397088
170.4586032803321 171.5781310729885 162.09996190778938
169.9429660874947 171.3725237890869 162.27129850218654
170.00971821003648 171.4052919088054 162.57454802830364
170.1178867651386 171.36198228165256 162.39097695992905
169.58964794030553 171.1577553343477 162.73691333889724
170.02668576887473 171.49167905633817 162.78785217297815
169.93492870270813 171.39716879254945 162.4755893037365
169.90390460612215 171.38403861465028 162.61679828373894
170.14581269865283 171.50833048163608 162.47969906468722
170.17928892747432 171.60002060109176 162.7181619330144
170.15914678654661 171.58002990592524 162.87564721801897
169.7415750131731 171.03661223815433 162.41913563529926
169.9219363906685 171.34914570532274 162.56395502990875
169.88848057301854 171.18751615160164 162.11151633369755
170.0144965541783 171.42902613119662 162.17593575126705
170.02704228085886 171.58513684426063 162.54227797158043
170.05396314802357 171.5628572569266 162.3683687164129
169.74812547829004 171.4413949639068 162.6581431163522
169.86926796985153 171.63642578352946 162.36059602783047
169.93165237049985 171.38310680541716 162.01586079033555
170.12851887993926 171.61677876201875 162.22966778467267
169.60216558427635 171.1390722147391 161.92278718125104
169.84828175837842 171.55455708004382 162.296417646785
169.846602648844 171.56789156813898 162.08637859197705
169.84972306307273 171.29641320882172 162.1570559755193
169.4871770968565 171.0144750931687 161.84254869258368
169.4998319691715 171.01929376152972 161.9812431374309
170.07010400538084 171.38744185979556 162.30559814146002
169.71695982082952 171.48583905422282 162.28495189993743
169.31076542370346 171.06964760486676 161.75435929315407
169.2254494721189 170.91653481398913 161.47398194480104
169.11569474117235 170.78859604664152 161.62930960696016
168.87092449694973 170.5520137716423 161.69846824701025
168.79983249228872 170.37503005615167 161.34769937681034
169.34126850370265 170.78011470348667 161.3680856655723
169.46707074236153 170.91499100519445 161.62559482259772
169.17088974332245 170.70392257427918 161.90653134137622
169.57257131241272 170.9529850211651 161.76256191782616
169.6875200820241 171.2496044107966 162.1166601704081
169.39689935666217 170.8738311843033 161.728931608991
169.51132645054017 171.10578521830067 161.83517169584394
169.49247762464174 171.03812689326304 162.24317346770405
169.56034690195247 171.15324329435208 162.38136872843043
169.04055087980063 170.75058263930535 162.0950067734716
169.23040493934425 170.8043397758623 161.99468943153406
169.34784019770152 170.97586312624486 162.19099625805183
169.20929688646942 170.92925174888654 161.88383397277312
169.22981518468015 171.1386510092163 161.63742500222114
169.4692088595854 171.18644983540332 161.987719463698
169.73843513054035 171.3636034390759 162.1546565802367
169.39142438488435 171.11404927902092 162.35752405022174
169.77582143633646 171.35130838517486 162.19682618511064
170.06539783552773 171.60568871330022 162.43238352248989
169.82819734997423 171.16747507693518 162.6133920671097
169.85225092750252 171.03737639500824 162.63089153471046
170.0154285902172 171.3949540191066 162.63940703745155
169.85368047566362 171.29603789382577 162.81076935982003
169.78855302149444 171.12955768576438 162.79483891056833
169.62932990901865 170.89251862170573 162.58468040818087
168.94958916134237 170.40787112165472 162.97222397851186
169.16954493899198 170.4783280632429 162.86917495980134
169.5277341948968 170.78729442418097 163.25097766151075
169.54074636931946 170.77440835314286 162.8270628134441
169.69369045460343 170.8587646590343 162.38866712712576
169.50738901691815 170.76256152179727 162.63548351027472
169.79539811231095 170.94883172380653 162.5927942385016
169.6049168279825 170.9222679863972 162.7638524218785
169.93960191767619 171.15833584457388 163.05365780116426
169.5142119427929 170.63029524489696 163.1396590181541
169.60204338254434 170.87633508177126 163.0657174955463
169.4777252040781 170.73126287744486 162.90398183614005
169.34683798521567 170.7505296469298 163.23626058264574
169.35093715949424 170.80064303511594 163.11316553741025
169.25239696858264 170.6047013353022 163.0828961152309
169.4708193060872 170.81515303258516 163.03506011210786
169.4815274008649 170.82277149515735 163.64463727538566
169.44115271881205 170.7466974714027 163.53365722021647
169.50339744949304 170.7892588505633 163.53629171518344
169.58614664390612 170.98119043209465 163.88727984804356
169.49769424704652 170.8513016548215 163.83854228459217
169.50391676924352 170.78941737291777 163.44143067011785
169.62376328188262 170.68113010987125 162.84390071617267
169.47126448937652 170.6350749726063 162.9847371278137
169.09024695086688 170.37983515818377 162.95874933396615
169.30902824771533 170.66302208833213 163.20252922875804
169.65162976727132 171.0314433192877 163.26830068589987
169.50895052455812 170.86384005687557 163.3750964241243
169.36082919724566 170.80186278676288 163.1261955359884
169.64683050078446 171.06427562218246 163.4376105558027
169.29254317450892 170.8213172119903 162.90333250139165
169.6010457391966 171.0315321705382 162.81219239062875
169.28908509998487 170.77978406366964 162.637012548396
169.35022078426414 170.94221567651454 162.78109874715793
169.51221733301952 171.13976255946508 162.9311450507539
169.58036563050277 171.05381490960872 162.83953262461773
169.22919315145225 171.081855747957 162.68081596156696
169.70307355718623 171.30130570796987 162.94397829968895
169.6466063652791 171.07123695239875 162.74662388786234
169.7728703211541 171.11876207334504 162.57785013956266
169.47686460757853 170.9119977094185 162.755208113302
169.47285390478817 170.81822944429422 163.01154142130716
170.09745095656126 171.29769673561384 162.70345038085077
169.45881037032822 170.6179759719041 162.82073096300425
169.61930043262197 170.72137678718218 162.57914884186744
169.7182676593668 171.0040544873628 163.1400385314618
169.77959193283937 171.09432621429093 163.4315449244328
170.02784784528575 171.3710299227683 163.25720901330092
170.0632122281842 171.29501211379 163.21141920643316
170.28702687103345 171.5517685781634 163.0414272776873
170.0120789488424 171.3764382250616 163.32528299715386
170.6551733706585 171.87046918091372 163.23069090450676
170.7523692584522 171.94984094701266 163.15649768213166
170.87818035436447 172.01548648996834 163.05723270970623
170.779103795865 172.00012936697996 163.08792364665504
170.65598408605663 171.766854006708 162.83722558185636
170.54773184162914 171.74754254787035 163.3268112152552
170.49786167151615 171.5928153770224 163.29824993260792
170.986538654289 171.86345422171146 163.18846324662346
170.8808096980375 171.8715327858714 163.39515761849685
171.4755359439999 172.48053157881603 163.4334960645336
171.31139464434867 172.34099755147813 163.41038100239237
171.31677211001806 172.4513486000341 163.46668633919217
171.39206923370918 172.28546887893978 163.3663605711061
171.51138894227628 172.3168343404748 163.64348073079438
171.57760791570317 172.60167972467823 163.892081018572
171.2863391406139 172.38365587929616 163.51783944660133
170.84587812412923 172.0914746126173 163.74531460353927
171.45122975226758 172.63514714914223 163.8592898391507
171.27879030722514 172.392378415768 163.61775401758618
171.18224925910573 172.27698524938336 163.94178270538202
171.5410783561912 172.50164975821014 163.9254287456494
172.03028862214765 172.96001982548978 164.0117434425832
171.75153480858125 172.69086320707913 164.21737578505972
171.78926122367423 172.73340824698062 164.312578906552
171.7260031352929 172.80872157900643 164.29143044193125
171.41864058976185 172.59261549058988 164.19318524074296
171.55121170438676 172.75664775409945 164.42998623746558
171.39555344486354 172.74733364876982 164.16754656211077
171.7197354933352 172.87918398685 164.34878211921665
171.5184868146019 172.6172500692593 164.16746455403774
171.0584167421508 172.20573436308428 163.80475101658323
171.12810381938226 172.3369801200898 163.49795723447286
171.00851706574173 172.08247837422883 163.61086491301444
171.01521765035568 172.01608903232213 163.88986442444812
170.8867038076068 171.9771544942957 163.68836597072243
170.83353142447277 171.8361205409968 163.4832696480742
170.71390117302366 171.7879589817916 163.12044553820726
171.0703830685595 171.88235472472886 163.26193305943278
170.64094272300696 171.5997973538214 163.1267158913175
170.63690585279664 171.45638628019213 162.98335370369296
170.9363268896024 171.70868258907527 162.8979253613855
170.8851555122259 171.67074697906827 163.06489394106865
171.06613127883296 171.80712820043428 163.04078223354912
171.0858833237434 171.8844189101893 163.19685060252436
171.61943652780923 172.34125470111857 163.39217828335592
171.74594696036073 172.39425150106598 163.09248823331893
171.3891850969125 172.06602085014674 163.3800709155858
171.3335274946911 171.86930167147642 163.24652685515858
171.36379088095856 171.9448311297482 163.12129434745924
171.071825232071 171.7152481372791 163.54073820384286
170.85822906204277 171.69144907635663 163.09943538090366
170.76358571868394 171.49054583138422 163.3184053350641
170.78464785732373 171.47078277135293 163.37717359142877
171.26528026535155 171.90505698781985 162.9069027432951
170.8751914269054 171.4854810230434 163.0553537864201
171.14036651778636 171.94101855048177 163.00244516171912
171.04805667906783 171.9049524091689 162.94226843092963
170.48303643695942 171.5234853788986 162.92419235813222
170.9802709523192 171.89848073947863 162.91542087430406
171.06206349852837 172.1134391412956 162.6969643268992
170.6934537311323 171.65762122470076 162.71617163939914
170.31404298689858 171.3184471332858 162.9801726343747
170.28284063215713 171.40210885624705 163.31408698364908
170.39695070073196 171.47608799397153 163.05116354827013
170.31337569598614 171.5096905713008 163.299872647958
169.7557693921857 170.9958284436503 163.02249731005378
170.33286489447858 171.48836332416664 163.43609710056782
170.6650817149833 171.8944745818039 163.75082890675225
170.8861199477448 172.04369429101266 163.70036029180912
170.9032332706444 171.7669440736183 163.81010818235814
170.7741397152986 171.90928665874011 163.75213309450947
170.6699755021194 171.9148736268109 163.59629682843405
170.73278397097127 171.6599364768839 163.90203525463556
170.80164560581522 171.51236191629928 164.1401589096329
170.87429874853615 171.46202653153273 164.14845570490374
171.15547894352483 171.80980471565402 163.92119178264122
170.95343927355748 171.61779017924866 163.8003789544935
170.97449044379132 171.60750517736562 163.53487923444527
171.0170616794976 171.5879071675856 163.74165645527074
170.71262543590626 171.47387070822978 164.11316751401415
170.61946315439326 171.30505127635683 163.97108386385628
170.61094305113278 171.12800704478465 163.93112300390604
170.5099611028283 171.24212509389963 163.74685817503791
170.5603414371778 171.35598202645778 163.78493609823508
170.52746440860952 171.26224336890317 163.67719097367754
170.43593497294802 171.18362263920238 163.41270880331587
170.23348628455116 171.04534149084057 163.07265621011388
169.99624697626984 170.94710699806592 162.8315206120985
170.2262114033583 171.10220080938015 162.57658297664682
170.07655104787906 170.99890042640806 162.81424296660091
170.32648686926623 171.0770142909601 163.19944599073244
170.5304241852528 171.23718524098274 163.52469254036163
170.62944447149005 171.36523912118048 163.5686018650839
170.46901151984147 171.18797781742214 163.083299822471
170.65976254318656 171.28899427312777 163.10818410197484
170.75831331300208 171.2784220088633 163.08742571478626
170.3813362827159 171.15943960015633 163.2513635546382
170.7662112905653 171.72605109826543 163.39686231821568
170.26096632530704 171.2346706038981 163.23527108606012
169.99817926272019 170.86571376849452 163.14875729150106
170.15553116248586 171.1055893666226 163.45836700689856
170.67134590199947 171.6094829015937 163.43061480351025
170.7378834198765 171.9614577801889 163.871041938486
170.3684582282788 171.69968742509508 163.53573020031203
170.2376933190688 171.63460298765526 163.36632030767242
169.93239170982818 171.35946290724732 163.26484279305416
169.9961953213732 171.21390077405187 163.18684054134417
170.3430362898908 171.6080591386565 162.92862946440775
170.13279351415216 171.49319874113758 162.664711056217
170.15070562208837 171.51751676203892 162.4594889213758
170.2774005696374 171.57042001316128 162.44918993272472
170.21691000730223 171.4012426667244 162.8597300802162
170.54755000011656 171.63702242565364 162.61893747778282
170.75728034736818 171.8955097397918 162.58668790970603
170.80926812010748 172.11602416498795 162.57660180322466
170.30727031313185 171.7428744592925 162.09597787266932
170.78336944281216 172.0821968958906 162.12366249989404
170.55518047337358 171.85608863686016 162.22216141899486
170.68508014816948 171.9870976951423 162.7741475887894
170.94294990959807 172.22378272176883 162.7335585778978
170.72312398320983 172.0438338782997 162.9380187625611
170.98768151903482 172.34416532776237 162.81413020027927
170.55981404655793 172.07999888016226 163.26016506844744
170.53770341585692 172.13907504607673 162.9231005200379
170.62988141473798 171.97096236277937 162.94092493390193
170.58586066388173 171.8928303169174 163.04049176640774
170.50618039136043 171.78299942304014 162.5347892044768
170.55501270416616 171.78538009259748 162.67963475315048
170.62154467396715 171.87027413379187 162.93961032938998
170.29843899017143 171.69894905113077 162.81471792179153
170.56557803471262 171.95296813458373 163.09031228679146
170.91732739584663 172.19055697655403 163.2141786639304
170.61453930285586 171.92658095510308 163.14616757106236
170.76512706078688 171.98234222530044 163.01936301916703
170.66843308641253 171.86014899909475 162.8438367778977
170.7945189356652 171.98963128107675 163.38145266907182
170.6784076542492 172.03815716998525 163.2183694053973
171.0211327278506 172.29293245388052 163.0994619734834
171.24415110965583 172.53344074594906 163.55577250379258
171.0166958889255 172.24353417991793 163.4626522916881
170.51088888744178 171.7894661036425 163.47840378860332
170.90684883929384 172.03704659991666 163.5033177867773
170.93539667010705 172.01977491603412 163.07345708559808
170.53102235228417 171.7557158398772 163.16690738642353
170.87101244091693 172.01685539734876 163.29328840011226
171.10293828503384 172.05254513641432 163.3757878393031
170.60546358845775 171.76729736132495 163.14175768725315
170.56052340911802 171.58987399701593 163.30084593398374
170.68090002242056 171.8639551290897 163.66195583738187
170.27803550074415 171.4655173370182 163.46694375034554
170.30171406887433 171.36854697848221 163.16590907618593
170.0917991638265 171.16506052115363 163.1869538854952
170.58940324970553 171.58797429221224 163.22759443708625
170.31902696426187 171.30579727830286 162.98693500471438
170.67021101483496 171.62299615837395 163.3554413400151
170.47127104134728 171.4658436234414 163.22866765849466
170.40858473369244 171.60902369046408 163.75242626332866
170.6546860687575 171.7875134296788 163.3854523853118
171.05161671383175 171.94371091467198 163.3411033313136
170.99212338435967 171.92531285512058 163.27677394833492
170.5423750814357 171.6256743149647 163.34086071927996
170.8156193160824 171.63383299403498 163.27989020557635
170.89203733361907 171.72806436365627 163.22718271549778
170.74712274334982 171.77031594909616 163.1112252252291
170.5502741503958 171.4091791590813 162.74272081379678
170.769376989112 171.78177400215688 162.90650308114908
171.08876091691823 172.0547863869181 163.31175145196678
170.73991645171623 171.7325780584322 163.5325112151346
170.77771745469298 171.80845787670742 163.49623651669864
170.79505429195353 171.7071442410989 163.38128852676797
171.19694216576625 171.9774036256926 163.31609663462984
171.35824271363663 171.9544893372775 162.78408078278198
171.15757814140022 171.98387423139508 162.75736859248713
170.89035421766366 171.89927506856074 162.89169327128332
170.7490069618769 171.83700666058095 162.93826883329166
170.85180332713867 172.0744584441764 163.2342056013474
170.85518410199614 172.0325575271908 163.3985304291173
170.88627867454764 172.06096558435306 163.320407508084
170.67542820166398 171.81844242870758 163.701397482147
170.41438301220842 171.68476962801884 163.42968684275215
170.5287497428055 171.49805747717662 162.85054247872165
170.79128068717978 171.75045570857395 163.0605184016178
170.47410876979322 171.51994806073913 163.1440888564982
170.4796372340865 171.48181155543887 162.91445849850894
170.73958295636922 171.66606264255472 163.2709137100704
170.72442238656282 171.63937081711808 163.2261168036165
170.55530216889738 171.3224601177064 163.23741504101304
170.41910309673182 171.35268535957024 163.047750233211
170.63878886470303 171.6097749028461 163.13504839758832
170.3569703073026 171.22909397763084 163.0155791725217
170.33514923671984 171.33146546159244 162.9546233154388
170.09092002620156 171.24539210968535 163.15580385166015
170.04677005009856 171.0589560058759 163.14724328704028
170.25088446047977 171.16180933909195 163.3649119645456
170.44529071423872 171.16830142181433 163.64056443394554
169.980303372734 170.955099438024 163.48190028161633
169.53344553263264 170.49391652530014 163.07441082065188
169.92683547741734 170.77916915277774 163.4835955874312
169.83046443103527 170.7669519168084 163.35118721356912
169.68693740471886 170.5497539200002 163.0014752493095
170.37866522427882 171.0795787124752 163.30992444738305
169.91759023884177 170.82861308846944 163.48964737731316
169.88421903738436 170.6165492862425 163.56011044532266
169.79984821709087 170.6997292003514 163.8642493659526
169.7240454318163 170.6389005869651 163.49725888717032
169.92370788715814 170.80540382797741 163.37785989146465
169.84907082135447 170.62199304740628 162.97445966336255
169.03602096192213 169.9604208953479 163.0104511686274
168.98528085028124 169.84228353497326 162.8084919497791
168.9886000780849 169.89769330046988 163.06963459080143
169.16293212852193 170.0590985355616 163.32794630225763
168.95204738515517 169.73994652159308 163.54874737233035
169.28337728685207 169.95948188030232 163.2790145023171
169.16899344372956 169.78079694983825 162.9878029334099
168.82098381464525 169.5346325021149 163.44966998332322
168.70911878646862 169.60257769877327 163.59979387539872
168.48275185924638 169.2520136838631 163.88492874311615
168.53245397574412 169.3111861060865 163.76420198205355
168.6191346596358 169.25910480211732 163.7289104027362
168.3889854992054 169.22873637863765 163.69660653180816
168.64572022362648 169.48531958647496 163.57348104673179
168.52445992120585 169.49159669649595 163.95123794862803
168.5249389534074 169.32504906646412 163.5148041827522
168.42224915766118 169.19402112366228 163.7166206392163
168.61895464946494 169.64290403429007 163.72135365183473
169.18738144665934 169.9205029832213 163.60875497377106
169.0296880992403 169.9157282141824 163.6585412959655
169.19169747951747 170.19136733595147 163.66515858790666
169.44309515656548 170.3488425175462 163.4579089830639
169.37899692657842 170.45373116466075 163.52650557015698
169.4120277387122 170.34350111792165 163.33334544151066
169.70752419844848 170.51254166532962 163.1861847807143
169.62899017793595 170.4404476383992 162.98894971963975
169.83204962915212 170.74262957742917 163.20248962226106
169.8339758075716 170.65043993897552 163.16699260812345
169.99818260509926 170.5358356849828 163.0410930669026
169.630325370394 170.34167520162774 163.05260552597736
169.3913496269141 170.23766503974525 162.96825184828558
169.4587679075369 170.46845588872003 163.49171836371087
169.36155100592916 170.2716333139322 163.2138896249118
169.5955260717068 170.5047270813981 163.6051246288947
169.4580989942292 170.35757825972922 163.59964910073182
169.49388419862112 170.4221277810044 163.42181004439473
169.38363981823235 170.14636736848396 163.59226165609383
169.834531260542 170.38981624860557 163.7773225454767
169.2896151106462 170.03220926653978 163.80753447784946
169.138758864876 169.96017540171425 164.0126253237899
168.80276595599494 169.78691981605687 163.9264762068118
169.06063390520026 170.06825036802584 163.89307355429364
169.18604730073025 170.07270839770274 163.9158615197775
168.94127270421282 169.79441784879148 163.93416234302165
169.20555817336586 170.11994619416646 164.03094340473092
169.30280582147438 170.04073770836172 163.85153833741188
169.39561442316963 169.96385485653016 163.5644421252228
169.3841294905509 169.9398696346485 163.7304106517336
169.70768998259788 170.378540947239 163.90935690044196
169.19638289520614 169.74466659713366 163.97747505507755
169.0191922875123 169.63215881899555 163.81903204072833
168.99132588875835 169.64874873881945 163.9642044429183
168.7805087660927 169.60946996576556 163.64434924931368
168.42298279968335 169.1761504955902 163.75877792808743
168.78432252229615 169.28025009400923 163.69429582122217
168.69626755472578 169.18599121597336 163.47254115009235
168.464100673645 169.31340320059363 163.56963746127752
168.8607854006697 169.63047696361016 163.30840414661608
168.6545401988284 169.4789199195594 163.35582690783508
168.8002850192461 169.73314830889743 163.37286945498195
169.21995740603091 170.0023737419204 163.38858663329273
168.89542778245072 169.89614033517282 163.69648750354816
168.9432217065761 169.89784567793296 163.44344714007474
169.29680719838348 169.98366861472678 163.148528430435
169.31476708261098 170.02848603441512 163.24152062105316
169.2528946539019 169.79604918565062 163.21102277682627
169.3143796092514 169.793879535164 163.24189180484132
169.52315656600337 170.05960638407043 163.3576634004844
169.4367748919395 170.19559921866224 163.01994796571955
169.26733860032456 170.01006400377008 163.06655194430925
169.46913235346844 170.04739340282418 163.1348553981305
169.28115403556674 170.04407979508002 163.07899689235234
169.16264941412757 170.06448691839148 162.92654814102326
169.57772102072627 170.38978709281184 163.10644078729268
169.34036014355553 170.17351987464582 162.89051808868967
169.33652954346746 170.12407285173236 162.87148959564416
169.40377728791918 170.20670150047678 163.00559725339846
169.14592415493436 170.14921842650202 162.62550843779516
168.63016278382423 169.6171450839672 162.68239028969265
168.29847120511053 169.24673163501362 162.4228386670067
168.94809619390017 169.66139461010616 162.32635397420313
169.06564009833286 169.74542451174983 162.50686763331095
168.75932356674207 169.49729617766496 162.7261458515126
169.05997977709288 169.8186684153272 162.91064723673253
168.66615896178425 169.370769129354 163.01971746611375
169.29379976657106 169.77153807975034 162.76446454279449
169.2521198824398 169.66606381334464 162.60664350960317
169.1791894536117 169.5737655307242 162.60606561358532
169.658906303746 170.10241011375638 162.7794740559716
169.42762623669847 170.03031941838566 162.42548900826094
169.5631172760368 170.061608378903 162.42407093493128
169.61443552059495 170.1336000532057 162.14652060378234
169.4465719365027 170.19483811817435 162.44617119181
169.47293578572612 170.20545258909615 162.48233494378357
169.52563363692494 170.16524920575173 162.3244765855569
170.0097986426992 170.49419996687794 162.10705936102715
170.10182697905472 170.71487678053364 162.0444869278871
169.59686942347238 170.39491852602956 162.52980481642084
169.731122877469 170.49138319364033 162.6313544533954
169.82232800480332 170.3678200748151 162.1638183479846
169.9181583629218 170.4636216337036 161.88764877150533
170.1984290446032 170.66684732740654 161.87378424824678
170.0871825352548 170.50840588896705 162.03319537088828
169.97456558366707 170.5553709268588 162.39850880856383
169.8189213439784 170.31827537813822 162.40075937976388
169.65002071192626 170.08501208767714 162.34052474871186
169.31369367703886 169.87462401853145 162.235179272256
169.3014712711197 169.78454877719722 162.0780788506779
169.05035027517457 169.7137950051583 162.00192020168518
168.82163304625197 169.5653194646233 162.158449348117
169.09382732922492 169.80884535307015 162.3367213253039
169.09993525956088 169.8451005311337 162.60733068219085
169.4261743348845 170.10986270264934 162.5991974413694
169.1831885486905 169.6510369749413 162.82109295090575
169.43448839779404 169.97918089142203 162.62766571355502
169.35389900180942 169.9853810530309 162.46445439730368
169.0024604232512 169.68796562529496 162.7718602313971
169.14514200053728 169.91637920014824 162.95114494951605
169.51918776286632 170.12835976651002 163.21380323247047
169.38636785586266 170.10421460463675 163.48597140578136
169.46871005496476 170.0638419342739 163.56018993435814
169.32774521918532 170.03145810120492 163.77933053519723
169.51744011626877 170.16585151955022 163.6889665323634
169.83131689383578 170.49380076815888 164.0965862855705
170.07473603072674 170.84699535945302 163.82140747090426
170.47674592048028 171.1879915208465 164.00052631591143
170.25178873744687 171.0511579493156 164.24718207435058
170.29086474391045 171.0571829252057 164.0840076038776
170.41479133538206 171.1773851122504 164.0572777109911
170.75819777080613 171.36079654444376 164.2708800641563
170.42295351068955 171.05526935624997 164.01663723018837
170.28065705257941 170.95048130788396 164.19188225020935
169.93151808121385 170.82429463761468 164.1896492938101
169.665430801779 170.50446293346207 164.4634322190843
169.8232790642356 170.44472698166112 164.56479637508144
169.87866469887163 170.45924902982307 164.41288563208127
169.83370408188435 170.62091208892951 164.24782194520847
170.0681792091191 170.70309474881427 164.33042353186147
170.4213914040899 171.11774300322665 164.34188325206168
170.24244516346465 171.0763549462364 164.322637097276
170.29698215361887 171.17771405829345 164.45867206203772
170.58212253246467 171.50837871299998 164.364658562904
170.3372965133155 171.2354026894103 164.27692208501114
170.36974354057807 171.11266974083094 164.08377720912048
170.76044428055627 171.31269887506375 163.95741379475965
170.6125555204564 171.15450507400928 164.0371855767085
170.64495360915538 171.2657831634969 163.95462529563036
170.27854527558728 170.8504110957613 163.90703968993816
170.45639877621764 170.84381842038923 163.8815513970428
170.41102065112696 170.82340736408995 163.82170993097358
170.06715516815902 170.57932253620248 163.78067298686165
170.055929755178 170.58293062739472 163.7873335832856
170.39564930918652 171.06783013400633 163.8232176616354
170.0219889817993 170.6684683030807 163.59182012879572
170.15093168844922 170.58694456343733 163.75003731816443
170.23609334577623 170.66390838778028 163.86771778832258
170.26162146763232 170.7223626866867 163.96964089359642
170.27936850935038 170.76354252000985 164.1505248994853
170.321432083797 170.91187975750677 164.1279628284761
170.36507240066675 170.87060235598136 164.33376621639607
170.31260379383195 170.7132773779834 164.18082391978595
170.27761807204772 170.82892970274972 164.26824278360843
170.12316424250807 170.69792888221932 164.36998523482202
170.29506218100568 170.6530714742148 163.83382092996425
170.16574971813407 170.57090290362584 163.7946937123454
170.26026654375045 170.7769384742247 164.05291889447187
169.8803603724148 170.46217743173645 164.4172262823067
170.10029070486473 170.65544543042347 164.28790630958454
170.09939234032814 170.61455244442936 164.41855925120365
170.0513810963237 170.37703284148554 164.18947165025577
170.08859880768378 170.4664160274971 164.19358916749482
170.27044248111093 170.51248663780515 164.52107934643576
170.25316094602528 170.50070212782936 164.50031206603933
169.95230157973518 170.37785361952828 164.30665851896376
169.71750200523886 170.13943604734823 164.67728204511678
169.89076132967887 170.24631167283403 164.39227097264884
169.94153243451532 170.39197996756332 164.38803413026918
169.84935859049486 170.18630781323154 164.49725132264223
169.84104700695931 170.22607942464202 164.38774801843064
169.63037248708565 170.22376410568333 164.25869099703493
169.35217491478465 170.1182289652904 164.78344957829265
169.24495386112957 169.9622361808559 164.6767895035827
169.60372801479244 170.2423405954939 164.82438185444403
170.19014944828726 170.84516760210775 164.65610557661196
170.30540630906782 170.9123304921397 164.48230054033033
170.28432579351852 170.94115987962448 164.31282459209706
170.0981493163644 170.86882691127775 164.35703441295223
170.2767041176606 171.0691964560048 164.6291198341568
170.13479435453735 170.88472081518313 164.39918805823962
170.527803827405 171.36732660095325 164.3400644556829
170.24563767083967 171.0723892216723 164.28374572226295
170.31935064927228 171.26551351047607 164.29860150363191
170.45215577197186 171.1903169252558 164.49538961767067
170.63962354935148 171.3452278260164 164.37080142052008
170.51977177403415 171.26940105069113 164.06986025142027
170.13365030858458 170.98382187709507 163.71178864820837
169.91151345763697 171.02801958159233 163.48244913649185
169.5645408276658 170.57365228277914 163.65042122829095
169.59028913967805 170.71756400604204 163.95385886966613
169.59294287389142 170.71317057201517 164.06988881791597
169.57188952663637 170.85646457374384 164.2304019942184
169.7928492691283 170.9663805701369 164.13035080299318
169.80924229060943 170.96479314214318 164.2634341890257
169.91604705634825 171.0607451399271 164.69736023255427
170.20760137308065 171.32338336799106 164.6280311624245
170.1832499354421 171.33614711143036 164.17741245365383
170.13010946249346 171.30736652483034 164.29445188763958
170.1147164038883 171.13765023704553 164.39577927937768
170.3617923227924 171.31615336105253 164.68171824788254
170.36531366543133 171.31089869042606 164.8142198572492
170.22420638250196 171.05816333886423 165.1119166811771
170.2062990485315 171.01669240473996 164.89590381565404
170.4272242951672 171.400949452456 164.96620632671738
170.79763437790646 171.630819034597 164.94228827957386
170.62378260275074 171.48445400598845 164.88678250606867
170.73989065190293 171.4708448827689 164.83470557668684
170.3655254031617 171.17398434068187 164.76821000324088
170.34996620857646 171.13912425070393 164.7437893747164
170.47683923137663 171.47933520410595 165.18998035949966
170.29202788682142 171.25944780395653 164.7444918384145
170.10295677225793 171.20499629740416 164.5881782944823
170.51741446777515 171.47415045503865 165.02458300184819
170.74656946418693 171.51847303929716 165.06694850276403
170.5375666807158 171.510714065156 164.62707471879426
170.35455601011944 171.3091068008124 164.3609777647505
170.33998148903217 171.25198720289646 164.39169059165258
170.71424625979867 171.6437303643175 164.24955919664404
170.2138273380941 171.01556035472328 164.27575840298513
170.41943089162783 171.31494838148106 164.08405948580258
170.21220853673586 171.0220316954104 164.10098118081356
170.36183785856812 171.21939938656237 164.03442690756523
170.28701636847808 171.09484921335755 164.083406627162
170.37879213137975 171.24343901287085 163.90666497640726
170.16623370950313 171.02060898586097 163.96968963918962
170.15758015706228 170.9651600939485 163.7909220450272
170.55389070978686 171.38394379629605 163.6541845352482
170.81880513783224 171.5545451833464 163.81376701287954
170.66970795475677 171.52697631420446 163.66424025574133
170.8604106068015 171.5786643801262 163.63860720357252
171.0132478971087 171.77393496174915 163.84059296283993
170.99713051434978 171.70528175851928 163.95820026822796
171.09078281152986 171.89735932052594 163.95522593754382
170.35526017570632 171.11532600698004 163.77331775767442
170.18965874515078 171.1516289696806 163.59868559400658
170.61317224110638 171.46926780662355 163.52842871208213
170.82142434455565 171.73819835243577 163.22916313413532
170.79044590025745 171.91462118651145 163.56333698811383
170.77478974034045 171.76014642118415 163.27792234895182
170.769645955375 171.88494877767076 163.20239188718924
170.55323679085487 171.65059282088026 163.12464030054923
171.0106827333051 171.91048913683485 163.0590476495051
170.73141220589855 171.7473147067612 163.25345139516142
170.3762576082171 171.47136890194247 163.24593548762655
170.47277879019853 171.61140433179133 163.32150443250748
170.1926933563234 171.47831319026852 163.55413305160678
170.3061140699962 171.46306071719195 163.5062788338405
170.43284498806494 171.6255249952105 163.12609048785447
170.29901397483383 171.61685026762112 163.12339088880597
170.09052598859 171.37615997760113 163.3560978852026
170.52893941159252 171.6220981341399 163.2853359463185
170.19926518370937 171.314296530848 162.62865132562442
170.27019308450514 171.46114587742682 162.38364287695785
170.5522989104056 171.6263374937269 162.52536692161792
170.69795482991825 171.74125543682453 162.55242962634279
170.6636109161592 171.64377711439838 162.27108935959333
170.45513001547934 171.5101163545166 162.41292915805457
170.5865194768115 171.56773146627592 162.58735875462696
170.7108720994481 171.6449240990498 162.28286584575042
170.74090283730467 171.68551074047562 162.19042489707493
171.0137601473514 172.05552257452302 162.21274769040707
171.14593477066816 172.04130700578244 161.78701957858866
171.69871790083806 172.55894566154737 161.8232079299036
171.4423059543153 172.19944363679798 161.54653628350982
170.98617543672168 171.69127272275546 161.68459329270868
170.9416816428481 171.9042373701964 162.14490605604664
170.84753463577556 171.67975044052653 161.99823977081047
170.96327455080385 171.81180134843092 161.75894090616316
171.08964685722634 172.15814135312945 162.55388159725084
170.9602119949502 171.94546271810114 162.40586939171968
171.19139990926575 172.0068932006624 162.4055259299408
171.2704161703419 172.2478945843315 161.9658618617106
170.9463302050464 171.8589446090219 161.79430921976697
171.15502265141237 172.21951210573175 162.24889927396396
171.090864630159 172.11448925640016 162.37750716188194
171.05068400348392 171.9466539345202 162.1719568784702
170.83894345794323 171.76644020741338 161.76890226305107
171.1592317694065 172.1065210620224 161.37441764868095
171.56008097714874 172.3239624798803 161.6240929924943
171.4920804049934 172.2512140291927 162.05238585873212
171.46059429194594 172.22695714041228 162.20436784464118
171.51778473670177 172.46856445997273 162.25222648851243
171.2046223902965 172.14335838138777 162.3837705179264
171.37711222540295 172.29993288276546 162.33464304370167
171.1750000229388 172.10809968406025 162.77324538769344
171.33597196965093 172.25575798467307 162.55926519123534
170.87440652162877 171.72330717989556 162.14771344452927
171.14211913448557 171.96905422097032 162.58535468499028
170.7129001131761 171.71016078305013 162.32339353232214
171.154247445067 171.9979481834906 162.44700633226756
170.8883193560089 171.90703265124148 162.23414248726075
171.1374270504687 172.2058355317992 162.54516928586935
171.08749675422237 172.2196757732522 162.69694092883248
170.5397364490707 171.97785467006887 162.7570322863615
170.56233026195522 171.90725376565646 162.74665450906963
170.48871995004563 171.78344432382133 162.98907159235074
170.72503771760154 172.1294666377838 163.51825324004142
170.55436638792764 171.8650070016486 163.65504120928904
170.36406404347872 171.46236227598996 163.6911408730111
170.30856802502913 171.36909116212973 163.30518589713225
170.53351945485397 171.42903682834324 163.3864376990049
170.77811724485957 171.7428025035125 163.061927366648
170.53588095198057 171.53506450385018 162.92291240588116
170.21708673409444 171.3662241462898 163.12083110611178
170.4028936810501 171.3030097718002 163.4401014613751
170.42309787099953 171.2006445943667 163.15708502415464
170.74544002067745 171.62310517188155 163.2751529014002
170.51120896734682 171.36466843833705 163.31760140298087
170.4791383830557 171.34029372704848 162.90459525139343
170.76508778189898 171.63439255561065 162.94961632583548
170.72368876771492 171.73943098933964 162.96610383908592
170.38729675793212 171.59026834835453 162.79820890547325
170.33785731164792 171.54379361606445 163.10792985331818
170.57506733173673 171.63360381833522 163.04344183022738
170.15614648490615 171.23923598751995 162.95985623421484
170.43515629639506 171.54135479611003 163.29304308474232
170.30923090943725 171.50363486028792 162.7510250196968
170.2276083123641 171.34612748994624 162.89785122314387
170.36712274319268 171.48798517046853 163.34878080824004
170.10793202029396 171.22567709537344 163.12304767074252
170.3107206443662 171.46602192279153 163.36686238626976
170.54047404639988 171.68108451828735 163.01250801101233
170.8615155932992 171.86921382395795 162.95698131489064
170.66337963630184 171.74426117872042 162.89698268702597
170.7613884253983 171.92707111863197 163.1286113106599
170.69160703209906 171.83613623687543 163.3811631374038
170.4982950983221 171.6153746448183 163.2049023958859
170.74035716932238 171.70718309210548 163.5723970309217
170.64100981405633 171.71293812479195 163.82895254477725
170.55373868476804 171.49952848012703 163.6442609922679
170.96091095283668 171.71885439753746 163.68413932685817
170.93602322452085 171.656674459811 163.7271490272025
170.7516890559779 171.42779362108587 163.25676092253957
170.67737156674553 171.22946876507595 163.13256662678808
170.79191734829962 171.44087208419518 163.1746384640193
171.28425788021525 171.91343929445713 163.32220429049897
171.07191239677243 171.64603303357814 162.92980894073042
171.29278294732845 171.98402379418775 162.99366897669515
171.28075031846 171.95013881368965 162.78922352746835
171.1395958379732 171.84629002332875 162.56802718046077
170.9114296010014 171.70707659590636 162.61623834128602
171.09658578888815 171.91428803441255 162.75053770795193
171.3173413933555 172.12828772720135 163.42692546516852
170.96856290844173 171.91147954488355 163.47880526419175
171.19812818695485 171.89678203062553 163.19904554447007
171.34336886756557 171.9578070431893 163.0927195394157
170.9848807083634 171.78294212731268 163.2609278860839
170.70465728613738 171.47713492485775 163.0218085825792
170.99715767875367 171.69259796906107 163.3679710980056
170.8269914779125 171.5831278759151 163.32094752953725
170.81799942885192 171.58445293789302 163.38993650387334
170.70683610768756 171.6842014994286 163.681466739249
170.72680439562023 171.6955939638384 163.81145639687722
170.71512803944188 171.69581017262308 163.83588475461863
171.0148836754883 171.81019521079875 163.88148813242327
171.08110712733423 171.83694291105886 164.13893606619342
171.3438163240889 172.13376472714472 164.0359405437959
171.04444808848046 171.7845659524432 164.0717156918626
171.32548872062546 172.12919005596626 164.19979562117572
171.18128475592815 172.18438581711132 164.35247470538786
171.40121159803817 172.25358029698307 164.2480827521207
171.01738004451133 171.87900943345988 164.18116042071287
171.15151851284608 172.02599413724505 163.99960947393936
171.33297659443116 172.02251480944386 164.24609411405717
171.24199460834433 172.05590254747622 164.22444637381176
170.92279886366785 171.87567564055303 164.01964892898468
170.67285002884918 171.62097556986905 163.73821021193868
170.50344530616582 171.48889006270832 163.7137847307753
170.77277101791162 171.79700360518837 163.70714134468537
170.54673007187534 171.54377579037362 163.7417590004712
170.33384905037045 171.29869149202284 163.5981850946618
170.28271764958868 171.25571621022377 163.27038433824455
170.95171917979422 171.8918274148243 163.56451332787162
170.93020313265515 171.79067804921775 163.58543827442213
170.90859738664815 171.7262323407591 163.4370502716635
170.73703702175723 171.7256473256112 163.26640711039752
170.79180108052574 171.7407831494977 163.36327349892736
171.11742199053006 171.99556044541805 163.46926119978028
170.86800922805494 171.8470923544485 163.4864915075976
170.4962884133177 171.44146338863104 163.50428800367166
170.33369893111006 171.2033290278275 163.62273571546393
170.80330509726494 171.58123651841856 163.66178172948617
170.62536026357557 171.6378113665213 163.58208754434634
170.78344786299115 171.7599843402809 163.71750881119675
171.15132772810037 171.76566843596495 163.45779395434357
170.75986581455604 171.49758728876608 163.7069023677191
170.60641804480517 171.55561789513584 163.8183391932174
170.54732366394936 171.5518379751641 163.61833294132757
170.73257068600827 171.64438026422047 163.6717833447136
171.0398677548977 171.84277857219965 164.04041235785024
171.21460001952386 172.09569303811736 163.89380401826412
170.7332256779826 171.7176453651938 163.6386853705041
170.72228866296885 171.6627002954775 163.59291100382606
170.7104506573233 171.77775616781028 163.68332560642983
170.7071462753942 171.65123827612302 163.65408338580485
170.68269137513005 171.4770744645159 163.73302395259964
170.67148101276834 171.46077352987413 163.4792581956476
170.18431163275085 171.05386780374732 163.15494225743132
170.2458378847787 171.1443213733836 163.48202196606235
170.20741573791037 171.0837743852341 163.70429934267395
170.30152391776335 171.13253630487722 163.79012328625797
169.90145273881552 170.9347962647994 163.65927978742923
170.43752157479295 171.30225340324682 164.06088731789444
170.48949232063634 171.3553003427049 163.8354348377921
170.8628269991052 171.6996388053208 163.81584838145042
171.0896503217039 171.9414164103439 163.83762109571632
170.76282114903302 171.6510544472618 164.21488083619278
170.78422499794004 171.73089002704654 164.13740904341276
170.69465952377138 171.7740069153676 164.24780159308392
170.78526158221513 171.75729315972828 164.07655533109985
170.95108900899623 172.0708280019625 164.53650428704506
171.14527066293445 172.16867437742505 164.6463107642521
171.15043241967754 172.27744352864877 164.51302592894424
170.98634759817142 172.29232482269418 164.74259787030994
171.0154553459918 172.28221396811395 165.144221525368
171.4212095731163 172.521626455309 165.21217057558272
171.21170362630932 172.48621295066013 165.10513551014557
170.9875203618854 172.06053096532293 165.02844622186694
171.4282268693295 172.4291996970523 165.2987700921312
171.16882031679393 172.13009359307688 165.38576953259874
171.47170098243024 172.23327077638254 165.07320975950532
171.212775562272 172.14053542776614 164.90226511196954
170.4700679622454 171.56742309316937 164.82387208486978
170.79349077369574 171.6818689722915 164.86802998066383
170.86670834729617 171.74494428877966 164.98246057462512
171.16290240848787 171.93491869513556 164.9125940137802
171.157650678472 171.88230957489034 164.99827744145676
171.34465660767273 172.04365312987136 164.92906152066652
171.3094993367577 171.97508855669227 164.91963694109467
171.69697118404446 172.380503516947 165.1010839970201
171.6457954842005 172.44158819213922 164.92308825272886
171.39200691308082 172.27456001417232 164.74286091390832
171.5991340745504 172.5565526980009 164.48824327196849
171.10680383971186 172.20478104976036 164.9164326487309
171.68695572672402 172.5745880329419 164.88464253030287
171.7483413329113 172.63986707762567 164.77766509961575
171.4956143344487 172.39136511936414 164.71631821935972
171.60492592326042 172.5848620248879 164.7384536994086
171.71560018803427 172.49315288802296 164.7251311385851
171.69288935038682 172.53300569902868 165.11147967173332
171.4989750583178 172.5639697564807 164.8586548771151
171.1808806624575 172.24413711366327 164.44169062966733
171.49591329045134 172.5152356745208 164.4507583880027
171.39965012498612 172.41800470512285 164.40708599453325
171.75791732791117 172.73113795155788 164.47864837492259
171.6662822796376 172.70233545446573 164.31404432922525
171.37232244956925 172.56611882827974 164.0733774437824
171.4905058106474 172.5546400976136 163.94545607490468
172.09394707479288 172.85761966804205 164.14803566729947
171.88197114145902 172.66698948189008 164.09986610036657
172.108788269841 172.95472645826584 164.42322530213593
171.72991840746968 172.7378975754545 164.37510690823828
172.1540218411235 173.1544921195334 164.1340049833998
171.72791485015472 172.91281301214826 164.1790249605231
172.2377401444564 173.22998884000526 164.43479767513202
171.99137523309093 173.05706085496072 164.50463283625834
171.93646115379974 172.8823438999739 164.40962349296106
172.42805598250243 173.32077528651317 164.34755078271073
172.1213000206589 173.16545607629408 164.35943288569553
172.3703652609352 173.33891444465561 164.39845181900736
172.48942027721333 173.2859339209017 164.6077856415062
172.12438780042712 173.03818644467168 164.15972558425761
171.80265865992277 172.74624572741388 164.15357588729262
171.70820475540688 172.62931420666044 164.09081341946828
172.11538204834136 172.93656961453976 164.3190519459414
172.2102439789236 173.0375141699209 164.5930646272225
172.03097032019807 172.89687438653633 164.78108184142772
171.94780380820694 172.64649212803045 164.89759287753452
172.27919968538095 172.9897777077694 164.5660123796565
172.30187430415646 173.06989944920164 164.67726126767292
172.47592618382436 173.38042616382228 164.67857378628213
172.53252558740283 173.36321500241854 165.04084113461937
172.59337084412692 173.298783928618 164.49633994884618
172.37216479711068 173.1500553368943 164.3310774671008
172.7807497650189 173.4569460135029 164.67132391591994
172.55405340518496 173.2737923110384 164.95086625545093
172.59901899010092 173.4631669138532 164.95270104996055
172.824818738796 173.68397784747657 164.9077330432905
173.07977879873835 173.8725869267491 164.8679275242338
172.50692573855088 173.29766518843505 164.6460917301081
172.15083916007976 173.08879724843115 164.77910190770254
172.2981639826255 173.13518594470509 164.57904594052744
172.25642364224137 173.10017295583705 164.53629643806187
171.94318901323064 172.91730405851203 164.61046649124918
171.98249555085715 172.87173870709316 164.36587563610888
172.11767856688834 172.80785916583494 164.54830255711323
171.910070111326 172.45822859393314 163.94991966998444
171.72836705272664 172.28404568616372 163.91381303680416
171.90050180367388 172.4798157962835 163.94214766389882
171.66695481433254 172.26476749733632 163.97857411950693
171.74904505898965 172.40263406874914 163.9756410034549
171.5505945947133 172.15536969418648 164.0887908750535
171.40101719760162 171.93871983673512 163.80111459879055
171.44755537547277 171.88804530807965 163.4384970530156
171.91662536520448 172.34009139981427 163.61072462616588
172.03125487308645 172.40426391002487 163.83687856693152
171.92307242668562 172.32879853351594 163.704386392426
172.08947672510592 172.40391874900905 163.51245781278058
171.816758938427 172.26506415189206 163.2555373402208
171.77552821390236 172.29553331538264 163.5693859517584
171.42262339946782 171.91324230973385 163.17472956095534
171.38576594804877 171.96658761711635 163.10532853387167
171.09806152679548 171.7817490546326 163.4705460985743
170.89424015911973 171.70363348966345 163.3026852844129
170.71073034448386 171.61604268230968 163.07394213123368
170.9362661108437 171.86281500538786 163.29248599287146
170.80669305787853 171.92325766429275 163.32446208327445
170.70651766737984 171.51690216961515 163.16997647822808
171.14689194415303 171.85142889642574 163.2048130978281
170.73889354552188 171.56294113001235 163.45514760773136
170.56544909280927 171.46226742731426 163.40916438108258
170.68371851113528 171.53649795550092 163.5046616696827
170.17164015083486 171.2022342830351 163.18213183727897
170.25362762788941 171.21132453836586 163.20452657188076
170.083943597032 171.09263244376157 163.14108401013345
170.2776515528214 171.10581330753507 163.02759232752356
170.1701168950625 171.00067385263668 163.14850440309354
170.4049266850855 171.32264045890494 162.84656908364315
170.27705613178153 171.19173498053055 162.99648631139874
169.96362097513358 171.00764933312146 163.01025231220007
170.35924731636266 171.1829441001919 162.95833869245305
170.3681167277066 171.19082992099325 162.7176417575739
170.76088388857718 171.6257263207905 162.9715353277644
170.3754770801408 171.1623743072516 162.8761952810746
170.43836702603275 171.27701057322946 162.7741695688705
170.44193005535854 170.9879472104064 162.9436494238903
170.32496635994804 170.85756179203386 163.16180970884503
170.48538598682552 170.98798487044047 163.09701664667483
170.71470051214854 171.07984237139016 162.98986772529526
170.55590744447704 171.02494370818968 163.2283876058121
170.60187263330747 171.1682030649247 163.47171236584396
170.5404442587947 171.1219640291466 163.23575726118142
170.39575103438463 171.0172926016307 163.36697824560306
170.7405725065842 171.2493949731121 163.49042964952375
170.81711634995105 171.26197038500402 163.53877356081372
170.35759076600849 171.0670190298107 162.8937909959405
170.29504980633521 171.1565560547296 163.040963380941
170.30504619755783 171.15493956040214 163.2387617676802
170.4530161982192 171.29785033109286 163.49918377561474
170.3154818589522 171.10344909947275 163.09934378086362
170.62928040816638 171.4180948052784 163.2672638898327
170.64417369111024 171.47323729244832 163.21828501193892
170.71874871108534 171.58165518605804 163.52941273839278
170.4172578386347 171.3779564019098 163.2071733255747
170.2882493002746 171.2282109245668 162.94084198584423
170.47809036045146 171.379530628905 163.06727183024202
170.9095066758993 171.75784109921065 163.0850391686342
170.56593731558095 171.56479562053514 163.57080154145584
170.17468104170055 171.1900883257341 163.23242331335996
170.55387738492817 171.63010266876026 163.16909419120964
170.78702133128314 171.76399755154736 163.6097455701601
170.48121085858708 171.4162687892229 163.25914037656332
170.15587308608994 171.10297145665461 163.12888518840052
170.08991922603593 171.15062054342357 163.43296518345474
169.85773228695797 171.06781318103688 163.42942728356604
169.8764814549926 171.06613019127687 163.15653157240686
170.05370667629091 171.08309891116497 163.12203688049584
170.29061618558495 171.15184050622852 162.93517377906474
170.55407793746113 171.27957476393766 163.10052590151747
170.46435451204724 171.24955298185634 163.1893635302671
170.5255660330057 171.46684837039714 163.19894271208847
170.4901785932259 171.4224356219538 163.38837356332482
170.61371524962834 171.44945409020164 163.2352442483244
171.01483057556638 171.8000772486812 163.410606325132
170.77259381163864 171.563581347986 163.18601819572106
171.25227833777427 172.11498631343855 163.4079448254957
170.49480868284653 171.25266924424167 163.34919837177944
170.34552681193802 171.17749271646335 163.76242335785216
170.27558949801593 171.2216579398231 164.00049997897446
170.4440145919807 171.33861460273974 163.78714387122776
170.24782155233478 171.24742487038623 163.92743183070857
170.09558526905542 171.09154840820105 163.91702759912565
169.78883377785243 170.88791840486644 163.9892758931156
169.77515076372572 170.72861454254146 163.95226610092155
169.86647867685883 170.7831787234634 164.31668943804215
170.07601806837127 170.8929195571184 163.78758195719394
169.76984530347926 170.64724908262465 163.49669066823466
170.33575399855656 171.1120480940256 163.79003479804803
170.7591893290866 171.63414256789616 164.23229690451836
170.60387265342106 171.45202569670363 164.276828091444
170.5005066832292 171.32158377939302 163.79916901972612
170.51885095161214 171.3969940741851 163.93825414189828
170.73632577598747 171.53251578366627 164.0751891223919
170.73850368707303 171.60435671965345 164.07111365595838
170.54098343140788 171.51568673709397 164.27946000395653
170.46416097215342 171.44590037389082 164.3993944441698
170.05724873454403 171.05064544364865 164.42620882603742
170.32588916255077 171.36220873264674 164.4758109278104
170.3997693124885 171.32929282242907 164.18127502045982
170.25023282095637 171.18223654284807 164.12917193510847
170.66309685613484 171.4879516561553 164.14890009022943
170.71127883005292 171.5897982485897 164.15284006336134
170.90031381353577 171.8056911361352 163.9445127701458
171.2919428545757 172.0393647930403 164.0630708142674
171.33180826410583 172.1117402851286 164.18165784960212
171.4838365028273 172.17729906002222 164.24677787748863
171.1102471049614 171.92184095454664 164.18005115823314
171.05538678291938 171.7082435062317 164.42743651322192
171.08170463866665 171.76005168147248 164.26244473801006
171.1967010838808 171.98181171802298 163.86824509171475
171.09916233841224 172.01281907819669 163.523755246206
171.2599173097013 172.08946923850192 163.7215010508409
171.3406332771615 172.21222763248443 163.63345948631525
171.44434159444208 172.2491113744234 163.78872222155138
171.0972548089293 171.91692766573772 164.09167004183183
170.34400534032417 171.31373751474308 164.04277690142717
170.6532417188857 171.4732607545799 164.0410092867356
170.83319700052286 171.66191896556145 164.53443757337914
170.55937946230964 171.47244569723875 164.13447336241052
170.80163170134895 171.56890716981735 164.13095868079262
170.5348983817746 171.29715620690723 164.0420473650736
170.93070027257835 171.76452418314233 164.2101115015764
170.6755910418011 171.54079804600445 164.24812892352858
170.9683273591855 171.9471281800625 164.26924057086558
170.87950924850384 171.7948977971257 164.29389697063283
170.67866607693958 171.7683282644401 164.21717537251547
170.66139926915866 171.67830591264726 164.16968532544172
170.93234468286414 171.7305911362346 164.13851254697988
171.01611338103044 171.85725912140896 164.30439114244913
170.7518660262358 171.681063307978 163.79662448959547
170.6188233113989 171.37858880453769 163.72877075476697
170.63304624228755 171.50863213002427 163.93616566269506
170.75958333958974 171.82163059729172 163.64441412634224
171.03372221201192 171.95870349497616 163.57591827255635
170.9034587512475 171.8273501097057 163.92623312132838
170.74954520214655 171.64846408961105 163.51120836072698
170.8450692018262 171.850030115345 163.20236526423756
170.83491949685995 172.00246466452788 163.39903421585342
170.28211775241846 171.67672034031222 163.4074680483655
170.186180538693 171.42709133216525 163.75395184734253
169.991300753814 171.12630186368622 163.73689822492025
169.7811210418742 170.82784794691534 163.38463333569106
170.23978689366257 170.95158112708668 163.49038369253816
170.15966307650365 170.78698763126718 163.3319239563192
170.29764068000193 170.9138078147264 163.4646843946637
170.37129413759496 171.20927410522106 163.68865195008692
170.5634412018783 171.29710710399362 163.5655740113036
170.74616596193945 171.49930082496363 163.86585812901433
170.6202400871963 171.40699782603858 163.67528390193203
170.34324863588043 171.00320678643615 163.54754148970233
170.2905230476778 171.06304200842058 163.84910306409006
170.33333254048313 171.14417196394552 164.29571642406765
170.08560852310097 170.82496776144893 164.00557487988985
169.97391633042847 170.90687775522628 164.23072886414477
170.04752163102594 170.87646515546683 164.09813730865838
169.7104777132467 170.53954137172715 163.97130365470113
169.64274751214055 170.60837020917472 163.92949536254062
169.51959804422572 170.51575307080756 164.32001104726268
169.78243085752138 170.7315190041495 164.3957221384324
169.88541397431553 170.8152820673184 164.27807901918462
169.85988024097435 170.8010872378377 163.99343482615024
169.8793033835336 170.87803442524708 163.949455574484
169.7930109084053 170.8108648702057 164.05126543588779
169.75729681776755 170.82868847286628 163.95911105878506
169.5700089953505 170.48953857777178 163.80541512625166
169.65520386307554 170.62850029398837 163.97333122586753
169.70131662773065 170.530941647225 163.74614847112755
170.17627643795507 171.08220351055664 164.25158708847928
170.0749917496842 171.04314694069538 164.18052105329383
169.70149364226307 170.75021642320084 164.19898024533876
169.99423876350394 171.06204353881122 164.50149148116876
169.8901070534228 170.90430716633827 164.1731027804666
169.7768396198658 170.7074036921117 164.4427325391569
169.63445492915082 170.44034382992518 164.20085772088066
169.83293324107265 170.5726568320409 164.22028741586428
169.95500072719844 170.82516928291 164.1273512153045
170.0707020245322 170.8973551538941 164.13279533393683
170.1161291450558 171.1604586680069 164.60939214768015
169.99765868206632 171.1272541080672 164.0301197842015
170.00413990442144 171.0240119370849 164.072100521639
169.80332377586603 170.96877036963866 163.88861559678034
169.95189882495387 171.31241916512408 163.8002865660322
169.54467185300464 171.0625914925186 163.62735958147147
169.42632933780146 170.98878578752695 164.18999718902643
169.71929537886612 171.14564849927189 164.55823511005232
169.64395080695618 170.98307333643837 164.33019122825502
169.77426820775923 171.47131474515925 164.43993125502953
169.82382672247945 171.43319541003686 164.43680957492288
169.81960191899176 171.49241244745554 164.32615354983173
170.2199806835118 171.81350241652964 164.05006745765021
170.15003530326425 171.6205074406632 164.0958257024427
170.06654635545016 171.38392748795812 164.42523256939864
170.11351930194536 171.44864861807875 164.23196155228243
169.86328593415269 171.01124562447157 164.35073612304393
169.68523279946444 170.9932221916148 164.351437643732
170.06203125957737 171.37947986210492 164.25319447111474
170.036657334472 171.2029458504342 164.37368175588162
170.04947039403584 171.2558074714337 163.8991789238432
169.96172015467747 171.04928159671553 163.65954399089267
169.9268540919988 171.15079441334765 163.51306017013127
170.16182294547124 171.44317539297043 163.54755207762855
170.14391019550635 171.41701981385603 163.565226577947
169.95650752101523 171.25155802052302 163.75523181390975
169.76793663049125 171.13034408871096 164.1971449086843
169.83962612391576 171.08358172882728 163.8222792277639
169.6639777861146 170.93788623363582 163.43896733213086
170.20889619915306 171.51621352665782 163.38901970643374
170.26967546216127 171.50305913647725 163.26022756898132
169.8758837059294 171.19085688443184 163.1744500423382
170.34996873413735 171.44757597699586 163.1509101707823
170.17329317798612 171.3873500968426 163.28055066575192
169.6812909125812 170.92918549770758 162.73178857778393
169.67116092558604 171.09637730949018 163.17366410753507
169.9787895110635 171.24453582296778 163.10326254973307
170.49242845583058 171.66333296393552 163.63440633701111
170.1487329506366 171.54941884908038 163.38678047057613
170.13384677426922 171.5381268843457 163.06376031163947
170.2027357744163 171.7776036847562 163.1621752950353
170.25233376661654 171.70801142656288 162.9447790813768
170.35119950482914 171.91374562438173 163.33078606172174
170.32272308221783 171.59092203729907 163.30341342692014
170.5178202513233 171.85766651001722 163.77949581765785
170.1175187287927 171.44080066847803 163.66328773286182
169.98961926656204 171.54663467395466 164.0711790088695
170.07802431252316 171.6529928704035 164.38966360336397
169.89248538802963 171.48961610430638 164.26147267657038
170.60030224074023 171.99753034547177 164.14934538868712
170.57431929713724 171.90956991342182 163.987372018536
170.55235415193607 171.99506352944627 163.84879206428178
170.62776004329385 172.19535443578445 163.66896856848473
170.0477375359631 171.828766316246 163.29860058698023
170.07093192977956 171.86896403357474 163.60895508596042
170.05930232126448 171.600667325992 163.70242195587392
170.10276748543419 171.61614772242052 164.35098003259458
170.05106704023456 171.50504018742075 164.0713619052578
170.80843560419038 171.99316487996208 163.96781967914362
170.40586127686882 171.64741477887551 163.69278160796918
170.44711996591994 171.79949565405198 164.02517159419745
169.94549857654727 171.5413395415317 164.14083566342754
170.00334417364266 171.42805386795652 164.0603946645434
170.3088800433024 171.75325078305258 164.20060847361103
170.31033014198746 171.90836691376006 163.92553648962212
170.43034267388913 172.01197170086527 163.6540482088052
170.46547541773197 172.02053806558834 163.6909751176351
170.81145944505317 172.24305597388997 163.81725569445348
170.7384374089331 172.23762368957415 163.7787835392581
170.83111123902987 172.20201453560864 164.29714384888993
171.20664044990522 172.4002153729431 164.3489901997067
170.90963621169098 172.25776616693966 164.16812448532383
170.8792652035156 172.13417808620633 164.10407078998546
170.77902147013 172.1330747506624 164.51815769923056
170.5987914104679 172.1498097963016 164.43020993583997
170.39032520893588 172.1309323234751 163.9869416716514
170.52270577558363 172.19481844995008 164.3552062709477
170.4111317580448 172.0819583410228 164.3043884866188
170.1642932742093 171.89382045254408 164.06214838699253
170.1127206240745 171.99612485134983 164.34689023093875
170.0862168384008 171.82086561373924 163.92000942564985
169.71182831504814 171.57723388888374 164.3055936444874
169.61214554973668 171.45621693950451 164.68197980512468
169.70965624853048 171.29406453508983 164.96530895528824
169.96875807466404 171.49302347685122 164.6407347035489
170.00081247924135 171.49136135745357 164.37115705916676
169.74959941251754 171.19608671544466 164.39378360576933
169.8227425068533 171.185330172616 164.47562393466723
170.34111142458752 171.63249534273564 164.46413181977968
170.14910819410463 171.38078638380068 164.70965510178743
170.55362513830767 171.62142107334247 164.84106772893935
170.58833847561863 171.7584704167062 164.64838975885547
170.14869903901678 171.5464021178347 164.72750148635436
170.20434433180785 171.35130465838088 165.02872543037998
170.43861371346742 171.60625673489437 164.95251200248597
170.1440072237104 171.40621370802347 164.5540319192343
170.41299728598202 171.65853920125338 164.49431226517208
170.63135176448176 171.86734866177056 164.63118296729516
170.0391445517777 171.31914123932881 164.56349412053902
169.77580864553724 171.0726035686248 164.14834544749846
169.84265178623832 171.04390508275006 163.8671197139982
169.39746688425728 170.8591324579073 163.31480794140379
169.31239061376314 170.5159157864051 162.93239663768594
169.45617817413975 170.64122054084703 163.34183411891917
169.95958419738878 171.15293699244688 163.32570910614615
169.74267497697784 171.1102717767875 163.74616623307693
170.10818719769188 171.13567559019876 163.25377777157766
170.16902307923834 171.40693611610666 163.36836511390172
170.27252369762508 171.4517169032318 163.36291809421678
170.05919849314722 171.17488274154266 163.1247664929576
170.00542445089854 171.26490777628166 162.78132046536626
170.41968560590598 171.50155329199626 162.98533250283725
170.08604313631938 171.1813835386272 162.90612498226804
169.34690050246908 170.63111070878787 163.26036561681397
169.7808342239131 170.98721009253651 163.5736218813482
169.6392037067035 170.76015232241005 163.66155495711092
169.68822615487616 170.68453417601228 163.51469734508805
169.90201053647107 170.87312836224078 163.63677510940843
169.9021021825268 170.8826877702108 163.60180614244194
169.50434551962124 170.5569796772992 163.04088972896005
169.75492480222522 170.89483518402972 163.0026625735746
169.56955806037283 170.79384997271345 162.97281772016345
169.77926915873826 170.94657889219286 162.7348346535992
169.64016321451658 170.73106574194466 162.52629607361692
169.2765979868344 170.47485800786768 162.5621833367726
169.2372108081069 170.44964332722154 162.6027798860863
169.2752729639317 170.60379838536247 162.82595174816524
169.84848036249474 170.9994721922565 163.14430786708573
169.6180960563051 170.87637777162527 162.69750896233427
169.82653630385815 170.8889497050466 162.6418715304668
169.17226229543297 170.27552905537715 162.54098662572414
169.61669735579022 170.7969973430675 163.05114533714135
169.75034516036683 171.12046389140673 162.9883367734477
170.03626067449693 171.08833222420768 163.13640551415898
169.81702545206895 171.09266128793323 163.03973261012038
170.23484498077585 171.27194674275736 162.93877627651636
170.04254058587145 171.23625336767813 162.6744748570621
169.77618391421979 171.15452954354907 162.9687344272556
169.89846267175105 171.18813305692555 163.00461630323628
169.92863287949712 171.20795759587978 163.09043207220608
169.98964021898163 171.23012265071864 162.66145816978593
169.77386097979482 171.1705949044956 162.77718923749657
169.8554417482619 171.13742305633838 163.00735783189268
169.6463255480587 170.94629546004901 162.70624555169823
169.69003777873797 171.0854624311398 162.65034894171103
169.62778141581887 171.03837703382183 162.48885461765403
169.53628670148092 170.94859822548986 162.43720165630316
169.4751464319433 170.94538510115999 162.58715456882481
169.77946271611017 171.16374597596086 162.24174891243564
169.9474174848941 171.265107969504 162.52900750080417
169.80486472071678 171.05486065198284 162.41320118106105
169.67186509703149 171.26530018204093 162.64644294624392
169.7436349116848 171.28707261105157 162.3588229453401
169.99025336441264 171.3839797975478 162.21463792413283
170.0650109136132 171.27725245980636 162.31473635955393
169.9277288623149 171.23406395832694 162.34423621396067
170.22831452200828 171.5077018104895 162.36154474555443
170.1105736533167 171.3613653119472 162.41304911151101
169.66513808867646 171.22632191442904 162.89512373999858
169.65927557011375 171.00370605277467 162.51918659003894
169.55112817774315 170.9788460112059 162.50652772004827
169.4877447340192 170.91199449667656 162.9571700953418
169.45926584822095 171.01541511919535 162.69940696987342
169.76972807768132 171.27685267937403 163.20564582817778
169.66897693531808 171.1924709287299 163.0176977017844
169.7228836434771 171.0431999234012 163.07181097358924
169.76746088711567 170.99286601533572 162.7581619846824
169.57944622422795 170.87504319677373 162.7932002935836
169.750059708635 170.97058209444083 162.88029132654697
169.8244996650392 171.16126154879404 162.75072381476426
169.6960870075595 170.9774932130484 163.1265172756667
169.62092436930087 170.73747337922978 163.33759650604563
170.06039118173405 171.11550020538044 163.30100507423376
170.2496674020783 171.46640507404936 163.24916568893735
170.1786116074825 171.4915747300766 163.48767920063895
170.10882349282815 171.40565521790964 163.31572579834258
170.06101571847594 171.3655139769511 163.03258174483892
170.355367230536 171.7230303835465 163.517513398915
170.49380011760366 171.62638689527876 163.74120046969676
170.3446152455829 171.45057096869277 163.33237001650528
170.0755896259264 171.17431223333205 162.95259929775352
169.7820823852172 170.89209568795056 162.54665523823135
170.23861793232936 171.20183868977105 162.9739707944861
170.07870483588715 171.1530396476558 162.99721026565211
169.93574863430308 171.0705320498859 163.16062207167033
169.95721191937065 171.15982155734477 163.4146261360257
170.24080713516145 171.409626206121 163.4041498036472
169.7489619010253 171.01628730205317 163.38637235850513
169.85589375471704 171.30506341930172 163.74300950196852
170.23600364981039 171.8223107288233 164.0601641010585
170.6041299462025 171.94840497833988 164.0733298520852
170.50816099450844 171.82196043208634 163.9275524986001
170.52094883553346 171.79312187035939 164.03056903372607
170.18554977309427 171.60775144962327 164.12006220173905
170.52764059966307 171.94710462397364 163.8435735379246
169.908690175145 171.39661063373575 163.85122848913574
170.1996416090331 171.62980229935033 164.04095352038217
170.47024588021432 171.76636064757625 164.0063584211569
169.72927573133015 171.26194379592033 163.85578534374994
170.43735461996374 171.68261174839753 164.29356488801005
170.7179896745604 171.78097269062425 164.47653478820797
170.81947328189807 171.8570341446242 164.08566342573258
170.71056814221154 171.69025865222676 164.10570124326338
170.54378411862044 171.63639035999768 164.34478980624664
170.38820962730892 171.48713232529227 164.23888907133312
170.68967816517346 171.84552657268404 164.2409432148388
170.91253837452305 172.02339087036867 164.06691456306183
171.18497714723182 172.11112901059985 164.24731635085627
171.0879063964664 171.8846673647117 164.16267654435475
171.0941987444385 172.05403542694333 164.22961080993275
171.08347829645558 172.02241579222567 164.46641227676668
171.24262329756579 172.1759609877631 164.65977818907197
171.37791190171788 172.39413546666844 164.787990169851
171.2342799831516 172.14781977305822 164.54338629729205
171.0099081566651 171.82501344322296 164.78516993183723
170.99425379972166 171.81570760221862 165.05757259493302
170.70425276837867 171.63511961239965 164.73643331385358
170.5254150331573 171.46882853613909 164.95310214216988
171.052184288895 171.91923384678927 165.20565516896457
170.72666969212924 171.8337952155532 164.97625872119542
170.8289199436612 171.89084944320373 165.2611019649855
170.77927621561312 171.76326898985414 165.08956537897058
170.90442868081698 171.7667238796144 164.7305469770776
170.66388553556877 171.66718776186522 164.49780554539993
170.5256274066001 171.59636899717847 164.34454622585716
170.43059452340881 171.43339535043222 164.51560473872325
170.88473267072015 171.89945547823703 164.30453924566766
170.71051195215063 171.70977887292753 164.5050543432341
170.98497176181445 171.96004962570524 164.2750106929631
171.29238470007104 172.31306338092946 164.75579247565886
171.53635590911705 172.46232733009808 164.4991494272944
171.59859349260455 172.55556553053572 164.46724830430142
171.54336907598213 172.6623141049585 164.48410264726837
171.80495269503615 172.74574082084905 164.52779572191702
171.8315574432528 172.75565369261665 164.32382845438457
171.7753369206494 172.65879435757 164.2742367096228
171.88862086810536 172.62457593795057 164.29019532054807
171.9926442379261 172.61115358044344 164.281044915592
171.61709744204674 172.394647457243 163.94136872084422
171.21673790237182 172.0649892971026 164.18625525543578
171.25281602400608 172.0808165975923 164.09463053456227
171.49910546590596 172.2665826258662 164.38328700612158
171.48074913024874 172.317127875533 164.13359035395226
171.88068008324308 172.6383833271482 164.31341414572992
171.41278880774138 172.39674095652134 164.23844298752394
171.52282459308256 172.5501107225053 164.46614898630287
171.46212939935407 172.6504096180174 164.23888779381713
171.21282893637405 172.4530992840603 164.71934688777776
170.91846589277515 172.13733975395968 164.43838247631157
171.20958642560095 172.46444510670577 164.51126860675765
171.53252467584107 172.54526746258915 164.5344501046181
171.25318436524006 172.34139126844056 164.42923842874941
171.6044649797224 172.63708128201333 163.8372984872793
171.65615862438992 172.59442319342796 164.05361387162984
171.9020201399463 172.8836799657153 164.50339256156477
171.6101264443352 172.6994101583231 164.06598266715645
171.9264459172638 172.8979993412605 164.67463817301956
171.40427389812336 172.45912359015952 164.70374107229756
170.87162784432715 171.99959332236355 164.8803079871239
171.27704764714986 172.53645294612977 164.6465299608389
170.92596900473484 172.055912655706 164.82350825106906
171.06673951303165 172.19183848263333 164.1540510828872
171.12747354581455 172.2332521255732 164.12951336549537
171.241374060207 172.2170236406203 164.22851477042954
171.16716952535327 172.02908005955317 164.0807533116963
171.42293248577164 172.27940885038637 164.2747891918535
171.3706667573928 172.27181215118657 164.01314693554917
171.1012300862968 171.93609295678013 163.6333949018937
170.94549296737475 171.79411142020538 163.94838323813605
170.90684378042968 171.95104155719795 163.99862878590196
170.6316625215672 171.69792063317448 163.8514491746121
170.88539735097567 171.89137871407974 163.76485941121746
171.25588544187792 172.2202109578875 163.95810120438213
171.22525192140807 172.39099901411143 164.09597102760563
171.42624747254342 172.26787219215626 164.4138660318421
171.01849311430547 172.0760034268157 164.51570094631757
171.20933451355583 172.18349177592694 164.70551702895938
171.0313430678377 171.90356754595499 164.5828877252875
171.06893104223548 171.89375764356538 164.76155791779706
170.9901001334732 171.80365909155464 164.49181942727245
171.134737789736 172.00953649211837 164.4736115414294
171.020388806549 171.9788765558211 164.54391748916058
171.05280600787628 172.05769392891517 164.74269776363093
171.02727278293588 171.97249943201325 164.48200397547527
171.2379705392158 172.15706548638263 164.72526697066726
171.12072650403266 172.05113681125556 165.05117584405778
170.99384446370695 171.86521235591115 164.75853224696186
171.0736435698158 171.92906833425278 164.56962387404496
170.3342113038171 171.22889359208412 164.47785121114651
170.57550518756503 171.53157931676668 164.327042379177
170.40958285541538 171.435750290965 164.3817507216604
170.5440370906532 171.3691474854139 163.88469325123984
170.83956083391166 171.66179331345165 163.89034160058836
170.47922902826184 171.26667518524516 163.64195445973996
170.3472077367516 171.06916565707863 163.71987658048081
170.41851853356212 171.16717665987886 163.5967365848072
170.4983870929198 171.13525607590108 163.4847764942069
170.5558562500808 171.38642559818604 163.56869971346623
170.15513847575394 170.9475234454088 163.69131455076564
169.92572947547893 170.77005675653217 163.57088011634445
170.04893375647384 170.88945895877916 163.57269730861066
170.15133258968953 171.00776624914047 163.54667876546142
169.898887016394 170.90424814778942 163.20933669596798
169.8813587746162 170.77441136782733 163.08410448943792
169.6422439087809 170.58311012547964 163.32196338666648
169.82751197472655 170.8020741759308 163.4266429172718
169.59660963026633 170.57555361024177 163.65629110016235
169.67679933072515 170.59998202274872 163.3487608338483
169.78482189228527 170.8637398879049 163.25502362266937
170.0704040754653 170.97636253100745 163.62653853695076
169.8946989570904 170.7696274510215 163.38583847582953
169.92607066403056 170.90441045012383 163.1531889987696
170.06666259333855 171.07330279381947 163.36143716145267
169.63535679934247 170.6364599317547 163.14029190531122
169.50864556750216 170.4749378266262 162.76815992966974
169.39642353629756 170.477352542536 162.85323702433544
170.07439949708538 171.0301165861618 163.15670278246793
170.24801170009408 171.04923089975807 163.22416437216722
169.91441381007255 170.72726618584613 163.33961266187774
169.7572572580277 170.71115055193417 163.28102842135914
169.53568238308713 170.6435052993884 163.14366993954968
169.3586599971832 170.38946372868998 163.35815563156254
169.23129614842702 170.29944738584277 163.44319400250103
169.69057785889254 170.63576217021875 163.2607703980514
169.67984774900336 170.67536550115486 163.1213808922394
169.90690349509362 170.89773457829926 163.14378572637688
169.99693538628696 170.85115275653857 163.19888272812568
169.8601776584471 170.79807204834196 163.06717747377897
169.51257633975604 170.5599585453899 163.1744994022057
169.71840057745337 170.60923461017003 163.0656854856234
169.7896364865535 170.7361924977819 163.29266758642174
169.82168620293697 170.79578939302107 163.31294438624505
169.37940461774878 170.34949888060487 163.0695751233921
169.42455066919192 170.40130572742885 162.88318722209434
169.49863505045764 170.57238407796473 163.22283847525688
169.90174912942084 170.97439211912123 163.39077680265285
169.67105706456832 170.79270830715706 162.96755417185759
169.8570247055011 170.84798499484074 162.90570319207725
169.28857850012278 170.38269009224263 163.12387390357475
169.72323727634642 170.80085677291075 163.16657180890283
169.68340056706782 170.65557564006738 163.24556740473
169.6664904549496 170.68056165576246 163.6340938690789
169.69815605720606 170.73471753062287 163.42765766137978
169.96046552636014 170.7500635577966 163.44017746604231
169.8112842725908 170.6607907682626 163.56105653414787
169.88598455970035 170.70302775591085 163.5164007966116
170.3995179170921 171.15421604412842 163.58119444047037
170.33975184044132 171.0767226872532 163.08904400444524
170.24188101367818 171.07909552275055 163.66656944782278
170.14945573389667 171.02800235945082 164.0348278954522
170.07959811865615 170.9650173917973 164.23328571837004
170.2477112164528 171.240614370583 164.45664884093884
170.25506980173427 171.03959769045912 164.6733655167494
170.2418045608283 171.01180420906454 164.9224502574897
170.25386788469174 171.2275848901735 164.91373533745943
170.1997217879134 171.18843381070505 165.10618251845315
169.96327892647113 170.93189019164842 164.79295585190644
170.1747772647285 171.2620425852393 164.74937518219983
170.2643430688491 171.40122509454253 164.8174757828331
170.79117046365945 171.82086820582967 164.78267763990863
170.36390673010536 171.43968324778393 164.58491665156248
170.17786278250665 171.32191320703137 164.71026997919006
170.3258998563925 171.37058303842 164.427879624578
170.6212071005937 171.60998647507265 164.71760409674997
170.41285183175754 171.480215879443 164.79770889232879
170.3215843537965 171.35196897288338 164.70067570181823
170.27715970978284 171.44121115887398 164.41530890863496
170.01368219279917 171.3275485054037 164.56072040371893
169.98936830307218 171.3270587744861 164.40834037926055
170.14439522520775 171.49682326570831 164.0741328763327
170.13781930838203 171.43227761154702 164.5705008787145
170.2444298602247 171.552977771972 164.82564132989927
170.1213295621704 171.40388861724819 164.45780237076292
169.90816131271112 171.16104977572965 164.34320435739323
170.0007463287464 171.27071141602792 164.37995857782624
169.7972450701495 171.0519357737413 164.05742555629323
169.9319337887261 171.03720673001337 163.95539303070356
169.65312748904876 170.91098249272912 163.99705234990225
169.67328948768142 171.03266258589306 164.38922624713595
169.71343871827912 171.03273451240165 164.2257356801945
169.63986477507825 170.81475976359053 163.81936405678775
169.34544579122695 170.67536660720722 163.84207669100564
169.56592377919281 171.0958426107915 163.7638320283009
169.74516545466278 171.15069956400578 163.6726341701923
170.42383249228496 171.8520759117817 163.54730601075437
170.30154990302754 171.65995193605633 164.06051968705117
170.27821323943843 171.4227762557 163.9506855077569
169.92451860237716 171.2628010903389 164.13094273498444
170.4071131056281 171.60950506057284 163.98379286306638
170.5419706671342 171.78821543922342 164.17566842440516
170.48088644667018 171.78604865175723 164.37068480157362
170.43338596771827 171.66520191423163 164.24823898274522
170.67702799383665 171.84280188744646 164.0433506335688
170.83225658542514 172.00975180455828 164.2288173288213
170.78903245416828 171.9636815324029 164.45427581595743
171.10688988698234 172.16026856636762 164.4795257556961
171.04407019758193 172.04571758888073 164.1832049365017
170.83054753923568 172.12752235968344 164.348927986471
170.62612344710925 171.8681405308685 164.15055940967576
170.71881953735254 172.04912915208388 164.07146217257343
170.50157468230879 171.77166608540108 164.0998931434162
171.18907851491528 172.2896117881557 164.2678727204622
170.67992514823726 171.83410471359934 164.02155081342698
170.84885458970405 172.06556444667123 163.6393010779509
170.8422016190694 171.9407320275447 163.3730513987194
170.9032990366901 172.1302644396418 163.81814491829238
170.62706104210056 171.94387208531637 163.52198132426477
170.42891193313363 171.70268130868152 163.25740927738119
170.51430530567296 171.65834032973197 163.24341639137128
170.17928931357343 171.3264223110958 163.10619855282982
170.4234599805711 171.43700326655687 163.10406471431838
170.61928885602492 171.7731935639357 163.26950473135767
170.4207084581209 171.69813641245054 162.96934763212155
170.7556472903722 171.9578112457198 163.2646144614955
170.85072394496882 171.93640083925112 163.41972699261896
170.6807456206225 172.02139766459507 163.57003490306764
170.66306808170526 172.0765372672135 163.8740423219104
170.2012128976094 171.6811294588579 163.42478706158607
170.26895848621933 171.638007130365 163.40618570707022
170.3183810813931 171.77703937000794 163.7103444763004
170.35044711422228 171.73330993832667 163.67514608552315
170.37100811221484 171.6204315156265 163.93179458397245
170.39922139368306 171.74173040024417 163.72323015432795
170.32395972295393 171.57815552845364 163.77902299679997
170.51794883735784 171.64279066526103 163.64366436449637
170.55973056811294 171.68436654230678 163.75579435288955
170.4644644178868 171.52266561195543 163.89073563385978
170.16128204936595 171.40763879842322 163.29485030147387
169.96253513607044 171.11917445017394 163.13324021049073
170.1954252945466 171.2268982471099 163.30485980771408
170.15076993836377 171.16487701034632 162.8458114444881
170.3766109951764 171.26041136571513 162.54748676833256
170.48309998728558 171.35250751843634 163.10680319522845
169.75735778499003 170.93387596572063 163.16172819550604
170.16093342220552 171.20195183534128 163.3402754758609
170.3406373617012 171.25285808705087 163.3312398801494
170.2883523923389 171.17939251290417 163.64986464900718
170.4181292622814 171.33468053757986 163.74207970882563
170.31056683169274 171.31807494716546 163.68366331084331
169.87183865291044 170.8632154080622 163.54872883296846
169.9825183251323 171.10336574704598 163.67822311380647
169.93562264742374 171.09661460962755 163.25884476981005
169.7893510588675 170.97707708167817 163.56693806758582
169.8393812286829 171.07862010385816 163.6302292557463
170.27767119422901 171.62156448735536 163.9844445934911
170.31345276471006 171.56613519551343 164.0756416353167
170.61974068251604 171.9415835169743 164.30728237111848
170.123782971926 171.4746750634733 164.25152861186888
170.1817453941338 171.49863105387962 164.08572472878632
170.09527230643934 171.36151070078503 163.87820798634942
169.97890376331108 171.28841055240684 164.24720767701461
170.09259085894203 171.0940062291324 164.18500893476673
170.29698834134552 171.31620726841462 164.24155690727892
170.00952704719134 171.04565131096678 164.22175859415276
169.94490939814582 170.95128226646557 163.98895642335577
170.06039624745577 171.29024681788334 164.16205103656455
170.1903518799186 171.34634981021532 164.1323154369069
169.87383638155038 171.1813595657393 164.16233700800544
169.8718701698126 171.12033585014248 164.0028698185162
170.02916606258594 171.33241994466866 163.97553594193772
170.1149617798185 171.3202236676748 163.57060264482354
169.9595717250849 171.29510339964187 163.5713271733915
169.9182470149503 171.3271754512215 163.90541593102432
169.93868322168183 171.38945057266767 163.5157536734937
170.32931107631168 171.58893099075684 163.77204975558965
170.15428440997363 171.337728126886 163.8114355989233
170.0802142452332 171.27683417471016 163.90752819689303
170.11010499812653 171.45542660513001 163.94645024603548
170.16593628685501 171.3970011785529 163.68761797274743
170.04526252484177 171.3026164020361 164.0411146427086
169.64406244452752 170.7910401942437 163.99340100743416
170.1068882767446 171.22362849901555 163.8345407378874
169.9960886911823 171.14168481413392 163.8169000672116
170.27926125110707 171.50758207996557 163.83881022924342
170.02933722214016 171.33348347861985 163.70319685292552
170.12199790871077 171.4612564176714 163.56010287575208
170.58459355400728 171.8653081375837 163.82566187261943
170.80360704318326 172.0915599053437 164.041930271241
170.7400612672757 172.2865955353849 164.29107999149312
170.5303814376078 171.99612810580604 164.3303161632871
170.6774043365732 172.07876505003168 164.04350382664305
170.37934612535517 171.69016982066742 164.07636917939936
170.4490257980907 171.70384891665847 164.09772829273902
170.52210302703787 171.82225521215508 164.34688440902966
170.6524901156229 171.9054044352388 164.08120581079802
170.7915831428836 171.9855387013832 164.07752283242158
170.31022670572074 171.6329569834259 164.05572937228763
170.1593582162968 171.42230517548546 163.7091875109932
170.3639020119623 171.63300861083462 163.76593541137373
170.63362706259667 171.7223609107295 163.7672844414882
170.98307802893464 171.9307635443086 163.7430047193411
170.5381137504666 171.5750391861524 163.51514764884527
170.18797689760768 171.24371049508161 163.34110159223889
170.50366750097766 171.56598291516292 163.46543205595725
170.63569013788305 171.65935305540418 163.09981307800808
170.68423536109412 171.72628437821805 163.1047777922159
170.6804845854764 171.71231483650837 162.85455304369432
170.84543980607216 171.71895375882693 162.95186319366462
170.93803866124335 171.84769515606928 163.26715033169037
171.0160653647986 171.79467712052147 163.19659550774406
170.97429260515025 171.80829338833558 163.258741544796
171.0990674619337 171.95495738279698 163.52407352508357
170.99826074575972 172.065755414075 163.46099059616375
170.95480139474824 171.91381905656922 163.51154787930153
171.02775288075188 171.90328683542862 163.52747436290704
171.22113909262762 172.1037014821451 163.70962101486762
171.3508530014626 172.25006156092653 163.6229102035841
171.20864594407837 171.99215552454697 163.50744415561644
171.13892329821982 171.85427818170854 163.4713714052461
171.114485210083 171.68798988982303 163.09101081119215
171.02882300352704 171.81478025193334 163.5248607768913
170.87889428719973 171.68925250895336 163.21416082383465
170.88292672748912 171.9560936077851 163.29543399330302
170.91961112559054 172.09267514859258 162.96513828507398
171.3696234965233 172.37073337561412 163.06011344955704
171.24795044454 172.25079752199497 163.18794424254307
170.91494072810593 172.0983330745251 163.42331130884696
170.90339487777197 172.07103489957393 162.88486633998923
170.63034642746658 171.72058400081812 162.94843146275383
170.71731234283266 171.7051533540962 162.5967939854689
170.7120040081962 171.6787210853865 162.64289339855716
170.71032897251388 171.66027694800064 162.9204886420785
171.06861009606519 172.07347279449104 162.99909031772162
171.39337677524563 172.40028895342826 163.26798909825496
171.47614318669963 172.45406711062114 162.95573381605243
171.12180273759074 172.1488003072224 162.9571214755659
171.56198806043727 172.5539990186543 163.08567227103157
171.56514521720163 172.61411036257567 163.04175616871873
171.893002006993 172.85955387623684 162.9775699540005
171.7534389513055 172.69670841006246 162.93692266974057
171.49250215624994 172.40327719611864 162.8635659182149
171.62602298761 172.69345389784334 162.8352026976325
171.41026035322164 172.63008077636547 162.85407938076307
171.24990841893114 172.42904385737307 163.1212964892639
171.35616672930502 172.5141349289457 162.74639402278595
171.63664792400573 172.75859327664696 162.4792184417324
171.63182159023722 172.8120133997748 162.74814090207303
171.2867840680737 172.40923197591314 162.56830651469198
171.4262714368268 172.7151741106179 162.51570778858002
171.2378030092208 172.38019464526386 162.54954949484033
171.17777251315326 172.37568652070198 162.7627224402609
171.02492193844736 172.5008713261023 163.02185493861538
171.17656405146275 172.4284482789489 162.93724912334739
171.25384914519591 172.63453763662116 162.8163549099819
171.33315092856068 172.67693884632106 163.18965154364574
171.69689775416742 172.99923809499046 163.5250155864952
171.70466082503998 172.99131065098285 162.8208798886066
171.42919745875358 172.80233677617315 163.0744163585528
171.7819943582014 173.0908052187005 163.2119370548414
172.29426375662067 173.35811787807756 163.84363724770614
171.9634974792451 173.31216909500168 163.69753693788587
172.11609730167493 173.33716064825902 163.54939753191059
172.11632256473098 173.5391866190672 163.56672818347405
171.81036053518093 173.2661333687016 163.20313661500475
172.1238495484242 173.54033890195865 163.91675793165004
172.14987266332437 173.4829993663709 163.8241908008534
172.19732330423494 173.65677013862464 163.85386913700816
172.1308680414409 173.33455495249882 164.16653645078955
172.36881302094395 173.68983432096846 164.18504626659325
172.51965798676528 173.99035035890344 164.48036361366417
172.62777416821888 174.1178777853401 164.4668279689945
172.27061185725293 173.7203853542042 164.313458197483
172.74884174995185 174.0092061812548 164.51679317985042
172.58102500822287 173.79354310950316 164.59227064365055
172.9409480934158 174.1317302807032 164.52331831035875
172.5315849865227 173.89579522659625 164.14125725239842
172.48621901848207 173.86857524770164 164.24027400946386
172.55589168495365 173.86650939847922 164.32978402340825
172.7207782088725 173.78345969835357 164.19166134027367
172.43252620290878 173.52990463089418 164.36051681615191
171.79203296035837 173.16383034717566 164.17382479925269
171.86887476836645 173.08896038118542 164.12258974620082
172.19588893069903 173.39743572560795 164.43153116608664
172.48224888413708 173.5746236964046 164.58571514251233
172.62747833134432 173.6416788500501 164.2665736151867
172.01494149683796 173.54302808588346 164.68928382579912
172.03521903794328 173.20621919078468 164.7714065449543
172.29969732329252 173.47261453746702 164.96703690541827
172.2269779604398 173.45961021468034 164.9440604615497
172.68314714602562 173.8047294752316 164.6636030986979
172.90038191591688 174.13981496514367 164.94355796437978
173.14089864081467 174.25826612003476 165.065737921029
173.40946947264175 174.48299885756865 164.87658948573383
172.75097178733841 174.00811935664373 164.80700811256523
172.7993277609036 173.9859041596048 164.3366025162275
172.72445505089786 174.03682099545932 164.56571966022094
172.77028731901447 174.13898174927482 165.27278738925529
172.71244263497906 174.04656840015087 164.495753492334
172.73455799969636 174.1301264823392 164.2600389833941
172.36495169997136 173.7480246086643 164.26178995677793
172.1006471924929 173.5852291804176 164.34405512868926
172.50316737317752 174.00320713816149 164.65858658529046
172.44197458935986 173.7842857776929 164.47878346497228
172.63806080750368 173.99475527130232 163.9700299876086
172.4897070676066 173.7974846217768 163.67423334339315
172.09309927830324 173.56592296862993 163.97427881747888
172.11566502849124 173.65798760842154 163.90157459632863
172.28234351744473 173.6697634444116 163.85780899999557
172.07810436888897 173.42327162004995 164.01208784196402
171.8602653716039 173.15242867674698 164.18648984165975
172.1718023282706 173.3445332376013 164.07777402894968
172.2337867351266 173.49303854273634 164.3322034814391
171.96012225259088 173.1087869496695 164.08054236100244
172.37268242660826 173.38997843996424 164.29453132483013
172.29003580508342 173.2895053198047 163.81339799625346
172.0338231139477 173.2472783161937 163.81320018088243
172.01550544580505 173.14274546235438 163.6156342490398
171.74196451439084 172.88890873923117 163.78469948960336
171.98198368919248 173.09646516038146 164.19233436661943
172.12225695165014 173.08876331809267 164.24567968261874
172.4723547454057 173.42466214533704 164.12464741641483
172.22157056162274 173.0964447014591 163.8146789074329
171.94574283224657 173.01760640888187 164.07149958152775
172.0753306851652 172.98162263089526 163.97572714915643
172.1746924833112 173.08458470197596 164.21712298056264
171.9274399903524 172.8159780686576 164.4586255244026
171.85410783878507 172.66591799237295 164.11274541731427
171.87043196316716 172.90809450437035 163.8838715284178
172.2876719841532 173.25950316159114 163.85238994514856
171.96479965034877 173.01310836319362 163.9899018374977
172.22339410762572 173.15197152921615 163.81803374750936
171.93236009130726 172.93724803591928 163.82124414181837
172.41688006222114 173.28304324146646 163.64257554111887
172.37982616798166 173.2414092441695 163.41609902639576
172.32738898864898 173.0410443414279 163.13657576717057
172.71950398980584 173.49970007232042 163.17443301042232
172.46028018079008 173.28523401753776 163.33610165823578
172.18256787911355 173.1096312512923 163.54936282512608
172.38880209235856 173.28454301216684 163.38049768904085
172.24593601049443 173.2625918618105 163.86942648316878
171.69268713714385 173.03227978177745 163.2279103594623
171.75330354067415 172.84285963722493 163.38997230404644
171.76914010763304 172.73109787250078 163.31325019745702
171.67423139747112 172.70933717703852 163.19553086201003
171.3737886919619 172.33711176298044 163.2249256432928
171.53575714370547 172.39823355098716 163.37763297096402
171.2508935226657 172.13688938586708 163.25075380261342
171.28859827379995 172.27206282320816 163.73533945733712
171.1081880455688 172.01884107591957 163.23432599073277
171.34816175884956 172.25925739360358 163.00673720424626
171.1098929394317 172.20319495235626 163.2133770568426
170.9056431444331 172.02881207963435 163.28637871473097
171.02995859881153 172.3024005909268 163.4879071280002
170.98492993362834 172.42016051376723 163.79806187434176
171.30380048050213 172.55056593018156 163.72682728149633
171.50164448789812 172.46747798330725 163.86509740081246
171.66348107340895 172.69091390742253 163.94064453016566
171.5492928251082 172.7187772054894 164.2838530940411
171.5059912116669 172.7587367635182 164.29925200488162
171.8999015376874 173.0979928299011 164.1560440071095
171.63023095266527 172.73978024808116 163.9967694359948
171.50180138331257 172.80502908370715 164.2702786612844
171.7898218037169 172.89351760068203 164.10995783949755
171.51074297879066 172.80425011504298 164.45322513430474
171.35198713307508 172.60840165427402 164.29998872128277
171.57846005216035 172.5619613442198 164.08800218625703
171.60312814599388 172.5512845354998 163.76763126923532
171.24549614328285 172.18155318647428 163.744021299379
171.37027445268305 172.23234683993505 164.18955309482868
171.20526699134842 172.12763484519775 164.23717785862007
170.72515229375793 171.87089157237605 163.8932636202436
170.62690833671047 171.7264827192771 163.96931904197456
170.7019417143042 171.6523162975367 163.65580734997363
170.91419812683662 171.83807602241993 163.946780659861
170.98293994154494 171.97139948654885 164.25928970640186
170.67984320391702 171.80183849326465 164.11503650213578
170.35051387526008 171.37987177175913 163.94384985710326
170.35142395767838 171.5854067167054 163.9240431014521
170.0729290090606 171.34926028626333 163.97366434230872
170.04335884470325 171.3279572438438 164.24545524208824
170.3988129713048 171.6050237088352 164.410241482787
170.6578571266102 171.75090991862226 164.52721792462697
170.56364068230096 171.76043146867465 164.52538186773748
170.9838282849946 172.15899359886754 164.43248956376488
170.72984151600477 171.85595041607476 164.2355813556339
170.5249007208773 171.68532010682807 163.89230878306682
170.57909357839728 171.83929869823706 163.74008074180617
170.8807174031141 172.01952549944374 163.93738084395866
171.14933056373147 172.29149608802211 164.0846918765607
171.48372758145433 172.5353961550707 163.7330447460309
171.22190518970572 172.27085376046594 164.16007441177237
171.49532736181607 172.39907898872613 164.03714898492606
171.27120269502925 172.28286861999143 163.86742215508227
171.2345989542208 172.12589405414823 163.81573953676116
171.1762892844017 172.0259275884829 163.89739364483916
171.5301234850924 172.30549775352586 163.954465826455
171.9565790251462 172.73390863472252 164.38913733813257
171.8926677781802 172.70245434318088 165.17399156488858
172.0112127957259 172.8032901983697 164.9335083811462
171.95425750573753 172.80184573536826 164.6811776527795
171.9673420049284 172.87062258506248 164.8294964062823
172.08404614799085 172.87991396123132 165.14002561926918
171.9518395217216 172.79793018336298 165.1008162272148
171.82419291094726 172.80448538769312 165.098122561592
171.9306909284058 172.8695386758844 165.23091872796
171.99050774538233 172.91610865436044 165.22010035733464
171.7586619317252 172.63910972269554 165.27090984292641
171.69535932678497 172.5198774047192 164.99338970178817
171.40400886039455 172.36492729907107 165.25230670856646
171.69826585149022 172.64899088839633 165.6184956016734
172.03697766557693 172.7708655119254 165.469114172632
171.97912375664606 172.82161354891866 165.41621473629468
171.95541163270968 172.81173880303191 164.87712173987413
172.0663749754606 172.7908997315474 164.8147007879442
171.9850603763016 172.76675082239512 165.05729517565123
172.35680079535453 173.06552887095182 164.99183198546802
172.17111724977784 173.02340051101362 164.87082941615785
172.21745844517832 173.02692877473186 164.9316138040223
172.26008489577382 173.09327333737707 164.87867195587455
172.40873706451416 173.51941474367126 165.0578290716616
172.1128467521614 173.1516495269934 165.42841518718416
172.3508271805024 173.39916853110373 165.09788067648742
172.23923995306296 173.28714655994838 165.14172646872996
172.07720248571306 173.27707540555306 165.3944204518903
172.05656526280998 173.15664528058295 165.2624690727465
172.31651546553243 173.3185099474736 165.22281854897687
172.44085205902715 173.37795068978164 164.93052517285452
172.33553771936002 173.36834251816617 165.38455517492375
171.95256825544018 173.04771853311973 165.46620527354034
172.19961469435273 173.21685093509552 164.97500075600183
172.63659224039313 173.56171598000688 164.71041380251873
172.7381822708814 173.82204739656453 164.93083795816918
172.52712320642578 173.4422137270052 164.95974741594625
172.6206773758188 173.49436455260366 165.37752537055286
172.2731578505987 173.2194740815428 165.2654788405809
172.65730953980292 173.47905496520585 164.95666896920122
172.47839473461357 173.46045928893207 164.8643301305032
172.09091564099305 173.10944514068163 165.09348415586075
172.41495021324346 173.4527615360819 165.28964622944488
172.45113539687654 173.48139734791246 164.79013462882537
172.5610575443153 173.4900901208201 165.02119071168156
172.64403821553557 173.54203566063146 165.2385048410939
172.81495464329996 173.80809671453673 165.21903140433363
172.7158351507549 173.72078433012518 165.1545072833
172.6403598665045 173.4924540424243 165.04855383691435
173.10022342449025 173.90848340661748 165.2566268486901
173.22032295036348 174.00332445510537 165.46593989069117
173.22454481003922 174.12916246759605 165.42740832362506
173.34990499588827 174.24062909696576 165.72368597367495
173.25274275915078 174.08229713571512 165.46994351075057
173.10229121717694 174.0933205911598 165.43673473613367
173.21727044334122 174.21174458465242 165.41050013021658
173.12785661007482 174.0115169074151 165.31339538189485
172.65918348800156 173.62415293940646 165.15406594289294
173.02573336218623 173.85125629721298 165.134772949266
173.0800802906353 173.94417413879344 165.55523735751325
172.70430229867583 173.7039590854555 165.69843018742995
172.10161362013332 172.94648965803592 165.62350365928805
172.16481100634638 172.95700290369842 165.8746468408925
172.38739205360153 173.12283720279285 165.78606026218188
172.30373367264437 173.18152526246013 165.83948546487184
172.36214027822746 173.3143067835545 165.79358452468688
172.32995977132597 173.33607915543132 165.77743713248992
172.55394379768686 173.45089447785625 165.62665087770503
172.41955503275676 173.48353375862268 166.05424093397085
172.31026278548794 173.3659450803829 165.54453125236597
172.52365322487137 173.6127019443917 165.58821561386037
172.08103199061324 173.14423308815924 165.1606237267187
172.12258033095588 172.95456025003134 164.95164091172776
172.2291651834092 172.91914348706194 165.1241308190461
171.87167108565805 172.55361882038846 165.24485386653095
171.7809611100375 172.48599129926896 165.43182309508958
172.0183930088477 172.73375834957722 165.3795714217426
171.8420050170597 172.63717515096684 165.42023086745493
171.94132741337552 172.75818943167067 164.8318988362114
171.857920628775 172.61602642919024 164.89007442868387
172.05556299865938 172.82608662638327 165.27901068546245
171.94523923169115 172.6984394497656 164.9035749372493
172.09184777125597 172.7320399095498 165.24685581852242
172.1289829987738 172.66270509831315 165.26103859480955
172.00750104767462 172.82192660539818 165.41367489729078
172.18265427131897 173.1102706308258 165.1325729563549
172.36795140844293 173.05524422872224 164.8929762647659
172.03727717177347 173.01145513234658 165.10169639470317
172.3707555501383 173.23493907098734 165.71641984190467
172.15759648941216 172.95736565819618 165.67250798520797
172.1696596905135 172.83898395842854 165.311850073711
172.18998815028147 172.8656545374409 165.11101172445169
172.2269441699083 172.82850246972563 165.06121174012262
172.4345224751708 173.11121995650547 164.80853524870565
172.42378341266297 172.9794651487391 165.0283035856866
172.33965078930416 172.959463672286 164.98068842486066
172.22192174697673 172.80999625922027 164.59873492018818
171.69873846589104 172.49805421458348 164.61756947145616
172.10693710771616 172.811926026506 164.7527646575316
172.0408613322039 172.77577587906688 164.8053846464647
172.00461188180267 172.64984790377565 164.84781609317886
171.86301255432755 172.66485762172636 164.56352184231062
172.21728451041906 172.8595822072826 164.86688259843257
172.04323432583732 172.63629484897234 165.037062308384
172.17927121947844 172.6360643919465 165.30054718489876
171.93521226739747 172.8707823233921 164.939926870953
172.14360066188416 172.97661911974157 164.98827457013292
172.45738659128867 173.06819633346785 164.94091514959294
172.09992944313342 172.71715930432967 164.53226493833492
171.92558069061343 172.5444808483006 164.5262705922717
172.06350689440808 172.5663783913564 164.3595564446138
172.25457938692912 172.96778516196773 164.95671852395222
172.55421064757033 173.25771095410184 165.18137319201062
172.5008892788885 173.20308333778874 165.4316644502809
172.82195959793796 173.49644861494465 165.14720473683406
172.56014526345677 173.29203186027507 165.13094154800774
172.5033471194608 173.276794062006 165.27749495845447
172.7335070652528 173.4662220874373 165.30027909979754
172.7317592931262 173.35337723128234 165.24152152402934
172.5856603695598 173.28979540453648 165.26632232846424
172.87981556651425 173.46436071598444 165.76369913899512
172.62287931623493 173.25512010271908 165.8155588856799
172.5332421923583 173.24562751053838 165.503970337623
172.8544873474564 173.46211014974065 165.71216429643434
172.69928855867943 173.22170862257659 165.79234119906366
172.75140191533123 173.3015473163255 165.49592572990045
172.74184873168267 173.40138702112094 165.83151179003676
172.6599078967105 173.43926738866892 165.80415061900743
172.98481375795362 173.89598023940513 165.85479751465306
173.12729309961438 174.14491910011273 165.78165331851633
173.14643447513936 174.0437675793879 165.38713819036965
172.85611353403078 173.96583293290513 165.5629462171638
172.2395635603452 173.66385898390672 165.39345731255426
172.44164962588385 173.965037051921 165.16243395941277
172.27133165638358 173.76829741498153 165.02675413921273
172.35856538431344 173.6068233518548 165.04688395365312
172.4267391002182 173.77482777318886 165.0408750544219
172.48416524448254 173.64152451890115 165.02687344758647
172.7313959665964 173.8904897673835 165.25627469480057
172.82355917213218 173.74815172937593 165.04335931932053
172.57183485735433 173.53894288012825 164.70876626844512
172.57481408587515 173.45405793430993 164.37028664064505
172.62005332076035 173.57505907681923 164.12528951941584
172.72592980879872 173.61196676032478 164.33074852780484
173.03642163972535 173.87885580433863 164.52185237023903
172.88277121365783 173.6306621307626 164.74315983680046
173.3300058366711 173.96515111599342 164.86411922227512
173.43924689811914 174.07291350733263 164.96465613998794
173.4538728951933 174.0451324781929 165.26025397270348
173.71676737088572 174.39852145800768 165.35791711985235
173.86680203723043 174.40042856128045 165.4171139745668
173.64833217050784 174.04591795550684 165.08886732203345
173.75963441268624 174.28700534538152 165.294367382883
173.80108026002526 174.4005243908503 165.50342078249986
173.8276198702735 174.4161023069277 165.3528779899024
173.8682113057399 174.46342233558002 165.28105792671974
173.2448025374003 173.87000852156126 164.68866004177755
173.01501937028593 173.79007197216086 165.3990771834561
172.84198165736024 173.70641687051855 165.28571816801417
172.82966971614124 173.84721150896382 165.32053463370556
172.99738161503103 174.01385647303564 165.59450075907716
172.69870494172778 173.7296196692673 165.43086091073945
173.0093401349889 173.87743780351005 165.54282707046204
172.925662684192 173.7263361468053 165.9553384039622
172.72917086661138 173.65259153010874 165.5730159506014
172.58364937285344 173.68698931219657 165.46526512600903
173.02431844332534 173.7501421950882 165.64599863298218
172.45826083992904 173.42863217332194 165.51167633733755
172.5589439244022 173.47769847090288 165.26130302164984
172.69642406445524 173.6742499770382 165.076476356516
172.9231542931066 173.73623493709295 165.1901655999905
173.07780682399596 173.881977190209 165.05299036602042
173.21207951214228 173.90322424816975 165.3990004186118
173.14516777122188 173.9599950975264 165.3713552241695
173.23224433284565 173.86895049386632 165.13926758837906
172.82488907902052 173.44218754640528 165.20719778968456
172.51991008772066 173.24355264332937 165.20919544207578
172.44582218567515 173.2326823492581 165.16031907987423
172.4684684269352 173.20066029805628 165.2391882666841
172.54528751588484 173.19020962822785 164.86340757231946
173.1933158779671 173.7507076873039 165.1101683000981
172.87563557815906 173.51892588962534 165.56776067549077
172.72592785599022 173.4726782556399 165.55038516194315
172.66479690258765 173.44943788740028 165.04921175130744
172.95594351881334 173.86596113819553 165.19974129793346
173.03002677592588 173.9667441255055 165.08851426549285
172.8019111967407 173.75991455917313 165.1371674300539
172.84723892742178 173.84652082761372 165.03204529416186
173.00304858952836 174.09404310786985 164.98935631183838
173.32900681294305 174.41158364189897 165.13984077815192
172.90285661512578 173.95102044699075 165.01338041942705
172.7469991956479 174.00780785479955 164.792407444676
172.26690125780922 173.35392302573362 164.5903278562078
172.33136135648448 173.08074119319193 164.62770690623944
172.26562935357364 173.11183768204555 164.69465074039388
172.61460614666075 173.34763776150393 165.11573430715322
172.6433027881841 173.2565183520391 164.70860745263346
172.4342731203796 173.26162307238585 165.06180943833078
172.60198631653773 173.33785770341305 164.53764728453254
172.45676043296882 173.3224542121601 164.55428282484593
172.49453133548224 173.22651694465324 164.51172975042516
172.23942460123308 172.89491455323758 164.37659017799538
172.69646481886795 173.35729137962932 164.45076138133305
172.63774851966053 173.31512187780595 164.01761372406915
172.61905911020017 173.18705484206828 163.60936514700867
172.42699710730668 172.99443823702657 163.90949848282312
172.46377923781856 173.0176783136289 163.39504524657704
172.41437389683452 172.90755040325942 163.67192053593075
172.41941973842555 173.05393079377495 163.83305383608925
172.54951702895823 173.11715815680557 164.03600128591992
172.35663111987918 173.11825116402755 164.48646076073163
172.1467272940818 172.9362338087969 164.57232556128338
171.81228977255267 172.71981281431147 164.49081445915647
172.22176467172682 173.2366724841649 164.64445574303096
172.3719566673567 173.29864125429594 164.48527311742964
172.15545707209142 172.91239887667476 164.1901069525081
172.19969260818857 172.81208378553595 164.3448747872149
172.3793999530769 172.97782390407858 164.57641629504002
172.41859227305463 172.9893087002279 164.64624745750095
172.34663557875052 172.94200379442265 164.4058290303366
172.07537425525 172.8121211870513 164.439277223944
172.27675545526648 172.96879049087872 164.46994942065064
171.79525741223517 172.64559747627143 164.70159348660502
171.97429878104563 172.476340412114 164.24640729927265
171.83548988116152 172.38836364481836 164.40225942147123
171.88597813141234 172.4967033701343 164.42990639401881
171.9017774742608 172.54150409320061 164.93229905505694
171.67228507451563 172.2895433378113 165.41934619575179
171.5523340446946 172.18953960031004 165.33272759062945
171.69760909958995 172.54725520992548 165.3818171311231
171.42626856300336 172.42736216278868 165.33121097686652
171.68862963754057 172.42237094905815 165.13155789584323
171.2330964984797 172.0368197898948 165.08800442025188
171.28066096871746 172.13750695216956 164.99343339788345
171.55715406076172 172.30009321574843 164.7073134119542
171.25931743128956 171.92520403027092 164.8202929493958
171.0684032138053 171.72400231268415 164.61151660812806
171.0925627066976 171.97615235870524 164.9478389364094
171.59002938898894 172.50488435356846 165.1770945564987
171.48223297140612 172.41100169453208 165.26597647498818
171.65323032724388 172.4138251337927 165.37456946709992
171.601831170957 172.32635241117194 165.16370431861156
171.86412173105933 172.4774294505635 164.6022280740931
171.49309005871137 172.35423143690616 164.77168250895483
171.59872807304188 172.24790004789295 164.68324754946372
171.23038408556107 172.00102397928583 164.85995500288925
171.179375850254 171.77565862645017 165.16243327438036
171.70674639694502 172.37617234669557 164.70204720122103
171.89150935703304 172.5143740642581 164.79021251583444
171.73677192991448 172.50692047117542 165.1795143661821
171.8143506227261 172.66832177186723 164.71894735972654
171.9681657552298 172.7592145729996 164.6447472819174
171.68815228293306 172.4787827931195 164.53296024507404
171.5028076051307 172.193319430139 164.43245587853238
171.57215137182925 172.3518991172834 164.14885439309208
171.47952115027428 172.00879965729192 164.2472512536139
171.464205815832 172.18011505379235 164.05791884626754
171.38267084206086 172.01739037385937 164.25737986392662
171.68448829437847 172.33071510628756 164.419804124352
171.91088392643374 172.42745713650052 164.40229710659074
172.40672927134082 172.94038224611987 164.22151197939618
172.4204417898101 173.10883316720557 164.43418488424234
172.497754935232 173.20556862996588 164.33160130673286
172.30802255933384 172.8710697383521 164.31825104352677
172.116420246729 172.67201443091676 164.35628406955627
172.04093206495412 172.52622634210363 164.10250613728638
172.08975864527258 172.496114147858 163.91176107354173
171.536662671157 172.01062299682107 163.93744248860682
171.59746522252428 172.21784775683238 164.53675607285538
172.25207708471305 172.86678175924618 164.92161257097013
171.7225338448878 172.31363798377882 164.644522089642
172.23140826765473 172.647120693568 164.76084656108543
172.33542543598654 172.81350235499053 164.61651676731154
172.41184859388835 173.0073649640301 164.66900773946716
172.2194620094608 172.75327146887227 164.4508650484889
172.1768715401193 172.56788338400912 164.58055324731583
172.43778499835432 172.7695344383618 164.5739846533795
172.51014603153908 172.77259475666818 165.0942250394692
172.36578881371983 172.60695356121374 164.7323467159768
172.124376534 172.4004273955224 164.88814630100862
172.13954447565095 172.39341466657174 164.98015632600433
172.1136436488558 172.38656748385134 164.23125520460326
172.1564226503227 172.461123829867 164.42660002736304
172.30012765309803 172.58968334780653 164.5140000471319
172.40107504701996 172.76793229367541 164.40155209432808
172.7835132034828 173.05810713389153 164.3802053172072
172.5888092550704 172.88004503276056 164.54642255797899
172.41984247694643 172.63744767617484 164.5576512912667
172.59941819045585 172.8294706740426 164.5452271435163
172.78967722138327 172.9517221017401 164.61458846245102
172.4548850585508 172.73608812671418 164.63561287549263
172.3264287461459 172.7143179826623 164.76818315518668
172.75471519708353 173.14668951071195 165.154906250158
172.56878984325672 172.966853756369 164.99042634854288
172.68851603891687 173.0184051093542 164.96991352492896
172.62199821565395 172.9647363845333 165.2032931353379
172.30995304548347 172.58308548907078 165.06348599883978
172.7203365340849 172.9974031148742 165.30496246514957
172.898489212914 173.09729517779533 165.2177298574275
173.0454729306109 173.23918381841955 165.10736150019193
172.64015604725702 172.86035009267803 164.79609011410327
172.483654717259 172.83346525112987 165.09445284669852
172.32816384862167 172.6194156974095 165.0350541844021
171.90723925455967 172.20687623381633 165.11268741861207
172.1197221711205 172.4266319953611 164.968224175815
172.37098489082723 172.64741216425688 165.26006414976462
171.9720392369383 172.43286164115185 165.33078846951642
172.22781979218038 172.6943384048349 165.69060911935176
172.3490704938532 172.72671361633144 165.6424375112845
171.86903174141082 172.262986471727 165.55561821501908
171.8724210457546 172.35678652633848 165.37387694416677
172.1221516678975 172.52829334014518 165.7416725242871
172.33105647967733 172.8022148508834 165.70695205016236
172.39150778540028 172.88392192452838 165.68388786329223
172.43100571384673 172.8164942697176 165.8592588673881
172.01290492190222 172.37991550863094 164.8764666197455
172.6816607252426 173.06152557681588 164.94192927408045
172.41257315232073 173.02485801960927 164.99356010559154
172.54159126562317 173.17293905190212 165.0260050424901
171.8619094807715 172.7399230846884 165.10341844704453
172.30248184865604 172.8676580253373 164.53665752463652
172.57438216389443 173.09549697494396 164.76092125565756
172.1276422536217 172.60842005910231 164.52843676465662
172.19215035224758 172.64940753518653 164.45710481463422
172.23244936861605 172.76684963082033 164.34105517723248
172.48689493321447 172.91438297668708 163.93659952347525
172.8093658782373 173.17968025853946 164.19204599249386
172.7956884561549 173.1299973590233 164.08253226096707
173.05954915786745 173.42659201867858 164.27729426216072
173.07679456218796 173.49728727373997 164.4221760976704
173.090537893441 173.6236282509071 164.20580638605512
172.8678180675232 173.30469391780147 164.09491310091065
172.92612912634516 173.45416675881933 164.1185109236689
172.66485561592214 173.21684704279565 164.03015314251243
172.90155008226844 173.53600283065623 164.02245741666053
172.83318747216725 173.46068878649908 164.11892601279524
172.6761400149759 173.21825758739627 164.1586825332876
172.4618990868308 172.90245212163515 164.2273385550389
172.77591879078292 173.35721049358747 164.6712018411376
172.91756892775936 173.42405214586194 164.7552437466319
172.80685469755153 173.40541022085876 164.6755945879255
172.91692923161793 173.53149838502029 165.1405623839164
172.79199519676348 173.48279676273992 165.05412417286692
173.13051153474953 173.77076006316258 164.58067042341497
173.06373594486217 173.58912833637368 164.54205815539248
172.75545478267895 173.36813820157738 164.95335527754992
172.36449466026988 172.93416466179778 165.1245273706578
172.74725192409252 173.35795769720465 165.21526083287583
172.5216808415988 173.02662772484928 165.5142503498965
172.84408887675556 173.44800259495992 165.40394014559692
172.56687600846305 173.22971663212462 164.90093824633493
172.26557080010656 173.00228697763066 164.7933370897247
171.70434854492905 172.50904683591133 164.59837965263904
171.8933444120899 172.61849590951115 164.89655166644
172.0037189296509 172.6294930474476 164.80796774797346
171.79334327957625 172.48465026422082 164.69430912319228
171.92619764577483 172.5445051842175 164.8207446672637
171.90630904625232 172.5569988788669 165.10724947323607
171.91975335932293 172.66583436128934 165.1656303336733
171.81687544615812 172.62307278192858 164.76516625979195
171.74411108102208 172.53873022269693 164.62372560009416
171.7957729555918 172.62920132639925 164.7966575010711
171.65885181504726 172.459250820673 164.9398554020745
171.68899645060213 172.54929385918635 164.66470329825083
171.67067189391858 172.58513556381513 164.61923374044835
171.92864679673568 172.83219517904496 165.0500276144092
171.93049420744956 172.6868875591198 165.1592792068678
171.7977201827561 172.60111591301063 164.93990945437767
172.1067766630934 172.8419685753194 164.90419246646977
172.02095650004267 172.81924538079804 164.62027282809413
172.04304998729364 172.96797247293875 164.77315480706747
172.08703076135976 173.0245357345124 165.14769040737957
172.31687669776633 173.0859344744677 165.21150345719266
172.41420684117722 173.16135842176365 165.3029576183957
172.65955768812213 173.44484866951137 165.11598332670204
173.02999029051523 173.63515342071256 165.2971599063498
173.3080553440163 173.99747049714352 165.34254721698704
173.00119618606595 173.74274245661422 165.4393900627927
173.06979391603798 173.7199257391077 165.38921662541188
173.11620951124297 173.68163741511063 165.42338489514304
173.02132214741687 173.70320874949016 165.57593442191285
172.6788689433227 173.31939862521068 165.85490480775056
172.83140095381842 173.4070089018541 166.08800282362392
172.67757968881935 173.2678780558436 166.31282666685922
172.84788881052265 173.48146965549884 166.0240833915828
173.05705800265773 173.5568074796297 165.77273620515658
172.9631725267377 173.56071526463631 165.73975080389252
172.80973530972395 173.33152008193952 165.55864274154058
172.9319672428297 173.39029324711868 165.8342072172464
172.66141745695722 173.25155861775212 165.76808074059403
172.96211275022046 173.34103873344046 165.8754160548022
172.97516824177612 173.32981132004434 166.0519778239723
173.31730611936953 173.62428004125482 166.2804783205565
173.1998438431386 173.52641633943804 166.12610617703228
173.17197621982976 173.49834420724702 165.7592328148762
173.0726326456621 173.49504166354998 165.7868435950287
172.5323608431322 173.03167853532457 165.56713226957373
172.44236416256004 172.96824994420584 165.55416518462744
172.51124021302485 173.03832303972823 165.32550833681327
172.47140587933595 172.96040752900666 165.3722425133506
172.14358896807045 172.82315925123956 165.19980067839847
172.1939549764327 172.7603212821115 165.45664983572698
172.214545041174 172.90286993212382 165.4404942063662
172.25546013236305 172.96338312617073 165.15008543879526
172.16005030250471 172.88353783785467 165.63304759244585
172.16571622773512 172.86038797835155 165.94841520011678
172.21069625408026 172.91586340728898 165.7901866568045
172.26988111804246 172.97953758567832 165.47908964716925
172.06202459001682 172.81233663041547 165.40753220757153
171.78003280530768 172.584730103604 164.75635339355875
171.86132044377695 172.6568839783795 165.13364853453294
171.8577979826964 172.67791731091603 165.20609137493884
171.88693216107905 172.65739815435967 164.92717715272445
172.10226362720866 172.87670873667045 164.61032795701652
172.0936501120506 172.86534721935263 164.76937012251994
172.54020318501074 173.3420748597463 165.10137964375397
172.27151746103613 172.9418617974413 165.0217284039615
171.96177627092808 172.80966948355325 165.07889321046937
171.59280541165958 172.55799559606774 165.1121073595194
171.6671410640505 172.52131186223988 164.99462755563783
172.19159774089772 172.96309052001365 164.97044761991802
172.29874784536912 172.96376163774377 165.19641198207663
172.52537011525362 173.1759081776881 164.89958872258632
172.6654520480286 173.3844527100352 165.36724714299132
172.59222269002507 173.27216270907593 165.4303812175655
172.4137254253117 173.14869948646933 165.00270365330863
172.20970246617736 173.02823048336307 165.415879640677
172.62852935022937 173.31399778424236 165.5394829022123
172.65731123797318 173.41716674922205 165.33179216433246
172.65181230533776 173.4558833876175 165.15299397493834
172.71412128735574 173.38956680992487 164.94063943085362
172.3273008601182 173.05492942904132 164.8410843778755
172.20053437516515 172.91506904632442 165.1046708959751
172.32129411956572 172.9177927067973 164.81842011419823
172.54415827125905 172.96569507132267 164.8060430414182
172.80731851453982 173.29642373597463 165.09975653487
172.58251093348878 173.0953370713004 165.233161125247
172.7190273851354 173.35920300280773 165.47447689539004
172.7433731821522 173.33923869699038 165.47913392743516
172.71552662709777 173.25710182831747 165.44386210013974
172.32953583659912 173.0071857756545 165.10109925744706
172.23478238820599 172.99171238002623 165.10589969393317
172.011310299593 172.8895751969275 164.78843416584795
171.34231759302608 172.31702292775398 164.61398896683707
171.50915798972875 172.31828382656357 164.9803381039458
171.10424046088679 172.1703790117553 165.25416810873054
171.15375908011612 171.9085804653659 165.03907129127333
171.231526730147 171.9507395115842 164.80570183886564
171.37508650770613 172.18658623979036 164.8964352278828
171.87041595741186 172.52138060176432 164.98169264958585
171.67892190108708 172.49820144694334 164.92714097532289
171.64416760425016 172.4951835874088 165.44432369392337
171.79276635446894 172.66681292026817 165.45539570676416
171.98323372295079 172.97761979050222 164.94712231562602
172.22843620894128 173.22330916056288 165.1176232342831
172.34067839830786 173.20973073209854 164.98182319075852
172.42445014513092 173.31492253576906 164.7749870513425
172.41354344700522 173.310914372315 164.70961297197417
172.17254143566123 173.1201800499115 164.85908031026108
172.10776239771326 173.1208231945706 164.65127800002512
171.96569432530856 172.9058183044854 164.8793114644799
171.85090852667355 172.91696125245264 164.83182638210084
171.61004930615448 172.76560810145108 164.7319968315714
171.57261358471092 172.71849900088918 164.57994745359457
172.0040654896698 172.78350847436982 164.6260228218914
172.12166303905016 172.86846326641987 164.65840583426316
172.64366128443808 173.43887201533153 164.58240775662208
172.90258926761155 173.70487511844544 164.6334102552808
173.1149505042085 173.85426777056222 164.71637178019492
173.02772668817713 173.9206435165828 164.9475495722157
173.0948257085422 173.8505434041349 165.02165701481957
173.16761383276102 174.03116375083002 164.92835198595682
173.127407737747 173.98525397165972 165.07841848533317
172.93296171708485 173.96457250228352 164.8036636507024
172.9895167943051 173.94716238123698 164.58187585953135
172.7351591399788 173.83019874327468 164.65950361503366
172.7223193231736 173.77949091709613 164.3966210166302
172.94888861283525 173.8509406022371 164.68182096814627
172.48233267790084 173.53889849009713 164.50332635690597
172.4876730524205 173.60409502615565 164.69301111787493
172.87014872069906 173.8207346187696 164.9043189902472
172.73437594399425 173.64921745734142 165.2043014607232
173.06545945424023 174.02558105344815 165.2000286722887
173.12022101143268 173.97594678988443 164.9871281970497
172.94137115330278 173.9061223306741 165.06187006793527
172.8336018263599 173.72444500423154 165.02934672611573
172.74285270996404 173.5905340685056 164.67239585983654
172.39840303138837 173.25750351236874 164.4792511062498
172.73395342145878 173.37902001268367 164.28920120534636
172.5205546848361 173.23301858740854 164.41261093922247
172.66867809539255 173.46167210422308 164.28950090890896
172.91145162552942 173.77741857073786 164.23252703016016
172.7746216536524 173.55425285230586 164.52992349298913
172.44669990890037 173.39834227966665 164.86378448534936
172.68551340410573 173.38841381674752 164.78064776568502
172.6241905327548 173.4341247930709 165.53653557423493
172.72499609430494 173.44256997655685 165.58344919365078
172.69821479136638 173.3472419365847 165.16862257409142
172.46039488309458 173.1483799457906 165.06881932343532
172.5255387156059 173.1962333947787 164.95254355467338
172.80707963487876 173.3089922653776 165.03969840243437
172.81634964619846 173.48243830314067 165.08181718641097
172.9673224903104 173.62560115959567 165.41229265995577
173.21258843616505 173.90561380463 165.31600367808295
172.99655053247415 173.83235032737332 165.20333846275187
172.81454605972917 173.7057892587426 164.932116187163
172.9862564342589 173.67525474998402 165.17144869884842
172.94886560529582 173.76854821756822 165.23081375843256
173.44964161538638 174.2447281567614 165.34979959366098
173.0010515536226 173.75853279030022 165.31082366906014
173.2660741073887 174.15587977293637 165.41883850141105
173.76167172392866 174.4399470061241 164.95093449391914
173.7960949684384 174.58246571824571 165.01302253507833
173.9387430230365 174.69546491410398 164.92915091353314
173.95348536646543 174.74406199062736 164.57837869952198
173.65695209554377 174.5650788860422 164.93651542138713
173.69250819029418 174.4815702231248 164.81325650553333
173.18150532575726 174.16402522594962 164.67307886017593
173.70741115511174 174.58352989456327 164.5441538631515
173.29671049709722 174.23396255012017 164.4513280875502
173.42389124423465 174.18941680461216 164.2916275667795
173.86466923826822 174.72671917874047 164.58905088932477
173.88017827957114 174.62751769711085 164.9135422429377
173.28455236260717 174.11533276232362 164.69346954887385
173.7670458899285 174.53327503683803 164.09743101515522
173.60523143357 174.36084035057692 164.30942396263043
173.70805068305538 174.4461287738617 164.1826905466845
173.51507983841046 174.50251006538727 164.0469562604718
173.5164657817631 174.42088119114808 164.05535962591844
173.73225936642478 174.76434446657555 164.25978740068527
173.7323517096307 174.86168455032444 163.92913443106139
173.92030835521513 174.8737559010654 164.43598027942446
173.90585411819407 174.67314930471014 164.23724838914066
173.68403105735405 174.58936929443647 164.40080983556794
173.6182960694473 174.37746681268783 164.65422977926934
173.12635412550787 173.87213142676447 164.61644302290276
173.0021070313941 173.87561021485644 164.26328996367033
173.0575456779195 173.97788249591983 163.99770953106685
173.018058435825 173.7341497734059 163.69073315130282
172.74992904687784 173.55473733712304 164.21792074522304
172.98740369590894 173.69238601846774 164.21744273704152
172.59731760598405 173.56621541541875 163.98122861992277
172.46451708702853 173.4089990009927 163.67433570801956
172.45130734461938 173.51290899470973 163.37471262216974
172.49401934717437 173.69654308943683 163.4377045176242
172.64081455191314 173.80092817466087 163.41182429600426
172.50653023195883 173.78452021113796 163.98716246581003
172.49506923037262 173.59195764654348 164.07185018737263
172.83179689458694 173.9816897619418 164.04754115318184
173.21821698544838 174.29065221782804 164.58664598545366
172.78972106851367 173.7314519788237 164.2653585728779
172.6030478870358 173.78514836183302 164.45964726403733
172.621618800007 173.85412124194195 164.88798390874578
172.5684922147038 173.9092580240168 164.78874652902132
172.8954321141323 174.13923141324864 164.37336440487536
172.66766286713874 173.73569894504257 164.36126338008262
173.11345507208802 174.08740845575448 164.3688582340859
173.11056170323303 173.97672743572372 164.41151966226144
172.915294732277 173.8550106137747 164.19626796190505
172.96658858862966 173.94169008757038 164.60679586916166
172.9048607210846 173.99361120254778 164.7034630250752
172.7330859921715 173.88232162585618 164.64944065031318
172.39500017822195 173.43065094483967 164.2851515444932
172.82058659195417 173.74945419899564 164.45941801113372
172.52615823362015 173.53723791500312 164.1484393650082
172.5378912012905 173.5270827641357 164.03137893026542
172.5940410824181 173.48275348992973 164.24047060294419
172.61508258848627 173.36607420809446 164.07239525090435
172.76487735312318 173.73226013387213 164.17115046637517
172.62123772291048 173.69606367610254 164.57511696464132
172.92439129434257 173.97027505374518 164.69895034752503
172.7623182244867 173.99692868505747 164.3682688326616
173.16999602006894 174.28350825174542 164.89285179711567
172.73629445227428 173.95043494804176 165.04638140864213
172.8782974820283 174.00012628209407 164.96828546952315
173.1733306508602 174.4754413173865 165.31097587764418
173.35267395905248 174.72943180003278 165.2638834365849
173.7413162815277 174.85079779839808 165.06614464860408
173.0344244385594 174.08072910582655 164.7273987448855
172.90820387336768 174.04583699871606 164.96698939145065
172.8004775573897 174.163828518285 165.14240246067286
172.8180181041225 174.11900343408163 164.69223387511144
172.78845173097085 174.08134424677223 164.8062652073695
173.17344537164465 174.15835488574263 164.8954029257081
173.0931945142257 174.09904186206484 164.78250470547837
173.11592334291282 173.99582990617114 164.994054168129
173.17731217390755 174.3764024069382 165.4370705551307
172.9577716434367 174.19416472868542 165.21266865586998
172.78366627781855 173.95269588187318 165.04050099266092
173.16254975296764 174.13032550812625 164.71600413375373
173.04455056830315 173.994933208612 164.62011810175522
173.07768305589943 174.03839845391687 164.7718213036246
172.81180615643632 173.95936156997325 164.58999413663284
172.75411469855482 173.90557685579574 165.04585492691848
172.99393053989374 174.0503710330868 164.74110819926798
173.08906387724014 173.87036211410205 164.95152036842745
172.930472913483 173.96414984693936 164.81808914313493
172.50823179399396 173.40421121704316 164.78651736074366
172.3926307217556 173.44086641682307 164.67886444335969
172.34141510017668 173.34529042121704 164.51253434081883
172.54098019842152 173.5139732567937 164.54969315726373
172.26088964397906 173.30115275346924 164.76785304020927
172.0756599702807 173.10619371246898 164.65671867062233
172.0390660213554 173.23738644292428 164.2968435866869
172.19885615588348 173.17598582646946 164.38437007703251
172.21328403203987 173.31484359268504 164.47912423977064
172.0812874303986 172.97815907431874 164.2155354586881
172.01304535531403 173.03894959439216 164.3183453795548
171.88006833200652 173.1185484839368 164.20404798770724
171.77371936884236 172.89095079098522 164.23377608491725
172.1146940650124 173.11469574096824 164.21807274769566
171.4194862512378 172.56458175112692 164.10338847704438
171.5307427171741 172.73613108997228 164.78257340277383
171.96074176905964 172.9235105584178 164.48142808046035
172.03038623382275 172.9612885694171 164.6888053092356
172.14579665022842 173.27963746196104 164.90703248340725
172.0585918581623 173.09548115492078 164.53958408947489
172.30695931549002 173.2251494620575 164.57317128729278
172.23464548746264 173.21470858981314 164.82488915230428
172.2889597313662 173.22552042414964 164.78630853704996
172.47547157785226 173.41684522323558 164.7112460526252
172.57859173271456 173.47485766872046 164.69072413608646
172.21151604950552 173.19247523585724 164.9250820541022
172.11547129114567 173.20176963500745 164.54285061267922
172.48292987454656 173.57220627092482 164.73407293398716
172.81613371163496 173.92534104144355 164.4150447524621
172.85613075118027 174.0612587353715 164.57370228637228
173.15638445741303 174.33253837406554 164.33197296656544
173.27850643515438 174.3807207464382 164.38696808690386
172.8533633235495 174.09775908269202 164.23853630935386
172.61033407458268 173.95861015548044 164.23528263608642
172.86734737222554 173.9710908837127 163.9057231231515
172.5703707307001 173.69633783522605 164.03253451635794
172.8687952416954 173.90359447133696 164.32757705179228
172.53084187967715 173.66891449276488 164.4899894829606
172.10736077356353 173.64817954413547 164.65810095827493
172.4513579770423 173.5808363919197 164.81852428077596
172.4995241911047 173.7288810068656 164.80119021853687
172.4345972917998 173.54653859079065 165.10725133393257
172.5917870650433 173.87808105115212 164.85280362978773
173.0123813792146 174.06604542876812 164.69268031681997
172.9858563380958 174.11406318704098 164.34395081908002
173.08364628659027 174.1294457140026 164.64786023624256
173.40650612980102 174.20815099199618 164.67816258143128
173.0348557419752 173.9569976469693 164.29428977696577
173.3858791256645 174.3061688233211 164.20249215816588
173.08801714749126 174.086902626574 164.60072816251585
173.047003423763 173.89653295188413 164.68811977085733
173.25974339167522 174.02961959711777 165.27031360135808
173.38476166903283 174.1372303401197 165.41936256850164
173.17625361095907 174.236830610898 165.40299551898582
173.19516627701483 174.07208224699508 164.9113653986543
172.85992444943508 173.66613394468584 165.1530552916638
172.55073467456432 173.50678805705863 164.69427153127253
172.8373460160882 173.5825576414915 164.9091815561349
172.51960591309222 173.27356404980364 164.97601607876908
172.37479586824045 173.08014539609354 164.74754553543352
172.642109240278 173.3926718168965 164.6732678389086
172.51244720749926 173.52362697022687 164.66799218601585
172.78540965465393 173.66590620987517 164.4365972790489
172.87759209881818 173.83125325782314 164.5044263344535
172.50615217869293 173.47676675242872 164.57614079709623
172.74074304657674 173.69345269749084 164.30529841049776
173.0684131232398 173.79060677165796 164.24078452390262
172.82311112984536 173.81845015372392 164.71232450665948
172.80639694661198 173.94754550203558 164.7261989857059
172.81299622141208 174.1106416576215 164.43161383460546
173.1426356607202 174.1429427690055 164.263728290226
173.39026703687904 174.2922041227927 164.2121502516119
172.82429880459 173.82024384005757 164.5574796821556
172.95226870772623 173.9099514777631 164.74251234159246
173.19335085965588 173.89980453734145 164.75268963781238
173.33432657921006 174.09408072400518 164.741316132979
173.16405884201941 173.90592889950483 164.8222095314776
172.96078057875377 173.80896622646088 164.91734442164707
173.29911003569762 174.08586901110843 164.74953239671262
173.11853652019207 173.70936299555484 164.69093867069765
173.45438788509085 174.0358487207497 164.8698379131132
173.4045231457868 173.99847917884347 164.91936287877706
173.32135448468395 173.88721210675584 164.77892877765527
173.6935226350848 174.19864341957805 164.61194020167838
173.24351872103847 173.77201256417825 164.94066672333682
173.3135589914778 173.7773783135759 165.07584681900002
173.29296051755549 173.6664634658146 164.6930751893283
173.46126891713084 173.90274206940876 164.46864147182745
173.57699736953134 173.86209889823715 164.83902240408267
173.4344343581763 173.70470948680637 164.6182265493328
173.29001249153396 173.67070000017267 164.66252042157447
173.32580378408952 173.96075748726466 164.72162684576517
173.18164373297685 173.86639898031 164.52262099589416
173.39356333103296 174.15834410550528 164.66308019610113
173.63698347903426 174.26243520587872 164.81895135404696
173.52310259152011 174.10083348301598 165.00797972967268
173.4477044252966 173.976353877669 164.851492519515
173.29969787745958 173.8921048892759 165.1056693289265
173.6914843035601 174.13048427342278 164.8993569713581
173.60405537113385 174.11022443730042 165.4347628102459
173.29398224035097 173.84548360058568 165.5061237798399
173.6104003229848 174.1093505765034 165.64687725337063
173.65390420358582 174.12536959933138 165.60627354874723
173.44511217324603 174.06112740680047 165.62606280818716
173.5715346869683 174.08775409190048 165.15958636620576
173.74059725984316 174.14604717966228 164.93638105343183
173.1784036070739 173.63742240755215 164.42756827372153
173.54295957439248 174.14218430943643 164.78795980568887
173.55633354216064 174.06445382366616 164.88920735226057
173.44307862290432 173.92237137366382 165.01069018330773
173.62638973777013 174.079852425887 165.05088938174296
173.78088379427507 174.2277120298149 165.1339726526075
173.57731022583974 173.9987144820123 165.4407361245775
173.44935461052253 173.8914319121348 164.89744380291293
173.5123338340603 174.07161252200788 164.98113640819997
173.23123647326074 173.82562919399905 165.17955500339818
172.9827491768319 173.57973708064563 164.8799124112331
173.29626408254364 173.93352060612088 164.91152578095338
173.40067857784484 174.05110425135564 165.03541317165315
173.76739203605456 174.23573225552644 165.12770738850043
173.8364630971292 174.24325835084807 164.96994353418603
173.95878845322363 174.35920831988125 164.59020315970864
174.1507136225287 174.67754869035875 165.138254715684
174.36405567804175 174.9410854206467 165.17197242758013
174.25394778223549 174.87303698041558 165.31260633402488
174.25640825049427 174.8019760278822 165.04287624709926
174.07583996852668 174.5909627260737 164.97794731024095
174.1805468277273 174.54842703815203 165.0696653106227
173.98723829036499 174.53264265509617 165.16034117555233
173.9283165587403 174.61801366616314 165.2477636491306
173.3534958484411 174.15740664620995 165.27228251263014
173.6033200349453 174.38065082752033 165.17521579016952
173.17454282131524 174.13763063151092 165.34176049441245
173.67159113490166 174.48111764747316 165.40214703289206
173.25784200331202 174.23159813251146 165.47357442788604
172.94523234381904 173.8482254423685 165.27282040251436
172.64915585051753 173.7211816022625 165.08293494000318
172.62228168996512 173.4754946021023 164.8613868644173
172.89932566096013 173.78490999699662 165.08638501404997
172.79197995303062 173.651390058197 165.01549497411955
172.7060259449203 173.49749462870645 164.66887962188997
172.82534591792012 173.5216252662334 165.16462169400847
172.68383859202854 173.43724225717924 165.59398592092188
172.60050443204275 173.38746515364767 165.35663049589937
172.4423076670438 173.14657450925148 165.4124221957622
172.0871328200063 173.01089381672156 165.0375402215588
171.71552666854743 172.75114115200998 164.96481490916594
172.0491611572682 173.15094390960186 165.08060844741823
172.48053521708025 173.50230230297603 164.87858243753283
172.57357717394729 173.6543801484579 164.91835057997972
172.5820539413692 173.80291335243413 165.3426167383988
172.36170528066273 173.58347893381597 165.1238767780847
172.20699667963538 173.6145320523132 165.32110599588935
171.91563463481984 173.2848348239232 165.59094872251922
172.23369012949124 173.5822376929719 165.35261335807564
172.306477115901 173.49623934517047 165.2615156555358
172.40578402617444 173.55772410534684 164.92096564987267
172.27827426660625 173.35056833229757 164.77446437421673
172.57044000658126 173.82246035831216 164.89069228576537
172.82279674188302 174.2049418492466 165.05102751145668
173.61950835433043 174.56946637611404 164.73698296762277
173.3355849217746 174.3045929260301 164.57072719870268
173.3132213282681 174.32894951792915 164.45518768807375
173.29776655465184 174.35087066745032 164.6967391238545
173.11061833049385 174.32572357498793 164.9662302293724
173.15953085285605 174.32717153738542 165.18306820811424
173.22418802364882 174.34325106747687 165.19334990819434
173.17593592098615 174.23239072436868 165.23308539590474
172.7953036829922 173.9013966373386 164.8753799825977
173.1234004175419 174.18782400392718 165.05802925383404
172.99099773341368 174.11223286288498 165.06766888690356
173.0432121216014 174.2486422976047 164.8987196605513
173.3862759497312 174.49122763984235 165.20052311211327
173.77786467284798 174.61037178255606 165.29820234364408
173.93391066394022 174.8796394068434 165.79938856525249
174.08794749595455 174.82884214798975 165.58730355605377
173.90734129599053 174.53588792739177 165.599281285518
174.0278943168698 174.96189848021822 165.710220651205
173.63666556496932 174.65078890921677 165.8836782262731
173.7101629828762 174.7521531726921 165.66252682655866
173.72218347881983 174.8260214823637 165.6960240160254
173.5547257143742 174.67410614049243 165.75486447441068
174.03091886460794 175.00248912617596 166.43925934761577
173.77874992080714 174.72037721760765 166.26352163041327
173.68852395907732 174.69443121932935 166.02771716082282
174.00315451392487 175.09980489990522 166.26202805721303
173.46340616807404 174.61424589430578 166.01274620970764
173.78866770506932 175.00377460476656 166.2297096416894
173.67414215826852 174.7424607317252 166.13452242909514
173.66392693043872 174.7096937874832 165.79881924380373
173.4683408983985 174.36381971874664 165.92726749741436
173.44751456340936 174.4064068148233 165.99803920220734
172.9685297131879 173.91996419829601 165.8526716453791
173.20346400657232 174.04878407171037 165.82403730852357
173.41138010981481 174.50776543070705 165.82083924846256
173.62590907680408 174.71741853111348 165.8332971921322
173.72168695256872 174.75516993626715 166.0746219948704
173.4260750625116 174.44214763367816 165.55919930202535
173.23373808378844 174.4121967762838 165.5349572254405
173.2877807062145 174.5904269150306 165.5126790695141
173.38434310732382 174.69696427055285 165.82466609429687
173.4715612756796 174.6671605634036 165.74012964035418
173.13859287692887 174.25840978818528 165.6273351621733
173.2107344965763 174.377113580591 165.9045971840777
173.02978802893145 174.1821758566631 165.73737996324567
173.17392797485363 174.21038964496202 165.59045809757416
173.07178181218754 174.04975495847657 166.1442647775951
173.16948334063915 174.10905027620456 165.81281262244113
173.07692131825019 174.13446186395055 166.13907341804034
173.4999811098402 174.42577328178263 166.16739919809774
173.42117243116388 174.21121773016952 165.73620923829364
173.10085568843482 174.0005169097153 165.82949328734563
173.04305803890304 174.15247913626234 165.69874464679253
173.69123747341416 174.5116119484368 165.6976800141181
173.5114165051082 174.45649751126342 165.610027575727
173.63237871651256 174.5274264375015 165.54623119331205
174.0124009549892 175.05075270534246 165.29993390962684
174.24748103432472 175.111385810859 165.49921558109264
173.65324187290403 174.65943034999736 165.3672337014313
174.10174685465526 174.87091074370613 165.31474042751265
173.62887847631083 174.5033576401098 165.60452032291198
173.74884334847513 174.52529053188408 165.6185123245134
173.61126314253303 174.4366171675874 165.587432678985
173.55066871858438 174.39647934783008 165.58929721783394
173.35614170446135 174.31989397755487 165.57481656933456
173.535102234705 174.43663163727442 165.91272510691346
173.72710506089422 174.42637946802114 166.38876704618193
173.5088716334396 174.45070074631738 165.8738902962773
173.33583307668925 174.22792658919548 165.3653109461536
173.4461195051045 174.29530816621002 165.2377852350644
172.94360135675737 173.98031707921632 165.60368797217862
173.55874315468557 174.2740232798723 165.79860045348718
173.57209082516 174.46459062560106 165.73412258777566
174.0043993275922 174.8387405873699 166.21920217695458
173.69500057160516 174.34418053951794 165.82417403823973
173.49674087554897 174.2688688384898 165.94880183330966
173.31267001307776 174.32608315656384 165.60244925880414
173.6014700190177 174.58993783714973 165.8538259811279
173.25233174192064 174.1924035619329 166.0141272821863
173.45417347659057 174.43942456971237 165.73400452054494
173.13089254018996 174.262028648486 165.42483248483205
173.13358277986097 174.3306928679301 165.6824401141778
173.31588140006494 174.21435707836991 165.63371771178493
173.22568157473827 174.07325298630764 165.6541508336157
172.91766299822208 173.9296695276601 165.3801996082746
172.78755179655485 173.7525081543238 165.44596180410218
172.80053530402776 173.79750378076577 165.56656655853638
172.65680064833276 173.59078252802797 165.64913710974952
173.02848110880458 173.82382406389388 165.76673831151874
172.99030514006617 173.88101745035968 165.86185421618515
172.94231318769152 173.63801828152228 165.88439149460024
172.45017992377538 173.32391504316234 165.44226075606616
172.809572562457 173.7617361605744 165.22471794070185
172.93876275523937 173.71871055582378 165.2705292899162
172.92321391258446 173.66260995566964 165.18274726560614
173.0567705289677 173.61951166027015 165.22123555001667
173.17073838866673 173.71697418639036 165.2944019913236
172.7953703695321 173.35952310952788 164.98993329285148
172.67609320752862 173.17512025682694 165.30192895990425
172.441976566356 172.96413865222306 165.52137825688249
172.8469206607057 173.27340082291437 165.7518049822594
172.6098647832261 173.05488946715258 165.89876847032073
172.4300333179698 172.77675379908095 165.7496892152764
172.5933669744019 172.99619511894707 165.6868158769419
172.0064480135805 172.48625350087738 165.56302947661285
172.65766173979645 173.11047080564532 165.74640130207578
172.3115187536928 172.97732715067056 165.6821035436142
172.30004594939751 172.92604637705526 165.7192322140009
171.95604160919376 172.77812536361782 165.69706096002363
171.96805513464372 172.69230318914774 165.76471495749223
172.39839982257766 173.1026084363575 165.91712876659952
172.42511735072694 173.14528562761666 166.26844887615334
171.99465422641555 172.75348282375668 165.88185285318605
171.94663751537138 172.9339119029611 165.90781204249612
171.95905894905385 173.03134424766915 165.9900593203723
171.99163936916761 172.9290673011761 165.79787898866172
171.75172153359907 172.6914236199284 165.9393215559179
171.8727467316243 172.8702568592008 165.96869156380436
172.14154110583098 173.02994421062525 166.23517246591692
172.41642498059656 173.22971331680571 166.7062356090473
172.5139603722527 173.4532090055256 166.57314976182914
172.3736796248912 173.2795771130763 166.96397459337913
172.17515535251906 172.96777288996782 166.88772401246482
172.2109099286446 173.02836829970698 166.8916935940659
172.38819135490397 173.14200422356896 166.73747878267466
172.52910786676836 173.08844871078222 166.67048778473287
171.77085770215868 172.50549146667765 166.66726610018384
171.70953862559116 172.4163751323649 166.13754568145706
172.17914900773974 172.94167059334922 166.22230406524324
172.30252969178804 172.93696363940876 166.22629162999297
171.89918522828057 172.57769377153454 165.91029136430444
172.2939524908633 172.89730811589516 166.01187086525283
172.42060264356044 172.8613179054991 165.98861463494092
172.07620297464794 172.6186068076247 166.1485399933073
172.00333882028858 172.62342282530642 165.9674179260228
172.1134757011745 172.75732144842115 166.09707797740234
171.94594834486568 172.75698833273677 166.16617801499964
172.51336834646162 173.30824436402062 166.28347921404705
172.4500371011984 173.29003149157256 166.330217987413
172.95162394020068 173.5632747025406 166.2782071160215
172.8450237011425 173.41274690595532 166.04450154242903
173.0611813601784 173.64392686362578 166.39118708508173
173.62290654787907 174.1791676272659 166.57921274918363
173.5151604269873 174.12869979570056 166.48766684933872
173.59821614107014 174.34039056410882 166.6672267759271
173.45787236101316 174.21458226153743 166.86764637138512
173.49471103457677 174.21126313379978 166.7215381623561
173.83262527227114 174.45186183804168 166.61507781028743
173.61142782328963 174.08429938551842 166.59789839525567
173.36840240556677 173.84972939152883 166.48538597395415
173.1450205157433 173.6513836203502 166.42790739012966
172.73730187425605 173.25105188992953 166.54613127462642
172.77368181793173 173.4227961935181 166.6985395330063
172.729227004104 173.39933951039185 166.66221438245057
172.5507452785786 173.318255712713 166.40222665667312
172.65770899478557 173.30112727722457 166.21242756002314
172.77093312818516 173.60560365770394 166.32913106652953
172.82482685850297 173.4471342889163 166.22916222610584
172.93397244964305 173.63799440488458 166.04786566608328
173.09592029933444 173.8429001950959 166.2981220751012
173.08373245629923 173.7297836002512 166.13041496403693
173.25096187445246 173.8928516907778 166.3598109802799
173.29794617842603 173.7286172494373 166.11881680973107
173.19658705485116 173.72247245493722 166.02099312902453
173.2756388890926 173.88193629100005 166.43658119840458
173.48504524194664 173.93413787931212 166.47689108173077
173.3178712957102 173.81019745541167 166.42560364833474
173.26426371798607 173.74542852407475 166.52870492711534
173.402321127737 173.80956638521204 166.38891541721466
173.16073639033127 173.65494611748946 166.00034049373335
173.04072879697517 173.66509130421403 165.8919304555474
173.03938482083856 173.79294413946872 165.5435245934467
173.3816581445147 173.936088093882 165.51418369285315
173.45131996101867 173.96567814657246 165.4523319164413
173.376883114841 173.90481426471217 165.55549376863715
173.24394754733027 173.87378084332488 165.47222423957126
173.5003494963345 174.08326014374873 165.6101755137721
173.7919314783879 174.2102198178039 165.6047983916943
173.64342035708995 174.17384407451758 165.55302131129548
173.63661544012416 173.94172685711885 165.43147281030022
173.7019013320994 174.02406275434222 165.0018662286953
173.88492437369587 174.29620111860154 165.38563417682448
173.957546674127 174.44454269205931 165.37775451291662
173.7267118824088 174.1836872030679 165.28382882035135
173.47300085136706 173.86329229542199 165.32624667557926
173.41071532489426 173.84811347002972 165.60874753145956
173.1143906869177 173.65701419193297 165.30903966050113
173.5134836838493 173.963606232646 165.70494105242847
173.06162362199078 173.62339913831968 165.02986692568248
173.35804143117377 173.76668834477636 165.2119273039099
173.51834207034852 173.9722626537263 165.45517027861342
173.13852052688682 173.61747533702004 165.85480260259834
173.39140895966892 173.86022316970718 166.13371498276652
173.4135680609192 173.9591351660489 166.14684104569494
173.20729768647934 173.70289339344242 166.04031484853414
173.449013592153 173.93739080893164 166.02339886777088
173.73840822574863 174.18311401514558 166.13489985722236
173.8083827172388 174.3318801462119 165.95272139191692
173.85795377055535 174.4375280461158 166.0699591458047
173.81323233074284 174.42673195518375 165.93910324855935
173.83445051763212 174.33457993565398 165.8315374982257
173.78855647852137 174.39091805994852 166.09555807330548
173.61695852126766 174.12296521396857 166.25189488781763
173.21637173607166 173.8796125440046 166.15908930174547
173.67088674199107 174.12964234186956 166.02684727774118
173.41066901285294 173.86293243690636 166.01351058246212
172.91835402321104 173.4812318789721 165.66139087756738
173.17746599690147 173.59034015146116 165.5821417310985
172.7606776340343 173.16822995526442 165.30784404397633
172.761051868266 173.260026785158 165.4822236242894
172.39301452005935 173.01741630898945 165.6925263385048
172.81013226992656 173.41624052309618 165.62457191460356
172.66817631478924 173.3187349022819 165.78358697661568
172.6089174224733 173.34794387035203 166.17204411288668
172.9685060667798 173.77190286477378 166.00121474665022
172.92806906453146 173.6591949116556 166.02698626953358
172.92057576288292 173.57887505785698 166.31891585702007
172.6827307978729 173.4316037587537 166.13146706896208
173.23896391436148 173.813463689836 166.26223722019563
173.14281205379203 173.89072250734503 165.97886225639016
172.89913659171228 173.52037563070763 165.50511283587255
172.7774958407167 173.40488853998625 165.6687303433286
172.98600784011018 173.49880564781895 165.6297571963239
172.92681415299168 173.50073958421657 165.73627373983516
173.29141110025506 173.72686992463113 165.56316342250759
173.33262076587923 173.91381866641805 165.59002494564166
173.06422385404605 173.58805416308135 165.6328301086347
173.09776411024632 173.68098069092258 165.88330587061176
173.05377892859372 173.7496792448039 165.67729943641444
173.2238532654529 173.61091132659627 165.71365059207625
172.73626390029943 173.2561279387155 165.672189243426
172.81049057255441 173.18358263840165 165.54696453512318
173.14056147697087 173.5949812419199 165.55259194919554
173.26615103959773 173.78844377571713 165.3849981409578
173.20075071695896 173.8993633355787 165.18851723348092
173.24805203960918 174.00592935121236 165.3341649741635
173.56260369628598 174.23877950770668 165.5685932030955
173.62438675631958 174.18194596304383 165.55195390450203
173.71538581792132 174.23317552197076 165.91109585325833
173.97986717445482 174.3796831019326 165.631495494853
174.01322713372542 174.43988689131885 165.75205542144715
173.81097371218254 174.35705510331846 165.16205686517014
173.5295219924441 174.10869553107523 165.3319528408542
173.2476967543011 174.0076867499622 165.4142351303357
173.38605122361338 174.0934268286175 165.27837992793087
173.31974263459892 173.96897207795467 165.11039419822472
173.05912470636792 173.91092738272582 164.85904458952547
173.0660994876168 173.919840560036 164.64066500651185
173.00201112329694 173.93455047389912 164.48104888386686
172.99457142900783 173.9067387746744 164.83910430833086
172.89582877564894 173.78056484474652 164.8237712607705
173.0051192571234 173.9204177767926 164.9871546916705
173.19696526960539 174.0100683590397 164.98734334313184
173.2398659152526 174.10826366143706 164.84701471628776
173.1744045347128 174.06617965339362 164.90476417127218
173.2963705785984 174.01827973092117 165.19098092675702
173.4412010442626 173.9243109357359 164.90523558898903
173.3699913325103 173.9897817134876 165.20713762992378
173.41725827158396 174.03182156496777 165.40847246142727
173.1114133824751 173.7366685354173 165.384328432002
173.0256275511315 173.7784988607675 165.15711249035047
172.91170108256776 173.79637615408413 165.22071566404531
172.7524892854787 173.6727089349693 165.2625284978269
172.9099561969664 173.80491744935773 165.14736214078698
173.06136887568167 174.02592335022072 165.2359423090752
173.41441648894676 174.33003507734426 165.45049448164855
173.43378533219266 174.25248789202155 165.60506005406359
173.68407219555198 174.4738849517283 165.25337679919613
173.78165086475275 174.8009408412077 165.40863751353362
173.87817101038297 174.71393237647155 165.3496465407311
173.42777108696862 174.5511497300757 165.3408294792598
173.23455544527982 174.51043370618322 165.29933028908803
173.4398765252667 174.35415779287874 165.20894041643137
173.71620907635173 174.51412010964324 165.01993556864974
173.81792408678245 174.62952699940058 164.9615873214995
173.1995585477875 174.12316397678754 164.74473813395457
173.09060279877687 174.25756297356648 164.66605187360233
173.09101489724404 174.14219253524664 164.71501346322077
172.9970256598692 174.0548487013574 164.71063308382057
173.17737282966812 174.2099471304867 164.73514663166966
173.07323328171094 174.31826683096787 164.59606583709473
173.2222404189654 174.490142213781 164.88703197271607
173.39272419879632 174.51006603058485 164.7791455156545
173.2592850323113 174.451796224157 164.36965850430502
172.79627502915403 173.94691936305315 164.44259316918306
172.55141317671956 173.65916173575593 164.4212022177916
173.2490857950547 174.1044160104426 164.43877511728792
173.11629950289097 173.98931824255573 164.2022710637257
172.71526644935702 173.7390939582486 164.01094352898787
172.84261321532867 173.80664874227114 164.02894246257583
172.8156158377106 174.09139488367137 164.42334997765454
172.6191012317465 173.81157687733352 164.14167040949872
173.0842638453128 174.1916776401608 164.0122359322408
173.0223158138969 174.0233063231395 164.06558213687646
172.81962337388882 173.8271108308891 164.40821513599337
172.9541568565957 174.01564946126626 164.50857416556855
173.10105331038503 174.20270570813938 164.69018302300492
173.4629326045919 174.49828004086754 164.82240696902085
173.27827287696024 174.4184836273642 164.29902546926147
173.8000268189541 174.7785054404285 164.40695095724587
173.9277379597792 174.8653026029512 164.3402528690515
173.7205302055443 174.62173666906932 164.31351165047775
174.27657632375448 175.1522811057485 164.6364626620223
174.4032320497321 175.2491460063548 164.84057115035972
174.2633746060288 175.16140241242914 164.83477516626593
174.14075361267345 175.19733408206574 164.6939532184123
174.2138165005279 175.13631523055335 164.37308814139774
174.39481035463007 175.37882079214012 164.32146673347503
174.5553719051868 175.42118158685207 164.48739632982068
174.72033776909092 175.45496671686956 164.479604144138
174.67352323217935 175.4945905568957 164.1555349276025
174.61310960651224 175.4537380770747 164.46232766307034
174.44916266721748 175.4419972107545 164.51178367819355
174.82397182185827 175.64706292822996 164.60955455024725
174.82313706650012 175.64385584922925 164.81102426962394
174.6090853746866 175.47522362494502 164.81461763626336
174.51239004597852 175.39773724045395 164.6528294941666
174.72789289464458 175.52240943022696 164.6063140456641
175.1412543078966 175.85980106801833 164.8729265867722
175.0227813966759 175.68725839321996 164.8610938331171
175.06316641262217 175.78892804779233 165.0000635801528
175.36966072169938 176.0718439707397 164.8569483449786
175.47307330834244 175.97858879387795 164.4550069127958
175.13914392606586 175.57759417214257 164.70465157536762
174.79217849584964 175.35708335727057 164.66580466705722
175.05508736672428 175.59507252480714 164.38471704777265
174.84495984773912 175.46631261225312 164.28237342536858
174.7334364583389 175.5417941680181 164.2759526705686
174.56757345534825 175.3000174883411 164.46498762060503
174.85653222119967 175.49373159910138 164.24480382244576
174.84920026643573 175.4988527366337 164.16454524429284
174.8114498791803 175.44074149191636 164.16729256034404
174.99855377944144 175.6167446268397 164.08329611753192
175.39533985579817 176.09838268382987 164.26787057720847
175.2820933742818 175.94888812877574 164.02577143289264
175.0165354682179 175.68671350035 164.3459123153503
174.8826463139481 175.65488836404384 164.30137487811967
174.81514969497258 175.55973483001588 164.07003165794643
175.22354303822598 175.91582647348403 164.10680549144445
175.49615565711258 176.21677247553419 164.06381556101573
175.41323592879453 176.05169369137846 163.72726416803764
175.8748459542337 176.4593366413421 164.15419298510756
175.75336908405887 176.44302719950568 163.62656868218457
175.2231126031883 176.22908240041176 163.94071349375142
175.65071833846153 176.67810998692974 163.95151097610633
175.43574194450485 176.20166096735534 163.6686596029845
175.2764322618941 176.06259291123897 163.4283583112657
175.10661557040618 175.63168971716442 163.12593927323329
175.44699295021033 176.09759290326338 163.1883030913135
175.19551670421916 175.76323862740765 163.1862049839821
175.54245300974466 176.20945344825674 163.13754278564465
175.18963662971052 175.7415478613262 162.90641439805597
175.2027770886568 175.7886808364842 163.47463790545655
175.23314868694604 175.7667392995311 163.54432040166895
175.3114946074594 175.88976114865034 163.25076849852655
175.20400689142753 175.7787949727647 162.93593284156245
175.26778358476025 175.82811369117135 163.551506378727
174.97043052170866 175.4944234454562 163.4601298469391
175.33633309920185 175.7469078412354 163.74768933903775
174.96694462010558 175.3542342698881 163.3598075475229
175.08239466566627 175.43728886045034 163.46803396517817
174.9532735906616 175.52849204296876 163.62180155065897
175.25275144273337 175.63503650402365 163.57652795973402
175.33825519143411 175.70742275604815 163.64962497462568
175.05918249002 175.3650303720387 163.21117635442317
175.23060461476697 175.4820213656407 163.4126823893612
174.871290595029 175.1345083553719 163.36505021832969
174.96621415201884 175.18213057572154 163.2795416171483
174.52123765884056 174.81102942497822 163.2419688703871
174.6623622845514 174.94462916526473 163.76340744897448
174.86942398362032 175.20271831139797 163.59996865022725
174.89882077075342 175.22236739147854 163.71753172119924
174.6048740001413 174.9073962207002 163.55645283322144
174.72005469880006 175.1699953061536 163.4967549848482
174.81722075865505 175.33238043188265 163.72037114587795
175.16501541229417 175.73428256909466 163.54408456016623
174.96787269103226 175.44816012015954 163.76088651613168
174.99102117009733 175.55435034174238 163.85224197407845
175.24732030257695 175.81517269215507 163.85951875518055
174.67554772127673 175.33615853330284 163.47117613981803
174.89177449153016 175.3962151012121 163.24797573802758
175.50841045428965 175.99959593956635 163.19585360717025
175.03997576948726 175.6821039891683 163.03579025222865
175.0954867665649 175.765181036933 163.11428465066538
175.14525806521107 175.7738920014886 163.02063079167502
175.58975107785332 175.949643756652 163.01380342806763
175.47791496563858 175.8259156239089 163.1119903875894
175.5017894867028 175.76972080920493 162.81250592766318
175.55050192877752 175.8263522369844 162.78358052832579
175.46912088377573 175.85385467875298 163.30194362804505
175.3320386720639 175.70675875576396 163.43687952872858
175.21565328414675 175.7480532557037 163.4880106363952
175.26412865362082 175.59458689873318 163.4144645391119
175.10433530663113 175.5772568061184 163.944691786058
175.14321845359544 175.7396167196851 163.89642794468463
175.18015363343613 175.68704829839626 163.71145916133656
175.14888909896217 175.52644366224868 163.91591419510078
175.24263410870242 175.6057765815293 163.81431136454538
175.65896932888245 176.0263603889835 164.08598502926577
175.54473702875674 176.16532247413735 163.95468030930698
175.70376199867886 176.18655765013554 163.98758976133914
176.02717615280756 176.49541658619412 164.27709263845375
175.98829609697242 176.55670615843437 164.31564040529918
175.91692814093855 176.52660395497205 164.02287976832562
175.60636328082373 176.2096782054035 163.98569166807334
176.06439763474086 176.6517287279508 164.14839585055822
176.5530925438114 177.10970669828376 164.3674972077356
176.32430361418082 177.01749933708524 164.5800561890204
175.9012755428325 176.44887265449307 164.05383895875633
175.711640801569 176.22613065388012 164.46144732544911
175.59502085485894 176.06492110935983 164.28238985044712
175.37530786109141 175.80830895607633 164.36212738659586
175.2402225255287 175.55724192172877 164.61901830310293
174.92474777125727 175.14746504404312 164.29530943813006
174.80195838087266 175.12540033935997 164.42890537350135
174.69598680707443 175.11020990322785 164.33888711656195
174.78660496484991 175.3357449888302 164.55173879327427
174.801694371313 175.23970637017115 164.3250657574618
174.9994265159719 175.4766897563305 164.36645469302192
174.6423575652709 175.28520509928723 164.2174548712364
174.714269057188 175.1972364834829 164.288403009246
174.68786061992955 175.19213941060394 164.2169523989421
174.5323432330461 174.96915998554175 164.49421406120152
174.41930832326625 175.0311409551851 164.22378516105027
174.63267438554325 175.19141945503233 164.29211777603788
174.48520319711096 175.1358499856018 164.13557505247053
174.30524388633236 175.18375535901737 164.51837044582072
174.53737999774967 175.39961553551348 164.70508261394866
174.70741321758305 175.5936236914793 164.69032162042012
174.88030604202257 175.61093341820964 164.7344300145853
175.6933769649055 176.22936477020556 164.90766784679727
175.7771160149273 176.47435798105727 165.02409991492576
175.72504841023547 176.28842998971163 164.8260936783944
175.5324276950891 176.10646070023867 164.74520154248737
175.7954809343982 176.3009699793627 165.29563571640767
175.15951943483637 175.76773105929914 164.69881578091744
175.41170534771635 175.78891248168364 165.05939903397032
175.12142392593063 175.66301470677573 164.98615067734653
175.33983440609023 175.8995501013343 164.71249423249552
175.09336677374654 175.62031495547012 164.64016448152384
175.01791961661937 175.50136057598712 164.89821065526849
174.84539144272966 175.58269741052052 164.65374633546486
174.76044626434836 175.31512236812353 164.0416911902821
174.42906467703307 175.11331026920442 164.0623473293567
174.49108648608188 175.1402739692222 164.4916218089232
174.31364752319706 174.79918068858134 164.430046621723
174.18019946737334 174.75118770728213 164.66920752441692
174.01306700776874 174.7113232897497 164.46307250276806
173.91344564600996 174.64495439105687 164.26588249884577
174.1029729434521 174.7081357071986 164.6090429769571
174.14066723475892 174.60193105865702 164.08282217562854
174.3289580064339 174.85946592572844 164.3598839692822
174.05955294485824 174.69484976809292 164.0949810627338
174.17037056165165 174.78869670433735 164.14398741403605
174.2543519816914 174.74838300233392 164.03924063044687
174.00815850389492 174.71821467876214 163.7257213920367
173.97582545429083 174.61494840728366 163.79975611002314
174.3513972403271 175.11421875969987 163.68521654563642
174.32207174136246 174.99264773092835 163.62671176591584
174.18262591921211 175.08408954970486 163.49541950824167
174.50607504714486 175.3763514577221 163.71325467804147
175.05268806331298 175.67273716177056 163.27326133146653
175.06504098004964 175.76444920074167 163.2083205291171
174.91837623392817 175.75259046357615 163.47748063782782
174.94929683513018 175.566058285326 163.5649175837391
175.12893940423618 175.71749476865477 163.66073172503587
174.54173581064717 175.52338912321113 163.78760095447458
174.64751456205104 175.71550362834003 163.91037101908435
174.40611486367195 175.06367113504362 163.83685407174852
174.47234429595883 175.05593487929178 163.93577882229903
174.3011563627248 174.82711115351796 163.73750185292315
173.98607121072297 174.60791631027473 163.86283414105299
173.82287139365374 174.41184227957686 163.62473187770655
173.7313375359083 174.37877506191512 163.75275566535794
174.08564842018512 174.6191421978645 163.37390774908732
173.9564354839843 174.47850549001595 163.27244847181169
174.19787920744446 174.77200844966066 163.41053169347842
174.31919998691023 174.88316977055038 163.27652733796702
174.26460889074684 174.81613808798562 163.14333857550392
174.03788110931836 174.5503615329553 163.14837924603856
174.11090778695063 174.63586984588628 163.23883464790998
174.0272030060716 174.52142953435657 163.56530628079597
173.7768734405255 174.20971231694065 163.29926441981038
174.02617325050173 174.53250969262874 163.2375893002102
174.09743358309794 174.57497016626309 163.125077872085
173.99422719478932 174.52884874029007 163.3554041425427
173.90800398786845 174.5476745426997 163.3340646409895
173.6179162301413 174.19589390760746 163.59960412803593
173.56707458427846 174.2163652734996 163.60101094957835
173.62715895067979 174.31598136886882 163.47635098316096
174.0003385963578 174.5380171222498 163.8175230828559
173.95471167814026 174.45087787610984 163.51799236134138
174.29758685619188 174.79965001975077 163.68941719021407
174.65319581660336 175.04413462574797 163.99899033884418
174.50592612399709 175.17465309013934 164.0753666030033
174.4503729990543 175.1018475957038 164.29682147936933
174.5722385280601 175.16253362754097 164.35870264183754
174.7047585184254 175.25364936339253 164.27240179349874
174.37065023991943 175.0172235357993 164.03929118696087
174.66368791314815 175.16130960810156 164.30413808137223
174.30962225153337 174.93842691026393 164.50691974151005
174.2853492011296 174.88335876441118 164.2849200953655
174.32496020248772 174.85137024024837 164.6058344199662
174.50545798310586 174.98930441271858 164.986413080611
174.69350378961838 175.25942684789138 164.91650507904436
174.40264142382964 174.91279491629052 165.20867225769982
174.0723989349156 174.58664217127512 165.08115874307447
173.9726288751001 174.4474659719846 164.8320249216831
173.88730760777204 174.4362302838841 164.83076578069816
173.94095088259306 174.51219603757758 165.20571760649915
174.09957185842813 174.67017308040755 165.04946500834063
173.37678660718115 174.12332355103553 164.92771664535428
173.44620070750602 174.16074978811068 164.68556036206238
173.57646219935134 174.29169621186745 164.9404730820739
173.72655051412974 174.45348332944397 164.823457803122
173.67373526212805 174.52136648399238 165.17070155539903
174.0107174748876 174.85204429511288 165.53331888000127
173.79668112286765 174.6926512073562 165.18802497638708
173.57186852610627 174.48271084026806 165.19798248971935
173.9065347427756 174.84823697571235 164.85393279878411
174.09540447112795 174.9328933995947 165.29773873727217
174.25788647791978 174.96714071167983 165.01303971601007
174.20571088247743 174.69434148435548 164.74709351458682
174.31323478096965 174.85292998205674 165.2256210540654
174.40419548249318 174.8866021429186 164.9276121952644
174.4319277640336 174.90504355686826 164.67166033834312
174.44956004999636 175.01075403790225 164.65331404157232
174.18216631888208 174.80848459530867 164.6215579733048
174.0506546116123 174.71026220495955 164.01683800946557
173.74750273968553 174.46536839386238 163.9091876347538
174.17374595194477 174.93978720414503 164.05480226363613
174.13466535936286 174.82335132177093 164.09966349891064
174.25475283990997 175.09105199044336 164.55946650292742
174.15110037891932 174.60170854100014 164.66625931840952
174.14531402859765 174.62176773931586 164.0872260816154
174.355893774174 174.75424589474392 164.03519588348797
174.5060188574735 174.85857484608832 164.00849390427487
174.3093720717882 174.6714707720623 163.85487262172612
174.19284939479886 174.5839088839564 163.92177932204802
174.4322361870449 174.7191196938657 163.91116396090734
174.55726110231188 174.9507602830059 163.78975728042354
174.6526729261756 175.06144633701612 163.49088630817175
174.26927068486168 174.80713084757113 163.4111545732725
174.44113414811713 175.00443149221965 164.17034824431263
174.1757774556971 174.72114183709598 163.87460969120283
174.33978213713436 174.7729959640677 163.79439719496466
174.31404631182912 174.79700254212125 163.72827558025907
174.6966011397375 175.1689637500771 163.6654274062325
174.4413678348827 174.90254823976417 163.5541072115495
174.320070553634 174.7863681754515 163.5726318787947
174.42622351330758 174.9351125029747 163.55697006872552
174.3938738252518 174.97010878100866 163.52904695730163
173.94346207853002 174.538096624994 163.4341761385104
173.8525082533757 174.4842073722344 163.40514210919886
174.15791896518377 174.66735212315388 163.69863954833176
174.0137660587945 174.754031268761 163.377594152644
173.5590858702624 174.25656508668905 163.51635681159485
173.8946771686673 174.29896767014893 163.725283123983
173.90847812140834 174.42649520935487 163.76789843887556
173.8175148410232 174.3891661093922 163.98997572458882
173.63228107227678 174.2035222672861 163.79791048751989
173.60962262192106 174.3785689574303 164.28906533467992
174.0330321048852 174.72623049670685 164.59127956311875
174.14273393486584 174.8283191896834 164.48851667062792
174.15665082590908 174.86932730981297 164.57371422894056
174.11219411255405 174.8819950010134 164.1811168409796
173.64951902811924 174.41637832411038 164.23517217047458
173.3413847471658 174.0696648667013 163.91098784935457
173.7180841785283 174.29781208822823 164.15002760272608
173.74884437065992 174.34786269774787 164.11534180215284
173.38956869983554 174.09046377861375 163.91552085498273
174.06164609088052 174.80545429181504 164.08920219699948
174.36790929600846 175.13441328727876 164.14867950276746
174.488546971178 174.93556553322637 164.34868182168302
174.29835823252773 174.85139590581858 164.08025610938836
174.49324391410957 175.00997637753255 164.18015201030332
174.524380730407 174.91017791658888 164.4042898390148
174.50379383527113 175.0565308850943 164.3612793179077
174.2937504369844 174.78357523719018 164.15548263082158
174.56555763127054 175.01821325169476 164.46931266370345
174.9180144557716 175.21431143927703 164.67674218422985
174.777856644148 175.07122472488473 164.41396021784186
175.01467041061932 175.3816724164673 164.74392479382138
174.83543281380832 175.24532218888942 164.59828256125513
174.85383132833002 175.1984595598772 164.53128553148602
174.6625354169776 175.1735659125484 164.77523098052694
174.57069413646494 174.98168234956856 164.96655757916017
174.88707083543082 175.44644110744255 164.64436721087722
174.8817463303247 175.41874987656846 164.91046854531803
174.7264001068608 175.38357630141442 165.03358264457455
174.84292529710996 175.27741228444737 165.1926868657609
174.6043947413128 175.11976118357347 165.04455639123267
174.5252150012033 175.04190632132568 165.04372032873576
174.29075048210876 174.71162883883582 165.04240598313814
174.09259912702288 174.56842514237033 165.12845843917873
173.8402034063613 174.44849954650203 165.20318792155493
174.30717657691895 174.8598584914803 165.24694108475833
174.21738803401405 174.8507544688689 165.52750005055674
174.47010784871745 175.07797095781086 165.62673710207937
174.41681670771928 175.0407243350544 165.70765156527244
174.2989410420951 174.89643472258524 165.8521886452466
174.6225338909142 175.08097970929325 165.7532475055731
174.5845504505022 175.07921167395918 165.4264161068082
174.64127754133816 175.13745725853815 165.7053040974761
174.70325020011606 175.2886707327939 165.35264096574954
174.36639020079957 175.0844958949215 165.12446901764034
174.95767709856372 175.58868645262638 164.82077980580056
175.05286148133857 175.65880107268947 164.80985126557533
174.48138652239876 175.1128035185576 164.64366322869986
174.97954571872378 175.58309742152593 164.57380205690572
174.97706430417222 175.49651217362674 164.36893130178558
174.98697123264577 175.5162032243113 164.31973576654346
174.77586203769658 175.33081741225305 163.91869671455376
175.25135986971128 175.85360701069993 164.36045984407934
175.18743002484632 175.86369109832964 164.72100431663193
175.29951207493454 175.8934041026281 164.81152068219163
174.8779957725651 175.5374448924517 164.3412195052741
174.97641615930075 175.5922746243456 164.72299938716756
174.80279635959945 175.413050868549 164.86968179103775
174.5725737022763 175.23896845502964 164.86204167922887
174.64644870832865 175.2987043981414 164.45870661827303
175.18254603497627 175.94491827242703 164.95152821289597
175.07220049184724 175.70550359129135 164.5329147960954
175.34878390056826 175.90817964693846 164.60056104749026
174.67288596817846 175.2797401096021 164.13938140495108
174.57443628148857 175.32136864369704 164.2010298642961
174.60508526916922 175.18722388392294 164.48779900770595
174.797990933551 175.38821366060526 164.32926189862803
175.17026301694273 175.71794917346642 164.42479473014268
175.12452002952122 175.76272845910322 164.53672591235002
175.09205263957548 175.57873246173295 164.4597115726558
175.05454514209956 175.81942770264868 164.6008641144633
174.83779271795657 175.60426888891413 164.72867052579605
174.81824963125973 175.6883561340916 164.8104974764779
174.81784668410643 175.70406794657902 165.01777670945518
174.7446414562665 175.59193601906154 164.94807078362993
174.7006364352973 175.8051305936532 165.24889902703188
174.09134647654204 175.26654189966308 164.8456502883147
174.16377839523633 175.27465622282529 164.90337413798633
174.08888299344738 175.09068105147907 165.04548842452914
174.1698994540501 175.31608306102962 165.1134322093599
174.06343031370963 175.2369841015595 165.3761436452993
174.03158252101377 175.07025805061798 165.266189958131
174.3032046304466 175.26839965118805 164.9160583135466
173.94569000550763 174.94771861185808 164.78506311081907
174.2440848927875 175.0966057465939 164.31269144153228
174.11685770573908 175.2223096080578 164.69848165480306
174.5638851491015 175.42667573636774 164.84788540394612
174.62742648743216 175.42850437601282 164.9301351418111
174.77936086133988 175.50823562902096 165.22600939457138
174.49204344454412 175.37618663322 165.60391630257598
174.3036989455015 175.1007079524645 165.42828367079613
174.82344028460733 175.3720923267347 165.34102547774543
174.91485649975706 175.39451167615766 165.1284003053866
174.78254989244368 175.35459610899167 165.46882647104388
174.74471346793024 175.33978029175893 165.29959004820952
174.64808681712083 175.2469359014533 165.40334079699863
174.42203860085175 175.11254025533347 165.24287566322775
174.77829206568393 175.39892266372726 165.154959869305
174.49070207970058 175.20938601373135 165.2875165794958
174.4263154974283 175.06679775332736 165.40190342413717
174.1320033875669 174.80536476832646 165.26733114058402
174.12681068502604 174.7663105703787 165.13360393494088
174.09115056376166 174.58438981926338 164.78973701618474
174.19598827247927 174.81932505152122 164.96763594420804
174.80745363611513 175.50448580932758 165.22357236631595
174.5020646904463 175.31156454470096 164.98598760319896
174.14705560744144 174.9493389874255 164.56432415224208
174.15392765828875 174.84386430299384 164.70208776565232
174.44201917385217 175.10057550759547 164.1877579163858
174.17861089071576 174.7266321278831 164.3733871819154
174.13287279027537 174.73868776701016 164.63480783053637
174.11564890452183 174.7458180108624 164.60239936271614
173.79543800860802 174.46018173513988 164.1721756215401
174.37270648919105 175.09840838123824 164.8561292649023
174.27557618409142 175.0421348488052 164.82796803322162
174.23748087383973 175.0435217924745 164.8156327619421
174.29371539510177 175.00295299299225 164.62834345931788
174.57461417986661 175.25717161783297 164.7261466073983
174.47203448802867 175.03218310303285 164.57664157364965
174.33409305614032 174.9466840267277 164.68161514659369
174.61766831321518 175.33890101355627 164.86248442667238
174.2544163272782 174.950009135512 164.6106093238034
174.26037254075342 175.04580914428703 164.55404188274912
174.32511842400046 174.9246665657573 164.90720928933473
174.6168458652311 175.366305263955 165.24761258023713
174.8751887087788 175.5712379688051 165.21485073646883
174.6219687501533 175.27515791904904 164.87364793032862
174.01792971838864 174.7410158013564 164.7676297254345
173.99078015008078 174.8049451054762 164.73379746506308
174.21564826802836 174.89438063869915 164.79670926872
174.1417587535972 174.90993184005964 164.57103364430893
174.01004601056204 174.73613886595575 164.3629106447212
173.70329828012675 174.63841331289782 164.50780874532316
173.6514085284604 174.5440869891222 164.66360200357684
173.2352020201296 174.03578031658444 164.51657854568631
173.04358954623558 173.81967314126916 163.87305652716654
173.29851899598847 174.1011611559461 164.02571915182975
173.4929187955826 174.30586575496434 164.46542753168404
173.3774347489734 174.19224308282378 164.74742605054328
173.4395427363493 174.37687849746683 164.749756257476
173.49773670956404 174.38601924350746 164.79581815511833
173.50680302079076 174.3939194055618 164.9604850077255
173.15619912597478 174.1322941623714 164.79596144958683
173.27469024907356 174.26134588383206 164.75776403517557
173.44930277067894 174.25767017095004 164.77031319105288
173.01068438556234 173.9387906362432 164.40696403867395
173.1993418448539 174.19642704698663 164.6834514584635
173.31189870313634 174.16159242073357 164.99582825315736
173.36651529682828 174.23648899571415 164.68984053720607
172.9092894442464 173.8251110814747 164.558837621916
173.19139539510618 173.8665081310912 164.7454980981906
173.67506114816808 174.37752125073467 164.6343927861582
173.38007410177832 174.18598815685976 164.5137522223228
173.65070423690884 174.41142782846381 164.57215078258892
173.67883940710857 174.48796969165258 164.35231212788025
174.04137619997465 174.7626408221524 164.43404311696563
174.15724622044283 174.89831366711235 164.3159754201286
174.27647650273187 174.91303933548218 164.25299841015593
174.49274554658527 175.06320145864896 164.04713697769856
174.41414998319456 175.07576503237627 164.03318071105272
174.1283085074372 174.8232820047217 163.99760857174883
174.26724288897023 174.9565377519344 164.27103212734036
174.33899351057028 175.12002760002045 164.158197468198
174.4586816379662 175.12852172090354 164.18730712655662
174.58667197732157 175.19058169840403 163.9849251124914
174.20247514144452 175.01661151090576 163.8586259768625
174.0601775287287 174.98754956464035 164.30764669939217
174.4475688215876 175.2013661860583 164.68598171968424
174.28491448367507 174.98063975722556 164.72982302837906
174.86919736462784 175.59543204713017 165.18151506502159
174.75041194276912 175.43056416664356 164.79932756928608
174.36895431385472 175.10652389203776 165.00305186661532
174.91255331501415 175.58596103432973 164.89590799234608
175.06407286247253 175.81743549846732 164.7936972600937
175.09235596901442 175.67935284104936 164.87879516711794
175.1298734395843 175.77045865860418 164.72497251417573
175.227970768846 176.04895903290668 164.83034270519352
175.0355896408811 175.73071863856995 164.9304408179034
174.74708430910454 175.40323791212464 164.577703418853
174.79215193252253 175.53267661313782 164.38276904390673
174.62343830090694 175.25366952254484 163.94210192766818
174.1498354051087 174.77375598990753 164.3700811075749
173.81569273025877 174.48261209151246 164.0243618906996
174.2607735300113 174.96666212696624 164.28719158769377
174.0937241089775 174.66468225886788 164.8292896132594
174.15304839119057 174.70131243485082 164.78189815710877
174.10476663470578 174.51787827675284 164.29130159715285
173.98344578465253 174.5962313017029 164.66541495373338
173.9764749844972 174.66170611649397 164.6710272239733
173.82003797724425 174.39335507338237 164.24627261371404
174.28584964815298 174.7595230198368 164.13751275235245
173.98080737588478 174.5226025667039 163.74070880093785
174.2033536956072 174.73476481501712 164.12783589057244
173.983742597521 174.4990977420065 164.33583118543356
173.83338544395676 174.45669192543227 164.71185430311112
173.5404355313321 174.2155512322172 164.6329560758716
173.78975777406563 174.31075365836378 164.5622316009511
173.84410518570579 174.3349572473454 164.41029326346646
174.1456423912522 174.65431538418127 164.6855916759396
174.23487538558913 174.81101280749448 164.61820670562233
174.23729180235617 174.81649218973442 164.6783928531283
174.0856005362089 174.905514788712 164.81132527199597
174.516613636513 175.38538964088053 165.20515017371002
174.39369049746583 175.25257392812745 165.3965913925998
174.40447523318073 175.28674120981503 165.60487934963703
174.30672826423458 175.02482615571353 165.17093016654397
174.03735969274203 174.69931933977242 165.12583914483443
174.3750631792663 175.18637310178013 165.67144984039925
174.23095564129042 175.1017913339548 165.80954976844495
174.1524295892697 174.96769680021083 165.4876705933528
173.8597711165735 174.69695117496838 165.69512299195284
173.85202323900802 174.5860744133986 165.48933457946103
173.61923583950158 174.4874033702927 165.25960596701063
173.6224990237453 174.4769413822952 165.3020522068397
173.57451468785393 174.3691673809996 165.15156744420472
173.46977452455357 174.23176119565005 164.97950165054573
173.30278633476252 174.0247500264463 165.0770070966376
173.4685954410724 174.09552822456044 165.25858893096793
173.2358482024185 173.93167909214984 165.05972187953736
173.078022068586 173.7168067897331 165.02793810609774
173.40535382822296 174.0282541698858 164.88454619272153
174.0201549970924 174.49535780771728 165.0789076835219
173.6597135510547 174.00583520300412 164.70719349288657
174.20626008836948 174.5892167877234 164.75572552388067
173.99699052909511 174.36513929029945 164.66166944578967
173.89347461770117 174.31023908891063 164.5178810380232
173.92873130464557 174.33778643645482 165.16857736179026
173.9243039060533 174.35320852519075 165.17239446576184
173.67032467119665 174.2474066663194 165.07942690976154
173.89586792544182 174.47548528517734 165.49870208139947
173.74140774081044 174.3178225631901 165.57664213998862
173.73985682104208 174.2203760354377 165.73353287364603
173.8939028338834 174.5524520491576 165.2547347616708
173.3359770721529 173.9470408526213 164.8949272397977
173.43533375812416 174.231730557649 165.23881537219867
173.7404347624756 174.41323715302426 165.28340275758399
173.85192908480533 174.54120911650335 165.5264256005679
173.83962512070823 174.50000467056012 165.7964785947015
174.13422313912073 174.6464719115815 165.9721666652075
174.29442079674175 174.76661682476134 165.762115069516
174.26864253030843 174.7115975540367 166.03168412677437
173.9580440064576 174.37370865573044 166.18587496198717
174.13770535503636 174.54031689262902 165.72189809143057
173.80053625735215 174.13679608723234 165.4495086027835
173.61243441601923 173.89838769443176 165.34836406956245
173.6440951610967 173.88557011494893 164.92959128346723
173.5351069051822 173.83067324359246 164.94220359250727
173.72504681726446 174.10479331118648 165.031253265545
173.63505673864574 174.0461310848475 165.0033919198766
173.41823059550185 173.8623348516044 164.90104995955483
174.00781260385853 174.46596883014922 164.8797719247779
174.30647695519747 174.7479568164483 165.52232123073733
173.9155806140366 174.4434169185046 165.1123961110955
173.82767130270085 174.29095326344842 164.74166989933363
174.12830136310734 174.53542441100495 164.75881960928314
174.0057897605988 174.553106197268 164.79565332859184
174.1607879562195 174.6259443275499 164.76427630958835
174.35467031005703 174.87294923158944 164.50274171230106
174.16791996597777 174.70672146420372 164.32168342806298
174.10417225630044 174.68655323260415 164.3718828614217
174.2382100096374 174.63928704948094 164.58717630636377
173.9746217718617 174.53832048334118 164.64685144272886
174.22627580584685 174.63359108036977 164.65497795229692
174.50265524075837 175.01466657335217 164.8915329614355
174.27079408579527 174.79358234366015 164.86346256062242
174.26535742387506 174.72331779950025 164.9353425287456
174.00787036698256 174.48919699145355 164.90351826755915
174.0594804073769 174.5630786954752 165.48658819146135
174.00757501908356 174.47899425890108 165.28400131716208
174.19603115129428 174.61047204232705 165.24991910721994
174.6007441108794 174.9209744693285 165.40813374218254
174.4943917447788 174.7772728845123 165.03937892137031
174.35351440097236 174.70044592709039 164.9988569818355
174.74794346377035 175.14479041685962 165.28420152729552
174.8270632854439 175.2322543369505 164.87168251192935
174.48519377029498 174.98840779100095 164.94836777372464
174.246293405313 174.77245668992407 164.87174913864357
174.4587836857659 174.96533569590633 165.00669390438597
174.38577654055348 174.9966006528365 164.87943883670889
174.70533872220102 175.39893072269885 164.57172120843296
174.77725259252082 175.34325927905945 164.56424049463908
174.9723884838398 175.39366134123668 164.81758643939128
174.24656775906826 174.80340037441547 164.96359759093679
174.34929892048848 174.86153296277422 165.0454940220264
174.0876722993572 174.71857590739975 164.85368505400325
174.1704898521144 174.6971372437459 164.77671200359288
174.1949021736123 174.7030431007861 164.50891682683476
173.99031475600552 174.608490888921 164.7115874257214
173.91389731447055 174.40231850654848 164.58184621001504
174.20235830750414 174.73053637073278 164.76761651312458
174.37488903728936 174.87622285778164 164.6563181092235
174.51091378547264 175.0439467720733 165.0460898522631
174.44104906762365 175.0475743598278 164.67949457846498
174.16684286402227 174.76404362174594 164.3492134913245
174.13662582650474 174.78057762243375 164.65011205242536
173.57699792073603 174.5047267264067 164.22427291042095
173.61438818103582 174.48121039092942 164.29746022872624
173.58283039039253 174.62567136550004 164.3046650864804
173.74835784593094 174.67927288610278 163.909826804069
173.71493908154665 174.7168126970431 163.52832149849738
173.64556815191713 174.57964935862069 163.8617239454052
173.3337725912009 174.37123093377974 163.51469776735752
173.38105409196282 174.3295496377767 163.3954416815938
173.46663089234204 174.6488025443739 163.55799954010553
173.4683300832792 174.4902934596987 163.4272570414919
173.30929774322476 174.35752155109822 163.11397992922642
173.47840392090322 174.3863166926286 163.48716589445138
173.94647351363452 174.809862629629 163.64818622872363
173.8912084784284 174.6295100083946 163.86386615028997
174.1574913384375 174.85207407134618 163.95926056662407
174.30749369206774 174.9995177700387 164.03665354866138
174.42919061453466 175.1055549371859 164.12844194858968
174.14154964010748 174.92342527835527 163.84327976037713
174.22799770312355 174.98610897914574 163.71921895231867
174.13381670858845 174.73992792072036 163.89890082448477
174.03359951260757 174.58637981928112 164.06039907284082
173.76849551512348 174.4152566829954 163.9949531496939
173.57572488714763 174.35100727327256 163.83911869867114
173.7577019733278 174.49304103518105 164.07582550770107
173.52736237754013 174.2163734780586 164.136417201766
173.38058259687017 174.0313186165164 163.9011671576264
173.27951478565825 173.95638825663906 163.92328684046066
173.08276040494937 173.91167245653034 164.028133573493
173.050275301639 173.79076042933548 163.97302537486797
172.4561915504139 173.38147690899115 163.7239157905231
172.74527889303545 173.5978130811147 163.87665096666726
173.0353544925137 173.8847204470251 163.85152005215406
172.66688779055016 173.5124971595764 163.2261797004011
172.74037305173218 173.56986763341274 163.04031886614953
173.0629798886995 173.84275836625807 163.03335320024914
172.79447202310922 173.5237448002641 162.79243616014404
173.22071836839945 174.0119129847988 163.23834188396583
172.98260824569329 173.8202273602107 163.0126397007993
173.33883306055827 174.1175397971239 162.9993956173875
173.10423863724444 173.8577697161377 162.64420636501447
173.44848303130198 174.15586325919892 162.93302123137212
173.74161267732418 174.5158066318245 163.09642251358486
174.1599567482046 174.73192384536205 163.12162588153828
174.21618853183134 174.76870028548524 163.01016418309408
174.06714184467666 174.67963245774368 162.98123750234106
173.8241632704018 174.3379359874245 162.72770315334648
173.99114304466812 174.43052076095518 162.93880782797171
173.51657684591277 173.95150469059803 162.56288156695476
173.82186537492115 174.4070497868049 162.5323938357331
173.9049837805981 174.46909031703328 162.50015701397825
174.0360271625336 174.54567893799012 162.67431739522866
174.14732049774076 174.80232641505836 162.91514558332733
174.1535965209009 174.88943232772561 162.97670943857614
174.04303210316235 174.74866440109042 162.77407645434144
173.69415017526813 174.38841830746813 163.09277932054772
173.56993042303472 174.291831222884 163.05663273376624
173.7138838631413 174.48735574452894 162.92780448578014
173.53584536137672 174.27644845716307 163.32917009864929
173.52027610356248 174.17510062121426 163.52405995529634
173.72107764449788 174.40750503818828 163.6845440532024
173.68551783558553 174.29342534888846 162.8912139527744
173.7071260732671 174.4352403279744 162.89321808380916
173.55882866989694 174.2419544833424 162.98148386200808
173.41686769310536 174.22105463138422 163.30977460865742
173.8669799920836 174.78572562496447 162.96863747018156
173.82919691254142 174.6816398751032 163.03753435451316
173.54414251746158 174.38590160932705 162.97733771764948
174.1471482185333 174.91369622184155 163.124877873128
173.78257159818446 174.66550942098405 163.5685452301856
173.62483217773126 174.53815741300141 163.55761728538423
173.6194378942791 174.48880458034137 163.60035290433007
173.6935564382285 174.45993778880623 163.74879436117072
173.56215166562924 174.37348426876315 163.9466894537409
173.7791235551381 174.52199578510744 164.23667052057982
173.77037137195396 174.51838652972023 164.43965171608156
173.45258117063838 174.3898569597332 164.30084275371232
174.03256530775536 174.7094306629013 164.39691071233997
173.76957482241409 174.33679488252122 163.90341608926428
173.99236490335866 174.60630453895524 164.28615448930273
173.90691023154764 174.59952087083212 164.22818924610763
173.96413160573863 174.59761292597355 164.07941969819217
174.18137259000912 174.89444044686942 164.0612919645025
174.25997496549587 174.87570354547148 164.22572399720968
173.98165291780435 174.68738351410644 163.95955564674796
173.71632621377626 174.57302928889723 163.87352734967266
173.75462222649978 174.73864087326317 163.8271875759186
173.76708310763553 174.55501622084384 163.7608614663912
173.68073080953812 174.51202534257317 163.80307331083148
173.77530857133868 174.53037269391626 163.71381544670623
173.8344042943183 174.55416229510928 163.984117741959
173.82981770366567 174.59410494647284 164.35839940173545
173.64118754671563 174.2872365064426 164.14968986403628
173.3681309545035 174.15651708857956 163.99019889973056
173.54529205606366 174.4102671524514 164.00368805876755
173.6120608370883 174.45940210902683 164.0574903068505
173.75184633459403 174.57634654196264 164.19324537780605
173.79651089875867 174.64560359638836 164.021347539677
173.59323287478767 174.5032607956961 164.07036277013265
173.67678870606525 174.60044538048066 163.976552414891
173.27969900338329 174.45994667091242 163.49636809496343
173.71777558544923 174.7758012842603 163.6010644269929
173.76551351309692 174.88962306429102 163.92854814292872
173.97786404686215 175.10407669027765 164.11223717097226
173.96417752260393 175.07099528850108 164.15420640390667
173.89441650439323 174.87978842483173 164.35732101678252
174.284768530913 175.14481445647309 164.0009547687182
173.86815597293685 174.74322471403607 163.53776263158122
173.57883408758718 174.46519776647435 163.31866228674005
173.2584395333831 174.19300952008334 163.91264847883247
173.45385732606894 174.3541815207735 163.93761444733792
173.64718406225722 174.29618484875814 163.74013620759902
173.589296780038 174.2555291727646 163.66080149666715
173.83642445830182 174.5042898235063 163.62098095319755
174.00225701037775 174.6570895332521 163.59033295828823
174.18111058648574 174.8476317976771 163.3263369100643
173.79361330544748 174.43464387477917 163.5516058725591
173.9232298129142 174.65020687587534 163.65465603847252
173.69302842668802 174.55627431068348 163.88906713150325
174.3208214874412 174.96396869025824 163.89425206150506
174.33709457215673 174.87426891161346 164.20139847121425
174.36188402932285 174.9057534901627 164.0335747802271
174.5061273979934 175.0179407556323 163.86027631560393
174.53753231043964 175.14614840774814 164.18132456251902
174.43246591634974 175.10799942540908 164.1010552083394
174.76494416192034 175.30327003635892 163.70671683375664
174.73785362920918 175.3506873593598 163.52998375696933
174.77562173596095 175.55241412902183 163.62857024109002
174.65740771333648 175.29815029632672 163.6460464603837
174.48377205479906 175.06741714761029 163.19345408173504
174.52519694242713 175.04480708880158 163.33550546192257
174.4740952747271 175.0527606420559 163.42653963534008
174.71635135388635 175.29026121085153 163.46402258953674
174.7441895182118 175.32690778960318 163.21590196322245
174.60993429428035 175.14026683371932 163.26518220436853
174.0433829082822 174.65876209954305 163.54947721314733
173.9437573999218 174.64687312623707 163.60990875754712
174.2142520769127 174.6890555572761 163.83709540387616
174.52402524054352 175.15326521505082 163.92919492507932
174.4387307416861 174.94079521684898 163.95312071444576
174.95275456213668 175.36777104257385 163.89624444787435
174.4972273305087 174.89890537311985 163.8968695908371
174.22176532970727 175.01917840654932 163.79372968635838
174.40185687186306 174.9226026614384 163.53973770596232
174.55032316056088 175.01953586331163 163.51135225175372
174.54724544723732 175.088258814736 163.47688794438616
174.6758941364298 175.2877400904646 163.57651314337528
174.59578484023584 175.44884125600854 163.42992980471814
174.1038599870513 174.9318673828027 163.53579062815317
174.80445693370805 175.60421232723124 163.14910068462973
174.98183940085843 175.78458649442248 163.37324018168985
174.64456666515647 175.36929018890024 163.57086230866327
174.4301856162125 175.1369504112364 163.14493855694118
174.40343557040265 175.21105427146583 163.3544602391241
174.13742054915397 175.10946869462313 163.42923912200627
174.44892875618496 175.31622367385998 163.49076161033528
174.6669656949136 175.38972838053147 163.59721596714994
174.78128297391942 175.49098373564408 163.70263691123316
174.54721373289857 175.3341444457108 163.872896462546
174.56965599343093 175.39725700913107 163.63922258122236
174.1349104920339 174.97553021150068 163.7136396382342
173.77957395762002 174.60293258803634 163.80272654861577
174.04608112356 174.87769357061305 163.7318994219121
174.66920522327942 175.4049695469166 164.24722559906314
174.37884099970714 175.08640050239532 163.83213190604582
174.5244334995748 175.1919761864189 163.94191419547306
174.54800273985842 175.11530333188102 164.05058550834323
174.97487150581077 175.4981582868943 164.28870700499075
174.4120813385381 175.0505483395803 164.04339607849187
174.09825794761892 174.63836338780334 163.82333610960526
173.75306275853055 174.50893724082863 163.6503197483988
173.7626680380173 174.53215821185526 164.01876461755083
173.94831934169338 174.6875356589323 164.01402589524906
173.78345244972834 174.52018920907616 164.05878420524328
173.90891115267436 174.6109812429865 164.178109365988
174.01877373143128 174.6745274412333 164.0940085012974
173.72445851856264 174.44754115010298 164.1587803750204
173.83057015533595 174.46794997569165 164.08145263007196
173.61954393005217 174.27845878651513 163.50510225907175
173.6858617828642 174.42379723302565 163.6191180350528
173.68997282295425 174.447575073781 163.57888069276518
173.49957276377842 174.2940985878835 163.48958630498907
173.6791878641089 174.41794990563852 163.89006584656704
173.6590476445145 174.37866385816267 163.97930063704766
173.70434809750373 174.32902733097225 163.8833371179608
173.6797502442061 174.39957281348646 163.7362099558821
173.6419033853705 174.2309563924984 163.45636038696875
173.5269620966323 174.09040196857165 163.2619409838997
173.0765427547419 173.7481818094614 163.1274446909292
173.62101763181178 174.36772981145768 163.5517798015924
173.19597573561026 174.0512361520249 163.56627318358443
173.2404899495151 174.14438428863832 163.44409613710792
173.12610487488362 174.00921094182848 163.17960759334173
173.1558716498804 173.91451552525126 163.30753362964955
173.05957458692197 173.87072379557765 163.25176160890376
173.2378234893045 174.0530378611517 163.9136821529322
172.789245712519 173.7104026289223 163.54971952040165
173.13271947477037 173.94553929602438 163.80299015371796
173.1228801395835 173.85375175326368 163.96699133398192
173.12163502862842 173.8118268883616 164.1779998416067
173.36332392963092 174.07105856838876 164.1147244427083
173.56492548724842 174.26283744960762 164.30899434994052
173.70543017566214 174.34523488300758 164.11718732909833
173.6410545359625 174.33015739236023 164.18834722569687
173.2114670523694 173.88831296319276 164.50905573296131
173.53828329480487 174.27769017541166 164.55427190439374
173.40358348093375 174.127778085495 164.60670603450086
173.00353015592606 173.77209299067223 164.535448034539
172.85765025687547 173.58149274741416 163.96177556596555
173.18466815439254 173.8678055275182 164.02916670160087
173.24533601345144 174.02990078865116 164.01959439634098
173.50013215434612 174.24253499855087 163.90929074344098
173.31916647466048 174.19504525083323 163.8339479730659
173.39218875875812 174.11365073631225 164.05128547915118
173.4894821614007 174.19825785458357 163.98777383107011
173.68336037610248 174.33202553567426 164.06617983305452
173.4820658822118 174.0928846055916 163.5557451417369
173.65560802929235 174.4701371056345 163.73683769711866
173.67053447459554 174.47572497763167 163.8677989111041
173.71394434756306 174.59508167164108 164.24268276615965
173.50875134873496 174.42403112563048 164.283160409426
173.7207213628025 174.43067523273135 164.23332147847378
173.68581369925982 174.3729002485846 164.1096401921842
173.78193974756266 174.43849157436915 164.60103769854175
173.30922226140171 174.25220737864743 164.95899724774534
172.85036865276132 173.66265192409404 164.57174668819982
172.55037934721594 173.48650686632146 164.59172568799517
172.5652533389965 173.4198869463659 164.57424811881575
172.71055152809126 173.39328083569774 164.60177914049638
172.94377371897428 173.6669093228353 164.60112532822984
173.4101763236208 174.10507190726432 164.6107419424869
173.14732331027278 173.8969362981126 164.8665134384851
173.37774936135446 174.23796180632675 164.5058500862439
173.30896176023927 174.18042517236213 164.67487007545898
173.49964979794072 174.32721270730772 164.9575108973696
172.99895974957926 173.93471961123257 164.75237628753024
172.9814275376489 173.93998533437187 164.34794086385455
173.67902471007804 174.42552371964553 164.4683517232345
173.73630696571502 174.41886385234048 164.07750864776946
173.9163098605258 174.56793801159748 163.63408596004547
173.89259394661033 174.4794628587595 163.52305048371286
173.94668406520947 174.48785186858404 163.72603987452928
174.02364573146266 174.47384664782717 163.73607925627468
174.00807437144042 174.41775286628547 163.84121369271077
174.26121503196217 174.70341229611373 164.33128132492308
174.15829114955653 174.61562670383515 164.30880468735094
174.07688295940127 174.51129686230865 164.1362138457799
173.67417836263928 174.19742978835473 164.04104635455886
173.7488574216902 174.2453520808533 164.0666851611079
174.02673090105597 174.5475032992621 163.94265252693873
174.06399250179936 174.6031812671625 164.03938644302775
174.27499259112383 174.93378148236988 163.78289852951212
174.4195253530794 175.04946159548302 163.5948633874536
174.00508444659846 174.7576841035051 163.7069766588783
173.87320614347288 174.67455977512725 163.60098831144975
174.2442667753291 175.1068671237159 163.70174255450283
174.14342133502328 174.97263196533302 163.6036507775168
174.4695393836639 175.20424504805928 163.21263629877737
174.46265457873457 175.21811433389274 163.3544256736655
174.65906956704094 175.2554363290449 162.94208934287525
174.2922541688078 174.96363323049897 163.28693755238723
174.61520931822687 175.17286503991548 163.7260361879196
174.42700892678508 175.0345269017987 163.60401780052416
174.64802494675794 175.32553917120958 163.8827125323557
174.50565326502695 175.12259019466822 163.79287447960527
174.88962161924715 175.5329188005089 163.61801994787615
174.72667491496526 175.48999830046407 163.71395057646455
174.38846133923238 175.0995706957067 164.24447037117207
174.54609158317186 175.262677109198 163.91155788145682
174.60988665316 175.21362646935893 163.75148299133429
174.87935848662326 175.44150388224293 163.78681985465738
174.82943300056084 175.459005676169 163.7272542366601
174.29416957793924 175.1131458287666 163.63667581861293
174.25401823744753 175.11513586775666 163.5372432621705
174.0969075230433 174.90449777583788 163.41498783095224
173.920115835152 174.73212686944927 163.58889829966506
173.91215308857534 174.63832020861062 163.97769972634634
174.51317312978347 175.15903122568457 163.95425143679267
174.3118392564093 175.20758034567896 164.0345331263564
174.4671691778603 175.23854162920526 164.24757201712376
174.55443066232908 175.16625762533891 164.13249709403567
174.3871955635341 175.20393573450895 164.14261105175416
174.22766450886203 175.07526222333328 163.8703709402385
174.13265065818905 175.06686755213155 163.6233097281272
174.07199397038195 175.14489379228326 163.7916537915545
173.8568947539337 174.91615024394287 163.4181143189259
173.73451769955977 175.0458307683025 164.11911858832113
174.2444522931691 175.1479922402533 164.04779125860463
174.16558043443356 174.9697411768559 164.07103082134205
174.21005463807796 175.0088110022615 164.0314813899849
174.05154702345632 174.849432513795 164.20344228341838
173.98983246158573 174.83592865604538 164.353642208824
173.9521750365278 174.89282540871494 164.6274837932858
174.02560021409008 174.90288172554554 164.66561064011302
173.98767618013744 174.8068135835228 164.44870928477073
173.80382299325908 174.6400572089685 164.48556362587277
173.71759257463296 174.71371333669651 164.23335160873472
174.0708377717312 174.88014259009182 164.1706870635691
174.27718169682623 175.09069500905778 164.21355022023639
174.26437626265025 175.11776019931395 164.42533594277657
173.79427177690656 174.5156897402686 164.26989055191487
173.5386068447451 174.15110563885992 164.17331978045712
173.3458881348657 174.04448302011272 164.33301897738812
172.81338779435544 173.55290315131919 164.50623416752734
172.95973552945048 173.6308148602114 164.16612593532616
173.04744169159258 173.7557413493019 164.25556590886745
173.1993561890854 174.01237891041558 164.43323235675965
173.22567178064844 173.9932904248396 163.88853336662984
173.34203824607692 174.18542040755133 163.9267551791398
174.14331515182627 174.84758579120455 164.43545496504353
173.97563892599464 174.62987481494068 164.2101567139029
174.08553196896918 174.73241558897539 164.18397911842234
174.06752171805212 174.7499607019264 164.11434991792603
174.19756589224588 175.05699364397697 164.00887877385316
173.95385488464137 174.8840417184011 164.26193392456204
173.99966661895715 174.8664742073054 163.9706054699888
174.24884150088624 174.86905431940093 163.93528461916964
173.96717843704198 174.71088307258466 164.29662428794097
174.09729378876457 174.72802843405012 164.02897061745506
173.84649572402077 174.54645598424878 163.9365597767205
173.44422229845944 174.08148128705534 163.9782187089983
173.42413732479608 173.99368352602235 164.07915560240824
173.33153390157003 173.7912629275377 163.49706239218028
173.6403533428488 174.11633635720798 163.56442639745262
174.0240499918543 174.58058617980979 163.7880346472144
174.23160957576826 174.7876820559014 163.93344538618487
174.2915406807301 174.84219231039063 163.60855671360076
174.56907150320322 175.1525808443866 163.37636756132295
175.02362226381166 175.70946277130182 163.38531245481965
174.66751788030135 175.2467209008878 163.2035163317727
174.79224177663178 175.33874659693842 163.57595426002598
174.83937372504715 175.2369309293506 163.13633983176797
174.88632866942046 175.2832575740705 163.43853899955425
174.86639097886422 175.20884742998538 163.6153290738288
174.6291065747618 174.96789095429054 163.779000278911
174.0551118111411 174.52381855327212 164.11307130690014
174.15479601574188 174.5996468344433 164.28612661195285
174.39569960880553 174.88774246794682 164.1178098269804
174.4850249568818 174.8724997694066 164.49942253480248
174.3365373758768 174.7905774307097 164.4116035402684
173.65531300629056 174.20205689126138 163.695247551471
174.00826477602004 174.5559231782422 164.01960460480612
174.1882746930051 174.5954857011927 164.46791115156034
174.6239647008137 175.0921990444289 164.52889545586802
174.43658758975963 174.93194003913507 164.26142265670808
174.36662900190575 174.83046373252046 164.17827641145774
174.06009100630993 174.55971395515155 164.1868618645476
174.13623744170357 174.59646593931137 164.5538449481338
174.40442260767045 174.82120848930919 164.26827407183478
174.5863523259347 175.05166211475233 164.07441829623116
174.47719481514076 174.9349128342024 163.7611783696867
174.40268561246197 174.7825576719334 163.94410191149504
174.51766684387562 174.9071149252093 163.83721248841397
174.48706455441075 174.9444953035933 164.09810365124082
174.10960460596803 174.6997044499627 163.78054920715445
174.38784051718295 174.8313030313673 163.64686695437825
174.2539041201266 174.79243270815292 163.50612664784953
173.8012120159032 174.42952009592835 163.80665595798698
173.93350596341892 174.5999701676943 163.6644334049965
174.25684482645772 174.8505039499517 163.6482558924918
174.28514356551108 175.0832083567027 163.5940308741492
174.482201641678 175.26652855192 163.72688902806962
173.7233160673704 174.69365449066132 163.93140561815673
173.81405471136017 174.7019989418816 163.67549621267787
173.77025971113994 174.6188923606202 163.60366923897115
173.63659990505417 174.4658001304724 163.4992352125255
173.50585418979566 174.31667268824586 163.04453552260952
173.25844719245396 174.1721325057056 162.95633026215225
173.2759927082856 174.09763977756427 162.8294209946721
173.4095617177596 174.26879290844138 163.35647794211545
173.0766436016786 173.96842543210607 162.98852345377844
173.40819269162228 174.1510448438414 163.0491581121529
173.20661967900043 174.00774918844175 163.13237790493667
173.47471585935307 174.3091994886062 163.47980330576843
174.18881386575015 174.89225715658617 163.77443895935255
174.20397969083737 174.95229010030462 163.63604682754323
174.4548453849032 175.31872939105259 164.4014684044992
174.4524950166394 175.24584316641702 163.77947261678517
174.18554628867304 175.02457028512544 164.0232757208719
174.34807228913812 175.08693449037582 163.9304948731213
174.26583459085037 175.03127711577213 164.15015928794918
173.94056528130582 174.72606864258842 163.93199764812996
174.44866815105036 175.23221846433532 164.22254354490468
174.5473978440762 175.326080618063 164.51218083877498
174.29274952673825 175.2949008668147 164.2465454107316
174.11737608867483 174.8865846912777 164.48692182412375
174.30620255294 175.11853426766473 164.42767879622724
174.32105627168104 174.87836853207128 164.25169031181284
174.2190021554471 174.87107384209307 164.26541407119865
174.3255840279945 174.94886372305123 164.17930823061022
174.47389614595062 175.11250327134482 164.5677162240134
174.3888857529436 175.02570784818639 164.32530904942183
174.13903588225855 174.80287863464636 164.2190315858889
174.06084650143328 174.7624687688038 164.42704712884893
173.75224305829343 174.59396694049804 164.38223754631522
174.1131720091378 174.89261059540422 164.38237037569866
174.50355105249952 175.21661164220956 164.15410833840468
173.79921773469866 174.63124232036404 163.89410638708813
174.41714470091628 175.01343590411844 164.14431844453998
174.45615854403394 175.22083342173514 164.24603161106495
174.53385762867185 175.47142797031742 164.44884636406405
174.2580257921369 175.2623433480949 164.4183393724533
174.29784352959587 175.0789955534477 164.24526779578684
174.00688900837972 174.63317345192723 164.4978467355934
174.17068679554706 174.88597654809237 164.75049770787368
173.85150507877785 174.59375883433083 165.0891866368257
174.1384569913169 174.97207963097253 164.94043648872056
173.7047499262864 174.70737516022947 165.36633856485244
173.69888975845757 174.72310484111424 165.4568679699086
174.24457515765212 175.21759322086766 165.777788294297
174.29875013716574 175.26547596512322 165.478111706238
174.4660463953354 175.39593641575655 165.497417631381
174.5437857315325 175.4612412921084 165.6572428840596
174.61080262655722 175.4671384067866 165.6370407497424
174.6841953166663 175.60059398833127 165.44251794339516
175.67606397508814 176.45558596347598 165.61410227937992
175.2304200820846 176.07382105745714 165.4870963349486
175.12071698289319 175.90855091221843 165.47630573684629
174.91613095881925 175.8242378685163 165.52349340397387
175.26491120894042 176.1744407936192 165.18963948912187
175.05087996285584 175.920372173181 165.04579815647426
175.16880693172314 176.021827021192 165.0712553129217
175.28065021456254 176.07834485735663 165.1100817545113
175.09110807821963 176.00403050243895 164.8308164259799
175.34821498410804 176.15738229974383 164.56248997427247
174.99122174424474 175.79872128432663 164.46011852216466
174.92476131091104 175.68296747116588 164.61490597785271
174.4295136813185 175.39351755508216 164.64187804428832
174.42861922045532 175.26580718304604 164.79851136680261
174.44064932405354 175.20243837082856 164.85688799343873
174.11278730784352 174.9723554508611 164.4819866697124
174.32832189647343 175.2705518687829 164.32841971981983
174.60230475707752 175.54671797804696 164.64880516847148
174.84783105411987 175.69494689477062 164.6321744381824
174.62093305906612 175.6442278227301 164.21607441741548
174.20963196434465 175.19934437825606 163.93188017148225
174.6558597813042 175.6408982359205 164.07447174440273
174.1957168620539 175.3269778096319 163.7890866670395
174.2950553562233 175.27808643727496 163.9077571805421
174.22204254364118 175.00198702913664 164.31236468401542
174.08914811370258 174.93931436240612 164.20702301860632
174.31722020653925 175.22686180877145 164.5343246189383
174.56737614230244 175.3859705017391 164.5353960284974
174.27252493395937 175.23054073693262 164.4428573750822
174.13039049506526 174.9080090487709 164.43615460563203
174.36313779076738 175.18730002943502 164.37706858328386
174.16696972236397 174.85372345234202 164.34002575703352
174.20799819556342 174.96146327458777 164.49545071691264
174.52295770674473 175.3656065624988 164.4870478530505
174.4096777253766 175.23688387015667 164.2334237979133
174.0319679510608 174.6969230917114 164.10282363357956
173.73571320566197 174.38107302748918 164.03282301486738
174.06771168565433 174.66823369383098 163.7825617544168
173.99899646862528 174.6352282382815 163.80504177294372
173.8349184213523 174.45729311135844 163.7992858045976
173.88212799147772 174.59936854662772 164.04423925852788
174.12970074444536 174.85559382846247 164.05809580818953
174.59528229885834 175.1806899376022 164.3451940275031
174.5302683662836 175.16778779318753 164.04849539739047
174.88080366249946 175.32036876133083 163.97848282659234
174.68080331880958 175.21460884490025 164.05668458541302
174.6849887467858 175.12069544894305 164.0584784806746
174.8066609763477 175.1378607955661 164.32968285804006
174.99812344073948 175.45400199462279 164.6774040271649
174.91258864962066 175.49488654930596 164.58402219177833
174.81166060425286 175.54573304626658 164.34844964218854
174.63350827384227 175.26799544763426 164.52961464468612
174.21337166281322 174.8521160839936 164.5934383248317
174.38341540917727 175.04160326106867 164.46633011041288
174.25318284180827 174.921367588902 164.86992293827322
174.08107419904448 174.7384897239302 164.69609067360327
174.0636269626315 174.666498224155 164.51182664130226
174.17569375695146 174.70257058521176 164.14685677970803
174.40044253526415 175.01826439553977 164.35193973798792
174.2999401874925 174.89036417576577 164.5794353013825
174.64387149795672 175.04241858005088 164.28315277059903
175.10971958378127 175.44231553722247 163.94494735322763
175.17605703220175 175.49075248351758 164.01696804474784
175.00918878411684 175.3722278224882 164.0682433686864
175.42839018134373 175.78313740246594 164.22823625070316
175.5338567199362 175.96271022590633 164.25072785945545
175.4665593490964 175.94634527933675 164.18537712037082
175.39121945583258 175.92967958397702 164.181208433187
175.28712330841688 176.07424560045888 164.48439981811794
175.66942793093833 176.27551554544468 164.3468535854538
175.43640607783942 176.17680197585952 164.57321557144604
175.61849129499177 176.4001018994763 164.27971933869014
175.6961832211248 176.5217279896061 164.48257109007608
175.33344505940505 176.34246134387942 164.64449451680343
175.1529810355257 176.4354383506501 164.66814922142945
175.16735097740914 176.12167499927943 164.711037440299
175.18995798978156 176.2317290745372 164.58462302333936
175.3339036039128 176.3170840378983 164.86987343921143
174.50239957994114 175.7943102355352 164.57179930620217
174.64138512455204 175.703230276616 164.7092999143391
174.99833481344828 175.96241360141522 164.62525389318026
174.9195480097861 175.72347033043488 164.62959671858658
174.74671772756332 175.37925974395208 164.2888405014307
174.85644445229426 175.608874802663 164.54783636107493
175.1443813486476 175.77762916067925 164.6392719946124
174.77573085715318 175.62006580660784 164.61191352619454
174.59940134846315 175.48184586284586 164.54112155947035
174.72062578637804 175.44719151681295 164.23057984585486
174.4115393672023 175.08227100522183 164.02285159589243
174.69344199530906 175.41222334142785 164.0497443318805
174.65098526321592 175.3708301724082 164.37024483969043
174.88400561922504 175.3838463746777 164.73008506167162
174.81180050059737 175.3279370270607 164.68578371518777
175.08718704959477 175.65423391026368 164.73226682179038
175.29992129305595 175.8553868101985 164.67163257477807
175.37996345553876 175.9673427183689 164.4098692933605
175.4034230882574 175.94922882612522 164.68906984037056
175.23770630233207 175.83053907664905 164.66458849819713
175.3359709078172 175.97604345988057 164.61468022983456
175.24716809451843 175.843775971854 164.92090095614452
175.0480065259801 175.7782823502875 164.9379333946057
174.88716914445519 175.6691632259619 164.66286484548584
174.64111214848757 175.40118210095372 164.64646315551252
174.39100711974714 175.20163419183214 164.60397335538477
174.81950717562626 175.69378848923412 165.1047225721663
175.13255646711048 175.9696650819432 165.38130811402362
174.88624541787584 175.86673302594994 165.32033554356067
174.93612368647396 175.9073924465033 165.14943960393765
175.12813154359267 176.02812360244576 165.1524789486876
174.6303570858225 175.8087990300961 164.8718785095277
174.3285631933019 175.59586181087104 165.16342737466826
174.36043967551524 175.54756562531486 165.21766295780876
174.16281615586803 175.38053780106273 165.03101515021336
174.36343611246423 175.2895231321616 165.01841985344691
173.88488705081528 174.9478419597143 164.7403341623243
174.2646946928995 175.12599907276783 164.77180860013632
174.09468095303134 175.1570536175926 165.02873920277153
174.03166544356014 175.18598404842695 165.22347229281542
173.91516347518964 175.3308376779199 164.91720061432468
173.96439452907353 175.26385162301375 165.14838399207454
174.00733922675047 175.49474503747567 164.95919065370288
173.89389662229422 175.38128255894088 165.04525622237324
174.0425088349529 175.45034327879412 165.33245226405438
174.0599448504547 175.24929238560296 165.38174922404235
174.1400808672762 175.2638664869115 165.0199927845373
173.9909841102758 175.07627427776575 164.75560325060934
174.05822417634565 175.249688186992 164.88377927166468
173.80056904765704 174.91503373969056 164.8026617627393
174.1780271562855 175.3284971756492 165.1022173685361
174.33467916111897 175.39383807093373 165.00614352207467
174.4156456788452 175.4326311553531 164.82683600907853
174.1920899095743 175.33243330314767 164.8800693396082
173.86242455493772 175.16753764453682 164.79170376422837
173.84087170535562 174.93097753492845 164.80131566086132
174.04447945472904 175.2518312805838 164.7181843106198
174.03558026646797 174.94081508974358 164.20177303546197
174.21105961705007 175.1663742411627 164.3945342087361
174.22756843356254 175.3314026432649 164.4701917184227
174.11786614881302 175.2236939029872 164.03094971140592
174.32626385058282 175.43615269103637 164.2695228706322
174.5685619494547 175.35100816543635 164.26249498349142
174.07184087914175 174.9657075232881 163.6865231010186
173.98694168007282 175.08214918986442 163.87987029050407
173.61432742656262 174.77795762727018 163.49909102865786
173.63496419434895 174.75409728849985 163.38143213897817
173.53185904194675 174.66732624601283 163.4555436737372
173.6751784991811 174.86394587178344 163.66938635699486
174.08216866794425 175.1643843868285 164.02922448262922
174.099221356771 175.30901611190328 163.5671448557583
174.20555452676737 175.1729892129485 163.62874355589415
174.07739743767277 175.0835589277712 164.02635148033187
173.90983604560813 174.80197559349676 163.64564837668053
174.0383800784277 174.85854039043423 163.86039499985276
174.36967323330396 175.25431630364727 163.3617889837816
174.28675846991362 175.22279541542918 163.77033702537713
174.3005556659221 175.35656064522192 164.01753737053753
174.1806027614607 175.08932180091668 164.31362080355788
174.08461283271163 174.8932539204647 164.10225691656052
174.05631141628874 174.88745562967088 163.91797474810627
173.95146299714796 174.74698615342817 164.2838148367333
173.7536100437155 174.6552308548074 164.37487420939846
174.07492592983596 174.8575765247679 164.25640691517663
174.1758470381395 174.92414837796943 164.18331145547378
174.0601646827376 174.94284103561597 163.9471250442468
174.08634245719568 174.96744014235537 163.56921741281258
173.65078821070423 174.5801369669741 163.8901556909212
173.19491926370756 174.21305345952442 163.36871994047485
173.62874237562585 174.3739130556399 163.37052837755354
173.49593278537972 174.34257438371736 163.50038413180414
173.2148847055402 173.9277193571552 163.66196358643035
173.35706326608167 173.98449209388525 163.5846929828372
173.4647481263415 174.03107042768417 163.40250499284977
173.56061516121605 174.25078023009533 163.50885477697963
173.4415466413245 174.3247245378936 163.669018201065
173.3721668194022 174.24384352256308 163.79404871621196
173.5737216081511 174.24464272973748 163.6896631008162
173.52969831021403 174.0788197279342 163.66422273420602
173.49209182108936 174.36486747883907 164.04404547571005
173.053804594013 173.80437806221136 164.01712309655252
173.01073653538643 173.7399748307273 163.75865705014985
173.0193385402908 173.72012401594512 163.87366146820446
173.09210100481383 173.76329412457594 163.83340731651154
172.98721263376663 173.6862631180546 163.5415800175695
172.77978260639895 173.54242746851637 163.39300365025977
172.56618841169598 173.34706300152152 163.35823125762613
172.74685764207163 173.33448328117123 163.57050445444392
172.81364234534422 173.4955274651649 163.5525578989368
173.21595419556402 173.92342017414694 163.59468514951925
172.4269694126407 173.1554472234459 163.69399405202125
172.27918429906654 173.07064624082238 163.22484946509726
172.67657279119433 173.29978117335833 163.5849722882598
172.70751613786965 173.28484572347205 163.55242535137947
172.42313924974238 173.23358646647392 163.4869070651429
172.81635500992576 173.54486516225097 163.29358683359013
172.2830597278115 173.03770745270933 162.8800490310216
172.82568223878926 173.49295082065575 163.17718695997726
172.6109391886287 173.34380592567265 163.58617824285452
172.34283137596748 173.2273954880216 163.35283475520467
172.6454989636783 173.51260774145004 163.4219943299366
172.81979411986975 173.5901064723825 163.65747571442103
172.5124804894663 173.26395734146854 163.72918617678542
172.6121080391923 173.34106448250546 163.28605826016548
172.7271012283674 173.6323664630729 163.781171879198
172.5420151685213 173.3473481189171 163.57192369802073
172.89000027137612 173.64735256149274 163.98363889175764
173.00507103161894 173.88077243498114 164.1345182601647
172.80062816877037 173.6619155862355 163.76610441992904
172.77578264204968 173.6504065772198 163.9753848706965
172.65586314848824 173.28261330498034 163.7581442873562
172.7416726113464 173.39409708954457 163.5255988512092
172.59832964722568 173.23016777594594 163.68441252731958
173.06409250479837 173.82730334736337 163.54482477717147
172.85599951807137 173.52682536198176 163.37567891533942
172.83647492624135 173.6204583588856 163.66794982373236
172.88031382519736 173.58096848511659 163.44581861871134
172.97531296284777 173.62187544944499 163.65346810313835
172.56697687842987 173.43380776838967 163.37806286143763
172.47284148091768 173.34352590438135 163.2688879115707
172.39328793541267 173.1239602597345 162.8653324784748
172.25290417096267 173.13542768619288 162.9464009441273
172.55193167249618 173.44562209964442 162.6231463415192
172.86551257031783 173.73373328639505 162.75540669124766
172.50825512239527 173.5954041598536 163.01215782188928
172.48266487759616 173.55306015654497 163.07911447261074
172.69542060750737 173.609443030915 162.90835800498795
172.40370121425866 173.45058017679258 163.12307072295224
172.61864471604494 173.50997131033748 163.1232444133915
172.79936731015096 173.65031107541546 162.84646662480716
172.472583615145 173.44583944828963 163.11436532788758
172.64241495362432 173.5344333860596 163.27581103123157
172.43219375825586 173.1585992194403 163.03510081020565
172.04974413398827 172.90399079071716 163.07485631995885
172.55554642973806 173.3275282768794 163.27956241529375
172.08718621404424 172.94298402685288 163.10000798329736
171.97142636611983 172.98154203160146 163.21391586246384
171.63144572442823 172.876385091888 162.973557568629
171.4495535225284 172.66565184681727 162.98828227084695
171.4834778225621 172.70137261861947 163.64770080891904
171.6995756537938 172.96389928704016 163.19208536149176
171.74643010805556 173.04128858390027 163.5800660807834
171.68034008817907 173.02790069669956 163.6264778203669
171.87291758326626 173.264661972486 163.94246160759022
172.1968279838561 173.4696384123865 164.19244674241833
172.16325097498066 173.4878597638147 164.19279183788458
172.20946580777564 173.43434861982513 164.0969641869427
172.07889221010288 173.09507546707167 163.57384958815146
172.03776879085504 172.9002429657996 163.2671484032064
172.19705741244834 173.0290572744082 163.4146165564319
171.4724325060868 172.41854458050747 163.43445769927325
171.71768753929092 172.70303628794827 163.35831668797013
171.7221602554731 172.5978737547537 163.3521059130978
171.6871647917769 172.59022498743377 163.46614708273825
172.14310156501003 173.06602899652663 163.9153205583731
172.2392898435873 173.11749310881376 164.04441395707602
172.38804023531858 173.26288185484037 164.13199477193493
172.71628011644526 173.5328539143494 164.20716434388453
172.68806982195792 173.6076469562074 164.3379137065729
172.6170997738297 173.46136112777114 164.61764183641353
172.65376707522177 173.27042443746834 164.37336966767546
172.64086660488002 173.34784185061923 164.18021987725646
172.92389402319768 173.63086693584927 164.2380982092705
173.10728437638133 173.72482204989373 164.08596033768222
173.0095169161215 173.62743838400496 164.16988748449933
173.00542501543373 173.89994310433 164.35543825801022
173.07309200787455 173.97549753154811 164.5945007262793
173.1141705546457 174.04774851551008 164.89156837257198
172.81220547353772 173.59493962669714 164.96563820278956
173.05218118682677 173.93366473840518 164.84855423094524
172.8366504691674 173.55340204785287 164.7173466539327
172.62016393390402 173.32809453393034 164.85739127363604
172.73026444331714 173.53685296413298 164.6912830736241
173.04225435342565 173.71772599989984 164.75083870212998
172.88876460678526 173.5980426353145 164.8059659877621
173.02910488642493 173.71202982449196 164.59864549974944
172.84545629178157 173.69653003028537 164.60078659281558
173.01422669845604 173.74491014770447 164.8598021979959
173.30617090454206 173.93318298432027 164.86282524436348
173.27183122002978 173.8894652116856 164.7566392609165
172.8510005942018 173.63923128419523 164.95130889432576
172.49590793307314 173.2591180493847 165.1498834433053
172.6875228988782 173.46617725852772 165.03490064778808
173.05211931399208 173.70261139447783 165.00453368863847
172.78696156270902 173.45941137186927 165.11614205781035
172.5226843543415 173.32572770878065 165.24367662974728
172.80178654415087 173.44752418779962 165.31950626315106
172.6450252804726 173.49997562949363 165.39359802079025
172.9894076770053 173.70126957629893 165.37346391034478
172.7853175996567 173.49662335301056 164.78520562596248
172.57797754955345 173.26271952142477 164.71352381334825
172.9024610948048 173.47706773133635 165.0245531851262
172.8261619500987 173.49215020620508 164.93927575648866
173.38778588513097 173.9232251129222 164.97943218452005
173.90275258931138 174.4622618849345 164.86058089857693
173.64298954879553 174.29937082078942 164.67712996638085
173.93419155939648 174.49501827688064 164.85151190602468
173.48794165315465 174.10434080410755 164.32333490131893
173.66911197493314 174.27169383703009 164.33981618650697
173.60864468943257 174.0830188300716 164.4122795271481
173.18416551647337 173.6035842624852 164.47179758555845
173.1018668056275 173.64516693429516 164.4337388979045
173.05693405189504 173.47796136867723 164.19821274932679
173.16824786395708 173.5873593387374 164.405570868835
173.28978790144936 173.63100215952025 164.25473648974867
173.29899069245656 173.56399501142724 164.28656158186163
173.38520098448294 173.7038472450488 164.30597427453728
173.49714302051214 173.85783900189332 164.32341351369848
173.32644089563286 173.5513268739124 164.05834423252193
173.5330448892754 173.72419331826862 163.9958496264382
173.36861525492506 173.722386105223 163.91802562021655
173.06290611254792 173.5291666911463 164.1170044814475
173.35884557205173 173.6720687784108 164.1782967449397
172.99613630800172 173.364991632482 164.11428600417503
172.8191034623063 173.2116267166522 163.77887835265213
173.0947413815565 173.45380902896042 163.72406384774058
173.1184683569481 173.50250447389692 163.79744139545454
173.20259755178654 173.5468100078683 163.44321016866883
173.16930130460938 173.5216437085947 163.1191108603425
173.03739481348174 173.44871661189578 163.286358070296
173.22537404801807 173.7417581086184 163.29711363905983
173.01114343864003 173.5958507599266 163.12725550966783
172.67992491382878 173.46683401215827 163.40289591929835
173.0193262497209 173.62177765569703 163.2238325662254
172.90949150556608 173.603359691961 163.39575807073763
173.16990458081972 173.94549872245483 164.10721245129434
173.1249630901564 173.8347538599557 164.07078142622714
173.15373328969014 173.92294799475135 163.63878145456698
173.1703311511961 173.90210434963367 163.59074863653382
173.46995784871783 174.01395131500215 163.440251280874
173.47520395481186 174.08575252825082 163.11342641155775
173.35083656527675 174.0082330162538 162.96241986988406
173.6870947987138 174.33312801938453 163.17585063725795
173.77375164741832 174.3515909880613 163.43773130829734
173.8508400703194 174.39413802786174 163.7721605080064
173.72501362681848 174.3619438788374 163.7738841559071
173.53526940367118 174.3409068033693 163.9112380274342
173.17754750724953 173.75799747023004 163.88397179585274
172.92863994198822 173.755041636906 163.7775600523575
173.50415284062578 174.17798959642286 163.12569785942927
173.2142295513416 173.84303251146696 163.6132323611164
173.39953005670395 173.93613524985514 163.62285648460386
173.82686387896715 174.3753856294794 163.41315975633748
173.65336753936032 174.25239014965942 163.45564123752624
173.82346241574928 174.38656073348716 163.6487184550623
173.41817753296755 174.06573352200223 163.91974601644446
173.4912767802972 174.18415107622522 163.7036119103735
173.75431174312214 174.51270182092819 164.00575455631713
173.9980270077054 174.7496123061693 164.04422651542143
174.10202520345294 174.83614304974049 163.8835592121755
174.10402617621062 174.68490652982263 163.73519446968106
174.25696211055853 174.98065881394186 164.20697959815485
174.3965347662102 175.0156624500197 164.13308353708445
174.22166262773268 174.81966885706254 164.09334214830173
174.39158764333845 174.98242518101407 164.18269307041487
174.2546819061155 174.78269760333092 164.40880277626107
173.9504848760141 174.6339683352632 164.474421435257
173.52823338384465 174.34736886715558 164.03993135528538
173.6627711835963 174.37182274964437 164.0946229380482
173.28335301487172 174.06331005785933 163.83203572865258
173.3046132923091 174.055288305683 164.1131553874122
173.3726514171376 174.07500347577087 164.18664929636225
173.5797273974495 174.23115985383396 164.22186538694544
173.54484471209685 174.2655245876514 164.19750571088315
173.34315729006235 174.0176060469897 164.0694037148613
173.1994654701225 174.21076057218676 164.09308075983338
173.3098531155927 174.1723959293373 164.3381131001313
173.33533302692268 174.36131561444276 164.42021901762195
173.2643548726221 174.28265737008832 164.20391830276085
173.4257392615135 174.12704668604925 164.2084695950152
173.046849325887 173.92611741013445 163.9548854326223
173.4248679535972 174.38542406440033 163.96828683811498
173.27544012235194 174.11466573286543 164.09228736868616
173.10342549848005 173.79912196197444 164.1910556750389
172.81427129131052 173.6531063676971 163.811002386911
172.78908005466866 173.58962216996804 163.5202065957306
173.01473543488044 173.91828035943993 163.39009826096523
172.51632642684308 173.48588875486038 162.90604458804452
172.31155171488726 173.37957169724524 163.07394583847443
172.9769966288972 174.07790715029606 163.32829798917857
173.4403193241502 174.50464496358407 163.5152799293234
173.30355032277157 174.2173563113644 163.49829637322094
173.15665557269088 174.29185616093633 163.7058745998691
173.68940349334318 174.5731231137134 164.11248905209632
173.53225092404833 174.5240473188666 163.96048972466838
173.51631142128352 174.66396038963168 164.02496888369018
173.79808476221504 174.70534141406543 163.5697794648753
173.74998132698605 174.57643052712484 163.94847439676846
173.52745541245525 174.437177353921 163.57398158873346
173.8189314612892 174.60556501532164 163.64394802763024
173.88600181471878 174.6614561580633 164.02827091734122
173.74836044352557 174.4063069758297 163.92003074952848
173.60918101127294 174.30376707341858 164.335889238165
173.8132871138226 174.4730599213093 164.141549305829
173.71357622303293 174.3882051284498 163.8450179083396
173.69459896517938 174.3778031989241 164.16856800674216
173.66663070267433 174.3009780839255 163.83338976241285
173.9732948336584 174.62226222666854 164.21094153274456
174.07489822104756 174.89517484824813 163.82354756995997
173.8862781216245 174.82495333952266 163.88086650739356
173.64459242586253 174.63188782806722 163.67381591593394
173.38285260108623 174.49247810827822 164.2501070626849
173.37002634530555 174.46238182853207 163.9654829983449
173.06089731281236 174.2859100713755 164.10829181406748
172.839852557707 174.1496572063909 164.26955475711995
173.054037995566 174.32729991287957 164.4320479905065
172.9720828070782 174.18992274152083 164.35963274822237
173.51852816537476 174.53227958129702 164.46072015125597
173.74885539311646 174.72397691541806 164.66568221319108
173.0518747934861 174.51300861812882 164.8308144734371
172.77627128424928 174.12724475466484 164.63064797730348
172.89832198723732 173.95903996934425 164.08338335371118
173.01437480615994 174.09259850328942 163.9837050140085
173.05385803539986 174.14286709873346 164.07766365912616
173.1020590774029 174.0765436638984 163.6828957368027
172.93086579876925 173.88841668382767 163.59511761363385
173.39478057396067 174.1758047602213 163.7832023092311
173.23276414941446 173.9970743397674 163.80519740345224
173.2591151420334 174.01316590804285 163.99841006312167
173.44414542769812 174.16646552078979 164.2467009631578
173.46693609924492 174.2313502333654 164.42721594678662
173.3910528171245 174.21285513622314 164.67092881397178
173.69927141349754 174.32929194609162 164.48448288365137
173.53044009010722 174.24060770981768 164.15516824708865
173.5972529167732 174.26986432532294 163.87070090469297
173.29643274668766 173.8595157619505 164.11438978975045
173.30222486994728 174.0483155761915 164.01614051553796
172.90772812881295 173.55249061785912 163.86868243860675
172.93816067024332 173.558677123029 164.04192822361037
172.8656227160569 173.6052848688399 164.05916935369896
173.2707666840505 173.97596471263557 164.35931752886438
173.34538366787595 173.89660054950596 164.6240602733717
173.26081613147383 173.9344080012529 164.77530588221722
173.16817404749509 173.79445714624114 164.74665720775468
173.17410544354297 173.90799758300605 164.6454002698344
173.0749823724471 173.84891341312544 164.69669035371157
172.91005633210318 173.76495942992244 164.34584041436753
173.19199167102636 173.82458583767902 164.60899212561077
173.0842381407502 173.87002561167606 164.32199749606988
173.50883315558923 174.0100245288855 164.27628518790155
173.69404416311366 174.25523293363412 164.25265273328324
173.70520516419003 174.30181898817384 164.3820946064888
173.64737441060825 174.29455759877564 164.5664433821539
173.58171694495408 174.23535930718177 164.72205756182242
173.34160648343698 173.93833115052502 164.814107339267
173.577698988372 174.11493236403933 164.75893522706176
173.66699948272438 174.37917667040213 164.60809511222857
173.86843805587057 174.5991382203654 164.8083751748452
173.86630121490023 174.72584439102732 164.82031960404856
173.55399022846274 174.31892601841204 164.47683300333782
173.6403655774156 174.40814427792677 164.2267790897436
173.52279604530233 174.3671654363847 164.3453393770772
173.57463879834407 174.51520681112973 164.87887652409034
173.45826271898724 174.63966124907904 164.5992831436015
173.632967296866 174.61573070726885 164.46568412513304
173.67798998451963 174.78532635923503 164.36966041396812
173.69471618747406 174.70390898934372 164.28347758561375
173.7038071498275 174.6045304976572 163.85510155379734
173.76800706344528 174.60441480185804 164.08930780224745
173.9638613151018 174.75254888284056 164.262668626153
173.94743479509015 174.9142366696601 164.32091242221165
173.85343321455403 174.6732502651168 164.44233249075097
174.16555278689017 175.10596287792788 164.7536132631413
173.81979453881254 174.65442803257895 164.52696827389332
173.5175766231569 174.5859258356292 164.24899124216375
173.87981690376014 174.93544129688652 163.66040306434553
173.96232369352657 174.74491675964705 163.61471593783935
174.16459868211726 174.9676718298716 163.73836602015183
173.90102358828165 174.78703018172703 163.6202051884586
173.92947794419337 174.94815756639534 163.88472827439463
174.09914654429755 174.9960512486648 163.7062170306064
173.93598744560742 174.8839652763307 163.89377970171955
174.12126177352738 175.05419839968212 163.6644790118268
173.81868440160753 174.83048176619945 163.89569085087302
173.496590290563 174.55760989154308 164.04887528216292
173.4772940670959 174.56765758711768 163.88436340202003
173.50201021549128 174.73473646552756 164.1676632349991
173.59424905781052 174.5825271470935 164.42403868506418
173.7530065073326 174.6403608738051 164.44410683716822
173.59622457316982 174.5348596504948 164.53138905916825
173.8647252299211 174.83062152020273 164.19906919591986
173.82568244446884 174.88597293553198 164.22665825672397
174.11224777499717 174.98375265349236 163.96661686745873
173.93611965083522 174.82905022285993 163.77685634604404
173.44956869998518 174.43223632180923 163.53002156044514
173.25009108854752 174.15065909782146 163.61404692868027
173.1285044057733 173.93689229245942 164.06712088593378
173.2960491413887 174.24669381745971 164.08356772199377
173.3646968160227 174.20126660788335 164.16379066703868
173.48492796030726 174.38634245180566 164.26978294274468
173.22012283669906 174.07759680348553 164.08805331693492
173.14541815989327 173.98953884432117 163.94260515025206
173.40857638218756 174.24494373906055 164.04925754473345
173.58573924368727 174.43303701027037 164.0412939941803
173.63928682913465 174.4439444922673 163.98280426434445
173.6389966468914 174.41286481888127 164.16257321214593
173.74880478058432 174.57959505881962 164.01277914639905
174.0206521292267 174.7848124248739 164.01057214241789
174.5214322803022 175.16696481024877 164.34899386927054
174.58954722473248 175.16531648954575 163.95148046397702
174.50377323728338 175.0810409447205 163.9081194960535
174.49279725020781 175.0437001564284 163.74240830996578
174.11668449768823 174.91621936599037 163.70170223192045
174.13603487730407 174.86168491244544 163.85146897495886
173.78296135194552 174.66321243089348 163.69244152043944
173.73041942090225 174.57882244361565 163.79036493664998
174.0228563696287 174.6773724821981 163.76110302749606
174.0380694347688 174.9687121174267 164.3021029424942
173.6102468304255 174.58806382494927 164.22972264960694
173.55484195711185 174.59731547078275 163.89243508299427
173.74690969398773 174.6348554507436 163.62149134067786
173.8387918729876 174.7233912900367 163.38924824007793
173.83336429822418 174.69278704719608 163.68376416243706
173.70108038228025 174.48715499637052 163.70398093769344
173.546565553512 174.47983583455013 163.79651310023718
173.69335766382085 174.63350378329133 164.0464779519464
173.67489539207554 174.49579805956876 163.77349711720174
174.0758182509536 174.80453774307924 164.09418233362493
173.76557459728457 174.51701429445615 163.87665614872262
173.68264739135836 174.39182104472022 163.83601282085755
173.63943036272872 174.46955541491403 163.78033044246322
173.5170780162474 174.4144899729427 163.50723412024684
173.2515684465811 174.16704579123993 163.35724850894854
173.28445496637428 174.20542036803963 163.53237473033874
172.8761056872825 173.99622908201513 163.656246412522
172.62058442620364 173.7503312561017 163.47919737987473
172.77433347676293 173.91760602021088 163.14998365365074
172.77165939752274 174.08062747688547 163.16827457653272
172.7406167141802 174.0084409906115 163.29623574121823
172.81921224258843 174.16525251960064 163.6113361965997
173.406000262262 174.4203647754587 163.73636076462938
173.40134969856985 174.24823527174175 164.03515249889318
173.01530293840824 173.92268257346794 163.76947218312873
173.0214432027761 174.01105961383544 164.27587990354488
173.0005325615199 173.91131122886048 164.5263771063222
172.81016732888006 173.7734228726895 164.57217303318643
172.7571603839986 173.61219327072735 164.2650449671808
172.6513360810288 173.58819655228368 164.2778072823779
172.87028100146472 173.82065211162708 164.1356397298381
173.01590061785976 173.9962543514438 164.4497180817011
172.75098688902452 173.850255716724 164.36646561409484
173.19460547353108 174.13205217109194 164.37898182293594
172.94533604071253 173.82703330276118 164.43386434043597
172.96128825166008 173.9422559556127 164.13411564800109
172.4250862341977 173.38993720321747 164.02470128831882
172.53252142184758 173.5928914187273 164.47002214103702
172.90192885074464 173.87611897778925 164.43983521099918
173.14860871413126 173.99808600078686 164.463892864337
173.63788913010688 174.4945396278836 164.5443576232405
173.25560409697408 174.1197056462921 164.7983245737556
173.474390964785 174.2275887248746 164.24875515371266
173.2305589080399 174.246176809103 164.58538454865203
173.4609361230456 174.34072997531686 164.46897637832845
173.13944985638548 174.0702711677328 164.01861868179185
173.24331195520207 174.10377822616235 164.04632510915872
172.95587121843437 173.87720233237002 164.24838392777193
172.8597249938944 173.839334670162 163.82206242191862
172.8666535378286 173.87608699804727 164.3982520186798
172.72471874249692 173.9726684840048 164.32715722230805
172.98378255265075 174.21060075121787 164.553727987074
172.74901119170002 174.0387898651075 164.5683496189424
173.19820938491785 174.11281847140302 164.68049208431952
172.94846430941865 174.17248008324847 164.8115040028398
172.72363221486563 173.8309745307275 165.06268644221598
172.86698502110923 173.87448592351694 165.06347257706162
172.64808563196053 173.4811265365752 165.2917953985526
172.45466460375673 173.44329604495027 165.2060792143454
172.75534486143619 173.91624737218686 165.46320220665254
172.5797662867127 173.70682448552412 165.20875133643926
172.89739608614997 174.15359061589828 165.45504700737192
172.54576790987045 173.81528718086014 165.3852003996289
172.5810045155088 173.7925667038412 165.43236585650922
172.95305335653563 174.08877022665186 165.5367736759699
172.81543708707034 174.204196371997 165.37767433636466
173.17738499914586 174.31535747694394 165.49257901258818
173.09941981488825 174.30063793688402 165.48324596353788
172.82277771863664 174.0844876938993 165.31118852509633
173.1071916726731 174.17687938937058 166.02551709059358
173.35397291494846 174.45716665398655 165.734659907603
173.17802617328024 174.2667313212913 165.869866859343
173.54821265203682 174.7710859664025 166.10196021762295
173.6517661708522 174.8838832867306 166.06880973491337
173.87703234724165 174.96916699910804 166.10407903299352
174.12107343820847 175.2465786696702 166.17811293780278
174.02024142986278 175.1416220156332 166.36931686510013
174.25145124644231 175.27975556204558 166.57911033263284
173.9184436078442 175.1296183870587 166.36297305538392
174.16033899688554 175.4904310182087 166.28484372370193
173.6924605248841 175.00745329077137 166.1682337454919
173.84862413674006 175.16393665523893 166.46609172823597
174.0004410459979 174.98592868281582 166.28440299584557
173.36189061112955 174.51875050979697 165.9734524398886
173.66729744085546 174.5760021515962 166.02686819151253
173.3900532070975 174.44969367231243 166.1617180578187
173.76353352358024 174.7697765024376 166.4631032913885
173.44356140721456 174.5105374378517 166.13971106711895
173.75679503637156 174.5974767836356 166.39425680083977
173.70750968314798 174.68560734916034 166.57442241953402
173.67535991763506 174.67621266413187 166.35063979638872
173.97635369336092 175.0450212372567 166.00374023348786
174.1304077208785 174.9117780551471 166.10502993425365
173.82852324949167 174.859634975272 165.78216131317228
173.79628044179324 174.62953617393603 165.9082723675835
173.67710161461284 174.5241895067055 166.03659620115818
173.65449126838786 174.76350490828509 166.29136058522903
173.7896264155486 174.64849295324603 166.24072333338788
173.6501800730941 174.4065141779769 166.36266313942153
174.077637857529 174.82982627298372 166.32985089662654
173.3498528043604 174.42713517081793 166.43346814597783
173.51200941376834 174.63644152708724 166.85112698216312
173.5881417299503 174.70548442616945 166.60140528214686
173.77429595835304 174.94794034278186 166.79040100894628
173.69011450565122 174.75460398570877 166.7965580688408
173.69088924108388 174.73879537624018 166.69475293315688
173.55881456028743 174.52239782346794 166.97890844569022
173.88736715152612 174.85071147169697 166.91091082170794
174.26177985438605 175.15718621916207 166.85508441993667
174.00178303633732 174.8923461676921 167.09601675859824
173.90138099020186 174.8858850372238 167.38778477398483
173.98641082695283 174.87436033419215 166.95326768408077
174.3173208969519 175.0256339433338 166.68453476932171
174.54531890217822 175.35378933172777 166.71374851681963
174.23688216927408 174.91703587390987 166.53793530648556
174.10587850671286 174.84749713348938 166.26962678869955
173.93850200700135 174.77328122764885 166.18636551150684
174.40277888469137 175.11622242621564 166.3621934605061
174.20324227868167 175.04509529972552 166.38279077966948
173.90310679741927 174.88357858980115 166.11671573583027
174.1136625867776 174.96797894792724 166.04278885362595
174.03863512754472 175.00424032658537 166.21700804275463
173.85695370485476 174.8772253521486 165.72343828943448
174.12946567627 174.78622690058071 165.99172543423379
173.32412437745 174.0843886928868 165.61741759376324
173.5252706249946 174.1626792646973 165.76974404932042
173.3414940260453 174.0815803841869 165.7645647832844
173.3647002623938 174.2187737711988 166.2091326078869
173.8273836333156 174.4667272210393 165.65340597836578
174.06735255703015 174.73147272126886 165.78033663486403
173.91149823689992 174.6289257963599 165.9383103372431
173.80320405592238 174.5136813765406 166.02155610616245
173.95874192605402 174.57168119606644 166.14108508015693
173.54633323905347 174.29552862229045 166.12978776879783
173.5233566832561 174.11142259181207 166.12585803752543
173.69825388295715 174.26506347742523 166.25017380912183
173.89295912279204 174.62399356940773 166.3492550357282
173.48399366065328 174.2596238787621 166.20166484669124
173.6060035384658 174.4038449490284 166.3556402406014
173.56908394611773 174.4118894671699 166.59561800464795
173.46487784217646 174.20001317787805 166.30134811806704
174.0285726981904 174.74544964229395 166.39127168196708
173.40466352887242 174.39156128598358 166.98088759377686
173.44542055998994 174.3207976084569 167.0280880275468
173.40710632849343 174.32533590721297 167.33571483764692
173.18544136786957 174.04101975447742 166.9387361245674
173.593260208105 174.64124849801138 167.1836625448496
173.69583067126496 174.54152305701876 166.672433469018
173.74309624948253 174.50260142140348 166.85093931649956
173.71385816276407 174.38425680362596 166.45834884148022
173.5877849520803 174.4055729346808 166.6533039936712
173.75354950949324 174.78556040246372 166.79709064545537
173.63335445501951 174.75513323558752 167.31805321744943
173.00387096111305 173.960169306787 167.2040430313469
172.8532680150955 173.6799053967673 167.21855644415317
172.76669245009325 173.82882061109513 166.64823672872325
172.82574052879937 173.84642835232873 166.51485463278863
173.2178138457041 174.16091651004666 166.53056558628344
173.17949231915298 174.31317597559388 166.66869925966466
173.24263776398672 174.24439939539735 166.83837199718272
173.6189606391963 174.43056325758525 166.74265464131963
173.6126331066577 174.45927286819054 166.31149700411552
173.3828300697205 174.18998034790332 166.586512132873
173.32886705698073 174.21212066983134 166.70133218180976
173.2677062711364 174.07909461876852 166.6117351872543
173.10361252198453 173.9754015908808 166.58461824823829
173.16376391254175 173.99211662837777 166.42704332335512
173.5221247177696 174.1460289926288 166.7203780809213
173.45166483149677 174.12065216302344 166.38857651642064
173.31125958415083 174.02238770947216 166.0583193193851
173.365550066225 174.20455799789355 166.52336330638428
173.18050923858954 174.1418691469433 166.10974489842215
173.52909697312376 174.56699602240724 166.42932298615625
173.52224833784118 174.60627490783773 166.3774934506064
173.32305143134 174.39174918247704 166.58516764195667
173.6380531801255 174.58379005086823 166.39168505717362
173.08943237938666 173.99790218459006 166.34276185365061
173.2932903942392 174.31734870047563 166.30187670137497
173.5746397403871 174.46963462255562 166.11689428741008
173.292293134672 174.09158706891378 166.00392765231211
173.18947378436536 174.05823749637318 165.93849976326342
173.20988430664252 174.03640696975492 166.16212010856924
173.16321155534368 173.84535042241347 165.98611400632458
173.1266743245381 173.79418738632884 165.78771948952283
172.89627832968168 173.84738751581256 165.8356588245084
172.89919257592666 173.76452354309163 166.01262494994032
172.9537532408675 173.68297191889562 166.05930949121887
173.00898925453254 173.8733861778328 166.06111381953946
172.92931366872884 173.68369021205018 166.08673754833666
172.885023089604 173.63984376301403 165.85995714432698
172.77987416524763 173.47737976835057 165.8492415026896
172.95959366665465 173.8530521130747 166.16343562500597
172.50326435770842 173.61791910671917 165.82047124324217
172.1681967595139 173.15412642627086 165.8493631874774
172.0276930849296 173.14634089459747 166.06754488339598
172.53002292805206 173.46225972257707 166.30879450661573
172.4677544101191 173.38087121997808 166.3176257001202
172.8062511347734 173.8685503223266 166.37871858946653
172.74605234956223 173.6188676049185 166.52801321043046
172.86101718468683 173.62636558591944 166.62445624412342
172.45786158694025 173.43175957791868 166.64282756561352
172.80358818827003 173.71918094142535 166.45284237610784
172.76967351584653 173.89267306876687 166.07873669923976
172.89688332681345 173.79557984616284 166.04776499807647
173.16021924425564 173.9715556913817 166.47738907903542
173.20932297567506 174.107492646557 166.25055321283511
173.10590083110725 174.1301422125089 166.24217489182269
173.0927627182227 174.14217685098157 166.39538052829317
172.86363427232425 173.91808317673213 166.34564267512053
172.7900870062163 173.922233717241 166.4654803754042
173.03101523778636 174.01252612160826 166.52725961756911
172.6095101715167 173.56881297365365 165.96510623316118
173.0250810459937 173.93762819655382 166.28849557855264
173.14722181139626 173.91047025167703 165.8960636011528
172.9773279572291 173.8966846752615 165.97582650579918
172.9740542585243 173.83971666307238 166.0764082185297
172.97130441778194 173.81834772986085 165.98742413460104
172.41323078377687 173.39526513489253 166.30734410210675
172.73020436117022 173.5661488797684 165.98329041274866
172.44778331601935 173.30160650705614 165.92018066369727
172.32155146810283 173.0645259906267 166.0651442372366
171.97648763269018 172.6086366504098 166.25100251520033
171.95935192860418 172.7143500685345 166.25908999566997
171.9478009470883 172.65781415490605 166.17617183711644
171.83620005649476 172.73772312727777 166.25392018553543
171.89648085850177 172.91221322984816 166.54704870766128
172.12567044547174 173.07408829643109 166.65790330287732
172.17769981840115 173.18355332269905 166.98673978797564
172.1643568154403 172.83854770976293 166.60688106957832
171.9083897034433 172.53940647121914 166.8438221772903
171.67674498256235 172.43293697212044 167.00969922193948
171.61235223119172 172.28107878272579 166.86166295633996
171.5569808002556 172.28930168225142 166.78774514689434
171.7899428083073 172.51927489403127 166.63959218805064
171.9170932688445 172.62625041775325 166.64477120360883
172.372605145881 173.03013234474852 166.72980574620476
172.68383256815267 173.2669236419222 167.029301153632
172.67929985617837 173.35976844526274 166.46510132478411
172.55638327915233 173.14388181807772 166.5922579348415
172.35455184912456 172.83957123722823 166.9821818892396
172.43624354489415 173.12026376330678 167.1578591196842
171.91673581178628 172.66002762079944 167.1129940684986
172.00017608656583 172.68992977371886 167.1680984612688
172.25441964173433 173.081191522262 167.1643787655859
172.07900997595414 172.69662447084346 167.5818141025378
171.72494398331207 172.42215356007875 167.2674683189433
171.4576985237596 172.12823450913092 166.860197672169
171.6816865197592 172.5283406497221 167.37428000304345
171.3975596602413 172.2923568543642 167.0994584569935
171.66342359760273 172.54411344856317 167.37345799406344
171.56199892512456 172.34810568841922 167.72288480034493
171.65651661767006 172.4151689846856 167.58366591820118
172.00919124293662 172.66731744621706 167.5406766095646
171.70615891776686 172.20921988307185 167.51040809577228
171.7336790318601 172.37252584840857 167.6090526582208
171.64809818719817 172.1824717002554 167.63348518634422
171.47708562748892 171.9514279213094 167.25724030859482
171.82684372070605 172.27762103790838 167.5420319044443
172.09556126535327 172.49533366881656 167.67239741237455
172.347392401298 172.64819036765795 167.706071277292
172.0855935325503 172.41679701777085 167.73870912982207
172.10821833034 172.50048237323134 167.83121568074478
172.1559762864146 172.69469443411498 167.8590668032035
172.05556309952172 172.62949475407902 167.3091940030804
171.84590492785574 172.23216286990686 167.1815642351252
171.83507015184802 172.31118742038856 166.8992231793232
172.09068469897548 172.5268118091901 166.84629501541488
171.8588080312686 172.12348374824634 166.97224886855355
172.0018677854004 172.25767127988723 167.12934838544385
171.72176725395767 171.94810241451373 167.13887601265765
172.098324784805 172.38243829508957 167.5601328984158
172.2600656628099 172.45355682906924 167.50362871974204
172.20450232807323 172.46850369915168 167.86113432806266
172.09455053795753 172.35766143293432 167.989577076367
172.0214760211536 172.18673205719887 168.16813997137388
171.84900086980946 172.048648791094 167.74911784065992
172.291316999416 172.4613083767955 167.55725456966917
172.48435023645078 172.6886479700448 167.77822596863402
172.10777117279912 172.32570950737858 167.46915128418553
172.04817929529696 172.34214425201372 167.43369852354374
171.626267858429 171.95362146288534 167.49450464424345
171.97804190334344 172.36301805309003 167.56233348141492
171.91036728941785 172.0409066893994 167.0963508495233
171.47344360453775 171.76095298042276 167.32813528069983
171.5653162387701 171.93171730236807 167.19226946096916
171.65619163868604 172.1589634753474 167.21934703724838
171.59653263070336 172.01391852183184 167.652377019889
171.64866965969122 172.1191677763553 167.6122273794125
171.5827125326137 172.0556338550516 167.37215639157418
171.42378309926457 171.90625364962435 167.3746512418556
170.98631484963985 171.77192036089573 167.52781753392492
171.47017489230433 172.24942191298263 167.1029841658015
171.9818399665819 172.66348252310326 167.0722701561817
172.09463035698596 172.8016652894258 166.76023622523402
171.9660827573328 172.66136672062382 166.91942998200724
172.33609001126575 172.94782086425417 166.94495282428818
172.31094337429357 172.81021612525237 166.8378405685121
172.29020184667627 173.0091401566155 166.84861536703116
172.19090206857285 172.74139701665553 166.60759075749598
172.57393241086703 173.1390920365601 166.7616247622821
172.47081337872692 172.9600084421309 166.33316087844764
172.18848585045922 172.6396234800735 166.11979266166352
172.29154283754343 172.6737361282279 166.3545387329711
172.04079831724385 172.49694478954845 166.3515803962484
172.09741149808997 172.48704516990333 166.6544116636144
172.18954188527482 172.65971358709527 166.89210116266983
172.37868744279754 172.7137242289605 166.95121663692444
172.04377948475567 172.5266279876465 166.435778291475
172.28836297791958 172.68535015657005 165.97720911551534
172.20104785767015 172.61863693286898 166.2074184839902
172.21781129059093 172.6129480410005 165.68030264638634
172.20588883320121 172.69160302964724 165.6182255694586
172.48278261592512 173.09547233968607 166.1460273932495
171.9591167908628 172.5275114020169 166.21123702606397
172.29587000216023 172.84690405766239 165.8577110205539
172.23325472700967 172.86464441302095 165.86020656733555
172.72633887050415 173.34564976971188 165.94639450702454
172.29985220498162 172.97209209295735 165.87573319558027
172.11837379853472 172.81657684640996 166.273494161787
172.6650538720513 173.28135860666265 166.78749840383398
172.3096206960069 172.82066276757632 166.02232068974547
172.23002296710018 172.7694733203921 166.0438450169397
172.24386085654774 172.80256443899842 166.0343779698265
172.1756450075267 172.85326213792845 166.25037199211846
172.38148624415365 172.9497136783409 166.19539417217914
172.43410093459755 173.07229978907986 166.30989088748578
171.99141335676407 172.87413181910003 166.24176839440352
171.77485823571482 172.59746234281766 166.1046443888849
171.60071301169 172.36520322527963 166.24649071819604
171.63860312957965 172.341127965472 166.1464969234409
171.55215625780886 172.1269007982564 166.46364753232658
171.12747216538622 171.75932286720598 166.12854502523132
170.79767972860435 171.41718254105746 166.24760724119312
170.85341966122823 171.44479050642897 166.1393437911624
170.78374082802932 171.60044734509844 166.04437232099426
170.38876583134703 171.31679756139002 166.31242560946254
170.32941570157632 171.18970237861043 166.44306638966216
170.59386062147277 171.4453041947881 166.5757631770005
170.82323687293606 171.63431203948576 166.08648296178987
170.98212127769668 171.76536384910634 166.42478132953676
171.2649352536413 172.09918234933104 166.40628261928404
170.8813054009473 171.8227917264605 166.10606206843613
170.78749686596788 171.59408260370796 165.63926516422873
171.14599967915584 172.05660446890715 165.95960567357676
171.04109732169596 171.8356527189488 165.81524526983247
170.97625531378577 171.81732515688918 165.80349336507828
170.72141251325016 171.38851192300427 165.73287651612944
170.93531715645125 171.56530076313433 165.81306067661347
170.73175626143475 171.31231669203 166.21184747070953
171.08678596222103 171.72803446074036 166.25322480663397
170.92804132062267 171.43412259174065 166.14150926950077
170.84554208104686 171.47214382469423 165.839519883608
170.9090216374748 171.4744322937983 166.1158777859172
170.54608238141554 171.29177965278566 166.01996138324984
171.01692773229067 171.552763516334 166.14517178157212
171.2518946323517 171.77737940818596 166.22445661444584
171.38758704045046 172.06018478261223 166.50813576468244
171.13381525585342 171.85022983416212 166.088526982378
171.6141020070107 172.2354183232478 166.13059529202062
171.55074204874182 172.0538999846507 166.46757817560726
171.45126549388087 171.8425594446558 166.91585194337506
171.13218987180767 171.29765362459037 166.26846027682544
171.31257828078338 171.52493635487457 166.19568639072008
171.05152487491281 171.32955274040373 166.37016229410904
170.65969597538034 171.0999587064958 166.38682488465727
171.02645748140333 171.4984266370008 166.30335759963842
171.10992194934718 171.50219326840127 166.2701154356409
170.70289751430846 171.18923732465854 166.19038938467162
170.79678164596436 171.1463719158265 165.97949225584452
170.89063376603121 171.23841184681802 165.48771385904
171.0100620113952 171.44456653684097 165.75339985238531
171.05259133443124 171.6185711100064 165.97877903164712
171.10059185850412 171.6128205847439 166.14805899112193
171.5227765001992 172.02932817069672 166.0881669094965
171.11266316403365 171.66514745695304 166.26077072901987
171.28266332633504 171.8304560321844 166.21118344719136
171.4185867188421 171.80248916808122 165.82465717722764
171.4539432959724 171.86409267016884 165.9906661008701
171.2472313454331 171.85355049191114 166.1149246965563
171.4988819219711 172.27978356066694 165.8872058758564
171.78603568471786 172.46423092306296 165.84551782358136
171.97631834477428 172.6914456645713 165.85248859901077
171.74991898662873 172.4529301025049 166.1518536484114
171.5971164838933 172.34193840328194 166.24109369204263
171.6774373871669 172.31820163960484 166.59813105740537
171.75917710430286 172.43430017704858 166.6989889330751
171.9399955008547 172.43378842912992 166.46466418566266
172.0087024398109 172.5473854850313 166.29899321942347
172.0798045653318 172.4882274951494 166.37496528798246
172.288612080285 172.62695443589328 166.58321593493517
172.13535054365073 172.53393798648898 166.38252677346173
172.134640870888 172.52825239384862 166.19575045600618
172.12065394072044 172.53156704848777 166.107062430541
172.28000461198778 172.53957253721933 166.0907705975836
172.27148600973536 172.66083927859793 166.5764078949239
172.37492867635285 172.89228035473005 166.49597165010772
172.39357072889803 172.81071405156234 166.64289538489393
172.82179508131668 173.15293238027988 166.72197507044785
173.04209014117563 173.56103819977287 166.87198473266642
172.98503056712246 173.47024240518195 167.05199524562602
173.06079634223357 173.73755135956947 166.7806866637275
172.70364978883413 173.53705762113992 167.11059127910434
172.71121770302796 173.3526307335833 166.6117930288112
172.648387573181 173.12789133064211 166.75539475464947
172.492373208931 173.01665468480329 166.43186198604818
172.96577135170187 173.27427226403037 167.32555463417702
173.01502231989667 173.37473498732095 167.67107344033525
172.6814675319006 173.19591542657648 167.43350517716118
172.5110751336182 173.12070520682738 167.42072893179338
172.11989557223782 172.8355607356727 167.95359499999205
172.3212241919845 172.8876384823313 168.38870942813347
172.42738998117025 172.99609156032466 168.18703441264887
172.20554875052088 172.77392446167272 167.88464109927548
172.38899996075256 172.86139261924615 167.7473209786669
171.87255210779955 172.50324498756345 167.46457020200756
171.84506967329142 172.5264260298453 167.45500999770246
171.73967874058252 172.48215337261934 167.56066573486217
171.81539018034582 172.5839807195988 167.1398831045585
171.8111504221639 172.4211042518131 167.1580939169085
172.03119141582317 172.574719283251 167.27555294930036
171.93620644270084 172.222155844609 167.68506365604136
172.25217437104996 172.59849703973123 167.67605840757963
172.51367140573615 172.75553675139898 167.86169023466175
172.94433987208615 173.10367718288836 167.96100879217252
173.10896668622127 173.31382682396674 167.72116444189956
172.94989958047614 173.2666251029523 167.2861204767942
172.62012135016863 173.12183912573497 167.04841683865985
172.43789734973615 172.7993603040508 167.37328350527525
172.52751143818054 173.11449398067592 167.12724218122474
172.7369063288779 173.15662296086765 167.03045714128893
172.6170729929429 173.10805517164673 167.2830715812085
172.8144120816739 173.36886897614005 167.26258616558079
172.39421403810334 173.00948964425066 167.19435566229993
172.01467531738498 172.7798436055174 167.3886164079937
171.99512770767444 172.68763719593528 167.23336558437694
172.2738353566783 172.9325660498986 167.15617394729978
172.1621445165958 172.78896392559693 167.22909018726688
171.83027715763998 172.56695687668767 167.14049161014333
171.78090895983937 172.47196582525805 167.21754554191602
171.90964834250582 172.5101582179212 166.84683771844257
171.96501123057345 172.5058823297098 166.79397593758168
172.06644105711632 172.7417388602116 166.8910353481133
171.9255608006171 172.66390887675678 166.76091272425134
171.68869812071023 172.36719331627208 166.77446334951762
171.95093915330636 172.73919483703185 166.69360520547218
172.10321296830807 173.05706168290195 166.99271887641748
171.82753711650858 172.75023908155663 166.70709053413663
172.07414817012597 172.99018419343005 166.82197246939216
172.33923307238132 173.18534059998245 166.67329593696232
172.28598502962436 172.9723083107993 166.71503670306527
172.06439784586854 172.8088039839126 166.63811365842852
171.40097058598352 172.31899857892722 166.43225966116688
171.70315519106276 172.52134067434747 166.8156724794976
171.50401377734315 172.24556094895556 166.63157122397794
171.5900107874644 172.43911923081083 166.55638959406522
172.29100399121035 173.04424764009406 166.69603966567706
172.19338237502856 172.99701994385327 166.8921459787441
172.13971492748664 173.02261453852427 166.7536994567417
172.46410822267998 173.2386827062458 166.80984290253363
172.69127119481502 173.30491269284792 166.78728248186755
172.45635755978782 173.2010609903031 166.899459967241
172.47075882700037 173.28588519056524 166.98056536544985
172.49762344206334 173.31546352933415 166.86294449932714
172.4299266057523 173.21475874258024 166.67129900088383
172.12626075218944 173.15021518311903 166.76784959685972
172.40261236960242 173.56317603195865 167.28895430109085
171.9545368975911 173.13410781895345 167.30548318295828
171.72898671768604 172.7142411763803 167.06367131095658
172.33489209142613 172.91022018421205 166.702714665223
172.33678516854212 172.9896563050984 166.76745093956816
172.4258371138315 173.18416371995946 166.87811342865547
172.6341000554904 173.19395326218918 167.31418510633057
172.60687154715419 173.18321700037188 167.2067192795339
172.6835844518721 173.4647396721135 167.35490385091256
172.64505549428034 173.24671836741646 167.31229307502318
172.4821032468262 173.08291703613546 167.07301770670202
172.14237437350573 172.6755385087308 167.16609365285893
172.07071602626743 172.65761207050812 167.20778984694377
172.05786741741065 172.58001666664126 166.68537848268411
171.94746897759512 172.60008601249254 166.52824413636006
171.96591407535809 172.77002520777887 166.64307338851495
171.9721523259667 172.7642639957055 166.79499106289694
172.0607274828556 172.7505968876804 166.79868852105335
171.85437215890266 172.4756694691921 166.84199843419793
172.2778182670368 172.81840653159085 167.2222323592728
171.89207742388353 172.65683327952323 167.52208139458514
171.64564643110177 172.57072504890613 167.33671003486108
171.94092570512018 172.81306908754067 167.358297303424
171.9699497690428 172.6865414098705 167.27630623517751
171.94137306839482 172.69533046725056 167.54498292949623
172.0579701705443 172.6702588063725 167.27005342978453
172.26727185954195 172.7256897127896 167.43445360917354
172.4615842839101 172.82732762108583 167.00275744129036
172.47756652465142 172.80235345059086 167.44556889001458
172.74234367920823 172.89104941188657 167.55941947617987
172.29892489805272 172.597736065722 167.5792399384134
172.2932747710029 172.76510158857275 167.80497161680918
172.36918498089054 172.84488174679086 167.42902539169128
172.46641606263378 172.81498559715058 167.3588961774001
171.8980176973771 172.4394340318204 166.83902962442278
172.08433450368761 172.65637807039252 166.95228078678878
171.85022563130542 172.5105327085893 166.76893124629154
171.970297020303 172.5605986610245 166.84624542826643
171.8174223923461 172.48667991453448 166.37757621958062
172.0832418673605 172.70595782888677 166.06552824643816
172.2469549849869 172.75059485452803 166.04413667592618
172.47761543007613 172.96635565315714 166.3072327066619
172.67571903373377 173.1761779670916 166.06749938456727
172.56383026404714 173.01010347283824 166.32239574723283
172.22433031430705 172.56298782915962 165.9361128735414
172.36780794969647 172.59639678799454 166.04310759586832
172.48587036873639 172.70154311520008 166.06622360015731
172.42477408883403 172.6624816013012 165.64373881900818
172.51255939677273 172.84256980620032 165.76994007321414
172.4928308390824 172.68565421726407 165.26450208465786
172.3793733741267 172.67507798762324 165.4448148268852
172.07367196506314 172.53914430395582 165.50308724743837
172.089060883774 172.61824437509534 165.42792291397578
172.06181205913776 172.5806189305975 165.8296188667997
172.0995648654337 172.64944414232156 165.60137304479707
172.42593222220722 172.92609220255096 165.92194803620853
172.59643683118526 173.10576921658756 166.04208740883269
172.69598205942717 173.29784640760613 165.9652250337868
172.372123020498 172.98341321890734 165.61003992215004
172.53406326340954 173.11055759807215 165.5655504162118
172.55115687534385 173.06644737875524 165.5560360947713
172.7231772414712 173.24048843966477 165.3792623704414
172.70920082886403 173.19914546101765 165.43587077204836
172.81569896556 173.30742037217502 165.78794576086108
172.82619253261524 173.3385345309937 165.5389214732694
172.9434066366324 173.44456463383827 165.45373861922724
172.66161719197976 173.28688874363712 165.09286409317886
172.62890776173904 173.25655735018947 165.17440200305163
172.43890721844068 173.14004695970561 165.44711918856314
172.46542647968352 173.09504786703053 165.3997063249927
172.79215561086738 173.32177587096837 165.2707263741242
173.007375217695 173.56746704563852 165.66619610436584
172.8153742210305 173.41047696191458 165.49105044179984
172.85120735640612 173.5300626635551 165.74228975148932
172.67489760178634 173.3291590859448 165.83346389033733
172.56132075737176 173.35844812898864 165.7305281222415
172.65666498700648 173.37730171475937 165.6194314596243
172.55032475038144 173.2571631916227 165.78477971000825
172.2010609940845 172.86503350493496 165.93391900717666
172.63298014857574 173.3548138333358 166.31788892129984
172.25941957721 172.97527237013063 166.48597736144492
172.30181299341365 172.92732517457983 166.8024618761163
172.14099636206788 172.78294918766485 166.4128287473653
172.15896046725712 172.75178533669978 166.56167003891426
172.3601450840473 172.9369662902745 166.7187990018519
172.5417241691162 173.0030368606018 167.26419147194812
172.6194118225359 173.2516374735124 167.1087795164536
172.57174398856532 173.44984385809454 167.22673371815569
172.95841605919216 173.67780422868145 167.2474443789144
173.37328737172083 173.84556245657913 167.33513273642885
173.52079302443195 174.09425387093367 166.84240457268308
173.31315284485947 173.78937123182348 167.11332828133575
173.501192837724 173.96495809259775 167.5569810466781
173.65642376650678 174.3995357647716 167.67368397033553
173.85099053091685 174.45819288388586 167.16416775659812
173.48457611068335 174.19184107564158 167.18116623698663
173.85423434856068 174.35973135501206 167.53037625241046
173.39950379932168 173.92087923427474 167.20183189032488
173.7023924985523 174.3119338590521 167.18020426833937
173.55567401978368 174.1180702386895 167.36588352655858
173.41366021995196 174.10444106603703 167.4586550537422
173.40680209325052 173.97259575891312 167.10328386744953
173.64006918360778 174.07158704936427 167.17772881983802
173.54810466245178 173.85040692180183 167.0015000965325
173.50446181465765 173.9748092074785 166.78522128752041
173.98712455729256 174.2382188706562 166.9082468906085
173.76574434344965 174.05018412138693 166.9310102560842
173.97071740042216 174.1783240554729 166.9200429224163
174.03169383879364 174.38487807829057 167.01522492964042
174.21792389726167 174.23912247669708 166.75841026714193
174.06891861915298 174.14626968228762 167.0089923107165
174.0633683441641 174.34520213309477 166.70264813309834
174.43363196166172 174.5354735438186 166.62053976589385
174.45842342399465 174.7133843571153 166.5647165797339
173.83844487786462 174.05893118700175 166.75808435898446
174.08487503364185 174.246090792859 166.63015245262125
173.71498774949166 174.08989444515984 166.70462815217525
173.67563044024538 174.34545531717615 167.08945644395735
173.87803004356525 174.35344534836773 167.16880503996933
173.68675402412194 174.18028290203216 167.13476745457004
174.0067065147878 174.50057178089278 167.00666809769538
174.22654920007938 174.87486103913815 167.22893451760848
174.20596122111607 174.77504790689323 167.06899124766034
174.06050206093886 174.63175631876473 167.01489244292716
173.81588818484914 174.59853732408894 166.75958912924935
173.8350648711002 174.41120999116148 166.8003539563457
173.92717568330767 174.51938306633957 166.65017687786727
173.6794459159393 174.30725266414723 166.65420035560538
173.60468820682462 174.3084953493587 166.83771081501297
173.68360887407243 174.16535071684936 166.93425785807577
173.4032519294254 174.1985977968422 166.78967925134938
174.14237237165642 174.83581977930245 166.60053755812768
173.92508237434237 174.52660333437686 166.66230716354627
173.90926239573184 174.6209787040891 167.10463045281577
173.66206024757568 174.3754399823482 167.27237077894338
173.39339697705515 174.07900348338052 167.16557384111817
173.49571413525692 174.32102754347534 167.15487524683692
173.4829141851255 174.13835380222068 167.0692986810091
173.4293205316077 174.25513397223895 167.2534039954321
173.54291046579465 174.3657026178387 167.3801853040634
174.03380595105276 174.66853775088077 167.491594652469
173.97780954884172 174.52988969347248 167.4243274240626
174.07280287317346 174.54850699862126 167.48072487540222
173.93556727084317 174.51713961164538 167.5314864565262
173.77546238595446 174.44123904609967 167.4695782620343
173.82606600215595 174.4848493453957 167.55935046614528
173.9311449295738 174.65870005975535 167.55235278542702
173.81731258475443 174.49554328048694 167.6163363978806
173.86040509612386 174.54246703805887 167.27989964550792
173.9087231731592 174.6293912060499 167.35971933448948
174.08299975316334 174.935221976053 167.36448690391612
174.00638682516907 174.6644516242706 167.89873110996467
173.88406545897465 174.70975278840848 167.8139708291633
174.20223419575 175.02441777925583 167.94179381519393
174.01651109725066 174.84470179916855 168.1506436266752
174.13389654178255 174.79951018932985 168.13533913150172
173.9648136548356 174.60389295507187 168.29691767541522
174.10889177111005 174.78302588654216 168.48226450072823
174.17064894360618 174.9169416275965 168.47780627792292
173.92568231379286 174.71047268713474 168.27939312484142
173.97097251415897 174.87620364584416 168.45671660123722
174.00841310989338 174.88738685663924 168.46089139012784
173.43115628635763 174.33628527657825 168.2799526456504
172.99644102659818 173.93144422555022 167.9714878572431
173.21529568622225 173.9128699266554 168.09517242662747
173.69103580548426 174.42854565461536 168.349207148734
173.7095190610797 174.4531789194799 168.08755891559255
173.6350729585252 174.40894431767 167.38320277959323
173.2567380961533 174.16622275118948 167.59023131534167
173.16584190185398 174.03476783936753 167.79207517194567
172.91263187628405 173.8571373331409 167.53922784869673
173.01498183230294 174.12449958230013 167.4055824493547
172.98485748722385 173.89116738721918 167.75702600753772
173.2234561290558 173.97688015478255 167.84615060572764
173.20687214247235 173.84973052568245 168.010863136654
173.15049332704248 173.84689797904963 167.9342447842753
172.97063436993372 173.69086762799893 168.23433434594148
172.8665732482759 173.6981969232753 168.11081318367567
173.20704219558507 174.01464600817442 168.1579166602984
172.85434908349964 173.6510808101193 168.24122178767362
173.40507618011696 174.0414968149425 168.25154073791128
173.26866954244144 174.01395717840808 168.36715029931094
173.17429168448825 173.9135326592247 168.05495378742023
173.30394961877758 174.02283135753245 168.22886035227214
173.32426597835712 174.2087691598913 168.5781737389695
173.13660302543795 174.0088419701502 168.6485059734193
172.83972149242567 173.94219687875247 168.3612088702751
172.72630821721873 173.90429116241538 168.69036419995751
172.7910301455741 173.71500132979529 168.77037985521645
173.05904252415658 174.00014121869506 168.67546872947955
173.30209354799376 174.10996371838078 168.28540851840398
173.13715467944934 174.1917267091138 168.48786200139105
172.92856829790955 173.90458060163402 168.26766807405198
173.07372183908095 174.1830917847883 168.44361981926804
173.36624183069122 174.32676968484196 168.77353516578398
173.2822186905449 174.42731525174747 168.82093718883758
173.079252671554 174.20776061053797 168.42682612502435
173.05120044395187 174.36375913770053 168.19711120937717
172.8712136396989 173.89186310842445 167.79820665209388
172.73590614435875 173.8954759176091 167.96890327232148
172.50133559862556 173.554210996936 167.72300735312334
172.68007001665782 173.7787732822858 167.80801673560424
172.8112144105699 173.93781903515963 167.86688322254955
172.92928980557852 174.10576970859964 168.0817724907878
172.76303381957874 173.92812277974645 167.93770769327074
172.8549892386746 174.06323938182476 167.95834275582823
172.8618071831548 174.07480597556818 168.1001677076398
172.85347134507256 173.98342624644388 168.25129393859268
172.6854258087013 173.68013185050282 168.63659723112013
172.44147335945257 173.37314194030668 168.87878533395622
172.37422149627076 173.35071703446707 168.6547976989177
172.29577778361224 173.1261528035929 168.62246755140302
173.06103045305522 173.66769220014368 168.77542030074105
172.61296210175618 173.49997664149168 168.5594798909567
172.6472926024649 173.74435455084128 168.72117244520263
172.9472249094589 173.98743317283436 168.9627842578744
172.82591181916317 173.96143370337677 168.57696528980017
173.11548625711677 173.84043131892858 168.6927650455836
173.13879387179628 174.16931045052584 168.59846814131757
172.71026700657967 173.95802388949062 168.98730121997872
172.78590384065507 173.84038862190772 168.5562049425609
173.15671975350332 174.20815431139886 168.6168456966786
173.58625036045714 174.40323016637774 168.28343437729723
173.66791452703885 174.36645658242418 168.03120231678048
173.3648771092959 174.29773681698768 168.11489454915775
173.62509747010427 174.77392688629882 167.8404369475168
173.18767719612765 174.345114843803 167.90892300692317
173.24641566079998 174.5708533460591 167.7759020007152
173.2465742630054 174.6047474555865 167.73125725622413
173.40831514234765 174.76210430093832 168.09490172011832
173.54596908097426 174.99356187092843 168.09446995567077
173.35787070716077 174.81912673203973 167.77023929517324
173.478874181225 174.85502170127398 167.6402375013689
173.59492004388423 175.04153564362213 167.71694903306636
173.56360342014386 175.1725005748311 167.5002597737858
174.0036164432696 175.39570441542122 167.42673705877814
174.05064212920547 175.38644065388786 167.46872850322993
173.5418924957881 174.9611111055165 167.1034029854586
173.34763512543816 174.70613338902916 167.28098201539004
173.8904454205866 174.93807365405758 167.11087299546705
173.61891611288542 174.67216804457485 167.2424594092456
174.01188774289017 175.02640261830865 167.15485446472874
173.65699303545816 175.05033742643818 167.0794615506054
173.64117190234487 174.81911458234393 167.3309731687847
174.12324981575608 175.1489844878834 167.07872978989982
174.32754199807994 175.36327415183771 167.36652321090014
174.01077128917743 175.25717649814177 167.22823672515082
174.07379382512815 175.04484261632118 167.09799843093637
173.93156599800415 175.0107630355393 167.21255083405447
174.28375365291987 175.53309087504147 167.41516304758213
174.0635173952913 175.33831836171103 167.59328055643832
173.898231029279 175.03421731609842 167.37871316784594
173.85801345068452 174.98883425701408 167.33003331068272
174.09538927804024 175.29868242867482 167.2829359528044
174.02521687311332 175.25845857212892 167.63261293020219
173.70558896027882 175.1489988656949 167.64590422030045
173.79512481351725 174.85148395620243 167.5040251268435
173.56191366126757 174.80023208668834 167.54272246467215
173.79240687175718 174.8445903554693 167.73131647680114
173.42986170907756 174.58811276530315 167.76363512122208
173.6276216673348 174.69940520836556 167.7319532144362
173.3837239998239 174.55567404510074 167.77852500757427
173.4203700878962 174.6503548423054 167.78680546222677
173.7971338101414 175.01725866423462 167.61449382911147
173.4628159445326 174.71440528721342 167.3321307645677
173.52267148937136 174.6870316579261 167.46054612432243
173.75512557069658 174.9366728991437 167.7295815326212
173.91879575620717 175.06211593008535 167.3769653948721
174.10146497585473 175.25345290377408 167.69336308127208
173.41527797103817 174.8599392041456 168.0147802294964
173.49218042223708 175.0893885079736 167.73447332085624
173.97049156361723 175.39286653903775 167.9039001057134
174.02359255361426 175.14832974012631 168.04941005329778
174.10572317487944 175.1581630367591 168.16006459665613
174.2614616600061 175.77892374976395 168.19897841990363
174.03606299688758 175.47319917494784 168.27599709917078
174.59090823453894 175.58238486938242 168.32851956312257
174.06742621141385 175.2772644731542 168.16043429138924
173.92868994385557 175.03856797390793 168.34392728356949
173.7999699379593 174.87831580360054 168.1644217025077
174.14005894676936 175.24541945167618 167.78463609543508
174.0808554467575 175.1929126094802 167.81092413033574
174.14542068294463 175.11181410954507 167.80464566371018
173.5394028485522 174.68541181405567 167.73919698202977
173.72676961992622 174.86258658312795 167.74375924757862
173.3050296999649 174.41468643961636 167.484410030494
173.27061423987698 174.35804390960016 167.71954694958225
173.85994790183102 174.8225604674321 167.99286469843346
173.72106410353123 174.6996996687194 167.74222403313763
173.61310645872513 174.80217765779318 167.7911610777422
173.76945345586142 174.67292631036972 167.42785255616323
173.69866337942605 174.60099521107884 167.05529666589715
173.5500638391595 174.5663780506897 167.0016932296931
173.54038180813188 174.6810146425975 167.2920804525169
173.79434651943166 174.79368101307128 166.89846440966227
174.03935974283877 175.08067577629498 167.21251518180597
174.27369764130557 175.45939533763635 167.53287561605967
174.04890543075206 175.06411878224648 167.63682456640544
174.18596024203862 175.0005681610072 167.17452851285753
173.96288651580696 174.79428899864246 167.18975255510705
173.90460561668556 174.54126060303105 167.11280617362215
173.92347761517408 174.7142946179327 167.02864143475108
173.92185895246357 174.72793504141956 166.94427277978855
173.74700653604177 174.50429132903346 166.98316063638453
173.53992591749102 174.4157469559749 166.6428265144734
173.7216296496785 174.59043224616602 166.7866783614103
173.55659392750647 174.3903652647979 166.3304907299524
173.518846382297 174.39167243048172 166.44569926756304
173.3127618819474 174.24388075220614 166.19399084839833
173.0785482327672 174.3707831368026 166.21283007084028
173.1568453438059 174.40050733547793 166.29147973840145
173.54016460230935 174.4977352478515 165.9937751369579
173.6295839776643 174.44835646152603 166.1493828416958
173.36165845656015 174.33314966446892 166.113891129394
172.8132053779282 173.87942379336673 165.79968212588474
173.19953751473045 174.2937875743324 166.21850717381213
172.867142513021 174.13405863657778 165.94819086845007
172.76508785177109 173.95435419684108 165.89758593627067
172.37530953277977 173.81336884689702 165.74578719370848
173.22939753167546 174.5571874650323 165.46063060848854
173.0156805563674 174.2996838634772 165.80929700904844
173.38612293273007 174.57160658054553 166.0841129133135
173.35793232041982 174.40443063585863 165.87246317067343
173.1704406333332 174.3106265960428 165.42518110140375
173.33961831617174 174.6269149571243 165.75456902367594
173.40197445089197 174.46342120513108 165.30582226374761
173.26176850371976 174.75616756942892 165.9409490344184
173.4408921927585 174.7647908644873 165.8571978896284
173.54651084267692 174.87170512265453 165.88700637045216
173.81203170412172 175.00380718578867 165.8939333500699
173.7331114902025 175.08220014832554 165.82687124319733
173.89885046996278 175.38462653913047 165.96870705460154
174.45522249861924 175.6973976316668 166.0570984243331
174.2840905027793 175.36642970160872 165.86232514321895
173.90836298468312 175.2712069504814 165.52883523889105
174.30066116935768 175.66960716057812 165.4878946077543
174.0482094308249 175.6014911099097 165.10057831761907
173.96019839805126 175.26626289732093 165.2391912721804
173.98412074820374 175.25859972157136 165.7474692903551
174.1446917793884 175.25090905588615 165.92345306942897
174.0619855335521 175.0210276619761 165.97460526316453
174.25751188371098 175.17004434002493 166.14868568684588
174.20193265930624 175.1690877401962 165.63788050886063
174.170295476003 175.271846468054 165.59646635112307
174.28596642584154 175.83316318917485 165.7276390803937
174.25533370406592 175.53449885677836 165.75271638748353
173.75620785659387 175.14865704591628 165.56119348720856
173.4195250082446 174.80597153440124 165.4032857200375
173.40658198317865 175.17485899656077 165.5637128892037
173.91087948143692 175.36583413545233 165.9470795806249
174.04673154740019 175.39810205613804 165.39058764503554
174.16159081459472 175.51880631401582 164.81582031378278
173.68686880472305 175.5585678894625 164.96351770268487
174.10848120930274 175.74084825217378 165.24610822248295
173.90719684961567 175.54551387023835 165.45011814892675
173.77279956041457 175.4455876782312 165.4506637491118
173.87739565633638 175.54780224247202 165.35639262757567
173.79620969956258 175.432172460484 165.62676599359943
173.93477197902152 175.56163533201996 165.54904582599247
173.90076436317452 175.58932030889963 165.5660923753546
173.88953127297674 175.3684320261879 165.71959041396732
173.81892045762027 175.4154312195185 165.48635611257768
174.02982513956226 175.56112625024576 165.77579951553284
174.2538750241722 175.3575855356163 165.71006020168278
174.41843466790385 175.35464127964437 166.13911207878058
173.94066673328322 175.23962290370196 165.8496825148128
174.1965965476808 175.44193099901761 165.82646664406803
174.37500158298673 175.44971298268212 165.96249354030252
174.2471490531807 175.30322180040162 165.7802196006995
174.09759680167653 175.20306817106606 165.9200973045721
174.45147290754795 175.32436023251952 165.69974923702523
174.26764306922684 175.11855643195156 165.48543631409106
174.10648857126978 175.00137622942023 165.64377024121418
174.11308904705353 174.95784808162094 165.45947058853577
174.04654935082962 175.02082068644623 165.79893540107022
173.85269106618077 174.8052258397395 165.66988090837694
173.60580507225842 174.7199164878457 165.5466721237211
173.78498983360055 175.05149248227295 165.9744655755275
173.9509653171681 175.217584260944 165.59164167834268
174.02350155165652 175.22351819358025 165.58525024507267
174.26531471452404 175.22460524831405 165.4496194409349
174.06738596613977 175.03218672938422 165.430813765274
173.67253999965232 174.9141806860999 165.8105110563787
173.7870206421041 174.9013298563275 165.85977970112444
173.41042863068338 174.55686021604222 165.2657188268521
173.3672762966079 174.50569831848648 165.14616980915255
173.31517862805987 174.40454626742917 165.2861915909149
173.35688751295743 174.4827396050574 165.28506559848955
173.77738569253003 175.02964232321247 165.4260986817681
173.50266135005705 174.57739538894066 165.11562128382016
173.3619014471069 174.23512208877517 165.31253081033645
173.2551638499478 174.46808487928774 165.2296581231928
173.49574539425564 174.7741691183798 165.67950507386703
173.60237123938725 174.79984814573606 165.49810073499737
173.69476593482403 174.88214675343414 165.04997157950066
173.12710332063767 174.6161758991342 165.29348010683924
173.34947922394707 174.58187225218202 165.1517884961661
173.66616919441876 175.00575997246077 165.34975234118045
173.5638713004303 175.03090841473207 165.50790415242474
173.6137315737886 175.15490776573407 165.9664404423863
174.25644698324135 175.53753329756879 165.82487063874336
174.37147252152207 175.39185175877662 165.83845286156026
174.36985121703253 175.60387891478277 166.36078272277135
174.47377902277694 175.63685805340333 165.83664400050938
174.53595793999145 175.73327225097069 166.00425409747035
174.58292059299686 175.64881375692445 166.42947650658883
174.11658637414934 175.09799807763386 166.4700214443315
174.2147856886944 175.2738571069055 166.72339028459461
174.16644784902786 175.21631147576528 166.1245597883103
174.24326393673684 175.24934523489432 166.15268177763903
174.23148928466523 175.2011320390762 166.2784783373509
174.1963505975947 175.13723227857415 166.24795055636216
173.85811981762362 174.93232480468973 166.3476900482602
173.81977434146316 174.8716219555106 166.14680671491163
174.09796602245814 174.88223765965873 166.25850102101043
174.10668591969056 175.04658523894759 166.73422077936434
173.83735581704948 174.7599683157103 166.77404863146978
173.85710983416104 174.9422285036183 166.67646663691946
173.56634699974626 174.67218664408472 166.62801979472312
173.86270206199453 174.65353730647206 166.4508813274228
173.86908838093368 174.6722140338896 166.63631689235729
174.26750478823723 175.24525619870226 166.87115606288194
173.556360526924 174.600769656047 166.68310373445576
173.67235570474932 174.8480058485509 166.63525172224928
173.3274370531137 174.66337847874422 166.0976244146149
173.08971771294387 174.39341798045635 166.21615871788742
173.41849729312958 174.68922974541954 165.96101874972052
173.89072202237307 175.12266038370834 165.94382434890045
173.8942802642576 175.28685790683053 166.18764427047657
173.82307032501055 174.83446166397854 166.21554102686665
173.90525823238048 174.9348994189136 166.18831006031988
174.1181243624103 174.88082818460654 166.4894900006699
174.12765874772816 174.70044605044464 166.68961175505063
173.85858032197075 174.81313488797613 166.91078079980133
173.4282779513078 174.40765366630052 166.34088295529006
173.31090649292486 174.48517669802192 166.240776451289
173.30468634070678 174.5315262346524 166.289295902887
173.1427204601494 174.27761342707822 166.7990272788627
173.52164819761586 174.587582675724 167.02568721858623
173.43342627524993 174.38439183230653 166.95321645043123
173.4810465180504 174.8722792631378 167.38480803989123
173.4222797292274 174.64949555538445 166.7219661403588
173.31452124950616 174.44835263538977 166.5136067197782
173.7508357406803 174.70477650007365 166.72155491515105
174.25245739983256 175.08587030939034 166.70004733716559
173.4546859108935 174.43035921001658 166.48480794917066
173.41532147243535 174.6807049590544 166.779126812042
173.33838215413343 174.57590286569211 167.11628445669825
173.73913254633888 174.7791747337618 166.85795741528466
173.9571779888231 174.95371290506128 167.1774958956417
173.98266381236402 175.02141712418165 166.7058402081949
174.11179995280548 175.03064938771544 166.46696578979558
173.76642066608898 174.73268794481177 166.1273910890734
173.37713051778255 174.29358832574763 166.07105404517546
173.57297331159103 174.43947327133108 166.22619824447622
173.31685170161808 174.32673722882598 166.38734995400668
173.39900959134042 174.4693336576209 166.6250124135996
173.09886544097918 174.14569720856107 165.98540523344258
173.17823080907084 174.42620586211655 165.712233909637
173.21636885238928 174.40181284927485 165.7581996447203
173.5836229683362 174.7340297192089 166.36958275310934
173.5759856947011 174.58797566150798 166.36012449622982
173.55326382908325 174.67273381723314 166.6578635441463
173.74473547254178 174.86590199659793 166.74049850748767
174.3595784538639 175.1914127576635 166.6869410978901
174.27583454548133 175.32129131197948 166.46572419451854
173.91531378489506 175.17124548642775 166.34065185769117
174.17382410289025 175.36352422133322 166.53738357740104
174.20758223880938 175.435483575677 166.50207403687492
174.08486569887236 175.14046581468477 166.63733447953976
174.0648273060813 175.17403886080572 166.8244527362876
174.1979403641946 175.54689536895674 166.27297629009365
174.28332709303518 175.56829441141022 166.7227700964446
174.48765272610848 175.52772164187718 166.89890096234336
174.48119352619165 175.23280351051113 167.08056558299094
174.90163297257374 175.62636336162134 166.98217104802254
174.69006198548817 175.47290182856204 166.78689183305647
174.4078252305161 175.29982470994312 166.533472216687
174.18715374535225 175.3395549347273 166.49320464391957
174.11818874908639 175.15061121057528 166.42014974769967
174.19476915278742 175.00101127950046 166.54354835180757
173.88433384571567 174.83556602234287 166.56356010851528
173.8746112546115 174.73811306539562 166.62666764729684
173.39864426177337 174.73362569135244 166.41796477989075
173.4816382563251 174.76193839819084 166.61884024779934
173.80319026855852 174.94846798624633 166.27676351388604
173.53598647457312 174.72818703130264 165.94361051541242
174.19829713082063 175.1000626978308 166.0825756417619
173.8977991445996 174.89764883108532 166.02820466010436
174.1384749555356 175.1375638137846 166.1188252198483
174.4514737259834 175.17234009633032 165.79155801736678
174.25710865457202 175.15002012013562 165.83188662578956
174.25418231395955 175.10591816698204 165.78274973543978
174.47806297701288 175.3630701094006 166.20766224995327
174.02244321775814 174.93486560914684 165.95214962849045
174.11120124984475 174.96404629373473 165.85735952953468
173.99213924410674 174.8753552599613 165.86049224213122
173.980511645706 174.77848485435914 165.52403032822784
173.65363331381627 174.47883010842722 165.72867042097002
173.60727457565196 174.42304197152606 165.43322234290918
173.6487362777114 174.51941843047788 164.98737037237598
173.78496154999445 174.7500063873978 165.38789498773085
173.43659806837923 174.40944001616572 165.2726498003813
173.39311761627914 174.33433036262988 165.61883626143742
173.21272649073117 174.20596554721732 165.4873002909708
173.13992495752956 174.07229339328092 165.41589038321592
172.80902574047954 173.75293477883605 165.19419645402624
173.05237069538273 174.0505307083091 165.0582268228612
173.33071172053315 174.43377358464713 165.00402611281885
173.18761404236028 174.2813759224085 164.91860583247484
173.18052930731955 174.26865107003113 165.0517725951922
173.06411240627202 174.11486143220662 165.55721128420643
173.10763628831836 174.05105653388568 165.4768770347925
172.88260082886683 173.79495319714633 165.43892709315068
173.1094313761458 174.13609261502233 165.6745590262273
172.99205333382113 174.13914055940305 165.80705405027078
172.7638542990406 173.92685834801074 165.7487358554063
172.78091783685042 173.90297527422214 165.29610574573357
172.5894436679102 173.59369478023183 165.45153291077114
172.97034411022864 173.88105845428734 165.3907466450623
173.1010354951322 173.92655428662735 165.50713174929527
173.1316560768564 174.04223513539972 165.3995358525387
173.10765925104218 174.01677628615903 165.51311063368695
173.15576540758605 174.09503117171414 165.39337100187217
173.40002000341357 174.27012199302985 164.76574791000323
173.4829901499555 174.49223055611378 164.83875472496953
172.82443399750142 173.9800682328189 164.71239007901647
173.11179259853844 174.0537123287986 164.90206526307287
173.0345515374289 173.95793894302471 164.52511784411925
173.52067730333715 174.3518578435655 164.75634470085268
173.2099576395404 174.02640520677082 165.01284612388176
173.50779340634247 174.11950710399233 165.36143317845472
173.42177392458308 174.1145757894791 165.58068752828052
173.43589766198588 174.3560363058184 165.48826871992256
173.41272106758996 174.3972234908872 165.49004891495977
173.53099831264373 174.31500440912353 165.6213415198804
172.89530642476976 173.77962466008609 165.6611248249955
172.88599007165868 173.60710483681825 165.43675995727986
173.2452310935349 173.96240618514008 165.41440111000952
173.27810903370553 173.87989062617902 165.54641591439753
173.42095261630433 173.95840144083996 165.57707664646253
173.2138805228843 174.01011408936802 165.84044243297586
173.33796935543646 174.13809745671048 165.77532523400143
173.54302774628297 174.19239176199616 165.8399865427029
173.84602987767198 174.47473724167233 165.79420722816312
173.78327877524688 174.36132623782663 165.49257525700668
173.52933589417165 174.30359215453132 166.0159730526005
173.44871872528424 174.25898882707654 165.83153017225035
173.46765957076988 174.25230273324593 165.88537015823707
173.24214044235933 174.10571463040387 165.93860542885292
173.34407860522631 174.23658776229712 165.78176515913913
173.34674251013791 174.01896575172978 165.12132868017875
173.20648745579396 173.96911492916485 164.9650063949801
172.89826931205417 173.61486648832636 165.0237193289733
172.98805399622498 173.7099936018791 165.13481666904738
173.2961073872967 173.93801356509127 165.10913166514732
173.15743000339617 174.00581351661182 165.44835902834006
173.2236979212476 174.11623084472038 165.24775198764627
173.51477294605448 174.26649360226685 165.1651942980677
173.09251433370818 173.78245942482243 165.2339810855809
173.14696884393464 173.8256285393477 164.8889869391061
173.0096869936386 173.7116274701403 164.60040511938263
173.0344913301073 173.94958710575386 164.90339708557113
173.1683579902506 174.09677768388403 165.0113700514846
173.6297949184213 174.44307737470217 165.14043723274239
174.1056768271187 174.73690413556514 165.1637147082634
174.35469275830812 174.91712876103458 165.0185561379012
173.8082925997124 174.42731234608385 164.89490023825945
173.65330492250575 174.28477618041845 164.90626021348754
173.894768518624 174.5302061620633 164.76362880078523
174.21851305474215 174.69473020279128 165.08270881088396
173.8060408777868 174.39684216645105 164.97790219116192
173.8233093835467 174.5737149853176 165.0019496805454
173.96960031392277 174.80596349641843 165.26058732804702
174.4130565098847 175.28434747191028 165.28501655664084
174.34042614240488 175.1266684546872 165.04901233354195
174.0702848348587 174.84735547883045 164.835389759978
173.99892796543918 174.91334032081568 165.29504261243915
174.09384266309672 174.95824168814178 165.01562654613514
174.23108103024197 175.07485495874815 164.9833898645982
173.8952271665147 174.71894690909204 164.793300150986
174.26239645920967 175.05509937125439 164.76935569092294
174.28151399169332 174.94737809129165 164.65199940361737
174.47419647468652 175.09746546750512 164.6408019541734
174.3854768841183 175.28276211030519 164.67611614134788
174.33481774570075 175.14025851466513 164.82890361655595
174.59231614607538 175.3618073231181 165.04373326210055
174.67371863153485 175.2730036037969 164.71593175450724
174.79663635484624 175.57091968060877 164.71584328820376
174.91780201937354 175.653227723112 165.34224845573374
174.26686644446707 175.01671315105926 164.928690106064
174.0822677674445 174.9232719180728 164.93156624839006
174.15173405804296 174.96252853036722 165.28006410763825
174.45833328879078 175.07380981485244 164.8631242788665
174.11955240137993 174.6879748473251 164.71521185462694
174.27759933493425 174.9860520202856 164.72083083557334
174.20535170059597 174.8796744856079 164.68076441620065
174.399486275652 175.18139990102273 164.53517093750384
175.05350136273563 175.5405471398587 164.75927334259816
174.95617388317984 175.42274320621243 165.13013008923636
174.5896017089726 175.00572679365476 165.22568027197477
174.24953701964787 174.8779287379295 165.4364863142685
174.18741761578903 174.9985305638925 165.41403589842938
174.8753963822294 175.53477050638617 165.38835681198037
174.61725498659663 175.2700351779073 165.4826092270468
174.61243213070574 175.21472737827267 165.21156612493698
174.60664960943254 175.3351378898752 165.08576620279288
174.88095542274965 175.66429994334186 164.80292463149644
174.82304086476432 175.54016964179328 164.95870843637093
174.43575701145696 175.0187430601288 164.66211467084085
174.63248255200276 175.24944609036018 164.17012056428703
174.34998775211415 175.3361997175616 164.3042177457814
174.27689341694764 175.42808134755663 164.5186856471706
174.48009866691817 175.45799212946986 164.4531499286633
174.4080346955716 175.4491738417838 164.64963054252337
174.23984700168697 175.2689549017715 164.37461377516146
174.34911266123925 175.22013114636246 164.36181392686842
174.3785503641493 175.1724098355491 164.20674966199084
174.44896510405073 175.21661023058647 164.29165634930465
174.28906117926957 175.18904192387154 164.58783348281614
174.4888196733963 175.19361611543997 164.7646605238369
174.3335482015123 175.20710510046322 164.39580675650942
173.71612690746798 174.56726028368632 164.43870114872064
174.08990220758025 175.0564231758676 164.43589014333676
173.8195421324101 174.93597584856454 164.4661094312999
174.0452468281472 174.8363563266167 164.38819331354176
173.95186511877816 175.01705653590025 164.71685968175737
174.0096744910303 175.38317427967922 164.32062320658804
173.99752303293448 175.1806661763867 164.5878722254527
174.1981625395679 175.64554929936304 165.09494042128028
174.0053171580045 175.4532282729814 165.42656126618286
174.0007949725208 175.12703818213384 165.30395593206663
174.04421300179146 175.08563444439926 165.23259831778424
173.96610743414428 175.1853307895263 165.08316284267005
173.39660920778115 174.7194899633557 165.1547061359099
173.6377243820551 174.66850518126535 165.39048793383554
173.8704642088998 175.24307990953585 165.43644532602386
174.0075816025532 175.23194085582062 165.41851561997973
173.88978400632422 174.9810534880299 165.25122557725197
173.9534140088498 175.24354785494717 165.4165306691807
173.5600179752002 175.07034859440262 165.23313005346904
173.7554241263301 175.06564446388666 165.25771807396984
173.56354867086165 174.8862666292328 165.19644202702946
173.1497360864176 174.80427053775924 165.3729712713327
173.81370811445416 175.11377359373594 165.35144676011342
173.6278461714256 174.9638917496689 165.47046226511662
173.81356039165317 174.9609962818841 165.58744464851563
173.6582384465199 174.70960031660385 165.59221342314552
173.47019185914633 174.5786412705076 165.40726737198952
173.4241869369802 174.59075011575445 165.49840025471758
173.74584308912887 174.78805043562966 165.3115539885903
173.5362707126272 174.90844300807723 165.27642296719972
173.59719404942894 175.04899373207462 165.29420863931387
174.10471647508413 175.19282193864294 164.8865813088363
174.11380672721285 175.12718910873747 164.66955716257274
173.9323648352057 175.103133370973 164.35570743254868
174.11940226890735 175.42344808596567 164.69420090216218
173.89475406943808 175.2850589169942 164.9187728280969
173.99002386638008 175.47268048097837 165.2697037207783
173.85148861946874 175.31000420770715 165.26881023057288
173.55610649761863 174.99906590901148 165.43374758368947
173.24348232560124 174.73574480047378 165.26519686485724
173.55516452618556 174.92398461420237 165.4266391672733
173.9956691059266 175.39512132914734 165.55428468892313
173.68846430713273 175.06317344672178 165.53550527101368
174.23654675652753 175.3504249164362 165.62173293528005
174.25049928114464 175.39862272548544 165.52835534274195
173.96640374684185 175.13660494833417 165.29448519728408
173.78592061949595 174.7298610959487 165.201843763023
173.6904163199107 174.90538583991804 165.90400277391157
173.6930877669524 175.0507427313791 166.13936155625197
173.33105743887322 174.5599517065618 165.80695065516076
173.45635664884347 174.59367262285386 165.79246910785605
173.85317053661674 174.84090680278396 165.6346483205343
173.93920642896947 174.92613615880555 165.83745986788782
173.87208615384242 174.85895495741084 165.68799014494468
173.619482457017 174.55835658803372 165.23499981835414
173.60182235828782 174.45177984941648 165.3000281754516
173.9893912665049 174.71436456930047 165.53504187351695
173.86019169663763 174.71405552883942 165.26679887027103
173.6217649112448 174.73954501152616 165.4520875146719
173.75225224583787 174.8221248274463 165.44395637070357
173.66290155995205 174.73420581493744 165.40865678485116
173.83873258461227 174.84150329293834 165.31569248988487
173.6421763192096 174.62774276258705 165.06601648951326
173.38004705592274 174.38796926129848 164.8849455338729
173.85136929342306 174.85229724017844 165.05513001288546
173.86037926321768 174.7390973222981 164.96621674166917
173.63422501477365 174.39935884541455 165.19731810155184
173.60665274610167 174.56768424984273 165.18412899728682
173.5469191662528 174.45630796783786 165.2155831952638
173.4914451581663 174.46004130555696 165.2423809638888
173.62941959370986 174.4339813538041 165.81255309144362
173.52982271161497 174.57665966184743 165.35777254551542
173.31037353170626 174.3967030614355 164.8995332513844
173.6855164328432 174.54271368393557 164.72498174562045
173.760304549284 174.5946187535424 164.71520434335827
173.9287063984771 174.75972554040854 164.48537894867107
174.2715227559732 174.9358222115742 164.6746346105875
174.46183224152867 175.08848593275596 164.79404989014813
174.49130645478076 175.0196703050732 165.051263188623
174.53538452865297 175.09730103563183 165.3296938463088
174.6646101388964 175.13196921095374 164.9948273585708
174.75556230915518 175.43496316284308 164.77222325595864
174.10152662925304 174.72939342840513 164.4547641771796
174.078896014459 174.90053624929718 164.66959144701693
174.63835417369563 175.2105607462342 165.1361413458161
174.5135512493485 175.25040450809462 165.10749023499437
174.65540740407206 175.33702737323995 165.62591232804314
174.90411560730757 175.47250206727938 165.85892008003646
174.4217803645363 175.04037532916348 165.78439700423192
174.77114367874435 175.38007177309098 165.89423438896537
174.68691126032266 175.30934273598476 165.52034022779645
174.4968849913358 175.34068302210238 165.81039591236015
174.70460844829785 175.44566014592937 165.86917368868265
174.58772626635505 175.4018686609132 165.99780358999382
174.10057690427126 175.20486529587663 165.95452695798903
173.8112014909748 175.04208680203143 166.19367318569144
173.81175879455327 175.18004136835066 166.1329030589421
173.99459376973093 175.17248752983093 166.17662966283632
174.49406154456412 175.56480049519644 166.08209538193768
174.56942856302487 175.68332677437022 166.53119395568697
174.63508058146212 175.7153208304402 166.24064148318638
174.49099408070117 175.52217267769814 166.49289085907705
174.25466489383828 175.7830514605587 166.55714281974704
174.33770805138917 175.50097160271523 166.40889575365006
174.7820638188157 175.7900683420312 166.75830345461546
174.6201385108404 175.7434792721411 166.6737464228467
174.6047673520013 175.84207489512596 166.69899001654238
174.60841245825335 175.97421281634035 166.82697073555494
174.23444931954316 175.67360170988928 166.79968486275718
174.35718632334772 175.65250060710173 167.15253382691571
174.01070945233428 175.36972093476504 167.28542027906752
174.12663359584806 175.70922924694253 167.6057254235584
174.31404918611187 175.59230999781454 167.43095604513823
173.80799638172448 175.25440914446884 167.2249358827784
174.046719491413 175.38803403748764 167.28984082610233
174.09873847857537 175.40024243749613 167.46156554559892
173.84048311209597 175.13994149515364 167.55063070747312
173.84761469048675 175.15423706621968 167.35021884440363
174.26070937899763 175.26896037108946 167.37779048106484
174.23240327628952 175.08688202209396 167.34480737892986
174.2544559770348 175.2417009067604 167.22508623189688
174.34660751894742 175.2514966446488 166.7991692558199
174.5261424506655 175.50822187855945 167.07470268908054
174.51403843877628 175.37124877552782 167.32212507351937
174.48868141535175 175.55706095812317 167.77347635047232
174.23579953687494 175.34501899613795 167.47622926693137
174.3596639802112 175.32361557206013 167.43537250135032
174.38255587713 175.31111971328002 167.88281357000022
174.0233202066824 175.20953815928746 167.75685755059797
174.2452434959046 175.1408707112007 167.5109668863684
174.2766138817388 175.0674978915731 167.66088038219274
174.16464322357515 175.09164917599412 167.65047191133723
174.4058367584102 175.3326721629845 167.74063549189054
174.1121738408389 175.21782625665762 167.75562972013267
174.5738383636773 175.5615079713475 167.86237742168188
174.61684279555908 175.39089902006728 167.73962632765614
174.79603350807085 175.64574497463224 167.54619850333302
174.6254346600699 175.59887239468927 167.48703502205055
174.40902029117697 175.2861003689907 167.943548282703
174.58117588938444 175.51459993874695 167.6943060665763
174.62502483827828 175.557206909044 167.58233672085834
174.5713247747821 175.4876736950464 167.36639514976994
175.21882819743414 176.0694432617179 167.18653962469045
174.90871105668106 176.1994951405415 166.94738921905397
175.22787743034888 176.36224935651973 167.0302772904669
174.93081917452676 176.20342684994844 167.39363908747399
174.31615830746534 175.7464798436313 167.22535445411353
174.43805090376273 175.46784021477873 167.02931842464224
174.60532194286208 175.53254472814453 166.95242536127043
174.87414968967386 175.97648727461586 166.87704542214456
174.865993615799 176.00476264642214 166.9112320571172
174.67775723044113 175.8486580264102 166.8278358486499
174.52455846230077 175.7252264293096 167.02146421433375
174.14828695512045 175.20392017981726 166.9836257266122
174.03705242032083 175.03488742750883 167.24020822554658
174.00090662325437 174.8047260744279 166.9752658334038
174.43830581922964 175.17617220224787 166.74079199853392
174.66526006106434 175.36684439421518 166.51036051723852
174.53303170270325 175.2138629821484 166.16508337555598
174.70850486062474 175.48098732832122 166.1538327369742
174.35156118565405 175.1193084382664 166.1631181492305
174.27053263846074 174.80729114806542 166.8007702239057
174.4463424459725 175.04205306170658 166.50806531171102
174.15979006263032 174.77121647140814 166.25646244224967
174.41159975611862 175.1192087765686 166.46688259158455
174.60075766587937 175.22313908901708 166.06554523776134
174.86936007093104 175.54182004402446 165.90857568987684
174.59318085985998 175.23788843734116 165.97240979107096
174.35782707369742 175.0789871002643 165.47917816299912
174.27092395915304 175.19260365703371 165.40401832741398
174.35096323060648 175.24139102374915 165.33923565238172
174.7101636642903 175.6445163175867 165.71597975353856
174.13392210820695 174.95524642085368 165.39287066477056
174.20250618121858 175.36826417462632 165.46542914399998
174.32262763187455 175.1803446616169 165.64660023572827
174.39437614408249 175.3082938226734 165.44314276763632
174.73214413367145 175.58421350814154 165.5091968125106
174.4231465752372 175.2362138837453 165.75320471206172
174.64943461146504 175.41017587807056 166.20021327859024
174.60235802690025 175.72144707094031 166.07682631059222
174.55052635793592 175.79970647894635 165.95287028105787
174.87650097886828 175.73117487329057 166.07229555843782
174.61202696614006 175.52332191675063 165.983715503499
174.34898316067486 175.32520131744175 166.08050650829594
174.21022329139976 174.9891649943859 166.35458560530503
173.93754590640486 174.64389431690287 166.14384676646205
174.32409767180116 174.95222466154573 166.31353033681597
174.25446705785208 174.90832259031978 166.49740007917046
174.35867441446118 174.87584993045414 166.96187113561868
173.65049303726815 174.24306098490513 166.59064747349385
173.49051653723825 174.29940021272833 166.80958895725294
173.59490208055695 174.3153588475084 167.03746755410435
173.8052931504733 174.38431493278048 167.1844679715157
173.3005393043133 174.09206151364742 167.14256200693436
173.35633505677063 174.17879886485318 166.91134629155522
173.3214481808809 174.09052756328535 166.70154419963376
172.78656808874962 173.88835046257992 166.3971663433809
172.75028078310274 174.097918648702 166.24565627560114
172.96302153087586 174.04887091935947 166.18933852835147
173.01234703707252 174.17158556436374 166.28056333578837
172.76625941008973 173.87849095514912 166.19045427314987
172.7277062870488 173.93385460640897 166.15439649995668
172.77372711020115 174.2306365054585 165.9426725495096
173.45561398053783 174.85561918263002 165.95001596360578
173.35381728315463 174.7240264113212 166.17359912014044
172.9291705098224 174.59593219767362 165.64516336315708
172.81743122086831 174.5516474978732 165.6821082805225
173.003426615816 174.55327565737662 165.64299082964322
173.10829505326072 174.4018889472931 165.81280903021633
173.3081409443329 174.5285020880099 166.00139786304993
173.20062584243016 174.62135596048748 166.41799874678395
173.12510071294858 174.5137873459666 166.38072193768136
172.21519866059913 173.81583851656265 166.31972640835716
172.1651571185741 173.67357546849266 166.25414571244042
172.60757639943944 174.09003937567408 166.17621639658051
172.6572104785024 173.86670202561325 166.09190920778704
172.5796686598776 173.8489654724679 166.2919622750505
172.6991960676368 173.8061940512358 166.39295320931956
172.92716823416427 173.9807014627661 166.3719918687262
172.54013201689682 173.63880327484122 166.3703981391061
172.8709059206756 174.08147678012406 166.0858685250971
172.9152522648145 174.16334244259735 166.02142811342475
173.0265346469163 174.1801702778274 166.2512643849571
172.65609261279334 174.03843023361944 166.54097915254715
172.78106744694875 173.95589939159618 166.16503796026998
172.5326835200461 173.72960692432326 165.92415845497706
172.50986829027846 173.6633439848879 166.25788514630608
172.65198462152838 173.77464571807806 166.5342692083279
172.8081686840791 173.92466313090603 166.49068871251936
172.94404912373128 174.13445613364354 166.1423312826292
172.80847503204615 174.00824386127027 166.2451976142577
172.6999986586686 173.98558827045844 166.04751508187655
173.13368135284338 174.3347623706881 165.84981860799547
173.28383424986285 174.48196120800378 166.08227369784615
173.50265525087778 174.607591472169 165.91681751039496
173.25594080342557 174.25770125363897 165.40483209517762
173.47527349337412 174.64657681695334 165.96511169942872
173.3031199643306 174.4245633153828 165.7730331282563
173.3141926842589 174.59248773589925 165.8961347589725
173.42518312681025 174.48907589586597 165.73100216282975
173.37598103308324 174.50345308634857 165.53341918592847
173.34312876023992 174.41765170762184 165.18345589009408
173.62199537732204 174.46642306031276 165.4762645084948
173.62901578724654 174.50198218431933 165.46730865279497
173.37511163136213 174.20531943915603 165.41716497529566
173.54729826126004 174.3331677631652 165.51546512582712
173.7293693475281 174.70544479698154 165.83363010326764
173.55173798833206 174.38245480826592 165.55707238746115
173.501532948852 174.32045750279562 165.35395827580848
173.7533694431083 174.51298837794573 165.64230638417158
173.92825885462165 174.7985387711416 165.66940592412948
173.69719182502712 174.64206402762633 165.99937000394237
173.49600762742114 174.3433535595249 165.85178342926613
173.35111396183402 174.59324202672508 166.1886029582106
173.24417820956458 174.45723143084746 165.968066686404
172.98904084267934 174.37191087991025 165.93284537087848
173.38095573537862 174.50858529481158 165.79170704259985
173.16236646130528 174.39967969732558 165.59206639481567
173.12522870469988 174.5284382141268 165.58000237210163
173.03027495064197 174.59930138150037 166.00442455213562
173.28073234981892 174.77763203243723 165.96399365616023
173.36548797117538 175.18970785183353 166.3521635661811
173.80758094456252 175.3107071976523 166.02265606560917
173.9827403070661 175.1420288744436 165.8687693283929
174.05018863270394 175.2335853635062 166.08987235051754
173.98247073161053 175.21090426902683 166.15222837498467
173.54007486690665 174.97022236592682 166.1198915573734
174.01364072550157 175.60089973252508 166.21677672517586
174.0297781424095 175.4992957545209 166.14059324814625
173.5747652730952 175.14333671171948 166.43355861405493
173.95502962509312 175.31970877399382 166.23005393409167
174.01564442482484 175.36552749122202 166.1690937355938
174.0623725050137 175.3554487209477 165.9982325593332
173.91042013404186 175.19570577165382 166.0452865007202
173.66960344474563 175.34089965599873 166.03874329721754
173.95373560838297 175.40985301796587 166.10069722985128
173.77813750600893 175.05517846644494 166.10121792289715
173.68405802156272 175.04153019382593 166.0681034574451
173.83632269618732 175.17042433155996 166.30446445883933
173.76520428573198 175.31728722799977 166.30047602027153
173.57360295171242 175.05550865119065 166.27925626752864
173.666935387288 175.2086369221727 166.1137284352488
173.82330331512915 175.017564832616 165.92357503337135
174.13988755454352 175.3544644077302 166.11642735250842
174.20666297438405 175.50212491693958 166.01008300430135
174.0882506943234 175.5842583025172 165.87171623597854
173.8528243846776 175.39075658605321 165.80689610929534
173.76001930686246 175.20119144890444 165.68540090605498
173.96939091799206 175.21557607776282 165.94980998972295
173.89301037370905 175.3372694323189 165.70570089810718
173.7707742948976 174.94597848655246 165.8066531481894
173.5359526883335 175.04918407773062 165.98491640009786
173.56534034890907 175.01392878050032 166.0157685894716
173.32926933316185 174.69278728645259 166.10285702163432
173.78495513222202 175.09479336457 165.7905369770787
173.56001422678148 174.90516896445277 165.50855885585148
173.1995054547751 174.65944591076487 165.49896469699175
173.38393587942625 174.6124892982047 165.594803040587
173.3083018966925 174.58797933080027 165.949331702393
174.18087268087237 175.17796322860477 165.7180336458128
174.1454331960007 175.08754881948497 165.7897910265479
174.14051141404266 175.01303922089733 165.5345844668982
174.10863449440896 174.85164869588266 165.2771267102727
174.28546312088423 175.22040340080596 165.24188648385976
174.33931383624693 175.5038727214395 165.40393845780463
174.2581860588012 175.10892933118274 165.2032892141125
173.87463733789687 174.76663507941728 165.32258635750787
174.0663775493225 174.9026630218716 165.74717450242937
174.31068640685018 175.00216397782054 165.53534165484118
174.38858164391857 175.1653331793811 165.55188555714898
174.31647634556236 175.201920571017 165.07249567661788
174.0155601515591 175.02476195491823 165.2093494693796
173.9740854351656 174.98603905521512 165.72029321641506
174.06610547153187 175.04970201150854 165.7258181852978
174.49910092212903 175.39234900663178 165.95038951770013
174.5718296098074 175.40961676288288 165.56571741484723
174.30743861894078 175.1042436170065 165.57527139884905
174.30444224716678 174.91902141778434 165.29179401377604
174.53018161963962 175.24729939276736 165.18162055952484
173.99665760984453 174.82519856504936 165.4589184319059
174.2215853013231 175.09655840834833 165.7164091656123
174.18838192435564 175.08114212723822 165.43897546744276
174.34758480209132 175.23497252296028 165.63242701916784
174.53278579201458 175.49847493207827 165.53574503667187
174.24048554842804 175.14977010488496 165.59894599211034
174.6419456969517 175.3715404613265 165.63197920205263
174.26332591827625 175.09844835425162 165.914291335445
174.19323126508678 175.01488432862104 165.849104705559
173.86433566823405 174.797501608357 165.81140050548183
173.35711943068924 174.63461007900352 165.70421870106142
173.66806518190876 174.75796455858946 165.83404552940237
173.4669279716963 174.5798278287028 165.82776682306854
173.31386473505256 174.47114056739468 165.3301540649943
173.50401233140835 174.8161389580538 165.36075663415724
173.5116906158743 174.55798658884828 165.10818129085078
173.75284599552128 174.83262873464466 165.29784683441702
173.44353038037627 174.62844821311174 165.55709054486329
173.55474420122653 174.65926615107762 165.56832077873685
173.49263781857232 174.49481598269406 165.65196656375824
174.30414210037333 175.03375756789305 165.0788164376625
174.21952695853324 175.0096991360837 165.37030021435112
174.04449054836968 174.76767327360756 165.5250629770513
173.72277979889847 174.4722292196206 165.19448587264714
173.79091468367687 174.3822305457521 165.1824183350613
173.54943161646355 174.19012471126175 165.1017871617364
173.5377046452666 174.01075503135772 165.0016224573191
173.72200531697726 174.16253241403237 165.48371856213504
173.4930855155336 174.00649636738663 165.53790665964328
173.3444421512542 173.94880618003512 165.49506949089096
173.20927372742545 174.05874686620973 165.55791231744695
173.27632161138413 174.10209736209757 165.3779178149306
173.3172164935324 173.82545562410778 165.77085022200586
173.34270983800127 173.83399055009014 165.34228140735812
173.19368886697603 173.76039749750746 165.48502400259073
172.88280868118377 173.57007885417687 165.49936495843917
172.86414060586725 173.79416644249767 165.42531180487808
172.8725939261573 173.97168219909162 165.61010865126863
173.0339156147339 174.31651072998312 165.41909189883853
172.83722164794273 174.16565773932112 164.90446821709267
172.46646278724594 174.03227412609735 164.71387561639932
173.03001280342903 174.49583390100702 165.1010322135658
173.13279881198886 174.56006567318337 164.98458731645442
173.3481159965514 174.33611746267053 164.96767814068016
173.29871946182632 174.31999599271748 165.30282498282935
173.23422446733684 174.4463945390913 165.1738206793327
173.49471860957334 174.7240450708482 165.13261782199257
173.7948328418012 175.03184845047855 165.20139921916407
173.70756249699875 174.89844994911664 165.42508016048626
173.49460004880265 174.82256952802578 165.17435714502759
173.7637866929005 175.00805338696796 164.7529146376686
173.9048346248984 175.28980730080713 165.2636062613581
173.98387108403702 175.1963822031166 165.04771311267652
173.9828410725953 175.14394536951332 164.93280319776667
173.96723011065964 175.35740204984197 165.55615306578397
173.93326585316686 175.29977012352558 165.7504420338906
174.34377587651983 175.63559233021232 165.6652267971834
174.4338935970654 175.8408761860886 165.70534484624415
174.35680661499484 175.77108802783388 165.39249240344213
174.108960413864 175.69011290916882 165.1407382840756
174.22435497046877 175.7608157272921 165.46238395832802
174.18375641219706 175.6757517940335 165.26935235858343
173.9869825948001 175.59373063529978 165.57406990829247
174.22764046478346 175.83761495778526 165.6608264915396
173.94954796972397 175.46478094791755 165.55674469535984
173.9404839514859 175.20959255017928 165.68840059087154
174.03370201768612 175.25269108245504 165.44379271436296
174.0299353505117 175.23179646294616 165.47763734833825
174.14596272105422 175.4123126406985 165.57503048171284
174.18157321099736 175.53072933955582 165.76922884461453
174.23363524925833 175.43177124739648 165.44986378239767
174.04827024022802 175.11291793016278 165.2065788403598
174.19361327113828 175.23575422060657 165.43955460657259
173.84685740668246 175.03449867981595 165.4063147509359
174.25748263562102 175.29222124879107 165.18368926731154
174.3298828432433 175.13740182579448 165.0833544823029
174.68508383269824 175.68972122709283 165.35983452595443
[truncated: 580,757 more chars]
